# Supplementary material for: Links between DNA methylation and nucleosome occupancy in the human genome
Source: Epigenetics Chromatin. 2017 Apr 11;10:18. doi: 10.1186/s13072-017-0125-5 (PMC5387343; doi:10.1186/s13072-017-0125-5)
Supplement: Supplementary file 2 — Additional file 2. Detailed bioinformatics procedures and in-house scripts used in this study are enclosed in the zip file. [file 13072_2017_125_MOESM2_ESM.zip]

Archive with 444 entries (417 files):
- Supplmentary.Methods.2017.0320/
- Supplmentary.Methods.2017.0320/.DS_Store
- __MACOSX/
- __MACOSX/Supplmentary.Methods.2017.0320/
- __MACOSX/Supplmentary.Methods.2017.0320/._.DS_Store
- Supplmentary.Methods.2017.0320/.Rhistory
- Supplmentary.Methods.2017.0320/Figure1.Figure2/
- Supplmentary.Methods.2017.0320/Figure1.Figure2/.DS_Store
- __MACOSX/Supplmentary.Methods.2017.0320/Figure1.Figure2/
- __MACOSX/Supplmentary.Methods.2017.0320/Figure1.Figure2/._.DS_Store
- Supplmentary.Methods.2017.0320/Figure1.Figure2/Figure.Generation.Codes/
- Supplmentary.Methods.2017.0320/Figure1.Figure2/Figure.Generation.Codes/figure1.code.R.txt
- __MACOSX/Supplmentary.Methods.2017.0320/Figure1.Figure2/Figure.Generation.Codes/
- __MACOSX/Supplmentary.Methods.2017.0320/Figure1.Figure2/Figure.Generation.Codes/._figure1.code.R.txt
- Supplmentary.Methods.2017.0320/Figure1.Figure2/Figure.Generation.Codes/figure1.txt
- Supplmentary.Methods.2017.0320/Figure1.Figure2/Figure.Generation.Codes/figure2.code.R
- __MACOSX/Supplmentary.Methods.2017.0320/Figure1.Figure2/Figure.Generation.Codes/._figure2.code.R
- Supplmentary.Methods.2017.0320/Figure1.Figure2/Figure.Generation.Codes/figure2.txt
- __MACOSX/Supplmentary.Methods.2017.0320/Figure1.Figure2/Figure.Generation.Codes/._figure2.txt
- Supplmentary.Methods.2017.0320/Figure1.Figure2/hg18_CpG_Islands.txt
- Supplmentary.Methods.2017.0320/Figure1.Figure2/IMR90.Codes/
- Supplmentary.Methods.2017.0320/Figure1.Figure2/IMR90.Codes/.DS_Store
- __MACOSX/Supplmentary.Methods.2017.0320/Figure1.Figure2/IMR90.Codes/
- __MACOSX/Supplmentary.Methods.2017.0320/Figure1.Figure2/IMR90.Codes/._.DS_Store
- Supplmentary.Methods.2017.0320/Figure1.Figure2/IMR90.Codes/divide_nomeseq_wig.pl
- Supplmentary.Methods.2017.0320/Figure1.Figure2/IMR90.Codes/getGCH.AllProfiles.pl
- __MACOSX/Supplmentary.Methods.2017.0320/Figure1.Figure2/IMR90.Codes/._getGCH.AllProfiles.pl
- Supplmentary.Methods.2017.0320/Figure1.Figure2/IMR90.Codes/getHCG.AllProfiles.pl
- __MACOSX/Supplmentary.Methods.2017.0320/Figure1.Figure2/IMR90.Codes/._getHCG.AllProfiles.pl
- Supplmentary.Methods.2017.0320/Figure1.Figure2/IMR90.Codes/getNOMeSeqCpGCountGCHProfiles.pl
- __MACOSX/Supplmentary.Methods.2017.0320/Figure1.Figure2/IMR90.Codes/._getNOMeSeqCpGCountGCHProfiles.pl
- Supplmentary.Methods.2017.0320/Figure1.Figure2/IMR90.Codes/getNOMeSeqCpGCountHCGProfiles.pl
- __MACOSX/Supplmentary.Methods.2017.0320/Figure1.Figure2/IMR90.Codes/._getNOMeSeqCpGCountHCGProfiles.pl
- Supplmentary.Methods.2017.0320/Figure1.Figure2/IMR90.Codes/makeChrBedIMR90.pl
- __MACOSX/Supplmentary.Methods.2017.0320/Figure1.Figure2/IMR90.Codes/._makeChrBedIMR90.pl
- Supplmentary.Methods.2017.0320/Figure1.Figure2/IMR90.Codes/makeNOMe-seqNucMethProfilesCpGcounts.pl
- __MACOSX/Supplmentary.Methods.2017.0320/Figure1.Figure2/IMR90.Codes/._makeNOMe-seqNucMethProfilesCpGcounts.pl
- Supplmentary.Methods.2017.0320/Figure1.Figure2/IMR90.Codes/makeNOMeSeqMethProfilesFeaturesAll.pl
- __MACOSX/Supplmentary.Methods.2017.0320/Figure1.Figure2/IMR90.Codes/._makeNOMeSeqMethProfilesFeaturesAll.pl
- Supplmentary.Methods.2017.0320/Figure1.Figure2/IMR90.Codes/mergeIMR90bam2bed.sh
- __MACOSX/Supplmentary.Methods.2017.0320/Figure1.Figure2/IMR90.Codes/._mergeIMR90bam2bed.sh
- Supplmentary.Methods.2017.0320/Figure1.Figure2/Leukocyte.Codes/
- Supplmentary.Methods.2017.0320/Figure1.Figure2/Leukocyte.Codes/.DS_Store
- __MACOSX/Supplmentary.Methods.2017.0320/Figure1.Figure2/Leukocyte.Codes/
- __MACOSX/Supplmentary.Methods.2017.0320/Figure1.Figure2/Leukocyte.Codes/._.DS_Store
- Supplmentary.Methods.2017.0320/Figure1.Figure2/Leukocyte.Codes/getFireProcessed.sh
- __MACOSX/Supplmentary.Methods.2017.0320/Figure1.Figure2/Leukocyte.Codes/._getFireProcessed.sh
- Supplmentary.Methods.2017.0320/Figure1.Figure2/Leukocyte.Codes/getInVitroCpGCountMethProfiles.pl
- Supplmentary.Methods.2017.0320/Figure1.Figure2/Leukocyte.Codes/getInVitroDiProfiles.pl
- __MACOSX/Supplmentary.Methods.2017.0320/Figure1.Figure2/Leukocyte.Codes/._getInVitroDiProfiles.pl
- Supplmentary.Methods.2017.0320/Figure1.Figure2/Leukocyte.Codes/getInVitroMethProfiles.pl
- Supplmentary.Methods.2017.0320/Figure1.Figure2/Leukocyte.Codes/getInVivoCpGCountMethProfiles.pl
- Supplmentary.Methods.2017.0320/Figure1.Figure2/Leukocyte.Codes/getInVivoDiProfiles.pl
- __MACOSX/Supplmentary.Methods.2017.0320/Figure1.Figure2/Leukocyte.Codes/._getInVivoDiProfiles.pl
- Supplmentary.Methods.2017.0320/Figure1.Figure2/Leukocyte.Codes/getInVivoMethProfiles.pl
- __MACOSX/Supplmentary.Methods.2017.0320/Figure1.Figure2/Leukocyte.Codes/._getInVivoMethProfiles.pl
- Supplmentary.Methods.2017.0320/Figure1.Figure2/Leukocyte.Codes/makeChrBedFire.pl
- __MACOSX/Supplmentary.Methods.2017.0320/Figure1.Figure2/Leukocyte.Codes/._makeChrBedFire.pl
- Supplmentary.Methods.2017.0320/Figure1.Figure2/Leukocyte.Codes/makeInVitroNucMethProfilesCpGcounts.pl
- __MACOSX/Supplmentary.Methods.2017.0320/Figure1.Figure2/Leukocyte.Codes/._makeInVitroNucMethProfilesCpGcounts.pl
- Supplmentary.Methods.2017.0320/Figure1.Figure2/Leukocyte.Codes/makeInVitroNucMethProfilesForMonoDiMethByChrWithoutCpGIs.pl
- __MACOSX/Supplmentary.Methods.2017.0320/Figure1.Figure2/Leukocyte.Codes/._makeInVitroNucMethProfilesForMonoDiMethByChrWithoutCpGIs.pl
- Supplmentary.Methods.2017.0320/Figure1.Figure2/Leukocyte.Codes/makeInVivoNucMethProfilesCpGcounts.pl
- __MACOSX/Supplmentary.Methods.2017.0320/Figure1.Figure2/Leukocyte.Codes/._makeInVivoNucMethProfilesCpGcounts.pl
- Supplmentary.Methods.2017.0320/Figure1.Figure2/Leukocyte.Codes/makeInVivoNucMethProfilesForMonoDiMethByChrWithoutCpGIs.pl
- __MACOSX/Supplmentary.Methods.2017.0320/Figure1.Figure2/Leukocyte.Codes/._makeInVivoNucMethProfilesForMonoDiMethByChrWithoutCpGIs.pl
- Supplmentary.Methods.2017.0320/Figure1.Figure2/Leukocyte.Codes/makeNGSplots.pl
- Supplmentary.Methods.2017.0320/Figure1.Figure2/Leukocyte.Codes/subtractControlInVitro.pl
- __MACOSX/Supplmentary.Methods.2017.0320/Figure1.Figure2/Leukocyte.Codes/._subtractControlInVitro.pl
- Supplmentary.Methods.2017.0320/Figure1.Figure2/Leukocyte.Codes/subtractControlInVivo.pl
- __MACOSX/Supplmentary.Methods.2017.0320/Figure1.Figure2/Leukocyte.Codes/._subtractControlInVivo.pl
- Supplmentary.Methods.2017.0320/Figure3.FigureS4.FigureS5/
- Supplmentary.Methods.2017.0320/Figure3.FigureS4.FigureS5/.DS_Store
- __MACOSX/Supplmentary.Methods.2017.0320/Figure3.FigureS4.FigureS5/
- __MACOSX/Supplmentary.Methods.2017.0320/Figure3.FigureS4.FigureS5/._.DS_Store
- Supplmentary.Methods.2017.0320/Figure3.FigureS4.FigureS5/.Rapp.history
- Supplmentary.Methods.2017.0320/Figure3.FigureS4.FigureS5/figure3.R
- Supplmentary.Methods.2017.0320/Figure3.FigureS4.FigureS5/figureS4.R
- __MACOSX/Supplmentary.Methods.2017.0320/Figure3.FigureS4.FigureS5/._figureS4.R
- Supplmentary.Methods.2017.0320/Figure3.FigureS4.FigureS5/figureS5.R
- __MACOSX/Supplmentary.Methods.2017.0320/Figure3.FigureS4.FigureS5/._figureS5.R
- Supplmentary.Methods.2017.0320/Figure3.FigureS4.FigureS5/getExon.pl
- __MACOSX/Supplmentary.Methods.2017.0320/Figure3.FigureS4.FigureS5/._getExon.pl
- Supplmentary.Methods.2017.0320/Figure3.FigureS4.FigureS5/getIntergenic.pl
- __MACOSX/Supplmentary.Methods.2017.0320/Figure3.FigureS4.FigureS5/._getIntergenic.pl
- Supplmentary.Methods.2017.0320/Figure3.FigureS4.FigureS5/hg18_CpG_Islands.txt
- Supplmentary.Methods.2017.0320/Figure3.FigureS4.FigureS5/linker_definer_exon.pl
- __MACOSX/Supplmentary.Methods.2017.0320/Figure3.FigureS4.FigureS5/._linker_definer_exon.pl
- Supplmentary.Methods.2017.0320/Figure3.FigureS4.FigureS5/linker_definer_genome.pl
- __MACOSX/Supplmentary.Methods.2017.0320/Figure3.FigureS4.FigureS5/._linker_definer_genome.pl
- Supplmentary.Methods.2017.0320/Figure3.FigureS4.FigureS5/linker_definer_intergenic.pl
- __MACOSX/Supplmentary.Methods.2017.0320/Figure3.FigureS4.FigureS5/._linker_definer_intergenic.pl
- Supplmentary.Methods.2017.0320/Figure3.FigureS4.FigureS5/makeBoxPlotData.exon.pl
- __MACOSX/Supplmentary.Methods.2017.0320/Figure3.FigureS4.FigureS5/._makeBoxPlotData.exon.pl
- Supplmentary.Methods.2017.0320/Figure3.FigureS4.FigureS5/makeBoxPlotData.genome.pl
- __MACOSX/Supplmentary.Methods.2017.0320/Figure3.FigureS4.FigureS5/._makeBoxPlotData.genome.pl
- Supplmentary.Methods.2017.0320/Figure3.FigureS4.FigureS5/makeBoxPlotData.intergenic.pl
- __MACOSX/Supplmentary.Methods.2017.0320/Figure3.FigureS4.FigureS5/._makeBoxPlotData.intergenic.pl
- Supplmentary.Methods.2017.0320/Figure3.FigureS4.FigureS5/nucleosome_definer_genome.pl
- __MACOSX/Supplmentary.Methods.2017.0320/Figure3.FigureS4.FigureS5/._nucleosome_definer_genome.pl
- Supplmentary.Methods.2017.0320/Figure4.FiguresS6-S13/
- Supplmentary.Methods.2017.0320/Figure4.FiguresS6-S13/.DS_Store
- __MACOSX/Supplmentary.Methods.2017.0320/Figure4.FiguresS6-S13/
- __MACOSX/Supplmentary.Methods.2017.0320/Figure4.FiguresS6-S13/._.DS_Store
- Supplmentary.Methods.2017.0320/Figure4.FiguresS6-S13/.Rapp.history
- Supplmentary.Methods.2017.0320/Figure4.FiguresS6-S13/feature_nucleosome_definer.pl
- __MACOSX/Supplmentary.Methods.2017.0320/Figure4.FiguresS6-S13/._feature_nucleosome_definer.pl
- Supplmentary.Methods.2017.0320/Figure4.FiguresS6-S13/Figure4.S6-S11.code.R
- Supplmentary.Methods.2017.0320/Figure4.FiguresS6-S13/figureS12.code.R
- __MACOSX/Supplmentary.Methods.2017.0320/Figure4.FiguresS6-S13/._figureS12.code.R
- Supplmentary.Methods.2017.0320/Figure4.FiguresS6-S13/figureS13.exonstart.code.R
- __MACOSX/Supplmentary.Methods.2017.0320/Figure4.FiguresS6-S13/._figureS13.exonstart.code.R
- Supplmentary.Methods.2017.0320/Figure4.FiguresS6-S13/figureS13.exonstop.code.R
- __MACOSX/Supplmentary.Methods.2017.0320/Figure4.FiguresS6-S13/._figureS13.exonstop.code.R
- Supplmentary.Methods.2017.0320/Figure4.FiguresS6-S13/get_average_exon_data.pl
- __MACOSX/Supplmentary.Methods.2017.0320/Figure4.FiguresS6-S13/._get_average_exon_data.pl
- Supplmentary.Methods.2017.0320/Figure4.FiguresS6-S13/get_individual_exon_data.pl
- __MACOSX/Supplmentary.Methods.2017.0320/Figure4.FiguresS6-S13/._get_individual_exon_data.pl
- Supplmentary.Methods.2017.0320/Figure4.FiguresS6-S13/getBoxPlotData.feature.mcpg.oc.cpgi.pl
- __MACOSX/Supplmentary.Methods.2017.0320/Figure4.FiguresS6-S13/._getBoxPlotData.feature.mcpg.oc.cpgi.pl
- Supplmentary.Methods.2017.0320/Figure4.FiguresS6-S13/getBoxPlotData.feature.mcpg.oc.pl
- __MACOSX/Supplmentary.Methods.2017.0320/Figure4.FiguresS6-S13/._getBoxPlotData.feature.mcpg.oc.pl
- Supplmentary.Methods.2017.0320/Figure4.FiguresS6-S13/getCG.FeatureProfiles.pl
- __MACOSX/Supplmentary.Methods.2017.0320/Figure4.FiguresS6-S13/._getCG.FeatureProfiles.pl
- Supplmentary.Methods.2017.0320/Figure4.FiguresS6-S13/getGCH.FeatureProfiles.pl
- __MACOSX/Supplmentary.Methods.2017.0320/Figure4.FiguresS6-S13/._getGCH.FeatureProfiles.pl
- Supplmentary.Methods.2017.0320/Figure4.FiguresS6-S13/getHCG.FeatureProfiles.pl
- __MACOSX/Supplmentary.Methods.2017.0320/Figure4.FiguresS6-S13/._getHCG.FeatureProfiles.pl
- Supplmentary.Methods.2017.0320/Figure4.FiguresS6-S13/hg18_CpG_Islands.txt
- Supplmentary.Methods.2017.0320/Figure4.FiguresS6-S13/hg18_internal_exon_noCpGIs_data.txt
- __MACOSX/Supplmentary.Methods.2017.0320/Figure4.FiguresS6-S13/._hg18_internal_exon_noCpGIs_data.txt
- Supplmentary.Methods.2017.0320/Figure4.FiguresS6-S13/nomeseq_features_CG.txt
- Supplmentary.Methods.2017.0320/Figure4.FiguresS6-S13/nomeseq_features_GCH.txt
- Supplmentary.Methods.2017.0320/Figure4.FiguresS6-S13/nomeseq_features_HCG.txt
- Supplmentary.Methods.2017.0320/Figure5.FigureS14.FigureS15/
- Supplmentary.Methods.2017.0320/Figure5.FigureS14.FigureS15/.DS_Store
- __MACOSX/Supplmentary.Methods.2017.0320/Figure5.FigureS14.FigureS15/
- __MACOSX/Supplmentary.Methods.2017.0320/Figure5.FigureS14.FigureS15/._.DS_Store
- Supplmentary.Methods.2017.0320/Figure5.FigureS14.FigureS15/analyzeHMandNOMeSeq.pl
- __MACOSX/Supplmentary.Methods.2017.0320/Figure5.FigureS14.FigureS15/._analyzeHMandNOMeSeq.pl
- Supplmentary.Methods.2017.0320/Figure5.FigureS14.FigureS15/bed2bw.sh
- __MACOSX/Supplmentary.Methods.2017.0320/Figure5.FigureS14.FigureS15/._bed2bw.sh
- Supplmentary.Methods.2017.0320/Figure5.FigureS14.FigureS15/combineMultipleAnnotationsByBase.pl
- __MACOSX/Supplmentary.Methods.2017.0320/Figure5.FigureS14.FigureS15/._combineMultipleAnnotationsByBase.pl
- Supplmentary.Methods.2017.0320/Figure5.FigureS14.FigureS15/figure5ABCD.code.R
- __MACOSX/Supplmentary.Methods.2017.0320/Figure5.FigureS14.FigureS15/._figure5ABCD.code.R
- Supplmentary.Methods.2017.0320/Figure5.FigureS14.FigureS15/figure5D.legend.code.R
- __MACOSX/Supplmentary.Methods.2017.0320/Figure5.FigureS14.FigureS15/._figure5D.legend.code.R
- Supplmentary.Methods.2017.0320/Figure5.FigureS14.FigureS15/figure5EFS15AB.Rcode.txt
- __MACOSX/Supplmentary.Methods.2017.0320/Figure5.FigureS14.FigureS15/._figure5EFS15AB.Rcode.txt
- Supplmentary.Methods.2017.0320/Figure5.FigureS14.FigureS15/figure5GS15C.Rcode.txt
- __MACOSX/Supplmentary.Methods.2017.0320/Figure5.FigureS14.FigureS15/._figure5GS15C.Rcode.txt
- Supplmentary.Methods.2017.0320/Figure5.FigureS14.FigureS15/figureS15D.code.R
- __MACOSX/Supplmentary.Methods.2017.0320/Figure5.FigureS14.FigureS15/._figureS15D.code.R
- Supplmentary.Methods.2017.0320/Figure5.FigureS14.FigureS15/figureS15D.txt
- __MACOSX/Supplmentary.Methods.2017.0320/Figure5.FigureS14.FigureS15/._figureS15D.txt
- Supplmentary.Methods.2017.0320/Figure5.FigureS14.FigureS15/get.NucOp.mCpG.HM.correlationData.pl
- __MACOSX/Supplmentary.Methods.2017.0320/Figure5.FigureS14.FigureS15/._get.NucOp.mCpG.HM.correlationData.pl
- Supplmentary.Methods.2017.0320/Figure5.FigureS14.FigureS15/getBED.pl
- __MACOSX/Supplmentary.Methods.2017.0320/Figure5.FigureS14.FigureS15/._getBED.pl
- Supplmentary.Methods.2017.0320/Figure5.FigureS14.FigureS15/getHMbyBase.pl
- __MACOSX/Supplmentary.Methods.2017.0320/Figure5.FigureS14.FigureS15/._getHMbyBase.pl
- Supplmentary.Methods.2017.0320/Figure5.FigureS14.FigureS15/getHMCorrelationData.pl
- __MACOSX/Supplmentary.Methods.2017.0320/Figure5.FigureS14.FigureS15/._getHMCorrelationData.pl
- Supplmentary.Methods.2017.0320/Figure5.FigureS14.FigureS15/getHMprofiles.pl
- __MACOSX/Supplmentary.Methods.2017.0320/Figure5.FigureS14.FigureS15/._getHMprofiles.pl
- Supplmentary.Methods.2017.0320/Figure5.FigureS14.FigureS15/hg18_CpG_Islands.txt
- Supplmentary.Methods.2017.0320/Figure5.FigureS14.FigureS15/HMpairZscore.pl
- __MACOSX/Supplmentary.Methods.2017.0320/Figure5.FigureS14.FigureS15/._HMpairZscore.pl
- Supplmentary.Methods.2017.0320/Figure5.FigureS14.FigureS15/IMR90.genome.tfbs.hm.no.cg.m.textClipping
- __MACOSX/Supplmentary.Methods.2017.0320/Figure5.FigureS14.FigureS15/._IMR90.genome.tfbs.hm.no.cg.m.textClipping
- Supplmentary.Methods.2017.0320/Figure5.FigureS14.FigureS15/liftover.sh
- __MACOSX/Supplmentary.Methods.2017.0320/Figure5.FigureS14.FigureS15/._liftover.sh
- Supplmentary.Methods.2017.0320/Figure5.FigureS14.FigureS15/liftover2.sh
- __MACOSX/Supplmentary.Methods.2017.0320/Figure5.FigureS14.FigureS15/._liftover2.sh
- Supplmentary.Methods.2017.0320/Figure5.FigureS14.FigureS15/makeLiftoverShellScript.pl
- __MACOSX/Supplmentary.Methods.2017.0320/Figure5.FigureS14.FigureS15/._makeLiftoverShellScript.pl
- Supplmentary.Methods.2017.0320/Figure5.FigureS14.FigureS15/makeMatrix.pl
- __MACOSX/Supplmentary.Methods.2017.0320/Figure5.FigureS14.FigureS15/._makeMatrix.pl
- Supplmentary.Methods.2017.0320/Figure5.FigureS14.FigureS15/makeMultiIntersectBedCommand.pl
- __MACOSX/Supplmentary.Methods.2017.0320/Figure5.FigureS14.FigureS15/._makeMultiIntersectBedCommand.pl
- Supplmentary.Methods.2017.0320/Figure5.FigureS14.FigureS15/makeMultipleAnnotatePeaksJobs.pl
- __MACOSX/Supplmentary.Methods.2017.0320/Figure5.FigureS14.FigureS15/._makeMultipleAnnotatePeaksJobs.pl
- Supplmentary.Methods.2017.0320/Figure5.FigureS14.FigureS15/makeWig.sh
- __MACOSX/Supplmentary.Methods.2017.0320/Figure5.FigureS14.FigureS15/._makeWig.sh
- Supplmentary.Methods.2017.0320/Figure5.FigureS14.FigureS15/multiIntersectBed.sh
- Supplmentary.Methods.2017.0320/Figure5.FigureS14.FigureS15/multiSICER.pl
- __MACOSX/Supplmentary.Methods.2017.0320/Figure5.FigureS14.FigureS15/._multiSICER.pl
- Supplmentary.Methods.2017.0320/Figure5.FigureS14.FigureS15/reformat.sh
- __MACOSX/Supplmentary.Methods.2017.0320/Figure5.FigureS14.FigureS15/._reformat.sh
- Supplmentary.Methods.2017.0320/Figure5.FigureS14.FigureS15/singleMatrix.pl
- __MACOSX/Supplmentary.Methods.2017.0320/Figure5.FigureS14.FigureS15/._singleMatrix.pl
- Supplmentary.Methods.2017.0320/Figure5.FigureS14.FigureS15/sortBed.pl
- __MACOSX/Supplmentary.Methods.2017.0320/Figure5.FigureS14.FigureS15/._sortBed.pl
- Supplmentary.Methods.2017.0320/Figure6.FigureS16.FigureS17/
- Supplmentary.Methods.2017.0320/Figure6.FigureS16.FigureS17/align.chipseq.hg19.sh
- __MACOSX/Supplmentary.Methods.2017.0320/Figure6.FigureS16.FigureS17/
- __MACOSX/Supplmentary.Methods.2017.0320/Figure6.FigureS16.FigureS17/._align.chipseq.hg19.sh
- Supplmentary.Methods.2017.0320/Figure6.FigureS16.FigureS17/align.hcg.gch.hg18.sh
- __MACOSX/Supplmentary.Methods.2017.0320/Figure6.FigureS16.FigureS17/._align.hcg.gch.hg18.sh
- Supplmentary.Methods.2017.0320/Figure6.FigureS16.FigureS17/density.bar.sh
- Supplmentary.Methods.2017.0320/Figure6.FigureS16.FigureS17/density.bar2.sh
- Supplmentary.Methods.2017.0320/Figure6.FigureS16.FigureS17/figure6A.code.R
- __MACOSX/Supplmentary.Methods.2017.0320/Figure6.FigureS16.FigureS17/._figure6A.code.R
- Supplmentary.Methods.2017.0320/Figure6.FigureS16.FigureS17/figure6BC.Rcode.txt
- __MACOSX/Supplmentary.Methods.2017.0320/Figure6.FigureS16.FigureS17/._figure6BC.Rcode.txt
- Supplmentary.Methods.2017.0320/Figure6.FigureS16.FigureS17/getBEDfromCDT.pl
- __MACOSX/Supplmentary.Methods.2017.0320/Figure6.FigureS16.FigureS17/._getBEDfromCDT.pl
- Supplmentary.Methods.2017.0320/Figure6.FigureS16.FigureS17/getCpGITSS500coordinatesForFigure6D.pl
- __MACOSX/Supplmentary.Methods.2017.0320/Figure6.FigureS16.FigureS17/._getCpGITSS500coordinatesForFigure6D.pl
- Supplmentary.Methods.2017.0320/Figure6.FigureS16.FigureS17/getCpGITSSoverlap.pl
- __MACOSX/Supplmentary.Methods.2017.0320/Figure6.FigureS16.FigureS17/._getCpGITSSoverlap.pl
- Supplmentary.Methods.2017.0320/Figure6.FigureS16.FigureS17/getFigure6DEorderNOMeSeqCDT.pl
- __MACOSX/Supplmentary.Methods.2017.0320/Figure6.FigureS16.FigureS17/._getFigure6DEorderNOMeSeqCDT.pl
- Supplmentary.Methods.2017.0320/Figure6.FigureS16.FigureS17/getMulti.21.1001.pl
- __MACOSX/Supplmentary.Methods.2017.0320/Figure6.FigureS16.FigureS17/._getMulti.21.1001.pl
- Supplmentary.Methods.2017.0320/Figure6.FigureS16.FigureS17/hg18.cpgi.genebody.bed
- Supplmentary.Methods.2017.0320/Figure6.FigureS16.FigureS17/hg18.cpgi.intergenic.bed
- Supplmentary.Methods.2017.0320/Figure6.FigureS16.FigureS17/hg18.cpgi.tss.bed
- Supplmentary.Methods.2017.0320/Figure6.FigureS16.FigureS17/hg18_CpG_Islands.txt
- Supplmentary.Methods.2017.0320/Figure6.FigureS16.FigureS17/hg18_RefSeq_Genes_Filtered_sorted_removed_duplicates.txt
- Supplmentary.Methods.2017.0320/Figure6.FigureS16.FigureS17/hg19.cpgi.tss.genebody.intergenic.bed
- Supplmentary.Methods.2017.0320/Figure6.FigureS16.FigureS17/makeBoxPlotData.cpgi.pl
- __MACOSX/Supplmentary.Methods.2017.0320/Figure6.FigureS16.FigureS17/._makeBoxPlotData.cpgi.pl
- Supplmentary.Methods.2017.0320/Figure6.FigureS16.FigureS17/makeNonTssCpGImatrix.pl
- __MACOSX/Supplmentary.Methods.2017.0320/Figure6.FigureS16.FigureS17/._makeNonTssCpGImatrix.pl
- Supplmentary.Methods.2017.0320/Figure6.FigureS16.FigureS17/makeTssCpGImatrix.pl
- __MACOSX/Supplmentary.Methods.2017.0320/Figure6.FigureS16.FigureS17/._makeTssCpGImatrix.pl
- Supplmentary.Methods.2017.0320/Figure6.FigureS16.FigureS17/nucleosome_definer_cpgi.pl
- __MACOSX/Supplmentary.Methods.2017.0320/Figure6.FigureS16.FigureS17/._nucleosome_definer_cpgi.pl
- Supplmentary.Methods.2017.0320/Figure6.FigureS16.FigureS17/nucleosome_definer_cpgi_non_500.pl
- __MACOSX/Supplmentary.Methods.2017.0320/Figure6.FigureS16.FigureS17/._nucleosome_definer_cpgi_non_500.pl
- Supplmentary.Methods.2017.0320/Figure6.FigureS16.FigureS17/nucleosome_definer_cpgi_tss_500.pl
- __MACOSX/Supplmentary.Methods.2017.0320/Figure6.FigureS16.FigureS17/._nucleosome_definer_cpgi_tss_500.pl
- Supplmentary.Methods.2017.0320/Figure6.FigureS16.FigureS17/samples1.txt
- __MACOSX/Supplmentary.Methods.2017.0320/Figure6.FigureS16.FigureS17/._samples1.txt
- Supplmentary.Methods.2017.0320/Figure6.FigureS16.FigureS17/samples10.txt
- __MACOSX/Supplmentary.Methods.2017.0320/Figure6.FigureS16.FigureS17/._samples10.txt
- Supplmentary.Methods.2017.0320/Figure6.FigureS16.FigureS17/samples11.txt
- __MACOSX/Supplmentary.Methods.2017.0320/Figure6.FigureS16.FigureS17/._samples11.txt
- Supplmentary.Methods.2017.0320/Figure6.FigureS16.FigureS17/samples12.txt
- __MACOSX/Supplmentary.Methods.2017.0320/Figure6.FigureS16.FigureS17/._samples12.txt
- Supplmentary.Methods.2017.0320/Figure6.FigureS16.FigureS17/samples13.txt
- __MACOSX/Supplmentary.Methods.2017.0320/Figure6.FigureS16.FigureS17/._samples13.txt
- Supplmentary.Methods.2017.0320/Figure6.FigureS16.FigureS17/samples14.txt
- __MACOSX/Supplmentary.Methods.2017.0320/Figure6.FigureS16.FigureS17/._samples14.txt
- Supplmentary.Methods.2017.0320/Figure6.FigureS16.FigureS17/samples15.txt
- __MACOSX/Supplmentary.Methods.2017.0320/Figure6.FigureS16.FigureS17/._samples15.txt
- Supplmentary.Methods.2017.0320/Figure6.FigureS16.FigureS17/samples2.txt
- __MACOSX/Supplmentary.Methods.2017.0320/Figure6.FigureS16.FigureS17/._samples2.txt
- Supplmentary.Methods.2017.0320/Figure6.FigureS16.FigureS17/samples3.txt
- __MACOSX/Supplmentary.Methods.2017.0320/Figure6.FigureS16.FigureS17/._samples3.txt
- Supplmentary.Methods.2017.0320/Figure6.FigureS16.FigureS17/samples4.txt
- __MACOSX/Supplmentary.Methods.2017.0320/Figure6.FigureS16.FigureS17/._samples4.txt
- Supplmentary.Methods.2017.0320/Figure6.FigureS16.FigureS17/samples5.txt
- __MACOSX/Supplmentary.Methods.2017.0320/Figure6.FigureS16.FigureS17/._samples5.txt
- Supplmentary.Methods.2017.0320/Figure6.FigureS16.FigureS17/samples6.txt
- __MACOSX/Supplmentary.Methods.2017.0320/Figure6.FigureS16.FigureS17/._samples6.txt
- Supplmentary.Methods.2017.0320/Figure6.FigureS16.FigureS17/samples7.txt
- __MACOSX/Supplmentary.Methods.2017.0320/Figure6.FigureS16.FigureS17/._samples7.txt
- Supplmentary.Methods.2017.0320/Figure6.FigureS16.FigureS17/samples8.txt
- __MACOSX/Supplmentary.Methods.2017.0320/Figure6.FigureS16.FigureS17/._samples8.txt
- Supplmentary.Methods.2017.0320/Figure6.FigureS16.FigureS17/samples9.txt
- __MACOSX/Supplmentary.Methods.2017.0320/Figure6.FigureS16.FigureS17/._samples9.txt
- Supplmentary.Methods.2017.0320/Figure6.FigureS16.FigureS17/samplesA.txt
- __MACOSX/Supplmentary.Methods.2017.0320/Figure6.FigureS16.FigureS17/._samplesA.txt
- Supplmentary.Methods.2017.0320/Figure6.FigureS16.FigureS17/samplesB.txt
- __MACOSX/Supplmentary.Methods.2017.0320/Figure6.FigureS16.FigureS17/._samplesB.txt
- Supplmentary.Methods.2017.0320/Figure6.FigureS16.FigureS17/wigToBigWig.sh
- __MACOSX/Supplmentary.Methods.2017.0320/Figure6.FigureS16.FigureS17/._wigToBigWig.sh
- Supplmentary.Methods.2017.0320/Figure7.FigureS18/
- Supplmentary.Methods.2017.0320/Figure7.FigureS18/.DS_Store
- __MACOSX/Supplmentary.Methods.2017.0320/Figure7.FigureS18/
- __MACOSX/Supplmentary.Methods.2017.0320/Figure7.FigureS18/._.DS_Store
- Supplmentary.Methods.2017.0320/Figure7.FigureS18/.Rhistory
- Supplmentary.Methods.2017.0320/Figure7.FigureS18/align.Jones.sh
- __MACOSX/Supplmentary.Methods.2017.0320/Figure7.FigureS18/._align.Jones.sh
- Supplmentary.Methods.2017.0320/Figure7.FigureS18/align.NOMeSeq.WGBS.sh
- __MACOSX/Supplmentary.Methods.2017.0320/Figure7.FigureS18/._align.NOMeSeq.WGBS.sh
- Supplmentary.Methods.2017.0320/Figure7.FigureS18/configuration.dnase.txt
- Supplmentary.Methods.2017.0320/Figure7.FigureS18/configuration.h3k27ac.txt
- Supplmentary.Methods.2017.0320/Figure7.FigureS18/configuration.mATF3.txt
- Supplmentary.Methods.2017.0320/Figure7.FigureS18/configuration.mCEBPB.txt
- Supplmentary.Methods.2017.0320/Figure7.FigureS18/configuration.mEGR1.txt
- Supplmentary.Methods.2017.0320/Figure7.FigureS18/configuration.mJUND.txt
- Supplmentary.Methods.2017.0320/Figure7.FigureS18/configuration.mMAX.txt
- Supplmentary.Methods.2017.0320/Figure7.FigureS18/configuration.mNRSF.txt
- Supplmentary.Methods.2017.0320/Figure7.FigureS18/configuration.mSP1.h3k27ac.txt
- Supplmentary.Methods.2017.0320/Figure7.FigureS18/configuration.mSP1.txt
- Supplmentary.Methods.2017.0320/Figure7.FigureS18/configuration.mSRF.txt
- Supplmentary.Methods.2017.0320/Figure7.FigureS18/configuration.mUSF1.txt
- Supplmentary.Methods.2017.0320/Figure7.FigureS18/configuration.mYY1.txt
- Supplmentary.Methods.2017.0320/Figure7.FigureS18/configuration.tfbs.u.m.ordered.WGBS.dnase.txt
- __MACOSX/Supplmentary.Methods.2017.0320/Figure7.FigureS18/._configuration.tfbs.u.m.ordered.WGBS.dnase.txt
- Supplmentary.Methods.2017.0320/Figure7.FigureS18/configuration.tfbs.u.m.ordered.WGBS.h3k27ac.txt
- __MACOSX/Supplmentary.Methods.2017.0320/Figure7.FigureS18/._configuration.tfbs.u.m.ordered.WGBS.h3k27ac.txt
- Supplmentary.Methods.2017.0320/Figure7.FigureS18/configuration.tfbs.u.m.ordered.WGBS.txt
- Supplmentary.Methods.2017.0320/Figure7.FigureS18/configuration.uATF3.txt
- Supplmentary.Methods.2017.0320/Figure7.FigureS18/configuration.uCEBPB.txt
- Supplmentary.Methods.2017.0320/Figure7.FigureS18/configuration.uEGR1.txt
[truncated: 144 more entries]
