# Supplementary material for: Links between DNA methylation and nucleosome occupancy in the human genome
Source: Epigenetics Chromatin. 2017 Apr 11;10:18. doi: 10.1186/s13072-017-0125-5 (PMC5387343; doi:10.1186/s13072-017-0125-5)
Supplement: Supplementary file 2 — Additional file 2. Detailed bioinformatics procedures and in-house scripts used in this study are enclosed in the zip file. [file 13072_2017_125_MOESM2_ESM.zip › Supplmentary.Methods.2017.0320/Figure1.Figure2/Figure.Generation.Codes/figure1.code.R.txt]

library("lattice")
jpeg(filename = "figure1.jpeg", width = 17, height = 21.15, units = "cm", res=300)
layout(matrix(c(1,3,5,7,9,2,4,6,8,10), 5,2))
windowsFonts(Arial=windowsFont("Arial"))
par(ps = 5, lwd = 1, mar = c(0.5,1.6,1.5,0.5), cex = 1, tcl = -0.25, oma = c(1.25,0.5,0,0))
x <- read.table("figure1.txt", sep = "\t", header=T)

#A
plot(c(-150,150),c(0.10,0.22), type = "n", cex.axis = 1.2, xaxt = "n", ylab = "Fraction", yaxs = "i", yaxt ="n", mgp = c(1,0.5,0), cex.lab = 8/5)
segments(0,-1,0,2,col="gray")
segments(10,-1,10,2,col="gray")
segments(20,-1,20,2,col="gray")        
segments(30,-1,30,2,col="gray")
segments(40,-1,40,2,col="gray")
segments(50,-1,50,2,col="gray")
segments(60,-1,60,2,col="gray")
segments(70,-1,70,2,col="gray")
segments(80,-1,80,2,col="gray")
segments(90,-1,90,2,col="gray")
segments(100,-1,100,2,col="gray")
segments(110,-1,110,2,col="gray")
segments(120,-1,120,2,col="gray")        
segments(130,-1,130,2,col="gray")
segments(140,-1,140,2,col="gray")
segments(150,-1,150,2,col="gray")
segments(-10,-1,-10,2,col="gray")
segments(-20,-1,-20,2,col="gray")        
segments(-30,-1,-30,2,col="gray")
segments(-40,-1,-40,2,col="gray")
segments(-50,-1,-50,2,col="gray")
segments(-60,-1,-60,2,col="gray")
segments(-70,-1,-70,2,col="gray")
segments(-80,-1,-80,2,col="gray")
segments(-90,-1,-90,2,col="gray")
segments(-100,-1,-100,2,col="gray")
segments(-110,-1,-110,2,col="gray")
segments(-120,-1,-120,2,col="gray")        
segments(-130,-1,-130,2,col="gray")
segments(-140,-1,-140,2,col="gray")
segments(-150,-1,-150,2,col="gray")
lines(x$pos,x$rat,col = "mediumpurple3", lwd = 1)
axis(2,c(0.10,0.14,0.18,0.22), cex.axis = 1, mgp = c(1,0.5,0), col.axis="mediumpurple3")
par(new=TRUE)
plot(c(-150,150),c(0.16,0.28), type = "n", cex.axis = 1.2, xaxt = "n", ylab = "", yaxs = "i", yaxt ="n", mgp = c(1,0.5,0), cex.lab = 8/5)
lines(x$pos,x$rgc,col = "darkorange1", lwd = 1)
legend(-72,0.24125, c("CC+GG+GC","AA+TT+TA"), col = c("darkorange1","mediumpurple3"), lty = c(1,1), x.intersp = 0.6, y.intersp = 0.5, box.lty = 0, cex = 1.2, bty = "n")
mtext("A", side = 3, adj = 0, line = 0.25, font = 2, cex = 10/5)
#mtext("Position (5' to 3') ", side = 1, adj = 0.5, line = 0.5, font = 1,  cex = 7/5)
#axis(4,c(0.16,0.20,0.24,0.28), cex.axis = 1, mgp = c(0,0.5,0), col.axis="darkorange1", line=-0.7)
axis(1,c(-150,-100,-50,0,50,100,150), cex.axis = 1, mgp = c(1,0.01,0))

#B
plot(c(-150,150),c(0.006,0.021), type = "n", ylab = "", cex.axis = 1.2, yaxs = "i", yaxt ="n", xaxt = "n", mgp = c(1,0.5,0), cex.lab = 7/5)
segments(0,-1,0,2,col="gray")
segments(10,-1,10,2,col="gray")
segments(20,-1,20,2,col="gray")        
segments(30,-1,30,2,col="gray")
segments(40,-1,40,2,col="gray")
segments(50,-1,50,2,col="gray")
segments(60,-1,60,2,col="gray")
segments(70,-1,70,2,col="gray")
segments(80,-1,80,2,col="gray")
segments(90,-1,90,2,col="gray")
segments(100,-1,100,2,col="gray")
segments(110,-1,110,2,col="gray")
segments(120,-1,120,2,col="gray")        
segments(130,-1,130,2,col="gray")
segments(140,-1,140,2,col="gray")
segments(150,-1,150,2,col="gray")
segments(-10,-1,-10,2,col="gray")
segments(-20,-1,-20,2,col="gray")        
segments(-30,-1,-30,2,col="gray")
segments(-40,-1,-40,2,col="gray")
segments(-50,-1,-50,2,col="gray")
segments(-60,-1,-60,2,col="gray")
segments(-70,-1,-70,2,col="gray")
segments(-80,-1,-80,2,col="gray")
segments(-90,-1,-90,2,col="gray")
segments(-100,-1,-100,2,col="gray")
segments(-110,-1,-110,2,col="gray")
segments(-120,-1,-120,2,col="gray")        
segments(-130,-1,-130,2,col="gray")
segments(-140,-1,-140,2,col="gray")
segments(-150,-1,-150,2,col="gray")
lines(x$pos,x$rcg,col = "firebrick3", lwd = 1)
lines(x$pos,x$vcg,col = "dodgerblue3", lwd = 1)
legend(-70,0.011, c("CpG In Vitro","CpG In Vivo"), col = c("firebrick3","dodgerblue3"), lty = c(1,1), x.intersp = 0.6, y.intersp = 0.5, box.lty = 0, cex = 1.2, bty = "n")
mtext("B", side = 3, adj = 0, line = 0.25, font = 2, cex = 10/5)
#mtext("Position (5' to 3') ", side = 1, adj = 0.5, line = 0.5, font = 1,  cex = 7/5)
axis(1,c(-150,-100,-50,0,50,100,150), cex.axis = 1, mgp = c(1,0.01,0))
axis(2,c(0.006,0.011,0.016,0.021), cex.axis = 1, mgp = c(1,0.5,0))


#C
plot(c(-150,150),c(0.005,0.011), type = "n", ylab = "Fraction", cex.axis = 1.2, yaxs = "i", yaxt ="n", xaxt = "n", mgp = c(1,0.5,0), cex.lab = 8/5)
segments(0,-1,0,2,col="gray")
segments(10,-1,10,2,col="gray")
segments(20,-1,20,2,col="gray")        
segments(30,-1,30,2,col="gray")
segments(40,-1,40,2,col="gray")
segments(50,-1,50,2,col="gray")
segments(60,-1,60,2,col="gray")
segments(70,-1,70,2,col="gray")
segments(80,-1,80,2,col="gray")
segments(90,-1,90,2,col="gray")
segments(100,-1,100,2,col="gray")
segments(110,-1,110,2,col="gray")
segments(120,-1,120,2,col="gray")        
segments(130,-1,130,2,col="gray")
segments(140,-1,140,2,col="gray")
segments(150,-1,150,2,col="gray")
segments(-10,-1,-10,2,col="gray")
segments(-20,-1,-20,2,col="gray")        
segments(-30,-1,-30,2,col="gray")
segments(-40,-1,-40,2,col="gray")
segments(-50,-1,-50,2,col="gray")
segments(-60,-1,-60,2,col="gray")
segments(-70,-1,-70,2,col="gray")
segments(-80,-1,-80,2,col="gray")
segments(-90,-1,-90,2,col="gray")
segments(-100,-1,-100,2,col="gray")
segments(-110,-1,-110,2,col="gray")
segments(-120,-1,-120,2,col="gray")        
segments(-130,-1,-130,2,col="gray")
segments(-140,-1,-140,2,col="gray")
segments(-150,-1,-150,2,col="gray")
lines(x$pos,x$rmcg,col = "firebrick3", lwd = 1)
lines(x$pos,x$rucg,col = "dodgerblue3", lwd = 1)
legend(-70,0.007, c("mCpG In Vitro","uCpG In Vitro"), col = c("firebrick3","dodgerblue3"), lty = c(1,1), x.intersp = 0.6, y.intersp = 0.5, box.lty = 0, cex = 1.2, bty = "n")
mtext("C", side = 3, adj = 0, line = 0.25, font = 2, cex = 10/5)
#mtext("Position (5' to 3') ", side = 1, adj = 0.5, line = 0.5, font = 1,  cex = 7/5)
axis(1,c(-150,-100,-50,0,50,100,150), cex.axis = 1, mgp = c(1,0.01,0))
axis(2,c(0.005,0.007,0.009,0.011), cex.axis = 1, mgp = c(1,0.5,0))

#D
plot(c(-150,150),c(0.003,0.006), type = "n", ylab = "", cex.axis = 1.2, yaxs = "i", yaxt ="n", xaxt = "n", mgp = c(1,0.5,0), cex.lab = 7/5)
segments(0,-1,0,2,col="gray")
segments(10,-1,10,2,col="gray")
segments(20,-1,20,2,col="gray")        
segments(30,-1,30,2,col="gray")
segments(40,-1,40,2,col="gray")
segments(50,-1,50,2,col="gray")
segments(60,-1,60,2,col="gray")
segments(70,-1,70,2,col="gray")
segments(80,-1,80,2,col="gray")
segments(90,-1,90,2,col="gray")
segments(100,-1,100,2,col="gray")
segments(110,-1,110,2,col="gray")
segments(120,-1,120,2,col="gray")        
segments(130,-1,130,2,col="gray")
segments(140,-1,140,2,col="gray")
segments(150,-1,150,2,col="gray")
segments(-10,-1,-10,2,col="gray")
segments(-20,-1,-20,2,col="gray")        
segments(-30,-1,-30,2,col="gray")
segments(-40,-1,-40,2,col="gray")
segments(-50,-1,-50,2,col="gray")
segments(-60,-1,-60,2,col="gray")
segments(-70,-1,-70,2,col="gray")
segments(-80,-1,-80,2,col="gray")
segments(-90,-1,-90,2,col="gray")
segments(-100,-1,-100,2,col="gray")
segments(-110,-1,-110,2,col="gray")
segments(-120,-1,-120,2,col="gray")        
segments(-130,-1,-130,2,col="gray")
segments(-140,-1,-140,2,col="gray")
segments(-150,-1,-150,2,col="gray")
lines(x$pos,x$vmcg,col = "firebrick3", lwd = 1)
lines(x$pos,x$vucg,col = "dodgerblue3", lwd = 1)
legend(-70,0.004, c("mCpG In Vivo","uCpG In Vivo"), col = c("firebrick3","dodgerblue3"), lty = c(1,1), x.intersp = 0.6, y.intersp = 0.5, box.lty = 0, cex = 1.2, bty = "n")
mtext("D", side = 3, adj = 0, line = 0.25, font = 2, cex = 10/5)
#mtext("Position (5' to 3') ", side = 1, adj = 0.5, line = 0.5, font = 1,  cex = 7/5)
axis(1,c(-150,-100,-50,0,50,100,150), cex.axis = 1, mgp = c(1,0.01,0))
axis(2,c(0.003,0.004,0.005,0.006), cex.axis = 1, mgp = c(1,0.5,0))

#E
plot(c(-150,150),c(0.49,0.55), type = "n", ylab = "mCpG / CpG", cex.axis = 1.2, yaxs = "i", yaxt ="n", xaxt = "n", mgp = c(1,0.5,0), cex.lab = 8/5)
segments(0,-1,0,2,col="gray")
segments(10,-1,10,2,col="gray")
segments(20,-1,20,2,col="gray")        
segments(30,-1,30,2,col="gray")
segments(40,-1,40,2,col="gray")
segments(50,-1,50,2,col="gray")
segments(60,-1,60,2,col="gray")
segments(70,-1,70,2,col="gray")
segments(80,-1,80,2,col="gray")
segments(90,-1,90,2,col="gray")
segments(100,-1,100,2,col="gray")
segments(110,-1,110,2,col="gray")
segments(120,-1,120,2,col="gray")        
segments(130,-1,130,2,col="gray")
segments(140,-1,140,2,col="gray")
segments(150,-1,150,2,col="gray")
segments(-10,-1,-10,2,col="gray")
segments(-20,-1,-20,2,col="gray")        
segments(-30,-1,-30,2,col="gray")
segments(-40,-1,-40,2,col="gray")
segments(-50,-1,-50,2,col="gray")
segments(-60,-1,-60,2,col="gray")
segments(-70,-1,-70,2,col="gray")
segments(-80,-1,-80,2,col="gray")
segments(-90,-1,-90,2,col="gray")
segments(-100,-1,-100,2,col="gray")
segments(-110,-1,-110,2,col="gray")
segments(-120,-1,-120,2,col="gray")        
segments(-130,-1,-130,2,col="gray")
segments(-140,-1,-140,2,col="gray")
segments(-150,-1,-150,2,col="gray")
lines(x$pos,x$rm,col = "firebrick3", lwd = 1)
lines(x$pos,x$vm,col = "dodgerblue3", lwd = 1)
legend(55,0.51, c("In Vitro","In Vivo"), col = c("firebrick3","dodgerblue3"), lty = c(1,1), x.intersp = 0.6, y.intersp = 0.5, box.lty = 0, cex = 1.2, bty = "n")
mtext("E", side = 3, adj = 0, line = 0.25, font = 2, cex = 10/5)
#mtext("Position (5' to 3') ", side = 1, adj = 0.5, line = 0.5, font = 1,  cex = 7/5)
axis(1,c(-150,-100,-50,0,50,100,150), cex.axis = 1, mgp = c(1,0.01,0))
axis(2,c(0.49,0.51,0.53,0.55), cex.axis = 1, mgp = c(1,0.5,0))

#F
plot(c(-1000,1000),c(0.49,0.55), type = "n", ylab = "", cex.axis = 1.2, yaxs = "i", yaxt ="n", xaxt = "n", mgp = c(1,0.5,0), cex.lab = 7/5)
segments(0,-1,0,2,col="gray")
segments(100,-1,100,2,col="gray")
segments(200,-1,200,2,col="gray")        
segments(300,-1,300,2,col="gray")
segments(400,-1,400,2,col="gray")
segments(500,-1,500,2,col="gray")
segments(600,-1,600,2,col="gray")
segments(700,-1,700,2,col="gray")
segments(800,-1,800,2,col="gray")
segments(900,-1,900,2,col="gray")
segments(1000,-1,1000,2,col="gray")
segments(-100,-1,-100,2,col="gray")
segments(-200,-1,-200,2,col="gray")        
segments(-300,-1,-300,2,col="gray")
segments(-400,-1,-400,2,col="gray")
segments(-500,-1,-500,2,col="gray")
segments(-600,-1,-600,2,col="gray")
segments(-700,-1,-700,2,col="gray")
segments(-800,-1,-800,2,col="gray")
segments(-900,-1,-900,2,col="gray")
segments(-1000,-1,-1000,2,col="gray")
lines(x$pos,x$rm,col = "firebrick3", lwd = 1)
lines(x$pos,x$vm,col = "dodgerblue3", lwd = 1)
legend(360,0.51, c("In Vitro","In Vivo"), col = c("firebrick3","dodgerblue3"), lty = c(1,1), x.intersp = 0.6, y.intersp = 0.5, box.lty = 0, cex = 1.2, bty = "n")
mtext("F", side = 3, adj = 0, line = 0.25, font = 2, cex = 10/5)
#mtext("Position (5' to 3') ", side = 1, adj = 0.5, line = 0.5, font = 1,  cex = 7/5)
axis(1,c(-1000,-800,-600,-400,-200,0,200,400,600,800,1000), cex.axis = 1, mgp = c(1,0.01,0))
axis(2,c(0.49,0.51,0.53,0.55), cex.axis = 1, mgp = c(1,0.5,0))


#G
plot(c(-150,150),c(0.59,0.63), type = "n", ylab = "mHCG / HCG", cex.axis = 1.2, yaxs = "i", yaxt ="n", xaxt = "n", mgp = c(1,0.5,0), cex.lab = 8/5)
segments(0,-1,0,2,col="gray")
segments(10,-1,10,2,col="gray")
segments(20,-1,20,2,col="gray")        
segments(30,-1,30,2,col="gray")
segments(40,-1,40,2,col="gray")
segments(50,-1,50,2,col="gray")
segments(60,-1,60,2,col="gray")
segments(70,-1,70,2,col="gray")
segments(80,-1,80,2,col="gray")
segments(90,-1,90,2,col="gray")
segments(100,-1,100,2,col="gray")
segments(110,-1,110,2,col="gray")
segments(120,-1,120,2,col="gray")        
segments(130,-1,130,2,col="gray")
segments(140,-1,140,2,col="gray")
segments(150,-1,150,2,col="gray")
segments(-10,-1,-10,2,col="gray")
segments(-20,-1,-20,2,col="gray")        
segments(-30,-1,-30,2,col="gray")
segments(-40,-1,-40,2,col="gray")
segments(-50,-1,-50,2,col="gray")
segments(-60,-1,-60,2,col="gray")
segments(-70,-1,-70,2,col="gray")
segments(-80,-1,-80,2,col="gray")
segments(-90,-1,-90,2,col="gray")
segments(-100,-1,-100,2,col="gray")
segments(-110,-1,-110,2,col="gray")
segments(-120,-1,-120,2,col="gray")        
segments(-130,-1,-130,2,col="gray")
segments(-140,-1,-140,2,col="gray")
segments(-150,-1,-150,2,col="gray")
lines(x$pos,x$nm,col = "black", lwd = 1)
mtext("G", side = 3, adj = 0, line = 0.25, font = 2, cex = 10/5)
#mtext("Position (5' to 3') ", side = 1, adj = 0.5, line = 0.5, font = 1,  cex = 7/5)
axis(1,c(-150,-100,-50,0,50,100,150), cex.axis = 1, mgp = c(1,0.01,0))
axis(2,c(0.59,0.60,0.61,0.62,0.63), cex.axis = 1, mgp = c(1,0.5,0))


#H
plot(c(-1000,1000),c(0.59,0.63), type = "n", ylab = "", cex.axis = 1.2, yaxs = "i", yaxt ="n", xaxt = "n", mgp = c(1,0.5,0), cex.lab = 7/5)
segments(0,-1,0,2,col="gray")
segments(100,-1,100,2,col="gray")
segments(200,-1,200,2,col="gray")        
segments(300,-1,300,2,col="gray")
segments(400,-1,400,2,col="gray")
segments(500,-1,500,2,col="gray")
segments(600,-1,600,2,col="gray")
segments(700,-1,700,2,col="gray")
segments(800,-1,800,2,col="gray")
segments(900,-1,900,2,col="gray")
segments(1000,-1,1000,2,col="gray")
segments(-100,-1,-100,2,col="gray")
segments(-200,-1,-200,2,col="gray")        
segments(-300,-1,-300,2,col="gray")
segments(-400,-1,-400,2,col="gray")
segments(-500,-1,-500,2,col="gray")
segments(-600,-1,-600,2,col="gray")
segments(-700,-1,-700,2,col="gray")
segments(-800,-1,-800,2,col="gray")
segments(-900,-1,-900,2,col="gray")
segments(-1000,-1,-1000,2,col="gray")
lines(x$pos,x$nm,col = "black", lwd = 1)
mtext("H", side = 3, adj = 0, line = 0.25, font = 2, cex = 10/5)
#mtext("Position (5' to 3') ", side = 1, adj = 0.5, line = 0.5, font = 1,  cex = 7/5)
axis(2,c(0.59,0.60,0.61,0.62,0.63), cex.axis = 1, mgp = c(1,0.5,0))
axis(1,c(-1000,-800,-600,-400,-200,0,200,400,600,800,1000), cex.axis = 1, mgp = c(1,0.01,0))


#I
plot(c(-150,150),c(0.69,0.73), type = "n", ylab = "Nucleosome Occupancy", cex.axis = 1.2, yaxs = "i", yaxt ="n", xaxt = "n", mgp = c(1,0.5,0), cex.lab = 8/5)
segments(0,-1,0,2,col="gray")
segments(10,-1,10,2,col="gray")
segments(20,-1,20,2,col="gray")        
segments(30,-1,30,2,col="gray")
segments(40,-1,40,2,col="gray")
segments(50,-1,50,2,col="gray")
segments(60,-1,60,2,col="gray")
segments(70,-1,70,2,col="gray")
segments(80,-1,80,2,col="gray")
segments(90,-1,90,2,col="gray")
segments(100,-1,100,2,col="gray")
segments(110,-1,110,2,col="gray")
segments(120,-1,120,2,col="gray")        
segments(130,-1,130,2,col="gray")
segments(140,-1,140,2,col="gray")
segments(150,-1,150,2,col="gray")
segments(-10,-1,-10,2,col="gray")
segments(-20,-1,-20,2,col="gray")        
segments(-30,-1,-30,2,col="gray")
segments(-40,-1,-40,2,col="gray")
segments(-50,-1,-50,2,col="gray")
segments(-60,-1,-60,2,col="gray")
segments(-70,-1,-70,2,col="gray")
segments(-80,-1,-80,2,col="gray")
segments(-90,-1,-90,2,col="gray")
segments(-100,-1,-100,2,col="gray")
segments(-110,-1,-110,2,col="gray")
segments(-120,-1,-120,2,col="gray")        
segments(-130,-1,-130,2,col="gray")
segments(-140,-1,-140,2,col="gray")
segments(-150,-1,-150,2,col="gray")
lines(x$pos,x$no,col = "aquamarine4", lwd = 1)
mtext("I", side = 3, adj = 0, line = 0.25, font = 2, cex = 10/5)
mtext("Position relative to Nucleosome Midpoint (5' to 3')", side = 1, adj = 0.5, line = 0.65, font = 1,  cex = 8/5)
axis(1,c(-150,-100,-50,0,50,100,150), cex.axis = 1, mgp = c(1,0.01,0))
axis(2,c(0.69,0.70,0.71,0.72,0.73), cex.axis = 1, mgp = c(1,0.5,0))


#J
plot(c(-1000,1000),c(0.69,0.73), type = "n", ylab = "", cex.axis = 1.2, yaxs = "i", yaxt ="n", xaxt = "n", mgp = c(1,0.5,0), cex.lab = 7/5)
segments(0,-1,0,2,col="gray")
segments(100,-1,100,2,col="gray")
segments(200,-1,200,2,col="gray")        
segments(300,-1,300,2,col="gray")
segments(400,-1,400,2,col="gray")
segments(500,-1,500,2,col="gray")
segments(600,-1,600,2,col="gray")
segments(700,-1,700,2,col="gray")
segments(800,-1,800,2,col="gray")
segments(900,-1,900,2,col="gray")
segments(1000,-1,1000,2,col="gray")
segments(-100,-1,-100,2,col="gray")
segments(-200,-1,-200,2,col="gray")        
segments(-300,-1,-300,2,col="gray")
segments(-400,-1,-400,2,col="gray")
segments(-500,-1,-500,2,col="gray")
segments(-600,-1,-600,2,col="gray")
segments(-700,-1,-700,2,col="gray")
segments(-800,-1,-800,2,col="gray")
segments(-900,-1,-900,2,col="gray")
segments(-1000,-1,-1000,2,col="gray")
lines(x$pos,x$no,col = "aquamarine4", lwd = 1)
mtext("J", side = 3, adj = 0, line = 0.25, font = 2, cex = 10/5)
mtext("Position relative to Nucleosome Midpoint (5' to 3')", side = 1, adj = 0.5, line = 0.65, font = 1,  cex = 8/5)
axis(1,c(-1000,-800,-600,-400,-200,0,200,400,600,800,1000), cex.axis = 1, mgp = c(1,0.01,0))
axis(2,c(0.69,0.70,0.71,0.72,0.73), cex.axis = 1, mgp = c(1,0.5,0))
dev.off()
