# Supplementary material for: Links between DNA methylation and nucleosome occupancy in the human genome
Source: Epigenetics Chromatin. 2017 Apr 11;10:18. doi: 10.1186/s13072-017-0125-5 (PMC5387343; doi:10.1186/s13072-017-0125-5)
Supplement: Supplementary file 2 — Additional file 2. Detailed bioinformatics procedures and in-house scripts used in this study are enclosed in the zip file. [file 13072_2017_125_MOESM2_ESM.zip › Supplmentary.Methods.2017.0320/Figure1.Figure2/Figure.Generation.Codes/figure1.txt]

pos	rat	rgc	rcg	vcg	vm	rm	nm	no	rucg	rmcg	vucg	vmcg
-999	0.203310901	0.19445121	0.015083452	0.010143353	0.516549352	0.541909303	0.610109268	0.718879672	0.006909589	0.008173863	0.004903811	0.005239542
-998	0.203274897	0.19438617	0.01511212	0.010136568	0.516919543	0.542320482	0.609778623	0.718903363	0.006916508	0.008195612	0.004896778	0.00523979
-997	0.203256636	0.194388388	0.015098989	0.010143872	0.516250136	0.541768657	0.60947035	0.718889059	0.00691883	0.008180159	0.004907097	0.005236775
-996	0.203260292	0.194402585	0.015085805	0.010137227	0.517002318	0.542640036	0.608730507	0.718606905	0.006899643	0.008186162	0.004896257	0.00524097
-995	0.203218638	0.194373131	0.015074196	0.01015221	0.51539056	0.54151226	0.60837982	0.719017963	0.006911334	0.008162862	0.004919857	0.005232353
-994	0.203318061	0.194438084	0.015083895	0.010148467	0.516236856	0.542548719	0.608743234	0.719010012	0.006900147	0.008183748	0.004909454	0.005239013
-993	0.203347488	0.1943508	0.015084629	0.010139857	0.515984951	0.542149643	0.607492689	0.719088033	0.006906503	0.008178126	0.004907843	0.005232014
-992	0.203288056	0.194423697	0.015080034	0.010143262	0.515707307	0.543114874	0.607780389	0.718766224	0.006889843	0.008190191	0.004912308	0.005230954
-991	0.203316471	0.194458436	0.015076468	0.010147856	0.516017451	0.541631697	0.608224733	0.719030309	0.006910575	0.008165893	0.004911385	0.005236471
-990	0.203315181	0.194398962	0.015081603	0.010138541	0.514579027	0.542561138	0.608908506	0.718852069	0.006898911	0.008182692	0.00492146	0.005217081
-989	0.203308429	0.194366034	0.015087237	0.010150818	0.515852723	0.542010789	0.608617261	0.718887003	0.006909792	0.008177445	0.004914491	0.005236327
-988	0.203273653	0.194431781	0.015061046	0.010117823	0.515555597	0.542560652	0.608751727	0.718944086	0.006889515	0.008171531	0.004901523	0.0052163
-987	0.20317524	0.194440005	0.015085262	0.01013293	0.513467745	0.543101898	0.609690149	0.718989057	0.006892428	0.008192834	0.004929997	0.005202933
-986	0.203173206	0.194481262	0.015108125	0.010157336	0.516098994	0.5422134	0.607928779	0.718792735	0.006916297	0.008191828	0.004915145	0.005242191
-985	0.203175857	0.194591313	0.015072269	0.010134429	0.514684539	0.541855829	0.607249716	0.718974445	0.006905272	0.008166997	0.004918395	0.005216034
-984	0.203180085	0.194498783	0.015101985	0.010138906	0.516193303	0.541822818	0.606631096	0.718941825	0.006919385	0.0081826	0.004905271	0.005233635
-983	0.203188075	0.194540081	0.01507498	0.010127874	0.514347036	0.542076163	0.608931821	0.719048375	0.006903193	0.008171787	0.004918632	0.005209242
-982	0.203115851	0.194561043	0.015088728	0.010129443	0.514390931	0.542976364	0.609179871	0.719296211	0.006895905	0.008192823	0.004918949	0.005210494
-981	0.20315525	0.194516769	0.015062348	0.010090314	0.515394139	0.542267642	0.609503579	0.719047696	0.006894524	0.008167824	0.004889825	0.005200489
-980	0.203192096	0.194504554	0.015067115	0.010120026	0.513973766	0.541876009	0.609552534	0.719102761	0.006902607	0.008164508	0.004918598	0.005201428
-979	0.203207938	0.194496461	0.015095008	0.010115243	0.514982202	0.54269414	0.609326298	0.719145467	0.006903036	0.008191972	0.004906073	0.00520917
-978	0.203218175	0.19454806	0.015067661	0.010111362	0.514174451	0.54170069	0.609434408	0.719447795	0.006905499	0.008162162	0.004912358	0.005199004
-977	0.203294182	0.194499838	0.015069093	0.010110126	0.513831591	0.542557297	0.609997867	0.719314016	0.006893247	0.008175846	0.004915224	0.005194902
-976	0.203221068	0.194527454	0.015097444	0.010095031	0.514159673	0.542895136	0.608838542	0.719336316	0.006901115	0.008196329	0.004904573	0.005190458
-975	0.203229276	0.194528608	0.015105939	0.010115062	0.51363615	0.541573046	0.60950648	0.719358035	0.00692497	0.008180969	0.0049196	0.005195462
-974	0.20312482	0.194585172	0.015076388	0.010104606	0.512909422	0.541757934	0.609487829	0.719402496	0.006908635	0.008167753	0.004921858	0.005182748
-973	0.203077207	0.194637405	0.01509802	0.010139231	0.513638963	0.5424372	0.608857766	0.719391165	0.006908292	0.008189728	0.004931327	0.005207904
-972	0.203162842	0.194571499	0.015078317	0.010078133	0.514289285	0.541992592	0.609977	0.71940739	0.006905981	0.008172336	0.004895057	0.005183076
-971	0.20313135	0.194566309	0.015087904	0.010086471	0.513775907	0.541538034	0.609229053	0.719025771	0.00691723	0.008170674	0.004904285	0.005182186
-970	0.203105407	0.194583848	0.015110757	0.010127569	0.513173339	0.542829273	0.609437528	0.719867879	0.006908196	0.008202561	0.004930371	0.005197198
-969	0.203099578	0.194625475	0.015077826	0.010090562	0.513807922	0.542961903	0.607561589	0.719308296	0.006891141	0.008186685	0.004905951	0.005184611
-968	0.20307544	0.19459048	0.015103827	0.010074135	0.515075372	0.54211764	0.608412551	0.719168954	0.006915776	0.008188051	0.004885196	0.005188939
-967	0.203144542	0.194654627	0.015062116	0.010083077	0.513935343	0.542827897	0.607907785	0.719731329	0.006885979	0.008176137	0.004901027	0.00518205
-966	0.203145288	0.194656502	0.01507987	0.010077348	0.514163796	0.541924032	0.60854844	0.719535801	0.006907726	0.008172144	0.00489594	0.005181408
-965	0.203132289	0.194635711	0.015080755	0.010073339	0.513729971	0.541460697	0.607352223	0.719176387	0.006915119	0.008165636	0.004898363	0.005174976
-964	0.203058466	0.194525854	0.01510423	0.010100676	0.513882085	0.542929077	0.607512264	0.719577655	0.006903704	0.008200526	0.00491012	0.005190556
-963	0.20314692	0.194610725	0.015093115	0.010076516	0.514282631	0.542824115	0.609031674	0.719374321	0.006900208	0.008192907	0.004894339	0.005182177
-962	0.203102125	0.194600553	0.015090756	0.010045129	0.513845958	0.542604872	0.607887014	0.719250616	0.006902438	0.008188318	0.00488348	0.005161649
-961	0.203104998	0.194538767	0.015109282	0.010070693	0.51506298	0.542146974	0.609647533	0.719361691	0.00691783	0.008191452	0.004883652	0.005187041
-960	0.203082567	0.194533696	0.015060804	0.010055937	0.514997967	0.542786627	0.608714333	0.719156218	0.006886001	0.008174803	0.00487715	0.005178787
-959	0.203131353	0.194515311	0.015089771	0.010080276	0.51369095	0.542212177	0.608902761	0.719432881	0.006907913	0.008181858	0.004902129	0.005178147
-958	0.203087883	0.194482449	0.015083886	0.010085154	0.514568272	0.542360232	0.609141582	0.719431722	0.006902986	0.0081809	0.004895654	0.0051895
-957	0.203117666	0.194608623	0.015073902	0.010079561	0.514815028	0.542148408	0.609371686	0.719454006	0.00690161	0.008172292	0.004890452	0.005189109
-956	0.203016939	0.194663787	0.015088344	0.010078893	0.513483167	0.543079415	0.609106223	0.71928709	0.006894175	0.008194169	0.004903551	0.005175342
-955	0.202958085	0.194582025	0.015099036	0.010051737	0.514564077	0.542059155	0.608112922	0.719434159	0.006914465	0.008184571	0.004879474	0.005172263
-954	0.202959679	0.194685903	0.015075406	0.010057099	0.515289323	0.542108966	0.608427977	0.719448956	0.006902893	0.008172513	0.004874783	0.005182316
-953	0.202855223	0.194661514	0.015077277	0.010075688	0.514465306	0.54161251	0.60789843	0.718953306	0.006911235	0.008166042	0.004892096	0.005183592
-952	0.203038309	0.194667808	0.015073276	0.010074036	0.515596163	0.542757206	0.608128962	0.719371074	0.006892147	0.008181129	0.004879902	0.005194134
-951	0.202981029	0.194628121	0.015093928	0.010041341	0.515240514	0.542390413	0.608335508	0.719360391	0.006907126	0.008186802	0.004867635	0.005173706
-950	0.202964451	0.194671255	0.015068889	0.010069119	0.515836746	0.54218743	0.609028797	0.719254415	0.006898727	0.008170162	0.004875097	0.005194022
-949	0.202885044	0.19466725	0.015086189	0.010066158	0.515293512	0.542284104	0.609196628	0.718987425	0.006905189	0.008181	0.004879132	0.005187026
-948	0.202824281	0.194749429	0.015067502	0.010070599	0.515667711	0.542770206	0.609425065	0.71934856	0.006889311	0.008178191	0.004877516	0.005193083
-947	0.20289906	0.194810079	0.015089465	0.010046177	0.51557161	0.542543999	0.609058614	0.719277805	0.006902766	0.008186699	0.004866653	0.005179524
-946	0.202934689	0.194704888	0.015100796	0.010043254	0.515438046	0.543197516	0.608587646	0.718981882	0.006898081	0.008202715	0.004866579	0.005176675
-945	0.202930968	0.194654535	0.015084929	0.010033763	0.514903861	0.542665947	0.608342145	0.719371679	0.006898852	0.008186077	0.00486734	0.005166423
-944	0.202885337	0.194709013	0.01508985	0.010044197	0.5154411	0.542303542	0.608483536	0.718925068	0.006906571	0.008183279	0.004867005	0.005177192
-943	0.202954083	0.194834473	0.015103596	0.010083906	0.516113779	0.542001823	0.609146411	0.719087908	0.006917419	0.008186177	0.004879463	0.005204443
-942	0.202844497	0.194843624	0.015093627	0.010059246	0.51613271	0.542843104	0.604435139	0.71892752	0.006900156	0.008193471	0.00486734	0.005191906
-941	0.202839968	0.194737343	0.01509208	0.010050134	0.51626889	0.542092826	0.608733862	0.719135222	0.006910772	0.008181308	0.004861562	0.005188572
-940	0.202812254	0.19474572	0.015107443	0.010070846	0.515219848	0.542964286	0.608763369	0.719126625	0.006904641	0.008202802	0.004882146	0.0051887
-939	0.202858846	0.19479369	0.01507256	0.010081713	0.515973089	0.5427599	0.608784162	0.718720579	0.006891779	0.008180781	0.00487982	0.005201893
-938	0.202745334	0.194818859	0.015072398	0.010093207	0.517297398	0.541335992	0.608061794	0.718851444	0.006913166	0.008159232	0.004872017	0.00522119
-937	0.202788809	0.194891073	0.015094493	0.010097986	0.515883555	0.541540854	0.608205968	0.718875731	0.006920208	0.008174285	0.004888601	0.005209385
-936	0.20271156	0.194901677	0.015071725	0.010079502	0.51543075	0.542697185	0.609515256	0.718860768	0.006892342	0.008179383	0.004884217	0.005195285
-935	0.202742768	0.194900016	0.015064099	0.010097317	0.516355649	0.543362694	0.608769319	0.718983185	0.00687883	0.008185269	0.00488351	0.005213807
-934	0.202765415	0.194839273	0.015108081	0.010075533	0.517306351	0.542886372	0.60932756	0.718732977	0.00690611	0.008201971	0.004863396	0.005212137
-933	0.202820074	0.1948521	0.015067796	0.010087871	0.516547122	0.542162997	0.608513193	0.718935119	0.006898595	0.008169201	0.00487701	0.005210861
-932	0.202759935	0.194834406	0.015107915	0.010099223	0.516098651	0.542434816	0.609499094	0.718824917	0.006912856	0.008195059	0.004887028	0.005212195
-931	0.202809032	0.194877087	0.015108254	0.010075837	0.518155754	0.542708054	0.609407291	0.718387013	0.006908883	0.008199371	0.004854984	0.005220853
-930	0.202762524	0.194790523	0.015094317	0.010084721	0.518107324	0.542207481	0.609917979	0.718348279	0.006910065	0.008184252	0.004859753	0.005224968
-929	0.202742429	0.194872044	0.015129608	0.010076797	0.518105192	0.541956302	0.610303172	0.718952787	0.006930022	0.008199586	0.004855956	0.005220841
-928	0.202695966	0.194853579	0.015101985	0.01008527	0.516967124	0.542592201	0.609415163	0.718636472	0.006907766	0.008194219	0.004871517	0.005213753
-927	0.202819629	0.194786237	0.015089474	0.010097763	0.516834367	0.542314264	0.609225045	0.718862498	0.006906237	0.008183237	0.004878892	0.005218871
-926	0.202687149	0.194891585	0.015086286	0.010072727	0.517194333	0.543046393	0.608900157	0.718465339	0.006893733	0.008192553	0.00486317	0.005209557
-925	0.202725522	0.194957775	0.015103258	0.010067865	0.518579492	0.54234728	0.608788153	0.718723579	0.006912047	0.008191211	0.004846877	0.005220988
-924	0.20267647	0.194939452	0.015100057	0.010120824	0.51834123	0.542757025	0.609116054	0.718302375	0.006904395	0.008195662	0.004874784	0.00524604
-923	0.202735131	0.194875658	0.015045536	0.010099371	0.517541526	0.542777452	0.608982143	0.718508652	0.006879158	0.008166378	0.004872527	0.005226844
-922	0.202731457	0.194890206	0.015086636	0.01014946	0.518273167	0.542577489	0.609490026	0.718596821	0.006900967	0.008185669	0.004889267	0.005260193
-921	0.202654756	0.194929476	0.015115461	0.010104361	0.519217889	0.542883972	0.609006062	0.718024438	0.006909519	0.008205942	0.004857996	0.005246365
-920	0.202644421	0.194967759	0.015122691	0.010147569	0.518769937	0.543359212	0.608838949	0.718089104	0.006905638	0.008217053	0.004883315	0.005264254
-919	0.20263265	0.194840831	0.015136277	0.010114054	0.518440896	0.542840865	0.609743771	0.718370693	0.006919687	0.00821659	0.004870515	0.005243539
-918	0.202672764	0.194952556	0.015082997	0.010092365	0.519828301	0.543295422	0.610043418	0.718466541	0.006888474	0.008194523	0.004846068	0.005246297
-917	0.202639053	0.194881769	0.015120205	0.010125792	0.518975014	0.542945583	0.610441079	0.718403285	0.006910756	0.008209449	0.004870759	0.005255033
-916	0.202649817	0.194894533	0.015106151	0.010119311	0.519843974	0.542807747	0.610397811	0.718079676	0.006906415	0.008199736	0.004858848	0.005260463
-915	0.202683713	0.194946567	0.015094708	0.01012732	0.52059067	0.543043204	0.609716407	0.717873214	0.006897629	0.008197079	0.004855132	0.005272188
-914	0.20269038	0.194852227	0.015085312	0.010096659	0.520248264	0.543141062	0.610744006	0.718239814	0.00689186	0.008193452	0.00484389	0.005252769
-913	0.202699918	0.194820166	0.015097375	0.010096827	0.520222265	0.543251256	0.610344546	0.718329445	0.006895707	0.008201668	0.004844233	0.005252594
-912	0.202674368	0.194923076	0.015123913	0.010138292	0.520653506	0.542668762	0.610287235	0.718205515	0.006916638	0.008207275	0.004859755	0.005278537
-911	0.202662706	0.195000705	0.015092342	0.010136428	0.520463069	0.543123535	0.608331419	0.718266307	0.006895336	0.008197006	0.004860792	0.005275636
-910	0.202627568	0.194939638	0.015098066	0.01015774	0.522389742	0.543403917	0.610151726	0.717961268	0.006893718	0.008204348	0.004851441	0.005306299
-909	0.202672208	0.194900585	0.015079119	0.010140335	0.521410514	0.543474596	0.609666785	0.717868817	0.006884001	0.008195118	0.004853058	0.005287277
-908	0.202693741	0.194884708	0.015124311	0.010132195	0.521598182	0.543036924	0.609015342	0.718080854	0.006911252	0.008213059	0.004847261	0.005284934
-907	0.202619174	0.194985823	0.015087369	0.010152666	0.521424593	0.543106092	0.609503593	0.718257673	0.006893327	0.008194042	0.004858816	0.00529385
-906	0.202599065	0.194914805	0.015124099	0.010140424	0.521597851	0.542852963	0.61017378	0.717661846	0.006913937	0.008210162	0.004851201	0.005289223
-905	0.202632055	0.194935952	0.01510513	0.01015362	0.522105851	0.54316012	0.609806443	0.717654163	0.006900626	0.008204504	0.004852356	0.005301264
-904	0.202578623	0.194929522	0.015101158	0.010173082	0.52222886	0.543866152	0.609662057	0.717812281	0.006888149	0.008213009	0.004860405	0.005312677
-903	0.202554093	0.194921641	0.015080891	0.010156902	0.522220846	0.543532141	0.610204015	0.717284138	0.006883942	0.008196949	0.004852756	0.005304146
-902	0.202529669	0.194986398	0.015094075	0.010163885	0.523197749	0.543549699	0.611101773	0.717519541	0.006889695	0.00820438	0.004846163	0.005317722
-901	0.202672516	0.194937558	0.015103648	0.0101523	0.522352526	0.542893244	0.609935481	0.717676803	0.00690398	0.008199668	0.00484922	0.00530308
-900	0.202572842	0.194924266	0.015113731	0.010157896	0.523113413	0.544033034	0.610306324	0.717816474	0.006891362	0.008222369	0.004844164	0.005313732
-899	0.202571252	0.195056662	0.015122336	0.010171868	0.523912377	0.543832114	0.610983657	0.717729537	0.006898324	0.008224012	0.0048427	0.005329168
-898	0.202608057	0.194975072	0.015104123	0.010140203	0.523391129	0.543728874	0.609329598	0.717774082	0.006891575	0.008212548	0.004832911	0.005307292
-897	0.202493671	0.194984878	0.015075977	0.010157425	0.523865726	0.543038726	0.610486628	0.717728157	0.006889138	0.008186839	0.004836298	0.005321127
-896	0.20254171	0.194993099	0.01508676	0.010175771	0.522448636	0.5433419	0.61027073	0.717799764	0.006889491	0.008197269	0.004859453	0.005316318
-895	0.202523324	0.194923451	0.015115568	0.010165658	0.523203029	0.543345703	0.610800181	0.717187455	0.006902589	0.008212979	0.004846955	0.005318703
-894	0.202520281	0.195068964	0.01511919	0.010185864	0.523934536	0.543275387	0.609439436	0.717318566	0.006905306	0.008213884	0.004849138	0.005336726
-893	0.202498122	0.195134876	0.015093153	0.010164999	0.523899832	0.54311911	0.610011575	0.717199258	0.006895773	0.00819738	0.004839558	0.005325441
-892	0.202508308	0.195024687	0.015123504	0.010187534	0.524427345	0.543061995	0.611264682	0.71731313	0.006910504	0.008213	0.004844913	0.005342621
-891	0.202514469	0.195032032	0.015064938	0.010213642	0.523366522	0.543423339	0.611024032	0.717428796	0.006878299	0.008186639	0.004868164	0.005345478
-890	0.202428787	0.195019072	0.015128046	0.010207155	0.523918491	0.542628238	0.610976665	0.717373427	0.006919141	0.008208905	0.004859438	0.005347717
-889	0.20249489	0.194967231	0.015103995	0.010195565	0.525184998	0.544047402	0.613068985	0.717263921	0.006886706	0.008217289	0.004841007	0.005354558
-888	0.202543945	0.195029885	0.015088041	0.010244732	0.521458376	0.543489522	0.61100362	0.717132399	0.006887849	0.008200192	0.004902531	0.005342201
-887	0.202485448	0.19499638	0.015116621	0.010206303	0.524787825	0.543307905	0.610497842	0.717005407	0.006903641	0.00821298	0.004850159	0.005356144
-886	0.202501734	0.19501991	0.015107545	0.01020001	0.525708646	0.544390693	0.611346673	0.717294153	0.006883138	0.008224407	0.004837777	0.005362233
-885	0.202453282	0.195054128	0.015094976	0.010192417	0.525182228	0.543103912	0.612025095	0.717585375	0.006896835	0.008198141	0.004839541	0.005352876
-884	0.202473194	0.195042671	0.01509373	0.010200497	0.525119106	0.542935336	0.611816032	0.717191171	0.006898811	0.008194919	0.004844021	0.005356476
-883	0.202499937	0.194935076	0.015134824	0.010248587	0.523401162	0.542031108	0.611046543	0.717050424	0.006931279	0.008203545	0.004884465	0.005364122
-882	0.202415824	0.195012554	0.015082281	0.010174565	0.52531379	0.543416431	0.612178977	0.717372404	0.006886322	0.008195959	0.004829726	0.005344839
-881	0.202509442	0.195057222	0.015112437	0.010222474	0.524740212	0.542846664	0.611801216	0.717432071	0.006908701	0.008203736	0.004858331	0.005364143
-880	0.202502728	0.195059957	0.015103767	0.010219704	0.523811821	0.543843601	0.611158182	0.717209313	0.00688968	0.008214087	0.004866502	0.005353202
-879	0.202486975	0.195023801	0.015088223	0.010230946	0.524160676	0.543628778	0.610574463	0.717281696	0.006885831	0.008202392	0.004868286	0.00536266
-878	0.202515509	0.194963078	0.015114667	0.010218612	0.524396371	0.543384646	0.6113816	0.717204151	0.006901589	0.008213078	0.004860009	0.005358603
-877	0.202488802	0.195028219	0.015113781	0.010279219	0.524108587	0.544088657	0.611658382	0.717210708	0.006890544	0.008223237	0.004891792	0.005387427
-876	0.20247853	0.195089382	0.015092171	0.01023384	0.524723584	0.543795624	0.612448346	0.716764388	0.006885114	0.008207057	0.004863903	0.005369937
-875	0.202426948	0.195125465	0.015085596	0.010230904	0.524944819	0.542912041	0.611439964	0.717086276	0.006895444	0.008190152	0.004860244	0.00537066
-874	0.202446077	0.195124202	0.015120958	0.010225705	0.526081166	0.543520082	0.611271364	0.716893026	0.006902414	0.008218544	0.004846154	0.005379551
-873	0.202381149	0.19513324	0.015068952	0.010238505	0.526834636	0.544062128	0.612558659	0.71709269	0.006870506	0.008198446	0.004844506	0.005393999
-872	0.202407805	0.195167942	0.015109468	0.010256881	0.52589215	0.542984801	0.611712309	0.717052574	0.006905257	0.008204211	0.004862868	0.005394013
-871	0.202471305	0.195183569	0.015081326	0.010234365	0.525743625	0.543705821	0.611543022	0.717121706	0.006881521	0.008199805	0.004853713	0.005380652
-870	0.202387472	0.195063365	0.015108177	0.010232433	0.526234635	0.542968136	0.611859457	0.717070035	0.006904918	0.008203259	0.004847772	0.005384661
-869	0.20242198	0.195070205	0.015092826	0.010240627	0.526245603	0.543799516	0.611765451	0.717217018	0.006885355	0.008207471	0.004851542	0.005389085
-868	0.20241629	0.195093496	0.015110411	0.010258214	0.526295628	0.543905376	0.611999985	0.717474176	0.006891777	0.008218634	0.004859361	0.005398853
-867	0.20237468	0.195085511	0.015116604	0.010270282	0.525517779	0.542924355	0.611167087	0.717219735	0.006909432	0.008207172	0.004873066	0.005397216
-866	0.202273598	0.195142989	0.015074453	0.010247435	0.525462688	0.543893926	0.612279758	0.717466043	0.00687555	0.008198903	0.00486279	0.005384645
-865	0.20233471	0.195198224	0.015124079	0.01025394	0.52529323	0.54358863	0.612087182	0.717355915	0.006902802	0.008221277	0.004867615	0.005386325
-864	0.20226703	0.195222189	0.015106991	0.010276739	0.525530817	0.544034433	0.612614316	0.717165194	0.006888268	0.008218723	0.004875996	0.005400743
-863	0.202340106	0.19518108	0.015135473	0.010237486	0.52531702	0.543531618	0.611955839	0.717256366	0.006908865	0.008226608	0.00485956	0.005377926
-862	0.202323698	0.195096822	0.015115378	0.010264973	0.52472456	0.543299793	0.612499607	0.717293859	0.006903196	0.008212182	0.00487869	0.005386283
-861	0.202374307	0.19518975	0.015089633	0.010244446	0.525686947	0.543578299	0.612570389	0.717247522	0.006887236	0.008202397	0.004859074	0.005385372
-860	0.202356853	0.19523643	0.015140718	0.010250729	0.525908333	0.543221514	0.612460431	0.717282208	0.006915954	0.008224764	0.004859785	0.005390944
-859	0.202373632	0.195237412	0.01512916	0.010234047	0.526027592	0.543547165	0.612349772	0.717083792	0.006905748	0.008223412	0.004850656	0.005383391
-858	0.202271084	0.195184015	0.015102964	0.010273312	0.523941794	0.543425982	0.612405352	0.71672897	0.006895621	0.008207343	0.004890694	0.005382618
-857	0.202284374	0.195201248	0.01508728	0.010243862	0.525686486	0.543084332	0.612134827	0.717340162	0.006893615	0.008193665	0.004858802	0.00538506
-856	0.202286969	0.195210386	0.015098908	0.010237021	0.525477824	0.543393135	0.612925126	0.71709082	0.006894265	0.008204643	0.004857693	0.005379328
-855	0.202283602	0.19525632	0.015079335	0.010220418	0.525424928	0.543676692	0.612250835	0.717326775	0.006881052	0.008198283	0.004850356	0.005370062
-854	0.202330479	0.195260913	0.015125782	0.010266399	0.524642739	0.543762916	0.611628535	0.71739211	0.006900943	0.008224839	0.004880207	0.005386192
-853	0.202181858	0.195319543	0.01509939	0.010266299	0.524573142	0.543268226	0.612047445	0.716914176	0.006896371	0.008203019	0.004880874	0.005385425
-852	0.202200573	0.195315179	0.015122658	0.010235062	0.523687947	0.542913994	0.613417369	0.717076555	0.006912355	0.008210303	0.004875083	0.005359979
-851	0.202202222	0.195219009	0.015085	0.01022426	0.52463983	0.542943829	0.611832636	0.717063183	0.006894692	0.008190308	0.004860206	0.005364054
-850	0.202258432	0.195247711	0.015098352	0.010224942	0.524972867	0.543380202	0.612756284	0.717331158	0.006894206	0.008204146	0.004857125	0.005367817
-849	0.202213853	0.195323134	0.015112574	0.010253117	0.523873711	0.542782898	0.611533715	0.717349284	0.006909727	0.008202847	0.004881779	0.005371338
-848	0.202228718	0.195232811	0.015117627	0.010235367	0.524805853	0.542972732	0.61382757	0.717298999	0.006909168	0.008208459	0.004863786	0.005371581
-847	0.20224594	0.195312041	0.015126072	0.010229393	0.524216669	0.543038286	0.61294208	0.717527756	0.006912036	0.008214036	0.004866975	0.005362418
-846	0.202228901	0.195264945	0.015130383	0.010232435	0.523734233	0.543056176	0.612037554	0.717567178	0.006913735	0.008216648	0.004873359	0.005359076
-845	0.202222047	0.195275082	0.015085006	0.010273773	0.522802191	0.543019402	0.611675583	0.717355207	0.006893555	0.008191451	0.004902622	0.005371151
-844	0.202192679	0.195310994	0.015096853	0.010210769	0.524363884	0.543536925	0.613359902	0.717865197	0.006891156	0.008205697	0.004856611	0.005354158
-843	0.202226346	0.195308439	0.015095964	0.010210073	0.525481471	0.543618895	0.612475936	0.717432849	0.006889513	0.008206451	0.004844869	0.005365204
-842	0.20222343	0.195316618	0.015102927	0.010259835	0.523309036	0.542880438	0.613396938	0.717564972	0.006903843	0.008199084	0.004890771	0.005369064
-841	0.202115591	0.195328883	0.015074975	0.01021442	0.52390424	0.542438857	0.611169278	0.717759072	0.006897723	0.008177252	0.004863042	0.005351378
-840	0.202126872	0.195373818	0.015105125	0.01020801	0.523572256	0.542763038	0.61208351	0.717517451	0.006906621	0.008198504	0.004863379	0.005344631
-839	0.202135041	0.195411398	0.015107374	0.010212338	0.523892497	0.542853276	0.613007314	0.717363374	0.006906287	0.008201087	0.004862171	0.005350167
-838	0.202124529	0.195403843	0.015111168	0.010222968	0.523869379	0.543228374	0.611611297	0.717574529	0.006902353	0.008208815	0.004867468	0.0053555
-837	0.202207618	0.195344452	0.015101351	0.010219565	0.523787383	0.54330885	0.611866081	0.717579445	0.006896653	0.008204698	0.004866686	0.005352879
-836	0.202123837	0.195388966	0.01511319	0.010203814	0.523435777	0.543575771	0.61258175	0.717891629	0.006898026	0.008215164	0.004862773	0.005341041
-835	0.202085917	0.195457855	0.015105065	0.010191461	0.52438411	0.543060843	0.612333116	0.717570635	0.006902096	0.008202969	0.004847221	0.00534424
-834	0.202082754	0.19539265	0.01511058	0.010189174	0.52343923	0.54314993	0.612258033	0.717505263	0.00690327	0.00820731	0.004855761	0.005333413
-833	0.202173586	0.195478522	0.01510088	0.01022522	0.523388874	0.543564127	0.612884995	0.717877333	0.006892583	0.008208297	0.004873454	0.005351766
-832	0.202141572	0.195388855	0.015108424	0.010198469	0.522875065	0.542896881	0.611727978	0.71795552	0.006906108	0.008202316	0.004865944	0.005332525
-831	0.202035234	0.195397048	0.015102739	0.010213467	0.521735369	0.543217745	0.612174747	0.717512067	0.006898663	0.008204076	0.00488474	0.005328727
-830	0.202055657	0.195432516	0.015112772	0.010201877	0.522264457	0.543406148	0.612359986	0.717848129	0.006900399	0.008212373	0.004873799	0.005328078
-829	0.202005291	0.195414414	0.015140296	0.010212228	0.522481051	0.54278663	0.61158235	0.718435907	0.006922346	0.00821795	0.004876532	0.005335696
-828	0.202022523	0.195461398	0.015107889	0.010175645	0.521820011	0.54314529	0.611603954	0.717648698	0.00690211	0.008205779	0.00486579	0.005309855
-827	0.202005818	0.195434621	0.015127294	0.010162843	0.522022313	0.542250752	0.610749809	0.717836081	0.006924507	0.008202787	0.004857612	0.005305231
-826	0.202033735	0.19544282	0.015115799	0.010163169	0.522720825	0.542361633	0.610643586	0.717918192	0.00691757	0.008198229	0.004850669	0.0053125
-825	0.201989131	0.195477698	0.0151241	0.010165276	0.522903905	0.542857982	0.610592278	0.718232125	0.006913862	0.008210238	0.004849813	0.005315463
-824	0.201945191	0.19543016	0.015122222	0.010157707	0.522402389	0.542758932	0.612432985	0.718116931	0.006914501	0.008207721	0.004851297	0.00530641
-823	0.202009709	0.195412024	0.015131303	0.010186282	0.520819596	0.542619401	0.61048251	0.718338851	0.006920764	0.008210539	0.004881067	0.005305215
-822	0.202023353	0.195445596	0.015067136	0.010211296	0.517188105	0.542242041	0.61225484	0.718060574	0.006897101	0.008170035	0.004930135	0.005281161
-821	0.201910103	0.195445581	0.015088554	0.010138555	0.52027145	0.543429216	0.611540244	0.718205241	0.006888993	0.008199561	0.004863754	0.005274801
-820	0.201926918	0.195403908	0.015118709	0.010125242	0.521139805	0.542139434	0.613033623	0.718333852	0.006922261	0.008196448	0.004848575	0.005276667
-819	0.202037965	0.195411295	0.015057805	0.010142247	0.520267601	0.541770272	0.611047898	0.718574184	0.006899934	0.008157871	0.004865564	0.005276683
-818	0.202044019	0.195442968	0.015106372	0.010160284	0.518625536	0.541870228	0.611167638	0.718464711	0.006920679	0.008185693	0.004890901	0.005269383
-817	0.201969021	0.195336813	0.015087346	0.010144975	0.519353729	0.542647984	0.611477072	0.718223792	0.006900228	0.008187118	0.004876144	0.005268831
-816	0.201963275	0.195483736	0.015074407	0.010146433	0.520514286	0.542584652	0.612018182	0.718748151	0.006895265	0.008179142	0.00486507	0.005281363
-815	0.201883165	0.195445018	0.015097166	0.010148138	0.519181352	0.542731437	0.611189799	0.718302114	0.006903459	0.008193707	0.004879414	0.005268724
-814	0.201931183	0.195390459	0.015109784	0.010148674	0.518210751	0.542186126	0.611011704	0.718576018	0.006917469	0.008192315	0.004889522	0.005259152
-813	0.201974426	0.19548576	0.01509806	0.010118416	0.519631999	0.54248716	0.611133016	0.718473516	0.006907556	0.008190504	0.004860563	0.005257853
-812	0.201937728	0.195523925	0.015104765	0.010142638	0.51822478	0.541883681	0.611502215	0.718756682	0.006919739	0.008185026	0.004886472	0.005256166
-811	0.202034816	0.195477053	0.015094716	0.010093994	0.518692912	0.542318532	0.611162519	0.718546415	0.006908572	0.008186144	0.004858311	0.005235683
-810	0.20195103	0.195401757	0.015092114	0.01010909	0.518537859	0.542759968	0.610152419	0.718428609	0.006900719	0.008191395	0.004867144	0.005241946
-809	0.201957241	0.195451389	0.015099069	0.010140311	0.515469063	0.541335061	0.611910185	0.718674259	0.006925414	0.008173655	0.004913294	0.005227017
-808	0.201976196	0.195409462	0.015082774	0.010095256	0.518019706	0.541881897	0.612889264	0.719057116	0.006909692	0.008173082	0.004865714	0.005229542
-807	0.202007113	0.195516362	0.015089428	0.010094805	0.517928204	0.542255307	0.611364156	0.718657913	0.006907106	0.008182322	0.004866421	0.005228384
-806	0.202022082	0.195551547	0.015111687	0.010093854	0.5164683	0.542999331	0.611304121	0.718862997	0.006906051	0.008205636	0.004880698	0.005213156
-805	0.201939468	0.195522149	0.015054835	0.010098765	0.517313548	0.542327632	0.611468213	0.718913427	0.006890182	0.008164653	0.004874537	0.005224228
-804	0.201804431	0.195466112	0.015093707	0.01006984	0.517792059	0.543224657	0.611239236	0.718884036	0.006894433	0.008199274	0.004855757	0.005214083
-803	0.201871192	0.195525163	0.015101836	0.010085577	0.517021274	0.541917339	0.610668724	0.719152807	0.006917889	0.008183947	0.004871119	0.005214458
-802	0.201811627	0.195615735	0.015080965	0.010078429	0.517028985	0.541869754	0.611458648	0.718894683	0.006909046	0.008171919	0.004867589	0.00521084
-801	0.201850919	0.19562886	0.015096319	0.010054432	0.516585462	0.542532953	0.611656127	0.719644574	0.006906068	0.008190251	0.004860459	0.005193973
-800	0.201893078	0.195495581	0.015093596	0.010121374	0.516881462	0.54251401	0.610833064	0.719110449	0.006905109	0.008188487	0.004889823	0.005231551
-799	0.201828747	0.195628373	0.015106727	0.010059053	0.516003208	0.541966022	0.6117937	0.719110818	0.006919394	0.008187333	0.004868549	0.005190504
-798	0.201840231	0.195575649	0.015096311	0.010079067	0.515201511	0.542110693	0.610289813	0.719279737	0.006912439	0.008183872	0.004886316	0.005192751
-797	0.201788095	0.195632324	0.015092753	0.010049259	0.515479614	0.541917552	0.606240398	0.719146946	0.006913725	0.008179028	0.004869071	0.005180188
-796	0.201750984	0.195546156	0.015098301	0.010046087	0.515488991	0.542021148	0.61089006	0.719006924	0.006914703	0.008183598	0.00486744	0.005178647
-795	0.201792941	0.195556939	0.015104643	0.01003609	0.515501594	0.541729527	0.610561601	0.719471164	0.006922012	0.008182631	0.00486247	0.00517362
-794	0.201713292	0.195725321	0.0150737	0.010014287	0.515641931	0.542066128	0.610158858	0.719401846	0.006902758	0.008170942	0.004850501	0.005163786
-793	0.201731341	0.195697861	0.015095605	0.010062084	0.514376277	0.541797648	0.611335711	0.719212429	0.006916842	0.008178763	0.004886387	0.005175697
-792	0.201716806	0.195773366	0.015091916	0.010035114	0.514127089	0.54171111	0.611163935	0.719299562	0.006916457	0.008175459	0.00487579	0.005159324
-791	0.20163839	0.195746464	0.015090723	0.01004089	0.514121056	0.542218549	0.610829706	0.719787327	0.006908253	0.00818247	0.004878657	0.005162233
-790	0.201695656	0.195611353	0.015091415	0.010059071	0.514379909	0.541430147	0.611972447	0.719541092	0.006920468	0.008170947	0.004884887	0.005174184
-789	0.201664816	0.195718188	0.015070754	0.010035887	0.514864596	0.542257357	0.610753167	0.719719069	0.006898527	0.008172227	0.004868764	0.005167123
-788	0.201662952	0.195725263	0.015096801	0.010051812	0.514258878	0.541453224	0.610632601	0.719564993	0.006922589	0.008174212	0.004882578	0.005169234
-787	0.201588189	0.195692082	0.015078134	0.010010615	0.515013216	0.541846923	0.610821092	0.719109283	0.006908093	0.008170041	0.004855016	0.005155599
-786	0.201693144	0.195731531	0.015085514	0.010038044	0.514883391	0.542262938	0.610176308	0.719380436	0.006905199	0.008180315	0.004869622	0.005168422
-785	0.201697566	0.195719391	0.015093184	0.010037199	0.512174803	0.542680577	0.611163528	0.719712865	0.006902406	0.008190778	0.004896399	0.0051408
-784	0.201599549	0.195739203	0.01510139	0.010027631	0.513742155	0.541902297	0.609645164	0.719315579	0.006917912	0.008183478	0.004876014	0.005151617
-783	0.201617733	0.195802143	0.015086349	0.010039392	0.51168962	0.541214028	0.611674704	0.719162386	0.006921405	0.008164944	0.004902339	0.005137053
-782	0.201664299	0.19574675	0.015090997	0.01003278	0.513313435	0.542094082	0.610374388	0.719371493	0.006910257	0.00818074	0.004882819	0.005149961
-781	0.20165485	0.195705302	0.015094253	0.009980542	0.514241382	0.5418387	0.610775217	0.71918347	0.006915603	0.00817865	0.004848134	0.005132408
-780	0.20156719	0.195765254	0.01505541	0.010026243	0.514674591	0.542618141	0.611271293	0.719438377	0.006886071	0.008169339	0.00486599	0.005160253
-779	0.201594375	0.195831882	0.015080264	0.010000341	0.515195714	0.542568304	0.610805853	0.719697741	0.006898191	0.008182073	0.004848208	0.005152133
-778	0.20154669	0.195795498	0.015104332	0.010011597	0.513564572	0.541885339	0.610606962	0.719606537	0.006919516	0.008184816	0.004869995	0.005141602
-777	0.20154091	0.195825342	0.015077029	0.010000622	0.514682471	0.542217526	0.609562655	0.719546167	0.006902	0.008175029	0.004853477	0.005147145
-776	0.201540963	0.195823225	0.015077985	0.009987662	0.515237077	0.542724706	0.610543331	0.719569486	0.00689479	0.008183195	0.004841648	0.005146014
-775	0.201577344	0.195829521	0.015084355	0.009987659	0.514184185	0.542371793	0.610446846	0.719762202	0.006903026	0.008181329	0.004852163	0.005135496
-774	0.201520258	0.195926821	0.015087626	0.009988922	0.513778782	0.543341145	0.610125656	0.71983642	0.006889898	0.008197728	0.004856826	0.005132096
-773	0.201620725	0.195923249	0.015096832	0.009979082	0.51354618	0.541383931	0.61057009	0.719861227	0.00692365	0.008173182	0.004854363	0.005124719
-772	0.201476479	0.195807741	0.015085025	0.009970317	0.513186144	0.542649312	0.610124001	0.719695969	0.006899147	0.008185878	0.004853688	0.005116629
-771	0.20148021	0.195929675	0.015071957	0.010007317	0.513106132	0.54246495	0.610971018	0.719413366	0.006895949	0.008176008	0.004872501	0.005134816
-770	0.201550453	0.195940224	0.01507927	0.009997364	0.512087608	0.542693446	0.611391306	0.719770898	0.006895849	0.008183421	0.004877838	0.005119526
-769	0.201437446	0.195884471	0.015095356	0.009982766	0.514395298	0.542479599	0.609288562	0.71986072	0.006906433	0.008188923	0.004847678	0.005135088
-768	0.201472824	0.195925231	0.015110646	0.009989989	0.512592675	0.54252999	0.610299628	0.71985464	0.006912667	0.008197979	0.004869194	0.005120795
-767	0.201554116	0.195967466	0.015085964	0.010004354	0.513609742	0.542943808	0.610742929	0.719644795	0.006895133	0.008190831	0.00486602	0.005138334
-766	0.201495	0.195936037	0.015083659	0.009987502	0.513909279	0.542569124	0.610164987	0.719600362	0.006899731	0.008183928	0.004854832	0.00513267
-765	0.201520736	0.195934734	0.015090458	0.009983629	0.513513053	0.542554304	0.609423274	0.720043845	0.006903065	0.008187393	0.004856905	0.005126724
-764	0.20148132	0.195965623	0.015122224	0.010003865	0.51220706	0.542467458	0.610833598	0.71981418	0.00691891	0.008203314	0.004879815	0.00512405
-763	0.20143967	0.195973681	0.015089463	0.009982809	0.513398774	0.542884402	0.611592443	0.719840041	0.006897629	0.008191834	0.004857647	0.005125162
-762	0.201442162	0.195851457	0.01509689	0.009976323	0.513521318	0.543161862	0.609798021	0.719533467	0.006896835	0.008200055	0.004853268	0.005123055
-761	0.201482327	0.195844606	0.015092005	0.009977495	0.513693553	0.542816129	0.610182219	0.719704882	0.006899821	0.008192184	0.00485212	0.005125375
-760	0.201454284	0.195924957	0.015096205	0.009950673	0.514249494	0.542890228	0.610372708	0.719659892	0.006900623	0.008195582	0.004833544	0.005117129
-759	0.201396807	0.195922608	0.01509724	0.009950484	0.515151785	0.542679032	0.61033737	0.719839681	0.006904284	0.008192956	0.004824474	0.00512601
-758	0.201441795	0.195883224	0.015099506	0.009955699	0.514689081	0.542525348	0.610509066	0.719679263	0.006907641	0.008191865	0.004831609	0.00512409
-757	0.201461663	0.195808084	0.015060444	0.009998027	0.514388671	0.542719193	0.608832788	0.719483125	0.006886852	0.008173592	0.004855155	0.005142872
-756	0.201497407	0.195953127	0.015076233	0.009939038	0.515274062	0.542900847	0.610381287	0.719421521	0.006891333	0.0081849	0.00481771	0.005121328
-755	0.201368413	0.195954495	0.015076272	0.009988419	0.515643853	0.542314692	0.609791869	0.719386532	0.006900188	0.008176084	0.004837952	0.005150467
-754	0.201405592	0.195927555	0.015090234	0.009954305	0.515634984	0.542796993	0.610230338	0.719441029	0.0068993	0.008190934	0.004821517	0.005132788
-753	0.201358748	0.195950997	0.015079028	0.009956046	0.513889494	0.543469852	0.610002246	0.719871692	0.006884031	0.008194997	0.004839739	0.005116307
-752	0.201364907	0.195864776	0.015087527	0.009942875	0.515201352	0.543367467	0.610210946	0.719147944	0.006889456	0.008198071	0.004820292	0.005122583
-751	0.201453786	0.19581181	0.015095421	0.009927731	0.515124838	0.54353692	0.609453901	0.719628655	0.006890502	0.008204919	0.00481371	0.005114021
-750	0.201350176	0.195908024	0.015114475	0.00993568	0.515608887	0.544909874	0.611690257	0.719734507	0.006878448	0.008236027	0.004812755	0.005122925
-749	0.201345943	0.195984646	0.015088437	0.009992093	0.514831445	0.543037887	0.609818458	0.719419347	0.006894844	0.008193593	0.004847849	0.005144244
-748	0.201446686	0.195939906	0.015093465	0.009965124	0.515073634	0.54336231	0.61009975	0.719555417	0.006892245	0.00820122	0.004832351	0.005132773
-747	0.201388222	0.195953239	0.015117436	0.00995906	0.516304422	0.543065199	0.610540694	0.719743841	0.006907683	0.008209753	0.004817153	0.005141907
-746	0.201361798	0.195981745	0.015099023	0.009967219	0.516717213	0.543038309	0.610668403	0.719397961	0.006899675	0.008199348	0.004816985	0.005150234
-745	0.201248337	0.196041968	0.01509174	0.009985654	0.516508623	0.543755627	0.60972727	0.71911136	0.006885521	0.008206219	0.004827978	0.005157676
-744	0.201355628	0.19603827	0.015089918	0.009960281	0.516517177	0.542891076	0.611127173	0.719180969	0.006897736	0.008192182	0.004815625	0.005144656
-743	0.201293861	0.196054106	0.015062201	0.009953872	0.516019908	0.543512619	0.610951744	0.719389487	0.006875705	0.008186496	0.004817476	0.005136396
-742	0.201271603	0.196032234	0.015096173	0.009978614	0.517794122	0.543587536	0.610230416	0.719456256	0.006890082	0.008206091	0.004811746	0.005166868
-741	0.201284152	0.196078599	0.015101448	0.00997383	0.517792762	0.543425077	0.611255804	0.719112826	0.006894942	0.008206506	0.004809453	0.005164377
-740	0.201272998	0.196030041	0.015086372	0.009953872	0.517744216	0.543504337	0.60965361	0.718897936	0.006886863	0.008199509	0.004800312	0.00515356
-739	0.201280845	0.196100369	0.015080569	0.009955151	0.517196913	0.543125195	0.611282914	0.7190124	0.006889932	0.008190637	0.004806378	0.005148773
-738	0.201219102	0.196018131	0.015091171	0.009980163	0.517632888	0.54295732	0.610435341	0.719203737	0.006897309	0.008193862	0.004814102	0.005166061
-737	0.201296418	0.196062049	0.015108732	0.009976872	0.51745496	0.543730098	0.610518743	0.719170643	0.00689366	0.008215072	0.00481429	0.005162582
-736	0.201351745	0.196067863	0.015095387	0.009984852	0.516979034	0.543885204	0.610812242	0.718914308	0.006885229	0.008210158	0.004822893	0.005161959
-735	0.201345806	0.196013238	0.015072812	0.009972617	0.518635097	0.543856804	0.610393194	0.718693496	0.006875361	0.008197451	0.004800468	0.005172149
-734	0.201312502	0.196011319	0.015084798	0.009983818	0.518520569	0.54312615	0.611102015	0.719129946	0.00689185	0.008192948	0.004807003	0.005176815
-733	0.201309347	0.196126221	0.015073767	0.009994016	0.519474487	0.543748692	0.611084163	0.718512464	0.006877426	0.008196341	0.00480238	0.005191636
-732	0.201223543	0.196127742	0.015072863	0.009996592	0.519592842	0.543321946	0.611496629	0.718878004	0.006883446	0.008189417	0.004802434	0.005194158
-731	0.20118367	0.196100781	0.015075848	0.009985227	0.519479404	0.544135653	0.611082659	0.718497729	0.006872542	0.008203306	0.004798107	0.00518712
-730	0.201299311	0.196040322	0.015085987	0.009987894	0.520135986	0.542954426	0.610665955	0.718704788	0.006894984	0.008191003	0.004792831	0.005195063
-729	0.201397135	0.195937416	0.015099482	0.00996636	0.519606839	0.543529863	0.610842782	0.718566166	0.006892463	0.008207019	0.004787771	0.005178589
-728	0.201271316	0.196124808	0.015097496	0.009995751	0.520126153	0.543389625	0.610757451	0.718651969	0.006893673	0.008203823	0.004796699	0.005199052
-727	0.20126092	0.196131597	0.015098761	0.010024875	0.51970139	0.5425276	0.612135278	0.718426302	0.006907266	0.008191495	0.004814934	0.005209941
-726	0.201263287	0.196077406	0.015085296	0.009999152	0.521212604	0.543704055	0.611827334	0.718717494	0.006883359	0.008201937	0.004787468	0.005211684
-725	0.201221446	0.196122966	0.015091993	0.010007153	0.521366396	0.544258226	0.611273229	0.718344982	0.006878052	0.008213941	0.00478976	0.005217393
-724	0.201128057	0.196211275	0.015092198	0.010016596	0.521244416	0.543624141	0.610551154	0.718640766	0.006887715	0.008204483	0.004795501	0.005221095
-723	0.20108806	0.196208967	0.015070857	0.010030492	0.521621954	0.544765837	0.611604585	0.718476846	0.006860769	0.008210088	0.004798367	0.005232125
-722	0.201207708	0.196091686	0.015115347	0.01001486	0.521669245	0.543824025	0.611487147	0.718479837	0.006895258	0.008220089	0.004790416	0.005224444
-721	0.201257155	0.196115719	0.015071675	0.010004946	0.521810466	0.543479018	0.6114944	0.718261584	0.006880536	0.008191139	0.00478426	0.005220686
-720	0.201208363	0.196147505	0.01506734	0.010032594	0.522250744	0.544312548	0.611957643	0.717992777	0.006865998	0.008201342	0.004793064	0.00523953
-719	0.201149347	0.196147956	0.015092199	0.010035171	0.521704459	0.544375373	0.61289334	0.718353962	0.006876378	0.008215821	0.004799778	0.005235393
-718	0.201083417	0.19619257	0.015067637	0.010052533	0.522382273	0.545120752	0.612172418	0.718068242	0.006853955	0.008213682	0.004801268	0.005251265
-717	0.201129859	0.196080046	0.015100785	0.010046969	0.522590691	0.544008672	0.612678461	0.718047677	0.006885827	0.008214958	0.004796517	0.005250452
-716	0.201172879	0.196006277	0.01510366	0.010024287	0.522466034	0.54411071	0.611979022	0.717797336	0.006885597	0.008218063	0.004786938	0.005237349
-715	0.201121615	0.196129065	0.015113726	0.010057998	0.523780459	0.543419136	0.612459673	0.718241201	0.006900638	0.008213088	0.004789815	0.005268183
-714	0.201093387	0.196186893	0.015109708	0.010055903	0.52349615	0.544115824	0.611768747	0.717884742	0.006888277	0.008221431	0.004791676	0.005264227
-713	0.201048559	0.196218776	0.015091867	0.010073556	0.521990554	0.545170149	0.612507628	0.717874142	0.006864232	0.008227635	0.004815255	0.005258301
-712	0.20104445	0.196194781	0.015097347	0.010064813	0.523248852	0.54430243	0.611977737	0.717667592	0.006879824	0.008217523	0.004798411	0.005266402
-711	0.200990272	0.19623311	0.015105607	0.010106893	0.521928251	0.544144369	0.613199781	0.717794427	0.006885976	0.008219631	0.00483182	0.005275073
-710	0.20102934	0.196223984	0.01510731	0.010104786	0.523963692	0.544261565	0.612216214	0.717696342	0.006884982	0.008222328	0.004810245	0.005294541
-709	0.201046005	0.196239045	0.015113063	0.010079267	0.523068402	0.544439684	0.612205872	0.717441153	0.006884912	0.008228151	0.004807121	0.005272146
-708	0.200895464	0.196301686	0.015105621	0.010074996	0.524054634	0.54503999	0.61313231	0.717610684	0.006872453	0.008233168	0.004795148	0.005279848
-707	0.200956107	0.196230169	0.015137006	0.010105121	0.523958172	0.544860716	0.612835267	0.717505408	0.006889446	0.00824756	0.00481046	0.005294661
-706	0.201034889	0.196186757	0.015088187	0.010087448	0.524881596	0.544286336	0.612472526	0.717589722	0.006875893	0.008212294	0.004792732	0.005294716
-705	0.200925042	0.196210226	0.015110369	0.010116735	0.525606432	0.544943267	0.612884689	0.717590178	0.006876075	0.008234294	0.004799314	0.005317421
-704	0.200928308	0.196330965	0.015112872	0.010083361	0.525068224	0.545049448	0.612709695	0.717418282	0.006875609	0.008237263	0.004788909	0.005294452
-703	0.200982734	0.196287285	0.015091447	0.010111265	0.526067522	0.54483034	0.612658162	0.717321369	0.006869169	0.008222278	0.004792057	0.005319208
-702	0.201049704	0.196337795	0.015112986	0.010106951	0.525245818	0.544751985	0.613953159	0.717317659	0.006880157	0.008232829	0.004798317	0.005308634
-701	0.200933187	0.196354309	0.015112659	0.010092	0.526852875	0.544176226	0.611689495	0.717246545	0.006888709	0.00822395	0.004775001	0.005316999
-700	0.200874749	0.196356987	0.015134992	0.010145134	0.525566697	0.544553504	0.613366288	0.717054299	0.006893179	0.008241813	0.004813189	0.005331945
-699	0.200859713	0.196354232	0.015109901	0.010120995	0.526253938	0.544890994	0.613511687	0.717217926	0.006876652	0.008233249	0.004794782	0.005326213
-698	0.200892669	0.196396811	0.015103395	0.010118077	0.526228976	0.544816743	0.612737709	0.717103487	0.006874813	0.008228582	0.004793652	0.005324425
-697	0.200892655	0.196366775	0.015109261	0.010148565	0.525592792	0.544523928	0.613532892	0.717382471	0.006881907	0.008227354	0.004814552	0.005334013
-696	0.200849674	0.1964024	0.015073328	0.010135733	0.527645822	0.544888368	0.613155909	0.717406353	0.006860047	0.008213281	0.004787656	0.005348077
-695	0.20071983	0.196489107	0.015110964	0.010135784	0.527164314	0.544184565	0.612674516	0.717016645	0.006887811	0.008223153	0.00479256	0.005343224
-694	0.200775681	0.196410712	0.015124202	0.010157242	0.527210281	0.54424714	0.613728716	0.717438972	0.006892898	0.008231304	0.00480224	0.005355002
-693	0.2007333	0.196340444	0.015111888	0.010156889	0.526703789	0.543932245	0.613294955	0.717062472	0.006892045	0.008219843	0.004807217	0.005349672
-692	0.200801536	0.196348474	0.015103277	0.010182814	0.526307599	0.544176151	0.614034596	0.716612505	0.006884434	0.008218843	0.004823522	0.005359292
-691	0.200742944	0.196459384	0.015122488	0.010185233	0.526862614	0.544324372	0.614075817	0.716634081	0.006890949	0.008231539	0.004819015	0.005366218
-690	0.200697516	0.196460862	0.015131266	0.010172454	0.527529737	0.545113803	0.614448901	0.716785267	0.006883004	0.008248262	0.004806182	0.005366272
-689	0.200802316	0.196497795	0.015114316	0.010158604	0.527494856	0.543634615	0.614002858	0.716726607	0.006897651	0.008216665	0.004799993	0.005358611
-688	0.200740784	0.196562903	0.01509885	0.010167421	0.528009914	0.544004291	0.613740325	0.716741826	0.006885011	0.008213839	0.004798922	0.005368499
-687	0.20072234	0.196482487	0.01511581	0.010175685	0.527624868	0.544584562	0.61444152	0.716722962	0.006883973	0.008231837	0.004806741	0.005368944
-686	0.200719783	0.196443059	0.015106231	0.01016967	0.527759051	0.544083211	0.613972758	0.717024012	0.006887184	0.008219047	0.004802535	0.005367135
-685	0.200732297	0.19647952	0.015099343	0.010201961	0.526895568	0.544129766	0.613771595	0.716756759	0.006883341	0.008216002	0.004826593	0.005375368
-684	0.200741502	0.196405356	0.015150743	0.010184226	0.527443079	0.54367347	0.613988399	0.716822638	0.006913686	0.008237057	0.004812626	0.0053716
-683	0.200691257	0.1964536	0.015118292	0.010198912	0.528251058	0.543718986	0.614342261	0.71651014	0.00689819	0.008220102	0.004811326	0.005387586
-682	0.200729199	0.19642375	0.015124133	0.010215127	0.527042491	0.543979838	0.61424827	0.716736862	0.00689691	0.008227223	0.004831321	0.005383806
-681	0.200659784	0.196473129	0.015107204	0.010204111	0.527514002	0.544087779	0.614497047	0.716785537	0.006887559	0.008219645	0.0048213	0.005382811
-680	0.200604613	0.196512618	0.015119986	0.010199855	0.528246318	0.543521311	0.61482661	0.716649019	0.006901951	0.008218035	0.004811819	0.005388036
-679	0.200767836	0.196544464	0.015109501	0.010225487	0.527392021	0.544455026	0.61504223	0.716733429	0.006883057	0.008226444	0.004832647	0.00539284
-678	0.200704723	0.196485653	0.015108799	0.010231989	0.527315413	0.544002281	0.614788594	0.716690704	0.006889578	0.008219221	0.004836503	0.005395486
-677	0.200628708	0.196470904	0.015099916	0.010224736	0.526837017	0.543719229	0.615242012	0.716264579	0.006889801	0.008210115	0.004837967	0.005386769
-676	0.20070411	0.196534961	0.015077251	0.010222077	0.527764738	0.543614882	0.614829584	0.716364393	0.006881033	0.008196218	0.004827225	0.005394852
-675	0.200547457	0.196516918	0.015103578	0.010222558	0.527702647	0.543529587	0.614938711	0.716385088	0.006894336	0.008209242	0.004828087	0.005394471
-674	0.200539612	0.196573028	0.015103356	0.010210755	0.528689754	0.544056316	0.614402468	0.716122927	0.00688628	0.008217076	0.004812433	0.005398322
-673	0.200520352	0.196551356	0.015087845	0.01020545	0.528869049	0.543432704	0.615125744	0.716581362	0.006888617	0.008199228	0.004808103	0.005397347
-672	0.200484928	0.196514093	0.015103968	0.010200256	0.527956813	0.543550364	0.614169418	0.716333987	0.006894201	0.008209767	0.004814961	0.005385295
-671	0.200573024	0.196623483	0.015109737	0.010214463	0.528402275	0.542840141	0.613671834	0.716593483	0.006907565	0.008202172	0.004817118	0.005397345
-670	0.20046749	0.196629369	0.015115108	0.010210644	0.528874689	0.543707991	0.615314202	0.716686619	0.006896903	0.008218205	0.004810493	0.005400151
-669	0.200439661	0.196657471	0.015137644	0.010263015	0.527442354	0.542807416	0.615143014	0.7161767	0.006920819	0.008216825	0.004849866	0.005413149
-668	0.200349598	0.196732447	0.015117407	0.01021325	0.528534272	0.543258551	0.615362476	0.716211288	0.006904746	0.008212661	0.004815197	0.005398053
-667	0.200426099	0.19667728	0.015120076	0.010162109	0.528744786	0.543712225	0.615553095	0.716356218	0.006899106	0.00822097	0.004788947	0.005373162
-666	0.200407595	0.196698129	0.015077901	0.010204905	0.52784673	0.542599557	0.61603173	0.71618537	0.006896639	0.008181262	0.004818279	0.005386626
-665	0.200376658	0.196737495	0.015100731	0.010222491	0.527707852	0.543174416	0.615323731	0.71669436	0.0068984	0.008202331	0.004828002	0.005394489
-664	0.200403774	0.1966272	0.015109722	0.010213795	0.528310554	0.543041951	0.61364817	0.716349535	0.006904509	0.008205213	0.004817739	0.005396056
-663	0.200382379	0.196633887	0.01510815	0.010209073	0.527859798	0.543472095	0.614520094	0.7161037	0.006897292	0.008210858	0.004820114	0.005388959
-662	0.200293707	0.196641666	0.01508004	0.010219491	0.527198657	0.543703072	0.615260745	0.71661569	0.006880976	0.008199064	0.004831789	0.005387702
-661	0.200315611	0.196725409	0.01508248	0.010201445	0.527566412	0.543460158	0.615407205	0.716562253	0.006885753	0.008196727	0.004819505	0.00538194
-660	0.200295283	0.196765171	0.015104275	0.010188323	0.528279426	0.543016171	0.614481188	0.716787507	0.006902409	0.008201866	0.004806042	0.005382281
-659	0.200285541	0.196784014	0.015094378	0.010231165	0.528409359	0.543125631	0.615421088	0.716425376	0.006896234	0.008198144	0.004824922	0.005406243
-658	0.200314619	0.196811496	0.015104722	0.010199416	0.527164772	0.543595461	0.614550817	0.716744427	0.006893864	0.008210858	0.004822643	0.005376773
-657	0.200259834	0.196701234	0.015116073	0.010179986	0.528267913	0.542251747	0.614735208	0.716774095	0.006919356	0.008196717	0.004802226	0.00537776
-656	0.200267953	0.196794075	0.015087997	0.010200419	0.526767452	0.543182691	0.614530531	0.716666364	0.006892458	0.008195539	0.00482717	0.005373249
-655	0.200214624	0.19675525	0.015089171	0.010190738	0.527058788	0.542862136	0.615320897	0.716781884	0.006897831	0.00819134	0.00481962	0.005371118
-654	0.200258659	0.19673902	0.015082473	0.010178636	0.526553005	0.542740193	0.615149094	0.71680091	0.006896609	0.008185864	0.004819045	0.005359591
-653	0.200255786	0.196826889	0.015076068	0.010174682	0.526891184	0.542990957	0.615129535	0.716686838	0.006889899	0.008186169	0.004813732	0.00536095
-652	0.200161123	0.196784488	0.015114913	0.010193632	0.527309311	0.542740566	0.614655482	0.716849473	0.006911437	0.008203476	0.004818435	0.005375197
-651	0.200157868	0.196836985	0.015108818	0.010161695	0.528019918	0.543139142	0.615492618	0.716724245	0.006902628	0.00820619	0.004796118	0.005365577
-650	0.200227159	0.196864579	0.015083132	0.010171399	0.527034141	0.543467374	0.615752147	0.716788116	0.006885942	0.00819719	0.004810724	0.005360675
-649	0.200170672	0.196792154	0.01507926	0.010163356	0.526130816	0.542568166	0.615828336	0.716950822	0.006897734	0.008181526	0.004816101	0.005347255
-648	0.200224347	0.196823866	0.015109782	0.010180393	0.525739913	0.54250431	0.614966319	0.716629379	0.00691266	0.008197122	0.004828154	0.005352239
-647	0.200113493	0.196807617	0.01509346	0.010163729	0.527643081	0.542347681	0.615001363	0.716976376	0.006907557	0.008185903	0.004800908	0.005362821
-646	0.20017574	0.196788777	0.015075869	0.010182598	0.52647097	0.542403695	0.615006756	0.717066618	0.006898662	0.008177207	0.004821756	0.005360842
-645	0.200131052	0.196835767	0.015062185	0.010168557	0.525196834	0.542990804	0.614868125	0.71700767	0.006883557	0.008178628	0.004828063	0.005340494
-644	0.200075232	0.196855986	0.015071385	0.010149283	0.525284763	0.54240579	0.615645063	0.716983913	0.006896579	0.008174806	0.004818019	0.005331264
-643	0.200138901	0.196832315	0.015075443	0.010172152	0.525752079	0.5417863	0.615209929	0.716811529	0.006907775	0.008167668	0.004824122	0.00534803
-642	0.200163143	0.196827761	0.015067345	0.010139726	0.525319851	0.541578886	0.615297007	0.717308841	0.006907189	0.008160156	0.004813127	0.005326599
-641	0.200123956	0.196888674	0.015072406	0.010144865	0.525588003	0.541639501	0.615884735	0.717141292	0.006908596	0.00816381	0.004812846	0.005332019
-640	0.200133615	0.196919865	0.015061191	0.010148962	0.524919028	0.542351476	0.61631805	0.717179584	0.006892732	0.008168459	0.004821579	0.005327383
-639	0.200076007	0.196955363	0.01509237	0.010138613	0.524289596	0.542277657	0.614993238	0.717307237	0.006908115	0.008184255	0.004823044	0.005315569
-638	0.200126494	0.196914247	0.015091244	0.010177903	0.524843828	0.541472762	0.615763284	0.717613907	0.006919746	0.008171498	0.004836093	0.00534181
-637	0.2001341	0.19689323	0.015133548	0.010129485	0.524270673	0.541208544	0.614181744	0.717479916	0.006943143	0.008190405	0.004818893	0.005310592
-636	0.200144921	0.196862246	0.015107336	0.010116074	0.524421131	0.541517372	0.614289256	0.717526708	0.006926451	0.008180885	0.004810991	0.005305083
-635	0.200110206	0.196983385	0.015097247	0.010121672	0.522889797	0.541594946	0.614886577	0.717621139	0.006920654	0.008176593	0.004829153	0.005292519
-634	0.200075283	0.19699584	0.015091711	0.010160422	0.522665873	0.541934418	0.614146793	0.717393681	0.006912993	0.008178718	0.004849916	0.005310506
-633	0.200018468	0.196959559	0.015090137	0.010086445	0.52267717	0.542099575	0.615209541	0.71765199	0.00690978	0.008180357	0.00481449	0.005271955
-632	0.20003777	0.197020167	0.015111652	0.010116835	0.523554072	0.542907978	0.615926025	0.717755937	0.006907416	0.008204236	0.004820125	0.00529671
-631	0.19998213	0.197089042	0.015104467	0.010088187	0.52266529	0.541379211	0.615602038	0.717658489	0.006927223	0.008177244	0.004815442	0.005272745
-630	0.200039676	0.197118801	0.015083395	0.010111394	0.521930801	0.541595649	0.615166957	0.717808747	0.006914294	0.008169101	0.004833946	0.005277448
-629	0.200002893	0.19707076	0.015091555	0.010090016	0.522362928	0.542008696	0.615860345	0.717794162	0.006911801	0.008179754	0.004819366	0.00527065
-628	0.200018066	0.197093493	0.015061061	0.010088708	0.521025487	0.541175825	0.614747214	0.718167007	0.006910379	0.008150682	0.004832234	0.005256474
-627	0.200029011	0.197072841	0.015127738	0.010136745	0.52127075	0.541912769	0.614567988	0.71821739	0.006929824	0.008197914	0.004852756	0.005283989
-626	0.199866231	0.197106472	0.015101752	0.010060805	0.521201618	0.542118534	0.615134607	0.718117329	0.006914812	0.00818694	0.004817097	0.005243708
-625	0.199959315	0.197130885	0.015091899	0.010087681	0.520456849	0.542370205	0.614633894	0.718037229	0.006906503	0.008185396	0.004837478	0.005250203
-624	0.199934702	0.197090398	0.015093033	0.010045082	0.520184354	0.542188571	0.614999253	0.718219199	0.006909763	0.00818327	0.004819788	0.005225294
-623	0.200048998	0.197146798	0.015086544	0.010087285	0.52033779	0.541444753	0.615405467	0.718443087	0.006918014	0.00816853	0.004838489	0.005248796
-622	0.199847136	0.197157304	0.015064198	0.010045258	0.52003664	0.541820874	0.615252945	0.718229181	0.006902101	0.008162097	0.004821356	0.005223902
-621	0.199810933	0.197105902	0.015087573	0.010051102	0.51967997	0.541062739	0.61454721	0.718710403	0.006924249	0.008163324	0.004827746	0.005223356
-620	0.199847068	0.197086036	0.015080943	0.010025132	0.519752126	0.54146832	0.614251947	0.718611819	0.00691509	0.008165853	0.004814548	0.005210584
-619	0.199846792	0.197088548	0.015084476	0.010048496	0.518987747	0.541341496	0.61399149	0.718657582	0.006918623	0.008165853	0.00483345	0.005215046
-618	0.199784773	0.197077739	0.015057911	0.010045418	0.520537063	0.542635973	0.613677288	0.718994114	0.006886947	0.008170964	0.004816406	0.005229012
-617	0.199833031	0.197104115	0.015082998	0.010019956	0.518376137	0.542096054	0.613359697	0.718705808	0.006906564	0.008176434	0.00482585	0.005194106
-616	0.199759646	0.197177875	0.015081176	0.01001865	0.517960751	0.541535755	0.613008739	0.71869821	0.00691418	0.008166996	0.004829383	0.005189267
-615	0.199778883	0.197274619	0.015081843	0.010024816	0.518901724	0.5418578	0.614062685	0.71861728	0.006909629	0.008172214	0.004822922	0.005201894
-614	0.199758205	0.197178812	0.015081085	0.010013263	0.519432226	0.541128826	0.614128566	0.719019409	0.006920275	0.00816081	0.004812052	0.005201211
-613	0.199743742	0.197141072	0.015072908	0.00997435	0.517762779	0.540964756	0.614065633	0.719185473	0.006918996	0.008153912	0.004810003	0.005164347
-612	0.199692281	0.197275753	0.015077717	0.009983251	0.517611611	0.541572882	0.613278117	0.718796511	0.006912034	0.008165683	0.004815804	0.005167447
-611	0.199675348	0.197367973	0.015077278	0.009999149	0.518302258	0.541828299	0.614730196	0.71897705	0.006907982	0.008169296	0.004816567	0.005182582
-610	0.199713367	0.197345364	0.015033372	0.010013937	0.516809718	0.541926493	0.613552946	0.719249868	0.006886389	0.008146983	0.004838637	0.0051753
-609	0.199683324	0.197249592	0.015069528	0.009981445	0.517595666	0.541392648	0.61342452	0.719054199	0.006910996	0.008158532	0.004815092	0.005166353
-608	0.199559662	0.197369245	0.015095822	0.009969172	0.517135994	0.541101706	0.613479756	0.719201163	0.006927447	0.008168375	0.004813754	0.005155418
-607	0.19949983	0.197424842	0.015051859	0.009957186	0.516018839	0.541462741	0.613722178	0.719342118	0.006901838	0.008150021	0.00481909	0.005138096
-606	0.199548868	0.197370315	0.015050788	0.009959102	0.5157129	0.541178306	0.613572799	0.719490634	0.006905628	0.00814516	0.004823065	0.005136037
-605	0.199547175	0.197258002	0.015093657	0.009983646	0.516143182	0.541439889	0.613667017	0.719319455	0.006921349	0.008172308	0.004830655	0.005152991
-604	0.199581055	0.197321077	0.015087854	0.009939064	0.515218392	0.541348502	0.614028948	0.719369039	0.006920067	0.008167787	0.004818275	0.005120789
-603	0.199522823	0.197305312	0.015079681	0.009981681	0.516105118	0.541670765	0.613962089	0.719500704	0.006911459	0.008168222	0.004830084	0.005151597
-602	0.199519556	0.197466043	0.015066162	0.009931896	0.514535802	0.541476909	0.613064729	0.719604413	0.006908183	0.008157979	0.00482158	0.005110316
-601	0.199507953	0.197414627	0.01506306	0.009942282	0.516048992	0.541637204	0.612772171	0.719521287	0.006904346	0.008158714	0.004811577	0.005130705
-600	0.199453406	0.197486727	0.015043918	0.009923329	0.515858509	0.541978754	0.612757468	0.719360425	0.006890434	0.008153484	0.004804295	0.005119034
-599	0.199428905	0.197484189	0.015102494	0.009962758	0.51517066	0.541990641	0.612753771	0.719686494	0.006917084	0.00818541	0.004830237	0.005132521
-598	0.199398853	0.197489435	0.015084786	0.009939378	0.514952546	0.541360208	0.613393889	0.719329033	0.006918483	0.008166303	0.00482107	0.005118308
-597	0.199442268	0.19745631	0.015071033	0.009938289	0.514338499	0.541785028	0.613096554	0.71985452	0.006905773	0.00816526	0.004826644	0.005111645
-596	0.199393553	0.197492548	0.01509825	0.009930857	0.514399391	0.541439862	0.612522358	0.71955285	0.006923456	0.008174794	0.00482243	0.005108427
-595	0.199368857	0.197573003	0.015054739	0.009955868	0.514302674	0.541841522	0.613428421	0.719780046	0.006897456	0.008157283	0.004835538	0.00512033
-594	0.199359195	0.197519915	0.01506577	0.009891423	0.514699725	0.541826779	0.612643282	0.719571042	0.006902732	0.008163038	0.00480031	0.005091113
-593	0.199339416	0.197558965	0.015072888	0.009913767	0.513097403	0.542685255	0.613167203	0.719589563	0.006893054	0.008179834	0.004827039	0.005086728
-592	0.199428007	0.197563932	0.015106563	0.009911222	0.514062109	0.541621809	0.612778095	0.719957212	0.006924519	0.008182044	0.004816238	0.005094984
-591	0.199339453	0.197647121	0.015073271	0.009895016	0.513413708	0.541545083	0.612320966	0.719945675	0.006910415	0.008162856	0.004814779	0.005080237
-590	0.199346096	0.197578831	0.015099451	0.009906446	0.512469101	0.540659459	0.613396463	0.72010315	0.00693579	0.008163661	0.004829699	0.005076747
-589	0.199471526	0.197537466	0.015065908	0.009873842	0.513137239	0.541950987	0.612569153	0.720232828	0.006900924	0.008164984	0.004807206	0.005066636
-588	0.199473919	0.197500707	0.015074362	0.009914179	0.512981198	0.54095217	0.612528334	0.720238962	0.006919853	0.008154509	0.004828392	0.005085787
-587	0.199426135	0.197512826	0.015067717	0.009877495	0.514007379	0.542001207	0.613694037	0.720259936	0.006900996	0.008166721	0.00480039	0.005077105
-586	0.19936887	0.197492777	0.015075889	0.009890386	0.513744593	0.541345415	0.611911058	0.720134699	0.006914626	0.008161263	0.004809254	0.005081132
-585	0.199280319	0.197547805	0.015085202	0.009856665	0.512740008	0.542008684	0.611428471	0.720306171	0.006908892	0.00817631	0.004802759	0.005053906
-584	0.199292899	0.197641338	0.015075738	0.009855946	0.514068895	0.542332545	0.611144235	0.720164249	0.006899675	0.008176063	0.004789311	0.005066635
-583	0.199352921	0.197646015	0.015087471	0.00988071	0.513171731	0.542100186	0.612120407	0.720389787	0.00690855	0.008178921	0.004810209	0.005070501
-582	0.19935211	0.197609728	0.015083798	0.009921566	0.511782993	0.54169777	0.613237203	0.720349333	0.006912938	0.00817086	0.004843877	0.005077689
-581	0.199298696	0.197598681	0.015073837	0.009840017	0.513068605	0.542053046	0.612254728	0.720254311	0.006903018	0.008170819	0.004791413	0.005048604
-580	0.199247914	0.197602534	0.015063186	0.009884833	0.511545828	0.540974107	0.612296651	0.720050325	0.006914392	0.008148794	0.004828288	0.005056545
-579	0.199144419	0.197673109	0.015081654	0.00984353	0.512203467	0.541621012	0.612301933	0.720171107	0.006913113	0.008168541	0.00480164	0.00504189
-578	0.199278007	0.197728391	0.015054985	0.009853738	0.513697539	0.542276106	0.612001719	0.72027507	0.006891026	0.008163959	0.004791897	0.005061841
-577	0.199216953	0.197648374	0.015073842	0.009846066	0.512848054	0.541216707	0.611181014	0.720148026	0.006915627	0.008158215	0.00479653	0.005049536
-576	0.199262139	0.197717622	0.015073012	0.009847415	0.512987387	0.54224824	0.610445199	0.72005018	0.006899698	0.008173314	0.004795815	0.0050516
-575	0.19913003	0.1977691	0.015100898	0.009833464	0.514234344	0.542098481	0.612115732	0.720080082	0.006914724	0.008186174	0.004776759	0.005056705
-574	0.199173767	0.197803644	0.015064752	0.009819634	0.512213101	0.541991497	0.612463286	0.720175515	0.006899785	0.008164967	0.004789889	0.005029745
-573	0.199199779	0.197731575	0.015061103	0.009811675	0.512668019	0.542037202	0.612732655	0.720635455	0.006897425	0.008163678	0.004781543	0.005030132
-572	0.199186263	0.197668304	0.015088191	0.009813657	0.512398688	0.541541981	0.612692075	0.720096413	0.006917302	0.008170889	0.004785152	0.005028505
-571	0.199066146	0.197764422	0.015079754	0.009814929	0.513257735	0.541545278	0.611237373	0.720196437	0.006913384	0.00816637	0.004777341	0.005037588
-570	0.199039801	0.197820547	0.015092134	0.009831349	0.513630607	0.54161367	0.611314404	0.720154293	0.006918028	0.008174106	0.004781667	0.005049682
-569	0.19898624	0.197883073	0.015099652	0.009821424	0.512546644	0.542241357	0.611603995	0.720146564	0.006911996	0.008187656	0.004787486	0.005033938
-568	0.199013383	0.19786502	0.015096884	0.009834596	0.512318801	0.541522426	0.610892388	0.720205126	0.006921583	0.008175301	0.004796148	0.005038448
-567	0.199042146	0.19782234	0.015058199	0.009845972	0.51307237	0.542668433	0.612213858	0.719995833	0.00688659	0.008171609	0.004794276	0.005051696
-566	0.199065913	0.197797516	0.015084825	0.009822958	0.513130004	0.542561721	0.611840669	0.720175298	0.006900376	0.008184449	0.004782504	0.005040454
-565	0.199017359	0.197905502	0.0150657	0.009827446	0.514724431	0.541961016	0.611352879	0.71991734	0.006900678	0.008165022	0.004769019	0.005058427
-564	0.198858179	0.197913577	0.015064601	0.009821296	0.51386753	0.54266502	0.611151666	0.720106102	0.006889569	0.008175032	0.004774451	0.005046845
-563	0.198857635	0.197960488	0.015070915	0.009795719	0.514055045	0.542863518	0.612248901	0.720038523	0.006889465	0.00818145	0.00476018	0.005035539
-562	0.198886357	0.197983122	0.015073441	0.00980999	0.514070599	0.541231202	0.609814283	0.720170594	0.006915224	0.008158217	0.004766963	0.005043027
-561	0.198790966	0.197884602	0.015094709	0.009797102	0.514282846	0.54249914	0.611865875	0.720141131	0.006905842	0.008188867	0.004758621	0.005038481
-560	0.198858137	0.197961679	0.015091522	0.009833457	0.51338064	0.543000904	0.612417652	0.720082834	0.006896812	0.00819471	0.004785151	0.005048306
-559	0.198806428	0.197968266	0.015089503	0.009840272	0.514785435	0.542872831	0.61034907	0.719645934	0.006897822	0.008191681	0.004774643	0.005065629
-558	0.198843415	0.198110725	0.01507281	0.009811227	0.514899261	0.542993656	0.612362061	0.71997215	0.00688837	0.00818444	0.004759433	0.005051794
-557	0.198797145	0.198043949	0.015086733	0.009818586	0.514769258	0.542673356	0.611990518	0.719857784	0.006899565	0.008187168	0.00476428	0.005054306
-556	0.198654827	0.197969909	0.015060313	0.009783541	0.514819851	0.54317326	0.611625214	0.720215622	0.006879954	0.008180359	0.00474678	0.005036761
-555	0.198640733	0.197996714	0.015063626	0.00978923	0.515970144	0.542381789	0.613480341	0.719947865	0.00689339	0.008170236	0.00473828	0.00505095
-554	0.198713668	0.19808654	0.015094495	0.009792204	0.515160898	0.543042533	0.611570385	0.720024543	0.006897542	0.008196953	0.004747643	0.005044561
-553	0.198782321	0.198067453	0.015082952	0.009848181	0.51489582	0.542610402	0.6111354	0.719878243	0.006898785	0.008184167	0.004777394	0.005070787
-552	0.19865144	0.198028996	0.015062551	0.009801775	0.514859861	0.543273636	0.611508787	0.719910221	0.006879464	0.008183087	0.004755234	0.005046541
-551	0.19865013	0.198147364	0.015094611	0.009854077	0.514533932	0.54215486	0.611184049	0.719525785	0.006910994	0.008183617	0.00478382	0.005070257
-550	0.198695553	0.198093073	0.015073242	0.009794274	0.515648503	0.542475795	0.611463929	0.720035803	0.006896373	0.008176869	0.004743871	0.005050403
-549	0.198701774	0.19806257	0.015084439	0.009845563	0.516467917	0.543131975	0.613018874	0.719365565	0.006891598	0.008192841	0.004760646	0.005084917
-548	0.198516012	0.19821848	0.015103509	0.009817291	0.515924639	0.542381683	0.612325008	0.719835124	0.006911642	0.008191867	0.004752309	0.005064982
-547	0.198511116	0.198161407	0.015087564	0.009820351	0.516790576	0.543365171	0.612696708	0.719334249	0.006889507	0.008198057	0.004745286	0.005075065
-546	0.198525541	0.198122282	0.015080324	0.009816967	0.51619615	0.543698004	0.612555927	0.719432588	0.006881182	0.008199142	0.004749486	0.005067481
-545	0.198520263	0.198253558	0.015095089	0.009848431	0.516389545	0.544018555	0.612226509	0.719275914	0.00688308	0.008212009	0.004762804	0.005085627
-544	0.198452644	0.198089619	0.015084482	0.009837623	0.516626725	0.543673824	0.612741368	0.7191206	0.006883444	0.008201038	0.004755244	0.005082379
-543	0.198456768	0.198062304	0.015106072	0.009852661	0.516296462	0.544142233	0.611604935	0.719359103	0.00688622	0.008219852	0.004765767	0.005086894
-542	0.198456704	0.19814721	0.015091015	0.009829742	0.516761278	0.543511956	0.612961765	0.719553988	0.006888868	0.008202147	0.004750112	0.00507963
-541	0.198361787	0.19819662	0.015092081	0.009796708	0.517898301	0.544714468	0.611356118	0.719327372	0.006871206	0.008220875	0.00472301	0.005073698
-540	0.198361614	0.198226125	0.015084093	0.009849144	0.518783445	0.543719353	0.612101028	0.719060016	0.00688258	0.008201513	0.004739571	0.005109573
-539	0.198378629	0.198297352	0.015083746	0.009844532	0.5184115	0.54403178	0.610817044	0.718952335	0.006877709	0.008206037	0.004741013	0.005103519
-538	0.198296862	0.198331348	0.01509758	0.009854582	0.51917759	0.543404188	0.612023818	0.719033874	0.006893492	0.008204088	0.004738304	0.005116278
-537	0.198273838	0.198332039	0.015115533	0.009843165	0.51882161	0.544637152	0.611588961	0.718905707	0.006883052	0.008232481	0.004736318	0.005106847
-536	0.198219759	0.198301484	0.01508341	0.009822364	0.519539526	0.543609555	0.612866	0.719075434	0.006883924	0.008199486	0.004719258	0.005103106
-535	0.198344652	0.198287045	0.015108432	0.009882304	0.518436718	0.543573337	0.611852513	0.71864095	0.006895891	0.008212541	0.004758955	0.005123349
-534	0.198275595	0.198386522	0.015108304	0.009838028	0.520262255	0.543811206	0.611846491	0.718892741	0.006892239	0.008216065	0.004719673	0.005118355
-533	0.198221454	0.198416732	0.015120998	0.009885303	0.521802527	0.545101188	0.61301443	0.718645623	0.006878524	0.008242474	0.004727127	0.005158176
-532	0.198227723	0.198425384	0.015103938	0.009877584	0.520761655	0.544100645	0.613926244	0.71878156	0.006885876	0.008218062	0.004733717	0.005143867
-531	0.198122756	0.198441319	0.015075379	0.009867243	0.521458403	0.544424545	0.61339723	0.718730146	0.006867973	0.008207406	0.004721886	0.005145357
-530	0.198104634	0.198514208	0.015113225	0.009869516	0.521820253	0.544431996	0.612544022	0.718721319	0.006885102	0.008228123	0.004719403	0.005150113
-529	0.198041811	0.198535948	0.01510077	0.009899462	0.521199903	0.544451513	0.614345013	0.718467667	0.006879133	0.008221637	0.004739863	0.005159599
-528	0.197989607	0.198483146	0.015105699	0.009939304	0.519988855	0.543866465	0.614057041	0.718302339	0.006890216	0.008215483	0.004770977	0.005168327
-527	0.19814195	0.198454261	0.015103963	0.009879286	0.522195179	0.543771863	0.61362532	0.718086194	0.006890853	0.00821311	0.00472037	0.005158916
-526	0.198125408	0.198495976	0.015125679	0.009892295	0.521519037	0.545285105	0.613201516	0.718314912	0.006877872	0.008247807	0.004733275	0.00515902
-525	0.198027041	0.198595721	0.015108579	0.009913872	0.521405897	0.543712518	0.612787943	0.718418764	0.006893855	0.008214724	0.004744721	0.005169151
-524	0.198128082	0.198520016	0.015128334	0.009948787	0.523932008	0.544262777	0.61391897	0.718069383	0.006894545	0.008233789	0.004736299	0.005212488
-523	0.198154693	0.19859691	0.015080834	0.009921359	0.523130655	0.544624666	0.614088972	0.717817006	0.00686744	0.008213394	0.004731192	0.005190167
-522	0.198030787	0.198644782	0.015112376	0.009944287	0.521643355	0.543702351	0.613635506	0.71776727	0.006895742	0.008216634	0.004756916	0.005187371
-521	0.197987428	0.198623099	0.015117888	0.009925681	0.523552057	0.544540319	0.614007702	0.71788593	0.006885588	0.0082323	0.00472907	0.005196611
-520	0.198081387	0.198578121	0.015124776	0.009951346	0.522742734	0.543726254	0.613554493	0.717680177	0.006901038	0.008223738	0.004749352	0.005201994
-519	0.198039164	0.198639039	0.015105416	0.009927758	0.524100004	0.544454039	0.613924462	0.717629195	0.006881211	0.008224205	0.00472462	0.005203138
-518	0.197933382	0.198640099	0.015115337	0.009936567	0.524857373	0.544737104	0.613178659	0.717368433	0.006881452	0.008233885	0.004721287	0.00521528
-517	0.197917529	0.198635861	0.015138487	0.009945179	0.524877098	0.544928702	0.614456151	0.717508531	0.006889091	0.008249396	0.004725182	0.005219997
-516	0.197931325	0.198666264	0.015119414	0.009951011	0.526560651	0.544052231	0.613517412	0.71717949	0.006893663	0.008225751	0.0047112	0.005239811
-515	0.197915922	0.198578622	0.01510857	0.009950062	0.52527184	0.544684402	0.613619744	0.717209498	0.006879168	0.008229402	0.004723575	0.005226487
-514	0.197732336	0.198737049	0.015091916	0.00993391	0.527267711	0.543793092	0.614735586	0.717067346	0.006885036	0.00820688	0.00469608	0.00523783
-513	0.197758611	0.19877757	0.015097578	0.009971852	0.526629656	0.545029363	0.614978364	0.717369	0.006868955	0.008228623	0.004720379	0.005251473
-512	0.197631263	0.19879131	0.015118932	0.009950978	0.526699098	0.54467083	0.615212824	0.716987826	0.006884091	0.008234841	0.004709807	0.005241171
-511	0.19773712	0.198798307	0.015114109	0.009960496	0.526291872	0.545244672	0.61544406	0.716850409	0.006873222	0.008240887	0.004718368	0.005242128
-510	0.197711579	0.19870866	0.015109884	0.009978093	0.525350991	0.544696073	0.615903861	0.716807403	0.00687959	0.008230294	0.004736092	0.005242001
-509	0.197753369	0.198765759	0.015122244	0.010030247	0.524423748	0.544347689	0.617004357	0.716627917	0.006890485	0.008231759	0.004770147	0.0052601
-508	0.197650059	0.198737533	0.01509677	0.00997336	0.527088113	0.544150891	0.61642018	0.71657863	0.006881849	0.008214921	0.00471652	0.00525684
-507	0.197745102	0.198857054	0.015094033	0.009996307	0.527108803	0.545520911	0.61588766	0.716222702	0.006859922	0.008234111	0.004727166	0.005269141
-506	0.197626156	0.198867267	0.015111948	0.01001471	0.526336465	0.544698354	0.61571539	0.715863317	0.006880495	0.008231453	0.004743603	0.005271107
-505	0.197569393	0.198875329	0.015122808	0.010030079	0.52560144	0.543887464	0.616167473	0.716217396	0.006897702	0.008225106	0.004758255	0.005271824
-504	0.197524153	0.198874012	0.015113014	0.01000397	0.527042073	0.54475811	0.616446806	0.716167435	0.006880077	0.008232937	0.004731457	0.005272513
-503	0.197504226	0.19895454	0.015082711	0.010038079	0.527922241	0.544783886	0.616700104	0.716141843	0.006865893	0.008216818	0.004738754	0.005299325
-502	0.197474253	0.198824847	0.015106496	0.010009185	0.527505544	0.544816222	0.616556603	0.716269098	0.006876232	0.008230264	0.004729284	0.005279901
-501	0.197517032	0.198939486	0.015130582	0.010026092	0.527859624	0.544771474	0.6172878	0.715756807	0.006887873	0.008242709	0.004733723	0.005292369
-500	0.197448835	0.198956748	0.015110563	0.010015034	0.528609804	0.544878246	0.616858103	0.71575261	0.006877146	0.008233417	0.004720989	0.005294045
-499	0.197422307	0.19895426	0.015116696	0.01004124	0.528503845	0.543609054	0.616332957	0.715984215	0.006899123	0.008217573	0.004734406	0.005306834
-498	0.197459059	0.198995905	0.015075497	0.010043923	0.528947437	0.544340996	0.616380943	0.715763735	0.006869286	0.008206211	0.004731216	0.005312707
-497	0.197402371	0.19903686	0.015103469	0.010065995	0.528793733	0.544265129	0.616469177	0.716033785	0.006883177	0.008220292	0.00474316	0.005322835
-496	0.197359598	0.198923604	0.015122194	0.010066074	0.528642702	0.544244643	0.617166284	0.71572222	0.006892021	0.008230173	0.004744717	0.005321357
-495	0.197319552	0.198992418	0.015075119	0.010072371	0.528652921	0.54431254	0.617643744	0.715820954	0.006869543	0.008205576	0.004747583	0.005324788
-494	0.19718154	0.199116194	0.015113868	0.010078048	0.530171686	0.544026716	0.616351617	0.715436661	0.00689152	0.008222348	0.004734952	0.005343096
-493	0.19730597	0.199126281	0.015094304	0.010076378	0.529244205	0.545117164	0.616245594	0.715537677	0.00686614	0.008228164	0.004743513	0.005332865
-492	0.197267276	0.199083643	0.015097243	0.010119419	0.528182097	0.544095188	0.616205328	0.715413335	0.006882906	0.008214337	0.004774523	0.005344896
-491	0.197165902	0.199197038	0.015108185	0.010071193	0.529689817	0.544222767	0.616212336	0.715206541	0.006885967	0.008222218	0.004736585	0.005334608
-490	0.197237025	0.199197737	0.015122461	0.010075073	0.531215959	0.544026899	0.616948407	0.715532479	0.006895435	0.008227026	0.004723033	0.00535204
-489	0.197120419	0.199159975	0.015120174	0.010056902	0.529862357	0.544914424	0.616795706	0.715509047	0.006880973	0.008239201	0.004728128	0.005328774
-488	0.196996819	0.199163224	0.015084855	0.010098405	0.528891363	0.544042281	0.61647913	0.715530557	0.006878056	0.008206799	0.004757446	0.005340959
-487	0.197065564	0.199194323	0.01509925	0.010096245	0.530047098	0.543832357	0.616996549	0.714962999	0.006887789	0.008211461	0.00474476	0.005351485
-486	0.197111928	0.199238235	0.015095039	0.010095073	0.530537556	0.544044237	0.617149174	0.715176177	0.00688267	0.008212369	0.004739258	0.005355815
-485	0.197052134	0.199290343	0.015098567	0.010067361	0.529329346	0.544335394	0.617099084	0.715215691	0.006879883	0.008218684	0.004738411	0.00532895
-484	0.197043325	0.199254397	0.015120033	0.010094277	0.529340345	0.543523785	0.617909504	0.714713341	0.006901935	0.008218098	0.004750969	0.005343308
-483	0.197106095	0.199175269	0.015134531	0.010130739	0.52760678	0.544035228	0.617578521	0.715171771	0.006900813	0.008233718	0.004785692	0.005345047
-482	0.197048819	0.199300619	0.015109935	0.01013001	0.528445422	0.544931575	0.61680715	0.714999191	0.006876054	0.008233881	0.004776853	0.005353157
-481	0.196950133	0.199348178	0.01513096	0.010102279	0.529137218	0.543674023	0.617295823	0.71480616	0.00690465	0.00822631	0.004756787	0.005345492
-480	0.197017088	0.199321375	0.015086577	0.010116178	0.529538849	0.543127154	0.617913522	0.71481551	0.006892647	0.00819393	0.004759269	0.005356909
-479	0.197021362	0.199335129	0.015119773	0.010139291	0.52913073	0.543994373	0.616922377	0.714726351	0.006894702	0.008225071	0.004774281	0.00536501
-478	0.197001424	0.199229202	0.015122858	0.010124142	0.529167125	0.543215843	0.617494112	0.714873452	0.006907882	0.008214976	0.004766779	0.005357363
-477	0.197026366	0.199273196	0.015100665	0.010121482	0.530341876	0.543624418	0.619044244	0.714822057	0.006891575	0.00820909	0.004753636	0.005367846
-476	0.196929806	0.199376991	0.015113194	0.010091212	0.529670677	0.543224486	0.619404037	0.714758602	0.006903337	0.008209857	0.004746193	0.005345019
-475	0.196895975	0.1993919	0.015093055	0.01010582	0.529575662	0.544110373	0.618860706	0.714687699	0.006880767	0.008212288	0.004754024	0.005351796
-474	0.196778231	0.199402381	0.015111706	0.010116409	0.529431474	0.543485625	0.616958137	0.715109383	0.006898711	0.008212995	0.004760464	0.005355945
-473	0.196711919	0.199482768	0.015098887	0.010133685	0.528593374	0.543656831	0.618211424	0.715091138	0.006890274	0.008208613	0.004777086	0.005356599
-472	0.196798255	0.199490282	0.015097112	0.010102941	0.52996923	0.543533987	0.618239633	0.715143152	0.006891319	0.008205793	0.004748693	0.005354248
-471	0.196744549	0.199474066	0.015136708	0.010116605	0.528701829	0.543270986	0.617832096	0.714812443	0.006913374	0.008223334	0.004767937	0.005348668
-470	0.196779515	0.199533172	0.015117339	0.010107404	0.528792001	0.543617989	0.619028851	0.714870465	0.006899282	0.008218057	0.00476269	0.005344714
-469	0.196733622	0.199374188	0.01512959	0.010134824	0.526975543	0.543023972	0.618354734	0.714816069	0.00691386	0.00821573	0.00479402	0.005340804
-468	0.196698535	0.199516205	0.015111026	0.01008771	0.529594559	0.543549032	0.618617247	0.714945638	0.006897442	0.008213584	0.004745314	0.005342396
-467	0.196729478	0.19957314	0.015108341	0.0100995	0.528640955	0.543136418	0.618083625	0.715107757	0.006902451	0.00820589	0.004760491	0.005339009
-466	0.196797667	0.199496122	0.015119154	0.010078872	0.529596881	0.543049986	0.618798234	0.714941283	0.006908698	0.008210456	0.004741133	0.005337739
-465	0.196775341	0.199568157	0.015086812	0.0101212	0.528528164	0.542765582	0.61832666	0.715310444	0.00689821	0.008188602	0.004771861	0.005349339
-464	0.196578594	0.199611335	0.015093625	0.010089186	0.529097725	0.542716393	0.618408765	0.715141712	0.006902067	0.008191558	0.004751021	0.005338165
-463	0.196670676	0.199602446	0.01508965	0.010085422	0.52963588	0.542439536	0.619231008	0.714924812	0.006904427	0.008185223	0.004743821	0.005341601
-462	0.19654329	0.199544322	0.01509365	0.010079652	0.529343328	0.544229601	0.617489742	0.714991837	0.006879239	0.008214411	0.004744055	0.005335597
-461	0.196589095	0.199700803	0.01511677	0.010084459	0.528616514	0.543304131	0.618894952	0.714983647	0.006903766	0.008213004	0.004753647	0.005330812
-460	0.196594698	0.199714092	0.015117422	0.010096824	0.529526928	0.543024203	0.617902117	0.714988904	0.006908296	0.008209126	0.004750284	0.00534654
-459	0.196499929	0.199631603	0.015102934	0.010066304	0.527602752	0.544208341	0.618218182	0.715279128	0.006883791	0.008219143	0.004755294	0.00531101
-458	0.196487475	0.199807792	0.01511023	0.010055869	0.528296976	0.542752087	0.61950551	0.715753441	0.006909121	0.008201109	0.004743384	0.005312485
-457	0.196480367	0.199712499	0.015124317	0.010111026	0.525206389	0.542068067	0.619286496	0.71536707	0.006925908	0.008198409	0.004800651	0.005310375
-456	0.196461287	0.199742986	0.015113766	0.010079764	0.527787986	0.542800491	0.619425098	0.715280494	0.006910006	0.00820376	0.004759786	0.005319978
-455	0.196409033	0.199797961	0.015072672	0.010082839	0.52785157	0.542479742	0.618019446	0.715800848	0.006896053	0.008176619	0.004760597	0.005322242
-454	0.196488003	0.199807064	0.015061002	0.010030072	0.527622492	0.542831402	0.61921671	0.71583926	0.006885417	0.008175585	0.00473798	0.005292092
-453	0.196421099	0.199796254	0.015060693	0.010018511	0.528303159	0.542403472	0.619643792	0.716015193	0.006891721	0.008168972	0.0047257	0.005292811
-452	0.196377328	0.19975756	0.015112514	0.010044765	0.527602512	0.543417046	0.618648663	0.715874299	0.006900116	0.008212398	0.004745122	0.005299643
-451	0.196367408	0.199906911	0.015106527	0.010008875	0.527426793	0.542725608	0.618648323	0.716144957	0.006907828	0.008198699	0.004729926	0.005278949
-450	0.196267714	0.199952591	0.0150952	0.010008918	0.527209818	0.5428155	0.618869636	0.715826191	0.006901291	0.008193909	0.004732118	0.0052768
-449	0.196260895	0.19991392	0.015133834	0.010031488	0.525426941	0.542038904	0.619591779	0.716208352	0.006930707	0.008203127	0.004760674	0.005270814
-448	0.19632282	0.200006123	0.015102773	0.010031783	0.52606452	0.541935925	0.618485626	0.716403207	0.006918038	0.008184735	0.004754418	0.005277365
-447	0.196232528	0.199896583	0.015104739	0.010017086	0.525528646	0.542350112	0.61856478	0.716442852	0.006912682	0.008192057	0.00475282	0.005264266
-446	0.196152019	0.199913247	0.015088828	0.009993245	0.525738503	0.542269929	0.618700515	0.715895646	0.00690661	0.008182218	0.004739411	0.005253834
-445	0.196305881	0.199918978	0.015134558	0.010027946	0.52568015	0.54233953	0.617315533	0.716457941	0.006926489	0.008208069	0.004756454	0.005271492
-444	0.196197855	0.199981453	0.015086285	0.009987241	0.526050112	0.542056073	0.61733193	0.716358074	0.006908673	0.008177612	0.004733452	0.005253789
-443	0.196012722	0.200031199	0.015094062	0.009991541	0.52478526	0.54257213	0.618986688	0.716833907	0.006904445	0.008189617	0.004748128	0.005243413
-442	0.195999415	0.200009617	0.015121024	0.009985576	0.52488029	0.541486288	0.618827149	0.717026131	0.006933197	0.008187827	0.004744344	0.005241232
-441	0.196008926	0.200041889	0.015088235	0.009967918	0.524394666	0.542423389	0.618429807	0.716743488	0.006904023	0.008184212	0.004740795	0.005227123
-440	0.196077692	0.2000859	0.015107052	0.009964249	0.523502884	0.541842685	0.617805205	0.716847213	0.006921406	0.008185646	0.004747936	0.005216313
-439	0.195981447	0.200038456	0.015115489	0.00995155	0.521143067	0.541615107	0.619201527	0.716692505	0.006928712	0.008186777	0.004765369	0.005186181
-438	0.195924354	0.200088935	0.015082096	0.0099716	0.523471324	0.54196461	0.618256852	0.717217992	0.006908134	0.008173962	0.004751753	0.005219847
-437	0.195976146	0.200159974	0.015109128	0.009995819	0.522188538	0.542016205	0.618992632	0.717448704	0.006919736	0.008189392	0.004776117	0.005219702
-436	0.195962596	0.200127672	0.015094302	0.010015267	0.52112041	0.54246908	0.618158319	0.717376632	0.00690611	0.008188192	0.004796107	0.00521916
-435	0.195950728	0.200171108	0.015098273	0.009964028	0.521961021	0.54261487	0.618637041	0.717376853	0.006905726	0.008192547	0.004763194	0.005200834
-434	0.19595206	0.200259129	0.015073712	0.009952949	0.521545677	0.542120332	0.617516995	0.717645519	0.006901946	0.008171766	0.004762031	0.005190918
-433	0.195911352	0.200211044	0.015101938	0.009930362	0.520627959	0.541724677	0.617929471	0.717634444	0.006920846	0.008181092	0.004760338	0.005170024
-432	0.195935861	0.200221572	0.015120041	0.009907277	0.522046817	0.540844794	0.618199529	0.717860447	0.006942446	0.008177595	0.004735215	0.005172062
-431	0.195932345	0.200290568	0.015097266	0.009918349	0.521703659	0.541839822	0.617711023	0.717842371	0.006916966	0.0081803	0.00474391	0.005174439
-430	0.195912761	0.200288838	0.015072238	0.009927114	0.521121491	0.541897802	0.618047902	0.717860444	0.006904625	0.008167613	0.004753882	0.005173232
-429	0.195874227	0.200247661	0.015116233	0.009931608	0.520430367	0.541645907	0.616989247	0.718102166	0.006928587	0.008187646	0.004762898	0.00516871
-428	0.195888639	0.200371446	0.015102269	0.009916121	0.519291457	0.540886513	0.617002442	0.718082737	0.006933655	0.008168614	0.004766764	0.005149357
-427	0.195888207	0.200273876	0.015082503	0.009894676	0.519799327	0.540992731	0.617370461	0.7184927	0.006922979	0.008159524	0.00475143	0.005143246
-426	0.195898546	0.2002593	0.015089899	0.009902249	0.519293298	0.541318275	0.616087516	0.718029675	0.006921461	0.008168438	0.004760077	0.005142172
-425	0.195777435	0.200338147	0.015099551	0.009894981	0.51834763	0.541446056	0.616748878	0.7192427	0.006923959	0.008175592	0.004765941	0.00512904
-424	0.195772887	0.20042093	0.015089418	0.009861875	0.518455218	0.541268907	0.616295107	0.718669156	0.006921985	0.008167433	0.004748934	0.005112941
-423	0.195801536	0.200399616	0.015082377	0.009850334	0.518738775	0.541394673	0.616071953	0.718853325	0.006916858	0.008165519	0.004740584	0.00510975
-422	0.195671661	0.200413224	0.015115762	0.009857599	0.517844907	0.541541519	0.617091513	0.719098108	0.006929949	0.008185813	0.004752892	0.005104707
-421	0.195661215	0.200482	0.015098216	0.009898911	0.514481148	0.540136052	0.616125604	0.718915488	0.006943125	0.008155091	0.004806108	0.005092803
-420	0.195618493	0.200419645	0.015117539	0.009881038	0.515350974	0.540764942	0.615852879	0.719514717	0.006942504	0.008175035	0.004788835	0.005092203
-419	0.195594062	0.200527504	0.015088155	0.009859954	0.518392683	0.541118166	0.616588293	0.719235984	0.00692368	0.008164475	0.004748626	0.005111328
-418	0.195674996	0.200477595	0.01510155	0.009830049	0.516743014	0.541841927	0.615432914	0.719255124	0.006918897	0.008182653	0.00475044	0.005079609
-417	0.195756136	0.200446065	0.01508075	0.009844527	0.516883649	0.540948543	0.615811896	0.719274822	0.00692284	0.00815791	0.004756052	0.005088475
-416	0.195595509	0.200557457	0.015091112	0.00983093	0.516714856	0.540983122	0.616098957	0.719772362	0.006927075	0.008164037	0.004751142	0.005079788
-415	0.195535352	0.200595488	0.015092232	0.009803493	0.515928314	0.540614938	0.616138185	0.71971431	0.006933146	0.008159086	0.004745593	0.0050579
-414	0.19554871	0.200689533	0.015081171	0.009805183	0.514991064	0.540364609	0.616255526	0.719947332	0.00693184	0.008149331	0.004755601	0.005049582
-413	0.195432696	0.200647932	0.015113714	0.009815176	0.514981727	0.541826108	0.616241496	0.719832606	0.006924709	0.008189005	0.00476054	0.005054636
-412	0.195451966	0.20059593	0.015093479	0.00979549	0.51452447	0.540857035	0.616155913	0.719907981	0.006930065	0.008163414	0.004755471	0.005040019
-411	0.195434346	0.200545778	0.015077639	0.00978574	0.514935019	0.541349534	0.615135862	0.720217508	0.006915366	0.008162273	0.00474672	0.00503902
-410	0.195488693	0.200633093	0.01511067	0.00975491	0.516161896	0.541493523	0.615264841	0.720244868	0.00692834	0.00818233	0.004719797	0.005035113
-409	0.195509423	0.200749512	0.015098046	0.009799181	0.514398101	0.540828072	0.614943541	0.720471757	0.006932599	0.008165447	0.004758501	0.00504068
-408	0.195368638	0.200689229	0.015068848	0.009745737	0.514152259	0.54221585	0.615437369	0.720232529	0.00689828	0.008170568	0.004734944	0.005010793
-407	0.195359875	0.200691693	0.01510728	0.009764109	0.512781596	0.541963844	0.614108177	0.720289201	0.00691968	0.0081876	0.004757254	0.005006855
-406	0.19541856	0.200689192	0.015115214	0.009777743	0.513660734	0.541710147	0.613555647	0.720750583	0.006927149	0.008188065	0.0047553	0.005022443
-405	0.195393464	0.200733042	0.015090035	0.009772494	0.512916155	0.541625279	0.613763504	0.720855747	0.006916891	0.008173144	0.004760024	0.00501247
-404	0.195331493	0.200751847	0.015083932	0.009746087	0.51386429	0.541575253	0.613616807	0.7205063	0.006914848	0.008169084	0.004737921	0.005008166
-403	0.19530825	0.20076625	0.015069983	0.009761213	0.512501798	0.541725853	0.61325906	0.720551799	0.006906184	0.008163799	0.004758574	0.005002639
-402	0.195247023	0.200804268	0.015088285	0.009764927	0.512909206	0.542198514	0.613622499	0.720565336	0.006907439	0.008180846	0.004756406	0.005008521
-401	0.19523692	0.200818037	0.015122392	0.00974208	0.51241539	0.541672985	0.613533735	0.720628222	0.006931001	0.008191391	0.004750088	0.004991992
-400	0.195236348	0.200870725	0.015094379	0.009744374	0.510622495	0.541297059	0.613684192	0.720481963	0.006923836	0.008170543	0.004768677	0.004975697
-399	0.195194288	0.200863027	0.015068291	0.009731595	0.511155273	0.541220245	0.614695875	0.720539179	0.006913027	0.008155264	0.004757239	0.004974356
-398	0.195190555	0.200872544	0.01509079	0.009734966	0.513611222	0.541650027	0.614023985	0.720793301	0.006916863	0.008173927	0.004734978	0.004999988
-397	0.195172306	0.20088576	0.015091369	0.009700263	0.5133749	0.541845599	0.613123722	0.720803417	0.006914177	0.008177192	0.004720391	0.004979872
-396	0.195097511	0.2009535	0.01506672	0.009706264	0.51372711	0.542346042	0.612305777	0.720867764	0.006895344	0.008171376	0.004719893	0.004986371
-395	0.195107682	0.201025602	0.015066732	0.009708966	0.512235571	0.5414822	0.611962786	0.72110615	0.006908365	0.008158367	0.004735688	0.004973278
-394	0.195185341	0.201024653	0.015106625	0.009724424	0.512200438	0.541487342	0.613081081	0.720744855	0.006926579	0.008180046	0.00474357	0.004980854
-393	0.195085672	0.201044359	0.015094668	0.009728195	0.510527095	0.542028955	0.612839091	0.720953153	0.006912921	0.008181747	0.004761688	0.004966507
-392	0.194980617	0.200999766	0.015096885	0.009711217	0.511627613	0.541343782	0.612352245	0.720837894	0.00692428	0.008172605	0.00474269	0.004968527
-391	0.195023863	0.201095631	0.015103536	0.009706281	0.511144856	0.541635859	0.611147876	0.721220684	0.006922919	0.008180617	0.004744965	0.004961316
-390	0.194864591	0.201131376	0.015082521	0.009709325	0.510457375	0.541755173	0.611133722	0.721095452	0.006911487	0.008171034	0.004753128	0.004956197
-389	0.19492098	0.201171917	0.015114876	0.009698243	0.511345553	0.542659934	0.611919541	0.721095738	0.006912638	0.008202238	0.00473909	0.004959153
-388	0.19488828	0.201158128	0.015090998	0.009719288	0.510774047	0.541881289	0.611904876	0.721300677	0.006913469	0.008177529	0.004754928	0.00496436
-387	0.194789161	0.201147021	0.015147121	0.009681316	0.510359079	0.54190266	0.613602897	0.721317907	0.006938856	0.008208265	0.004740368	0.004940948
-386	0.194707253	0.201265056	0.015084593	0.009685811	0.510761559	0.541094216	0.610959848	0.721022885	0.006922407	0.008162186	0.004738671	0.00494714
-385	0.194637156	0.201245389	0.015111365	0.009734867	0.510838059	0.541085785	0.611783423	0.720881664	0.00693482	0.008176545	0.004761926	0.004972941
-384	0.194623006	0.201294586	0.01513972	0.009681803	0.510221461	0.542491253	0.610369214	0.721159239	0.006926554	0.008213166	0.004741939	0.004939864
-383	0.194488136	0.201358378	0.015109074	0.009744536	0.509897076	0.542166486	0.611371913	0.721212159	0.00691744	0.008191634	0.004775826	0.00496871
-382	0.194603053	0.20126546	0.015120289	0.009693512	0.511118612	0.542807452	0.611983586	0.721314531	0.006912883	0.008207406	0.004738978	0.004954534
-381	0.194529889	0.201362976	0.015115294	0.009696835	0.511181276	0.541724488	0.611986301	0.721445923	0.006926969	0.008188325	0.004739995	0.00495684
-380	0.194407632	0.201420361	0.015144859	0.00968907	0.511628483	0.542588276	0.611253258	0.721062485	0.006927436	0.008217423	0.004731866	0.004957204
-379	0.19440413	0.201440041	0.015120036	0.00968743	0.511916579	0.542713436	0.611460815	0.720990881	0.006914189	0.008205847	0.004728274	0.004959156
-378	0.194359903	0.201413176	0.015118377	0.009701977	0.51035062	0.542354036	0.610445114	0.720857786	0.006918864	0.008199513	0.004750567	0.00495141
-377	0.194191234	0.201534075	0.015150901	0.009663591	0.511463235	0.541452797	0.610823513	0.721148132	0.006947403	0.008203498	0.004721019	0.004942572
-376	0.194072966	0.20162972	0.01512995	0.009680195	0.511910413	0.543686964	0.611587124	0.721161348	0.006903993	0.008225957	0.004724802	0.004955393
-375	0.194087981	0.201645178	0.015123294	0.009697631	0.511745027	0.542885903	0.612285678	0.720734672	0.006913071	0.008210223	0.004734917	0.004962714
-374	0.193958344	0.201704002	0.015115899	0.009710856	0.512264613	0.542652339	0.611075743	0.720876963	0.006913221	0.008202678	0.004736328	0.004974528
-373	0.193909303	0.201723264	0.015110255	0.009721572	0.510216889	0.542518728	0.610880532	0.720655314	0.006912659	0.008197596	0.004761462	0.00496011
-372	0.193815618	0.201704496	0.015144321	0.009673035	0.512888441	0.542975995	0.611440082	0.720807873	0.006921318	0.008223003	0.004711847	0.004961188
-371	0.193822482	0.201773366	0.015135077	0.009704567	0.511871465	0.543606158	0.611776846	0.721261899	0.006907556	0.008227521	0.004737076	0.004967491
-370	0.193823651	0.201804718	0.015130686	0.009684326	0.512720312	0.543284907	0.611998169	0.720918141	0.006910413	0.008220273	0.004718975	0.004965351
-369	0.193825764	0.201779589	0.015132708	0.00969888	0.512300286	0.543574872	0.612584015	0.720866592	0.006906948	0.00822576	0.004730141	0.004968739
-368	0.193697086	0.201809209	0.015137918	0.009699616	0.512285943	0.542842161	0.611954283	0.720704628	0.006920418	0.0082175	0.004730639	0.004968977
-367	0.193661754	0.201821582	0.015144691	0.009685432	0.514605093	0.54312244	0.611218029	0.720709744	0.006919269	0.008225422	0.004701259	0.004984173
-366	0.19365999	0.201852131	0.015112302	0.009682469	0.513373026	0.543366133	0.611877532	0.720662851	0.006900789	0.008211513	0.004711751	0.004970718
-365	0.193489103	0.201874167	0.015125859	0.009679698	0.512544646	0.542082836	0.610567118	0.720408554	0.00692639	0.008199469	0.004718421	0.004961277
-364	0.193484174	0.201891311	0.015135399	0.00968196	0.512214441	0.541926971	0.611081438	0.720344534	0.006933118	0.008202281	0.00472272	0.00495924
-363	0.193511827	0.20189273	0.015094872	0.009724255	0.512450118	0.543418731	0.610873228	0.72046106	0.006892036	0.008202836	0.004741059	0.004983196
-362	0.193464906	0.201960161	0.015133263	0.009677756	0.513937838	0.543030064	0.61163344	0.720185403	0.006915446	0.008217817	0.004703991	0.004973765
-361	0.193378057	0.201978943	0.015126706	0.009679373	0.51512201	0.542799756	0.61124776	0.720026614	0.006915934	0.008210772	0.004693315	0.004986058
-360	0.193417181	0.202032126	0.01512514	0.00970579	0.513021204	0.54238218	0.610901084	0.720564528	0.006921534	0.008203606	0.004726514	0.004979276
-359	0.193393429	0.201985832	0.015131592	0.009684628	0.514657627	0.5426856	0.6119226	0.720176049	0.006919895	0.008211697	0.00470036	0.004984268
-358	0.193335217	0.201966811	0.015075172	0.009674269	0.514000026	0.54230452	0.610172426	0.720063797	0.006899838	0.008175334	0.004701694	0.004972575
-357	0.19329758	0.201924205	0.015095895	0.009673879	0.513032463	0.542403393	0.610251341	0.71976887	0.00690783	0.008188065	0.004710865	0.004963014
-356	0.193285101	0.202109489	0.015115279	0.009683716	0.513483676	0.541823149	0.610117359	0.719870537	0.006925471	0.008189808	0.004711286	0.00497243
-355	0.193149334	0.202032616	0.015122244	0.009695747	0.514360316	0.542953961	0.612250972	0.719706837	0.006911562	0.008210682	0.00470864	0.004987107
-354	0.193156476	0.202055221	0.015102112	0.009657874	0.514712264	0.542546331	0.611295659	0.719762839	0.006908517	0.008193595	0.004686848	0.004971026
-353	0.193118144	0.202063251	0.015102448	0.009673898	0.514521781	0.543279417	0.611509601	0.719401954	0.006897599	0.008204849	0.004696467	0.004977431
-352	0.193088065	0.202103558	0.015102995	0.009704095	0.5142753	0.54270613	0.611893364	0.719491371	0.006906507	0.008196488	0.004713519	0.004990576
-351	0.193037565	0.202133661	0.015095751	0.009662854	0.515489249	0.542567717	0.610861348	0.719276189	0.006905284	0.008190467	0.004681757	0.004981097
-350	0.192998319	0.202211786	0.01508808	0.009654677	0.515821044	0.542663729	0.61092693	0.719661527	0.006900326	0.008187754	0.004674591	0.004980086
-349	0.193041809	0.202216196	0.015107402	0.009661329	0.515150246	0.542540243	0.611719457	0.718966252	0.006911028	0.008196374	0.004684293	0.004977036
-348	0.193012261	0.202151361	0.015083541	0.009662828	0.51582758	0.54287125	0.610708119	0.71893376	0.00689512	0.008188421	0.004678475	0.004984353
-347	0.192799733	0.202224263	0.015068842	0.009682896	0.51529617	0.542264125	0.611474467	0.719049485	0.00689755	0.008171292	0.004693337	0.004989559
-346	0.192816939	0.202247128	0.015082695	0.009648298	0.5164867	0.542320809	0.610666912	0.718638253	0.006903036	0.008179659	0.00466508	0.004983218
-345	0.192766622	0.202258098	0.015082927	0.009685867	0.516272061	0.542003085	0.610728182	0.718663272	0.006907934	0.008174993	0.004685324	0.005000543
-344	0.19268502	0.202331356	0.015083985	0.00966395	0.51662859	0.542209873	0.611112741	0.718520524	0.006905299	0.008178686	0.004671277	0.004992673
-343	0.192623053	0.202335179	0.015063273	0.009706808	0.517143311	0.542342312	0.612250216	0.71817186	0.006893823	0.00816945	0.004686997	0.005019811
-342	0.192551609	0.202322834	0.015075053	0.009652922	0.518567857	0.542764661	0.610261833	0.718154122	0.006892847	0.008182206	0.004647227	0.005005695
-341	0.192553709	0.202437379	0.015082613	0.009689387	0.518469597	0.542944186	0.612142134	0.718256218	0.006893596	0.008189017	0.004665734	0.005023653
-340	0.192513423	0.20239334	0.015060541	0.009687054	0.517536236	0.543886554	0.612155025	0.717892398	0.006869315	0.008191226	0.004673653	0.005013401
-339	0.192568581	0.202243435	0.01507906	0.009679534	0.519476609	0.543884862	0.612490158	0.717913857	0.006877788	0.008201272	0.004651243	0.005028291
-338	0.192444517	0.20242902	0.015084565	0.009732552	0.517775838	0.543391291	0.611489151	0.717486971	0.006887744	0.008196821	0.004693272	0.00503928
-337	0.192427239	0.202467346	0.015082075	0.009721041	0.519952674	0.543137752	0.611948258	0.717707361	0.006890431	0.008191644	0.00466656	0.005054481
-336	0.192475939	0.202395146	0.015091009	0.009720515	0.519969933	0.541868961	0.611696572	0.717311004	0.00691366	0.008177349	0.004666139	0.005054376
-335	0.192373791	0.202391775	0.01510475	0.009731251	0.52153102	0.542832935	0.612629341	0.717133541	0.006905394	0.008199356	0.004656102	0.005075149
-334	0.192357479	0.202526588	0.015091732	0.009716306	0.521301651	0.542688925	0.612039347	0.717076718	0.006901616	0.008190116	0.00465118	0.005065126
-333	0.192317016	0.202570065	0.015090711	0.009756419	0.520967761	0.542629379	0.613400531	0.717325166	0.006902048	0.008188663	0.004673639	0.00508278
-332	0.192306937	0.202588332	0.01508624	0.00974569	0.52127871	0.542773843	0.613715241	0.717077458	0.006897824	0.008188416	0.004665469	0.005080221
-331	0.192284339	0.20255769	0.015098215	0.009741391	0.52216045	0.544004336	0.613923041	0.716289021	0.006884721	0.008213494	0.004654822	0.005086569
-330	0.192227566	0.202622882	0.015122662	0.009712984	0.52245075	0.543185288	0.61301772	0.716230532	0.006908254	0.008214408	0.004638428	0.005074556
-329	0.192079898	0.202693304	0.01506968	0.009727458	0.522476757	0.542566994	0.612933521	0.716464806	0.006893369	0.008176311	0.004645087	0.005082371
-328	0.192261113	0.202655994	0.015110191	0.009775617	0.521069498	0.543057522	0.613279301	0.716265498	0.006904488	0.008205703	0.004681841	0.005093776
-327	0.19209991	0.202598195	0.015124361	0.009778208	0.522541214	0.543236241	0.612836733	0.716311345	0.00690826	0.008216101	0.004668691	0.005109517
-326	0.191988665	0.202801823	0.015072557	0.009769523	0.523511105	0.543706818	0.612228715	0.716319687	0.006877505	0.008195052	0.004655069	0.005114454
-325	0.192054519	0.202719849	0.015077249	0.009788622	0.522792229	0.542385885	0.613731794	0.715973884	0.006899562	0.008177687	0.004671206	0.005117416
-324	0.191980389	0.202694934	0.015056908	0.009762655	0.524005236	0.542810568	0.614326767	0.715709474	0.006883859	0.008173049	0.004646973	0.005115682
-323	0.192012393	0.202748878	0.015077956	0.009795584	0.523116932	0.542152015	0.613280212	0.715401916	0.006903412	0.008174544	0.004671348	0.005124236
-322	0.192073545	0.202683201	0.015091091	0.009834019	0.523412908	0.542717207	0.613597728	0.715385965	0.006900896	0.008190195	0.004686767	0.005147252
-321	0.191915024	0.202694775	0.01509266	0.009789164	0.524181159	0.543505714	0.614098655	0.715099041	0.006889713	0.008202947	0.004657869	0.005131295
-320	0.191914013	0.202885407	0.015081694	0.009764148	0.524113498	0.542477302	0.613915538	0.714800456	0.006900217	0.008181477	0.004646626	0.005117522
-319	0.191900348	0.202779609	0.015079528	0.00976583	0.525081862	0.542580375	0.615393841	0.714698207	0.006897672	0.008181856	0.00463797	0.00512786
-318	0.191917497	0.202733171	0.015092425	0.009770135	0.525776645	0.5425979	0.615325234	0.714476794	0.006903307	0.008189118	0.004633226	0.005136909
-317	0.191832503	0.20288472	0.015062444	0.009775228	0.524537403	0.541763064	0.61592102	0.714551308	0.006902168	0.008160276	0.004647755	0.005127473
-316	0.191809463	0.20286523	0.015062371	0.009789019	0.522382017	0.542226849	0.61332138	0.714709031	0.006895149	0.008167222	0.004675412	0.005113607
-315	0.191858407	0.202767799	0.015050787	0.009772583	0.524689892	0.54181375	0.613713562	0.714344412	0.006896064	0.008154723	0.004645007	0.005127576
-314	0.191899135	0.202859156	0.015022712	0.009763555	0.525466793	0.542158447	0.614903438	0.714330431	0.006878022	0.00814469	0.004633131	0.005130424
-313	0.191953102	0.202674284	0.015031492	0.009806618	0.525304125	0.541092729	0.614683991	0.713895577	0.006898061	0.008133431	0.004655161	0.005151457
-312	0.192025932	0.202625008	0.015029612	0.009756626	0.52641904	0.541747022	0.614351498	0.713978818	0.006887364	0.008142248	0.004620552	0.005136074
-311	0.191845476	0.202849079	0.015020037	0.009801326	0.525250439	0.542033036	0.616013767	0.714253659	0.006878681	0.008141356	0.004653175	0.005148151
-310	0.191917453	0.20280114	0.015002962	0.009773034	0.526573452	0.542581852	0.615523535	0.713895274	0.006862627	0.008140335	0.004626814	0.00514622
-309	0.192024402	0.202747033	0.015022731	0.009788398	0.526867027	0.541887419	0.615371713	0.713428144	0.006882102	0.008140629	0.004631214	0.005157184
-308	0.192021606	0.202821608	0.015030528	0.009819717	0.526357641	0.542251517	0.61549205	0.713817092	0.006880201	0.008150327	0.004651034	0.005168683
-307	0.19202996	0.202838711	0.015022894	0.009813797	0.525827589	0.541802269	0.615476129	0.713303105	0.006883456	0.008139438	0.004653432	0.005160365
-306	0.191991602	0.20275387	0.014986598	0.00980518	0.527143886	0.541745488	0.61596322	0.713198661	0.006867676	0.008118922	0.004636439	0.005168741
-305	0.191981513	0.202782124	0.014983465	0.009856533	0.525119541	0.54084603	0.616206319	0.713388674	0.006879717	0.008103748	0.004680675	0.005175858
-304	0.191992891	0.202822919	0.014998831	0.009806867	0.526367468	0.541054499	0.615349172	0.713228049	0.006883646	0.008115185	0.004644851	0.005162016
-303	0.192155168	0.202781958	0.014978444	0.009846373	0.525771347	0.541418122	0.616458549	0.71285965	0.006868843	0.008109601	0.004669432	0.005176941
-302	0.19210279	0.202771451	0.014997752	0.009823049	0.527320609	0.541443149	0.61646446	0.712792127	0.006877322	0.00812043	0.004643153	0.005179896
-301	0.192155095	0.202929266	0.014977785	0.009830354	0.527250441	0.541468235	0.6160557	0.712575429	0.00686779	0.008109995	0.004647296	0.005183058
-300	0.192088248	0.202886127	0.014985717	0.0098775	0.526698541	0.54072386	0.616499324	0.71280807	0.006882582	0.008103135	0.004675035	0.005202465
-299	0.19211911	0.202851541	0.014990539	0.009851168	0.527069737	0.541254719	0.61689154	0.712456343	0.006876839	0.0081137	0.004658915	0.005192253
-298	0.192194556	0.202747473	0.014983436	0.009916703	0.524835956	0.540071147	0.617144959	0.712436378	0.006891315	0.008092121	0.004712061	0.005204642
-297	0.192083843	0.20281175	0.014984984	0.009854051	0.52740926	0.540799471	0.617892104	0.712191794	0.006881113	0.008103871	0.004656933	0.005197118
-296	0.192067661	0.203026191	0.014959512	0.009839021	0.527682224	0.541021543	0.61770971	0.7122015	0.006866094	0.008093418	0.004647145	0.005191876
-295	0.192157401	0.203026973	0.014989248	0.009902161	0.527552938	0.541048117	0.617391026	0.712334178	0.006879344	0.008109904	0.004678247	0.005223914
-294	0.192118662	0.202980462	0.014964252	0.009860012	0.528571888	0.540056041	0.615955647	0.712267454	0.006882717	0.008081535	0.004648287	0.005211725
-293	0.192065195	0.203081828	0.014967827	0.009872189	0.526988105	0.540301291	0.616610585	0.71199062	0.006880691	0.008087136	0.004669663	0.005202526
-292	0.192176792	0.202915458	0.014948347	0.009892962	0.527005165	0.539941127	0.618928144	0.712197264	0.00687712	0.008071227	0.00467932	0.005213642
-291	0.192283323	0.202998567	0.014953711	0.009910901	0.524537122	0.540550959	0.616996552	0.712040058	0.006870468	0.008083243	0.004712266	0.005198635
-290	0.192234432	0.203140258	0.014944039	0.009882264	0.52839376	0.540362475	0.617695054	0.71161393	0.006868841	0.008075198	0.004660537	0.005221727
-289	0.192162938	0.203135731	0.014932469	0.009892358	0.527736287	0.539842125	0.618146295	0.71184342	0.006871293	0.008061176	0.004671802	0.005220556
-288	0.19215255	0.203109535	0.014927488	0.009872338	0.529672769	0.540476678	0.618321822	0.711978566	0.006859529	0.008067959	0.004643229	0.005229109
-287	0.192119061	0.203262849	0.014948809	0.009892683	0.528089296	0.539928598	0.617185856	0.711871053	0.00687752	0.008071289	0.004668463	0.00522422
-286	0.192167506	0.20317284	0.014949207	0.009871244	0.528429239	0.540034123	0.61824616	0.711853375	0.006876125	0.008073082	0.00465499	0.005216254
-285	0.19220616	0.203162272	0.014949441	0.00991616	0.526738564	0.539426136	0.617997878	0.711858183	0.006885322	0.008064119	0.004692936	0.005223224
-284	0.192153921	0.20324854	0.014910812	0.009871152	0.527108764	0.53930194	0.6191419	0.71183695	0.006869382	0.00804143	0.004667981	0.005203171
-283	0.192172109	0.203231882	0.014900377	0.00987791	0.528008004	0.53935579	0.617502059	0.711814177	0.006863772	0.008036605	0.004662294	0.005215616
-282	0.192127495	0.203258341	0.014866994	0.009849759	0.52787375	0.538691943	0.619038336	0.711881811	0.006858264	0.00800873	0.00465033	0.005199429
-281	0.191981362	0.203318797	0.014920508	0.009900844	0.526840746	0.538932278	0.618515453	0.711778992	0.006879365	0.008041143	0.004684676	0.005216168
-280	0.192040828	0.203252385	0.014915215	0.009910584	0.528689702	0.538713527	0.618598171	0.711803153	0.006880187	0.008035028	0.00467096	0.005239624
-279	0.191957419	0.203257544	0.01490011	0.009864124	0.528286552	0.538730042	0.619003594	0.711872996	0.006872973	0.008027137	0.00465304	0.005211084
-278	0.191811641	0.203283892	0.014934755	0.009931725	0.52757929	0.538726243	0.618762127	0.712034592	0.006889011	0.008045744	0.004691953	0.005239772
-277	0.191924281	0.203387812	0.014893898	0.00988912	0.528719503	0.538897375	0.618419023	0.712087308	0.006867615	0.008026283	0.004660549	0.005228571
-276	0.191925018	0.203389289	0.014926467	0.009943542	0.526436838	0.53901206	0.618098188	0.712113337	0.006880921	0.008045546	0.004708895	0.005234647
-275	0.191847356	0.203397352	0.014915004	0.00993495	0.528363451	0.539692417	0.617807729	0.712302263	0.006865489	0.008049515	0.004685686	0.005249264
-274	0.19184512	0.203530976	0.014888773	0.009919623	0.527329364	0.53931918	0.616568597	0.712219579	0.006858972	0.008029801	0.004688715	0.005230908
-273	0.191874408	0.203540348	0.014913638	0.009888789	0.528217535	0.539191978	0.619172481	0.711956329	0.006872324	0.008041314	0.004665357	0.005223432
-272	0.191702741	0.203567046	0.014947105	0.00987624	0.528480759	0.538530774	0.618829175	0.712334704	0.006897629	0.008049476	0.004656837	0.005219403
-271	0.191707141	0.203609569	0.014948078	0.009908948	0.528170041	0.539154347	0.618930945	0.712330447	0.006888757	0.008059321	0.004675339	0.005233609
-270	0.191726621	0.203669146	0.014870812	0.00986834	0.528237616	0.538685828	0.618523443	0.71255195	0.006860116	0.008010696	0.004655512	0.005212828
-269	0.19155756	0.203732748	0.014912316	0.009885811	0.528265168	0.539372619	0.618504615	0.71236233	0.006869021	0.008043295	0.004663481	0.00522233
-268	0.191427433	0.203787123	0.014901265	0.009893151	0.527718359	0.538631432	0.618653397	0.712473837	0.006874975	0.00802629	0.004672354	0.005220797
-267	0.191315741	0.20374442	0.014949267	0.009916701	0.52815631	0.538951956	0.619234089	0.712407326	0.00689233	0.008056937	0.004679133	0.005237568
-266	0.191313995	0.203908389	0.01490333	0.009883382	0.527136319	0.538499901	0.618302457	0.712517497	0.006877888	0.008025442	0.004673492	0.00520989
-265	0.19117905	0.203902268	0.014948574	0.009890946	0.526214963	0.537860402	0.618274727	0.712699533	0.006908328	0.008040246	0.004686182	0.005204764
-264	0.191078668	0.20390521	0.014916384	0.009878384	0.526321835	0.53872906	0.619388972	0.713077715	0.006880494	0.00803589	0.004679175	0.005199209
-263	0.191020583	0.204089596	0.014947114	0.009904108	0.526115184	0.539310972	0.618275051	0.712854891	0.006885971	0.008061143	0.004693406	0.005210702
-262	0.190974394	0.204063483	0.014920309	0.009864404	0.52621928	0.538337446	0.617747987	0.713231993	0.006888148	0.008032161	0.004673564	0.00519084
-261	0.190984076	0.204127308	0.014914972	0.009839028	0.526739314	0.538834881	0.618278181	0.713256904	0.006878265	0.008036707	0.004656425	0.005182603
-260	0.190831041	0.204262638	0.014940103	0.009826123	0.52792496	0.538758641	0.618907448	0.713406809	0.006890993	0.00804911	0.004638667	0.005187456
-259	0.190729306	0.204417538	0.014948894	0.00985801	0.526287821	0.539042489	0.619033164	0.713457814	0.006890805	0.008058089	0.004669859	0.005188151
-258	0.190732776	0.204486669	0.014974451	0.00983025	0.525733535	0.538735164	0.618805933	0.713685227	0.006907188	0.008067263	0.004662158	0.005168092
-257	0.190504902	0.204636469	0.014965771	0.009894246	0.525458677	0.538983596	0.619857799	0.714048726	0.006899466	0.008066305	0.004695229	0.005199017
-256	0.19039561	0.204686909	0.014967256	0.009811456	0.526876652	0.538840882	0.619009028	0.714492613	0.006902287	0.008064969	0.004642029	0.005169427
-255	0.190297046	0.204728572	0.014979768	0.009838821	0.5242504	0.5387746	0.617670117	0.714659999	0.006909049	0.008070719	0.004680815	0.005158006
-254	0.190223356	0.204901185	0.014991927	0.009796452	0.525095716	0.538095532	0.617015482	0.714551773	0.006924838	0.008067089	0.004652377	0.005144075
-253	0.190212758	0.204925849	0.015020529	0.009796725	0.525075536	0.538626084	0.618241272	0.714934544	0.00693008	0.008090449	0.004652704	0.005144021
-252	0.190118698	0.204856472	0.014974059	0.009762196	0.525358741	0.538667189	0.617916208	0.71475241	0.006908025	0.008066034	0.004633541	0.005128655
-251	0.189971363	0.204985176	0.014980092	0.009783403	0.524681614	0.539626282	0.617429241	0.714885465	0.006896441	0.008083651	0.004650231	0.005133172
-250	0.189908768	0.20497614	0.015022394	0.009801325	0.523924185	0.539699557	0.617082049	0.715101484	0.006914815	0.008107579	0.004666174	0.005135151
-249	0.189924572	0.205035432	0.014968742	0.009773735	0.524750151	0.538993496	0.617816298	0.715321964	0.006900687	0.008068055	0.004644966	0.005128769
-248	0.189714535	0.205092757	0.014992783	0.009805458	0.523272763	0.540033699	0.618911595	0.715525846	0.006896175	0.008096608	0.004674529	0.005130929
-247	0.189708563	0.205154672	0.015008561	0.009765263	0.522966359	0.539140115	0.61793716	0.715888084	0.006916844	0.008091717	0.004658359	0.005106904
-246	0.189550529	0.20519094	0.014964356	0.009813492	0.521559209	0.538159852	0.617642272	0.716042773	0.00691114	0.008053216	0.004695175	0.005118317
-245	0.189410367	0.20541676	0.014965217	0.009752061	0.52268124	0.538311175	0.61620522	0.716179863	0.006909273	0.008055944	0.004654842	0.005097219
-244	0.189291476	0.205466906	0.014954992	0.009750385	0.522018197	0.538063145	0.616603261	0.716336017	0.006908262	0.00804673	0.004660507	0.005089878
-243	0.189115579	0.205504515	0.014936174	0.009805375	0.521730919	0.538289193	0.616149797	0.716186764	0.006896193	0.008039981	0.004689608	0.005115767
-242	0.18904579	0.205526911	0.014944569	0.009787693	0.522160473	0.538055612	0.615452448	0.716436326	0.00690356	0.008041009	0.004676947	0.005110746
-241	0.18897993	0.205456344	0.014989939	0.009748087	0.52078777	0.538209818	0.615652932	0.716423278	0.006922207	0.008067732	0.004671403	0.005076684
-240	0.188940554	0.205512332	0.014984732	0.009764693	0.520955547	0.539083889	0.615998188	0.716399448	0.006906704	0.008078028	0.004677722	0.005086971
-239	0.188720991	0.205627577	0.014982915	0.009752599	0.521477295	0.539743891	0.616987592	0.717189051	0.006895978	0.008086937	0.00466684	0.005085759
-238	0.188744482	0.20566886	0.015005654	0.009729647	0.521722819	0.538824737	0.617982678	0.717176851	0.006920236	0.008085418	0.004653468	0.005076179
-237	0.188643482	0.205712353	0.014980934	0.009726558	0.52097475	0.538511705	0.61885234	0.717507874	0.006913526	0.008067408	0.004659267	0.005067291
-236	0.188468316	0.205912693	0.014971843	0.009739933	0.5202394	0.539559351	0.61635864	0.717705246	0.006893645	0.008078198	0.004672836	0.005067097
-235	0.188402692	0.205877428	0.014984676	0.009705877	0.518577841	0.538218424	0.615825117	0.717353092	0.006919647	0.008065029	0.004672624	0.005033253
-234	0.188399398	0.205843506	0.014971447	0.009731496	0.518618763	0.537760611	0.614878502	0.717474018	0.006920393	0.008051054	0.00468456	0.005046936
-233	0.188289832	0.205933718	0.014984731	0.009720388	0.517421404	0.537034137	0.613190019	0.717907695	0.006937419	0.008047312	0.004690851	0.005029537
-232	0.188151393	0.206015711	0.014961761	0.009724414	0.516729331	0.537293096	0.613670658	0.717811147	0.00692291	0.008038851	0.004699524	0.00502489
-231	0.188088849	0.206073524	0.014984003	0.009690601	0.51599086	0.537432155	0.614256347	0.718223743	0.006931118	0.008052885	0.004690339	0.005000262
-230	0.18802619	0.206147841	0.014935562	0.009683434	0.515981929	0.537807356	0.613968039	0.718249494	0.006903107	0.008032455	0.004686957	0.004996477
-229	0.187913562	0.206163246	0.01493601	0.009666104	0.515784943	0.538035072	0.613106239	0.718474686	0.006899913	0.008036097	0.004680473	0.004985631
-228	0.187834113	0.206152652	0.014929127	0.009714674	0.515512592	0.538810998	0.614532782	0.718636631	0.006885149	0.008043978	0.004706637	0.005008037
-227	0.187642005	0.206352296	0.014926033	0.009681562	0.515958499	0.538030509	0.614687625	0.718934335	0.006895372	0.008030661	0.004686278	0.004995284
-226	0.18765033	0.206381157	0.014952484	0.009613386	0.514753249	0.537596402	0.612674124	0.718962626	0.006914082	0.008038402	0.004664864	0.004948522
-225	0.187509607	0.206362406	0.014939797	0.009618133	0.513639696	0.537233308	0.612531361	0.718972287	0.00691364	0.008026157	0.004677878	0.004940255
-224	0.187415744	0.206524736	0.014914002	0.009644382	0.513674903	0.536759753	0.610867295	0.719283703	0.006908766	0.008005236	0.004690305	0.004954077
-223	0.18740132	0.20633989	0.014930623	0.009648333	0.512740525	0.537164901	0.610813385	0.719485933	0.006910416	0.008020207	0.004701242	0.004947091
-222	0.187443054	0.206435499	0.01490208	0.009627997	0.512179187	0.537059697	0.610600424	0.719449287	0.006898773	0.008003307	0.004696737	0.00493126
-221	0.18734857	0.206510945	0.01490053	0.009611213	0.511872871	0.53811053	0.610080541	0.719327133	0.006882398	0.008018132	0.004691494	0.004919719
-220	0.187300225	0.206595093	0.014877683	0.00959635	0.510327291	0.537003346	0.610769787	0.719156864	0.006888317	0.007989366	0.004699071	0.004897279
-219	0.18724215	0.206584223	0.014900174	0.009586944	0.51107182	0.537811277	0.608402549	0.719387032	0.006886692	0.008013482	0.004687327	0.004899617
-218	0.187079169	0.206738782	0.014900612	0.009613499	0.510114445	0.537608938	0.611763151	0.719744243	0.00688991	0.008010702	0.004709514	0.004903985
-217	0.186926734	0.206890878	0.014917478	0.009594876	0.510122456	0.537645314	0.610487603	0.719840983	0.006897166	0.008020312	0.004700314	0.004894562
-216	0.186611622	0.207013897	0.01488777	0.009602657	0.510577511	0.538043465	0.609243791	0.719721362	0.006877503	0.008010267	0.004699756	0.004902901
-215	0.186354029	0.207171046	0.014935514	0.009626135	0.510154031	0.537350997	0.609028169	0.720123949	0.006909901	0.008025613	0.004715323	0.004910812
-214	0.186272733	0.207208258	0.014929922	0.009581898	0.509561774	0.537836315	0.607932534	0.720005744	0.006900068	0.008029854	0.004699329	0.004882569
-213	0.186150307	0.20725999	0.014943939	0.009645825	0.508982427	0.537774481	0.608920792	0.719888058	0.00690747	0.008036469	0.00473627	0.004909555
-212	0.186041665	0.207496127	0.014918035	0.009575309	0.508798224	0.537259814	0.610307618	0.720375806	0.006903174	0.008014861	0.004703409	0.0048719
-211	0.185968462	0.207400883	0.014926545	0.00959197	0.508498549	0.538653487	0.608062822	0.720396471	0.006886309	0.008040236	0.004714467	0.004877503
-210	0.185817824	0.207403561	0.014910223	0.009617978	0.508830723	0.537440945	0.609691113	0.720613187	0.006896859	0.008013364	0.004724055	0.004893923
-209	0.185592703	0.207566876	0.014951725	0.009610445	0.507331595	0.537970237	0.610742845	0.720444133	0.006908142	0.008043583	0.004734763	0.004875682
-208	0.1854687	0.207658407	0.014951629	0.009615162	0.506816077	0.537284312	0.610582976	0.720241995	0.006918353	0.008033276	0.004742043	0.004873119
-207	0.185245507	0.207653826	0.014974266	0.00959852	0.506644069	0.538803273	0.609387285	0.720694242	0.006906082	0.008068184	0.004735487	0.004863033
-206	0.185113031	0.207976263	0.014935959	0.009628046	0.506953486	0.537468124	0.608401847	0.720724416	0.006908357	0.008027602	0.004747075	0.004880971
-205	0.184996687	0.207953744	0.014955001	0.00964766	0.50720252	0.537048509	0.60918118	0.720937133	0.00692344	0.008031561	0.004754343	0.004893317
-204	0.184824468	0.208068085	0.014957532	0.009649808	0.506306895	0.537434446	0.608666189	0.720711052	0.006918839	0.008038693	0.004764044	0.004885764
-203	0.184722893	0.208211064	0.015005872	0.009745496	0.50497837	0.536772777	0.607577473	0.720655228	0.006951128	0.008054744	0.004824231	0.004921265
-202	0.18466814	0.208063274	0.014945782	0.00968034	0.507439019	0.53842487	0.608089426	0.720427332	0.006898601	0.008047181	0.004768158	0.004912182
-201	0.184669475	0.207910025	0.014949696	0.009686098	0.506763533	0.538374305	0.608093209	0.720874969	0.006901164	0.008048532	0.004777537	0.004908561
-200	0.184657643	0.207996188	0.014935374	0.009699479	0.508476673	0.538450981	0.607488859	0.720878727	0.006893407	0.008041967	0.00476752	0.004931959
-199	0.184576413	0.208050273	0.014935496	0.00969804	0.507620639	0.53845364	0.609280546	0.721039748	0.006893424	0.008042072	0.004775115	0.004922925
-198	0.184348145	0.208012663	0.014930784	0.009722077	0.506273251	0.53863105	0.609554493	0.720674006	0.0068886	0.008042184	0.004800049	0.004922028
-197	0.184221746	0.208150233	0.01496513	0.009688502	0.506181828	0.537851136	0.608483686	0.721192663	0.006916118	0.008049012	0.004784358	0.004904144
-196	0.184112617	0.208210491	0.01491371	0.009640313	0.505862845	0.536978459	0.608229825	0.720885303	0.006905369	0.008008341	0.004763637	0.004876676
-195	0.184002789	0.20823834	0.014918085	0.009656496	0.50480243	0.537171731	0.605776279	0.721273284	0.006904511	0.008013574	0.004781873	0.004874623
-194	0.183780669	0.208420677	0.014939043	0.009644105	0.504653903	0.536665108	0.606882376	0.720639216	0.00692178	0.008017263	0.00477717	0.004866935
-193	0.183761257	0.208509965	0.014930054	0.00965274	0.504782895	0.53754508	0.605877111	0.720567854	0.006904477	0.008025577	0.004780202	0.004872538
-192	0.18370496	0.20846659	0.014916395	0.00968912	0.504852606	0.536908136	0.605337946	0.721159081	0.006907661	0.008008734	0.004797543	0.004891577
-191	0.183598674	0.208560545	0.014933153	0.009642537	0.506303258	0.537492107	0.605224112	0.720958692	0.006906701	0.008026452	0.004760489	0.004882048
-190	0.183553103	0.208612548	0.01488182	0.009670953	0.505610322	0.537873448	0.606388674	0.720675558	0.006877284	0.008004536	0.004781219	0.004889734
-189	0.183464294	0.208573444	0.014910494	0.009679928	0.505912771	0.538473377	0.607153661	0.720776539	0.00688159	0.008028904	0.004782729	0.004897199
-188	0.183274645	0.208642108	0.014924618	0.009703998	0.504790115	0.538156581	0.607026699	0.720918863	0.006892837	0.008031781	0.004805516	0.004898482
-187	0.183324552	0.208596157	0.014889741	0.009641132	0.505047269	0.537862465	0.607340911	0.720798343	0.006881108	0.008008633	0.004771905	0.004869227
-186	0.183250017	0.20864393	0.014902348	0.009595304	0.504910492	0.538025542	0.606025887	0.720665233	0.006884504	0.008017844	0.004750534	0.00484477
-185	0.183131444	0.208895053	0.014895841	0.009591193	0.502952511	0.537000281	0.605385903	0.720570453	0.00689677	0.007999071	0.004767278	0.004823915
-184	0.182981742	0.208926631	0.014885891	0.009604654	0.50399563	0.536517384	0.605305733	0.720470619	0.006899352	0.007986539	0.00476395	0.004840704
-183	0.182787606	0.208973464	0.014871549	0.009594089	0.501835195	0.53615097	0.60409742	0.720191297	0.006898154	0.007973395	0.004779437	0.004814652
-182	0.182685332	0.209129669	0.014880721	0.009563168	0.504631832	0.536836639	0.604439212	0.72012287	0.006892205	0.007988516	0.004737289	0.004825879
-181	0.182623254	0.209076303	0.014881199	0.009592142	0.504048475	0.537450767	0.603544431	0.720146493	0.006883287	0.007997912	0.004757237	0.004834905
-180	0.182555614	0.209102558	0.014901707	0.009596178	0.504523164	0.538627004	0.605430079	0.720031385	0.006875245	0.008026462	0.004754684	0.004841494
-179	0.182360151	0.209250653	0.014947758	0.009595454	0.503747676	0.538225664	0.605706085	0.720683206	0.006902491	0.008045267	0.004761766	0.004833688
-178	0.18236494	0.209243263	0.014876647	0.009609412	0.505256974	0.537447852	0.606813763	0.720279778	0.006881225	0.007995422	0.00475419	0.004855222
-177	0.182129242	0.209224668	0.014922493	0.009602152	0.504807584	0.538182073	0.606522299	0.720060224	0.006891475	0.008031018	0.004754913	0.004847239
-176	0.181945836	0.209556092	0.014916691	0.009614739	0.503056132	0.537402831	0.605363004	0.719987716	0.006900419	0.008016272	0.004777986	0.004836753
-175	0.181833733	0.209699889	0.014931077	0.009625755	0.502655244	0.536042053	0.604918621	0.719716389	0.006927392	0.008003685	0.004787319	0.004838436
-174	0.18169745	0.209790822	0.014913127	0.009603151	0.504383961	0.536791577	0.603515944	0.719368627	0.006907886	0.008005241	0.004759476	0.004843675
-173	0.181498521	0.209929209	0.014904617	0.00960183	0.504672356	0.536420698	0.60482755	0.719375757	0.006909472	0.007995145	0.004756052	0.004845778
-172	0.1814858	0.210080061	0.014875199	0.009539254	0.505155375	0.536966634	0.604464624	0.719503441	0.006887713	0.007987486	0.004720449	0.004818805
-171	0.181401605	0.210069497	0.014897914	0.009595292	0.505853237	0.537262414	0.605815926	0.719191272	0.006893825	0.008004089	0.004741482	0.00485381
-170	0.181284513	0.210227249	0.014891273	0.009596472	0.506899498	0.538770078	0.606030203	0.719217129	0.006868301	0.008022972	0.004732025	0.004864447
-169	0.181268893	0.210183147	0.014942859	0.009597078	0.507691296	0.538378351	0.605949151	0.719217895	0.006897947	0.008044912	0.004724725	0.004872353
-168	0.181261096	0.210331054	0.014961259	0.009613466	0.508420553	0.538400961	0.608330745	0.719201936	0.006906103	0.008055156	0.004725782	0.004887684
-167	0.181030771	0.210583952	0.014984923	0.009588769	0.507820619	0.539053814	0.6092846	0.718989628	0.006907243	0.00807768	0.004719394	0.004869375
-166	0.180882708	0.210627772	0.014935081	0.009597566	0.505053394	0.536676419	0.608245098	0.718582043	0.006919775	0.008015306	0.004750283	0.004847283
-165	0.180824997	0.210676312	0.014914428	0.00958206	0.505420923	0.535635882	0.606139144	0.718421051	0.006925725	0.007988703	0.004739086	0.004842974
-164	0.180603646	0.210743739	0.014926105	0.009558368	0.502982371	0.536156793	0.60452763	0.718142936	0.006923372	0.008002733	0.004750677	0.004807691
-163	0.180528773	0.210777057	0.014922218	0.009532356	0.504499117	0.535359351	0.604317685	0.718130673	0.006933469	0.007988749	0.004723291	0.004809065
-162	0.180553274	0.210673546	0.01493538	0.009560489	0.5043958	0.537047587	0.60433445	0.717716166	0.00691437	0.00802101	0.004738219	0.00482227
-161	0.180286473	0.210831678	0.014966233	0.009542358	0.508122146	0.53719211	0.604676928	0.716347888	0.006926491	0.008039742	0.004693675	0.004848683
-160	0.180366404	0.210807356	0.014993314	0.009566192	0.508915139	0.538415314	0.606567066	0.71795847	0.006920684	0.00807263	0.004697812	0.00486838
-159	0.180375296	0.210646902	0.014970702	0.009559067	0.510985848	0.539313318	0.607168375	0.717829744	0.006896803	0.008073899	0.004674519	0.004884548
-158	0.180325846	0.210915879	0.014988488	0.009553457	0.511800726	0.539153105	0.609366318	0.717212544	0.006907398	0.00808109	0.004663991	0.004889466
-157	0.180264173	0.21095431	0.014968972	0.009611547	0.509415053	0.53785605	0.608126696	0.717308628	0.00691782	0.008051152	0.00471528	0.004896267
-156	0.180124764	0.210973813	0.014971576	0.009544175	0.509721346	0.537152007	0.60821806	0.717008067	0.006929564	0.008042012	0.004679305	0.00486487
-155	0.179904019	0.211303928	0.014982261	0.009547588	0.510516101	0.537095068	0.606426295	0.716797167	0.006935363	0.008046898	0.004673391	0.004874197
-154	0.179864086	0.211298676	0.01492142	0.009517215	0.50875623	0.535325899	0.605063916	0.71693201	0.006933597	0.007987823	0.004675273	0.004841942
-153	0.179791096	0.211285602	0.014940677	0.009585771	0.509969049	0.536321176	0.606297096	0.716464033	0.006927676	0.008013001	0.004697324	0.004888447
-152	0.179582711	0.211551091	0.014974221	0.009518197	0.509971524	0.536074752	0.606731998	0.716313586	0.006946919	0.008027302	0.004664188	0.004854009
-151	0.179549352	0.21155874	0.014973285	0.00956328	0.511383326	0.53776794	0.607943907	0.714525021	0.006921132	0.008052153	0.004672778	0.004890502
-150	0.1795092	0.211391092	0.015002942	0.009537677	0.512715292	0.538672914	0.607410777	0.716143256	0.006921264	0.008081678	0.004647564	0.004890113
-149	0.179376991	0.211700066	0.015020599	0.00953791	0.512996953	0.53830259	0.60879704	0.715749153	0.006934972	0.008085627	0.004644991	0.004892919
-148	0.178998486	0.211459265	0.015034987	0.009578285	0.513880749	0.539103707	0.610867407	0.715570738	0.00692957	0.008105417	0.004656189	0.004922096
-147	0.178815673	0.211496866	0.015041267	0.009571467	0.514753476	0.539239831	0.612099065	0.715970078	0.006930417	0.00811085	0.004644521	0.004926946
-146	0.178175211	0.211856927	0.015034121	0.009642067	0.513188512	0.538296727	0.610740905	0.715119466	0.006941303	0.008092818	0.004693869	0.004948198
-145	0.178040764	0.21209214	0.015037804	0.00963784	0.513443845	0.535594474	0.610562151	0.714860806	0.006983639	0.008054165	0.00468935	0.00494849
-144	0.177981928	0.21219749	0.015019306	0.00969845	0.512061654	0.535746187	0.608102604	0.714540985	0.00697277	0.008046536	0.004732246	0.004966204
-143	0.177829329	0.212626577	0.015022703	0.009743602	0.510281954	0.534696836	0.605613991	0.715018865	0.006990111	0.008032592	0.004771618	0.004971984
-142	0.177867022	0.212597219	0.015037499	0.009717	0.510730298	0.535291783	0.60890016	0.714517908	0.006988049	0.00804945	0.004754234	0.004962766
-141	0.178002471	0.212593608	0.015047086	0.009713426	0.513051155	0.536913217	0.608418334	0.714012635	0.006968107	0.008078979	0.004729942	0.004983484
-140	0.177772775	0.212904172	0.015067891	0.009734209	0.513334181	0.53770612	0.609254358	0.714121026	0.006965794	0.008102097	0.004737307	0.004996902
-139	0.177863928	0.212808099	0.015064423	0.009743636	0.513378931	0.537829307	0.609127249	0.714323915	0.006962335	0.008102088	0.004741459	0.005002177
-138	0.177953193	0.212819354	0.015079978	0.009764236	0.514840618	0.538893485	0.612953028	0.713837943	0.006953476	0.008126502	0.004737211	0.005027025
-137	0.177823096	0.213136509	0.015114029	0.009723094	0.515217284	0.537620451	0.611498277	0.714123589	0.006988418	0.008125611	0.004713588	0.005009506
-136	0.177754548	0.213154863	0.01509972	0.009783406	0.515588428	0.536204709	0.610019352	0.713664381	0.007003179	0.008096541	0.004739195	0.005044211
-135	0.177572334	0.213114766	0.015093672	0.009837077	0.513662355	0.534600896	0.609156221	0.71305178	0.007024581	0.008069091	0.004784141	0.005052936
-134	0.177206531	0.213626217	0.015051618	0.009758486	0.514367321	0.533872739	0.607471557	0.712880818	0.007015969	0.008035649	0.00473904	0.005019446
-133	0.177158041	0.213512444	0.015059164	0.00981666	0.512666667	0.533788451	0.606549143	0.712499281	0.007020756	0.008038408	0.004783986	0.005032674
-132	0.176999472	0.213476023	0.015041218	0.009750178	0.513448687	0.533920806	0.607770378	0.712341395	0.007010399	0.008030819	0.004743962	0.005006216
-131	0.176775773	0.213860357	0.015041162	0.009780932	0.514607068	0.53494672	0.606322649	0.711995006	0.006994942	0.00804622	0.004747595	0.005033337
-130	0.176839754	0.213813749	0.015091819	0.00979654	0.515746966	0.535881635	0.607861645	0.712003045	0.00700439	0.008087429	0.004744004	0.005052536
-129	0.176893803	0.213712185	0.015109044	0.00977987	0.517152267	0.536892923	0.61210699	0.711963712	0.006997105	0.008111939	0.004722188	0.005057682
-128	0.176621255	0.213977938	0.015160271	0.009811068	0.517799946	0.537430015	0.612512914	0.712257678	0.007012686	0.008147585	0.004730898	0.00508017
-127	0.176714514	0.214101048	0.015151419	0.009830901	0.517808278	0.536069424	0.611890706	0.711683303	0.007029207	0.008122212	0.004740379	0.005090522
-126	0.176494671	0.214129736	0.015124936	0.009822202	0.516367189	0.534869208	0.611423138	0.711446193	0.007035073	0.008089863	0.004750339	0.005071863
-125	0.176161653	0.214574561	0.015105685	0.009782286	0.517308299	0.533439414	0.611104497	0.71117942	0.007047717	0.008057968	0.004721828	0.005060458
-124	0.176086332	0.214573837	0.015065271	0.009726932	0.517050467	0.532342482	0.610573999	0.711007733	0.007045387	0.008019884	0.004697617	0.005029315
-123	0.175977202	0.214630081	0.015039125	0.009756701	0.517224298	0.532006669	0.609150876	0.710376619	0.00703821	0.008000915	0.004710298	0.005046403
-122	0.17537715	0.215143351	0.015041927	0.009690781	0.516562791	0.532424863	0.610196876	0.710528155	0.007033231	0.008008696	0.004684884	0.005005897
-121	0.17520863	0.215356414	0.0150577	0.009746046	0.517515277	0.533365971	0.60924075	0.711009036	0.007026435	0.008031265	0.004702318	0.005043728
-120	0.17502386	0.215540661	0.01508749	0.009754319	0.517926048	0.534851365	0.609411084	0.711085836	0.007017925	0.008069565	0.004702303	0.005052016
-119	0.174688458	0.215823413	0.015160731	0.00978086	0.519017721	0.536471065	0.613109418	0.71081978	0.007027437	0.008133294	0.00470442	0.00507644
-118	0.174659402	0.215718785	0.015166246	0.009812645	0.52103208	0.536495238	0.613365858	0.710221401	0.007029627	0.008136619	0.004699942	0.005112703
-117	0.174608074	0.215679963	0.015212103	0.009837458	0.520013129	0.535101399	0.612739426	0.710284958	0.007072085	0.008140018	0.004721851	0.005115607
-116	0.173958797	0.216130003	0.015238076	0.009818438	0.520991923	0.534519312	0.61314296	0.709914752	0.00709303	0.008145046	0.004703111	0.005115327
-115	0.173792091	0.216118388	0.015214758	0.009812573	0.520185131	0.53252662	0.612407093	0.710170963	0.007112494	0.008102264	0.004708218	0.005104355
-114	0.173751537	0.216078815	0.015176589	0.009795216	0.519642017	0.530907649	0.612155221	0.709544129	0.007119222	0.008057367	0.00470521	0.005090006
-113	0.173229466	0.216607133	0.0151595	0.009829834	0.517281915	0.529499685	0.611646207	0.708846264	0.00713255	0.00802695	0.004745039	0.005084795
-112	0.172912133	0.216575498	0.015180557	0.009761158	0.518881041	0.530118469	0.610960603	0.709221612	0.007133063	0.008047494	0.004696278	0.00506488
-111	0.172880557	0.216889414	0.015160403	0.00976301	0.519308668	0.531714762	0.610328958	0.709653307	0.007099393	0.00806101	0.004692994	0.005070016
-110	0.172609067	0.217189388	0.015192439	0.009757443	0.518854853	0.533569522	0.612761745	0.709613936	0.007086217	0.008106222	0.004694746	0.005062697
-109	0.172584514	0.217054868	0.015223325	0.009715957	0.521050856	0.535359862	0.614881115	0.709721867	0.007073368	0.008149957	0.004653449	0.005062508
-108	0.172515723	0.216962338	0.015268043	0.009765012	0.521867611	0.535254733	0.616238995	0.709474996	0.007095751	0.008172292	0.004668969	0.005096043
-107	0.172173029	0.217564464	0.015321123	0.009707181	0.521959478	0.535174102	0.616419118	0.70964915	0.007121655	0.008199468	0.004640426	0.005066755
-106	0.172044071	0.217443367	0.015392931	0.009692606	0.522002535	0.533418419	0.616146616	0.709432977	0.007182058	0.008210873	0.004633041	0.005059565
-105	0.171872124	0.217512517	0.015330754	0.009691587	0.52074439	0.531199471	0.615925302	0.709213459	0.007187066	0.008143688	0.004644747	0.00504684
-104	0.171407181	0.218117817	0.015281662	0.009619502	0.520847369	0.529643655	0.614158136	0.70893709	0.007187827	0.008093835	0.00460921	0.005010292
-103	0.171172362	0.218412934	0.015230525	0.009561242	0.517776686	0.52949035	0.613826864	0.709012277	0.007166109	0.008064416	0.004610654	0.004950588
-102	0.170806818	0.218520728	0.015202514	0.009524629	0.518213701	0.529381128	0.615141392	0.708803814	0.00715459	0.008047924	0.004588836	0.004935793
-101	0.170297455	0.219099156	0.015209464	0.009559647	0.516595967	0.529245456	0.615241946	0.708427756	0.007159924	0.00804954	0.004621172	0.004938475
-100	0.170139034	0.219087451	0.015272008	0.009524425	0.517978017	0.530581031	0.614268952	0.70866784	0.00716897	0.008103038	0.004590982	0.004933443
-99	0.17011544	0.218767946	0.015296426	0.009520323	0.518584751	0.532322417	0.616245569	0.709030516	0.007153796	0.00814263	0.004583229	0.004937094
-98	0.169971139	0.219053251	0.015321028	0.009545738	0.519867879	0.533079188	0.616411804	0.708920647	0.007153707	0.008167321	0.004583215	0.004962523
-97	0.170194407	0.218794534	0.015323621	0.009551713	0.521558885	0.533263612	0.617195006	0.709239827	0.007152092	0.008171529	0.004569932	0.004981781
-96	0.170248967	0.218632938	0.015294729	0.009488665	0.520694281	0.531812523	0.618940922	0.709103171	0.007160801	0.008133928	0.004547971	0.004940694
-95	0.170210954	0.219014049	0.015209777	0.009514324	0.518607319	0.529922071	0.615630403	0.709001786	0.00714978	0.008059997	0.004580126	0.004934198
-94	0.170050744	0.219026332	0.015124207	0.009516229	0.516815558	0.526729108	0.615355432	0.708441939	0.007157847	0.00796636	0.004598094	0.004918135
-93	0.169900944	0.218846191	0.015109354	0.009487932	0.513965622	0.525753329	0.613893737	0.708654686	0.007165561	0.007943793	0.004611461	0.004876471
-92	0.169541432	0.219560292	0.015045806	0.009384997	0.514402829	0.525859387	0.611557519	0.708228689	0.007133828	0.007911978	0.004557328	0.004827669
-91	0.169459218	0.219560497	0.015065453	0.009383905	0.515000846	0.528267591	0.610590075	0.708149836	0.007106862	0.007958591	0.004551186	0.004832719
-90	0.169508936	0.219380765	0.01503201	0.009347045	0.515709411	0.529610076	0.614579101	0.708732029	0.007070906	0.007961104	0.004526686	0.004820359
-89	0.169197103	0.219455605	0.015070101	0.009398582	0.517731677	0.532352089	0.614800773	0.709814104	0.007047501	0.0080226	0.004532638	0.004865944
-88	0.169489142	0.218963071	0.015063616	0.009466284	0.519151669	0.533327621	0.615903877	0.710362336	0.007029774	0.008033842	0.004551847	0.004914437
-87	0.170115765	0.21789139	0.015025706	0.009356328	0.521362693	0.533197513	0.617466959	0.709382984	0.007014037	0.008011669	0.004478288	0.00487804
-86	0.170072289	0.217777604	0.015024874	0.009409176	0.521592886	0.532721035	0.618826204	0.709506457	0.007020808	0.008004066	0.004501417	0.004907759
-85	0.170681359	0.216888405	0.014934739	0.00932522	0.522530225	0.52996842	0.617795352	0.709472188	0.007019799	0.00791494	0.004452511	0.004872709
-84	0.170922414	0.216040897	0.014872394	0.009268273	0.517210122	0.527148098	0.614747534	0.708733021	0.00703244	0.007839954	0.004474628	0.004793645
-83	0.17063914	0.216916873	0.014735278	0.009202604	0.515972412	0.525957174	0.612125443	0.708398571	0.006985153	0.007750125	0.004454314	0.00474829
-82	0.170965409	0.215648904	0.014711937	0.009091999	0.513297643	0.52432761	0.611263613	0.707878546	0.006998062	0.007713875	0.004425097	0.004666902
-81	0.171705135	0.214686828	0.014521597	0.008960142	0.514392548	0.527073215	0.609543968	0.708507123	0.006867652	0.007653945	0.004351112	0.00460903
-80	0.171891445	0.214226123	0.014360285	0.008805779	0.514826704	0.52756909	0.611807725	0.70912435	0.006784243	0.007576042	0.004272329	0.00453345
-79	0.173994116	0.210584669	0.014058342	0.008567855	0.520617958	0.532410426	0.615770145	0.708451362	0.006573534	0.007484808	0.004107276	0.004460579
-78	0.176891933	0.20804722	0.013456727	0.00833634	0.522082579	0.53307039	0.619670602	0.705902448	0.006283344	0.007173383	0.003984082	0.004352258
-77	0.180858753	0.201725787	0.012967143	0.007795353	0.527034621	0.538543619	0.624024447	0.707182603	0.005983771	0.006983372	0.003686932	0.004108421
-76	0.180498396	0.203045954	0.012412769	0.007170874	0.518525887	0.522324624	0.624536478	0.716541987	0.005929274	0.006483495	0.00345259	0.003718284
-75	0.219886731	0.161283573	0.010634677	0.006181168	0.52484841	0.535072265	0.613750686	0.720737851	0.004944356	0.005690321	0.002936992	0.003244176
-74	0.161122449	0.171392663	0.012552608	0.006336075	0.505683662	0.519016999	0.603453368	0.712896739	0.006037591	0.006515017	0.003132025	0.00320405
-73	0.17647182	0.240513981	0.015999736	0.008565873	0.49392694	0.501755028	0.608842757	0.707620973	0.007971788	0.008027948	0.004334958	0.004230915
-72	0.131999186	0.21548378	0.015944236	0.008561974	0.531337907	0.548713635	0.616629518	0.718529147	0.007195416	0.00874882	0.004012673	0.004549301
-71	0.119913461	0.300392228	0.020849172	0.011332704	0.4950931	0.508656528	0.613958677	0.721790163	0.010244105	0.010605067	0.00572196	0.005610744
-70	0.13993645	0.257451024	0.018445996	0.010796601	0.525724657	0.542655552	0.6071091	0.716135292	0.008436174	0.010009822	0.005120562	0.005676039
-69	0.151418093	0.23306137	0.017837777	0.010716549	0.506434134	0.524097246	0.609388017	0.713891814	0.008489047	0.00934873	0.005289323	0.005427226
-68	0.160688023	0.220845197	0.017897516	0.010941072	0.505015481	0.523808941	0.608944009	0.715164123	0.008522637	0.009374879	0.005415661	0.005525411
-67	0.162183687	0.21917569	0.017029716	0.010648442	0.505431412	0.523349608	0.61409836	0.713997829	0.008117221	0.008912495	0.005266385	0.005382057
-66	0.161693962	0.218826818	0.017234648	0.010885703	0.505866796	0.527193143	0.618490551	0.714104036	0.00814866	0.009085988	0.005378987	0.005506716
-65	0.158630738	0.221465516	0.016812049	0.010574344	0.508341684	0.525044076	0.617329469	0.713754831	0.007984982	0.008827067	0.005198964	0.00537538
-64	0.155290477	0.223829318	0.016620082	0.010510099	0.512234729	0.524555784	0.61604702	0.714001411	0.007901922	0.00871816	0.005126461	0.005383638
-63	0.152601906	0.226098083	0.016394911	0.010385366	0.508802397	0.520346327	0.610301664	0.71381294	0.007863879	0.008531032	0.005101267	0.005284099
-62	0.149923695	0.228829575	0.016240886	0.010275263	0.506520928	0.520450378	0.609002465	0.713837352	0.007788311	0.008452575	0.005070627	0.005204636
-61	0.1495845	0.229885475	0.016092513	0.01018773	0.505818609	0.520171037	0.611050403	0.713938003	0.007721654	0.008370859	0.005034587	0.005153143
-60	0.150876756	0.229232766	0.015982256	0.010035229	0.504704519	0.522230942	0.6140706	0.715087069	0.007635827	0.008346429	0.004970404	0.005064825
-59	0.152542652	0.228495992	0.015946906	0.01000931	0.506782272	0.524931681	0.612329514	0.716148321	0.00757587	0.008371036	0.004936769	0.005072541
-58	0.154999407	0.226956829	0.015817412	0.009989753	0.506865274	0.528811719	0.615667681	0.716617238	0.007452979	0.008364433	0.004926294	0.005063459
-57	0.156260252	0.225062579	0.015805822	0.010038714	0.508941784	0.530172135	0.618379084	0.7171934	0.007426016	0.008379806	0.004929593	0.005109121
-56	0.154962412	0.225670463	0.015891335	0.01000952	0.510221329	0.530025223	0.617719247	0.717143669	0.007468527	0.008422808	0.004902449	0.005107071
-55	0.151949025	0.227724527	0.015989323	0.010046008	0.510581678	0.528039552	0.616147177	0.716458927	0.007546328	0.008442995	0.0049167	0.005129308
-54	0.147850535	0.230634723	0.016092007	0.010015107	0.511746535	0.52553353	0.615799009	0.716709842	0.007635118	0.008456889	0.004889911	0.005125196
-53	0.143969154	0.23494499	0.016151932	0.009996436	0.510507534	0.521569902	0.61206325	0.716772736	0.00772757	0.008424362	0.00489318	0.005103256
-52	0.141939406	0.237320898	0.015958555	0.009886928	0.510134661	0.520834094	0.610637309	0.716987087	0.007646795	0.00831176	0.004843263	0.005043665
-51	0.14201228	0.237641391	0.015837634	0.009865626	0.507055414	0.520158919	0.608584698	0.718326489	0.007599547	0.008238087	0.004863207	0.005002419
-50	0.143687603	0.236837871	0.015608835	0.009773016	0.506248059	0.522164175	0.607981284	0.719052126	0.007458461	0.008150374	0.004825446	0.00494757
-49	0.145574305	0.23482775	0.015572241	0.009671219	0.506780176	0.525016525	0.608999565	0.719317098	0.007396557	0.008175684	0.004770037	0.004901182
-48	0.146586831	0.233949984	0.015643182	0.009621115	0.50649215	0.529201213	0.61409141	0.719737216	0.007364791	0.008278391	0.004748096	0.004873019
-47	0.145779093	0.234234542	0.015894047	0.009554289	0.50821402	0.531438791	0.616225446	0.71988712	0.007447334	0.008446713	0.004698665	0.004855624
-46	0.144792684	0.234166424	0.016048808	0.009550008	0.5088186	0.532484292	0.618803544	0.719868346	0.00750307	0.008545738	0.004690786	0.004859222
-45	0.143867759	0.234276883	0.016090197	0.009621753	0.507883321	0.53034792	0.617075846	0.719508344	0.007556794	0.008533403	0.004735025	0.004886728
-44	0.142719325	0.234829738	0.015905842	0.009647249	0.50781442	0.527196618	0.613742895	0.719738209	0.007520336	0.008385506	0.004748237	0.004899012
-43	0.141418795	0.236081686	0.015574117	0.00964011	0.506071351	0.522079267	0.610112685	0.720208646	0.007443193	0.008130924	0.004761527	0.004878583
-42	0.138796728	0.239196475	0.015333207	0.009617296	0.505891363	0.520440685	0.604165463	0.720422356	0.007353182	0.007980025	0.004751989	0.004865307
-41	0.135606893	0.24308415	0.015381032	0.009584767	0.504656974	0.5207491	0.603571699	0.720878322	0.007371373	0.008009659	0.004747747	0.00483702
-40	0.134085447	0.245268959	0.015531013	0.009592561	0.503404538	0.523329371	0.605803153	0.721840189	0.007403178	0.008127835	0.004763622	0.004828939
-39	0.13428926	0.245301741	0.015750369	0.009595235	0.504671896	0.526709113	0.609706671	0.722773047	0.007454506	0.008295863	0.00475279	0.004842445
-38	0.135862784	0.243969318	0.01592797	0.009633059	0.503768552	0.530144816	0.612683459	0.722268567	0.007483839	0.008444131	0.004780227	0.004852832
-37	0.137719304	0.241889409	0.016026409	0.009660151	0.505821149	0.532793323	0.614260753	0.722123597	0.007487645	0.008538764	0.004773842	0.004886309
-36	0.137880222	0.241368717	0.016012956	0.009670007	0.505606564	0.532011106	0.616623966	0.721942165	0.007493886	0.00851907	0.004780788	0.004889219
-35	0.135462776	0.24374302	0.01604462	0.009727197	0.505968167	0.529628497	0.61518746	0.721322822	0.007546932	0.008497688	0.004805545	0.004921652
-34	0.131867454	0.247555588	0.016086686	0.009715009	0.505707316	0.525422795	0.611689856	0.720779829	0.007634374	0.008452312	0.004802058	0.004912951
-33	0.128101643	0.251433586	0.016035157	0.009691833	0.504769854	0.521545728	0.608168621	0.720494455	0.007672089	0.008363068	0.004799688	0.004892145
-32	0.12556423	0.254675133	0.015999487	0.009630709	0.503945946	0.518405347	0.60299814	0.721323554	0.007705267	0.00829422	0.004777352	0.004853357
-31	0.125401661	0.255129692	0.015921051	0.009597628	0.50462391	0.518443435	0.600051245	0.721999476	0.007666887	0.008254164	0.004754435	0.004843193
-30	0.127421259	0.253094939	0.015898913	0.009624195	0.503381792	0.5211059	0.602603035	0.722853495	0.007613896	0.008285017	0.00477955	0.004844645
-29	0.130243446	0.250206829	0.016038524	0.009564426	0.504918763	0.524661076	0.605825138	0.723452649	0.007623735	0.008414789	0.004735168	0.004829258
-28	0.133213923	0.246769392	0.016278437	0.009592245	0.505066248	0.528834053	0.609870479	0.723454198	0.007669845	0.008608592	0.004747526	0.004844719
-27	0.134866891	0.244344383	0.016464717	0.009667754	0.50487786	0.531493696	0.613829524	0.723383059	0.007713824	0.008750893	0.004786719	0.004881035
-26	0.134704037	0.243444425	0.016495768	0.009628167	0.505325211	0.53260054	0.614858408	0.722779146	0.007710113	0.008785655	0.004762811	0.004865356
-25	0.133048121	0.243991065	0.016440417	0.009667514	0.50417961	0.530501777	0.612365049	0.722530003	0.007718747	0.00872167	0.004793351	0.004874163
-24	0.12955902	0.246244385	0.016294315	0.009674448	0.50091548	0.528047508	0.609518607	0.722538442	0.007690143	0.008604172	0.004828367	0.004846081
-23	0.124904911	0.250110407	0.016220209	0.009689038	0.500652839	0.524232262	0.605684557	0.722605935	0.007717052	0.008503157	0.004838194	0.004850844
-22	0.120348122	0.254132721	0.016224546	0.009659257	0.501411269	0.521700019	0.603370481	0.722813259	0.0077602	0.008464346	0.004815997	0.00484326
-21	0.116563593	0.257783197	0.016247577	0.009663606	0.499338981	0.522012788	0.602339686	0.723046657	0.007766134	0.008481443	0.004838191	0.004825415
-20	0.114337771	0.260560313	0.016396088	0.009631407	0.501455414	0.524502063	0.604348386	0.723314551	0.007796306	0.008599782	0.004801686	0.004829721
-19	0.114247467	0.260938961	0.016517361	0.009671073	0.501631195	0.528437301	0.60591498	0.723588481	0.007788971	0.00872839	0.004819761	0.004851312
-18	0.115816277	0.25959606	0.016626096	0.009782465	0.501032996	0.533279501	0.608594046	0.723538722	0.00775974	0.008866356	0.004881127	0.004901338
-17	0.118558711	0.25699605	0.01672742	0.009742122	0.501700072	0.536476778	0.612014027	0.723007095	0.007753548	0.008973872	0.004854499	0.004887623
-16	0.121671847	0.252835877	0.016817871	0.009754181	0.501184002	0.537054971	0.613509517	0.722133323	0.00778575	0.009032121	0.004865542	0.004888639
-15	0.123404751	0.249969691	0.016811735	0.009773237	0.500323268	0.534848843	0.612290131	0.722675596	0.007819998	0.008991737	0.004883459	0.004889778
-14	0.123029853	0.249122161	0.016926209	0.009712472	0.499176574	0.532402276	0.608590797	0.722347277	0.007914657	0.009011552	0.004864234	0.004848238
-13	0.121093679	0.249239917	0.016929331	0.009697941	0.497860654	0.528680276	0.605661662	0.723037827	0.007979128	0.008950203	0.004869718	0.004828223
-12	0.118311022	0.250767473	0.01687086	0.009660849	0.49877255	0.526024451	0.602796449	0.724192369	0.007996375	0.008874485	0.004842283	0.004818566
-11	0.115773419	0.25288436	0.016921199	0.009676569	0.498878003	0.524949059	0.602013024	0.723951054	0.008038432	0.008882767	0.004849142	0.004827427
-10	0.114394203	0.253893894	0.017040198	0.009679685	0.499657917	0.527752457	0.602197551	0.723644307	0.008047192	0.008993006	0.004843154	0.004836531
-9	0.113184014	0.255436381	0.017296959	0.009689489	0.500121323	0.532977335	0.604778108	0.723151898	0.008078072	0.009218887	0.004843569	0.00484592
-8	0.111728306	0.25805174	0.017813917	0.009767403	0.500938517	0.537301411	0.607190371	0.722951037	0.008242474	0.009571443	0.004874535	0.004892868
-7	0.110934096	0.259790305	0.018258062	0.009779932	0.500897761	0.541780512	0.611023524	0.722158233	0.0083662	0.009891862	0.004881186	0.004898746
-6	0.110663573	0.260579364	0.018388349	0.009768225	0.501765098	0.544127337	0.611049383	0.721440407	0.008382746	0.010005603	0.004866871	0.004901354
-5	0.110590139	0.261547653	0.018466237	0.009798789	0.501052221	0.541596887	0.610922617	0.721204344	0.008464981	0.010001256	0.004889084	0.004909705
-4	0.110408671	0.262271841	0.018328228	0.009744273	0.500339383	0.539176145	0.60951338	0.72161177	0.008446085	0.009882143	0.004868829	0.004875444
-3	0.109295938	0.264033835	0.018180913	0.009777496	0.497411827	0.535791851	0.605234479	0.721934581	0.008439728	0.009741185	0.004914054	0.004863442
-2	0.10757751	0.266878909	0.018146714	0.009746066	0.497314903	0.531122721	0.602803741	0.722610422	0.008508582	0.009638132	0.004899202	0.004846864
-1	0.106578076	0.268422158	0.018035625	0.009778522	0.496585191	0.529602496	0.601494074	0.723112482	0.008483913	0.009551712	0.004922653	0.004855869
0	0.106578076	0.268422158	0.018035625	0.009778522	0.497132732	0.52952604	0.600657523	0.723613765	0.008485292	0.009550333	0.004917299	0.004861223
1	0.10757751	0.266878909	0.018146714	0.009746066	0.497589989	0.531226522	0.60267091	0.723142089	0.008506698	0.009640016	0.004896521	0.004849545
2	0.109295938	0.264033835	0.018180913	0.009777496	0.497599449	0.535410886	0.605641752	0.722196641	0.008446654	0.009734259	0.004912219	0.004865277
3	0.110408671	0.262271841	0.018328228	0.009744273	0.499188622	0.539923578	0.609140114	0.720925487	0.008432386	0.009895842	0.004880043	0.00486423
4	0.110590139	0.261547653	0.018466237	0.009798789	0.501047639	0.542132509	0.609635929	0.719507049	0.00845509	0.010011147	0.004889129	0.00490966
5	0.110663573	0.260579364	0.018388349	0.009768225	0.501918313	0.544582048	0.61109866	0.720002235	0.008374384	0.010013965	0.004865374	0.004902851
6	0.110934096	0.259790305	0.018258062	0.009779932	0.500507955	0.54207668	0.608977601	0.719763496	0.008360792	0.00989727	0.004884998	0.004894934
7	0.111728306	0.25805174	0.017813917	0.009767403	0.501049191	0.538481861	0.607155077	0.720720129	0.008221446	0.009592471	0.004873454	0.004893949
8	0.113184014	0.255436381	0.017296959	0.009689489	0.499744627	0.533252077	0.604750744	0.721721918	0.00807332	0.009223639	0.004847219	0.00484227
9	0.114394203	0.253893894	0.017040198	0.009679685	0.498923084	0.527861743	0.60208029	0.722928943	0.008045329	0.008994869	0.004850267	0.004829418
10	0.115773419	0.25288436	0.016921199	0.009676569	0.497998226	0.525079469	0.600366043	0.723478634	0.008036225	0.008884974	0.004857655	0.004818914
11	0.118311022	0.250767473	0.01687086	0.009660849	0.497555359	0.525578859	0.602007702	0.724105888	0.008003893	0.008866967	0.004854042	0.004806807
12	0.121093679	0.249239917	0.016929331	0.009697941	0.498223176	0.52860719	0.603667238	0.722749304	0.007980365	0.008948966	0.004866202	0.004831739
13	0.123029853	0.249122161	0.016926209	0.009712472	0.498577336	0.531961254	0.608170892	0.721177255	0.007922122	0.009004087	0.004870054	0.004842418
14	0.123404751	0.249969691	0.016811735	0.009773237	0.500128545	0.535822731	0.611653841	0.72012396	0.007803625	0.00900811	0.004885362	0.004887875
15	0.121671847	0.252835877	0.016817871	0.009754181	0.500846222	0.537027461	0.613133303	0.719861864	0.007786212	0.009031659	0.004868836	0.004885345
16	0.118558711	0.25699605	0.01672742	0.009742122	0.501035878	0.536516977	0.61163882	0.720270649	0.007752875	0.008974545	0.004860969	0.004881153
17	0.115816277	0.25959606	0.016626096	0.009782465	0.500355137	0.533797651	0.609251317	0.720886925	0.007751125	0.008874971	0.004887758	0.004894707
18	0.114247467	0.260938961	0.016517361	0.009671073	0.500964643	0.529043006	0.60492797	0.721223683	0.007778967	0.008738394	0.004826207	0.004844866
19	0.114337771	0.260560313	0.016396088	0.009631407	0.501357494	0.524472097	0.603912383	0.721837828	0.007796797	0.008599291	0.004802629	0.004828778
20	0.116563593	0.257783197	0.016247577	0.009663606	0.499108359	0.521772102	0.60176843	0.722045144	0.007770045	0.008477532	0.004840419	0.004823187
21	0.120348122	0.254132721	0.016224546	0.009659257	0.499861468	0.52157227	0.602948912	0.721426447	0.007762273	0.008462273	0.004830967	0.00482829
22	0.124904911	0.250110407	0.016220209	0.009689038	0.499121964	0.524298641	0.605922823	0.720831101	0.007715975	0.008504234	0.004853026	0.004836012
23	0.12955902	0.246244385	0.016294315	0.009674448	0.501043256	0.528105258	0.609725925	0.719916356	0.007689202	0.008605113	0.004827131	0.004847317
24	0.133048121	0.243991065	0.016440417	0.009667514	0.503804172	0.531049918	0.613877033	0.719126999	0.007709735	0.008730682	0.00479698	0.004870534
25	0.134704037	0.243444425	0.016495768	0.009628167	0.504267668	0.532325982	0.6159225	0.718938236	0.007714642	0.008781126	0.004772994	0.004855173
26	0.134866891	0.244344383	0.016464717	0.009667754	0.50386172	0.532005378	0.615218798	0.718669748	0.007705399	0.008759318	0.004796543	0.004871211
27	0.133213923	0.246769392	0.016278437	0.009592245	0.50412221	0.529130075	0.611367813	0.71900014	0.007665026	0.008613411	0.004756581	0.004835664
28	0.130243446	0.250206829	0.016038524	0.009564426	0.504127813	0.525110733	0.607422827	0.719632659	0.007616523	0.008422001	0.004742733	0.004821693
29	0.127421259	0.253094939	0.015898913	0.009624195	0.502986484	0.520757924	0.604106363	0.719658215	0.007619428	0.008279485	0.004783355	0.00484084
30	0.125401661	0.255129692	0.015921051	0.009597628	0.503197496	0.518679879	0.601873007	0.719284919	0.007663122	0.008257929	0.004768126	0.004829502
31	0.12556423	0.254675133	0.015999487	0.009630709	0.503284606	0.518701042	0.60550903	0.718863474	0.007700536	0.008298951	0.004783721	0.004846988
32	0.128101643	0.251433586	0.016035157	0.009691833	0.503179671	0.521992084	0.610155465	0.718261132	0.007664932	0.008370225	0.0048151	0.004876733
33	0.131867454	0.247555588	0.016086686	0.009715009	0.504560083	0.525453315	0.614396089	0.717312636	0.007633884	0.008452802	0.004813203	0.004901806
34	0.135462776	0.24374302	0.01604462	0.009727197	0.505205517	0.528621763	0.617594243	0.716241839	0.007563085	0.008481535	0.004812963	0.004914234
35	0.137880222	0.241368717	0.016012956	0.009670007	0.505093298	0.531775536	0.618046588	0.71534666	0.007497658	0.008515298	0.004785751	0.004884256
36	0.137719304	0.241889409	0.016026409	0.009660151	0.504803388	0.532915169	0.616407423	0.714883583	0.007485693	0.008540716	0.004783674	0.004876477
37	0.135862784	0.243969318	0.01592797	0.009633059	0.502615901	0.530912298	0.613559089	0.71601091	0.007471615	0.008456355	0.00479133	0.004841729
38	0.13428926	0.245301741	0.015750369	0.009595235	0.502907789	0.526701828	0.609719786	0.717076881	0.007454621	0.008295748	0.004769717	0.004825518
39	0.134085447	0.245268959	0.015531013	0.009592561	0.503141101	0.523629908	0.605309969	0.717608172	0.00739851	0.008132503	0.004766149	0.004826412
40	0.135606893	0.24308415	0.015381032	0.009584767	0.50348661	0.520411536	0.60487686	0.717639665	0.007376566	0.008004466	0.004758965	0.004825802
41	0.138796728	0.239196475	0.015333207	0.009617296	0.504183599	0.51920776	0.604582035	0.717228797	0.007372087	0.00796112	0.004768413	0.004848883
42	0.141418795	0.236081686	0.015574117	0.00964011	0.504321774	0.521660208	0.610493313	0.716095892	0.00744972	0.008124397	0.004778393	0.004861717
43	0.142719325	0.234829738	0.015905842	0.009647249	0.50629635	0.526623477	0.613543278	0.714275429	0.007529452	0.00837639	0.004762882	0.004884367
44	0.143867759	0.234276883	0.016090197	0.009621753	0.507068204	0.529454882	0.617032339	0.71332202	0.007571164	0.008519033	0.004742868	0.004878885
45	0.144792684	0.234166424	0.016048808	0.009550008	0.508012267	0.532091706	0.618417146	0.713227202	0.00750937	0.008539438	0.004698487	0.004851521
46	0.145779093	0.234234542	0.015894047	0.009554289	0.507618759	0.531050675	0.617166045	0.713010635	0.007453503	0.008440544	0.004704353	0.004849936
47	0.146586831	0.233949984	0.015643182	0.009621115	0.505963239	0.529984162	0.614083475	0.713422193	0.007352543	0.008290639	0.004753184	0.004867931
48	0.145574305	0.23482775	0.015572241	0.009671219	0.5059141	0.525371482	0.611727907	0.714500083	0.00739103	0.008181211	0.004778413	0.004892806
49	0.143687603	0.236837871	0.015608835	0.009773016	0.504975944	0.522347985	0.608660953	0.715409611	0.007455591	0.008153244	0.004837878	0.004935138
50	0.14201228	0.237641391	0.015837634	0.009865626	0.505974714	0.519886376	0.60939493	0.715033122	0.007603864	0.00823377	0.004873869	0.004991757
51	0.141939406	0.237320898	0.015958555	0.009886928	0.508073374	0.521024726	0.611221441	0.713810078	0.007643753	0.008314802	0.004863643	0.005023285
52	0.143969154	0.23494499	0.016151932	0.009996436	0.508969444	0.521748469	0.615140079	0.712487311	0.007724686	0.008427246	0.004908556	0.00508788
53	0.147850535	0.230634723	0.016092007	0.010015107	0.509835868	0.525391235	0.617908096	0.711370736	0.007637408	0.008454599	0.004909046	0.005106061
54	0.151949025	0.227724527	0.015989323	0.010046008	0.50982483	0.527639903	0.617768949	0.710547536	0.007552718	0.008436605	0.004924304	0.005121704
55	0.154962412	0.225670463	0.015891335	0.01000952	0.509370654	0.530812568	0.618979176	0.709967123	0.007456015	0.00843532	0.004910964	0.005098556
56	0.156260252	0.225062579	0.015805822	0.010038714	0.507565636	0.530824781	0.620291556	0.710818872	0.0074157	0.008390122	0.004943408	0.005095306
57	0.154999407	0.226956829	0.015817412	0.009989753	0.505775896	0.529534951	0.618547197	0.712511666	0.00744154	0.008375872	0.004937177	0.005052576
58	0.152542652	0.228495992	0.015946906	0.01000931	0.505594133	0.525786093	0.613713368	0.714020801	0.007562245	0.008384661	0.004948662	0.005060648
59	0.150876756	0.229232766	0.015982256	0.010035229	0.503527984	0.522379289	0.612019831	0.714177184	0.007633456	0.0083488	0.00498221	0.005053019
60	0.1495845	0.229885475	0.016092513	0.01018773	0.50520049	0.519994829	0.610539867	0.713453514	0.007724489	0.008368024	0.005040884	0.005146846
61	0.149923695	0.228829575	0.016240886	0.010275263	0.505908013	0.520467603	0.61187584	0.713025599	0.007788031	0.008452855	0.005076925	0.005198338
62	0.152601906	0.226098083	0.016394911	0.010385366	0.507888352	0.520337512	0.613409653	0.712249204	0.007864024	0.008530887	0.00511076	0.005274606
63	0.155290477	0.223829318	0.016620082	0.010510099	0.510783297	0.524814837	0.61651668	0.710281347	0.007897616	0.008722466	0.005141716	0.005368383
64	0.158630738	0.221465516	0.016812049	0.010574344	0.507339341	0.525572094	0.617777387	0.708173697	0.007976105	0.008835944	0.005209563	0.005364781
65	0.161693962	0.218826818	0.017234648	0.010885703	0.505299271	0.527518591	0.619532612	0.707025274	0.008143051	0.009091597	0.005385165	0.005500538
66	0.162183687	0.21917569	0.017029716	0.010648442	0.504684795	0.524341082	0.613305579	0.706896999	0.008100336	0.00892938	0.005274335	0.005374107
67	0.160688023	0.220845197	0.017897516	0.010941072	0.503331384	0.525112057	0.60951408	0.706097833	0.008499315	0.009398201	0.005434087	0.005506985
68	0.151418093	0.23306137	0.017837777	0.010716549	0.504579791	0.52431959	0.612563555	0.700717554	0.008485081	0.009352696	0.005309195	0.005407354
69	0.13993645	0.257451024	0.018445996	0.010796601	0.524997674	0.543332231	0.611249834	0.698093758	0.008423692	0.010022304	0.005128411	0.00566819
70	0.119913461	0.300392228	0.020849172	0.011332704	0.493540146	0.508169833	0.610804095	0.700629587	0.010254252	0.01059492	0.00573956	0.005593144
71	0.131999186	0.21548378	0.015944236	0.008561974	0.530053857	0.549563924	0.611556488	0.705992124	0.007181859	0.008762377	0.004023667	0.004538307
72	0.17647182	0.240513981	0.015999736	0.008565873	0.488696851	0.500917676	0.606654948	0.714844738	0.007985185	0.008014551	0.004379758	0.004186115
73	0.161122449	0.171392663	0.012552608	0.006336075	0.503641519	0.519684411	0.606503552	0.707315294	0.006029213	0.006523395	0.003144965	0.00319111
74	0.219886731	0.161283573	0.010634677	0.006181168	0.522690138	0.534650056	0.613362791	0.703165869	0.004948846	0.005685831	0.002950332	0.003230836
75	0.180498396	0.203045954	0.012412769	0.007170874	0.517627175	0.522800375	0.623589197	0.702583787	0.005923369	0.0064894	0.003459035	0.003711839
76	0.180858753	0.201725787	0.012967143	0.007795353	0.525527931	0.539568682	0.621745126	0.704670691	0.005970479	0.006996664	0.003698677	0.004096676
77	0.176891933	0.20804722	0.013456727	0.00833634	0.520715893	0.534546919	0.617736356	0.707820553	0.006263475	0.007193252	0.003995475	0.004340865
78	0.173994116	0.210584669	0.014058342	0.008567855	0.51964062	0.533363538	0.612874997	0.708548552	0.006560135	0.007498207	0.00411565	0.004452205
79	0.171891445	0.214226123	0.014360285	0.008805779	0.513326516	0.528063504	0.610619385	0.709132322	0.006777143	0.007583142	0.004285539	0.00452024
80	0.171705135	0.214686828	0.014521597	0.008960142	0.513700375	0.528230142	0.609392906	0.709430673	0.006850852	0.007670745	0.004357314	0.004602828
81	0.170965409	0.215648904	0.014711937	0.009091999	0.512391032	0.524999353	0.611758739	0.709066071	0.00698818	0.007723757	0.00443334	0.004658659
82	0.17063914	0.216916873	0.014735278	0.009202604	0.514322208	0.526187569	0.611965446	0.70685909	0.006981758	0.00775352	0.0044695	0.004733104
83	0.170922414	0.216040897	0.014872394	0.009268273	0.516229965	0.527303106	0.614114912	0.7050969	0.007030134	0.00784226	0.004483713	0.00478456
84	0.170681359	0.216888405	0.014934739	0.00932522	0.521189287	0.530565989	0.6162263	0.70349662	0.007010874	0.007923865	0.004465015	0.004860205
85	0.170072289	0.217777604	0.015024874	0.009409176	0.521029752	0.533330015	0.616373293	0.702784994	0.007011658	0.008013216	0.004506715	0.004902461
86	0.170115765	0.21789139	0.015025706	0.009356328	0.520309086	0.534290313	0.617587294	0.703833447	0.006997617	0.008028089	0.004488146	0.004868182
87	0.169489142	0.218963071	0.015063616	0.009466284	0.517171039	0.533693559	0.614934501	0.705454463	0.007024261	0.008039355	0.004570596	0.004895688
88	0.169197103	0.219455605	0.015070101	0.009398582	0.517970198	0.533014298	0.614949663	0.707173531	0.007037522	0.008032579	0.004530397	0.004868185
89	0.169508936	0.219380765	0.01503201	0.009347045	0.515052102	0.530650532	0.613163145	0.709520002	0.007055266	0.007976744	0.00453283	0.004814215
90	0.169459218	0.219560497	0.015065453	0.009383905	0.512895151	0.52828019	0.610951925	0.709858044	0.007106673	0.00795878	0.004570946	0.004812959
91	0.169541432	0.219560292	0.015045806	0.009384997	0.513653317	0.526293269	0.611545027	0.708434479	0.0071273	0.007918506	0.004564362	0.004820635
92	0.169900944	0.218846191	0.015109354	0.009487932	0.511860092	0.525634259	0.613368361	0.706749504	0.00716736	0.007941994	0.004631438	0.004856494
93	0.170050744	0.219026332	0.015124207	0.009516229	0.515152416	0.527164389	0.616635726	0.705733096	0.007151264	0.007972943	0.004613921	0.004902308
94	0.170210954	0.219014049	0.015209777	0.009514324	0.518433076	0.530416639	0.617576862	0.704748738	0.007142258	0.008067519	0.004581784	0.00493254
95	0.170248967	0.218632938	0.015294729	0.009488665	0.520260309	0.531935332	0.618342228	0.704466854	0.007158922	0.008135807	0.004552089	0.004936576
96	0.170194407	0.218794534	0.015323621	0.009551713	0.520409508	0.534091556	0.619107166	0.70534605	0.007139404	0.008184217	0.004580911	0.004970802
97	0.169971139	0.219053251	0.015321028	0.009545738	0.51942759	0.533668993	0.617286702	0.706982896	0.00714467	0.008176358	0.004587418	0.00495832
98	0.17011544	0.218767946	0.015296426	0.009520323	0.517978086	0.532784092	0.614684124	0.708002919	0.007146734	0.008149692	0.004589004	0.004931319
99	0.170139034	0.219087451	0.015272008	0.009524425	0.517642245	0.530959292	0.614371298	0.708474362	0.007163193	0.008108815	0.00459418	0.004930245
100	0.170297455	0.219099156	0.015209464	0.009559647	0.51626235	0.529784686	0.615145926	0.709024883	0.007151723	0.008057741	0.004624361	0.004935286
101	0.170806818	0.218520728	0.015202514	0.009524629	0.517799629	0.529989585	0.613847567	0.70915329	0.00714534	0.008057174	0.00459278	0.004931849
102	0.171172362	0.218412934	0.015230525	0.009561242	0.516811527	0.529406899	0.61389024	0.708082904	0.00716738	0.008063145	0.004619882	0.00494136
103	0.171407181	0.218117817	0.015281662	0.009619502	0.520350675	0.529973099	0.61443061	0.706036124	0.007182792	0.00809887	0.004613988	0.005005514
104	0.171872124	0.217512517	0.015330754	0.009691587	0.519920953	0.531541608	0.617390636	0.705854325	0.00718182	0.008148934	0.004652728	0.005038859
105	0.172044071	0.217443367	0.015392931	0.009692606	0.522174218	0.534147454	0.618047994	0.706180711	0.007170836	0.008222095	0.004631377	0.005061229
106	0.172173029	0.217564464	0.015321123	0.009707181	0.521282017	0.535996004	0.617384811	0.707248181	0.007109062	0.008212061	0.004647002	0.005060179
107	0.172515723	0.216962338	0.015268043	0.009765012	0.521114233	0.535590548	0.617057731	0.708045524	0.007090623	0.00817742	0.004676325	0.005088687
108	0.172584514	0.217054868	0.015223325	0.009715957	0.519937044	0.53604917	0.61708491	0.709601983	0.007062874	0.008160451	0.004664271	0.005051686
109	0.172609067	0.217189388	0.015192439	0.009757443	0.518607191	0.534241135	0.614408618	0.710231852	0.007076013	0.008116426	0.004697163	0.00506028
110	0.172880557	0.216889414	0.015160403	0.00976301	0.517882828	0.531991273	0.611299187	0.710666524	0.007095201	0.008065202	0.004706915	0.005056095
111	0.172912133	0.216575498	0.015180557	0.009761158	0.518312286	0.530691638	0.612846781	0.71023272	0.007124362	0.008056195	0.00470183	0.005059328
112	0.173229466	0.216607133	0.0151595	0.009829834	0.516303792	0.530460628	0.611980878	0.709619704	0.007117982	0.008041518	0.004754653	0.005075181
113	0.173751537	0.216078815	0.015176589	0.009795216	0.518768072	0.531186616	0.613605519	0.708355197	0.007114988	0.008061601	0.004713771	0.005081445
114	0.173792091	0.216118388	0.015214758	0.009812573	0.519481189	0.533290235	0.613795274	0.708370752	0.007100876	0.008113882	0.004715126	0.005097447
115	0.173958797	0.216130003	0.015238076	0.009818438	0.520148568	0.534453943	0.61409707	0.708114564	0.007094026	0.00814405	0.004711392	0.005107046
116	0.174608074	0.215679963	0.015212103	0.009837458	0.519853536	0.535616715	0.615178666	0.708514541	0.007064246	0.008147857	0.004723421	0.005114037
117	0.174659402	0.215718785	0.015166246	0.009812645	0.520796126	0.536923236	0.614715521	0.709150668	0.007023136	0.00814311	0.004702257	0.005110388
118	0.174688458	0.215823413	0.015160731	0.00978086	0.519361565	0.536223467	0.614798828	0.710421525	0.007031191	0.00812954	0.004701057	0.005079803
119	0.17502386	0.215540661	0.01508749	0.009754319	0.517877989	0.535533796	0.610081801	0.710928995	0.007007629	0.008079861	0.004702772	0.005051547
120	0.17520863	0.215356414	0.0150577	0.009746046	0.517655589	0.533949037	0.610163104	0.71172912	0.007017656	0.008040044	0.004700951	0.005045095
121	0.17537715	0.215143351	0.015041927	0.009690781	0.516901293	0.532747903	0.61034598	0.712143071	0.007028372	0.008013555	0.004681604	0.005009177
122	0.175977202	0.214630081	0.015039125	0.009756701	0.516511693	0.532170582	0.611099493	0.711828566	0.007035745	0.00800338	0.004717251	0.00503945
123	0.176086332	0.214573837	0.015065271	0.009726932	0.516179101	0.533029412	0.612432749	0.709741467	0.007035038	0.008030233	0.004706093	0.005020839
124	0.176161653	0.214574561	0.015105685	0.009782286	0.516679574	0.533934583	0.612394131	0.710240778	0.007040237	0.008065448	0.004727979	0.005054307
125	0.176494671	0.214129736	0.015124936	0.009822202	0.517351561	0.535754956	0.612055047	0.710335784	0.007021677	0.008103259	0.00474067	0.005081532
126	0.176714514	0.214101048	0.015151419	0.009830901	0.516770627	0.536854205	0.612772153	0.710498827	0.007017316	0.008134103	0.00475058	0.005080321
127	0.176621255	0.213977938	0.015160271	0.009811068	0.517893568	0.538239546	0.612704856	0.711481469	0.007000414	0.008159857	0.004729979	0.005081089
128	0.176893803	0.213712185	0.015109044	0.00977987	0.516869358	0.537132667	0.612892441	0.712667819	0.006993483	0.008115561	0.004724955	0.005054915
129	0.176839754	0.213813749	0.015091819	0.00979654	0.515768489	0.537273136	0.609834296	0.713801136	0.00698339	0.008108429	0.004743793	0.005052747
130	0.176775773	0.213860357	0.015041162	0.009780932	0.514464952	0.535421523	0.607868745	0.71473057	0.0069878	0.008053362	0.004748985	0.005031947
131	0.176999472	0.213476023	0.015041218	0.009750178	0.513615393	0.534579212	0.608197426	0.714186578	0.007000496	0.008040722	0.004742336	0.005007842
132	0.177158041	0.213512444	0.015059164	0.00981666	0.511106297	0.53412725	0.607830343	0.713620089	0.007015654	0.00804351	0.004799303	0.005017357
133	0.177206531	0.213626217	0.015051618	0.009758486	0.513365475	0.533677498	0.608674304	0.713701389	0.007018908	0.00803271	0.004748816	0.00500967
134	0.177572334	0.213114766	0.015093672	0.009837077	0.512752719	0.535174395	0.610831657	0.712968255	0.007015925	0.008077747	0.004793089	0.005043988
135	0.177754548	0.213154863	0.01509972	0.009783406	0.51480924	0.536665647	0.611879597	0.713074807	0.006996219	0.008103501	0.004746818	0.005036588
136	0.177823096	0.213136509	0.015114029	0.009723094	0.514337708	0.537606698	0.612692238	0.713266192	0.006988626	0.008125403	0.00472214	0.005000954
137	0.177953193	0.212819354	0.015079978	0.009764236	0.514389487	0.539455279	0.612536374	0.714448582	0.006945004	0.008134974	0.004741616	0.00502262
138	0.177863928	0.212808099	0.015064423	0.009743636	0.513053176	0.538435421	0.610554975	0.715237126	0.006953204	0.008111219	0.004744633	0.004999003
139	0.177772775	0.212904172	0.015067891	0.009734209	0.512771683	0.538089425	0.609930697	0.715991684	0.006960018	0.008107873	0.004742782	0.004991427
140	0.178002471	0.212593608	0.015047086	0.009713426	0.512107113	0.537120592	0.608665169	0.716373249	0.006964986	0.0080821	0.004739111	0.004974315
141	0.177867022	0.212597219	0.015037499	0.009717	0.509607807	0.535120431	0.608254487	0.716556388	0.006990626	0.008046873	0.004765141	0.004951859
142	0.177829329	0.212626577	0.015022703	0.009743602	0.509438759	0.534934673	0.606775487	0.716096098	0.006986538	0.008036165	0.004779833	0.004963769
143	0.177981928	0.21219749	0.015019306	0.00969845	0.511748762	0.536320526	0.608519732	0.715322461	0.006964144	0.008055162	0.00473528	0.00496317
144	0.178040764	0.21209214	0.015037804	0.00963784	0.512782342	0.536525888	0.610169944	0.715021439	0.006969633	0.008068171	0.004695726	0.004942114
145	0.178175211	0.211856927	0.015034121	0.009642067	0.512123463	0.538949022	0.61054905	0.714967034	0.006931496	0.008102625	0.004704138	0.004937929
146	0.178815673	0.211496866	0.015041267	0.009571467	0.513672265	0.539242694	0.610242001	0.71573569	0.006930374	0.008110893	0.00465487	0.004916597
147	0.178998486	0.211459265	0.015034987	0.009578285	0.513340393	0.54034894	0.610962164	0.716247115	0.006910848	0.008124139	0.004661364	0.004916921
148	0.179376991	0.211700066	0.015020599	0.00953791	0.513385646	0.539143785	0.608121725	0.716735504	0.006922336	0.008098263	0.004641284	0.004896626
149	0.1795092	0.211391092	0.015002942	0.009537677	0.511619126	0.538479914	0.606967523	0.717314946	0.006924159	0.008078783	0.004658019	0.004879658
150	0.179549352	0.21155874	0.014973285	0.00956328	0.5109692	0.537823527	0.607140701	0.716284372	0.0069203	0.008052985	0.004676738	0.004886542
151	0.179582711	0.211551091	0.014974221	0.009518197	0.509242519	0.536918538	0.606738844	0.718640825	0.006934284	0.008039937	0.004671126	0.004847071
152	0.179791096	0.211285602	0.014940677	0.009585771	0.509427627	0.536607302	0.605906386	0.718033285	0.006923401	0.008017276	0.004702514	0.004883257
153	0.179864086	0.211298676	0.01492142	0.009517215	0.509264191	0.535887877	0.606256435	0.717588255	0.006925212	0.007996208	0.004670438	0.004846777
154	0.179904019	0.211303928	0.014982261	0.009547588	0.509539247	0.537483928	0.606325006	0.717511387	0.006929537	0.008052724	0.004682717	0.004864871
155	0.180124764	0.210973813	0.014971576	0.009544175	0.509383341	0.537484584	0.609554301	0.716815979	0.006924585	0.008046991	0.004682531	0.004861644
156	0.180264173	0.21095431	0.014968972	0.009611547	0.507854178	0.538247362	0.609801604	0.716911665	0.006911962	0.00805701	0.004730283	0.004881264
157	0.180325846	0.210915879	0.014988488	0.009553457	0.510325271	0.53955885	0.609616977	0.717486224	0.006901317	0.008087171	0.004678086	0.004875371
158	0.180375296	0.210646902	0.014970702	0.009559067	0.510021464	0.539366715	0.60975575	0.718339523	0.006896004	0.008074698	0.004683738	0.004875329
159	0.180366404	0.210807356	0.014993314	0.009566192	0.508445434	0.53878689	0.607785014	0.719349686	0.006915113	0.008078201	0.004702305	0.004863887
160	0.180286473	0.210831678	0.014966233	0.009542358	0.507295006	0.537867385	0.605380733	0.718707958	0.006916384	0.008049849	0.004701567	0.004840791
161	0.180553274	0.210673546	0.01493538	0.009560489	0.503301665	0.537144023	0.604749549	0.719980569	0.00691293	0.00802245	0.004748679	0.00481181
162	0.180528773	0.210777057	0.014922218	0.009532356	0.504541915	0.53537624	0.605786336	0.719613303	0.006933217	0.007989001	0.004722883	0.004809473
163	0.180603646	0.210743739	0.014926105	0.009558368	0.502977354	0.536764767	0.604890462	0.718906383	0.006914298	0.008011807	0.004750725	0.004807643
164	0.180824997	0.210676312	0.014914428	0.00958206	0.504732601	0.535954536	0.605720479	0.718442207	0.006920973	0.007993455	0.004745682	0.004836378
165	0.180882708	0.210627772	0.014935081	0.009597566	0.505439467	0.53618241	0.608969652	0.718110694	0.006927153	0.008007928	0.004746577	0.004850989
166	0.181030771	0.210583952	0.014984923	0.009588769	0.508279894	0.539088935	0.609989661	0.718522209	0.006906717	0.008078206	0.004714991	0.004873778
167	0.181261096	0.210331054	0.014961259	0.009613466	0.507770298	0.539046473	0.609458986	0.71891691	0.006896445	0.008064814	0.004732034	0.004881432
168	0.181268893	0.210183147	0.014942859	0.009597078	0.507489318	0.539759184	0.606935255	0.719994133	0.006877314	0.008065545	0.004726663	0.004870415
169	0.181284513	0.210227249	0.014891273	0.009596472	0.506446395	0.53913091	0.605913539	0.720696209	0.006862927	0.008028346	0.004736373	0.004860099
170	0.181401605	0.210069497	0.014897914	0.009595292	0.505414378	0.537864614	0.605368637	0.720422751	0.006884853	0.008013061	0.004745693	0.004849599
171	0.1814858	0.210080061	0.014875199	0.009539254	0.50473613	0.537426561	0.605268152	0.721041449	0.006880872	0.007994327	0.004724448	0.004814806
172	0.181498521	0.209929209	0.014904617	0.00960183	0.503800111	0.536856552	0.605409097	0.720777973	0.006902976	0.008001641	0.004764427	0.004837403
173	0.18169745	0.209790822	0.014913127	0.009603151	0.504085785	0.53710145	0.604908206	0.720041378	0.006903265	0.008009862	0.004762339	0.004840812
174	0.181833733	0.209699889	0.014931077	0.009625755	0.50243852	0.536102332	0.606667522	0.719734492	0.006926492	0.008004585	0.004789405	0.00483635
175	0.181945836	0.209556092	0.014916691	0.009614739	0.503972868	0.537207537	0.605553913	0.719083535	0.006903332	0.008013359	0.004769171	0.004845568
176	0.182129242	0.209224668	0.014922493	0.009602152	0.504553705	0.538357324	0.606666975	0.718974058	0.00688886	0.008033633	0.004757351	0.004844801
177	0.18236494	0.209243263	0.014876647	0.009609412	0.504825178	0.538563658	0.606576666	0.719536755	0.006864626	0.008012021	0.004758339	0.004851073
178	0.182360151	0.209250653	0.014947758	0.009595454	0.503130128	0.538168137	0.605171222	0.720329664	0.006903351	0.008044407	0.004767692	0.004827762
179	0.182555614	0.209102558	0.014901707	0.009596178	0.503790052	0.538576953	0.605466005	0.720685002	0.006875991	0.008025716	0.004761719	0.004834459
180	0.182623254	0.209076303	0.014881199	0.009592142	0.503524367	0.537605207	0.604290996	0.720982796	0.006880989	0.00800021	0.004762265	0.004829877
181	0.182685332	0.209129669	0.014880721	0.009563168	0.503551735	0.537503244	0.604785237	0.721396732	0.006882285	0.007998436	0.004747618	0.00481555
182	0.182787606	0.208973464	0.014871549	0.009594089	0.501155633	0.535640723	0.605001175	0.721033417	0.006905742	0.007965807	0.004785957	0.004808132
183	0.182981742	0.208926631	0.014885891	0.009604654	0.502470942	0.536540787	0.604212024	0.720485892	0.006899003	0.007986888	0.004778594	0.00482606
184	0.183131444	0.208895053	0.014895841	0.009591193	0.502230427	0.536855388	0.605196182	0.720226242	0.006898929	0.007996912	0.004774204	0.004816989
185	0.183250017	0.20864393	0.014902348	0.009595304	0.503797478	0.538110691	0.606335786	0.719754584	0.006883235	0.008019113	0.004761214	0.00483409
186	0.183324552	0.208596157	0.014889741	0.009641132	0.50449823	0.537765892	0.607129313	0.719877436	0.006882546	0.008007195	0.004777198	0.004863934
187	0.183274645	0.208642108	0.014924618	0.009703998	0.503939863	0.538512665	0.606472097	0.720380765	0.006887522	0.008037096	0.004813767	0.004890231
188	0.183464294	0.208573444	0.014910494	0.009679928	0.505270304	0.538315554	0.606641556	0.721024627	0.006883943	0.008026551	0.004788948	0.00489098
189	0.183553103	0.208612548	0.01488182	0.009670953	0.504123174	0.538440114	0.605427508	0.721189047	0.006868851	0.008012969	0.004795601	0.004875352
190	0.183598674	0.208560545	0.014933153	0.009642537	0.505120358	0.537754656	0.605677915	0.721410857	0.00690278	0.008030373	0.004771895	0.004870642
191	0.18370496	0.20846659	0.014916395	0.00968912	0.502379999	0.537552059	0.607348306	0.721341711	0.006898056	0.008018339	0.0048215	0.00486762
192	0.183761257	0.208509965	0.014930054	0.00965274	0.503589612	0.537439487	0.606005647	0.721170374	0.006906053	0.008024001	0.00479172	0.00486102
193	0.183780669	0.208420677	0.014939043	0.009644105	0.503739575	0.53699014	0.60591181	0.720558753	0.006916924	0.008022119	0.004785988	0.004858117
194	0.184002789	0.20823834	0.014918085	0.009656496	0.503972582	0.536871056	0.607068837	0.720302071	0.006908997	0.008009088	0.004789887	0.004866609
195	0.184112617	0.208210491	0.01491371	0.009640313	0.505200742	0.53712257	0.607817025	0.719784206	0.00690322	0.00801049	0.00477002	0.004870293
196	0.184221746	0.208150233	0.01496513	0.009688502	0.504939061	0.537800764	0.608035172	0.719710248	0.006916872	0.008048258	0.004796399	0.004892103
197	0.184348145	0.208012663	0.014930784	0.009722077	0.505469379	0.539430005	0.609812487	0.720279046	0.006876671	0.008054113	0.004807865	0.004914212
198	0.184576413	0.208050273	0.014935496	0.00969804	0.506382831	0.539107236	0.61023758	0.720454061	0.006883662	0.008051834	0.004787119	0.004910921
199	0.184657643	0.207996188	0.014935374	0.009699479	0.507608583	0.538774459	0.608793379	0.720490847	0.006888576	0.008046798	0.00477594	0.004923539
200	0.184669475	0.207910025	0.014949696	0.009686098	0.505876445	0.539440915	0.608097561	0.720550964	0.006885218	0.008064478	0.004786129	0.004899969
201	0.18466814	0.208063274	0.014945782	0.00968034	0.505856644	0.538293344	0.607621102	0.72050362	0.006900567	0.008045215	0.004783476	0.004896864
202	0.184722893	0.208211064	0.015005872	0.009745496	0.503899541	0.537536922	0.607984545	0.720325419	0.006939662	0.00806621	0.004834745	0.004910751
203	0.184824468	0.208068085	0.014957532	0.009649808	0.505392328	0.537785401	0.609006049	0.7198144	0.00691359	0.008043942	0.004772869	0.004876939
204	0.184996687	0.207953744	0.014955001	0.00964766	0.505251403	0.537035238	0.609164245	0.719353631	0.006923638	0.008031363	0.004773166	0.004874494
205	0.185113031	0.207976263	0.014935959	0.009628046	0.506293304	0.537673259	0.608615324	0.719263904	0.006905293	0.008030666	0.004753431	0.004874615
206	0.185245507	0.207653826	0.014974266	0.00959852	0.505330143	0.538233063	0.610390292	0.719432226	0.006914621	0.008059645	0.004748099	0.004850421
207	0.1854687	0.207658407	0.014951629	0.009615162	0.505796444	0.537877104	0.611127273	0.719143969	0.00690949	0.008042139	0.004751847	0.004863315
208	0.185592703	0.207566876	0.014951725	0.009610445	0.506397062	0.538697599	0.609817468	0.719538387	0.006897267	0.008054458	0.004743744	0.004866701
209	0.185817824	0.207403561	0.014910223	0.009617978	0.506971727	0.538140229	0.609504996	0.719382107	0.006886432	0.008023791	0.004741935	0.004876043
210	0.185968462	0.207400883	0.014926545	0.00959197	0.507652818	0.539219905	0.609134271	0.71944134	0.006877855	0.00804869	0.004722579	0.004869391
211	0.186041665	0.207496127	0.014918035	0.009575309	0.507209884	0.537300661	0.607990971	0.719478485	0.006902565	0.00801547	0.004718618	0.004856691
212	0.186150307	0.20725999	0.014943939	0.009645825	0.508379332	0.5385665	0.609386241	0.719097513	0.006895634	0.008048305	0.004742087	0.004903738
213	0.186272733	0.207208258	0.014929922	0.009581898	0.508337393	0.538191622	0.608484383	0.718800428	0.006894763	0.008035159	0.004711061	0.004870837
214	0.186354029	0.207171046	0.014935514	0.009626135	0.509616933	0.537366037	0.607832365	0.71852473	0.006909676	0.008025838	0.004720494	0.004905641
215	0.186611622	0.207013897	0.01488777	0.009602657	0.508623668	0.538343318	0.610888454	0.718197205	0.006873039	0.008014731	0.004718518	0.004884139
216	0.186926734	0.206890878	0.014917478	0.009594876	0.508725912	0.537990369	0.611069945	0.718438975	0.006892019	0.008025459	0.004713714	0.004881162
217	0.187079169	0.206738782	0.014900612	0.009613499	0.508615092	0.538479272	0.613078985	0.718256219	0.006876941	0.008023671	0.004723928	0.004889571
218	0.18724215	0.206584223	0.014900174	0.009586944	0.50949381	0.538219655	0.609765758	0.718513128	0.006880607	0.008019567	0.004702455	0.004884489
219	0.187300225	0.206595093	0.014877683	0.00959635	0.509853157	0.537476245	0.609921307	0.718507058	0.006881282	0.007996401	0.004703621	0.004892729
220	0.18734857	0.206510945	0.01490053	0.009611213	0.511166707	0.538375572	0.610149187	0.718496209	0.006878449	0.008022081	0.004698281	0.004912932
221	0.187443054	0.206435499	0.01490208	0.009627997	0.511087904	0.537445503	0.610253128	0.718344733	0.006893024	0.008009056	0.004707244	0.004920753
222	0.18740132	0.20633989	0.014930623	0.009648333	0.51183324	0.537845497	0.61020148	0.718342389	0.006900255	0.008030368	0.004709995	0.004938338
223	0.187415744	0.206524736	0.014914002	0.009644382	0.512293607	0.53732975	0.610798355	0.718053257	0.006900265	0.008013737	0.004703627	0.004940755
224	0.187509607	0.206362406	0.014939797	0.009618133	0.512950854	0.537855437	0.611903937	0.717382827	0.006904346	0.008035451	0.004684503	0.00493363
225	0.18765033	0.206381157	0.014952484	0.009613386	0.51349444	0.537777224	0.613501252	0.71750526	0.006911379	0.008041105	0.004676966	0.00493642
226	0.187642005	0.206352296	0.014926033	0.009681562	0.514962619	0.539183001	0.613653857	0.717472689	0.00687817	0.008047863	0.004695919	0.004985643
227	0.187834113	0.206152652	0.014929127	0.009714674	0.514907814	0.538941068	0.613720985	0.716789871	0.006883207	0.00804592	0.004712512	0.005002162
228	0.187913562	0.206163246	0.01493601	0.009666104	0.515251636	0.5385972	0.612449235	0.716674002	0.006891517	0.008044493	0.004685628	0.004980476
229	0.18802619	0.206147841	0.014935562	0.009683434	0.515246309	0.539471936	0.613950498	0.717108287	0.006878245	0.008057317	0.00469408	0.004989354
230	0.188088849	0.206073524	0.014984003	0.009690601	0.515242078	0.537748692	0.613525072	0.717359566	0.006926375	0.008057628	0.004697596	0.004993005
231	0.188151393	0.206015711	0.014961761	0.009724414	0.515503083	0.538217154	0.612992473	0.71722209	0.006909085	0.008052676	0.004711449	0.005012965
232	0.188289832	0.205933718	0.014984731	0.009720388	0.516333951	0.538210428	0.612748336	0.716988133	0.006919793	0.008064938	0.004701422	0.005018966
233	0.188399398	0.205843506	0.014971447	0.009731496	0.517715861	0.537670472	0.614583495	0.716931831	0.006921742	0.008049705	0.004693346	0.00503815
234	0.188402692	0.205877428	0.014984676	0.009705877	0.5174618	0.538772567	0.614880145	0.716232217	0.006911344	0.008073332	0.004683456	0.005022421
235	0.188468316	0.205912693	0.014971843	0.009739933	0.519002348	0.539391676	0.615074507	0.715975965	0.006896156	0.008075687	0.004684885	0.005055048
236	0.188643482	0.205712353	0.014980934	0.009726558	0.519117666	0.539404828	0.616783162	0.715836727	0.006900146	0.008080788	0.00467733	0.005049228
237	0.188744482	0.20566886	0.015005654	0.009729647	0.520809225	0.539677088	0.616674157	0.715730507	0.006907446	0.008098208	0.004662357	0.00506729
238	0.188720991	0.205627577	0.014982915	0.009752599	0.520935897	0.539287319	0.616715872	0.71575908	0.006902819	0.008080096	0.00467212	0.005080479
239	0.188940554	0.205512332	0.014984732	0.009764693	0.520397706	0.539502764	0.615587612	0.715940616	0.006900428	0.008084304	0.004683169	0.005081524
240	0.18897993	0.205456344	0.014989939	0.009748087	0.520088059	0.539425044	0.616027209	0.716221002	0.00690399	0.008085949	0.004678223	0.005069864
241	0.18904579	0.205526911	0.014944569	0.009787693	0.521073703	0.538949455	0.615509399	0.715599612	0.006890202	0.008054367	0.004687584	0.005100109
242	0.189115579	0.205504515	0.014936174	0.009805375	0.520235496	0.538202276	0.616135875	0.715142668	0.006897491	0.008038683	0.004704271	0.005101104
243	0.189291476	0.205466906	0.014954992	0.009750385	0.521655134	0.539446531	0.615574692	0.714972965	0.006887573	0.008067419	0.004664047	0.005086338
244	0.189410367	0.20541676	0.014965217	0.009752061	0.521970342	0.539160556	0.617723302	0.714815686	0.006896562	0.008068655	0.004661774	0.005090287
245	0.189550529	0.20519094	0.014964356	0.009813492	0.521316048	0.538758795	0.619170384	0.714373834	0.006902178	0.008062178	0.004697561	0.005115931
246	0.189708563	0.205154672	0.015008561	0.009765263	0.522321362	0.540039962	0.618871506	0.714144952	0.006903338	0.008105223	0.004664658	0.005100605
247	0.189714535	0.205092757	0.014992783	0.009805458	0.524374007	0.540522092	0.619406917	0.713379922	0.006888853	0.00810393	0.004663731	0.005141727
248	0.189924572	0.205035432	0.014968742	0.009773735	0.524624491	0.540071731	0.617948813	0.713730092	0.006884548	0.008084194	0.004646194	0.005127541
249	0.189908768	0.20497614	0.015022394	0.009801325	0.523200488	0.541091356	0.618035806	0.713893681	0.006893906	0.008128488	0.004673267	0.005128058
250	0.189971363	0.204985176	0.014980092	0.009783403	0.524429656	0.5401293	0.617694447	0.713913109	0.006888905	0.008091187	0.004652696	0.005130707
251	0.190118698	0.204856472	0.014974059	0.009762196	0.525359393	0.540312722	0.618103083	0.71369528	0.006883384	0.008090675	0.004633535	0.005128661
252	0.190212758	0.204925849	0.015020529	0.009796725	0.52491724	0.539694501	0.618456009	0.713592853	0.006914032	0.008106497	0.004654255	0.00514247
253	0.190223356	0.204901185	0.014991927	0.009796452	0.524350725	0.538925998	0.616770986	0.713067713	0.006912388	0.008079539	0.004659675	0.005136777
254	0.190297046	0.204728572	0.014979768	0.009838821	0.525157368	0.538819669	0.617835723	0.712925542	0.006908374	0.008071394	0.004671892	0.005166929
255	0.19039561	0.204686909	0.014967256	0.009811456	0.526288166	0.539600926	0.619013258	0.712835361	0.006890911	0.008076345	0.004647803	0.005163653
256	0.190504902	0.204636469	0.014965771	0.009894246	0.524742505	0.53997208	0.619218172	0.71241844	0.006884673	0.008081098	0.004702315	0.005191931
257	0.190732776	0.204486669	0.014974451	0.00983025	0.525689717	0.540097572	0.618811867	0.712657941	0.006886786	0.008087665	0.004662589	0.005167661
258	0.190729306	0.204417538	0.014948894	0.00985801	0.525557028	0.539941628	0.61876313	0.712462461	0.006877364	0.00807153	0.004677064	0.005180946
259	0.190831041	0.204262638	0.014940103	0.009826123	0.527190198	0.539934842	0.617760307	0.712689604	0.006873421	0.008066682	0.004645887	0.005180236
260	0.190984076	0.204127308	0.014914972	0.009839028	0.526181971	0.539197901	0.618530784	0.713051058	0.00687285	0.008042122	0.004661909	0.005177119
261	0.190974394	0.204063483	0.014920309	0.009864404	0.526017323	0.539745325	0.617220043	0.712822481	0.006867142	0.008053167	0.004675557	0.005188847
262	0.191020583	0.204089596	0.014947114	0.009904108	0.525701699	0.540051031	0.616656843	0.712840865	0.00687491	0.008072204	0.004697502	0.005206606
263	0.191078668	0.20390521	0.014916384	0.009878384	0.526519658	0.539067452	0.61868676	0.712444169	0.006875447	0.008040937	0.004677221	0.005201163
264	0.19117905	0.203902268	0.014948574	0.009890946	0.525980471	0.539217907	0.618644878	0.712206402	0.006888035	0.008060539	0.004688502	0.005202444
265	0.191313995	0.203908389	0.01490333	0.009883382	0.526071715	0.539552384	0.619285926	0.712048554	0.006862203	0.008041127	0.004684014	0.005199368
266	0.191315741	0.20374442	0.014949267	0.009916701	0.527163249	0.540566464	0.619895701	0.711893228	0.006868195	0.008081072	0.004688981	0.00522772
267	0.191427433	0.203787123	0.014901265	0.009893151	0.528017705	0.539746913	0.619148846	0.71174503	0.006858353	0.008042912	0.004669392	0.005223759
268	0.19155756	0.203732748	0.014912316	0.009885811	0.527695681	0.540095916	0.619424086	0.71183859	0.006858235	0.008054081	0.004669111	0.0052167
269	0.191726621	0.203669146	0.014870812	0.00986834	0.527827437	0.539471414	0.620303668	0.711879406	0.006848434	0.008022378	0.004659559	0.005208781
270	0.191707141	0.203609569	0.014948078	0.009908948	0.526538964	0.539848726	0.620161891	0.711986656	0.006878377	0.008069701	0.004691501	0.005217447
271	0.191702741	0.203567046	0.014947105	0.00987624	0.527890957	0.539103073	0.619242377	0.711688276	0.006889075	0.00805803	0.004662662	0.005213578
272	0.191874408	0.203540348	0.014913638	0.009888789	0.527800501	0.540314338	0.618865745	0.711661345	0.006855586	0.008058052	0.004669481	0.005219308
273	0.19184512	0.203530976	0.014888773	0.009919623	0.527930829	0.539941557	0.617554872	0.711594323	0.006849706	0.008039067	0.004682748	0.005236875
274	0.191847356	0.203397352	0.014915004	0.00993495	0.527931085	0.539883385	0.618369234	0.711491913	0.006862641	0.008052363	0.004689981	0.005244969
275	0.191925018	0.203389289	0.014926467	0.009943542	0.528044895	0.539235267	0.618747336	0.711219323	0.00687759	0.008048877	0.004692905	0.005250637
276	0.191924281	0.203387812	0.014893898	0.00988912	0.52885367	0.540207138	0.619053952	0.711558804	0.006848108	0.00804579	0.004659223	0.005229897
277	0.191811641	0.203283892	0.014934755	0.009931725	0.52712878	0.539489455	0.618800308	0.7117037	0.006877612	0.008057143	0.004696427	0.005235298
278	0.191957419	0.203257544	0.01490011	0.009864124	0.528218614	0.540028084	0.619160276	0.711503422	0.006853632	0.008046478	0.00465371	0.005210414
279	0.192040828	0.203252385	0.014915215	0.009910584	0.528628419	0.54018521	0.617988079	0.711738948	0.006858236	0.008056979	0.004671568	0.005239016
280	0.191981362	0.203318797	0.014920508	0.009900844	0.526937631	0.539771691	0.618422834	0.711554978	0.00686684	0.008053668	0.004683717	0.005217127
281	0.192127495	0.203258341	0.014866994	0.009849759	0.527905489	0.539748833	0.618573149	0.711855896	0.006842551	0.008024443	0.004650017	0.005199742
282	0.192172109	0.203231882	0.014900377	0.00987791	0.528012313	0.539602988	0.618333146	0.712073856	0.006860089	0.008040288	0.004662252	0.005215658
283	0.192153921	0.20324854	0.014910812	0.009871152	0.526619789	0.540865317	0.616606475	0.711806036	0.006846071	0.008064741	0.004672808	0.005198344
284	0.19220616	0.203162272	0.014949441	0.00991616	0.525673238	0.540431209	0.617914839	0.71209938	0.006870297	0.008079144	0.0047035	0.00521266
285	0.192167506	0.20317284	0.014949207	0.009871244	0.528525807	0.54068737	0.618520834	0.711735168	0.00686636	0.008082847	0.004654037	0.005217207
286	0.192119061	0.203262849	0.014948809	0.009892683	0.527492251	0.54063683	0.618157817	0.711829439	0.006866932	0.008081877	0.004674369	0.005218314
287	0.19215255	0.203109535	0.014927488	0.009872338	0.529006225	0.541597316	0.619666091	0.711816495	0.006842801	0.008084687	0.00464981	0.005222528
288	0.192162938	0.203135731	0.014932469	0.009892358	0.529665506	0.540884381	0.617118123	0.711984403	0.00685573	0.008076739	0.004652717	0.005239641
289	0.192234432	0.203140258	0.014944039	0.009882264	0.528493575	0.541316896	0.619559394	0.712181088	0.006854578	0.008089461	0.004659551	0.005222713
290	0.192283323	0.202998567	0.014953711	0.009910901	0.524732853	0.541005412	0.61792336	0.712275375	0.006863672	0.008090039	0.004710326	0.005200575
291	0.192176792	0.202915458	0.014948347	0.009892962	0.527721202	0.540759987	0.617929116	0.712554796	0.006864879	0.008083468	0.004672236	0.005220726
292	0.192065195	0.203081828	0.014967827	0.009872189	0.52646767	0.541337755	0.617631882	0.7122813	0.006865177	0.00810265	0.004674801	0.005197388
293	0.192118662	0.202980462	0.014964252	0.009860012	0.528540051	0.540939956	0.617530825	0.712496686	0.00686949	0.008094762	0.004648601	0.005211411
294	0.192157401	0.203026973	0.014989248	0.009902161	0.527155354	0.541055796	0.618022387	0.712318741	0.006879228	0.00811002	0.004682184	0.005219977
295	0.192067661	0.203026191	0.014959512	0.009839021	0.527393421	0.541289202	0.616060714	0.712555181	0.00686209	0.008097422	0.004649986	0.005189035
296	0.192083843	0.20281175	0.014984984	0.009854051	0.52713177	0.541397401	0.61692665	0.712311517	0.006872153	0.008112831	0.004659668	0.005194383
297	0.192194556	0.202747473	0.014983436	0.009916703	0.52608861	0.540556067	0.617570593	0.712411068	0.006884049	0.008099387	0.004699639	0.005217064
298	0.19211911	0.202851541	0.014990539	0.009851168	0.527618966	0.541632608	0.61656059	0.712910965	0.006871174	0.008119365	0.004653505	0.005197663
299	0.192088248	0.202886127	0.014985717	0.0098775	0.526986275	0.541354694	0.61782025	0.712494355	0.006873129	0.008112588	0.004672193	0.005205307
300	0.192155095	0.202929266	0.014977785	0.009830354	0.526972307	0.542171883	0.616837329	0.712846162	0.006857251	0.008120534	0.00465003	0.005180324
301	0.19210279	0.202771451	0.014997752	0.009823049	0.527050648	0.542123449	0.616403528	0.713320291	0.006867119	0.008130633	0.004645805	0.005177244
302	0.192155168	0.202781958	0.014978444	0.009846373	0.525199261	0.542100856	0.615703703	0.713217468	0.006858617	0.008119827	0.004675065	0.005171308
303	0.191992891	0.202822919	0.014998831	0.009806867	0.526097495	0.541989235	0.616480627	0.713637489	0.006869626	0.008129205	0.004647499	0.005159368
304	0.191981513	0.202782124	0.014983465	0.009856533	0.525220519	0.54229493	0.616684464	0.713911636	0.006858008	0.008125457	0.00467968	0.005176853
305	0.191991602	0.20275387	0.014986598	0.00980518	0.527428863	0.542819429	0.615941588	0.713673141	0.006851581	0.008135017	0.004633645	0.005171535
306	0.19202996	0.202838711	0.015022894	0.009813797	0.525965476	0.542871724	0.615980745	0.71365249	0.00686739	0.008155504	0.004652079	0.005161718
307	0.192021606	0.202821608	0.015030528	0.009819717	0.526604621	0.543133523	0.617269122	0.714048148	0.006866944	0.008163584	0.004648609	0.005171108
308	0.192024402	0.202747033	0.015022731	0.009788398	0.526492439	0.54213203	0.615387084	0.714075187	0.006878427	0.008144304	0.00463488	0.005153518
309	0.191917453	0.20280114	0.015002962	0.009773034	0.526492	0.542633594	0.615856657	0.714067602	0.006861851	0.008141111	0.00462761	0.005145424
310	0.191845476	0.202849079	0.015020037	0.009801326	0.525899008	0.542866915	0.617286729	0.714486728	0.006866156	0.008153881	0.004646818	0.005154508
311	0.192025932	0.202625008	0.015029612	0.009756626	0.526227699	0.542641003	0.61614792	0.714676063	0.006873928	0.008155684	0.004622419	0.005134207
312	0.191953102	0.202674284	0.015031492	0.009806618	0.525096276	0.542097628	0.615043621	0.714968572	0.006882956	0.008148536	0.004657199	0.005149419
313	0.191899135	0.202859156	0.015022712	0.009763555	0.525103829	0.542571695	0.614898197	0.714946142	0.006871814	0.008150898	0.004636675	0.00512688
314	0.191858407	0.202767799	0.015050787	0.009772583	0.524023815	0.542231913	0.615085363	0.714732438	0.00688977	0.008161017	0.004651517	0.005121066
315	0.191809463	0.20286523	0.015062371	0.009789019	0.522444496	0.54299864	0.61488833	0.714831312	0.006883524	0.008178847	0.0046748	0.005114219
316	0.191832503	0.20288472	0.015062444	0.009775228	0.524502475	0.542618923	0.615894028	0.715433325	0.006889277	0.008173167	0.004648097	0.005127131
317	0.191917497	0.202733171	0.015092425	0.009770135	0.525384171	0.543256536	0.616230268	0.715224943	0.006893366	0.008199059	0.004637061	0.005133074
318	0.191900348	0.202779609	0.015079528	0.00976583	0.524961658	0.542588953	0.615057521	0.715610597	0.006897543	0.008181985	0.004639144	0.005126686
319	0.191914013	0.202885407	0.015081694	0.009764148	0.524225641	0.54297485	0.614644929	0.715393731	0.006892713	0.008188981	0.004645531	0.005118617
320	0.191915024	0.202694775	0.01509266	0.009789164	0.524188159	0.543606951	0.613603292	0.715833222	0.006888185	0.008204475	0.0046578	0.005131364
321	0.192073545	0.202683201	0.015091091	0.009834019	0.524066256	0.543522191	0.614218281	0.716032553	0.006888748	0.008202343	0.004680341	0.005153678
322	0.192012393	0.202748878	0.015077956	0.009795584	0.523812734	0.542398693	0.613900197	0.716556233	0.006899692	0.008178264	0.004664532	0.005131052
323	0.191980389	0.202694934	0.015056908	0.009762655	0.523456928	0.543270558	0.613608973	0.716363125	0.006876933	0.008179975	0.004652326	0.005110329
324	0.192054519	0.202719849	0.015077249	0.009788622	0.522690281	0.543122658	0.613580455	0.716773982	0.006888453	0.008188796	0.004672204	0.005116418
325	0.191988665	0.202801823	0.015072557	0.009769523	0.523539308	0.542885175	0.612140185	0.716280302	0.006889889	0.008182668	0.004654794	0.005114729
326	0.19209991	0.202598195	0.015124361	0.009778208	0.522572416	0.543148617	0.61416891	0.71662262	0.006909585	0.008214776	0.004668386	0.005109822
327	0.192261113	0.202655994	0.015110191	0.009775617	0.522110805	0.543467089	0.614898954	0.716716591	0.006898299	0.008211892	0.004671662	0.005103955
328	0.192079898	0.202693304	0.01506968	0.009727458	0.523303378	0.542787529	0.613399478	0.71689371	0.006890046	0.008179634	0.004637046	0.005090412
329	0.192227566	0.202622882	0.015122662	0.009712984	0.522342699	0.543202553	0.613465358	0.717093548	0.006907993	0.008214669	0.004639478	0.005073506
330	0.192284339	0.20255769	0.015098215	0.009741391	0.522225763	0.544389706	0.613613518	0.717254226	0.006878902	0.008219313	0.004654186	0.005087205
331	0.192306937	0.202588332	0.01508624	0.00974569	0.520383657	0.542820588	0.613174114	0.717691199	0.006897118	0.008189122	0.004674192	0.005071498
332	0.192317016	0.202570065	0.015090711	0.009756419	0.521058326	0.543219509	0.613253397	0.717787639	0.006893142	0.008197569	0.004672756	0.005083663
333	0.192357479	0.202526588	0.015091732	0.009716306	0.521612322	0.543294551	0.611393219	0.717801052	0.006892476	0.008199256	0.004648161	0.005068145
334	0.192373791	0.202391775	0.01510475	0.009731251	0.522991745	0.543214246	0.611635464	0.717793649	0.006899635	0.008205115	0.004641887	0.005089364
335	0.192475939	0.202395146	0.015091009	0.009720515	0.518688639	0.542849057	0.612205356	0.717741686	0.006898869	0.00819214	0.004678594	0.005041921
336	0.192427239	0.202467346	0.015082075	0.009721041	0.519355524	0.544087491	0.612802528	0.71818319	0.006876107	0.008205968	0.004672365	0.005048676
337	0.192444517	0.20242902	0.015084565	0.009732552	0.517763126	0.543721095	0.612335447	0.718492616	0.006882769	0.008201796	0.004693395	0.005039157
338	0.192568581	0.202243435	0.01507906	0.009679534	0.519930374	0.544589613	0.612569621	0.718639896	0.006867161	0.008211899	0.00464685	0.005032684
339	0.192513423	0.20239334	0.015060541	0.009687054	0.518432786	0.544349877	0.612583196	0.718404573	0.006862337	0.008198204	0.004664968	0.005022086
340	0.192553709	0.202437379	0.015082613	0.009689387	0.518741801	0.543216563	0.613566567	0.71870337	0.006889488	0.008193125	0.004663097	0.00502629
341	0.192551609	0.202322834	0.015075053	0.009652922	0.518912182	0.543059242	0.611793085	0.71879645	0.006888406	0.008186647	0.004643903	0.005009019
342	0.192623053	0.202335179	0.015063273	0.009706808	0.517595612	0.543693443	0.612998509	0.718743406	0.00687347	0.008189803	0.004682607	0.005024201
343	0.19268502	0.202331356	0.015083985	0.00966395	0.517588456	0.542688001	0.611628153	0.719054943	0.006898087	0.008185898	0.004662001	0.005001949
344	0.192766622	0.202258098	0.015082927	0.009685867	0.516440715	0.542712231	0.612396746	0.719141785	0.006897238	0.008185689	0.004683691	0.005002176
345	0.192816939	0.202247128	0.015082695	0.009648298	0.516394737	0.542900717	0.610745755	0.719275859	0.006894289	0.008188406	0.004665968	0.00498233
346	0.192799733	0.202224263	0.015068842	0.009682896	0.515620032	0.543124557	0.611764645	0.719274837	0.006884584	0.008184258	0.004690201	0.004992695
347	0.193012261	0.202151361	0.015083541	0.009662828	0.515249663	0.543378431	0.611064976	0.719323497	0.00688747	0.008196071	0.004684059	0.004978769
348	0.193041809	0.202216196	0.015107402	0.009661329	0.514625064	0.54323447	0.611593089	0.719341726	0.00690054	0.008206862	0.004689367	0.004971962
349	0.192998319	0.202211786	0.01508808	0.009654677	0.516027105	0.543074254	0.611146752	0.719715668	0.006894132	0.008193948	0.004672602	0.004982075
350	0.193037565	0.202133661	0.015095751	0.009662854	0.516102122	0.543723022	0.610883677	0.719891013	0.006887844	0.008207907	0.004675835	0.004987019
351	0.193088065	0.202103558	0.015102995	0.009704095	0.513796485	0.542644849	0.611419731	0.71998501	0.006907433	0.008195562	0.004718165	0.00498593
352	0.193118144	0.202063251	0.015102448	0.009673898	0.513127706	0.543462081	0.610532374	0.720162643	0.00689484	0.008207608	0.004709953	0.004963945
353	0.193156476	0.202055221	0.015102112	0.009657874	0.514817994	0.541971253	0.610264401	0.720132743	0.006917201	0.008184911	0.004685827	0.004972047
354	0.193149334	0.202032616	0.015122244	0.009695747	0.514068379	0.543056578	0.61217689	0.720048369	0.00691001	0.008212234	0.00471147	0.004984277
355	0.193285101	0.202109489	0.015115279	0.009683716	0.512796818	0.541858183	0.61038102	0.720210387	0.006924941	0.008190338	0.004717937	0.004965779
356	0.19329758	0.201924205	0.015095895	0.009673879	0.512731852	0.542727234	0.610139323	0.720159135	0.006902942	0.008192953	0.004713773	0.004960106
357	0.193335217	0.201966811	0.015075172	0.009674269	0.513836363	0.542057882	0.610694568	0.720186555	0.006903556	0.008171616	0.004703278	0.004970991
358	0.193393429	0.201985832	0.015131592	0.009684628	0.51445164	0.543370682	0.612976872	0.720219437	0.006909529	0.008222063	0.004702355	0.004982273
359	0.193417181	0.202032126	0.01512514	0.00970579	0.513011174	0.542671632	0.610277561	0.720547462	0.006917156	0.008207984	0.004726611	0.004979179
360	0.193378057	0.201978943	0.015126706	0.009679373	0.51519971	0.543103465	0.611915564	0.720619777	0.00691134	0.008215366	0.004692563	0.00498681
361	0.193464906	0.201960161	0.015133263	0.009677756	0.513890211	0.543566051	0.611529305	0.720607955	0.006907335	0.008225928	0.004704452	0.004973304
362	0.193511827	0.20189273	0.015094872	0.009724255	0.51279664	0.543438107	0.611973738	0.72077554	0.006891743	0.008203129	0.00473769	0.004986565
363	0.193484174	0.201891311	0.015135399	0.00968196	0.512051468	0.542678699	0.612117984	0.720998694	0.00692174	0.008213659	0.004724298	0.004957662
364	0.193489103	0.201874167	0.015125859	0.009679698	0.511695576	0.542480742	0.61115782	0.720660117	0.006920372	0.008205487	0.004726639	0.004953059
365	0.19365999	0.201852131	0.015112302	0.009682469	0.512991824	0.543312685	0.61188096	0.720865082	0.006901597	0.008210705	0.004715442	0.004967027
366	0.193661754	0.201821582	0.015144691	0.009685432	0.513288389	0.542781025	0.611499221	0.720914514	0.00692444	0.008220251	0.004714012	0.00497142
367	0.193697086	0.201809209	0.015137918	0.009699616	0.512377064	0.543390646	0.61195723	0.721080818	0.006912115	0.008225803	0.004729755	0.004969861
368	0.193825764	0.201779589	0.015132708	0.00969888	0.510951157	0.543285805	0.611299949	0.72088984	0.006911323	0.008221385	0.004743226	0.004955654
369	0.193823651	0.201804718	0.015130686	0.009684326	0.512158189	0.543215272	0.611313461	0.720913858	0.006911466	0.00821922	0.004724419	0.004959907
370	0.193822482	0.201773366	0.015135077	0.009704567	0.512003289	0.543339841	0.611792796	0.720977957	0.006911587	0.00822349	0.004735797	0.00496877
371	0.193815618	0.201704496	0.015144321	0.009673035	0.512038931	0.543467512	0.611530457	0.720903514	0.006913875	0.008230446	0.004720064	0.004952971
372	0.193909303	0.201723264	0.015110255	0.009721572	0.509875557	0.542891998	0.610761227	0.721348197	0.006907018	0.008203237	0.00476478	0.004956792
373	0.193958344	0.201704002	0.015115899	0.009710856	0.510948838	0.54300595	0.611153088	0.721234928	0.006907876	0.008208023	0.004749105	0.004961751
374	0.194087981	0.201645178	0.015123294	0.009697631	0.512063258	0.543206604	0.610897288	0.721239794	0.006908221	0.008215073	0.00473183	0.004965801
375	0.194072966	0.20162972	0.01512995	0.009680195	0.5118486	0.544108289	0.612472194	0.721369087	0.006897619	0.008232331	0.004725401	0.004954794
376	0.194191234	0.201534075	0.015150901	0.009663591	0.511377948	0.542115079	0.612220176	0.721014591	0.006937369	0.008213532	0.004721844	0.004941747
377	0.194359903	0.201413176	0.015118377	0.009701977	0.510708521	0.542208646	0.611228935	0.721096987	0.006921062	0.008197315	0.004747095	0.004954882
378	0.19440413	0.201440041	0.015120036	0.00968743	0.511184212	0.543073986	0.611417793	0.720978442	0.006908738	0.008211298	0.004735369	0.004952061
379	0.194407632	0.201420361	0.015144859	0.00968907	0.511557116	0.543047444	0.612422094	0.720980171	0.006920482	0.008224377	0.004732557	0.004956513
380	0.194529889	0.201362976	0.015115294	0.009696835	0.511289602	0.543228586	0.611227995	0.721192312	0.006904234	0.00821106	0.004738944	0.004957891
381	0.194603053	0.20126546	0.015120289	0.009693512	0.510383583	0.54263723	0.611976456	0.721335707	0.006915457	0.008204832	0.004746103	0.004947409
382	0.194488136	0.201358378	0.015109074	0.009744536	0.509350807	0.542295021	0.612732229	0.721124337	0.006915498	0.008193576	0.004781149	0.004963387
383	0.194623006	0.201294586	0.01513972	0.009681803	0.510178936	0.542368623	0.610996771	0.721267126	0.006928411	0.008211309	0.004742351	0.004939452
384	0.194637156	0.201245389	0.015111365	0.009734867	0.510157311	0.542408599	0.612047268	0.72097967	0.006914831	0.008196534	0.004768553	0.004966314
385	0.194707253	0.201265056	0.015084593	0.009685811	0.510532451	0.542171109	0.611152878	0.720815319	0.006906162	0.008178431	0.00474089	0.004944921
386	0.194789161	0.201147021	0.015147121	0.009681316	0.509115143	0.542718575	0.613011556	0.720691965	0.006926497	0.008220624	0.004752411	0.004928905
387	0.19488828	0.201158128	0.015090998	0.009719288	0.510045012	0.542347068	0.612197747	0.720657758	0.006906439	0.008184559	0.004762014	0.004957274
388	0.19492098	0.201171917	0.015114876	0.009698243	0.510808999	0.543258694	0.611045021	0.720781715	0.006903588	0.008211288	0.004744293	0.00495395
389	0.194864591	0.201131376	0.015082521	0.009709325	0.509928452	0.541979904	0.612568311	0.720721718	0.006908098	0.008174423	0.004758264	0.004951061
390	0.195023863	0.201095631	0.015103536	0.009706281	0.511472274	0.542075322	0.612031551	0.720758608	0.006916282	0.008187254	0.004741787	0.004964494
391	0.194980617	0.200999766	0.015096885	0.009711217	0.511006171	0.541920099	0.612974776	0.720856366	0.00691558	0.008181305	0.004748725	0.004962492
392	0.195085672	0.201044359	0.015094668	0.009728195	0.510619198	0.542005008	0.612924047	0.720397039	0.006913282	0.008181386	0.004760792	0.004967403
393	0.195185341	0.201024653	0.015106625	0.009724424	0.511962341	0.541613115	0.611988203	0.720849377	0.006924679	0.008181946	0.004745885	0.004978539
394	0.195107682	0.201025602	0.015066732	0.009708966	0.511689664	0.542293503	0.612551258	0.720423178	0.006896141	0.008170591	0.004740988	0.004967978
395	0.195097511	0.2009535	0.01506672	0.009706264	0.513099656	0.542467051	0.612081582	0.720734879	0.006893521	0.008173199	0.004725983	0.004980281
396	0.195172306	0.20088576	0.015091369	0.009700263	0.513358377	0.542441921	0.613432406	0.720642313	0.006905178	0.008186191	0.004720552	0.004979711
397	0.195190555	0.200872544	0.01509079	0.009734966	0.513268208	0.542129729	0.612822702	0.720475484	0.006909624	0.008181166	0.004738317	0.004996649
398	0.195194288	0.200863027	0.015068291	0.009731595	0.51235211	0.541359143	0.613752484	0.720325014	0.006910934	0.008157357	0.004745592	0.004986003
399	0.195236348	0.200870725	0.015094379	0.009744374	0.510313671	0.541433503	0.614518938	0.720358396	0.006921777	0.008172602	0.004771687	0.004972687
400	0.19523692	0.200818037	0.015122392	0.00974208	0.511931251	0.54202689	0.61440709	0.719933429	0.006925649	0.008196743	0.004754805	0.004987275
401	0.195247023	0.200804268	0.015088285	0.009764927	0.512047198	0.542094251	0.61403505	0.719971406	0.006909012	0.008179273	0.004764823	0.005000104
402	0.19530825	0.20076625	0.015069983	0.009761213	0.512449991	0.541550997	0.614321973	0.720218168	0.006908819	0.008161164	0.004759079	0.005002134
403	0.195331493	0.200751847	0.015083932	0.009746087	0.512856032	0.541323199	0.613525464	0.720081441	0.00691865	0.008165282	0.004747747	0.00499834
404	0.195393464	0.200733042	0.015090035	0.009772494	0.513287086	0.541966015	0.614408479	0.719915503	0.006911749	0.008178286	0.004756399	0.005016095
405	0.19541856	0.200689192	0.015115214	0.009777743	0.51297675	0.541606149	0.613057593	0.719885302	0.006928721	0.008186493	0.004761988	0.005015755
406	0.195359875	0.200691693	0.01510728	0.009764109	0.513116678	0.542458391	0.61392206	0.719599434	0.006912209	0.008195071	0.004753982	0.005010127
407	0.195368638	0.200689229	0.015068848	0.009745737	0.514308154	0.541156745	0.614587313	0.719457528	0.006914239	0.008154609	0.004733425	0.005012312
408	0.195509423	0.200749512	0.015098046	0.009799181	0.514028636	0.541541359	0.614488083	0.719290909	0.00692183	0.008176216	0.004762121	0.00503706
409	0.195488693	0.200633093	0.01511067	0.00975491	0.515166209	0.541746869	0.614844274	0.720179895	0.006924512	0.008186158	0.00472951	0.0050254
410	0.195434346	0.200545778	0.015077639	0.00978574	0.514315269	0.540766566	0.614714524	0.719515044	0.006924156	0.008153483	0.004752784	0.005032956
411	0.195451966	0.20059593	0.015093479	0.00979549	0.514632632	0.541235434	0.615172674	0.719388743	0.006924353	0.008169126	0.004754411	0.005041079
412	0.195432696	0.200647932	0.015113714	0.009815176	0.514944536	0.541490295	0.614928896	0.719144444	0.006929785	0.008183929	0.004760905	0.005054271
413	0.19554871	0.200689533	0.015081171	0.009805183	0.515506724	0.540744206	0.616095281	0.719267406	0.006926115	0.008155056	0.004750545	0.005054638
414	0.195535352	0.200595488	0.015092232	0.009803493	0.516334824	0.54141851	0.615393629	0.718959829	0.006921018	0.008171214	0.004741608	0.005061885
415	0.195595509	0.200557457	0.015091112	0.00983093	0.516025151	0.541256414	0.616438127	0.718952161	0.006922951	0.008168161	0.004757923	0.005073007
416	0.195756136	0.200446065	0.01508075	0.009844527	0.51585512	0.541056532	0.615998165	0.718866345	0.006921212	0.008159538	0.004766177	0.00507835
417	0.195674996	0.200477595	0.01510155	0.009830049	0.516369281	0.541629534	0.617333852	0.718760275	0.006922105	0.008179445	0.004754114	0.005075935
418	0.195594062	0.200527504	0.015088155	0.009859954	0.514601794	0.541649586	0.617502796	0.71894397	0.006915662	0.008172493	0.004786004	0.00507395
419	0.195618493	0.200419645	0.015117539	0.009881038	0.515315309	0.540628432	0.616111694	0.718381263	0.006944568	0.008172971	0.004789188	0.00509185
420	0.195661215	0.200482	0.015098216	0.009898911	0.514018542	0.540071876	0.617012395	0.718173391	0.006944094	0.008154122	0.004810687	0.005088224
421	0.195671661	0.200413224	0.015115762	0.009857599	0.517045339	0.541351427	0.61709552	0.718452915	0.006932823	0.008182939	0.004760773	0.005096826
422	0.195801536	0.200399616	0.015082377	0.009850334	0.517887864	0.542028949	0.616692347	0.718201211	0.006907292	0.008175085	0.004748966	0.005101368
423	0.195772887	0.20042093	0.015089418	0.009861875	0.518462656	0.541891172	0.616665998	0.71839198	0.006912596	0.008176822	0.004748861	0.005113014
424	0.195777435	0.200338147	0.015099551	0.009894981	0.51811183	0.542160882	0.617225208	0.717653331	0.006913165	0.008186386	0.004768274	0.005126707
425	0.195898546	0.2002593	0.015089899	0.009902249	0.518953078	0.541763882	0.616629836	0.718020912	0.006914737	0.008175162	0.004763446	0.005138803
426	0.195888207	0.200273876	0.015082503	0.009894676	0.519136629	0.541540837	0.617485729	0.717702696	0.006914712	0.008167791	0.004757987	0.005136689
427	0.195888639	0.200371446	0.015102269	0.009916121	0.519246343	0.541208836	0.616862049	0.717514209	0.006928788	0.008173481	0.004767211	0.00514891
428	0.195874227	0.200247661	0.015116233	0.009931608	0.520269648	0.541653208	0.617187131	0.71727546	0.006928477	0.008187756	0.004764494	0.005167114
429	0.195912761	0.200288838	0.015072238	0.009927114	0.520383628	0.542110494	0.618041522	0.717252731	0.00690142	0.008170818	0.004761206	0.005165908
430	0.195932345	0.200290568	0.015097266	0.009918349	0.521145656	0.542567811	0.618193479	0.717101047	0.006905975	0.008191291	0.004749445	0.005168904
431	0.195935861	0.200221572	0.015120041	0.009907277	0.521562106	0.541429682	0.617107097	0.717154847	0.006933602	0.008186439	0.004740017	0.00516726
432	0.195911352	0.200211044	0.015101938	0.009930362	0.520852723	0.541843798	0.617599921	0.717031069	0.006919047	0.008182891	0.004758106	0.005172256
433	0.19595206	0.200259129	0.015073712	0.009952949	0.521286013	0.542213695	0.617755924	0.716973425	0.006900539	0.008173173	0.004764616	0.005188333
434	0.195950728	0.200171108	0.015098273	0.009964028	0.521491834	0.542293839	0.618630124	0.71666697	0.006910573	0.0081877	0.004767869	0.005196159
435	0.195962596	0.200127672	0.015094302	0.010015267	0.521497238	0.542526496	0.617495629	0.717092253	0.006905243	0.008189059	0.004792333	0.005222934
436	0.195976146	0.200159974	0.015109128	0.009995819	0.521741173	0.542326851	0.618350919	0.716364925	0.006915042	0.008194086	0.004780589	0.00521523
437	0.195924354	0.200088935	0.015082096	0.0099716	0.522410691	0.542561701	0.617864001	0.716906391	0.006899128	0.008182968	0.00476233	0.00520927
438	0.195981447	0.200038456	0.015115489	0.00995155	0.521586178	0.542288033	0.618974982	0.716177559	0.00691854	0.008196949	0.004760959	0.005190591
439	0.196077692	0.2000859	0.015107052	0.009964249	0.523500564	0.542382085	0.617400982	0.716236067	0.006913258	0.008193794	0.004747959	0.00521629
440	0.196008926	0.200041889	0.015088235	0.009967918	0.524388401	0.542485969	0.61833008	0.716279653	0.006903079	0.008185156	0.004740857	0.005227061
441	0.195999415	0.200009617	0.015121024	0.009985576	0.524326793	0.541600868	0.618519984	0.715998436	0.006931464	0.00818956	0.004749871	0.005235705
442	0.196012722	0.200031199	0.015094062	0.009991541	0.52456253	0.542388446	0.618553369	0.716002963	0.006907217	0.008186845	0.004750353	0.005241188
443	0.196197855	0.199981453	0.015086285	0.009987241	0.524511809	0.542357258	0.617912895	0.716301943	0.006904129	0.008182156	0.004748815	0.005238426
444	0.196305881	0.199918978	0.015134558	0.010027946	0.525044344	0.542431726	0.618466565	0.715723172	0.006925094	0.008209464	0.00476283	0.005265116
445	0.196152019	0.199913247	0.015088828	0.009993245	0.524852647	0.542170562	0.618955833	0.715405242	0.00690811	0.008180718	0.004748264	0.005244981
446	0.196232528	0.199896583	0.015104739	0.010017086	0.524678762	0.542881904	0.617799793	0.715770551	0.00690465	0.008200089	0.004761334	0.005255752
447	0.19632282	0.200006123	0.015102773	0.010031783	0.525298392	0.5430175	0.618331539	0.715540653	0.006901703	0.00820107	0.004762104	0.005269679
448	0.196260895	0.19991392	0.015133834	0.010031488	0.525147943	0.542445006	0.618660332	0.715716518	0.006924561	0.008209273	0.004763473	0.005268015
449	0.196267714	0.199952591	0.0150952	0.010008918	0.526592122	0.54311141	0.618619521	0.715381763	0.006896825	0.008198375	0.004738301	0.005270617
450	0.196367408	0.199906911	0.015106527	0.010008875	0.527447187	0.543217667	0.619529985	0.715751453	0.006900395	0.008206132	0.004729722	0.005279153
451	0.196377328	0.19975756	0.015112514	0.010044765	0.52688908	0.543476674	0.618132049	0.715208062	0.006899215	0.008213299	0.004752288	0.005292477
452	0.196421099	0.199796254	0.015060693	0.010018511	0.528231997	0.543196432	0.619500372	0.715449054	0.006879778	0.008180915	0.004726413	0.005292098
453	0.196488003	0.199807064	0.015061002	0.010030072	0.527158897	0.543271411	0.617591192	0.715176918	0.00687879	0.008182212	0.00474263	0.005287442
454	0.196409033	0.199797961	0.015072672	0.010082839	0.527005747	0.542688896	0.618177805	0.715229544	0.0068929	0.008179772	0.004769125	0.005313714
455	0.196461287	0.199742986	0.015113766	0.010079764	0.527431249	0.543338657	0.618479117	0.715268897	0.006901873	0.008211893	0.004763381	0.005316383
456	0.196480367	0.199712499	0.015124317	0.010111026	0.524915751	0.543007192	0.619179866	0.715163983	0.006911704	0.008212613	0.004803589	0.005307437
457	0.196487475	0.199807792	0.01511023	0.010055869	0.527755089	0.542698179	0.618612208	0.715038716	0.006909936	0.008200294	0.004748833	0.005307036
458	0.196499929	0.199631603	0.015102934	0.010066304	0.526973853	0.544195691	0.618474311	0.714729722	0.006883982	0.008218952	0.004761625	0.005304679
459	0.196594698	0.199714092	0.015117422	0.010096824	0.529154914	0.543079995	0.618406033	0.714569188	0.006907453	0.008209969	0.00475404	0.005342784
460	0.196589095	0.199700803	0.01511677	0.010084459	0.528089499	0.543749726	0.61882525	0.714627602	0.00689703	0.00821974	0.004758962	0.005325497
461	0.19654329	0.199544322	0.01509365	0.010079652	0.528619144	0.543958629	0.617430155	0.71461199	0.006883329	0.008210321	0.004751355	0.005328297
462	0.196670676	0.199602446	0.01508965	0.010085422	0.529229139	0.543049574	0.619556895	0.714854485	0.006895222	0.008194428	0.004747923	0.005337499
463	0.196578594	0.199611335	0.015093625	0.010089186	0.52813676	0.543326187	0.618471571	0.714924408	0.006892863	0.008200762	0.004760716	0.00532847
464	0.196775341	0.199568157	0.015086812	0.0101212	0.528381326	0.542956836	0.617878602	0.714683565	0.006895324	0.008191488	0.004773347	0.005347853
465	0.196797667	0.199496122	0.015119154	0.010078872	0.529129987	0.543809086	0.618762268	0.714825694	0.006897221	0.008221933	0.004745839	0.005333033
466	0.196729478	0.19957314	0.015108341	0.0100995	0.528592433	0.543308611	0.618428429	0.714266945	0.006899849	0.008208492	0.004760981	0.005338519
467	0.196698535	0.199516205	0.015111026	0.01008771	0.529524017	0.543163404	0.617818289	0.714729451	0.00690327	0.008207756	0.004746025	0.005341685
468	0.196733622	0.199374188	0.01512959	0.010134824	0.528848986	0.543906191	0.618115675	0.714607488	0.006900512	0.008229078	0.004775033	0.005359791
469	0.196779515	0.199533172	0.015117339	0.010107404	0.528878676	0.544125239	0.619103495	0.714933394	0.006891613	0.008225726	0.004761814	0.00534559
470	0.196744549	0.199474066	0.015136708	0.010116605	0.528609126	0.54409189	0.616969035	0.714781118	0.006900948	0.00823576	0.004768875	0.00534773
471	0.196798255	0.199490282	0.015097112	0.010102941	0.528953382	0.543647652	0.617901103	0.714673	0.006889603	0.008207509	0.004758956	0.005343985
472	0.196711919	0.199482768	0.015098887	0.010133685	0.528705423	0.544158808	0.618408433	0.714802241	0.006882695	0.008216192	0.004775951	0.005357734
473	0.196778231	0.199402381	0.015111706	0.010116409	0.529479462	0.543594602	0.616298097	0.714779237	0.006897064	0.008214642	0.004759978	0.005356431
474	0.196895975	0.1993919	0.015093055	0.01010582	0.529242048	0.54413083	0.617585956	0.714959897	0.006880458	0.008212597	0.004757395	0.005348425
475	0.196929806	0.199376991	0.015113194	0.010091212	0.529437385	0.543304485	0.618262397	0.714763201	0.006902128	0.008211066	0.004748547	0.005342665
476	0.197026366	0.199273196	0.015100665	0.010121482	0.530568312	0.544116867	0.618471947	0.714850309	0.006884138	0.008216527	0.004751344	0.005370138
477	0.197001424	0.199229202	0.015122858	0.010124142	0.5286586	0.543644629	0.618113596	0.714607009	0.006901397	0.008221461	0.004771927	0.005352215
478	0.197021362	0.199335129	0.015119773	0.010139291	0.52905458	0.544467714	0.617567777	0.714785687	0.006887545	0.008232228	0.004775053	0.005364238
479	0.197017088	0.199321375	0.015086577	0.010116178	0.528875183	0.544128769	0.617971838	0.714900811	0.006877536	0.008209041	0.004765983	0.005350195
480	0.196950133	0.199348178	0.01513096	0.010102279	0.529792652	0.543964224	0.61714735	0.714635397	0.006900259	0.008230701	0.004750166	0.005352113
481	0.197048819	0.199300619	0.015109935	0.01013001	0.528499765	0.544928066	0.616230312	0.714979466	0.006876107	0.008233828	0.004776302	0.005353708
482	0.197106095	0.199175269	0.015134531	0.010130739	0.528152576	0.544484358	0.616621363	0.715458672	0.006894016	0.008240515	0.004780163	0.005350576
483	0.197043325	0.199254397	0.015120033	0.010094277	0.529270303	0.543974631	0.61788304	0.714882357	0.006895119	0.008224914	0.004751676	0.005342601
484	0.197052134	0.199290343	0.015098567	0.010067361	0.529657879	0.544874168	0.616249446	0.71500216	0.006871748	0.008226819	0.004735104	0.005332257
485	0.197111928	0.199238235	0.015095039	0.010095073	0.529176865	0.544489565	0.617366753	0.714999875	0.006875948	0.008219091	0.004752994	0.005342079
486	0.197065564	0.199194323	0.01509925	0.010096245	0.530083475	0.544659613	0.617313278	0.715291527	0.006875298	0.008223952	0.004744392	0.005351853
487	0.196996819	0.199163224	0.015084855	0.010098405	0.529307174	0.544562899	0.617416798	0.715411345	0.006870203	0.008214652	0.004753247	0.005345158
488	0.197120419	0.199159975	0.015120174	0.010056902	0.529951058	0.546072604	0.616591918	0.715294251	0.006863461	0.008256713	0.004727236	0.005329666
489	0.197237025	0.199197737	0.015122461	0.010075073	0.53015942	0.544099477	0.617358053	0.715589833	0.006894338	0.008228123	0.004733678	0.005341395
490	0.197165902	0.199197038	0.015108185	0.010071193	0.529053204	0.545402763	0.61682779	0.715158161	0.006868139	0.008240046	0.004742996	0.005328197
491	0.197267276	0.199083643	0.015097243	0.010119419	0.527741601	0.54433898	0.616845619	0.715330345	0.006879225	0.008218018	0.004778981	0.005340438
492	0.19730597	0.199126281	0.015094304	0.010076378	0.52971421	0.546124988	0.616902297	0.715758503	0.006850927	0.008243377	0.004738777	0.005337601
493	0.19718154	0.199116194	0.015113868	0.010078048	0.529318553	0.54454683	0.617628332	0.715370737	0.006883659	0.008230209	0.00474355	0.005334498
494	0.197319552	0.198992418	0.015075119	0.010072371	0.528163264	0.545121437	0.617819856	0.715552775	0.006857348	0.008217771	0.004752515	0.005319856
495	0.197359598	0.198923604	0.015122194	0.010066074	0.529005292	0.545391258	0.616622659	0.715889376	0.006874682	0.008247512	0.004741068	0.005325006
496	0.197402371	0.19903686	0.015103469	0.010065995	0.528628086	0.544911274	0.616544491	0.715845861	0.006873418	0.008230051	0.004744827	0.005321168
497	0.197459059	0.198995905	0.015075497	0.010043923	0.52908002	0.545531396	0.617079948	0.715620403	0.00685134	0.008224157	0.004729884	0.005314039
498	0.197422307	0.19895426	0.015116696	0.01004124	0.52863974	0.544635689	0.617434245	0.716017317	0.006883604	0.008233092	0.004733041	0.005308199
499	0.197448835	0.198956748	0.015110563	0.010015034	0.528211108	0.54492646	0.617132068	0.7160596	0.006876417	0.008234146	0.004724982	0.005290052
500	0.197517032	0.198939486	0.015130582	0.010026092	0.528419117	0.545453403	0.616810434	0.716393595	0.006877555	0.008253027	0.004728113	0.005297979
501	0.197474253	0.198824847	0.015106496	0.010009185	0.527716757	0.54504724	0.616636978	0.716162515	0.006872742	0.008233754	0.00472717	0.005282015
502	0.197504226	0.19895454	0.015082711	0.010038079	0.526664744	0.54550261	0.615883891	0.716510803	0.006855053	0.008227658	0.004751377	0.005286702
503	0.197524153	0.198874012	0.015113014	0.01000397	0.528200612	0.545272894	0.614669741	0.716520739	0.006872297	0.008240717	0.004719867	0.005284103
504	0.197569393	0.198875329	0.015122808	0.010030079	0.52595081	0.544804262	0.615272323	0.716738864	0.006883838	0.00823897	0.004754751	0.005275328
505	0.197626156	0.198867267	0.015111948	0.01001471	0.527154654	0.545505512	0.616016182	0.716856405	0.006868297	0.008243651	0.004735409	0.005279301
506	0.197745102	0.198857054	0.015094033	0.009996307	0.526736292	0.544419196	0.615576587	0.716568278	0.006876552	0.008217481	0.004730889	0.005265418
507	0.197650059	0.198737533	0.01509677	0.00997336	0.526989034	0.544991743	0.616113417	0.716719502	0.006869155	0.008227615	0.004717509	0.005255851
508	0.197753369	0.198765759	0.015122244	0.010030247	0.524269525	0.544564891	0.615804043	0.717141702	0.006887201	0.008235043	0.004771694	0.005258553
509	0.197711579	0.19870866	0.015109884	0.009978093	0.525168848	0.545687363	0.614435834	0.716936179	0.006864611	0.008245273	0.004737909	0.005240184
510	0.19773712	0.198798307	0.015114109	0.009960496	0.525942597	0.545630051	0.615818887	0.71705778	0.006867397	0.008246712	0.004721847	0.005238649
511	0.197631263	0.19879131	0.015118932	0.009950978	0.52646332	0.544974038	0.615282652	0.717186324	0.006879507	0.008239425	0.004712153	0.005238825
512	0.197758611	0.19877757	0.015097578	0.009971852	0.526608166	0.545807349	0.615006965	0.717444071	0.006857209	0.008240369	0.004720593	0.005251259
513	0.197732336	0.198737049	0.015091916	0.00993391	0.525924146	0.544896099	0.614407404	0.717502278	0.00686839	0.008223526	0.004709427	0.005224483
514	0.197915922	0.198578622	0.01510857	0.009950062	0.524830414	0.54545609	0.614422617	0.717361072	0.006867508	0.008241062	0.004727967	0.005222095
515	0.197931325	0.198666264	0.015119414	0.009951011	0.525125144	0.544849307	0.614169947	0.71774372	0.006881612	0.008237802	0.004725485	0.005225526
516	0.197917529	0.198635861	0.015138487	0.009945179	0.524456301	0.545425388	0.615345552	0.71794677	0.006881572	0.008256915	0.004729367	0.005215812
517	0.197933382	0.198640099	0.015115337	0.009936567	0.523950644	0.545293251	0.614115876	0.717732408	0.006873046	0.008242291	0.004730296	0.005206271
518	0.198039164	0.198639039	0.015105416	0.009927758	0.524292779	0.545302573	0.613853981	0.717549177	0.006868394	0.008237022	0.004722706	0.005205052
519	0.198081387	0.198578121	0.015124776	0.009951346	0.52382419	0.544982007	0.614046715	0.718183336	0.006882045	0.008242731	0.00473859	0.005212756
520	0.197987428	0.198623099	0.015117888	0.009925681	0.522890853	0.545632353	0.613947745	0.717882563	0.006869079	0.008248809	0.004735633	0.005190048
521	0.198030787	0.198644782	0.015112376	0.009944287	0.5223652	0.545162765	0.614254813	0.718294876	0.006873671	0.008238705	0.004749738	0.005194549
522	0.198154693	0.19859691	0.015080834	0.009921359	0.522913469	0.544740363	0.614136544	0.717909904	0.006865695	0.008215139	0.004733347	0.005188012
523	0.198128082	0.198520016	0.015128334	0.009948787	0.522064093	0.544687054	0.613461986	0.717871999	0.006888126	0.008240208	0.004754883	0.005193904
524	0.198027041	0.198595721	0.015108579	0.009913872	0.520817578	0.544729665	0.612981682	0.718274953	0.006878488	0.008230091	0.004750553	0.005163319
525	0.198125408	0.198495976	0.015125679	0.009892295	0.521049107	0.544825253	0.613276254	0.718531249	0.006884827	0.008240852	0.004737924	0.005154371
526	0.19814195	0.198454261	0.015103963	0.009879286	0.522094345	0.544843807	0.613560616	0.718425256	0.006874662	0.008229301	0.004721367	0.005157919
527	0.197989607	0.198483146	0.015105699	0.009939304	0.521216238	0.544693093	0.613229636	0.718171804	0.006877729	0.00822797	0.004758777	0.005180527
528	0.198041811	0.198535948	0.01510077	0.009899462	0.521378673	0.544903378	0.612775942	0.718521063	0.006872309	0.008228461	0.004738094	0.005161368
529	0.198104634	0.198514208	0.015113225	0.009869516	0.521835417	0.544545586	0.612612659	0.718679884	0.006883385	0.00822984	0.004719253	0.005150263
530	0.198122756	0.198441319	0.015075379	0.009867243	0.521808336	0.545144009	0.613727932	0.718431036	0.006857126	0.008218253	0.004718433	0.00514881
531	0.198227723	0.198425384	0.015103938	0.009877584	0.521266232	0.544338323	0.61275446	0.718476945	0.006882286	0.008221652	0.004728733	0.005148851
532	0.198221454	0.198416732	0.015120998	0.009885303	0.521447288	0.545899172	0.612963861	0.718804859	0.006866458	0.00825454	0.004730639	0.005154664
533	0.198275595	0.198386522	0.015108304	0.009838028	0.520674072	0.543970592	0.612098157	0.718906931	0.006889831	0.008218473	0.004715622	0.005122406
534	0.198344652	0.198287045	0.015108432	0.009882304	0.519090614	0.544004249	0.612640775	0.718842951	0.006889381	0.008219051	0.004752493	0.005129811
535	0.198219759	0.198301484	0.01508341	0.009822364	0.51946799	0.544852201	0.61234629	0.719016223	0.006865181	0.008218229	0.00471996	0.005102404
536	0.198273838	0.198332039	0.015115533	0.009843165	0.518466992	0.545052413	0.610899537	0.718537953	0.006876775	0.008238758	0.004739809	0.005103356
537	0.198296862	0.198331348	0.01509758	0.009854582	0.519993142	0.544610933	0.611962159	0.718920202	0.006875273	0.008222307	0.004730267	0.005124315
538	0.198378629	0.198297352	0.015083746	0.009844532	0.518101653	0.543604339	0.612255193	0.719223489	0.006884156	0.00819959	0.004744064	0.005100468
539	0.198361614	0.198226125	0.015084093	0.009849144	0.517836662	0.543842523	0.611794874	0.719183356	0.006880722	0.008203371	0.004748896	0.005100248
540	0.198361787	0.19819662	0.015092081	0.009796708	0.517764679	0.545357993	0.61226867	0.719364773	0.006861494	0.008230587	0.004724319	0.005072389
541	0.198456704	0.19814721	0.015091015	0.009829742	0.516660642	0.543541906	0.613446336	0.719128993	0.006888416	0.008202599	0.004751101	0.005078641
542	0.198456768	0.198062304	0.015106072	0.009852661	0.517791715	0.544386899	0.611630129	0.719579535	0.006882524	0.008223548	0.004751035	0.005101626
543	0.198452644	0.198089619	0.015084482	0.009837623	0.516127117	0.544205699	0.611838411	0.719467679	0.006875421	0.008209061	0.004760159	0.005077464
544	0.198520263	0.198253558	0.015095089	0.009848431	0.51704244	0.543885539	0.611939091	0.719452908	0.006885088	0.008210001	0.004756374	0.005092057
545	0.198525541	0.198122282	0.015080324	0.009816967	0.517054031	0.543966395	0.612314726	0.719564867	0.006877135	0.008203189	0.004741065	0.005075902
546	0.198511116	0.198161407	0.015087564	0.009820351	0.515754342	0.544036073	0.611259673	0.719368708	0.006879385	0.008208179	0.004755462	0.005064889
547	0.198516012	0.19821848	0.015103509	0.009817291	0.5161355	0.542898235	0.612136944	0.719951507	0.006903841	0.008199668	0.004750239	0.005067052
548	0.198701774	0.19806257	0.015084439	0.009845563	0.514920082	0.543803384	0.610991855	0.719823242	0.00688147	0.008202969	0.004775885	0.005069678
549	0.198695553	0.198093073	0.015073242	0.009794274	0.515666097	0.54286255	0.610750098	0.719976458	0.006890543	0.008182699	0.004743699	0.005050575
550	0.19865013	0.198147364	0.015094611	0.009854077	0.513870219	0.54276441	0.610844532	0.719941101	0.006901793	0.008192818	0.00479036	0.005063717
551	0.19865144	0.198028996	0.015062551	0.009801775	0.514322269	0.543388273	0.612176251	0.720043813	0.006877737	0.008184814	0.004760504	0.005041271
552	0.198782321	0.198067453	0.015082952	0.009848181	0.514563773	0.543159531	0.610806982	0.719998039	0.006890503	0.008192449	0.004780664	0.005067517
553	0.198713668	0.19808654	0.015094495	0.009792204	0.515876178	0.542953365	0.611303328	0.719598921	0.006898888	0.008195607	0.004740639	0.005051565
554	0.198640733	0.197996714	0.015063626	0.00978923	0.515999557	0.542898468	0.612305667	0.719825953	0.006885607	0.008178019	0.004737992	0.005051238
555	0.198654827	0.197969909	0.015060313	0.009783541	0.515031714	0.543749451	0.610430624	0.719824128	0.006871276	0.008189037	0.004744707	0.005038834
556	0.198797145	0.198043949	0.015086733	0.009818586	0.515667199	0.542933844	0.611305213	0.720199948	0.006895635	0.008191098	0.004755463	0.005063123
557	0.198843415	0.198110725	0.01507281	0.009811227	0.515178837	0.543708635	0.609305396	0.720008939	0.006877593	0.008195217	0.00475669	0.005054537
558	0.198806428	0.197968266	0.015089503	0.009840272	0.513962177	0.543029367	0.611333818	0.720134531	0.00689546	0.008194043	0.004782744	0.005057528
559	0.198858137	0.197961679	0.015091522	0.009833457	0.513407185	0.543157587	0.610528902	0.720093783	0.006894447	0.008197075	0.00478489	0.005048567
560	0.198790966	0.197884602	0.015094709	0.009797102	0.514012856	0.542766582	0.61088559	0.71976609	0.006901805	0.008192904	0.004761266	0.005035836
561	0.198886357	0.197983122	0.015073441	0.00980999	0.513485294	0.542976333	0.610538724	0.720212632	0.006888919	0.008184522	0.004772704	0.005037286
562	0.198857635	0.197960488	0.015070915	0.009795719	0.51348825	0.543217785	0.611879598	0.720038995	0.006884126	0.008186789	0.004765732	0.005029987
563	0.198858179	0.197913577	0.015064601	0.009821296	0.513358664	0.542458968	0.61158052	0.720130641	0.006892673	0.008171928	0.004779449	0.005041847
564	0.199017359	0.197905502	0.0150657	0.009827446	0.512776359	0.542369474	0.6106117	0.719933467	0.006894524	0.008171176	0.004788164	0.005039282
565	0.199065913	0.197797516	0.015084825	0.009822958	0.513578308	0.543274707	0.610809148	0.720124766	0.006889621	0.008195204	0.0047781	0.005044858
566	0.199042146	0.19782234	0.015058199	0.009845972	0.513652879	0.542792278	0.612102317	0.720019221	0.006884725	0.008173474	0.00478856	0.005057412
567	0.199013383	0.19786502	0.015096884	0.009834596	0.512442192	0.542644638	0.611347332	0.720104039	0.006904641	0.008192243	0.004794934	0.005039662
568	0.19898624	0.197883073	0.015099652	0.009821424	0.512427946	0.542626969	0.61249586	0.719992814	0.006906174	0.008193478	0.004788652	0.005032772
569	0.199039801	0.197820547	0.015092134	0.009831349	0.513677445	0.542427371	0.611699462	0.720107582	0.006905747	0.008186387	0.004781207	0.005050142
570	0.199066146	0.197764422	0.015079754	0.009814929	0.512632885	0.542341609	0.610711738	0.720109843	0.006901376	0.008178378	0.004783474	0.005031455
571	0.199186263	0.197668304	0.015088191	0.009813657	0.511960248	0.541879098	0.61120413	0.720202954	0.006912216	0.008175975	0.004789455	0.005024202
572	0.199199779	0.197731575	0.015061103	0.009811675	0.512317173	0.541869732	0.611455921	0.720479704	0.006899947	0.008161156	0.004784985	0.00502669
573	0.199173767	0.197803644	0.015064752	0.009819634	0.511503351	0.542616807	0.612501346	0.720509894	0.006890364	0.008174388	0.004796858	0.005022776
574	0.19913003	0.1977691	0.015100898	0.009833464	0.513894428	0.542318824	0.611951942	0.720167885	0.006911397	0.008189501	0.004780102	0.005053362
575	0.199262139	0.197717622	0.015073012	0.009847415	0.513329714	0.542658488	0.611450226	0.720067962	0.006893514	0.008179498	0.004792444	0.005054971
576	0.199216953	0.197648374	0.015073842	0.009846066	0.512835338	0.541967848	0.611618356	0.720391034	0.006904304	0.008169538	0.004796655	0.005049411
577	0.199278007	0.197728391	0.015054985	0.009853738	0.512685759	0.542803613	0.612692249	0.719926261	0.006883085	0.0081719	0.004801867	0.005051871
578	0.199144419	0.197673109	0.015081654	0.00984353	0.511841741	0.54247614	0.611695953	0.719884575	0.006900217	0.008181437	0.0048052	0.00503833
579	0.199247914	0.197602534	0.015063186	0.009884833	0.510996954	0.54193013	0.612115639	0.720075147	0.006899992	0.008163194	0.004833713	0.00505112
580	0.199298696	0.197598681	0.015073837	0.009840017	0.512134708	0.542465861	0.612129607	0.71981447	0.006896795	0.008177042	0.004800603	0.005039414
581	0.19935211	0.197609728	0.015083798	0.009921566	0.511555269	0.541810333	0.612384512	0.719868339	0.00691124	0.008172558	0.004846137	0.005075429
582	0.199352921	0.197646015	0.015087471	0.00988071	0.512890984	0.542203043	0.611551949	0.719568213	0.006906998	0.008180473	0.004812983	0.005067727
583	0.199292899	0.197641338	0.015075738	0.009855946	0.513732261	0.542463955	0.612010039	0.719923349	0.006897694	0.008178044	0.004792629	0.005063317
584	0.199280319	0.197547805	0.015085202	0.009856665	0.512529549	0.542355719	0.61232286	0.719785163	0.006903656	0.008181546	0.004804833	0.005051832
585	0.19936887	0.197492777	0.015075889	0.009890386	0.513179887	0.541461272	0.612933385	0.719513158	0.006912879	0.00816301	0.004814839	0.005075547
586	0.199426135	0.197512826	0.015067717	0.009877495	0.512585515	0.54225351	0.612837592	0.719628498	0.006897195	0.008170522	0.004814434	0.005063061
587	0.199473919	0.197500707	0.015074362	0.009914179	0.512694082	0.541906338	0.612704879	0.719330475	0.00690547	0.008168892	0.004831238	0.005082941
588	0.199471526	0.197537466	0.015065908	0.009873842	0.512679722	0.542232243	0.612226197	0.719773636	0.006896687	0.008169221	0.004811723	0.005062119
589	0.199346096	0.197578831	0.015099451	0.009906446	0.512958858	0.541265965	0.613359659	0.719700082	0.006926632	0.008172819	0.004824847	0.005081599
590	0.199339453	0.197647121	0.015073271	0.009895016	0.513389126	0.542541946	0.612832284	0.719680591	0.006895389	0.008177882	0.004815022	0.005079994
591	0.199428007	0.197563932	0.015106563	0.009911222	0.513362479	0.542026888	0.612474568	0.719776016	0.0069184	0.008188163	0.004823173	0.005088049
592	0.199339416	0.197558965	0.015072888	0.009913767	0.512175781	0.54185293	0.612999094	0.719267527	0.006905599	0.008167289	0.004836176	0.005077591
593	0.199359195	0.197519915	0.01506577	0.009891423	0.513368294	0.541433103	0.610591433	0.719395471	0.006908663	0.008157107	0.00481348	0.005077943
594	0.199368857	0.197573003	0.015054739	0.009955868	0.513649453	0.541999199	0.61275733	0.719139284	0.006895083	0.008159656	0.004842042	0.005113826
595	0.199393553	0.197492548	0.01509825	0.009930857	0.513633479	0.541635225	0.613355547	0.719219324	0.006920506	0.008177744	0.004830036	0.005100821
596	0.199442268	0.19745631	0.015071033	0.009938289	0.512829304	0.541621246	0.612127112	0.719160399	0.006908241	0.008162792	0.004841643	0.005096646
597	0.199398853	0.197489435	0.015084786	0.009939378	0.514572447	0.541687685	0.613129978	0.719310031	0.006913543	0.008171243	0.004824848	0.00511453
598	0.199428905	0.197484189	0.015102494	0.009962758	0.514560227	0.541966615	0.612939009	0.71927938	0.006917446	0.008185048	0.004836319	0.005126439
599	0.199453406	0.197486727	0.015043918	0.009923329	0.516047428	0.542428119	0.614348732	0.719038031	0.006883674	0.008160244	0.004802421	0.005120908
600	0.199507953	0.197414627	0.01506306	0.009942282	0.51516103	0.541421829	0.612923662	0.718910129	0.006907591	0.008155469	0.004820406	0.005121876
601	0.199519556	0.197466043	0.015066162	0.009931896	0.515786532	0.541877721	0.613247725	0.719106454	0.006902144	0.008164018	0.004809158	0.005122738
602	0.199522823	0.197305312	0.015079681	0.009981681	0.515640806	0.541915544	0.613892532	0.718896338	0.006907767	0.008171914	0.004834719	0.005146962
603	0.199581055	0.197321077	0.015087854	0.009939064	0.515453457	0.541128268	0.61472191	0.718997462	0.00692339	0.008164464	0.004815939	0.005123125
604	0.199547175	0.197258002	0.015093657	0.009983646	0.515326761	0.541712949	0.613663969	0.718810352	0.006917228	0.008176429	0.004838806	0.00514484
605	0.199548868	0.197370315	0.015050788	0.009959102	0.515266216	0.541758775	0.613320213	0.718630407	0.006896892	0.008153896	0.004827513	0.005131589
606	0.19949983	0.197424842	0.015051859	0.009957186	0.515209591	0.541737399	0.614079483	0.718860505	0.006897704	0.008154155	0.004827148	0.005130038
607	0.199559662	0.197369245	0.015095822	0.009969172	0.516815144	0.542073195	0.613610865	0.71892432	0.006912782	0.00818304	0.004816953	0.005152219
608	0.199683324	0.197249592	0.015069528	0.009981445	0.517907798	0.541625073	0.612281422	0.718444997	0.006907494	0.008162034	0.004811977	0.005169468
609	0.199713367	0.197345364	0.015033372	0.010013937	0.516280232	0.542081224	0.613628682	0.718546912	0.006884063	0.008149309	0.004843939	0.005169998
610	0.199675348	0.197367973	0.015077278	0.009999149	0.518163812	0.542104185	0.614036994	0.718291009	0.006903822	0.008173456	0.004817952	0.005181197
611	0.199692281	0.197275753	0.015077717	0.009983251	0.517247226	0.541895168	0.613005242	0.718410488	0.006907175	0.008170542	0.004819442	0.005163809
612	0.199743742	0.197141072	0.015072908	0.00997435	0.517191602	0.541291778	0.612677513	0.718418189	0.006914067	0.008158841	0.0048157	0.00515865
613	0.199758205	0.197178812	0.015081085	0.010013263	0.518032754	0.541973835	0.61443403	0.718312799	0.006907532	0.008173553	0.004826065	0.005187198
614	0.199778883	0.197274619	0.015081843	0.010024816	0.517574822	0.542299318	0.614727406	0.718076591	0.00690297	0.008178873	0.004836224	0.005188592
615	0.199759646	0.197177875	0.015081176	0.01001865	0.518556091	0.541932639	0.614007496	0.718222691	0.006908194	0.008172982	0.004823418	0.005195232
616	0.199833031	0.197104115	0.015082998	0.010019956	0.517897279	0.542334606	0.61517927	0.718319552	0.006902966	0.008180032	0.004830648	0.005189308
617	0.199784773	0.197077739	0.015057911	0.010045418	0.519686575	0.543357047	0.615086379	0.718212562	0.006876089	0.008181822	0.004824949	0.005220469
618	0.199846792	0.197088548	0.015084476	0.010048496	0.518695178	0.542247427	0.6146037	0.717904455	0.006904958	0.008179518	0.00483639	0.005212106
619	0.199847068	0.197086036	0.015080943	0.010025132	0.519522522	0.541995936	0.614445215	0.717703555	0.006907133	0.00817381	0.00481685	0.005208282
620	0.199810933	0.197105902	0.015087573	0.010051102	0.518885729	0.541688946	0.614840701	0.717691191	0.006914801	0.008172772	0.004835729	0.005215373
621	0.199847136	0.197157304	0.015064198	0.010045258	0.520228347	0.542251227	0.615736568	0.717741809	0.006895618	0.00816858	0.00481943	0.005225828
622	0.200048998	0.197146798	0.015086544	0.010087285	0.520323745	0.542116196	0.615114612	0.717762453	0.006907884	0.00817866	0.004838631	0.005248654
623	0.199934702	0.197090398	0.015093033	0.010045082	0.520661879	0.542746741	0.615127842	0.717648321	0.006901339	0.008191694	0.004814991	0.005230091
624	0.199959315	0.197130885	0.015091899	0.010087681	0.521247245	0.54263456	0.613886347	0.717676834	0.006902513	0.008189386	0.004829505	0.005258176
625	0.199866231	0.197106472	0.015101752	0.010060805	0.521513952	0.54263569	0.614432803	0.717751351	0.006907002	0.00819475	0.004813955	0.00524685
626	0.200029011	0.197072841	0.015127738	0.010136745	0.520149622	0.54191915	0.613231602	0.717550181	0.006929727	0.008198011	0.004864121	0.005272624
627	0.200018066	0.197093493	0.015061061	0.010088708	0.520336338	0.541748505	0.614491484	0.717177612	0.006901754	0.008159307	0.004839187	0.005249521
628	0.200002893	0.19707076	0.015091555	0.010090016	0.52285001	0.543200336	0.614782481	0.71724601	0.006893817	0.008197738	0.004814451	0.005275565
629	0.200039676	0.197118801	0.015083395	0.010111394	0.52148388	0.54200458	0.614917246	0.717142405	0.006908126	0.008175269	0.004838465	0.005272929
630	0.19998213	0.197089042	0.015104467	0.010088187	0.522094576	0.542291881	0.615234219	0.717066996	0.006913437	0.00819103	0.004821199	0.005266988
631	0.20003777	0.197020167	0.015111652	0.010116835	0.521998713	0.543162834	0.615220398	0.717244857	0.006903564	0.008208088	0.00483586	0.005280975
632	0.200018468	0.196959559	0.015090137	0.010086445	0.523080668	0.542946019	0.614343286	0.717178156	0.006897007	0.00819313	0.004810421	0.005276024
633	0.200075283	0.19699584	0.015091711	0.010160422	0.521772862	0.541996147	0.615373949	0.7172412	0.006912062	0.008179649	0.00485899	0.005301432
634	0.200110206	0.196983385	0.015097247	0.010121672	0.522819222	0.541534121	0.614681815	0.716897937	0.006921573	0.008175674	0.004829867	0.005291805
635	0.200144921	0.196862246	0.015107336	0.010116074	0.523839218	0.54311019	0.615544454	0.717090944	0.006902388	0.008204948	0.004816878	0.005299196
636	0.2001341	0.19689323	0.015133548	0.010129485	0.52411403	0.541985139	0.615297294	0.716820191	0.00693139	0.008202158	0.00482048	0.005309005
637	0.200126494	0.196914247	0.015091244	0.010177903	0.524794386	0.542358442	0.615330479	0.717079097	0.00690638	0.008184864	0.004836597	0.005341306
638	0.200076007	0.196955363	0.01509237	0.010138613	0.523408405	0.542659529	0.615036763	0.717030781	0.006902352	0.008190018	0.004831978	0.005306635
639	0.200133615	0.196919865	0.015061191	0.010148962	0.5243382	0.542415158	0.615828172	0.716611762	0.006891773	0.008169418	0.004827474	0.005321488
640	0.200123956	0.196888674	0.015072406	0.010144865	0.525462075	0.542083183	0.615574008	0.71660999	0.006901908	0.008170498	0.004814123	0.005330742
641	0.200163143	0.196827761	0.015067345	0.010139726	0.524470925	0.542246533	0.615075975	0.716438805	0.006897129	0.008170216	0.004821735	0.005317991
642	0.200138901	0.196832315	0.015075443	0.010172152	0.525505738	0.543233396	0.61500198	0.716913394	0.006885959	0.008189484	0.004826628	0.005345524
643	0.200075232	0.196855986	0.015071385	0.010149283	0.524304939	0.543241446	0.61625514	0.716730575	0.006883984	0.008187401	0.004827964	0.005321319
644	0.200131052	0.196835767	0.015062185	0.010168557	0.524428427	0.543807949	0.614493114	0.716771565	0.006871249	0.008190936	0.004835877	0.00533268
645	0.20017574	0.196788777	0.015075869	0.010182598	0.526069002	0.543614763	0.615354256	0.717112359	0.006880404	0.008195465	0.004825849	0.005356749
646	0.200113493	0.196807617	0.01509346	0.010163729	0.526162463	0.543468314	0.615243666	0.716442275	0.006890643	0.008202817	0.004815956	0.005347773
647	0.200224347	0.196823866	0.015109782	0.010180393	0.525277457	0.543183977	0.616065024	0.716521611	0.006902391	0.008207391	0.004832862	0.005347531
648	0.200170672	0.196792154	0.01507926	0.010163356	0.525868243	0.543238994	0.614547319	0.716493782	0.006887618	0.008191642	0.00481877	0.005344586
649	0.200227159	0.196864579	0.015083132	0.010171399	0.527755556	0.544029751	0.61561714	0.716586748	0.006877459	0.008205673	0.004803387	0.005368012
650	0.200157868	0.196836985	0.015108818	0.010161695	0.527410774	0.543463746	0.613876184	0.716192943	0.006897723	0.008211095	0.004802308	0.005359387
651	0.200161123	0.196784488	0.015114913	0.010193632	0.527040557	0.543279164	0.615080681	0.716711065	0.006903296	0.008211617	0.004821175	0.005372457
652	0.200255786	0.196826889	0.015076068	0.010174682	0.526697552	0.544037085	0.615500679	0.716521071	0.006874128	0.00820194	0.004815702	0.00535898
653	0.200258659	0.19673902	0.015082473	0.010178636	0.526638727	0.543095379	0.616054841	0.716374935	0.006891252	0.008191221	0.004818172	0.005360464
654	0.200214624	0.19675525	0.015089171	0.010190738	0.526262612	0.544017657	0.615393459	0.716399028	0.006880396	0.008208775	0.004827734	0.005363004
655	0.200267953	0.196794075	0.015087997	0.010200419	0.527302263	0.543958433	0.615256254	0.716251663	0.006880754	0.008207243	0.004821715	0.005378704
656	0.200259834	0.196701234	0.015116073	0.010179986	0.527695528	0.542939513	0.615710418	0.716386435	0.00690896	0.008207113	0.004808053	0.005371933
657	0.200314619	0.196811496	0.015104722	0.010199416	0.526652893	0.544366446	0.613974456	0.71641199	0.006882218	0.008222504	0.004827864	0.005371552
658	0.200285541	0.196784014	0.015094378	0.010231165	0.528335285	0.543210812	0.614925975	0.716347363	0.006894949	0.008199429	0.00482568	0.005405485
659	0.200295283	0.196765171	0.015104275	0.010188323	0.528118062	0.543645569	0.613486266	0.716426994	0.006892903	0.008211372	0.004807686	0.005380637
660	0.200315611	0.196725409	0.01508248	0.010201445	0.52791395	0.543286246	0.6146422	0.716436734	0.006888376	0.008194104	0.00481596	0.005385485
661	0.200293707	0.196641666	0.01508004	0.010219491	0.527028296	0.544030235	0.61394182	0.716470538	0.006876042	0.008203998	0.00483353	0.005385961
662	0.200382379	0.196633887	0.01510815	0.010209073	0.527756871	0.544445991	0.615885464	0.716393726	0.006882578	0.008225572	0.004821165	0.005387908
663	0.200403774	0.1966272	0.015109722	0.010213795	0.527703904	0.5440117	0.614766404	0.716567252	0.006889856	0.008219866	0.004823936	0.005389859
664	0.200376658	0.196737495	0.015100731	0.010222491	0.527385949	0.543280217	0.61471518	0.716255398	0.006896803	0.008203928	0.004831293	0.005391198
665	0.200407595	0.196698129	0.015077901	0.010204905	0.52793447	0.543290914	0.614724197	0.716373324	0.006886214	0.008191687	0.004817384	0.005387521
666	0.200426099	0.19667728	0.015120076	0.010162109	0.528239542	0.544077007	0.615824022	0.715913987	0.00689359	0.008226486	0.004794081	0.005368028
667	0.200349598	0.196732447	0.015117407	0.01021325	0.528070365	0.543307346	0.6159352	0.716514595	0.006904009	0.008213398	0.004819935	0.005393315
668	0.200439661	0.196657471	0.015137644	0.010263015	0.526300188	0.543013078	0.613960587	0.716192546	0.006917705	0.008219939	0.004861588	0.005401427
669	0.20046749	0.196629369	0.015115108	0.010210644	0.528407693	0.544238194	0.61467867	0.716195261	0.006888889	0.008226219	0.004815261	0.005395383
670	0.200573024	0.196623483	0.015109737	0.010214463	0.527842428	0.543407548	0.614957333	0.716317078	0.006898992	0.008210745	0.004822836	0.005391627
671	0.200484928	0.196514093	0.015103968	0.010200256	0.527598292	0.544566238	0.614116417	0.716593823	0.006878857	0.008225111	0.004818618	0.005381638
672	0.200520352	0.196551356	0.015087845	0.01020545	0.528061494	0.543337078	0.614037522	0.716634055	0.006890059	0.008197786	0.004816345	0.005389105
673	0.200539612	0.196573028	0.015103356	0.010210755	0.528196249	0.54431243	0.613948561	0.716102048	0.006882412	0.008220944	0.004817473	0.005393282
674	0.200547457	0.196516918	0.015103578	0.010222558	0.526266028	0.544296082	0.61350935	0.716445181	0.00688276	0.008220818	0.004842773	0.005379785
675	0.20070411	0.196534961	0.015077251	0.010222077	0.528261614	0.543610432	0.614004282	0.716480749	0.0068811	0.008196151	0.004822146	0.005399931
676	0.200628708	0.196470904	0.015099916	0.010224736	0.525704263	0.543926614	0.61617627	0.716602497	0.00688667	0.008213246	0.004849549	0.005375187
677	0.200704723	0.196485653	0.015108799	0.010231989	0.528198658	0.544509706	0.614749385	0.716185114	0.006881911	0.008226888	0.004827466	0.005404523
678	0.200767836	0.196544464	0.015109501	0.010225487	0.527449775	0.544678753	0.614716095	0.716057325	0.006879677	0.008229824	0.004832056	0.005393431
679	0.200604613	0.196512618	0.015119986	0.010199855	0.528719035	0.543832092	0.614361812	0.716735435	0.006897252	0.008222734	0.004806998	0.005392857
680	0.200659784	0.196473129	0.015107204	0.010204111	0.527254179	0.543956214	0.614779684	0.716753011	0.006889547	0.008217657	0.004823951	0.00538016
681	0.200729199	0.19642375	0.015124133	0.010215127	0.526587629	0.543648584	0.613660422	0.716616391	0.00690192	0.008222213	0.004835967	0.00537916
682	0.200691257	0.1964536	0.015118292	0.010198912	0.527942835	0.543632734	0.614445343	0.716868621	0.006899494	0.008218798	0.004814469	0.005384443
683	0.200741502	0.196405356	0.015150743	0.010184226	0.527475294	0.544184248	0.613039144	0.716877525	0.006905947	0.008244796	0.004812298	0.005371928
684	0.200732297	0.19647952	0.015099343	0.010201961	0.526686602	0.544780923	0.612875067	0.716676064	0.006873509	0.008225834	0.004828725	0.005373236
685	0.200719783	0.196443059	0.015106231	0.01016967	0.527974914	0.544463684	0.615028194	0.716682853	0.006881437	0.008224794	0.004800339	0.005369331
686	0.20072234	0.196482487	0.01511581	0.010175685	0.527683251	0.545014691	0.613871724	0.716833719	0.006877471	0.008238339	0.004806146	0.005369539
687	0.200740784	0.196562903	0.01509885	0.010167421	0.52771786	0.544064373	0.613126903	0.716699332	0.006884104	0.008214746	0.004801891	0.00536553
688	0.200802316	0.196497795	0.015114316	0.010158604	0.527469065	0.544532766	0.613081063	0.716792509	0.006884076	0.00823024	0.004800255	0.005358349
689	0.200697516	0.196460862	0.015131266	0.010172454	0.527228328	0.545059496	0.613346688	0.716661122	0.006883826	0.00824744	0.004809248	0.005363206
690	0.200742944	0.196459384	0.015122488	0.010185233	0.527013332	0.544609388	0.614896169	0.717205771	0.006886639	0.008235849	0.004817479	0.005367754
691	0.200801536	0.196348474	0.015103277	0.010182814	0.525991091	0.54499432	0.614147702	0.717037558	0.006872077	0.0082312	0.004826745	0.005356069
692	0.2007333	0.196340444	0.015111888	0.010156889	0.526700736	0.543752905	0.614313201	0.717129019	0.006894755	0.008217133	0.004807248	0.005349641
693	0.200775681	0.196410712	0.015124202	0.010157242	0.526903287	0.543703695	0.61435771	0.716847041	0.006901117	0.008223085	0.004805358	0.005351884
694	0.20071983	0.196489107	0.015110964	0.010135784	0.526844765	0.544826429	0.612775035	0.717202182	0.006878111	0.008232853	0.004795799	0.005339985
695	0.200849674	0.1964024	0.015073328	0.010135733	0.527153661	0.544231703	0.612590601	0.717552118	0.006869945	0.008203383	0.004792644	0.005343089
696	0.200892655	0.196366775	0.015109261	0.010148565	0.525134917	0.544981101	0.612807771	0.717229899	0.006874999	0.008234262	0.004819199	0.005329366
697	0.200892669	0.196396811	0.015103395	0.010118077	0.526101389	0.544615188	0.613225285	0.716894205	0.006877857	0.008225538	0.004794943	0.005323134
698	0.200859713	0.196354232	0.015109901	0.010120995	0.525496019	0.544536939	0.614406046	0.717047472	0.006882002	0.008227899	0.004802452	0.005318543
699	0.200874749	0.196356987	0.015134992	0.010145134	0.525393665	0.54457531	0.61287014	0.717035669	0.006892849	0.008242143	0.004814945	0.005330189
700	0.200933187	0.196354309	0.015112659	0.010092	0.525820925	0.544053111	0.613386412	0.717155865	0.00689057	0.008222089	0.004785415	0.005306585
701	0.201049704	0.196337795	0.015112986	0.010106951	0.525305481	0.544169719	0.613447856	0.717282495	0.006888957	0.008224029	0.004797714	0.005309237
702	0.200982734	0.196287285	0.015091447	0.010111265	0.525075658	0.544092022	0.61319335	0.717429902	0.006880311	0.008211136	0.004802086	0.005309179
703	0.200928308	0.196330965	0.015112872	0.010083361	0.525290516	0.544954742	0.613410387	0.717505563	0.006877041	0.008235831	0.004786667	0.005296694
704	0.200925042	0.196210226	0.015110369	0.010116735	0.52519581	0.545019336	0.61354152	0.717249945	0.006874926	0.008235443	0.004803468	0.005313267
705	0.201034889	0.196186757	0.015088187	0.010087448	0.525134272	0.544327352	0.612991889	0.717244828	0.006875274	0.008212913	0.004790183	0.005297265
706	0.200956107	0.196230169	0.015137006	0.010105121	0.523287091	0.544084735	0.612591445	0.717485627	0.006901192	0.008235814	0.004817242	0.005287879
707	0.200895464	0.196301686	0.015105621	0.010074996	0.523425126	0.544424084	0.612035875	0.717923468	0.006881757	0.008223864	0.00480149	0.005273506
708	0.201046005	0.196239045	0.015113063	0.010079267	0.522793811	0.543774869	0.612809185	0.717652621	0.006894959	0.008218104	0.004809889	0.005269378
709	0.20102934	0.196223984	0.01510731	0.010104786	0.522038206	0.544097851	0.612942545	0.717897086	0.006887455	0.008219855	0.004829702	0.005275084
710	0.200990272	0.19623311	0.015105607	0.010106893	0.522437062	0.543990353	0.613366055	0.717918609	0.006888303	0.008217304	0.004826678	0.005280215
711	0.20104445	0.196194781	0.015097347	0.010064813	0.522991596	0.544144706	0.611262631	0.718006771	0.006882206	0.008215141	0.004801	0.005263813
712	0.201048559	0.196218776	0.015091867	0.010073556	0.521735001	0.54490463	0.611803547	0.717817898	0.006868239	0.008223628	0.004817829	0.005255727
713	0.201093387	0.196186893	0.015109708	0.010055903	0.523136085	0.544476344	0.612038261	0.718285498	0.006882829	0.008226879	0.004795297	0.005260606
714	0.201121615	0.196129065	0.015113726	0.010057998	0.522842998	0.544020777	0.613241676	0.718042767	0.006891545	0.008222181	0.004799244	0.005258754
715	0.201172879	0.196006277	0.01510366	0.010024287	0.52232003	0.543719034	0.612689738	0.718170814	0.006891513	0.008212147	0.004788401	0.005235886
716	0.201129859	0.196080046	0.015100785	0.010046969	0.522058628	0.543837736	0.613291584	0.718170321	0.006888408	0.008212377	0.004801862	0.005245107
717	0.201083417	0.19619257	0.015067637	0.010052533	0.522044439	0.54438184	0.611642946	0.718644192	0.006865089	0.008202548	0.004804664	0.005247869
718	0.201149347	0.196147956	0.015092199	0.010035171	0.521982173	0.543997129	0.612435757	0.718231729	0.006882086	0.008210113	0.004796991	0.00523818
719	0.201208363	0.196147505	0.01506734	0.010032594	0.521387918	0.544466354	0.612076186	0.718443386	0.00686368	0.00820366	0.004801721	0.005230873
720	0.201257155	0.196115719	0.015071675	0.010004946	0.521501147	0.543620693	0.610616048	0.718354388	0.006878401	0.008193274	0.004787355	0.005217591
721	0.201207708	0.196091686	0.015115347	0.01001486	0.521002981	0.543515805	0.611311958	0.718803279	0.006899917	0.00821543	0.004797088	0.005217772
722	0.20108806	0.196208967	0.015070857	0.010030492	0.521278056	0.544061158	0.611834215	0.71866991	0.006871389	0.008199468	0.004801817	0.005228675
723	0.201128057	0.196211275	0.015092198	0.010016596	0.52042272	0.54398201	0.611649493	0.718596673	0.006882314	0.008209884	0.004803732	0.005212864
724	0.201221446	0.196122966	0.015091993	0.010007153	0.52068331	0.544525789	0.611368591	0.718593921	0.006874014	0.008217979	0.004796595	0.005210558
725	0.201263287	0.196077406	0.015085296	0.009999152	0.520972874	0.543210891	0.611275358	0.718617245	0.006890799	0.008194497	0.004789865	0.005209287
726	0.20126092	0.196131597	0.015098761	0.010024875	0.519104172	0.543305171	0.61112053	0.718812446	0.006895526	0.008203235	0.004820921	0.005203954
727	0.201271316	0.196124808	0.015097496	0.009995751	0.519431282	0.543651465	0.61193344	0.718496189	0.00688972	0.008207776	0.004803645	0.005192106
728	0.201397135	0.195937416	0.015099482	0.00996636	0.519030571	0.543652035	0.612499027	0.718779811	0.006890618	0.008208864	0.004793514	0.005172846
729	0.201299311	0.196040322	0.015085987	0.009987894	0.520803514	0.543434437	0.610935875	0.718702389	0.006887742	0.008198245	0.004786164	0.00520173
730	0.20118367	0.196100781	0.015075848	0.009985227	0.51980904	0.543866321	0.612302922	0.718764755	0.006876602	0.008199246	0.004794816	0.005190411
731	0.201223543	0.196127742	0.015072863	0.009996592	0.519695438	0.544165808	0.611732909	0.718589257	0.006870726	0.008202137	0.004801409	0.005195183
732	0.201309347	0.196126221	0.015073767	0.009994016	0.51976438	0.543732369	0.611170017	0.718955939	0.006877672	0.008196095	0.004799482	0.005194534
733	0.201312502	0.196011319	0.015084798	0.009983818	0.51837918	0.54356235	0.611028695	0.718906572	0.00688527	0.008199528	0.004808415	0.005175403
734	0.201345806	0.196013238	0.015072812	0.009972617	0.518315053	0.543873896	0.610967002	0.71925898	0.006875103	0.008197709	0.004803659	0.005168958
735	0.201351745	0.196067863	0.015095387	0.009984852	0.518260053	0.543682796	0.611040835	0.719011786	0.006888285	0.008207102	0.004810102	0.00517475
736	0.201296418	0.196062049	0.015108732	0.009976872	0.51660617	0.543268589	0.610014659	0.718930433	0.006900632	0.0082081	0.004822758	0.005154114
737	0.201219102	0.196018131	0.015091171	0.009980163	0.518035704	0.542940626	0.61043405	0.719210521	0.006897561	0.00819361	0.004810082	0.005170081
738	0.201280845	0.196100369	0.015080569	0.009955151	0.517443967	0.542960594	0.610978494	0.71938158	0.006892414	0.008188155	0.004803918	0.005151233
739	0.201272998	0.196030041	0.015086372	0.009953872	0.517592523	0.543549783	0.610589053	0.719137867	0.006886178	0.008200194	0.004801822	0.00515205
740	0.201284152	0.196078599	0.015101448	0.00997383	0.517140812	0.543502246	0.610977114	0.719170009	0.006893777	0.008207671	0.004815955	0.005157875
741	0.201271603	0.196032234	0.015096173	0.009978614	0.517392065	0.543638571	0.610327231	0.719129603	0.006889311	0.008206862	0.004815758	0.005162856
742	0.201293861	0.196054106	0.015062201	0.009953872	0.516313793	0.543752336	0.611278582	0.71928508	0.006872094	0.008190107	0.004814551	0.005139321
743	0.201355628	0.19603827	0.015089918	0.009960281	0.516190989	0.543507695	0.611074311	0.719375601	0.006888431	0.008201487	0.004818874	0.005141407
744	0.201248337	0.196041968	0.01509174	0.009985654	0.515584886	0.543501067	0.610465069	0.719349226	0.006889363	0.008202377	0.004837202	0.005148452
745	0.201361798	0.195981745	0.015099023	0.009967219	0.515956725	0.542579677	0.611015719	0.719091645	0.0069066	0.008192423	0.004824565	0.005142654
746	0.201388222	0.195953239	0.015117436	0.00995906	0.515165131	0.543167842	0.611550258	0.719307053	0.006906131	0.008211305	0.0048285	0.00513056
747	0.201446686	0.195939906	0.015093465	0.009965124	0.515417943	0.543014147	0.610974647	0.719438983	0.0068975	0.008195965	0.00482892	0.005136204
748	0.201345943	0.195984646	0.015088437	0.009992093	0.51501859	0.543333815	0.611899384	0.719541963	0.006890379	0.008198058	0.004845979	0.005146114
749	0.201350176	0.195908024	0.015114475	0.00993568	0.515729965	0.544469857	0.611095037	0.719464296	0.006885099	0.008229376	0.004811552	0.005124128
750	0.201453786	0.19581181	0.015095421	0.009927731	0.515517582	0.543576819	0.609500646	0.719421352	0.0068899	0.008205521	0.004809811	0.00511792
751	0.201364907	0.195864776	0.015087527	0.009942875	0.514926376	0.543815833	0.61016762	0.719320216	0.006882691	0.008204836	0.004823026	0.005119849
752	0.201358748	0.195950997	0.015079028	0.009956046	0.514710632	0.543334502	0.610506468	0.719518756	0.006886072	0.008192956	0.004831563	0.005124483
753	0.201405592	0.195927555	0.015090234	0.009954305	0.51536994	0.543177744	0.610577924	0.719515987	0.006893555	0.008196679	0.004824155	0.00513015
754	0.201368413	0.195954495	0.015076272	0.009988419	0.515473671	0.542835137	0.610253294	0.719648899	0.006892342	0.00818393	0.004839652	0.005148767
755	0.201497407	0.195953127	0.015076233	0.009939038	0.514998349	0.543398534	0.610237455	0.719620007	0.00688383	0.008192403	0.00482045	0.005118588
756	0.201461663	0.195808084	0.015060444	0.009998027	0.514608941	0.54306296	0.609237035	0.719948521	0.006881675	0.008178769	0.004852953	0.005145074
757	0.201441795	0.195883224	0.015099506	0.009955699	0.514254186	0.542118847	0.610190323	0.719508459	0.006913779	0.008185727	0.004835939	0.00511976
758	0.201396807	0.195922608	0.01509724	0.009950484	0.514889582	0.54282577	0.610815857	0.719640893	0.006902069	0.008195171	0.004827083	0.005123401
759	0.201454284	0.195924957	0.015096205	0.009950673	0.513646445	0.542267562	0.610292812	0.719377151	0.006910023	0.008186182	0.004839545	0.005111128
760	0.201482327	0.195844606	0.015092005	0.009977495	0.51326874	0.543209715	0.609397329	0.719730919	0.006893881	0.008198124	0.004856359	0.005121136
761	0.201442162	0.195851457	0.01509689	0.009976323	0.513537813	0.542923215	0.610460697	0.71942942	0.006900438	0.008196452	0.004853104	0.005123219
762	0.20143967	0.195973681	0.015089463	0.009982809	0.513303246	0.54313254	0.610066846	0.719258237	0.006893885	0.008195578	0.004858601	0.005124208
763	0.20148132	0.195965623	0.015122224	0.010003865	0.512521543	0.542831159	0.610719033	0.719711169	0.00691341	0.008208814	0.004876669	0.005127196
764	0.201520736	0.195934734	0.015090458	0.009983629	0.513884884	0.542880958	0.60909769	0.719577907	0.006898136	0.008192322	0.004853193	0.005130436
765	0.201495	0.195936037	0.015083659	0.009987502	0.513309056	0.543177408	0.610159252	0.719370714	0.006890556	0.008193103	0.004860827	0.005126675
766	0.201554116	0.195967466	0.015085964	0.010004354	0.513448839	0.542763124	0.609886486	0.719455181	0.006897859	0.008188105	0.00486763	0.005136724
767	0.201472824	0.195925231	0.015110646	0.009989989	0.511667103	0.542534018	0.610546659	0.719567262	0.006912607	0.008198039	0.00487844	0.005111549
768	0.201437446	0.195884471	0.015095356	0.009982766	0.51421299	0.542860412	0.609423697	0.719414411	0.006900685	0.008194671	0.004849498	0.005133268
769	0.201550453	0.195940224	0.01507927	0.009997364	0.512609142	0.543084059	0.611731064	0.719453631	0.006889959	0.008189311	0.004872624	0.00512474
770	0.20148021	0.195929675	0.015071957	0.010007317	0.51317022	0.542425166	0.610859276	0.719439596	0.006896548	0.008175409	0.00487186	0.005135457
771	0.201476479	0.195807741	0.015085025	0.009970317	0.513631111	0.543160983	0.611009126	0.719565851	0.006891428	0.008193597	0.004849252	0.005121065
772	0.201620725	0.195923249	0.015096832	0.009979082	0.51362165	0.542290108	0.61084437	0.719491415	0.006909969	0.008186863	0.004853609	0.005125473
773	0.201520258	0.195926821	0.015087626	0.009988922	0.514329166	0.543935559	0.610684763	0.719477212	0.00688093	0.008206696	0.004851328	0.005137594
774	0.201577344	0.195829521	0.015084355	0.009987659	0.514189863	0.542736122	0.609673855	0.719606063	0.006897531	0.008186824	0.004852106	0.005135553
775	0.201540963	0.195823225	0.015077985	0.009987662	0.514060224	0.543697118	0.610559767	0.719487971	0.006880128	0.008197857	0.004853402	0.00513426
776	0.20154091	0.195825342	0.015077029	0.010000622	0.51394187	0.542561935	0.610050078	0.719249238	0.006896807	0.008180222	0.004860884	0.005139738
777	0.20154669	0.195795498	0.015104332	0.010011597	0.513292143	0.542591803	0.610591426	0.719499039	0.006908845	0.008195487	0.004872723	0.005138874
778	0.201594375	0.195831882	0.015080264	0.010000341	0.515189284	0.542949404	0.610927198	0.719340659	0.006892444	0.00818782	0.004848272	0.005152069
779	0.20156719	0.195765254	0.01505541	0.010026243	0.513677523	0.543094131	0.611621021	0.71966462	0.006878905	0.008176505	0.004875987	0.005150256
780	0.20165485	0.195705302	0.015094253	0.009980542	0.514775952	0.542068724	0.611646672	0.719302661	0.006912131	0.008182122	0.004842799	0.005137743
781	0.201664299	0.19574675	0.015090997	0.01003278	0.513770585	0.542243956	0.610821529	0.719303663	0.006907995	0.008183002	0.004878233	0.005154547
782	0.201617733	0.195802143	0.015086349	0.010039392	0.513512452	0.541951781	0.611038176	0.719333783	0.006910275	0.008176074	0.004884039	0.005155353
783	0.201599549	0.195739203	0.01510139	0.010027631	0.514315496	0.542442486	0.610032083	0.719437062	0.006909754	0.008191636	0.004870265	0.005157366
784	0.201697566	0.195719391	0.015093184	0.010037199	0.513113095	0.543245636	0.610493501	0.718709459	0.006893878	0.008199306	0.004886981	0.005150218
785	0.201693144	0.195731531	0.015085514	0.010038044	0.51527593	0.542326604	0.61113572	0.719175112	0.006904238	0.008181276	0.004865682	0.005172362
786	0.201588189	0.195692082	0.015078134	0.010010615	0.514104113	0.541173049	0.611185764	0.719523141	0.006918254	0.00815988	0.004864117	0.005146498
787	0.201662952	0.195725263	0.015096801	0.010051812	0.513730912	0.541725678	0.611035836	0.719047431	0.006918476	0.008178325	0.004887885	0.005163927
788	0.201664816	0.195718188	0.015070754	0.010035887	0.515259266	0.542296979	0.610931201	0.719365173	0.00689793	0.008172824	0.004864803	0.005171084
789	0.201695656	0.195611353	0.015091415	0.010059071	0.514511637	0.541807488	0.611393927	0.71939789	0.006914773	0.008176642	0.004883562	0.005175509
790	0.20163839	0.195746464	0.015090723	0.01004089	0.514992375	0.542436451	0.611629933	0.719497796	0.006904965	0.008185758	0.004869908	0.005170982
791	0.201716806	0.195773366	0.015091916	0.010035114	0.514298598	0.542268274	0.609927671	0.719009781	0.006908049	0.008183867	0.004874069	0.005161045
792	0.201731341	0.195697861	0.015095605	0.010062084	0.514026668	0.541509113	0.611389136	0.719353956	0.006921197	0.008174408	0.004889904	0.00517218
793	0.201713292	0.195725321	0.0150737	0.010014287	0.515677009	0.541880229	0.610969733	0.719227499	0.00690556	0.00816814	0.004850149	0.005164138
794	0.201792941	0.195556939	0.015104643	0.01003609	0.515170838	0.541454314	0.610501016	0.718792382	0.006926169	0.008178474	0.004865789	0.005170301
795	0.201750984	0.195546156	0.015098301	0.010046087	0.515081541	0.54210923	0.611383972	0.718770132	0.006913373	0.008184928	0.004871533	0.005174554
796	0.201788095	0.195632324	0.015092753	0.010049259	0.51472719	0.54162739	0.609199718	0.71920751	0.006918105	0.008174648	0.004876632	0.005172627
797	0.201840231	0.195575649	0.015096311	0.010079067	0.514765829	0.541829419	0.610226633	0.718898104	0.006916686	0.008179625	0.004890708	0.005188359
798	0.201828747	0.195628373	0.015106727	0.010059053	0.515790843	0.541984837	0.610734723	0.71901937	0.00691911	0.008187617	0.004870686	0.005188367
799	0.201893078	0.195495581	0.015093596	0.010121374	0.515497882	0.542671381	0.610480999	0.718778107	0.006902733	0.008190863	0.004903827	0.005217547
800	0.201850919	0.19562886	0.015096319	0.010054432	0.516243056	0.542212421	0.611551576	0.718591332	0.006910907	0.008185412	0.004863901	0.005190531
801	0.201811627	0.195615735	0.015080965	0.010078429	0.516359903	0.542280301	0.611113918	0.718840148	0.006902855	0.00817811	0.004874332	0.005204097
802	0.201871192	0.195525163	0.015101836	0.010085577	0.516814575	0.542437946	0.611658058	0.71872621	0.006910027	0.008191809	0.004873204	0.005212373
803	0.201804431	0.195466112	0.015093707	0.01006984	0.51751772	0.543049281	0.611649063	0.718671699	0.00689708	0.008196627	0.004858519	0.005211321
804	0.201939468	0.195522149	0.015054835	0.010098765	0.517110786	0.542778074	0.61230537	0.718422015	0.006883401	0.008171434	0.004876585	0.00522218
805	0.202022082	0.195551547	0.015111687	0.010093854	0.516744644	0.543239712	0.611605676	0.718709352	0.006902419	0.008209268	0.004877909	0.005215945
806	0.202007113	0.195516362	0.015089428	0.010094805	0.517375467	0.542487391	0.611272795	0.718683096	0.006903604	0.008185824	0.004872001	0.005222804
807	0.201976196	0.195409462	0.015082774	0.010095256	0.517982876	0.542523474	0.611819729	0.718415824	0.006900015	0.008182759	0.004866086	0.00522917
808	0.201957241	0.195451389	0.015099069	0.010140311	0.515730953	0.541300416	0.612083044	0.718620797	0.006925937	0.008173132	0.004910639	0.005229672
809	0.20195103	0.195401757	0.015092114	0.01010909	0.51828469	0.542825023	0.611568036	0.718111488	0.006899737	0.008192377	0.004869703	0.005239387
810	0.202034816	0.195477053	0.015094716	0.010093994	0.518126128	0.542381333	0.612102466	0.718773743	0.006907624	0.008187092	0.004864032	0.005229962
811	0.201937728	0.195523925	0.015104765	0.010142638	0.518049053	0.542916073	0.611441391	0.718248488	0.006904145	0.00820062	0.004888254	0.005254384
812	0.201974426	0.19548576	0.01509806	0.010118416	0.518619426	0.543047966	0.611229405	0.718203781	0.006899089	0.008198971	0.004870809	0.005247607
813	0.201931183	0.195390459	0.015109784	0.010148674	0.518574563	0.542217877	0.610876453	0.718093342	0.006916989	0.008192795	0.00488583	0.005262844
814	0.201883165	0.195445018	0.015097166	0.010148138	0.518796699	0.542644821	0.61121731	0.718469396	0.006904767	0.008192399	0.004883318	0.00526482
815	0.201963275	0.195483736	0.015074407	0.010146433	0.520443489	0.542685545	0.611415008	0.718063523	0.006893744	0.008180663	0.004865788	0.005280645
816	0.201969021	0.195336813	0.015087346	0.010144975	0.518800826	0.5424898	0.611460215	0.718225764	0.006902615	0.008184731	0.004881754	0.005263221
817	0.202044019	0.195442968	0.015106372	0.010160284	0.519485731	0.542060381	0.612320345	0.718077172	0.006917806	0.008188566	0.004882161	0.005278123
818	0.202037965	0.195411295	0.015057805	0.010142247	0.520750614	0.542151628	0.611030437	0.717991474	0.006894192	0.008163613	0.004860666	0.005281581
819	0.201926918	0.195403908	0.015118709	0.010125242	0.520712589	0.541760814	0.61123981	0.718062965	0.006927985	0.008190724	0.004852901	0.005272341
820	0.201910103	0.195445581	0.015088554	0.010138555	0.520184839	0.543260501	0.61187821	0.71805009	0.006891539	0.008197015	0.004864632	0.005273923
821	0.202023353	0.195445596	0.015067136	0.010211296	0.516870277	0.541695002	0.611939871	0.71792556	0.006905344	0.008161792	0.004933381	0.005277915
822	0.202009709	0.195412024	0.015131303	0.010186282	0.520251933	0.542445071	0.611821076	0.717757007	0.006923402	0.008207901	0.004886849	0.005299433
823	0.201945191	0.19543016	0.015122222	0.010157707	0.521768735	0.542941838	0.612638883	0.718138324	0.006911735	0.008210487	0.004857733	0.005299974
824	0.201989131	0.195477698	0.0151241	0.010165276	0.522806786	0.543296346	0.612581322	0.717524352	0.006907232	0.008216868	0.004850801	0.005314475
825	0.202033735	0.19544282	0.015115799	0.010163169	0.52160846	0.542389121	0.612019212	0.717568553	0.006917154	0.008198645	0.004861974	0.005301195
826	0.202005818	0.195434621	0.015127294	0.010162843	0.521489325	0.543065564	0.612007449	0.718017611	0.006912182	0.008215112	0.004863029	0.005299814
827	0.202022523	0.195461398	0.015107889	0.010175645	0.522101642	0.543004107	0.612365507	0.71755108	0.006904243	0.008203646	0.004862924	0.005312721
828	0.202005291	0.195414414	0.015140296	0.010212228	0.521775553	0.542692183	0.611776609	0.718109794	0.006923776	0.00821652	0.004883737	0.005328491
829	0.202055657	0.195432516	0.015112772	0.010201877	0.522070154	0.543734483	0.611898172	0.71787869	0.006895437	0.008217335	0.004875782	0.005326095
830	0.202035234	0.195397048	0.015102739	0.010213467	0.521206676	0.543013591	0.610900277	0.717772126	0.006901746	0.008200993	0.00489014	0.005323327
831	0.202141572	0.195388855	0.015108424	0.010198469	0.522789453	0.543023987	0.611853133	0.71782037	0.006904187	0.008204237	0.004866817	0.005331652
832	0.202173586	0.195478522	0.01510088	0.01022522	0.523230666	0.543524405	0.612426738	0.717862615	0.006893183	0.008207697	0.004875071	0.005350149
833	0.202082754	0.19539265	0.01511058	0.010189174	0.523090854	0.543529094	0.611664897	0.716994979	0.00689754	0.00821304	0.00485931	0.005329864
834	0.202085917	0.195457855	0.015105065	0.010191461	0.52375619	0.543137388	0.611852564	0.71709824	0.006900939	0.008204126	0.00485362	0.005337841
835	0.202123837	0.195388966	0.01511319	0.010203814	0.523298484	0.543825555	0.612054081	0.717438262	0.006894251	0.008218939	0.004864174	0.00533964
836	0.202207618	0.195344452	0.015101351	0.010219565	0.523926515	0.543436853	0.612386911	0.717490816	0.00689472	0.008206631	0.004865264	0.005354301
837	0.202124529	0.195403843	0.015111168	0.010222968	0.5230457	0.543494573	0.611731508	0.717221286	0.00689833	0.008212838	0.004875889	0.005347079
838	0.202135041	0.195411398	0.015107374	0.010212338	0.523361438	0.542962562	0.612023791	0.717247163	0.006904636	0.008202738	0.004867594	0.005344744
839	0.202126872	0.195373818	0.015105125	0.01020801	0.523507743	0.542812163	0.611590647	0.717138869	0.006905879	0.008199246	0.004864038	0.005343972
840	0.202115591	0.195328883	0.015074975	0.01021442	0.523972829	0.543066476	0.610996651	0.717104746	0.006888261	0.008186714	0.004862341	0.005352079
841	0.20222343	0.195316618	0.015102927	0.010259835	0.52205106	0.543362964	0.612798269	0.717186518	0.006896556	0.008206371	0.004903677	0.005356158
842	0.202226346	0.195308439	0.015095964	0.010210073	0.524947504	0.544027404	0.612208224	0.717253515	0.006883346	0.008212618	0.004850321	0.005359752
843	0.202192679	0.195310994	0.015096853	0.010210769	0.523909436	0.543551098	0.612978421	0.717301608	0.006890942	0.008205911	0.004861251	0.005349518
844	0.202222047	0.195275082	0.015085006	0.010273773	0.521566529	0.542987192	0.611731839	0.71736705	0.006894041	0.008190965	0.004915317	0.005358456
845	0.202228901	0.195264945	0.015130383	0.010232435	0.523767853	0.543077032	0.611735142	0.717231678	0.00691342	0.008216963	0.004873014	0.005359421
846	0.20224594	0.195312041	0.015126072	0.010229393	0.524033764	0.542999954	0.612719933	0.717280219	0.006912616	0.008213456	0.004868846	0.005360547
847	0.202228718	0.195232811	0.015117627	0.010235367	0.524155302	0.542803431	0.612357577	0.71699413	0.006911727	0.0082059	0.004870445	0.005364922
848	0.202213853	0.195323134	0.015112574	0.010253117	0.523228782	0.543318593	0.612231374	0.717074609	0.006901632	0.008210942	0.004888391	0.005364726
849	0.202258432	0.195247711	0.015098352	0.010224942	0.524030441	0.543006778	0.612894636	0.717191768	0.006899845	0.008198507	0.004866761	0.005358181
850	0.202202222	0.195219009	0.015085	0.01022426	0.523928584	0.543276891	0.611576985	0.71693993	0.006889668	0.008195332	0.004867478	0.005356782
851	0.202200573	0.195315179	0.015122658	0.010235062	0.523412653	0.543524323	0.612951297	0.717015167	0.006903126	0.008219532	0.004877901	0.005357161
852	0.202181858	0.195319543	0.01509939	0.010266299	0.524579257	0.543225777	0.612047946	0.717060537	0.006897012	0.008202378	0.004880811	0.005385488
853	0.202330479	0.195260913	0.015125782	0.010266399	0.524389405	0.543254307	0.611989065	0.717254915	0.006908636	0.008217146	0.004882808	0.005383591
854	0.202283602	0.19525632	0.015079335	0.010220418	0.525308296	0.543673659	0.612039301	0.716907191	0.006881098	0.008198237	0.004851548	0.00536887
855	0.202286969	0.195210386	0.015098908	0.010237021	0.525110155	0.543576814	0.611717207	0.716862435	0.006891492	0.008207416	0.004861457	0.005375564
856	0.202284374	0.195201248	0.01508728	0.010243862	0.523409733	0.543201853	0.6121718	0.71707474	0.006891842	0.008195438	0.004882125	0.005361737
857	0.202271084	0.195184015	0.015102964	0.010273312	0.523492775	0.543858397	0.611875534	0.717411411	0.00688909	0.008213874	0.004895307	0.005378005
858	0.202373632	0.195237412	0.01512916	0.010234047	0.525477417	0.543339346	0.611712464	0.716952968	0.006908892	0.008220268	0.004856286	0.005377761
859	0.202356853	0.19523643	0.015140718	0.010250729	0.525746284	0.543520976	0.612034039	0.716884024	0.00691142	0.008229298	0.004861446	0.005389283
860	0.202374307	0.19518975	0.015089633	0.010244446	0.525180962	0.543509388	0.611673687	0.716689725	0.006888276	0.008201357	0.004864258	0.005380188
861	0.202323698	0.195096822	0.015115378	0.010264973	0.525272598	0.543624044	0.612704047	0.717148745	0.006898295	0.008217083	0.004873064	0.005391909
862	0.202340106	0.19518108	0.015135473	0.010237486	0.525186159	0.543123463	0.611792547	0.716848556	0.006915042	0.008220431	0.0048609	0.005376586
863	0.20226703	0.195222189	0.015106991	0.010276739	0.524575983	0.544112667	0.612264849	0.716800209	0.006887086	0.008219905	0.004885809	0.00539093
864	0.20233471	0.195198224	0.015124079	0.01025394	0.524904748	0.543621279	0.6114633	0.717071679	0.006902308	0.008221771	0.004871598	0.005382342
865	0.202273598	0.195142989	0.015074453	0.010247435	0.526094486	0.543890207	0.611818753	0.716840739	0.006875606	0.008198847	0.004856316	0.005391119
866	0.20237468	0.195085511	0.015116604	0.010270282	0.526082055	0.543962585	0.61184743	0.716820688	0.006893737	0.008222867	0.004867271	0.005403011
867	0.20241629	0.195093496	0.015110411	0.010258214	0.526173069	0.544427286	0.611925496	0.716997929	0.006883891	0.00822652	0.004860618	0.005397596
868	0.20242198	0.195070205	0.015092826	0.010240627	0.526544335	0.544036813	0.611487635	0.717109456	0.006881773	0.008211053	0.004848483	0.005392144
869	0.202387472	0.195063365	0.015108177	0.010232433	0.526165952	0.54311097	0.61162421	0.717396645	0.00690276	0.008205417	0.004848475	0.005383958
870	0.202471305	0.195183569	0.015081326	0.010234365	0.525128261	0.543545722	0.612477183	0.71716127	0.006883936	0.00819739	0.004860011	0.005374354
871	0.202407805	0.195167942	0.015109468	0.010256881	0.525305995	0.543307764	0.611779338	0.717112877	0.006900377	0.008209091	0.00486888	0.005388001
872	0.202381149	0.19513324	0.015068952	0.010238505	0.52609475	0.543841517	0.61161539	0.717522452	0.00687383	0.008195122	0.004852081	0.005386424
873	0.202446077	0.195124202	0.015120958	0.010225705	0.525125933	0.543065402	0.610724413	0.716852334	0.006909289	0.008211669	0.004855922	0.005369783
874	0.202426948	0.195125465	0.015085596	0.010230904	0.52454434	0.542773349	0.610748721	0.717226506	0.006897537	0.008188059	0.004864341	0.005366563
875	0.20247853	0.195089382	0.015092171	0.01023384	0.523986452	0.543515916	0.611419843	0.717187384	0.006889336	0.008202835	0.004871446	0.005362394
876	0.202488802	0.195028219	0.015113781	0.010279219	0.523057404	0.54339129	0.611403184	0.717508487	0.006901084	0.008212697	0.004902597	0.005376622
877	0.202515509	0.194963078	0.015114667	0.010218612	0.52395975	0.543241151	0.611289345	0.717343975	0.006903758	0.008210909	0.004864471	0.005354141
878	0.202486975	0.195023801	0.015088223	0.010230946	0.523711522	0.543984935	0.610939052	0.717396843	0.006880457	0.008207766	0.004872882	0.005358064
879	0.202502728	0.195059957	0.015103767	0.010219704	0.522910714	0.543552013	0.611699633	0.717419142	0.006894084	0.008209683	0.004875711	0.005343993
880	0.202509442	0.195057222	0.015112437	0.010222474	0.524271301	0.543364821	0.611261326	0.717478248	0.00690087	0.008211567	0.004863124	0.00535935
881	0.202415824	0.195012554	0.015082281	0.010174565	0.524920625	0.544277662	0.612539415	0.717700027	0.006873332	0.008208949	0.004833726	0.005340839
882	0.202499937	0.194935076	0.015134824	0.010248587	0.522755863	0.5424034	0.610993041	0.717692819	0.006925644	0.00820918	0.004891078	0.005357509
883	0.202473194	0.195042671	0.01509373	0.010200497	0.525120486	0.54315433	0.611884239	0.717490476	0.006895505	0.008198225	0.004844007	0.00535649
884	0.202453282	0.195054128	0.015094976	0.010192417	0.524896675	0.543404064	0.611155774	0.71779817	0.006892305	0.008202671	0.004842451	0.005349966
885	0.202501734	0.19501991	0.015107545	0.01020001	0.525653324	0.544158316	0.611943344	0.717418422	0.006886649	0.008220896	0.004838341	0.005361669
886	0.202485448	0.19499638	0.015116621	0.010206303	0.524382196	0.543814248	0.60847273	0.717892311	0.006895987	0.008220634	0.004854299	0.005352004
887	0.202543945	0.195029885	0.015088041	0.010244732	0.521744557	0.543705936	0.611329279	0.717548579	0.006884584	0.008203457	0.004899599	0.005345133
888	0.20249489	0.194967231	0.015103995	0.010195565	0.524183522	0.543603731	0.61105994	0.717484269	0.006893407	0.008210588	0.004851218	0.005344347
889	0.202428787	0.195019072	0.015128046	0.010207155	0.524259691	0.543493191	0.610522722	0.717252406	0.006906056	0.00822199	0.004855955	0.0053512
890	0.202514469	0.195032032	0.015064938	0.010213642	0.52240162	0.543265461	0.610935001	0.717693537	0.006880678	0.00818426	0.004878019	0.005335623
891	0.202508308	0.195024687	0.015123504	0.010187534	0.524248267	0.543274778	0.611050807	0.717621485	0.006907286	0.008216218	0.004846737	0.005340797
892	0.202498122	0.195134876	0.015093153	0.010164999	0.523851121	0.543709185	0.609889149	0.717668202	0.006886867	0.008206286	0.004840053	0.005324946
893	0.202520281	0.195068964	0.01511919	0.010185864	0.523453782	0.543559122	0.610781159	0.717939344	0.006901016	0.008218174	0.004854035	0.005331829
894	0.202523324	0.194923451	0.015115568	0.010165658	0.522928402	0.543130505	0.610409956	0.71790576	0.006905842	0.008209726	0.004849747	0.005315911
895	0.20254171	0.194993099	0.01508676	0.010175771	0.522494424	0.543620064	0.610955441	0.718057518	0.006885295	0.008201465	0.004858987	0.005316784
896	0.202493671	0.194984878	0.015075977	0.010157425	0.523709198	0.543366409	0.610950649	0.717935631	0.006884198	0.008191779	0.004837888	0.005319537
897	0.202608057	0.194975072	0.015104123	0.010140203	0.523386585	0.543494119	0.610840335	0.718010744	0.006895121	0.008209002	0.004832957	0.005307246
898	0.202571252	0.195056662	0.015122336	0.010171868	0.522989113	0.543954366	0.610540736	0.717959184	0.006896475	0.008225861	0.004852092	0.005319776
899	0.202572842	0.194924266	0.015113731	0.010157896	0.522502957	0.543930498	0.610684875	0.71819126	0.006892912	0.008220819	0.004850365	0.005307531
900	0.202672516	0.194937558	0.015103648	0.0101523	0.522288258	0.543926382	0.610336536	0.718247866	0.006888375	0.008215273	0.004849873	0.005302427
901	0.202529669	0.194986398	0.015094075	0.010163885	0.522160056	0.543653033	0.611219828	0.717639982	0.006888135	0.00820594	0.00485671	0.005307175
902	0.202554093	0.194921641	0.015080891	0.010156902	0.521434447	0.543522585	0.610018965	0.718302761	0.006884086	0.008196805	0.004860743	0.005296159
903	0.202578623	0.194929522	0.015101158	0.010173082	0.522971848	0.543895046	0.610403807	0.718337984	0.006887713	0.008213445	0.004852847	0.005320235
904	0.202632055	0.194935952	0.01510513	0.01015362	0.521619348	0.544096064	0.610604968	0.718093142	0.006886488	0.008218642	0.004857295	0.005296325
905	0.202599065	0.194914805	0.015124099	0.010140424	0.521344114	0.543143388	0.609960189	0.718213119	0.006909545	0.008214554	0.004853774	0.00528665
906	0.202619174	0.194985823	0.015087369	0.010152666	0.520706512	0.543932377	0.610279956	0.718248104	0.006880861	0.008206508	0.004866107	0.005286559
907	0.202693741	0.194884708	0.015124311	0.010132195	0.521553001	0.543694652	0.609450908	0.71823327	0.006901304	0.008223007	0.004847718	0.005284477
908	0.202672208	0.194900585	0.015079119	0.010140335	0.521517447	0.543924345	0.609756044	0.7182619	0.006877219	0.0082019	0.004851973	0.005288362
909	0.202627568	0.194939638	0.015098066	0.01015774	0.521388848	0.543912841	0.60961234	0.71831781	0.006886034	0.008212032	0.004861608	0.005296132
910	0.202662706	0.195000705	0.015092342	0.010136428	0.520821752	0.543393391	0.609429971	0.718175777	0.006891263	0.008201079	0.004857156	0.005279272
911	0.202674368	0.194923076	0.015123913	0.010138292	0.520075941	0.543871091	0.609443698	0.718495125	0.006898454	0.008225459	0.00486561	0.005272682
912	0.202699918	0.194820166	0.015097375	0.010096827	0.520194446	0.543878439	0.610287597	0.718505323	0.006886238	0.008211137	0.004844514	0.005252313
913	0.20269038	0.194852227	0.015085312	0.010096659	0.519894141	0.544168432	0.609432877	0.718608567	0.006876361	0.008208951	0.004847465	0.005249194
914	0.202683713	0.194946567	0.015094708	0.01012732	0.520472015	0.543233541	0.608995771	0.718359491	0.006894756	0.008199952	0.004856333	0.005270987
915	0.202649817	0.194894533	0.015106151	0.010119311	0.520027094	0.543819788	0.609649062	0.718375888	0.006891127	0.008215024	0.004856995	0.005262316
916	0.202639053	0.194881769	0.015120205	0.010125792	0.519266101	0.543640731	0.60958922	0.718485525	0.006900246	0.008219959	0.004867811	0.005257981
917	0.202672764	0.194952556	0.015082997	0.010092365	0.519545374	0.543544834	0.609448631	0.718690155	0.006884712	0.008198285	0.004848923	0.005243442
918	0.20263265	0.194840831	0.015136277	0.010114054	0.519345018	0.543352723	0.608178168	0.71855646	0.00691194	0.008224337	0.00486137	0.005252684
919	0.202644421	0.194967759	0.015122691	0.010147569	0.518658783	0.544215687	0.608669945	0.718723878	0.006892685	0.008230006	0.004884443	0.005263126
920	0.202654756	0.194929476	0.015115461	0.010104361	0.519250535	0.544000076	0.6080083	0.718449663	0.006892649	0.008222812	0.004857666	0.005246695
921	0.202731457	0.194890206	0.015086636	0.01014946	0.517829654	0.542650286	0.609021281	0.718843922	0.006899869	0.008186767	0.004893769	0.005255691
922	0.202735131	0.194875658	0.015045536	0.010099371	0.517859333	0.542810488	0.608777592	0.718724583	0.006878661	0.008166875	0.004869317	0.005230054
923	0.20267647	0.194939452	0.015100057	0.010120824	0.518615489	0.543106389	0.609022306	0.718951011	0.00689912	0.008200937	0.004872008	0.005248816
924	0.202725522	0.194957775	0.015103258	0.010067865	0.518661103	0.543286319	0.609261003	0.719036431	0.006897865	0.008205393	0.004846055	0.00522181
925	0.202687149	0.194891585	0.015086286	0.010072727	0.517475177	0.54362117	0.608256237	0.719002459	0.006885062	0.008201224	0.004860341	0.005212386
926	0.202819629	0.194786237	0.015089474	0.010097763	0.517101491	0.543914575	0.609422899	0.718928337	0.006882089	0.008207385	0.004876195	0.005221568
927	0.202695966	0.194853579	0.015101985	0.01008527	0.517015049	0.543457727	0.608427279	0.718654891	0.006894695	0.00820729	0.004871034	0.005214236
928	0.202742429	0.194872044	0.015129608	0.010076797	0.517619362	0.542287674	0.608745829	0.718886679	0.006925008	0.0082046	0.004860852	0.005215945
929	0.202762524	0.194790523	0.015094317	0.010084721	0.517641678	0.543110382	0.6095033	0.718985728	0.006896437	0.00819788	0.004864449	0.005220272
930	0.202809032	0.194877087	0.015108254	0.010075837	0.518043865	0.544274144	0.610274829	0.718731949	0.006885222	0.008223032	0.004856111	0.005219726
931	0.202759935	0.194834406	0.015107915	0.010099223	0.515956001	0.542957779	0.609586213	0.718986483	0.006904955	0.00820296	0.004888468	0.005210755
932	0.202820074	0.1948521	0.015067796	0.010087871	0.515306045	0.542590529	0.608892984	0.718930471	0.006892153	0.008175643	0.00488953	0.005198341
933	0.202765415	0.194839273	0.015108081	0.010075533	0.515912483	0.543090702	0.608735391	0.718997936	0.006903023	0.008205058	0.00487744	0.005198093
934	0.202742768	0.194900016	0.015064099	0.010097317	0.516126909	0.543879575	0.608695825	0.718765569	0.006871043	0.008193056	0.00488582	0.005211497
935	0.20271156	0.194901677	0.015071725	0.010079502	0.515332758	0.543611355	0.609078202	0.718985771	0.006878564	0.008193161	0.004885204	0.005194298
936	0.202788809	0.194891073	0.015094493	0.010097986	0.51537421	0.542946659	0.60841459	0.71859424	0.006898988	0.008195505	0.004893744	0.005204242
937	0.202745334	0.194818859	0.015072398	0.010093207	0.516518214	0.54315374	0.608833013	0.719039698	0.006885769	0.008186629	0.004879882	0.005213325
938	0.202858846	0.19479369	0.01507256	0.010081713	0.515714938	0.543542164	0.608042189	0.719103902	0.006879988	0.008192572	0.004882423	0.00519929
939	0.202812254	0.19474572	0.015107443	0.010070846	0.514783719	0.543598636	0.608791476	0.719162193	0.006895058	0.008212385	0.004886538	0.005184308
940	0.202839968	0.194737343	0.01509208	0.010050134	0.516063611	0.542635708	0.608669022	0.719087269	0.006902578	0.008189502	0.004863626	0.005186508
941	0.202844497	0.194843624	0.015093627	0.010059246	0.515466522	0.542953019	0.603459938	0.718803932	0.006898497	0.00819513	0.004874041	0.005185205
942	0.202954083	0.194834473	0.015103596	0.010083906	0.514908757	0.542822233	0.608137251	0.719089888	0.006905028	0.008198568	0.004891614	0.005192292
943	0.202885337	0.194709013	0.01508985	0.010044197	0.515545299	0.542803951	0.608800512	0.718926599	0.00689902	0.00819083	0.004865958	0.005178239
944	0.202930968	0.194654535	0.015084929	0.010033763	0.51544269	0.543252259	0.609176573	0.719119741	0.006890007	0.008194922	0.004861933	0.00517183
945	0.202934689	0.194704888	0.015100796	0.010043254	0.515309258	0.543210763	0.607935334	0.719227781	0.006897881	0.008202915	0.004867872	0.005175382
946	0.20289906	0.194810079	0.015089465	0.010046177	0.515471734	0.543136195	0.608471486	0.719223722	0.00689383	0.008195635	0.004867657	0.00517852
947	0.202824281	0.194749429	0.015067502	0.010070599	0.514757656	0.543416619	0.607438	0.719125791	0.006879571	0.008187931	0.004886681	0.005183918
948	0.202885044	0.19466725	0.015086189	0.010066158	0.514910354	0.542737121	0.60945057	0.719221964	0.006898354	0.008187835	0.004882989	0.005183169
949	0.202964451	0.194671255	0.015068889	0.010069119	0.5150065	0.542698344	0.608491039	0.719455263	0.006891028	0.008177861	0.004883457	0.005185662
950	0.202981029	0.194628121	0.015093928	0.010041341	0.514852525	0.543437705	0.609127762	0.719160297	0.006891318	0.00820261	0.004871531	0.00516981
951	0.203038309	0.194667808	0.015073276	0.010074036	0.513703412	0.54367956	0.608165431	0.719138335	0.006878244	0.008195032	0.004898969	0.005175067
952	0.202855223	0.194661514	0.015077277	0.010075688	0.514115718	0.542281403	0.608607529	0.719272055	0.00690115	0.008176127	0.004895618	0.00518007
953	0.202959679	0.194685903	0.015075406	0.010057099	0.51383584	0.542276243	0.608207379	0.719179288	0.006900371	0.008175035	0.004889401	0.005167698
954	0.202958085	0.194582025	0.015099036	0.010051737	0.513869399	0.542731657	0.608001674	0.719252786	0.006904311	0.008194725	0.004886457	0.00516528
955	0.203016939	0.194663787	0.015088344	0.010078893	0.513941779	0.543306703	0.609219799	0.719219425	0.006890746	0.008197598	0.004898929	0.005179964
956	0.203117666	0.194608623	0.015073902	0.010079561	0.512874615	0.542363923	0.608973062	0.719491024	0.006898361	0.008175541	0.00491001	0.005169551
957	0.203087883	0.194482449	0.015083886	0.010085154	0.513850024	0.542551735	0.608262896	0.719076307	0.006900097	0.008183789	0.004902897	0.005182257
958	0.203131353	0.194515311	0.015089771	0.010080276	0.513292219	0.542632395	0.608120425	0.719753209	0.006901572	0.008188199	0.004906149	0.005174127
959	0.203082567	0.194533696	0.015060804	0.010055937	0.514117216	0.543125312	0.608356187	0.719352437	0.0068809	0.008179904	0.004886007	0.00516993
960	0.203104998	0.194538767	0.015109282	0.010070693	0.514614891	0.54271629	0.608576653	0.71936878	0.006909229	0.008200053	0.004888164	0.005182529
961	0.203102125	0.194600553	0.015090756	0.010045129	0.513814078	0.542080931	0.607254612	0.719396611	0.006910345	0.008180411	0.0048838	0.005161329
962	0.20314692	0.194610725	0.015093115	0.010076516	0.51372328	0.543439769	0.609351884	0.719552811	0.006890916	0.008202199	0.004899975	0.005176541
963	0.203058466	0.194525854	0.01510423	0.010100676	0.514012007	0.542845773	0.608780923	0.719349056	0.006904963	0.008199267	0.004908807	0.005191869
964	0.203132289	0.194635711	0.015080755	0.010073339	0.513087	0.542785492	0.608047429	0.71885088	0.00689514	0.008185615	0.00490484	0.005168499
965	0.203145288	0.194656502	0.01507987	0.010077348	0.513858829	0.541999145	0.60825781	0.719516634	0.006906593	0.008173277	0.004899014	0.005178334
966	0.203144542	0.194654627	0.015062116	0.010083077	0.513500641	0.542710142	0.607776621	0.7191889	0.006887753	0.008174363	0.00490541	0.005177667
967	0.20307544	0.19459048	0.015103827	0.010074135	0.51523897	0.542214353	0.609327904	0.71922747	0.006914315	0.008189512	0.004883548	0.005190587
968	0.203099578	0.194625475	0.015077826	0.010090562	0.514132147	0.542768275	0.607600814	0.719394331	0.00689406	0.008183766	0.00490268	0.005187882
969	0.203105407	0.194583848	0.015110757	0.010127569	0.512898465	0.54253788	0.60798301	0.719414166	0.006912599	0.008198158	0.004933154	0.005194415
970	0.20313135	0.194566309	0.015087904	0.010086471	0.512967941	0.541790745	0.60858481	0.718973082	0.006913417	0.008174487	0.004912435	0.005174036
971	0.203162842	0.194571499	0.015078317	0.010078133	0.513684102	0.542384288	0.609459396	0.718918267	0.006900075	0.008178242	0.004901156	0.005176977
972	0.203077207	0.194637405	0.01509802	0.010139231	0.513991422	0.542877775	0.607956117	0.719256102	0.00690164	0.00819638	0.004927753	0.005211478
973	0.20312482	0.194585172	0.015076388	0.010104606	0.512509931	0.542297102	0.608183076	0.719052224	0.006900506	0.008175882	0.004925895	0.005178711
974	0.203229276	0.194528608	0.015105939	0.010115062	0.512731209	0.541602165	0.60915137	0.719618868	0.00692453	0.008181409	0.004928754	0.005186308
975	0.203221068	0.194527454	0.015097444	0.010095031	0.513889708	0.542471453	0.608534321	0.719567538	0.006907512	0.008189932	0.004907298	0.005187733
976	0.203294182	0.194499838	0.015069093	0.010110126	0.513158034	0.542269111	0.609620438	0.718930074	0.006897589	0.008171504	0.004922034	0.005188092
977	0.203218175	0.19454806	0.015067661	0.010111362	0.514380645	0.542427776	0.608002104	0.719244658	0.006894543	0.008173118	0.004910273	0.005201089
978	0.203207938	0.194496461	0.015095008	0.010115243	0.513747179	0.542076802	0.607279649	0.719004316	0.006912354	0.008182654	0.004918565	0.005196678
979	0.203192096	0.194504554	0.015067115	0.010120026	0.513912677	0.541296151	0.609093905	0.719020502	0.006911344	0.008155771	0.004919216	0.00520081
980	0.20315525	0.194516769	0.015062348	0.010090314	0.514622116	0.542181547	0.608091217	0.719018113	0.006895821	0.008166527	0.004897615	0.005192699
981	0.203115851	0.194561043	0.015088728	0.010129443	0.514990426	0.542145531	0.608761202	0.719090241	0.006908442	0.008180286	0.004912877	0.005216566
982	0.203188075	0.194540081	0.01507498	0.010127874	0.513301365	0.54223649	0.608614288	0.718438126	0.006900776	0.008174204	0.004929222	0.005198652
983	0.203180085	0.194498783	0.015101985	0.010138906	0.514864994	0.542008526	0.608234894	0.719184963	0.00691658	0.008185405	0.004918738	0.005220168
984	0.203175857	0.194591313	0.015072269	0.010134429	0.515000991	0.541687273	0.608331737	0.718854181	0.006907813	0.008164456	0.004915188	0.005219241
985	0.203173206	0.194481262	0.015108125	0.010157336	0.515605119	0.541857315	0.608302297	0.719209522	0.006921677	0.008186448	0.004920162	0.005237174
986	0.20317524	0.194440005	0.015085262	0.01013293	0.513603255	0.542427377	0.609134363	0.719135931	0.006902603	0.008182659	0.004928624	0.005204306
987	0.203273653	0.194431781	0.015061046	0.010117823	0.514997841	0.542224035	0.608890252	0.718695329	0.006894585	0.008166461	0.004907166	0.005210657
988	0.203308429	0.194366034	0.015087237	0.010150818	0.516363822	0.541918184	0.608225627	0.718765428	0.006911189	0.008176048	0.004909303	0.005241515
989	0.203315181	0.194398962	0.015081603	0.010138541	0.514563929	0.542309128	0.607343313	0.718830962	0.006902712	0.008178891	0.004921614	0.005216927
990	0.203316471	0.194458436	0.015076468	0.010147856	0.515940354	0.54161095	0.607928921	0.718841762	0.006910888	0.00816558	0.004912168	0.005235688
991	0.203288056	0.194423697	0.015080034	0.010143262	0.51531631	0.542694817	0.607995907	0.718906159	0.006896178	0.008183856	0.004916274	0.005226988
992	0.203347488	0.1943508	0.015084629	0.010139857	0.515973944	0.541720411	0.610535847	0.718727604	0.006912978	0.008171651	0.004907955	0.005231902
993	0.203318061	0.194438084	0.015083895	0.010148467	0.516342534	0.542396819	0.60875421	0.718393083	0.006902438	0.008181457	0.004908382	0.005240085
994	0.203218638	0.194373131	0.015074196	0.01015221	0.515094412	0.541610746	0.608600793	0.718738404	0.006909849	0.008164347	0.004922863	0.005229347
995	0.203260292	0.194402585	0.015085805	0.010137227	0.516283049	0.542284257	0.607945136	0.718521894	0.00690501	0.008180795	0.004903549	0.005233678
996	0.203256636	0.194388388	0.015098989	0.010143872	0.516096647	0.542018872	0.609807657	0.718591113	0.006915052	0.008183937	0.004908654	0.005235218
997	0.203274897	0.19438617	0.01511212	0.010136568	0.516106634	0.541795639	0.609508512	0.718476855	0.006924439	0.008187681	0.004905018	0.00523155
998	0.203310901	0.19445121	0.015083452	0.010143353	0.516098645	0.541598526	0.608012787	0.71847343	0.006914277	0.008169175	0.004908382	0.005234971
999	0.203309092	0.194375365	0.015095485	0.010147192	0.516500233	0.542476315	0.607891716	0.718589729	0.006906542	0.008188943	0.004906165	0.005241027
