# Supplementary material for: Links between DNA methylation and nucleosome occupancy in the human genome
Source: Epigenetics Chromatin. 2017 Apr 11;10:18. doi: 10.1186/s13072-017-0125-5 (PMC5387343; doi:10.1186/s13072-017-0125-5)
Supplement: Supplementary file 2 — Additional file 2. Detailed bioinformatics procedures and in-house scripts used in this study are enclosed in the zip file. [file 13072_2017_125_MOESM2_ESM.zip › Supplmentary.Methods.2017.0320/Figure1.Figure2/Figure.Generation.Codes/figure2.code.R]

library("lattice")
jpeg(filename = "figure2.jpeg", width = 8.5, height = 20.1875, units = "cm", res=300)
layout(matrix(c(1,1,1,1,2,2,2,2,3,3,3,3,4,4,4,4,5,5,5),19,1))
windowsFonts(Arial=windowsFont("Arial"))
par(ps = 5, lwd = 1, mar = c(0.5,1.6,1.5,0.5), cex = 1, tcl = -0.25, oma = c(1.25,0.5,0,0))
x <- read.table("figure2.txt", sep = "\t", header=T)

#A
plot(c(-150,150),c(0.35,0.65), type = "n", cex.axis = 1.2, xaxt = "n", ylab = "mCpG / CpG", yaxs = "i", yaxt ="n", mgp = c(1,0.5,0), cex.lab = 8/5)
segments(0,-1,0,2,col="gray")
segments(10,-1,10,2,col="gray")
segments(20,-1,20,2,col="gray")        
segments(30,-1,30,2,col="gray")
segments(40,-1,40,2,col="gray")
segments(50,-1,50,2,col="gray")
segments(60,-1,60,2,col="gray")
segments(70,-1,70,2,col="gray")
segments(80,-1,80,2,col="gray")
segments(90,-1,90,2,col="gray")
segments(100,-1,100,2,col="gray")
segments(110,-1,110,2,col="gray")
segments(120,-1,120,2,col="gray")        
segments(130,-1,130,2,col="gray")
segments(140,-1,140,2,col="gray")
segments(150,-1,150,2,col="gray")
segments(-10,-1,-10,2,col="gray")
segments(-20,-1,-20,2,col="gray")        
segments(-30,-1,-30,2,col="gray")
segments(-40,-1,-40,2,col="gray")
segments(-50,-1,-50,2,col="gray")
segments(-60,-1,-60,2,col="gray")
segments(-70,-1,-70,2,col="gray")
segments(-80,-1,-80,2,col="gray")
segments(-90,-1,-90,2,col="gray")
segments(-100,-1,-100,2,col="gray")
segments(-110,-1,-110,2,col="gray")
segments(-120,-1,-120,2,col="gray")        
segments(-130,-1,-130,2,col="gray")
segments(-140,-1,-140,2,col="gray")
segments(-150,-1,-150,2,col="gray")


lines(x$pos,x$r1,col = "dodgerblue3", lwd = 1)
lines(x$pos,x$r2,col = "aquamarine4", lwd = 1)
lines(x$pos,x$r3,col = "mediumpurple3", lwd = 1)
lines(x$pos,x$r4,col = "goldenrod", lwd = 1)
lines(x$pos,x$r5,col = "firebrick3", lwd = 1)

#legend("bottomright", c("1","2","3","4","5","6"), col = c("dodgerblue3","aquamarine4","mediumpurple3","goldenrod","firebrick3"), lty = c(1,1), x.intersp = 0.6, y.intersp = 0.5, box.lty = 0, cex = 1.2, bty = "n")
mtext("A", side = 3, adj = 0, line = 0.25, font = 2, cex = 10/5)
axis(2,c(0.35,0.45,0.55,0.65), cex.axis = 1, mgp = c(1,0.5,0))
axis(1,c(-150,-100,-50,0,50,100,150), cex.axis = 1, mgp = c(1,0.01,0))

#B
plot(c(-150,150),c(0.35,0.65), type = "n", cex.axis = 1.2, xaxt = "n", ylab = "mCpG / CpG", yaxs = "i", yaxt ="n", mgp = c(1,0.5,0), cex.lab = 8/5)
segments(0,-1,0,2,col="gray")
segments(10,-1,10,2,col="gray")
segments(20,-1,20,2,col="gray")        
segments(30,-1,30,2,col="gray")
segments(40,-1,40,2,col="gray")
segments(50,-1,50,2,col="gray")
segments(60,-1,60,2,col="gray")
segments(70,-1,70,2,col="gray")
segments(80,-1,80,2,col="gray")
segments(90,-1,90,2,col="gray")
segments(100,-1,100,2,col="gray")
segments(110,-1,110,2,col="gray")
segments(120,-1,120,2,col="gray")        
segments(130,-1,130,2,col="gray")
segments(140,-1,140,2,col="gray")
segments(150,-1,150,2,col="gray")
segments(-10,-1,-10,2,col="gray")
segments(-20,-1,-20,2,col="gray")        
segments(-30,-1,-30,2,col="gray")
segments(-40,-1,-40,2,col="gray")
segments(-50,-1,-50,2,col="gray")
segments(-60,-1,-60,2,col="gray")
segments(-70,-1,-70,2,col="gray")
segments(-80,-1,-80,2,col="gray")
segments(-90,-1,-90,2,col="gray")
segments(-100,-1,-100,2,col="gray")
segments(-110,-1,-110,2,col="gray")
segments(-120,-1,-120,2,col="gray")        
segments(-130,-1,-130,2,col="gray")
segments(-140,-1,-140,2,col="gray")
segments(-150,-1,-150,2,col="gray")
lines(x$pos,x$v1,col = "dodgerblue3", lwd = 1)
lines(x$pos,x$v2,col = "aquamarine4", lwd = 1)
lines(x$pos,x$v3,col = "mediumpurple3", lwd = 1)
lines(x$pos,x$v4,col = "goldenrod", lwd = 1)
lines(x$pos,x$v5,col = "firebrick3", lwd = 1)
#legend("bottomright", c("1","2","3","4","5","6"), col = c("dodgerblue3","aquamarine4","mediumpurple3","goldenrod","firebrick3"), lty = c(1,1), x.intersp = 0.6, y.intersp = 0.5, box.lty = 0, cex = 1.2, bty = "n")
mtext("B", side = 3, adj = 0, line = 0.25, font = 2, cex = 10/5)
axis(2,c(0.35,0.45,0.55,0.65), cex.axis = 1, mgp = c(1,0.5,0))
axis(1,c(-150,-100,-50,0,50,100,150), cex.axis = 1, mgp = c(1,0.01,0))


#C
plot(c(-300,300),c(0.52,0.72), type = "n", cex.axis = 1.2, xaxt = "n", ylab = "mHCG / HCG", yaxs = "i", yaxt ="n", mgp = c(1,0.5,0), cex.lab = 8/5)
segments(0,-1,0,2,col="gray")
segments(20,-1,20,2,col="gray")        
segments(40,-1,40,2,col="gray")
segments(60,-1,60,2,col="gray")
segments(80,-1,80,2,col="gray")
segments(100,-1,100,2,col="gray")
segments(120,-1,120,2,col="gray")        
segments(140,-1,140,2,col="gray")
segments(160,-1,160,2,col="gray")
segments(180,-1,180,2,col="gray")
segments(200,-1,200,2,col="gray")
segments(220,-1,220,2,col="gray")        
segments(240,-1,240,2,col="gray")
segments(260,-1,260,2,col="gray")
segments(280,-1,280,2,col="gray")
segments(300,-1,300,2,col="gray")   
segments(-20,-1,-20,2,col="gray")
segments(-40,-1,-40,2,col="gray")
segments(-60,-1,-60,2,col="gray")
segments(-80,-1,-80,2,col="gray")
segments(-100,-1,-100,2,col="gray")
segments(-120,-1,-120,2,col="gray")        
segments(-140,-1,-140,2,col="gray")
segments(-160,-1,-160,2,col="gray")
segments(-180,-1,-180,2,col="gray")
segments(-200,-1,-200,2,col="gray")
segments(-220,-1,-220,2,col="gray")        
segments(-240,-1,-240,2,col="gray")
segments(-260,-1,-260,2,col="gray")
segments(-280,-1,-280,2,col="gray")
segments(-300,-1,-300,2,col="gray") 
lines(x$pos,x$nm5,col = "firebrick3", lwd = 1)
lines(x$pos,x$nm4,col = "goldenrod", lwd = 1)
lines(x$pos,x$nm3,col = "mediumpurple3", lwd = 1)
lines(x$pos,x$nm2,col = "aquamarine4", lwd = 1)


#legend("bottomright", c("1","2","3","4","5","6"), col = c("dodgerblue3","aquamarine4","mediumpurple3","goldenrod","firebrick3"), lty = c(1,1), x.intersp = 0.6, y.intersp = 0.5, box.lty = 0, cex = 1.2, bty = "n")
mtext("C", side = 3, adj = 0, line = 0.25, font = 2, cex = 10/5)
axis(2,c(0.52,0.57,0.62,0.67,0.72), cex.axis = 1, mgp = c(1,0.5,0))
axis(1,c(-300,-200,-100,0,100,200,300), cex.axis = 1, mgp = c(1,0.01,0))

#D
plot(c(-300,300),c(0.70,0.75), type = "n", cex.axis = 1.2, xaxt = "n", ylab = "Nucleosome Occupancy", yaxs = "i", yaxt ="n", mgp = c(1,0.5,0), cex.lab = 8/5)
segments(0,-1,0,2,col="gray")
segments(20,-1,20,2,col="gray")        
segments(40,-1,40,2,col="gray")
segments(60,-1,60,2,col="gray")
segments(80,-1,80,2,col="gray")
segments(100,-1,100,2,col="gray")
segments(120,-1,120,2,col="gray")        
segments(140,-1,140,2,col="gray")
segments(160,-1,160,2,col="gray")
segments(180,-1,180,2,col="gray")
segments(200,-1,200,2,col="gray")
segments(220,-1,220,2,col="gray")        
segments(240,-1,240,2,col="gray")
segments(260,-1,260,2,col="gray")
segments(280,-1,280,2,col="gray")
segments(300,-1,300,2,col="gray")   
segments(-20,-1,-20,2,col="gray")
segments(-40,-1,-40,2,col="gray")
segments(-60,-1,-60,2,col="gray")
segments(-80,-1,-80,2,col="gray")
segments(-100,-1,-100,2,col="gray")
segments(-120,-1,-120,2,col="gray")        
segments(-140,-1,-140,2,col="gray")
segments(-160,-1,-160,2,col="gray")
segments(-180,-1,-180,2,col="gray")
segments(-200,-1,-200,2,col="gray")
segments(-220,-1,-220,2,col="gray")        
segments(-240,-1,-240,2,col="gray")
segments(-260,-1,-260,2,col="gray")
segments(-280,-1,-280,2,col="gray")
segments(-300,-1,-300,2,col="gray") 
lines(x$pos,x$no5,col = "firebrick3", lwd = 1)
lines(x$pos,x$no4,col = "goldenrod", lwd = 1)
lines(x$pos,x$no3,col = "mediumpurple3", lwd = 1)
lines(x$pos,x$no2,col = "aquamarine4", lwd = 1)
lines(x$pos,x$no1,col = "dodgerblue3", lwd = 1)

#legend("bottomright", c("1","2","3","4","5","6"), col = c("dodgerblue3","aquamarine4","mediumpurple3","goldenrod","firebrick3"), lty = c(1,1), x.intersp = 0.6, y.intersp = 0.5, box.lty = 0, cex = 1.2, bty = "n")
mtext("D", side = 3, adj = 0, line = 0.25, font = 2, cex = 10/5)
mtext("Position relative to Nucleosome Midpoint (5' to 3')", side = 1, adj = 0.5, line = 0.65, font = 1,  cex = 8/5)
axis(2,c(0.70,0.71,0.72,0.73,0.74,0.75), cex.axis = 1, mgp = c(1,0.5,0))
axis(1,c(-300,-200,-100,0,100,200,300), cex.axis = 1, mgp = c(1,0.01,0))
plot(0,xaxt='n',yaxt='n',bty='n',pch='',ylab='',xlab='')
par(ps = 5, lwd = 1, mar = c(0,0.5,0,0.5), cex = 1, tcl = -0.25, oma = c(1,0.5,0,0))
legend("top", title = "# of Nucleosome CpGs", c("1","2","3","4","5"), col = c("dodgerblue3","aquamarine4","mediumpurple3","goldenrod","firebrick3"), lty = c(1,1,1,1,1), lwd = c(2,2,2,2,2), box.lty = 0, y.intersp = 0.65, cex = 7/5)
dev.off()
