# Supplementary material for: Links between DNA methylation and nucleosome occupancy in the human genome
Source: Epigenetics Chromatin. 2017 Apr 11;10:18. doi: 10.1186/s13072-017-0125-5 (PMC5387343; doi:10.1186/s13072-017-0125-5)
Supplement: Supplementary file 2 — Additional file 2. Detailed bioinformatics procedures and in-house scripts used in this study are enclosed in the zip file. [file 13072_2017_125_MOESM2_ESM.zip › Supplmentary.Methods.2017.0320/Figure1.Figure2/Figure.Generation.Codes/figure2.txt]

pos	no1	no2	no3	no4	no5	no6	nm1	nm2	nm3	nm4	nm5	nm6	v1	v2	v3	v4	v5	v6	r1	r2	r3	r4	r5	r6
-999	0.719048275	0.717818015	0.71837871	0.717528272	0.717401993	0.715719405	0.611228685	0.617791701	0.623384459	0.623363794	0.620431275	0.632117256	0	0	0	0	0	0	0	0	0	0	0	0
-998	0.718916631	0.718571692	0.717974627	0.717374923	0.716629842	0.717550711	0.612549671	0.618240896	0.621514817	0.619039672	0.622634056	0.626444032	0	0	0	0	0	0	0	0	0	0	0	0
-997	0.71938109	0.718414671	0.717127747	0.716999136	0.717515746	0.717945442	0.610885304	0.61649821	0.623606372	0.62408324	0.618042829	0.619728851	0	0	0	0	0	0	0	0	0	0	0	0
-996	0.719424191	0.717304661	0.717505055	0.718695554	0.717026446	0.714433133	0.611804511	0.617101114	0.625529969	0.626260027	0.62162696	0.613698742	0	0	0	0	0	0	0	0	0	0	0	0
-995	0.718885688	0.717659378	0.718155652	0.718562413	0.715822034	0.717688511	0.609859756	0.614853796	0.622721422	0.624976546	0.624004019	0.616802766	0	0	0	0	0	0	0	0	0	0	0	0
-994	0.719777312	0.718091573	0.717457654	0.718378742	0.714618965	0.717606507	0.609738846	0.616648629	0.612989212	0.623011772	0.624618558	0.614363466	0	0	0	0	0	0	0	0	0	0	0	0
-993	0.719005482	0.718140338	0.717197913	0.718592051	0.716433894	0.718324814	0.608898924	0.61538922	0.619523133	0.619208659	0.624671303	0.610169154	0	0	0	0	0	0	0	0	0	0	0	0
-992	0.719395842	0.71804542	0.717457919	0.716982726	0.717226747	0.718630685	0.608877306	0.616257315	0.610362293	0.629233398	0.619131478	0.612466169	0	0	0	0	0	0	0	0	0	0	0	0
-991	0.719300912	0.719137147	0.71699691	0.715964224	0.71568229	0.71989999	0.609909058	0.616801111	0.618908532	0.624390666	0.623014889	0.615607001	0	0	0	0	0	0	0	0	0	0	0	0
-990	0.718920478	0.718267838	0.717497022	0.718418588	0.717382306	0.716364425	0.609294939	0.619280879	0.622628205	0.621732943	0.61388655	0.62490002	0	0	0	0	0	0	0	0	0	0	0	0
-989	0.718879948	0.718637167	0.717322361	0.71738192	0.715483209	0.719307438	0.610620252	0.615281107	0.626676578	0.622449408	0.621493904	0.624317764	0	0	0	0	0	0	0	0	0	0	0	0
-988	0.718542451	0.718293564	0.716548468	0.718856563	0.71722746	0.718235842	0.609667241	0.617565966	0.621998105	0.62693847	0.615352941	0.611917999	0	0	0	0	0	0	0	0	0	0	0	0
-987	0.719101835	0.7192992	0.716432692	0.718229482	0.716057702	0.718356053	0.610053041	0.616185242	0.620442291	0.623027765	0.617999391	0.613781367	0	0	0	0	0	0	0	0	0	0	0	0
-986	0.719211754	0.718555269	0.717368793	0.717907423	0.71763442	0.71875335	0.612147983	0.618289094	0.625785257	0.622983576	0.620990677	0.61899821	0	0	0	0	0	0	0	0	0	0	0	0
-985	0.719426987	0.717522033	0.716494555	0.718800823	0.716988809	0.718743225	0.607761925	0.614403186	0.624796152	0.624343856	0.610016164	0.622595326	0	0	0	0	0	0	0	0	0	0	0	0
-984	0.719435186	0.717584465	0.717177566	0.719239955	0.717449269	0.717332399	0.608123243	0.617789333	0.622796585	0.621758572	0.613410294	0.612428881	0	0	0	0	0	0	0	0	0	0	0	0
-983	0.719712937	0.71843531	0.717824524	0.717316358	0.716122572	0.7184156	0.60860479	0.615624451	0.616824236	0.622293986	0.619407526	0.61536846	0	0	0	0	0	0	0	0	0	0	0	0
-982	0.719519782	0.71843237	0.718496589	0.718453607	0.716448109	0.719325833	0.610443392	0.618977741	0.621787406	0.62484253	0.623509365	0.614836593	0	0	0	0	0	0	0	0	0	0	0	0
-981	0.719726972	0.718032203	0.718665911	0.718628479	0.717744266	0.715609213	0.610468053	0.619473901	0.623873658	0.627210971	0.623652472	0.613543364	0	0	0	0	0	0	0	0	0	0	0	0
-980	0.719038171	0.717923664	0.717034912	0.718606779	0.715947608	0.717050082	0.609369867	0.619665692	0.622759488	0.624860869	0.623930452	0.614023874	0	0	0	0	0	0	0	0	0	0	0	0
-979	0.719519861	0.718181822	0.718149079	0.718169827	0.717183802	0.716268688	0.609730363	0.619851492	0.617014038	0.626877291	0.620611119	0.613198321	0	0	0	0	0	0	0	0	0	0	0	0
-978	0.71923042	0.718040068	0.717484742	0.71885438	0.717476846	0.721333883	0.610221009	0.617483289	0.626206246	0.628242778	0.622340431	0.619217088	0	0	0	0	0	0	0	0	0	0	0	0
-977	0.719871941	0.719177112	0.71795555	0.719339919	0.718533636	0.719066631	0.608290345	0.617985273	0.622764604	0.624491453	0.623164695	0.614987093	0	0	0	0	0	0	0	0	0	0	0	0
-976	0.719881112	0.718350511	0.717369201	0.717005706	0.718311646	0.719152071	0.613382094	0.620348735	0.622498313	0.628192257	0.622855931	0.616577473	0	0	0	0	0	0	0	0	0	0	0	0
-975	0.719135691	0.718640559	0.718735381	0.718863871	0.716248683	0.720530711	0.610041058	0.619250396	0.623501652	0.630451224	0.61616349	0.621563831	0	0	0	0	0	0	0	0	0	0	0	0
-974	0.719567819	0.718248646	0.718922091	0.718375132	0.717855939	0.718281885	0.609508969	0.615365484	0.623295989	0.623433037	0.624350982	0.615863119	0	0	0	0	0	0	0	0	0	0	0	0
-973	0.719397746	0.71863115	0.717897405	0.718562316	0.716760122	0.719598336	0.609135475	0.618261879	0.62894564	0.625591518	0.622297251	0.627422423	0	0	0	0	0	0	0	0	0	0	0	0
-972	0.719787547	0.717982475	0.71830501	0.718372578	0.716381458	0.718812539	0.610307473	0.614885702	0.623630973	0.628116843	0.623651944	0.620020429	0	0	0	0	0	0	0	0	0	0	0	0
-971	0.719778764	0.719041071	0.718314661	0.718466142	0.718949829	0.718816364	0.609858038	0.61876555	0.62464912	0.625220142	0.62591377	0.616605543	0	0	0	0	0	0	0	0	0	0	0	0
-970	0.719259261	0.718149763	0.716377866	0.719566837	0.718514427	0.718677948	0.609777551	0.618897982	0.621252466	0.625022937	0.621645027	0.611684623	0	0	0	0	0	0	0	0	0	0	0	0
-969	0.719999981	0.718944656	0.719052474	0.718173492	0.717643039	0.720199695	0.610585742	0.615038837	0.628329603	0.625733769	0.62114548	0.621148316	0	0	0	0	0	0	0	0	0	0	0	0
-968	0.71970945	0.718518583	0.718311882	0.718619859	0.717983969	0.720773277	0.608877275	0.613301553	0.621852819	0.623148927	0.621960291	0.618975411	0	0	0	0	0	0	0	0	0	0	0	0
-967	0.71980433	0.718128727	0.717563963	0.718367972	0.716082961	0.718356483	0.611493822	0.614462171	0.620351431	0.623033521	0.625082892	0.617561097	0	0	0	0	0	0	0	0	0	0	0	0
-966	0.719864276	0.718502665	0.717983282	0.717487111	0.719661877	0.717560005	0.609917228	0.615710036	0.621896534	0.624944389	0.614426904	0.617099229	0	0	0	0	0	0	0	0	0	0	0	0
-965	0.719590951	0.718983344	0.716627474	0.719210585	0.716945812	0.717666286	0.61001491	0.616353545	0.622364706	0.621623022	0.619757089	0.622079975	0	0	0	0	0	0	0	0	0	0	0	0
-964	0.719827927	0.718600644	0.716673035	0.719080869	0.717802843	0.71979807	0.610739715	0.617420582	0.623738846	0.621621658	0.614465967	0.610997608	0	0	0	0	0	0	0	0	0	0	0	0
-963	0.720270201	0.718349509	0.716633693	0.719166185	0.717778437	0.718060464	0.610298367	0.616707579	0.620992353	0.621036063	0.615611999	0.612085399	0	0	0	0	0	0	0	0	0	0	0	0
-962	0.720071208	0.717600344	0.717709803	0.718597642	0.717808039	0.719597216	0.610369165	0.617116347	0.623535695	0.623790989	0.624420019	0.622987368	0	0	0	0	0	0	0	0	0	0	0	0
-961	0.718853983	0.718152423	0.717845023	0.716967724	0.717920534	0.718906217	0.612438734	0.614947144	0.620185707	0.624342029	0.615949139	0.615313503	0	0	0	0	0	0	0	0	0	0	0	0
-960	0.719601998	0.718676596	0.718332115	0.719525903	0.718264828	0.717973735	0.61048589	0.618527913	0.621387226	0.619546255	0.623193325	0.614258958	0	0	0	0	0	0	0	0	0	0	0	0
-959	0.720165349	0.718682901	0.716341655	0.718215439	0.716945994	0.717775211	0.61145966	0.616958598	0.622393225	0.621722351	0.621440332	0.618867421	0	0	0	0	0	0	0	0	0	0	0	0
-958	0.719769017	0.71865853	0.71715701	0.71851806	0.717975838	0.717823737	0.611248763	0.617031887	0.620089088	0.624168473	0.623801882	0.618214389	0	0	0	0	0	0	0	0	0	0	0	0
-957	0.719357547	0.718406888	0.718591835	0.718018567	0.717286003	0.720773203	0.611048823	0.616092634	0.619649454	0.629080232	0.627200923	0.616511375	0	0	0	0	0	0	0	0	0	0	0	0
-956	0.719283856	0.71864042	0.717973818	0.718638315	0.720105108	0.718494708	0.611920647	0.618178854	0.624420886	0.626441359	0.624973389	0.616833508	0	0	0	0	0	0	0	0	0	0	0	0
-955	0.719621728	0.718293737	0.717217993	0.718721386	0.716792326	0.717310995	0.60919869	0.617978449	0.62183113	0.623974486	0.627452403	0.612279017	0	0	0	0	0	0	0	0	0	0	0	0
-954	0.719773047	0.718387794	0.717904394	0.717630291	0.718841085	0.717508961	0.608706892	0.614655862	0.620495315	0.623973513	0.62644994	0.616788818	0	0	0	0	0	0	0	0	0	0	0	0
-953	0.719917163	0.718634883	0.71835635	0.717452262	0.715950689	0.718357287	0.610412996	0.618375718	0.621881035	0.623237955	0.617420481	0.607090365	0	0	0	0	0	0	0	0	0	0	0	0
-952	0.719322421	0.718788462	0.718363613	0.718366607	0.716968472	0.716915602	0.609903174	0.616089385	0.621998972	0.622389485	0.620974425	0.613685846	0	0	0	0	0	0	0	0	0	0	0	0
-951	0.719272897	0.71873562	0.719852245	0.717047896	0.716785789	0.715323955	0.60982286	0.616818076	0.624091295	0.623665676	0.621088106	0.616452974	0	0	0	0	0	0	0	0	0	0	0	0
-950	0.719484922	0.718771241	0.717831718	0.716813644	0.717758209	0.718772045	0.61114609	0.618050669	0.624830491	0.622948633	0.625759183	0.616662685	0	0	0	0	0	0	0	0	0	0	0	0
-949	0.719540689	0.718501597	0.71787248	0.718349907	0.716151539	0.719086926	0.612428805	0.617946982	0.624833204	0.6214833	0.622060329	0.612820884	0	0	0	0	0	0	0	0	0	0	0	0
-948	0.719725703	0.717624647	0.717594065	0.717540567	0.717601305	0.717520122	0.612574244	0.617743646	0.622212444	0.62131413	0.622039584	0.613088223	0	0	0	0	0	0	0	0	0	0	0	0
-947	0.719324457	0.718405335	0.718666398	0.718100042	0.717773745	0.71542935	0.613356193	0.618275742	0.620156943	0.62448696	0.627472228	0.609841432	0	0	0	0	0	0	0	0	0	0	0	0
-946	0.719421348	0.718758532	0.717815325	0.717258069	0.717796547	0.719465917	0.610119587	0.616236227	0.620163916	0.621892024	0.625965917	0.610634901	0	0	0	0	0	0	0	0	0	0	0	0
-945	0.71950508	0.717838887	0.717533659	0.717897183	0.716121272	0.717138253	0.610094264	0.617310033	0.624011397	0.625159392	0.622386065	0.61188912	0	0	0	0	0	0	0	0	0	0	0	0
-944	0.719504615	0.719321588	0.716884633	0.718222775	0.718206765	0.717845331	0.611731991	0.616404906	0.625064898	0.624525963	0.623668855	0.611078336	0	0	0	0	0	0	0	0	0	0	0	0
-943	0.719571106	0.718373415	0.717101222	0.717193896	0.715860339	0.716657245	0.610143994	0.617116075	0.622071302	0.625539185	0.621828793	0.609790086	0	0	0	0	0	0	0	0	0	0	0	0
-942	0.719299053	0.718585164	0.716825492	0.71841055	0.717765083	0.718322063	0.612078492	0.619296228	0.62348264	0.62249289	0.616113661	0.615101588	0	0	0	0	0	0	0	0	0	0	0	0
-941	0.7200762	0.717730957	0.717451211	0.717632695	0.716705144	0.717968734	0.611605029	0.61685732	0.589721624	0.623654594	0.621447657	0.61968027	0	0	0	0	0	0	0	0	0	0	0	0
-940	0.719893878	0.717444432	0.717287771	0.717713962	0.716530499	0.719492161	0.612410939	0.616738763	0.619071945	0.624154131	0.619532374	0.635634674	0	0	0	0	0	0	0	0	0	0	0	0
-939	0.719597588	0.718002126	0.71685243	0.718103849	0.716269694	0.717922681	0.609451561	0.617794202	0.619929821	0.632143886	0.624215843	0.618618102	0	0	0	0	0	0	0	0	0	0	0	0
-938	0.719731729	0.717805516	0.716576761	0.716872804	0.717697498	0.716550296	0.611447627	0.618890096	0.621563512	0.624705512	0.621023494	0.627199538	0	0	0	0	0	0	0	0	0	0	0	0
-937	0.719433446	0.71756918	0.717046249	0.71706081	0.717195005	0.718859719	0.609400761	0.616090945	0.621172655	0.623167053	0.621480271	0.62633331	0	0	0	0	0	0	0	0	0	0	0	0
-936	0.718719987	0.717631791	0.717730281	0.718198785	0.718069578	0.717831572	0.609797151	0.613829136	0.621806485	0.622241706	0.625179606	0.619521656	0	0	0	0	0	0	0	0	0	0	0	0
-935	0.719587623	0.717694686	0.717222834	0.717757931	0.7175272	0.716203472	0.611099976	0.617164902	0.625884328	0.628024321	0.623340307	0.621578244	0	0	0	0	0	0	0	0	0	0	0	0
-934	0.719467148	0.718098596	0.716683218	0.719313942	0.71690945	0.718615588	0.60925396	0.620232631	0.624654436	0.627088629	0.625131667	0.618910253	0	0	0	0	0	0	0	0	0	0	0	0
-933	0.719165739	0.718203884	0.717748098	0.717661128	0.715550051	0.717452444	0.611899026	0.617179096	0.620864056	0.625071587	0.6264695	0.617465828	0	0	0	0	0	0	0	0	0	0	0	0
-932	0.71968687	0.717424383	0.717448759	0.716030057	0.717999912	0.716303842	0.609683878	0.617654551	0.620523241	0.625970288	0.624734968	0.614912132	0	0	0	0	0	0	0	0	0	0	0	0
-931	0.719006755	0.718344882	0.716377122	0.716328954	0.716163757	0.718397212	0.60972527	0.617284767	0.621941667	0.62851032	0.6230094	0.623111318	0	0	0	0	0	0	0	0	0	0	0	0
-930	0.719149886	0.717700244	0.716779571	0.718181546	0.717562567	0.718803477	0.610727975	0.618794354	0.622026158	0.624593313	0.622935921	0.619367066	0	0	0	0	0	0	0	0	0	0	0	0
-929	0.718790247	0.717773523	0.717304643	0.717744332	0.716978449	0.716331063	0.611334971	0.621810278	0.623961888	0.624718441	0.622326078	0.618691783	0	0	0	0	0	0	0	0	0	0	0	0
-928	0.719144745	0.718056895	0.717164386	0.717435147	0.716499111	0.717161932	0.611887735	0.619445749	0.625657029	0.629825602	0.62748251	0.61882039	0	0	0	0	0	0	0	0	0	0	0	0
-927	0.719145171	0.717130399	0.717355903	0.716919688	0.715468955	0.716889264	0.612892332	0.61817559	0.623622844	0.629124845	0.622355358	0.619240016	0	0	0	0	0	0	0	0	0	0	0	0
-926	0.719503646	0.719013763	0.716483105	0.717099239	0.717069215	0.717367895	0.609959196	0.618090943	0.62530447	0.625814396	0.6250119	0.61733823	0	0	0	0	0	0	0	0	0	0	0	0
-925	0.718907422	0.717202559	0.716222281	0.716335973	0.718292682	0.715100565	0.611659409	0.615727388	0.622584971	0.625293127	0.620966053	0.615152284	0	0	0	0	0	0	0	0	0	0	0	0
-924	0.719140802	0.717094585	0.717132391	0.71795434	0.716959763	0.716433327	0.610724991	0.618072504	0.623736578	0.622393238	0.624141559	0.618496514	0	0	0	0	0	0	0	0	0	0	0	0
-923	0.718992608	0.717527908	0.717804404	0.716226252	0.716324679	0.718654432	0.610105481	0.619585002	0.621400172	0.627156861	0.621210945	0.618901273	0	0	0	0	0	0	0	0	0	0	0	0
-922	0.719144649	0.718393656	0.716928063	0.71778748	0.716753834	0.716674663	0.611634132	0.620706185	0.62414987	0.620592702	0.62404287	0.619551728	0	0	0	0	0	0	0	0	0	0	0	0
-921	0.719369764	0.716760995	0.717641747	0.716286303	0.718565388	0.719342599	0.611840665	0.619996813	0.62486626	0.628319549	0.621124707	0.616778124	0	0	0	0	0	0	0	0	0	0	0	0
-920	0.718471938	0.716910414	0.715888089	0.716573714	0.716868085	0.716893032	0.611601861	0.616505452	0.624001106	0.622541855	0.626979476	0.621621486	0	0	0	0	0	0	0	0	0	0	0	0
-919	0.719288417	0.717489171	0.716787651	0.71508091	0.715696388	0.717045501	0.610631483	0.618860135	0.624502918	0.629846262	0.623184919	0.613745427	0	0	0	0	0	0	0	0	0	0	0	0
-918	0.718795931	0.717815346	0.715601623	0.71659317	0.714073357	0.715886117	0.612513736	0.621241446	0.624481974	0.62703439	0.626639107	0.623468848	0	0	0	0	0	0	0	0	0	0	0	0
-917	0.719185922	0.716930616	0.716027908	0.716767678	0.716092439	0.716827419	0.611345174	0.619377537	0.623048263	0.626641627	0.626731754	0.623559606	0	0	0	0	0	0	0	0	0	0	0	0
-916	0.718411176	0.71755155	0.716154186	0.716769472	0.717396943	0.716051735	0.611608991	0.620017785	0.625323847	0.628000146	0.630375821	0.620495268	0	0	0	0	0	0	0	0	0	0	0	0
-915	0.717927279	0.717393887	0.716546306	0.71737241	0.716500471	0.715634074	0.611901698	0.620247584	0.623805196	0.625011767	0.626848439	0.617437479	0	0	0	0	0	0	0	0	0	0	0	0
-914	0.719160713	0.717040879	0.71621775	0.716476488	0.715749812	0.713675258	0.609815317	0.622416333	0.62243998	0.623923222	0.627106303	0.619665678	0	0	0	0	0	0	0	0	0	0	0	0
-913	0.719376952	0.717807389	0.717200962	0.716284176	0.718962463	0.717059822	0.611215631	0.620488932	0.6220371	0.626558945	0.631402433	0.618492297	0	0	0	0	0	0	0	0	0	0	0	0
-912	0.71914028	0.717200093	0.715904746	0.715091565	0.717135178	0.716273769	0.609057999	0.62109452	0.619664047	0.622120777	0.630910566	0.607781559	0	0	0	0	0	0	0	0	0	0	0	0
-911	0.718418513	0.716853407	0.715198021	0.716203772	0.716706675	0.715648386	0.613262517	0.619099238	0.623929888	0.626238231	0.625797962	0.620911966	0	0	0	0	0	0	0	0	0	0	0	0
-910	0.718831901	0.7170532	0.716278121	0.71604857	0.717661441	0.714945489	0.608721228	0.62109703	0.624433385	0.628158926	0.62222298	0.617767422	0	0	0	0	0	0	0	0	0	0	0	0
-909	0.718384198	0.717264008	0.716053541	0.716838395	0.717219418	0.715036756	0.609895084	0.619638576	0.626146673	0.628703747	0.626368918	0.616041813	0	0	0	0	0	0	0	0	0	0	0	0
-908	0.718747945	0.717385915	0.716990605	0.716413695	0.718233915	0.714910032	0.612583777	0.616098976	0.622506665	0.625728423	0.625213055	0.619673252	0	0	0	0	0	0	0	0	0	0	0	0
-907	0.718195191	0.71728087	0.715616819	0.716242094	0.717257275	0.713757674	0.609126037	0.61773485	0.625700371	0.625192981	0.632558113	0.624820097	0	0	0	0	0	0	0	0	0	0	0	0
-906	0.718357884	0.71724833	0.71641282	0.716097878	0.716775343	0.715856572	0.61195344	0.619681274	0.622391267	0.627083321	0.62634312	0.618631641	0	0	0	0	0	0	0	0	0	0	0	0
-905	0.718628386	0.717029246	0.71601966	0.715202138	0.716741846	0.715586468	0.612063831	0.617194603	0.624641753	0.626826386	0.624870341	0.625090368	0	0	0	0	0	0	0	0	0	0	0	0
-904	0.718011028	0.717410713	0.715333461	0.71460212	0.714867276	0.715653606	0.611819327	0.617859212	0.625051592	0.626765478	0.626330069	0.625427425	0	0	0	0	0	0	0	0	0	0	0	0
-903	0.718200843	0.717336017	0.716187646	0.714466893	0.717465387	0.717191632	0.613235118	0.62217101	0.621399744	0.623163783	0.622067666	0.617668678	0	0	0	0	0	0	0	0	0	0	0	0
-902	0.717991935	0.716472361	0.716257891	0.713769367	0.716485189	0.716055866	0.612179861	0.620415727	0.625736853	0.625648168	0.627505732	0.616624396	0	0	0	0	0	0	0	0	0	0	0	0
-901	0.718506721	0.716757542	0.715943615	0.716411741	0.71585942	0.714152165	0.610820105	0.62164938	0.628092297	0.628676191	0.625923248	0.619674534	0	0	0	0	0	0	0	0	0	0	0	0
-900	0.718465423	0.717226393	0.71603624	0.715254875	0.715524845	0.716129725	0.610174229	0.620827567	0.622028552	0.622506088	0.625756012	0.619061145	0	0	0	0	0	0	0	0	0	0	0	0
-899	0.718718554	0.716576104	0.715831008	0.716287482	0.716702785	0.714113399	0.610738519	0.618528067	0.626267841	0.623497147	0.620412345	0.615590927	0	0	0	0	0	0	0	0	0	0	0	0
-898	0.718092438	0.717714628	0.716070107	0.714560802	0.716888075	0.71744906	0.612183623	0.621469352	0.628487251	0.626988206	0.631830848	0.623207245	0	0	0	0	0	0	0	0	0	0	0	0
-897	0.718871727	0.717093208	0.716434224	0.716616213	0.714534675	0.716978143	0.61275949	0.617267107	0.628486374	0.629179268	0.626104309	0.624976846	0	0	0	0	0	0	0	0	0	0	0	0
-896	0.717991478	0.717239482	0.715322234	0.71680474	0.713663128	0.717358233	0.613048737	0.620551449	0.626695332	0.628204531	0.623095912	0.618447052	0	0	0	0	0	0	0	0	0	0	0	0
-895	0.717656964	0.717180986	0.716233417	0.713976071	0.714113215	0.717119576	0.611527098	0.619889715	0.617754531	0.623892359	0.622086165	0.615469487	0	0	0	0	0	0	0	0	0	0	0	0
-894	0.717260387	0.716422123	0.7148051	0.714691388	0.714694651	0.717846283	0.61235524	0.619418524	0.612822167	0.630248505	0.631334348	0.621398853	0	0	0	0	0	0	0	0	0	0	0	0
-893	0.717924621	0.716832841	0.71579401	0.71621839	0.71647328	0.715515194	0.615531135	0.620980256	0.625309758	0.625311295	0.628138063	0.622233195	0	0	0	0	0	0	0	0	0	0	0	0
-892	0.71796689	0.716670207	0.715403279	0.716465036	0.716452334	0.713566413	0.613502447	0.622126302	0.614153031	0.627415032	0.631884416	0.621553305	0	0	0	0	0	0	0	0	0	0	0	0
-891	0.717379669	0.716752413	0.715408066	0.715104202	0.717419488	0.714455736	0.613984535	0.620416297	0.62604829	0.626039524	0.628701373	0.617796222	0	0	0	0	0	0	0	0	0	0	0	0
-890	0.717861204	0.716780373	0.715841977	0.716318276	0.715198253	0.71721891	0.616887408	0.62072075	0.627923397	0.629771819	0.630580012	0.618812653	0	0	0	0	0	0	0	0	0	0	0	0
-889	0.717684311	0.716304875	0.715273064	0.715904743	0.716701763	0.714380771	0.613794006	0.620514627	0.624680706	0.625480316	0.626943147	0.619579803	0	0	0	0	0	0	0	0	0	0	0	0
-888	0.717661815	0.716768096	0.714906307	0.716300986	0.716316533	0.717083621	0.613828892	0.622206651	0.624922006	0.625791982	0.631461057	0.621498929	0	0	0	0	0	0	0	0	0	0	0	0
-887	0.718181644	0.716408551	0.715456813	0.71553461	0.716938294	0.715327972	0.615288205	0.61949089	0.625731524	0.627929292	0.62507986	0.620181038	0	0	0	0	0	0	0	0	0	0	0	0
-886	0.717533769	0.716217049	0.715941381	0.716352204	0.715129888	0.717259787	0.614101517	0.618746474	0.625849739	0.628467817	0.624681881	0.62122956	0	0	0	0	0	0	0	0	0	0	0	0
-885	0.717770544	0.716196693	0.715957574	0.716625207	0.716231407	0.71643303	0.614630631	0.621550643	0.626772001	0.625112892	0.6227626	0.617221315	0	0	0	0	0	0	0	0	0	0	0	0
-884	0.718227058	0.716099901	0.715190002	0.714997298	0.715362301	0.718454594	0.614094716	0.622022698	0.626724068	0.627912371	0.628178921	0.622501218	0	0	0	0	0	0	0	0	0	0	0	0
-883	0.718022839	0.716824577	0.715402819	0.716337858	0.715783455	0.714604813	0.61343872	0.621427846	0.624764775	0.629146524	0.630533864	0.624547492	0	0	0	0	0	0	0	0	0	0	0	0
-882	0.718091212	0.716313226	0.715622168	0.717368257	0.715577219	0.715207504	0.614923735	0.62169506	0.627758853	0.627246818	0.62810055	0.622719468	0	0	0	0	0	0	0	0	0	0	0	0
-881	0.718091838	0.715701719	0.71553586	0.715256297	0.716100062	0.716009224	0.614261776	0.621044473	0.627362135	0.626041052	0.619272448	0.616825759	0	0	0	0	0	0	0	0	0	0	0	0
-880	0.718150575	0.716801486	0.714673304	0.716089028	0.715712044	0.716759664	0.612189992	0.619024974	0.624671343	0.625041064	0.623309647	0.619575517	0	0	0	0	0	0	0	0	0	0	0	0
-879	0.717536294	0.716069976	0.715734054	0.714454291	0.716116573	0.712988178	0.614953054	0.621510007	0.625453784	0.627686041	0.624011853	0.621480288	0	0	0	0	0	0	0	0	0	0	0	0
-878	0.717611624	0.716897375	0.715978507	0.715287148	0.714100368	0.718360159	0.612940022	0.622019097	0.626773986	0.629323232	0.627521775	0.618348767	0	0	0	0	0	0	0	0	0	0	0	0
-877	0.717804135	0.716675778	0.714292622	0.714541438	0.7163294	0.714261279	0.61341241	0.622636663	0.628030841	0.629244306	0.62277583	0.618651176	0	0	0	0	0	0	0	0	0	0	0	0
-876	0.718267268	0.716055513	0.715344913	0.714669787	0.717023843	0.714831961	0.613429319	0.619847737	0.628822763	0.628013946	0.62376335	0.622135447	0	0	0	0	0	0	0	0	0	0	0	0
-875	0.717320136	0.716251065	0.714188852	0.715742833	0.714879431	0.717301086	0.612870889	0.62285896	0.626560435	0.635453763	0.628190699	0.609137006	0	0	0	0	0	0	0	0	0	0	0	0
-874	0.717863374	0.716790559	0.71502135	0.714450273	0.715493358	0.715960476	0.614026067	0.621960777	0.627514296	0.630545102	0.62172577	0.619406497	0	0	0	0	0	0	0	0	0	0	0	0
-873	0.717616505	0.715166553	0.715513079	0.715893151	0.714777122	0.715816186	0.614740407	0.621005439	0.626008137	0.626341503	0.620267841	0.621004575	0	0	0	0	0	0	0	0	0	0	0	0
-872	0.717495044	0.71677282	0.715134299	0.715632035	0.712929556	0.7148179	0.613639447	0.622464571	0.625354311	0.63090549	0.624808598	0.617960377	0	0	0	0	0	0	0	0	0	0	0	0
-871	0.717711242	0.716455405	0.714851296	0.71454353	0.715955916	0.716719841	0.615584992	0.622705625	0.626184227	0.624983949	0.625391523	0.625682064	0	0	0	0	0	0	0	0	0	0	0	0
-870	0.717582289	0.716601474	0.716742045	0.714969932	0.715772976	0.718296399	0.613508432	0.622042098	0.626691674	0.635620617	0.623753984	0.621245188	0	0	0	0	0	0	0	0	0	0	0	0
-869	0.717457821	0.716623718	0.715720254	0.715345271	0.713293758	0.717198203	0.614058752	0.621875852	0.62570161	0.633722365	0.619571539	0.618558342	0	0	0	0	0	0	0	0	0	0	0	0
-868	0.718033926	0.715304906	0.715523496	0.716217436	0.715694698	0.71720416	0.613294243	0.619507802	0.627696773	0.630667784	0.622670761	0.616968515	0	0	0	0	0	0	0	0	0	0	0	0
-867	0.71799272	0.715941249	0.715898245	0.714923673	0.715076659	0.723635501	0.614887584	0.621087708	0.624104358	0.626933822	0.625984691	0.615069632	0	0	0	0	0	0	0	0	0	0	0	0
-866	0.717273152	0.71660568	0.71584243	0.71618841	0.714610674	0.718016886	0.613768041	0.622735148	0.6275028	0.624611933	0.625480375	0.614962268	0	0	0	0	0	0	0	0	0	0	0	0
-865	0.717837231	0.715785034	0.715121432	0.716438406	0.716109234	0.714600683	0.615841937	0.622335015	0.624852093	0.626058243	0.625943833	0.632846154	0	0	0	0	0	0	0	0	0	0	0	0
-864	0.71792699	0.71661533	0.716235473	0.715169687	0.714636094	0.714794591	0.615985107	0.622068875	0.628465182	0.627559331	0.624305685	0.621049704	0	0	0	0	0	0	0	0	0	0	0	0
-863	0.717441278	0.716441355	0.715247114	0.715264607	0.716524808	0.71602168	0.616208766	0.62245713	0.628514004	0.625308886	0.622510577	0.621977761	0	0	0	0	0	0	0	0	0	0	0	0
-862	0.7180524	0.716444007	0.716616627	0.715593002	0.715616568	0.714542884	0.613459687	0.620821669	0.627374423	0.630083875	0.618919879	0.62320509	0	0	0	0	0	0	0	0	0	0	0	0
-861	0.717421703	0.716745277	0.716113313	0.71470757	0.714902765	0.715280352	0.612565736	0.620863104	0.627297552	0.632221341	0.621652682	0.624914152	0	0	0	0	0	0	0	0	0	0	0	0
-860	0.716762535	0.716395813	0.716190415	0.715328063	0.716224164	0.711734322	0.613889738	0.621081305	0.628371056	0.634040092	0.624567783	0.61863905	0	0	0	0	0	0	0	0	0	0	0	0
-859	0.71762571	0.715409845	0.715662164	0.715240216	0.714525246	0.714612645	0.61536682	0.623823022	0.629260973	0.628169594	0.622601377	0.615355229	0	0	0	0	0	0	0	0	0	0	0	0
-858	0.717891288	0.716092937	0.716988305	0.715405945	0.713349084	0.715127831	0.615181433	0.62147201	0.628045569	0.631828692	0.619635758	0.619782068	0	0	0	0	0	0	0	0	0	0	0	0
-857	0.717411974	0.716105012	0.715123875	0.715236078	0.715000932	0.715048598	0.616050049	0.621889538	0.625975158	0.629260797	0.625033565	0.620294342	0	0	0	0	0	0	0	0	0	0	0	0
-856	0.717817993	0.715494063	0.716886543	0.716104895	0.713065258	0.71626945	0.61586564	0.622679396	0.628661269	0.629463982	0.624039631	0.615333013	0	0	0	0	0	0	0	0	0	0	0	0
-855	0.717146801	0.71667032	0.71584596	0.715408046	0.715863131	0.716835569	0.614716214	0.620501494	0.629829269	0.630332078	0.627817975	0.622839	0	0	0	0	0	0	0	0	0	0	0	0
-854	0.717757036	0.716669181	0.71558123	0.715454181	0.715623414	0.716681774	0.612219964	0.620301884	0.629464542	0.630928255	0.630562629	0.617974878	0	0	0	0	0	0	0	0	0	0	0	0
-853	0.717218851	0.716730278	0.715908838	0.715438945	0.715393654	0.715486776	0.615475874	0.621498173	0.625317746	0.627414585	0.62864206	0.627273402	0	0	0	0	0	0	0	0	0	0	0	0
-852	0.717325325	0.716270508	0.714947415	0.715673749	0.715452296	0.714689132	0.615036713	0.622079926	0.626043478	0.63166376	0.626422195	0.616339337	0	0	0	0	0	0	0	0	0	0	0	0
-851	0.717555628	0.716284031	0.716401226	0.716819823	0.716357017	0.716504144	0.616065473	0.623385646	0.629108669	0.632649194	0.62647973	0.620363789	0	0	0	0	0	0	0	0	0	0	0	0
-850	0.717340923	0.716226108	0.71680166	0.715172814	0.715079264	0.71515929	0.614540248	0.621649801	0.62585075	0.627816247	0.623288782	0.624703406	0	0	0	0	0	0	0	0	0	0	0	0
-849	0.717661338	0.71710357	0.715911446	0.715846261	0.716013678	0.714263048	0.614972542	0.624031194	0.625994909	0.633378126	0.625700225	0.620881027	0	0	0	0	0	0	0	0	0	0	0	0
-848	0.717769255	0.717346612	0.714996841	0.714384315	0.716673323	0.716501929	0.615729054	0.621176834	0.62727719	0.626164676	0.626561182	0.62228586	0	0	0	0	0	0	0	0	0	0	0	0
-847	0.717801733	0.71652488	0.716189168	0.71607381	0.716451673	0.715939567	0.61609448	0.623039422	0.628891163	0.629717362	0.628851685	0.622604635	0	0	0	0	0	0	0	0	0	0	0	0
-846	0.717843227	0.717644878	0.716581914	0.716393292	0.715440157	0.718106786	0.61337842	0.622088873	0.627931094	0.627316575	0.625375976	0.619801861	0	0	0	0	0	0	0	0	0	0	0	0
-845	0.717817636	0.716997502	0.716433979	0.715731679	0.715713397	0.71660677	0.614210989	0.62451279	0.627936396	0.631150501	0.617239439	0.623229415	0	0	0	0	0	0	0	0	0	0	0	0
-844	0.717335103	0.716769011	0.716610584	0.715282947	0.715465715	0.717376243	0.614141337	0.622724063	0.62676483	0.623504454	0.62379193	0.616400137	0	0	0	0	0	0	0	0	0	0	0	0
-843	0.717951451	0.716684065	0.716370984	0.715346631	0.716840896	0.713555521	0.618325209	0.620116409	0.625053733	0.63143814	0.628673765	0.609131259	0	0	0	0	0	0	0	0	0	0	0	0
-842	0.717287062	0.716560433	0.716289953	0.71616537	0.71642215	0.71551145	0.615402332	0.622352704	0.628796615	0.627446394	0.622117208	0.565982827	0	0	0	0	0	0	0	0	0	0	0	0
-841	0.717742781	0.716646103	0.716240777	0.715885727	0.715282137	0.716086867	0.617306612	0.624029385	0.628968552	0.626989214	0.624964512	0.609414785	0	0	0	0	0	0	0	0	0	0	0	0
-840	0.718463285	0.717188762	0.716178863	0.715704665	0.7152244	0.715171119	0.615873204	0.623420298	0.627803271	0.631916177	0.62337877	0.619133526	0	0	0	0	0	0	0	0	0	0	0	0
-839	0.718337262	0.715723328	0.717460206	0.716147404	0.715438769	0.716584262	0.614272996	0.622930145	0.623807787	0.633360874	0.622078166	0.618097011	0	0	0	0	0	0	0	0	0	0	0	0
-838	0.717280452	0.716558721	0.715468603	0.714905803	0.715816964	0.71748552	0.616389075	0.62383058	0.626698163	0.628236274	0.62473641	0.622130912	0	0	0	0	0	0	0	0	0	0	0	0
-837	0.718364458	0.716717766	0.716352639	0.716623688	0.717366	0.718612913	0.614621964	0.622646632	0.62558506	0.629242364	0.626102969	0.627478992	0	0	0	0	0	0	0	0	0	0	0	0
-836	0.717766247	0.716738992	0.717115485	0.715946818	0.716579921	0.715831962	0.615057927	0.620998903	0.624582394	0.633129665	0.62841041	0.616961545	0	0	0	0	0	0	0	0	0	0	0	0
-835	0.717859674	0.71676844	0.716979411	0.716460197	0.715337086	0.715952814	0.615716818	0.621812291	0.628048111	0.629762601	0.623301319	0.621725782	0	0	0	0	0	0	0	0	0	0	0	0
-834	0.717739807	0.717499534	0.71664954	0.717171495	0.715691751	0.716430629	0.615534261	0.620904027	0.629695778	0.628305571	0.623620287	0.620407109	0	0	0	0	0	0	0	0	0	0	0	0
-833	0.717504543	0.717022846	0.717287116	0.718535842	0.716916781	0.715172979	0.613924096	0.623002318	0.626146808	0.629794753	0.626304961	0.616031409	0	0	0	0	0	0	0	0	0	0	0	0
-832	0.718376441	0.71710567	0.717234859	0.715682604	0.715617502	0.713000836	0.617198035	0.62214959	0.629780442	0.631154132	0.624775861	0.614306201	0	0	0	0	0	0	0	0	0	0	0	0
-831	0.717460985	0.717127069	0.716387347	0.716249414	0.717476003	0.716960159	0.615891349	0.621754202	0.62762752	0.632210296	0.623075158	0.612815044	0	0	0	0	0	0	0	0	0	0	0	0
-830	0.717688105	0.71655858	0.716858747	0.718345863	0.717543769	0.718305401	0.614689143	0.623266426	0.628031896	0.629103406	0.624776339	0.615818743	0	0	0	0	0	0	0	0	0	0	0	0
-829	0.718044292	0.716772764	0.717076903	0.717021291	0.716918408	0.716273889	0.615431203	0.622611759	0.625138626	0.627055012	0.627063562	0.619683731	0	0	0	0	0	0	0	0	0	0	0	0
-828	0.718267778	0.716531506	0.717684327	0.717801805	0.717631183	0.717780927	0.613774388	0.623247585	0.616884287	0.628548193	0.623327577	0.612865754	0	0	0	0	0	0	0	0	0	0	0	0
-827	0.71797516	0.71670417	0.716142397	0.717555228	0.714511717	0.714715387	0.615650333	0.623124529	0.626771714	0.632179483	0.619019978	0.568727579	0	0	0	0	0	0	0	0	0	0	0	0
-826	0.718338239	0.717216829	0.716354921	0.717009917	0.715577025	0.715357179	0.614878967	0.621772465	0.618760405	0.631997426	0.619681645	0.603077989	0	0	0	0	0	0	0	0	0	0	0	0
-825	0.718002248	0.717047241	0.716146735	0.717669731	0.716273482	0.716659536	0.615863261	0.622191805	0.626447988	0.629767428	0.627656793	0.617719509	0	0	0	0	0	0	0	0	0	0	0	0
-824	0.718384863	0.717485485	0.717335118	0.718454828	0.71552126	0.723974017	0.615614053	0.622274161	0.629864672	0.630602252	0.62305236	0.615634077	0	0	0	0	0	0	0	0	0	0	0	0
-823	0.718711679	0.717173209	0.716726772	0.716717319	0.715253986	0.719749907	0.615804766	0.621071015	0.626923849	0.629077291	0.623602904	0.61692864	0	0	0	0	0	0	0	0	0	0	0	0
-822	0.718651135	0.717963824	0.716292343	0.717579052	0.714719606	0.716854817	0.61408339	0.622026059	0.624468194	0.630105926	0.611979056	0.613045982	0	0	0	0	0	0	0	0	0	0	0	0
-821	0.718430886	0.717314329	0.717106879	0.717228593	0.716353335	0.717152804	0.614897494	0.623357994	0.627481205	0.631541138	0.625553272	0.613861682	0	0	0	0	0	0	0	0	0	0	0	0
-820	0.718399149	0.717604844	0.7172014	0.718114896	0.717891935	0.715886545	0.615224522	0.622209083	0.631088134	0.62681644	0.621574401	0.608254827	0	0	0	0	0	0	0	0	0	0	0	0
-819	0.718540955	0.71842065	0.717476436	0.717255388	0.716616707	0.715427308	0.616211796	0.622168142	0.627514033	0.628438224	0.615099915	0.616160503	0	0	0	0	0	0	0	0	0	0	0	0
-818	0.718560654	0.71755265	0.717490776	0.71757818	0.717174324	0.718206324	0.613498637	0.621720617	0.626358832	0.627759048	0.622050614	0.619755109	0	0	0	0	0	0	0	0	0	0	0	0
-817	0.718853238	0.717339242	0.717074873	0.717579349	0.716275085	0.715927549	0.614979973	0.623048821	0.630538932	0.629919907	0.624225389	0.614315311	0	0	0	0	0	0	0	0	0	0	0	0
-816	0.718695518	0.716878444	0.716768031	0.718123142	0.716485999	0.716557708	0.61430811	0.620207862	0.629240097	0.629486676	0.624899893	0.618577248	0	0	0	0	0	0	0	0	0	0	0	0
-815	0.718715817	0.718189644	0.717698515	0.718760065	0.715141168	0.716598726	0.614401069	0.62296164	0.625469468	0.629276057	0.62239816	0.615300379	0	0	0	0	0	0	0	0	0	0	0	0
-814	0.718253971	0.718318318	0.71799726	0.718440713	0.714940716	0.715446064	0.614716555	0.621590415	0.626045898	0.627356302	0.623404605	0.617121379	0	0	0	0	0	0	0	0	0	0	0	0
-813	0.718946122	0.718175254	0.717603109	0.718726278	0.717010722	0.717560138	0.613815796	0.623434363	0.625318799	0.632816312	0.626701297	0.614856305	0	0	0	0	0	0	0	0	0	0	0	0
-812	0.718653507	0.717310509	0.717613801	0.718379492	0.716834383	0.717329528	0.615128221	0.619036918	0.627784764	0.631705826	0.622580804	0.613451935	0	0	0	0	0	0	0	0	0	0	0	0
-811	0.718383923	0.718136375	0.717416072	0.718402426	0.714781261	0.717242503	0.614868924	0.621918515	0.627064201	0.624695595	0.621940178	0.617536829	0	0	0	0	0	0	0	0	0	0	0	0
-810	0.718873935	0.717994751	0.717244353	0.718576577	0.717117616	0.718692631	0.615531313	0.622150415	0.627155429	0.632890015	0.624000329	0.614819621	0	0	0	0	0	0	0	0	0	0	0	0
-809	0.718712562	0.717822043	0.718341568	0.718167628	0.715961069	0.714450765	0.613086044	0.62388699	0.625356006	0.627349457	0.625821228	0.618881479	0	0	0	0	0	0	0	0	0	0	0	0
-808	0.718570941	0.718189965	0.716270162	0.71820902	0.717273201	0.718400565	0.613722385	0.622837627	0.626752279	0.631639476	0.62291855	0.61222642	0	0	0	0	0	0	0	0	0	0	0	0
-807	0.71913281	0.718414667	0.717299988	0.71930741	0.718665335	0.7171943	0.614040464	0.622294985	0.631149665	0.635077537	0.628528524	0.616836483	0	0	0	0	0	0	0	0	0	0	0	0
-806	0.719258476	0.718311463	0.716900998	0.719110116	0.717825306	0.719457556	0.613400601	0.620945211	0.627039776	0.633207086	0.628317099	0.612929322	0	0	0	0	0	0	0	0	0	0	0	0
-805	0.719336915	0.71860031	0.717033355	0.717986608	0.716972094	0.714814992	0.615193605	0.623351849	0.628530895	0.628350704	0.629002054	0.609708721	0	0	0	0	0	0	0	0	0	0	0	0
-804	0.719516789	0.718430998	0.717723573	0.715209171	0.714803652	0.720110458	0.614861169	0.621142963	0.626204277	0.627665998	0.626542021	0.614374422	0	0	0	0	0	0	0	0	0	0	0	0
-803	0.719362126	0.717894218	0.717470136	0.717396074	0.715877294	0.717584163	0.614573863	0.619986145	0.626939862	0.630176918	0.626587881	0.615098447	0	0	0	0	0	0	0	0	0	0	0	0
-802	0.719449458	0.718419238	0.723786215	0.718151746	0.71677036	0.716485904	0.612825289	0.621391455	0.629639202	0.628923191	0.631880547	0.615749593	0	0	0	0	0	0	0	0	0	0	0	0
-801	0.719010984	0.718026478	0.718082154	0.716875556	0.718364581	0.717558869	0.614763811	0.622596187	0.626150309	0.631883489	0.624232123	0.610910812	0	0	0	0	0	0	0	0	0	0	0	0
-800	0.718718945	0.718547459	0.716688346	0.717427865	0.719697877	0.718413871	0.615285377	0.622146782	0.627818237	0.631265385	0.630524222	0.614915542	0	0	0	0	0	0	0	0	0	0	0	0
-799	0.719243192	0.718237675	0.716840197	0.719360728	0.718091441	0.717515579	0.615084052	0.62247949	0.626839533	0.626881509	0.627723348	0.615699164	0	0	0	0	0	0	0	0	0	0	0	0
-798	0.719968269	0.719039078	0.717141737	0.717473965	0.716019631	0.719927909	0.614424414	0.621379368	0.580593561	0.636167055	0.625548444	0.620339414	0	0	0	0	0	0	0	0	0	0	0	0
-797	0.719306639	0.719161104	0.71821503	0.718845383	0.716640852	0.715129533	0.614610925	0.623480119	0.624880222	0.628895377	0.615064771	0.615900848	0	0	0	0	0	0	0	0	0	0	0	0
-796	0.719989306	0.718126118	0.716815367	0.718249237	0.717332588	0.716797059	0.615438832	0.620941437	0.628829459	0.629822871	0.621761855	0.6147523	0	0	0	0	0	0	0	0	0	0	0	0
-795	0.719870203	0.718370752	0.718079999	0.717599841	0.717136795	0.71891797	0.61092294	0.621540504	0.626639199	0.62421713	0.624259845	0.616385213	0	0	0	0	0	0	0	0	0	0	0	0
-794	0.719330638	0.719388507	0.718331383	0.717722887	0.718570917	0.72178243	0.612857285	0.624293436	0.625108504	0.630134894	0.617428518	0.61414257	0	0	0	0	0	0	0	0	0	0	0	0
-793	0.719878015	0.718274985	0.718156295	0.718162351	0.717287509	0.720423986	0.614342351	0.621728212	0.626178335	0.631915549	0.620633118	0.61845674	0	0	0	0	0	0	0	0	0	0	0	0
-792	0.719618523	0.718544348	0.719062477	0.717089896	0.717137864	0.716688504	0.616146478	0.624836705	0.629978885	0.631134217	0.616348311	0.61479495	0	0	0	0	0	0	0	0	0	0	0	0
-791	0.71968176	0.718897688	0.717994471	0.718145959	0.716156094	0.716329531	0.615294659	0.623239108	0.628051537	0.631948805	0.620031616	0.622369809	0	0	0	0	0	0	0	0	0	0	0	0
-790	0.720162871	0.719054023	0.718634527	0.718007884	0.718772665	0.717018291	0.613491247	0.62092612	0.629539053	0.628609959	0.622493609	0.619112761	0	0	0	0	0	0	0	0	0	0	0	0
-789	0.72036475	0.718448205	0.718366546	0.716529014	0.718506756	0.717550372	0.616852621	0.623035126	0.628446878	0.630665542	0.624058671	0.617507506	0	0	0	0	0	0	0	0	0	0	0	0
-788	0.720194567	0.718692864	0.717687177	0.717344988	0.716994637	0.716825931	0.614131962	0.621254113	0.627942035	0.625184624	0.621081509	0.615056376	0	0	0	0	0	0	0	0	0	0	0	0
-787	0.720234566	0.718285975	0.718034985	0.718301427	0.71522568	0.712780777	0.61285746	0.6236253	0.62985042	0.62924334	0.619673089	0.615172952	0	0	0	0	0	0	0	0	0	0	0	0
-786	0.719122833	0.719589808	0.720794696	0.71806253	0.718477941	0.716876519	0.615272522	0.621295582	0.627626854	0.629347033	0.628823644	0.617232025	0	0	0	0	0	0	0	0	0	0	0	0
-785	0.719818639	0.718729693	0.717875298	0.717610931	0.717980313	0.717001039	0.612942524	0.621953666	0.623387997	0.627505982	0.623806335	0.620009682	0	0	0	0	0	0	0	0	0	0	0	0
-784	0.719386685	0.719770187	0.718130745	0.718717792	0.718985546	0.718765046	0.615354682	0.624032424	0.626167692	0.630944807	0.624816463	0.620879917	0	0	0	0	0	0	0	0	0	0	0	0
-783	0.719752977	0.718892033	0.717962597	0.71738048	0.718154951	0.718087388	0.614451919	0.619589819	0.628067723	0.624777437	0.626599359	0.62352821	0	0	0	0	0	0	0	0	0	0	0	0
-782	0.719748659	0.718441051	0.717650763	0.718374	0.718246691	0.715309414	0.613923125	0.621388546	0.62622365	0.631138494	0.62358777	0.616612816	0	0	0	0	0	0	0	0	0	0	0	0
-781	0.719369508	0.719167117	0.719034129	0.719788116	0.718673766	0.716593014	0.613340623	0.621702342	0.629046376	0.629904258	0.623020065	0.61872526	0	0	0	0	0	0	0	0	0	0	0	0
-780	0.719496311	0.718762344	0.717651751	0.718871146	0.719427543	0.720061275	0.613645357	0.620733397	0.627066591	0.627088179	0.628917948	0.62326849	0	0	0	0	0	0	0	0	0	0	0	0
-779	0.719538021	0.718698711	0.718260384	0.718264167	0.719102528	0.718091434	0.613866035	0.623160769	0.629038536	0.628360626	0.625416286	0.616787337	0	0	0	0	0	0	0	0	0	0	0	0
-778	0.72013047	0.719352891	0.718440457	0.719071777	0.719902175	0.716847277	0.612270046	0.619961118	0.625366802	0.628382092	0.627594003	0.613305242	0	0	0	0	0	0	0	0	0	0	0	0
-777	0.71991785	0.718700907	0.718725602	0.71783176	0.718304218	0.719588453	0.61351596	0.621557718	0.625723665	0.627779327	0.625918659	0.618256531	0	0	0	0	0	0	0	0	0	0	0	0
-776	0.719915437	0.71909916	0.718137152	0.716757382	0.717890432	0.718328956	0.613232905	0.621187396	0.62812521	0.627631821	0.622476479	0.610618044	0	0	0	0	0	0	0	0	0	0	0	0
-775	0.720624628	0.719532243	0.716824748	0.716761431	0.718232799	0.720516611	0.613370521	0.623010463	0.628024801	0.629291302	0.625398892	0.61334915	0	0	0	0	0	0	0	0	0	0	0	0
-774	0.720132161	0.719637801	0.717385911	0.717981409	0.719078849	0.717951703	0.613811458	0.622073084	0.629863318	0.631350348	0.623539921	0.615556957	0	0	0	0	0	0	0	0	0	0	0	0
-773	0.719467111	0.719190803	0.718388691	0.718265508	0.717030973	0.718261601	0.612333942	0.619613216	0.625647201	0.628623708	0.627461007	0.618062016	0	0	0	0	0	0	0	0	0	0	0	0
-772	0.719851849	0.719204659	0.718182143	0.71760935	0.718767491	0.717908318	0.614604643	0.621392667	0.626082897	0.625868276	0.621098125	0.617423522	0	0	0	0	0	0	0	0	0	0	0	0
-771	0.720349963	0.719096719	0.717772985	0.718686762	0.717235366	0.719790536	0.614636054	0.623084283	0.625849422	0.628911851	0.626605503	0.620615688	0	0	0	0	0	0	0	0	0	0	0	0
-770	0.720349448	0.718935443	0.718793953	0.718189535	0.716387138	0.717529258	0.613145482	0.622077709	0.626769489	0.627051974	0.628672856	0.620352557	0	0	0	0	0	0	0	0	0	0	0	0
-769	0.720038985	0.719501359	0.718152548	0.717630943	0.718452653	0.719856979	0.61464524	0.619873916	0.628147359	0.631138912	0.625625065	0.616597659	0	0	0	0	0	0	0	0	0	0	0	0
-768	0.719690319	0.718207483	0.71767755	0.717673591	0.718529155	0.717376479	0.612555871	0.620052135	0.624840314	0.627692673	0.6265681	0.614822622	0	0	0	0	0	0	0	0	0	0	0	0
-767	0.720746797	0.718561001	0.717902684	0.718478021	0.7194393	0.718145549	0.613370249	0.619354016	0.629788738	0.628258254	0.624574813	0.614651498	0	0	0	0	0	0	0	0	0	0	0	0
-766	0.720351013	0.718547521	0.718419733	0.718373762	0.717206879	0.717830697	0.612822218	0.620557498	0.626411837	0.629368768	0.624187287	0.61869108	0	0	0	0	0	0	0	0	0	0	0	0
-765	0.719943146	0.718969518	0.71761939	0.718471682	0.71931726	0.71604862	0.61438266	0.618698118	0.630359536	0.632434392	0.625507309	0.621272793	0	0	0	0	0	0	0	0	0	0	0	0
-764	0.72117706	0.719160694	0.719258194	0.718571923	0.719043409	0.717351955	0.613262499	0.623698187	0.626517497	0.633490476	0.625006725	0.616555334	0	0	0	0	0	0	0	0	0	0	0	0
-763	0.719862348	0.719337739	0.717140724	0.717990567	0.719177435	0.715793527	0.615096048	0.620134806	0.628052308	0.630093506	0.622452126	0.62213993	0	0	0	0	0	0	0	0	0	0	0	0
-762	0.720459058	0.718142642	0.718285835	0.717297919	0.716479673	0.716640715	0.611679134	0.624129442	0.627956719	0.626471824	0.628835226	0.623323259	0	0	0	0	0	0	0	0	0	0	0	0
-761	0.720183828	0.718451185	0.718433737	0.71883042	0.718064508	0.71941657	0.610586652	0.623373943	0.625768447	0.629991818	0.623177363	0.618859014	0	0	0	0	0	0	0	0	0	0	0	0
-760	0.720605475	0.719422091	0.717238553	0.718023112	0.717647764	0.720391259	0.611815203	0.620858395	0.627845219	0.629129033	0.623305016	0.616450563	0	0	0	0	0	0	0	0	0	0	0	0
-759	0.720708891	0.719322224	0.717797122	0.718418717	0.71757669	0.720595066	0.614177578	0.619829817	0.62730482	0.630517591	0.624152592	0.616814676	0	0	0	0	0	0	0	0	0	0	0	0
-758	0.719954447	0.719171849	0.717416016	0.718472393	0.717533712	0.715054489	0.614105912	0.622675342	0.629205159	0.625124147	0.620508442	0.584086265	0	0	0	0	0	0	0	0	0	0	0	0
-757	0.72020856	0.719689288	0.717187139	0.716789328	0.717376525	0.717899665	0.612967979	0.623190682	0.626995492	0.633719703	0.624868401	0.613647162	0	0	0	0	0	0	0	0	0	0	0	0
-756	0.719571903	0.718492657	0.717816482	0.718733037	0.716656817	0.717774048	0.611829837	0.61946702	0.625832737	0.628065804	0.619410689	0.619955132	0	0	0	0	0	0	0	0	0	0	0	0
-755	0.719743539	0.718916437	0.719059898	0.717624942	0.716885597	0.717168319	0.614469012	0.621386583	0.630410747	0.626377783	0.620889409	0.61887882	0	0	0	0	0	0	0	0	0	0	0	0
-754	0.719752491	0.718817317	0.717754123	0.71757978	0.717405899	0.719617042	0.613875439	0.621714914	0.631385588	0.630768411	0.621410079	0.609837258	0	0	0	0	0	0	0	0	0	0	0	0
-753	0.719673107	0.719002753	0.717901491	0.717948084	0.718480393	0.716977882	0.613345669	0.620938134	0.625194007	0.63183475	0.625625476	0.619149065	0	0	0	0	0	0	0	0	0	0	0	0
-752	0.720079514	0.719508077	0.718560008	0.718826774	0.719463683	0.720458416	0.612583221	0.622225419	0.629580899	0.628824741	0.623786883	0.606532335	0	0	0	0	0	0	0	0	0	0	0	0
-751	0.71988941	0.718900224	0.718072073	0.718360808	0.717281131	0.719051675	0.612802372	0.623071312	0.629963453	0.630514965	0.622989689	0.615533412	0	0	0	0	0	0	0	0	0	0	0	0
-750	0.72046625	0.718431478	0.71732346	0.718286233	0.716404872	0.718643273	0.613359247	0.619880108	0.625504088	0.631460464	0.621387483	0.615353087	0	0	0	0	0	0	0	0	0	0	0	0
-749	0.720130542	0.718819218	0.717939053	0.718169198	0.71850888	0.71715827	0.6144888	0.620747543	0.629868218	0.632631845	0.623306536	0.61493413	0	0	0	0	0	0	0	0	0	0	0	0
-748	0.719903832	0.719157941	0.718147234	0.718075754	0.718054657	0.717381786	0.614657734	0.6219217	0.625482615	0.632136923	0.624433156	0.615246909	0	0	0	0	0	0	0	0	0	0	0	0
-747	0.720168642	0.719513561	0.716993891	0.717183767	0.718311103	0.714380347	0.61265943	0.622158123	0.629243736	0.628649253	0.62452814	0.618870816	0	0	0	0	0	0	0	0	0	0	0	0
-746	0.720269368	0.718191739	0.717308064	0.71749175	0.717424763	0.719603299	0.611537073	0.621502873	0.624010416	0.63090725	0.619992197	0.615092909	0	0	0	0	0	0	0	0	0	0	0	0
-745	0.720033754	0.718019897	0.718666494	0.718317461	0.715605264	0.716617318	0.613613157	0.622081263	0.627357486	0.629923387	0.629744082	0.619413535	0	0	0	0	0	0	0	0	0	0	0	0
-744	0.720265346	0.718399975	0.717755534	0.717819742	0.719047356	0.71650194	0.613608323	0.620994986	0.629451716	0.632830636	0.621262442	0.605009466	0	0	0	0	0	0	0	0	0	0	0	0
-743	0.720194064	0.718176365	0.718520373	0.716335177	0.717104703	0.717060422	0.613552302	0.622146871	0.628459094	0.626785403	0.624231226	0.584262316	0	0	0	0	0	0	0	0	0	0	0	0
-742	0.719674745	0.717947143	0.717179698	0.717196494	0.714730892	0.718083312	0.615748116	0.62292611	0.627083226	0.631967328	0.62556173	0.612630879	0	0	0	0	0	0	0	0	0	0	0	0
-741	0.719950869	0.71860034	0.71772167	0.716992287	0.71642434	0.717183801	0.61476253	0.622583834	0.629672726	0.632372013	0.621853394	0.619490778	0	0	0	0	0	0	0	0	0	0	0	0
-740	0.719854371	0.717972993	0.717430202	0.716329888	0.717645403	0.719949334	0.615728005	0.623430996	0.628249401	0.631593549	0.620664052	0.613812739	0	0	0	0	0	0	0	0	0	0	0	0
-739	0.719872404	0.71747454	0.717583348	0.716612237	0.716618312	0.717796437	0.615037618	0.619958019	0.630202213	0.628940575	0.608484289	0.612034249	0	0	0	0	0	0	0	0	0	0	0	0
-738	0.71960281	0.718373081	0.717561835	0.716518525	0.715902134	0.714102167	0.617291745	0.619124418	0.627252061	0.629056343	0.614077855	0.619329593	0	0	0	0	0	0	0	0	0	0	0	0
-737	0.71958265	0.718343731	0.717079963	0.716480725	0.717816102	0.718304574	0.614512927	0.619838014	0.626035591	0.627672589	0.619184479	0.6285229	0	0	0	0	0	0	0	0	0	0	0	0
-736	0.719473143	0.717827211	0.717655327	0.716738302	0.71801662	0.716881104	0.614886939	0.622309187	0.626136108	0.631540708	0.62167385	0.617414934	0	0	0	0	0	0	0	0	0	0	0	0
-735	0.719886022	0.718074819	0.715825204	0.716920818	0.715232447	0.71632991	0.615029628	0.619911893	0.630474137	0.6321191	0.621953211	0.617147534	0	0	0	0	0	0	0	0	0	0	0	0
-734	0.719102188	0.718308078	0.717122287	0.716055973	0.71621445	0.717062327	0.613149549	0.623103327	0.630519817	0.630070569	0.624563827	0.609734336	0	0	0	0	0	0	0	0	0	0	0	0
-733	0.719716694	0.717850378	0.717462524	0.717403639	0.716565594	0.716601265	0.612665187	0.624226364	0.629202367	0.630473202	0.62622236	0.613784962	0	0	0	0	0	0	0	0	0	0	0	0
-732	0.718584312	0.718386419	0.716685762	0.717442449	0.716776491	0.715659616	0.614120459	0.620332685	0.629267065	0.628257824	0.626026097	0.618040223	0	0	0	0	0	0	0	0	0	0	0	0
-731	0.718830072	0.718230025	0.717496011	0.71840172	0.717188001	0.717658334	0.615226805	0.620983462	0.627541537	0.629401285	0.622381569	0.622549417	0	0	0	0	0	0	0	0	0	0	0	0
-730	0.719180478	0.717535216	0.717427178	0.716392212	0.716820822	0.715768567	0.615703808	0.624123859	0.629032162	0.627580993	0.628922965	0.622110124	0	0	0	0	0	0	0	0	0	0	0	0
-729	0.719038013	0.71727328	0.716515774	0.716352533	0.714054441	0.715581495	0.613789513	0.621729999	0.629272769	0.628710502	0.62161576	0.617818937	0	0	0	0	0	0	0	0	0	0	0	0
-728	0.718739503	0.718303468	0.716901485	0.717065981	0.715299415	0.716728211	0.614883961	0.624943029	0.630816903	0.625517744	0.624994696	0.617799362	0	0	0	0	0	0	0	0	0	0	0	0
-727	0.719513644	0.718791431	0.717724732	0.718027233	0.716095398	0.716704652	0.613381428	0.623944444	0.628142629	0.630109654	0.627476287	0.621350734	0	0	0	0	0	0	0	0	0	0	0	0
-726	0.718730731	0.717145916	0.715956751	0.716595472	0.716015742	0.715291933	0.615353323	0.622949111	0.632795395	0.629121703	0.631688697	0.624989703	0	0	0	0	0	0	0	0	0	0	0	0
-725	0.718406384	0.717477029	0.717422418	0.715431023	0.716194488	0.717116166	0.615824837	0.622959116	0.631072937	0.629666435	0.620203829	0.617302588	0	0	0	0	0	0	0	0	0	0	0	0
-724	0.71882645	0.716952511	0.71781639	0.717325597	0.716478226	0.716475601	0.614803419	0.623440823	0.628752634	0.629835438	0.624183208	0.616338357	0	0	0	0	0	0	0	0	0	0	0	0
-723	0.718888134	0.718695461	0.716540879	0.717266122	0.717720024	0.713283771	0.615379134	0.623003136	0.628805468	0.627223221	0.622765355	0.62464854	0	0	0	0	0	0	0	0	0	0	0	0
-722	0.719133066	0.717825507	0.71767505	0.716344595	0.715880686	0.716577267	0.616235699	0.620357257	0.629510398	0.627146935	0.622239328	0.623853729	0	0	0	0	0	0	0	0	0	0	0	0
-721	0.718670883	0.71758395	0.716174473	0.714742686	0.715303302	0.714698619	0.61455738	0.623775064	0.625174655	0.628473487	0.625732725	0.620807607	0	0	0	0	0	0	0	0	0	0	0	0
-720	0.718639314	0.717331781	0.71643494	0.71680703	0.714140449	0.716773394	0.616271864	0.623429883	0.629784184	0.631279754	0.622577027	0.620094669	0	0	0	0	0	0	0	0	0	0	0	0
-719	0.718756534	0.716708055	0.716315079	0.716706372	0.716672517	0.717365786	0.616251041	0.624576475	0.630122891	0.63117163	0.625955735	0.615406561	0	0	0	0	0	0	0	0	0	0	0	0
-718	0.718864373	0.717608885	0.716604454	0.716545011	0.715645921	0.714324198	0.616148717	0.626636546	0.630966638	0.633554307	0.631629882	0.620623779	0	0	0	0	0	0	0	0	0	0	0	0
-717	0.718208137	0.716416841	0.717311246	0.716371253	0.717782267	0.716502209	0.615386032	0.625944298	0.630557211	0.626886015	0.625160561	0.617224158	0	0	0	0	0	0	0	0	0	0	0	0
-716	0.718623081	0.717063389	0.716828224	0.717012647	0.717700529	0.716828378	0.617102203	0.624625677	0.630690557	0.632099279	0.629395301	0.619154225	0	0	0	0	0	0	0	0	0	0	0	0
-715	0.717953342	0.717406309	0.716440018	0.7173611	0.716471201	0.716128175	0.616220057	0.623884085	0.630227009	0.628562981	0.628347764	0.62032704	0	0	0	0	0	0	0	0	0	0	0	0
-714	0.718935895	0.716429414	0.717096911	0.7181678	0.714924064	0.714965434	0.618276604	0.625296763	0.630321984	0.633983852	0.629669859	0.615315042	0	0	0	0	0	0	0	0	0	0	0	0
-713	0.717567945	0.717312627	0.716167669	0.714397145	0.715216884	0.71568922	0.614049506	0.623360584	0.630692367	0.633546824	0.631242552	0.601640364	0	0	0	0	0	0	0	0	0	0	0	0
-712	0.718310805	0.716694218	0.715860745	0.716073665	0.71595747	0.718178428	0.617358367	0.620791443	0.632524884	0.633198154	0.626817036	0.617766645	0	0	0	0	0	0	0	0	0	0	0	0
-711	0.718554963	0.716503347	0.715123197	0.71570179	0.715858357	0.715023317	0.61468811	0.624184711	0.627858598	0.632267245	0.627057889	0.615620502	0	0	0	0	0	0	0	0	0	0	0	0
-710	0.717917155	0.716608812	0.715289093	0.714921258	0.717219163	0.714069841	0.616580147	0.625976828	0.631331669	0.630987239	0.622511237	0.622273538	0	0	0	0	0	0	0	0	0	0	0	0
-709	0.718280073	0.717035401	0.71621311	0.717179659	0.716405806	0.719850368	0.615693107	0.62594373	0.630978221	0.632029976	0.633024466	0.620299365	0	0	0	0	0	0	0	0	0	0	0	0
-708	0.717961347	0.716189493	0.715810039	0.71550905	0.716353907	0.713380196	0.615335804	0.623109824	0.632376424	0.62916417	0.623819374	0.621617542	0	0	0	0	0	0	0	0	0	0	0	0
-707	0.718103756	0.716986444	0.716167619	0.713890411	0.715848855	0.715022514	0.614917293	0.623695423	0.632602321	0.63211349	0.621062086	0.621214502	0	0	0	0	0	0	0	0	0	0	0	0
-706	0.719014338	0.716628604	0.715442663	0.716141548	0.716088533	0.714067166	0.616835565	0.62687417	0.63083971	0.630446537	0.627495016	0.605486714	0	0	0	0	0	0	0	0	0	0	0	0
-705	0.718396735	0.71647746	0.71651495	0.71535961	0.714908326	0.714212347	0.61725165	0.627427516	0.629461094	0.630313567	0.628642345	0.621498662	0	0	0	0	0	0	0	0	0	0	0	0
-704	0.717441784	0.716724427	0.715706119	0.716682239	0.715023582	0.717458367	0.614849194	0.624309967	0.630343417	0.633621172	0.632372244	0.622926035	0	0	0	0	0	0	0	0	0	0	0	0
-703	0.71753821	0.716546965	0.714591093	0.716002527	0.71614743	0.713828654	0.615790025	0.623890809	0.632416331	0.635076591	0.634376216	0.615277766	0	0	0	0	0	0	0	0	0	0	0	0
-702	0.717513844	0.716310904	0.715969374	0.715792857	0.714006997	0.715067318	0.616588593	0.622731587	0.62919375	0.630987883	0.626676182	0.615113621	0	0	0	0	0	0	0	0	0	0	0	0
-701	0.717864511	0.716482506	0.715460438	0.714585519	0.715373266	0.715861592	0.618370273	0.62539168	0.630134457	0.632646593	0.627633486	0.625895293	0	0	0	0	0	0	0	0	0	0	0	0
-700	0.718116542	0.716462242	0.714727103	0.715556252	0.715828229	0.715190217	0.617266312	0.623679215	0.628800877	0.630047167	0.628055509	0.618168216	0	0	0	0	0	0	0	0	0	0	0	0
-699	0.717806199	0.715867472	0.715887126	0.715978912	0.713795607	0.713274184	0.615850081	0.626739105	0.630716399	0.634619895	0.629946965	0.617792546	0	0	0	0	0	0	0	0	0	0	0	0
-698	0.71795244	0.716340874	0.715552964	0.714629912	0.716594803	0.716512366	0.61821246	0.626375784	0.630260766	0.629611882	0.627603044	0.631349739	0	0	0	0	0	0	0	0	0	0	0	0
-697	0.717914361	0.718510871	0.714943304	0.713655081	0.712839616	0.714631862	0.616109379	0.627376816	0.628642172	0.637715738	0.627177207	0.620915838	0	0	0	0	0	0	0	0	0	0	0	0
-696	0.717723185	0.716845779	0.716495422	0.714776915	0.715416475	0.714974669	0.617683956	0.623721582	0.633095307	0.635025454	0.627768699	0.614704552	0	0	0	0	0	0	0	0	0	0	0	0
-695	0.718166842	0.716257195	0.715409762	0.715966857	0.71585101	0.712863156	0.618910366	0.624048665	0.63136172	0.630079137	0.627930275	0.611608793	0	0	0	0	0	0	0	0	0	0	0	0
-694	0.71727477	0.716050077	0.715713355	0.714739504	0.715802413	0.71347375	0.616754678	0.623295898	0.632980089	0.633480523	0.622386624	0.615789857	0	0	0	0	0	0	0	0	0	0	0	0
-693	0.717663432	0.716504748	0.715968154	0.714452678	0.715577024	0.713231881	0.617535161	0.625345252	0.629840075	0.637730931	0.627736864	0.621322877	0	0	0	0	0	0	0	0	0	0	0	0
-692	0.717162749	0.716138871	0.716693008	0.715058385	0.712713158	0.714251318	0.618711015	0.626676937	0.634918129	0.634130868	0.626224218	0.616003564	0	0	0	0	0	0	0	0	0	0	0	0
-691	0.71759661	0.715432854	0.715199502	0.715568986	0.715570991	0.712308405	0.616880448	0.629205395	0.632775956	0.630899167	0.629017159	0.625783962	0	0	0	0	0	0	0	0	0	0	0	0
-690	0.716965322	0.715560706	0.715452737	0.714830102	0.713855316	0.7154338	0.616223405	0.627172521	0.631502442	0.635429878	0.628456787	0.619139574	0	0	0	0	0	0	0	0	0	0	0	0
-689	0.717283893	0.71603582	0.71530646	0.715555293	0.71569596	0.71505919	0.616501501	0.627402797	0.632669424	0.633271881	0.628480279	0.617579119	0	0	0	0	0	0	0	0	0	0	0	0
-688	0.717873691	0.71625431	0.715906582	0.71585691	0.714383636	0.713499727	0.616944716	0.630484098	0.633060704	0.632166933	0.625098928	0.607990517	0	0	0	0	0	0	0	0	0	0	0	0
-687	0.717476897	0.71606384	0.71533351	0.715098936	0.715651296	0.712684434	0.616886711	0.628598568	0.631316067	0.634244815	0.628731332	0.6183036	0	0	0	0	0	0	0	0	0	0	0	0
-686	0.717251959	0.714849316	0.714953126	0.714812014	0.715028193	0.714812507	0.619044183	0.625401589	0.633623574	0.634046496	0.630081547	0.619829319	0	0	0	0	0	0	0	0	0	0	0	0
-685	0.717382001	0.715423462	0.715721458	0.714744033	0.714164143	0.713601903	0.618984611	0.62660273	0.633069784	0.634476017	0.631566519	0.613185443	0	0	0	0	0	0	0	0	0	0	0	0
-684	0.717283827	0.716148963	0.715554424	0.715995361	0.715439683	0.711854675	0.617868143	0.627511123	0.633669611	0.632308286	0.62651787	0.620905372	0	0	0	0	0	0	0	0	0	0	0	0
-683	0.718081778	0.715887678	0.714291342	0.714963046	0.714659884	0.711927091	0.617893168	0.62792721	0.634548725	0.632911453	0.624913185	0.617621929	0	0	0	0	0	0	0	0	0	0	0	0
-682	0.717567969	0.715898867	0.715708917	0.71311297	0.715626155	0.712699034	0.619272078	0.626213492	0.634057119	0.637006858	0.625971987	0.624860784	0	0	0	0	0	0	0	0	0	0	0	0
-681	0.717254995	0.715397207	0.714515015	0.715114141	0.714791759	0.713341175	0.618783822	0.628746972	0.634558373	0.63419995	0.629119454	0.608425487	0	0	0	0	0	0	0	0	0	0	0	0
-680	0.717589998	0.715967431	0.714121693	0.713697124	0.712679705	0.712025576	0.618248514	0.628807827	0.633075321	0.635088755	0.626554784	0.618760629	0	0	0	0	0	0	0	0	0	0	0	0
-679	0.716796628	0.716305834	0.715730122	0.71533718	0.714615637	0.714585794	0.619344349	0.625888386	0.632530902	0.633579868	0.631948868	0.615349676	0	0	0	0	0	0	0	0	0	0	0	0
-678	0.717275638	0.715880566	0.714336356	0.71331673	0.713731288	0.714566536	0.619888877	0.629219544	0.633795016	0.634869148	0.625288324	0.624974363	0	0	0	0	0	0	0	0	0	0	0	0
-677	0.717251655	0.715882382	0.713994645	0.714100206	0.714195986	0.715669743	0.61895325	0.629417457	0.636315453	0.632217209	0.625587215	0.624373164	0	0	0	0	0	0	0	0	0	0	0	0
-676	0.71736553	0.71549372	0.714448125	0.71431043	0.714056215	0.713609337	0.620813021	0.62780608	0.634279435	0.631598332	0.633115323	0.621909948	0	0	0	0	0	0	0	0	0	0	0	0
-675	0.716747898	0.715950033	0.715257185	0.714796766	0.714455853	0.714586861	0.619235029	0.626635906	0.633709908	0.635322967	0.627556044	0.622567873	0	0	0	0	0	0	0	0	0	0	0	0
-674	0.716838233	0.715680952	0.714101271	0.716687429	0.712353669	0.712899833	0.620082654	0.626242123	0.636249513	0.637590355	0.626644921	0.61145892	0	0	0	0	0	0	0	0	0	0	0	0
-673	0.716206047	0.716077416	0.713960603	0.713794276	0.714921795	0.71271592	0.618554598	0.629397716	0.633445458	0.633062313	0.624848443	0.619054037	0	0	0	0	0	0	0	0	0	0	0	0
-672	0.717029016	0.715728329	0.716070913	0.714183946	0.714492237	0.71425765	0.6163627	0.626662752	0.63410471	0.634487481	0.629252826	0.618083354	0	0	0	0	0	0	0	0	0	0	0	0
-671	0.717614978	0.716684877	0.714191429	0.714703943	0.714033604	0.714836285	0.618935883	0.627252256	0.632424139	0.632976951	0.625943363	0.628244953	0	0	0	0	0	0	0	0	0	0	0	0
-670	0.716421075	0.716090019	0.714924488	0.714139855	0.713544228	0.712149699	0.617656306	0.629632292	0.633110055	0.633532689	0.62977923	0.622697697	0	0	0	0	0	0	0	0	0	0	0	0
-669	0.716084353	0.716370277	0.714494235	0.71431343	0.714948208	0.715020374	0.620687528	0.626633748	0.633585931	0.634938291	0.629635877	0.62014048	0	0	0	0	0	0	0	0	0	0	0	0
-668	0.716775949	0.715750899	0.71583607	0.714920742	0.7141792	0.718554472	0.619493303	0.629855479	0.633287243	0.634834302	0.627668436	0.609150367	0	0	0	0	0	0	0	0	0	0	0	0
-667	0.716068125	0.716362745	0.713576752	0.714631076	0.713987527	0.712611009	0.620585297	0.630366905	0.636075782	0.633364067	0.632362088	0.619478924	0	0	0	0	0	0	0	0	0	0	0	0
-666	0.716858049	0.715884549	0.715713683	0.714578066	0.714226091	0.710932837	0.619689515	0.62655197	0.631994719	0.636803405	0.630984005	0.623772546	0	0	0	0	0	0	0	0	0	0	0	0
-665	0.7169491	0.715407967	0.715113744	0.715226984	0.71447108	0.714476048	0.619365796	0.628269083	0.629932922	0.638367816	0.629344162	0.625297463	0	0	0	0	0	0	0	0	0	0	0	0
-664	0.716373478	0.715924164	0.716036659	0.714504092	0.713357622	0.714204111	0.619527461	0.62753414	0.632627949	0.632814254	0.630696774	0.622058421	0	0	0	0	0	0	0	0	0	0	0	0
-663	0.716863324	0.716401063	0.715264083	0.71307322	0.714641203	0.714453625	0.618425197	0.625667996	0.631699622	0.635051866	0.630416197	0.621645478	0	0	0	0	0	0	0	0	0	0	0	0
-662	0.716327107	0.716231836	0.71516379	0.715896867	0.714114561	0.712896838	0.620218243	0.627033609	0.635208548	0.636916148	0.628725133	0.626606312	0	0	0	0	0	0	0	0	0	0	0	0
-661	0.716649952	0.71617462	0.715247495	0.714840757	0.716579639	0.711853404	0.619547158	0.627332153	0.634652651	0.636665463	0.627445945	0.624137488	0	0	0	0	0	0	0	0	0	0	0	0
-660	0.716982166	0.716058308	0.714952102	0.715448368	0.715341651	0.71300778	0.620862376	0.630376662	0.632509171	0.634358686	0.629537774	0.622622047	0	0	0	0	0	0	0	0	0	0	0	0
-659	0.717527421	0.715972546	0.715844371	0.715293939	0.713503195	0.714508644	0.620076827	0.62755588	0.635000333	0.6363747	0.622395062	0.620028801	0	0	0	0	0	0	0	0	0	0	0	0
-658	0.716819173	0.715677377	0.715820717	0.714793622	0.715211734	0.71611242	0.620841713	0.626508935	0.63607132	0.635455845	0.628362509	0.622650993	0	0	0	0	0	0	0	0	0	0	0	0
-657	0.717065458	0.716430832	0.71490171	0.715014098	0.716932576	0.71603509	0.620083174	0.626781393	0.631590137	0.633591387	0.632154018	0.620611609	0	0	0	0	0	0	0	0	0	0	0	0
-656	0.717223416	0.715424251	0.715177326	0.714471707	0.714225419	0.714185222	0.618919163	0.627519186	0.632878601	0.633327837	0.630393452	0.625205249	0	0	0	0	0	0	0	0	0	0	0	0
-655	0.716556918	0.716732489	0.714836921	0.715701604	0.715880041	0.713363698	0.619807537	0.627970385	0.635000067	0.635148125	0.624560666	0.619725654	0	0	0	0	0	0	0	0	0	0	0	0
-654	0.717323286	0.715444887	0.717131249	0.714984128	0.714386891	0.714219589	0.620191134	0.626503415	0.638286529	0.638363809	0.634753175	0.62320328	0	0	0	0	0	0	0	0	0	0	0	0
-653	0.716870491	0.716685635	0.716370618	0.715397987	0.714578332	0.714860065	0.619111987	0.629504894	0.635098213	0.630076133	0.632280893	0.615242811	0	0	0	0	0	0	0	0	0	0	0	0
-652	0.717192819	0.715622828	0.714945633	0.714877184	0.714591598	0.713204297	0.619985646	0.626466675	0.632827485	0.637774279	0.629397623	0.620141185	0	0	0	0	0	0	0	0	0	0	0	0
-651	0.717245656	0.715828228	0.714918352	0.716617147	0.714675565	0.713528986	0.620767011	0.628683169	0.633961011	0.630415099	0.628287733	0.600459665	0	0	0	0	0	0	0	0	0	0	0	0
-650	0.717402617	0.716294941	0.71534205	0.71678977	0.715684611	0.712620682	0.620995199	0.627257273	0.634493677	0.636720453	0.632446042	0.623110311	0	0	0	0	0	0	0	0	0	0	0	0
-649	0.717519921	0.715767029	0.714990803	0.714878007	0.715317667	0.714762133	0.620041132	0.627053998	0.633929301	0.633972763	0.633619082	0.618443599	0	0	0	0	0	0	0	0	0	0	0	0
-648	0.716949735	0.716421047	0.715369681	0.716644799	0.71473608	0.715613773	0.619463656	0.625769821	0.637528408	0.639206055	0.638380665	0.619289707	0	0	0	0	0	0	0	0	0	0	0	0
-647	0.717297552	0.716380034	0.715650631	0.715130172	0.714399321	0.715209151	0.619140263	0.627775579	0.635393464	0.640207603	0.626152484	0.617565446	0	0	0	0	0	0	0	0	0	0	0	0
-646	0.717246598	0.716877177	0.714556297	0.71615163	0.71459137	0.715355935	0.619644227	0.629562076	0.635572018	0.635962242	0.629958403	0.613890416	0	0	0	0	0	0	0	0	0	0	0	0
-645	0.717143513	0.716921825	0.71528161	0.715491487	0.715295518	0.715622318	0.620018362	0.62762638	0.634566835	0.632718823	0.629637556	0.615328654	0	0	0	0	0	0	0	0	0	0	0	0
-644	0.717837489	0.716286466	0.714969012	0.716364709	0.715883765	0.716118798	0.618960954	0.630185393	0.632510433	0.634985308	0.634301737	0.608215315	0	0	0	0	0	0	0	0	0	0	0	0
-643	0.71697582	0.716467013	0.715192841	0.715248935	0.714500189	0.713750792	0.618873654	0.626698233	0.6379877	0.636847013	0.631925942	0.622382127	0	0	0	0	0	0	0	0	0	0	0	0
-642	0.717568231	0.715842196	0.715716231	0.715343481	0.714851312	0.716125064	0.618741123	0.63020136	0.637172952	0.633089733	0.62913544	0.620587496	0	0	0	0	0	0	0	0	0	0	0	0
-641	0.718091509	0.716974765	0.715759201	0.714781036	0.716756677	0.714938982	0.620172273	0.631311397	0.635440195	0.639194828	0.624577599	0.617857488	0	0	0	0	0	0	0	0	0	0	0	0
-640	0.717993881	0.715538517	0.716184106	0.714902818	0.716091931	0.713192018	0.618112751	0.62988657	0.634035656	0.634738181	0.629400212	0.624393249	0	0	0	0	0	0	0	0	0	0	0	0
-639	0.717731019	0.716740895	0.715850614	0.715056237	0.714589585	0.715671006	0.622009001	0.629106801	0.631948548	0.632891342	0.640653964	0.617768491	0	0	0	0	0	0	0	0	0	0	0	0
-638	0.718209419	0.715822552	0.71512464	0.717148929	0.717398679	0.714229197	0.619995877	0.627911361	0.632862621	0.635525521	0.632709878	0.606196065	0	0	0	0	0	0	0	0	0	0	0	0
-637	0.718494243	0.71674398	0.716434791	0.715428867	0.714490709	0.71412697	0.618579838	0.628846041	0.634657063	0.628407207	0.628551187	0.618190369	0	0	0	0	0	0	0	0	0	0	0	0
-636	0.717750441	0.717845652	0.716245027	0.716158002	0.715019555	0.716540148	0.618050087	0.629736609	0.635365295	0.636306913	0.636159348	0.623922942	0	0	0	0	0	0	0	0	0	0	0	0
-635	0.717973855	0.7166478	0.716357843	0.717709497	0.715252198	0.713562993	0.619366305	0.627926609	0.638627547	0.630128332	0.625241853	0.621380644	0	0	0	0	0	0	0	0	0	0	0	0
-634	0.71803565	0.716248102	0.716636018	0.71610515	0.716757188	0.716544014	0.619157396	0.626394535	0.637190696	0.634967824	0.629178015	0.623683807	0	0	0	0	0	0	0	0	0	0	0	0
-633	0.718188854	0.717365392	0.717052697	0.716534251	0.714790432	0.714603995	0.620247734	0.628464364	0.635839943	0.636754381	0.631220051	0.615586217	0	0	0	0	0	0	0	0	0	0	0	0
-632	0.718460557	0.716722908	0.71602238	0.718214438	0.714633087	0.714660214	0.619274744	0.628953385	0.633322532	0.636477035	0.631663958	0.62244583	0	0	0	0	0	0	0	0	0	0	0	0
-631	0.718056836	0.717409984	0.716002435	0.716997532	0.71593024	0.717685734	0.620153817	0.627366952	0.633614623	0.635354646	0.627225136	0.613118433	0	0	0	0	0	0	0	0	0	0	0	0
-630	0.717802332	0.716874715	0.71702167	0.717241594	0.715981291	0.715458743	0.619615314	0.630599382	0.634173421	0.634248052	0.630777659	0.624798849	0	0	0	0	0	0	0	0	0	0	0	0
-629	0.71876659	0.716869078	0.71549313	0.717731977	0.715127599	0.71899679	0.619480064	0.627414284	0.637342508	0.629308701	0.6321437	0.620845876	0	0	0	0	0	0	0	0	0	0	0	0
-628	0.718803322	0.717233796	0.716158697	0.717980434	0.716444178	0.716264321	0.619030603	0.627838012	0.637614277	0.638022907	0.63450273	0.625513768	0	0	0	0	0	0	0	0	0	0	0	0
-627	0.718438174	0.717825976	0.715671819	0.716278515	0.717153038	0.715149406	0.620730462	0.627577118	0.634826076	0.63596308	0.625079359	0.623897775	0	0	0	0	0	0	0	0	0	0	0	0
-626	0.718536126	0.717651483	0.71659073	0.718243533	0.71713349	0.716526042	0.618493225	0.629120068	0.636440343	0.633972008	0.626218209	0.621046414	0	0	0	0	0	0	0	0	0	0	0	0
-625	0.718893157	0.717802768	0.715152626	0.716954166	0.716692312	0.716419923	0.621716344	0.628845538	0.634803194	0.63705512	0.626182449	0.617305257	0	0	0	0	0	0	0	0	0	0	0	0
-624	0.718401263	0.717531347	0.717094233	0.717840634	0.717205234	0.71685899	0.619079083	0.628103473	0.634866338	0.632828991	0.629277953	0.618114146	0	0	0	0	0	0	0	0	0	0	0	0
-623	0.718848836	0.717722022	0.716439995	0.716427896	0.716802624	0.716082815	0.620178772	0.628639477	0.632519335	0.637360806	0.626739569	0.61657122	0	0	0	0	0	0	0	0	0	0	0	0
-622	0.718604236	0.717965982	0.717715073	0.716724022	0.715787019	0.717764845	0.618535903	0.627318001	0.636347067	0.638786294	0.631588954	0.622168545	0	0	0	0	0	0	0	0	0	0	0	0
-621	0.719140745	0.717392749	0.717416809	0.718025816	0.717863067	0.71603719	0.619851038	0.631149598	0.634274828	0.636780737	0.623074405	0.627909549	0	0	0	0	0	0	0	0	0	0	0	0
-620	0.719051801	0.717905552	0.717627212	0.7183802	0.717706701	0.714796888	0.617803541	0.630684064	0.632746809	0.63346268	0.624506517	0.623435318	0	0	0	0	0	0	0	0	0	0	0	0
-619	0.719024518	0.718732118	0.716864378	0.717588659	0.718009275	0.717910655	0.619096608	0.629202365	0.63118551	0.6307997	0.626569627	0.615632981	0	0	0	0	0	0	0	0	0	0	0	0
-618	0.719223437	0.718527669	0.717307573	0.717606681	0.717473325	0.718238902	0.617747512	0.627621335	0.62984917	0.63691376	0.628989681	0.620451306	0	0	0	0	0	0	0	0	0	0	0	0
-617	0.718841631	0.718656745	0.716898691	0.718178827	0.717446189	0.716582933	0.61767406	0.626263348	0.634584716	0.640838461	0.629919726	0.621360781	0	0	0	0	0	0	0	0	0	0	0	0
-616	0.718891626	0.717291627	0.717151153	0.718695746	0.716655026	0.716354789	0.617501116	0.63060209	0.638490966	0.638180121	0.625885571	0.618406649	0	0	0	0	0	0	0	0	0	0	0	0
-615	0.719069066	0.717728191	0.717291097	0.717161874	0.716628109	0.71614371	0.616767899	0.628962366	0.634885779	0.6332351	0.630315731	0.612373452	0	0	0	0	0	0	0	0	0	0	0	0
-614	0.719368163	0.718310639	0.717116875	0.715924759	0.717395087	0.717162568	0.619384652	0.628235625	0.632672902	0.631331128	0.632169534	0.616817767	0	0	0	0	0	0	0	0	0	0	0	0
-613	0.719383441	0.718176806	0.717268516	0.716965464	0.71810105	0.718063005	0.617334388	0.627008817	0.634624403	0.635236053	0.629158779	0.621259859	0	0	0	0	0	0	0	0	0	0	0	0
-612	0.719465034	0.718197081	0.717025614	0.718090459	0.718498102	0.719140863	0.62022447	0.626126396	0.633483986	0.63340912	0.633033821	0.623399755	0	0	0	0	0	0	0	0	0	0	0	0
-611	0.719690689	0.71833053	0.716946199	0.71830955	0.718475798	0.716594757	0.618158211	0.627990177	0.634845395	0.63278643	0.629937209	0.621286435	0	0	0	0	0	0	0	0	0	0	0	0
-610	0.719596493	0.718452092	0.718181152	0.717836546	0.719469427	0.716126309	0.618530393	0.626558664	0.6330971	0.638464131	0.629513021	0.621835166	0	0	0	0	0	0	0	0	0	0	0	0
-609	0.719651734	0.718529315	0.717503048	0.718612876	0.71683049	0.717356278	0.616974665	0.627667055	0.637032897	0.637510183	0.630451683	0.620412652	0	0	0	0	0	0	0	0	0	0	0	0
-608	0.719771495	0.718784394	0.717611303	0.717638398	0.716749976	0.71782954	0.61983575	0.628738	0.635239183	0.633073797	0.631436376	0.619262972	0	0	0	0	0	0	0	0	0	0	0	0
-607	0.719213036	0.718593056	0.718792508	0.718054897	0.717421528	0.717543741	0.61848252	0.628975596	0.634378477	0.632117965	0.627515652	0.627442394	0	0	0	0	0	0	0	0	0	0	0	0
-606	0.719997758	0.71847902	0.717737946	0.717384298	0.717616292	0.715656778	0.620568246	0.629225119	0.634255245	0.634972262	0.610126035	0.598796319	0	0	0	0	0	0	0	0	0	0	0	0
-605	0.719629936	0.718760781	0.717322257	0.718286987	0.718118966	0.716608886	0.617957683	0.627017175	0.635486452	0.638396112	0.623369597	0.625518723	0	0	0	0	0	0	0	0	0	0	0	0
-604	0.719794773	0.719011727	0.717484536	0.717567594	0.717409972	0.71910458	0.619038523	0.627905943	0.633336992	0.632402645	0.627026496	0.616434992	0	0	0	0	0	0	0	0	0	0	0	0
-603	0.719779871	0.719004915	0.718139861	0.718645626	0.715742299	0.713848177	0.61807308	0.627757356	0.631367252	0.633978038	0.626981081	0.625030996	0	0	0	0	0	0	0	0	0	0	0	0
-602	0.720110058	0.719271439	0.717963439	0.717456688	0.718300683	0.716449106	0.61648717	0.626750089	0.634069888	0.630923387	0.632835443	0.629101659	0	0	0	0	0	0	0	0	0	0	0	0
-601	0.719829365	0.718985316	0.716577091	0.718688027	0.718713125	0.717601634	0.617748202	0.626401975	0.63687917	0.631629024	0.633217559	0.618456686	0	0	0	0	0	0	0	0	0	0	0	0
-600	0.720457826	0.718653894	0.717753417	0.716948667	0.7179081	0.718519982	0.617515512	0.628036524	0.632905776	0.634682844	0.628911385	0.612543285	0	0	0	0	0	0	0	0	0	0	0	0
-599	0.719882502	0.719056547	0.716989842	0.717639453	0.718483959	0.719779426	0.617357794	0.626863051	0.632491134	0.635777754	0.625310463	0.621831961	0	0	0	0	0	0	0	0	0	0	0	0
-598	0.719654281	0.719212882	0.71826214	0.71893907	0.717774271	0.718698651	0.616545438	0.626452164	0.633832142	0.63420601	0.634746883	0.622678644	0	0	0	0	0	0	0	0	0	0	0	0
-597	0.719944179	0.718491769	0.718228029	0.71745568	0.716488914	0.720736252	0.61580477	0.627849276	0.633247034	0.637260271	0.632136701	0.616234522	0	0	0	0	0	0	0	0	0	0	0	0
-596	0.720329762	0.719018819	0.718257303	0.717480482	0.718058705	0.720700044	0.617486918	0.629075012	0.632707895	0.638255902	0.631531696	0.621127078	0	0	0	0	0	0	0	0	0	0	0	0
-595	0.719718304	0.719428815	0.719052472	0.717865377	0.718443884	0.719707306	0.617790593	0.628417242	0.630497355	0.631877451	0.629307127	0.613683614	0	0	0	0	0	0	0	0	0	0	0	0
-594	0.720144918	0.718995125	0.717956905	0.718370532	0.718057341	0.716356442	0.616755579	0.626473247	0.63253678	0.639691224	0.630425297	0.625229789	0	0	0	0	0	0	0	0	0	0	0	0
-593	0.719611835	0.719365022	0.718441493	0.717775699	0.716806899	0.717831131	0.616491603	0.627699219	0.634205729	0.63800808	0.636015339	0.621471578	0	0	0	0	0	0	0	0	0	0	0	0
-592	0.720268959	0.719821381	0.718394229	0.717553202	0.718306434	0.721520059	0.614267277	0.630813411	0.632947045	0.634034729	0.629977624	0.61918833	0	0	0	0	0	0	0	0	0	0	0	0
-591	0.720182346	0.719841197	0.719026167	0.717119797	0.718004596	0.723671238	0.618548869	0.628844904	0.632047592	0.633162139	0.625285427	0.620456598	0	0	0	0	0	0	0	0	0	0	0	0
-590	0.720463318	0.718979883	0.719342897	0.718573698	0.71789594	0.719708163	0.617638727	0.625816175	0.636600874	0.63376845	0.621946353	0.617896837	0	0	0	0	0	0	0	0	0	0	0	0
-589	0.720922895	0.718725251	0.718497549	0.719183461	0.718281518	0.720118059	0.61806724	0.624736693	0.629666085	0.637764993	0.625523453	0.622937254	0	0	0	0	0	0	0	0	0	0	0	0
-588	0.720465955	0.719646227	0.718635572	0.717958089	0.717751171	0.721771447	0.618407666	0.629439814	0.631051126	0.63921598	0.627767915	0.625619268	0	0	0	0	0	0	0	0	0	0	0	0
-587	0.720415225	0.719286562	0.718057815	0.717575079	0.716995239	0.719248629	0.615448372	0.628783679	0.633344218	0.633247135	0.627854468	0.621433801	0	0	0	0	0	0	0	0	0	0	0	0
-586	0.720454761	0.719574966	0.718168658	0.71860614	0.717203834	0.718672611	0.61628421	0.627065502	0.633889913	0.633710272	0.624854463	0.612852795	0	0	0	0	0	0	0	0	0	0	0	0
-585	0.720804507	0.718965977	0.719338669	0.718462252	0.716635	0.721246329	0.616082232	0.625873825	0.632234466	0.638057826	0.625259648	0.613866173	0	0	0	0	0	0	0	0	0	0	0	0
-584	0.721125999	0.719816825	0.720030248	0.71896309	0.718654192	0.718386076	0.615739668	0.627020274	0.63202712	0.639218301	0.631037125	0.619101841	0	0	0	0	0	0	0	0	0	0	0	0
-583	0.720576309	0.719022368	0.71780161	0.718401308	0.717847383	0.718803489	0.618290607	0.626498421	0.633122503	0.636082699	0.627292162	0.615158099	0	0	0	0	0	0	0	0	0	0	0	0
-582	0.720003527	0.719110413	0.719077946	0.718144432	0.719453941	0.718721267	0.616872664	0.627144764	0.63106706	0.633076733	0.624468211	0.622909648	0	0	0	0	0	0	0	0	0	0	0	0
-581	0.720864977	0.720249591	0.718982161	0.718519356	0.716468868	0.719690291	0.616809417	0.62625679	0.633046723	0.635602449	0.628430891	0.623844537	0	0	0	0	0	0	0	0	0	0	0	0
-580	0.720145606	0.719233919	0.718177672	0.720089656	0.716455755	0.718605421	0.61516223	0.625452167	0.632797507	0.635925067	0.628101617	0.623408925	0	0	0	0	0	0	0	0	0	0	0	0
-579	0.720623922	0.719008263	0.719598894	0.719404961	0.717176874	0.719093957	0.616911116	0.626290789	0.632909471	0.636029058	0.62475984	0.625533772	0	0	0	0	0	0	0	0	0	0	0	0
-578	0.720328072	0.720370658	0.719260215	0.719344328	0.718426795	0.718885981	0.615309479	0.628393053	0.632312608	0.633374743	0.623616707	0.62430817	0	0	0	0	0	0	0	0	0	0	0	0
-577	0.720397308	0.719564264	0.719011858	0.718242091	0.71892305	0.718299029	0.616323036	0.625075669	0.631499996	0.635328559	0.631650436	0.625831032	0	0	0	0	0	0	0	0	0	0	0	0
-576	0.72029873	0.719235254	0.719053467	0.718212298	0.716571631	0.720726934	0.616021377	0.627595833	0.631876385	0.632249667	0.628787365	0.618475879	0	0	0	0	0	0	0	0	0	0	0	0
-575	0.720982819	0.719216422	0.718025529	0.718252264	0.718345955	0.721492265	0.614806221	0.627434595	0.630964837	0.636128483	0.628128209	0.617502843	0	0	0	0	0	0	0	0	0	0	0	0
-574	0.72086863	0.720187851	0.718595011	0.718112921	0.717709506	0.72112715	0.618049209	0.626650725	0.632728432	0.635003183	0.630616865	0.620337946	0	0	0	0	0	0	0	0	0	0	0	0
-573	0.720518473	0.720065059	0.7200684	0.716643803	0.715767505	0.718762904	0.614475777	0.629079907	0.635770271	0.633940698	0.629355946	0.627755703	0	0	0	0	0	0	0	0	0	0	0	0
-572	0.72056982	0.71995327	0.718641658	0.719237672	0.71746945	0.719689077	0.615604167	0.627252649	0.637880817	0.630538557	0.628560046	0.623389107	0	0	0	0	0	0	0	0	0	0	0	0
-571	0.720202331	0.720243463	0.719194394	0.717474795	0.717874957	0.7182074	0.617283844	0.626850402	0.635762762	0.635918332	0.629601557	0.61222674	0	0	0	0	0	0	0	0	0	0	0	0
-570	0.720619194	0.719554285	0.719291634	0.717674483	0.719259763	0.721162308	0.613978683	0.628097168	0.632317445	0.633216978	0.628826252	0.617579513	0	0	0	0	0	0	0	0	0	0	0	0
-569	0.720290725	0.719668439	0.719801339	0.717466771	0.718658082	0.720082907	0.616507628	0.627642016	0.633039248	0.634418668	0.627105747	0.609034671	0	0	0	0	0	0	0	0	0	0	0	0
-568	0.720392484	0.719201134	0.718711831	0.71807244	0.716675983	0.719347221	0.616374715	0.626409798	0.633807846	0.637192768	0.624242903	0.620409106	0	0	0	0	0	0	0	0	0	0	0	0
-567	0.720607921	0.719889783	0.718536409	0.718351405	0.718880123	0.718287027	0.6163835	0.627794273	0.63285268	0.63557474	0.625410084	0.613845381	0	0	0	0	0	0	0	0	0	0	0	0
-566	0.720628005	0.719267228	0.718506409	0.717775726	0.717376757	0.716872727	0.615180332	0.625952756	0.636497922	0.635081735	0.626596931	0.622120427	0	0	0	0	0	0	0	0	0	0	0	0
-565	0.719876695	0.718844563	0.720134141	0.719407929	0.716168235	0.720625953	0.616785013	0.629086514	0.634886324	0.635481625	0.630084179	0.615161736	0	0	0	0	0	0	0	0	0	0	0	0
-564	0.719993144	0.718976043	0.718686617	0.719213782	0.718644423	0.720937188	0.616235546	0.627618016	0.632915006	0.632089106	0.624406111	0.619992704	0	0	0	0	0	0	0	0	0	0	0	0
-563	0.72056187	0.720137055	0.719515567	0.716784373	0.718125807	0.717853598	0.614925431	0.625161197	0.630533536	0.635168485	0.625805957	0.592701619	0	0	0	0	0	0	0	0	0	0	0	0
-562	0.720442466	0.720031481	0.719452167	0.717883237	0.718036444	0.719376436	0.615797685	0.627249449	0.637933061	0.635815017	0.62957104	0.622521562	0	0	0	0	0	0	0	0	0	0	0	0
-561	0.720689889	0.72003992	0.718381816	0.719872648	0.717179299	0.719948689	0.616148411	0.627635998	0.637155149	0.634890134	0.632054899	0.613505706	0	0	0	0	0	0	0	0	0	0	0	0
-560	0.720147732	0.719204899	0.719028107	0.71733964	0.716559858	0.716303523	0.616187164	0.628206038	0.634354901	0.634637932	0.630369724	0.584437377	0	0	0	0	0	0	0	0	0	0	0	0
-559	0.719965188	0.71972374	0.718943502	0.719070147	0.717863099	0.719131603	0.616568716	0.626089343	0.636975107	0.636558725	0.623579537	0.619583626	0	0	0	0	0	0	0	0	0	0	0	0
-558	0.71979313	0.718915578	0.718802397	0.717974055	0.717849683	0.717224882	0.615861865	0.625682728	0.633302282	0.632401574	0.628145781	0.624998162	0	0	0	0	0	0	0	0	0	0	0	0
-557	0.720282627	0.719262046	0.719721542	0.718831721	0.719088228	0.717616224	0.615714266	0.62663474	0.630890703	0.63561986	0.629846595	0.612796059	0	0	0	0	0	0	0	0	0	0	0	0
-556	0.720322349	0.71892112	0.718641722	0.719688932	0.718041434	0.718361851	0.617980557	0.62731493	0.636039212	0.637440118	0.626564821	0.621361076	0	0	0	0	0	0	0	0	0	0	0	0
-555	0.719915659	0.719537615	0.718525473	0.716635035	0.719781853	0.71957387	0.616068593	0.625625523	0.63324421	0.641464185	0.626264109	0.620586356	0	0	0	0	0	0	0	0	0	0	0	0
-554	0.719842824	0.718795844	0.718447327	0.717901019	0.718578851	0.720389997	0.617507668	0.6250241	0.63304667	0.638512418	0.625540705	0.625102839	0	0	0	0	0	0	0	0	0	0	0	0
-553	0.72066256	0.719643518	0.717712485	0.718189229	0.718469301	0.720985919	0.614668537	0.627580022	0.633822333	0.632729153	0.625082979	0.612859189	0	0	0	0	0	0	0	0	0	0	0	0
-552	0.719705196	0.719336765	0.718272211	0.71687934	0.718631567	0.717297744	0.612990804	0.628641924	0.631414256	0.633005076	0.617959656	0.616918334	0	0	0	0	0	0	0	0	0	0	0	0
-551	0.720434407	0.719278772	0.719839129	0.718167604	0.716793834	0.715706802	0.615445025	0.629599429	0.630427869	0.635278569	0.630267768	0.6246765	0	0	0	0	0	0	0	0	0	0	0	0
-550	0.719737066	0.719302011	0.718503199	0.717770904	0.718186158	0.717198859	0.618818691	0.628012535	0.63105894	0.636817173	0.631327151	0.621292386	0	0	0	0	0	0	0	0	0	0	0	0
-549	0.720388936	0.719279709	0.717825746	0.719075185	0.716563516	0.720229189	0.616251	0.627141459	0.633723946	0.637609035	0.629096773	0.61812203	0	0	0	0	0	0	0	0	0	0	0	0
-548	0.719718519	0.718722856	0.714107718	0.717505155	0.718922046	0.718658641	0.614930086	0.627829397	0.635705722	0.634809433	0.627958696	0.624194616	0	0	0	0	0	0	0	0	0	0	0	0
-547	0.719836202	0.718945541	0.719343565	0.718901219	0.716167329	0.717629843	0.613663175	0.62820446	0.637009735	0.633029294	0.630635935	0.623204966	0	0	0	0	0	0	0	0	0	0	0	0
-546	0.71982005	0.718889205	0.719104323	0.71883286	0.716409941	0.721584128	0.616569368	0.627209293	0.634410347	0.63786176	0.626495371	0.622826854	0	0	0	0	0	0	0	0	0	0	0	0
-545	0.719304337	0.719043493	0.718674684	0.71742431	0.71621999	0.717907494	0.616487709	0.627741538	0.635623508	0.634643646	0.631485737	0.619487661	0	0	0	0	0	0	0	0	0	0	0	0
-544	0.719676529	0.718702835	0.71835767	0.716576849	0.717768963	0.718300132	0.615474356	0.627761348	0.634643929	0.63388502	0.628750478	0.615967147	0	0	0	0	0	0	0	0	0	0	0	0
-543	0.719667844	0.718413325	0.718035669	0.718776771	0.71639663	0.717885956	0.618349154	0.627609522	0.634399328	0.636845967	0.631475396	0.617446997	0	0	0	0	0	0	0	0	0	0	0	0
-542	0.72041116	0.718286612	0.717672555	0.716909574	0.716383353	0.717412847	0.616276888	0.62727585	0.631261521	0.636681607	0.628297768	0.623668208	0	0	0	0	0	0	0	0	0	0	0	0
-541	0.719885178	0.718617463	0.717334945	0.71705707	0.718856705	0.721062401	0.617957862	0.625086416	0.635848429	0.639803653	0.628105278	0.619125134	0	0	0	0	0	0	0	0	0	0	0	0
-540	0.719531236	0.718762627	0.717345595	0.718963907	0.716525021	0.718696002	0.616076706	0.624021863	0.62963049	0.636099901	0.63066738	0.607676496	0	0	0	0	0	0	0	0	0	0	0	0
-539	0.719583506	0.718127328	0.71811333	0.717366673	0.718719204	0.718783441	0.61604653	0.625395292	0.635447489	0.638663997	0.628669197	0.614893478	0	0	0	0	0	0	0	0	0	0	0	0
-538	0.719580168	0.718200501	0.717150892	0.717448068	0.71772825	0.717318386	0.618688189	0.627676908	0.628038525	0.632467954	0.627426986	0.609420082	0	0	0	0	0	0	0	0	0	0	0	0
-537	0.720003704	0.718083885	0.716418469	0.71684291	0.716390462	0.720556722	0.618661537	0.625738797	0.632355615	0.636180182	0.630931401	0.620224672	0	0	0	0	0	0	0	0	0	0	0	0
-536	0.719090817	0.71711367	0.716675714	0.718374488	0.716094412	0.718787566	0.616887886	0.625829912	0.633009174	0.632529673	0.627299401	0.612847459	0	0	0	0	0	0	0	0	0	0	0	0
-535	0.719682234	0.717930737	0.717349488	0.716917305	0.715967782	0.71833494	0.616056853	0.628822886	0.634227723	0.63657728	0.626004206	0.624615388	0	0	0	0	0	0	0	0	0	0	0	0
-534	0.719086449	0.718379734	0.7171638	0.716188455	0.717372381	0.717223623	0.617330662	0.627464841	0.633695329	0.6372282	0.630909053	0.619231383	0	0	0	0	0	0	0	0	0	0	0	0
-533	0.719817381	0.717418296	0.717073679	0.717044888	0.716740476	0.718298386	0.616681154	0.628334644	0.635262079	0.63276432	0.625289425	0.617476971	0	0	0	0	0	0	0	0	0	0	0	0
-532	0.719047664	0.717312228	0.718069315	0.717447405	0.716531433	0.716303556	0.618264427	0.628062177	0.63395977	0.637258663	0.63191186	0.622850403	0	0	0	0	0	0	0	0	0	0	0	0
-531	0.719775991	0.717563788	0.717132518	0.717455814	0.717692385	0.716056036	0.619153187	0.629717294	0.636784936	0.634260262	0.632711768	0.619152887	0	0	0	0	0	0	0	0	0	0	0	0
-530	0.71902308	0.718259336	0.716875167	0.716678984	0.715387606	0.718388651	0.618417226	0.629878352	0.634470151	0.637027507	0.633083389	0.618646617	0	0	0	0	0	0	0	0	0	0	0	0
-529	0.719274175	0.717989906	0.717802388	0.717343417	0.717081973	0.716405683	0.620484871	0.627962511	0.633408922	0.629679631	0.63268024	0.616096139	0	0	0	0	0	0	0	0	0	0	0	0
-528	0.718997212	0.717231623	0.716594308	0.71760115	0.718131412	0.716407236	0.618727153	0.629735429	0.635179166	0.637695181	0.630838252	0.623256684	0	0	0	0	0	0	0	0	0	0	0	0
-527	0.718490426	0.717194071	0.716667374	0.717985628	0.716034795	0.717107855	0.620348311	0.626614136	0.635418436	0.63628343	0.63192191	0.619312795	0	0	0	0	0	0	0	0	0	0	0	0
-526	0.718991504	0.717623933	0.71790918	0.717382118	0.714582096	0.715663326	0.618057537	0.628475006	0.633733416	0.635730841	0.635448803	0.623632075	0	0	0	0	0	0	0	0	0	0	0	0
-525	0.718732116	0.717672198	0.71691219	0.716959361	0.714945511	0.71947948	0.619014227	0.629080467	0.635799695	0.63873912	0.63305311	0.622094923	0	0	0	0	0	0	0	0	0	0	0	0
-524	0.71825649	0.717308355	0.717506622	0.716252207	0.715669428	0.715578587	0.616782835	0.629656248	0.6318429	0.638166707	0.63025388	0.629614516	0	0	0	0	0	0	0	0	0	0	0	0
-523	0.718052122	0.716478967	0.717476102	0.716430845	0.715382749	0.714742029	0.618585082	0.627751526	0.637241995	0.637799878	0.63261021	0.622728548	0	0	0	0	0	0	0	0	0	0	0	0
-522	0.718471514	0.717059905	0.717148579	0.716945732	0.715142173	0.716588786	0.618843574	0.631462052	0.63765486	0.634612346	0.630578895	0.622728181	0	0	0	0	0	0	0	0	0	0	0	0
-521	0.718502584	0.716711443	0.716378211	0.716135035	0.71392407	0.716562028	0.618238175	0.630175115	0.637930109	0.640767014	0.631497947	0.601647107	0	0	0	0	0	0	0	0	0	0	0	0
-520	0.718146221	0.715972506	0.716103658	0.716037732	0.717677846	0.713926432	0.617510606	0.629211123	0.63941436	0.639614936	0.631759857	0.623619544	0	0	0	0	0	0	0	0	0	0	0	0
-519	0.718431558	0.717177283	0.715251215	0.715703347	0.715440686	0.713975565	0.617684058	0.628103891	0.638053139	0.63642775	0.626645114	0.624078504	0	0	0	0	0	0	0	0	0	0	0	0
-518	0.717885299	0.717121453	0.715522612	0.71601248	0.715701832	0.716027243	0.619166509	0.627813443	0.637139463	0.641363425	0.63210606	0.628423896	0	0	0	0	0	0	0	0	0	0	0	0
-517	0.71775079	0.716288709	0.715871774	0.714371223	0.716776916	0.71475707	0.619173988	0.629727374	0.634992875	0.640400386	0.631694954	0.623394865	0	0	0	0	0	0	0	0	0	0	0	0
-516	0.717960993	0.716754134	0.716255382	0.716038111	0.716071015	0.714295088	0.619789845	0.629706808	0.633710991	0.63483552	0.638028143	0.623975271	0	0	0	0	0	0	0	0	0	0	0	0
-515	0.71775371	0.716755819	0.714758412	0.715152194	0.714107191	0.713953089	0.619488818	0.628422018	0.634482767	0.634962599	0.635859988	0.623434854	0	0	0	0	0	0	0	0	0	0	0	0
-514	0.717859662	0.71710936	0.71527574	0.714434382	0.71434708	0.715042241	0.619935218	0.62967997	0.639618027	0.639778853	0.632213537	0.619934431	0	0	0	0	0	0	0	0	0	0	0	0
-513	0.717083461	0.716222343	0.714883293	0.715958383	0.715144068	0.71702978	0.620951237	0.631228317	0.641523164	0.640862802	0.624957992	0.620890859	0	0	0	0	0	0	0	0	0	0	0	0
-512	0.71787625	0.716359739	0.715327907	0.7152325	0.714404059	0.71572806	0.61857889	0.632307104	0.641093944	0.639265262	0.625706734	0.628255028	0	0	0	0	0	0	0	0	0	0	0	0
-511	0.716992234	0.716789274	0.715148929	0.715683523	0.715949094	0.711829077	0.619267399	0.631742524	0.639880305	0.636435526	0.631475268	0.613363514	0	0	0	0	0	0	0	0	0	0	0	0
-510	0.71684739	0.716161661	0.714543645	0.714060215	0.71658815	0.715230438	0.621307629	0.62960592	0.638325942	0.641703743	0.635802714	0.62610531	0	0	0	0	0	0	0	0	0	0	0	0
-509	0.717572588	0.716618456	0.714956549	0.714294225	0.713121395	0.714238695	0.621674474	0.630726549	0.638390895	0.64055385	0.631166489	0.620191172	0	0	0	0	0	0	0	0	0	0	0	0
-508	0.716580539	0.716648924	0.71497775	0.7149278	0.715293683	0.714031138	0.622267474	0.630834143	0.638531441	0.639242922	0.633470184	0.629312489	0	0	0	0	0	0	0	0	0	0	0	0
-507	0.717013427	0.715669208	0.714306482	0.714946155	0.713341139	0.715227339	0.622247796	0.631755431	0.635969756	0.638096537	0.633993588	0.62085963	0	0	0	0	0	0	0	0	0	0	0	0
-506	0.716585979	0.715117068	0.714772068	0.713198879	0.714274477	0.713032104	0.621900969	0.631542512	0.638134389	0.638399828	0.633546812	0.615791997	0	0	0	0	0	0	0	0	0	0	0	0
-505	0.716541138	0.71555242	0.714292363	0.714299917	0.713434379	0.715231491	0.620746136	0.631098411	0.639457716	0.640919765	0.633183681	0.617490885	0	0	0	0	0	0	0	0	0	0	0	0
-504	0.716745584	0.715158283	0.714479764	0.713649785	0.713496546	0.715298042	0.621414987	0.631931299	0.636585411	0.63928468	0.634000691	0.618924793	0	0	0	0	0	0	0	0	0	0	0	0
-503	0.716001646	0.71522559	0.714497631	0.713240461	0.716260555	0.714384908	0.623040577	0.631013834	0.638919413	0.638509508	0.633326951	0.624128402	0	0	0	0	0	0	0	0	0	0	0	0
-502	0.716358736	0.715017765	0.713858164	0.714577533	0.714739848	0.713165789	0.622076548	0.632538572	0.643246486	0.638243424	0.635837541	0.619758204	0	0	0	0	0	0	0	0	0	0	0	0
-501	0.716773971	0.715483307	0.714862944	0.713854572	0.715692426	0.714907955	0.622608552	0.632568858	0.637254344	0.640995227	0.635471691	0.618960788	0	0	0	0	0	0	0	0	0	0	0	0
-500	0.716717048	0.714868367	0.715867811	0.7133781	0.713150927	0.718603519	0.619348997	0.632403666	0.640100476	0.642171335	0.636727576	0.627722148	0	0	0	0	0	0	0	0	0	0	0	0
-499	0.716508602	0.71507908	0.714077948	0.714971513	0.713383996	0.716320818	0.623603098	0.632241862	0.639401115	0.639964219	0.63089142	0.625254786	0	0	0	0	0	0	0	0	0	0	0	0
-498	0.716798244	0.714933382	0.713725806	0.714458589	0.71331081	0.713919904	0.621760731	0.631519618	0.640234856	0.64028024	0.639588739	0.619826945	0	0	0	0	0	0	0	0	0	0	0	0
-497	0.715583869	0.714603279	0.714298372	0.715039511	0.71397318	0.713499196	0.623477219	0.630928688	0.641501693	0.639466191	0.638633019	0.624299406	0	0	0	0	0	0	0	0	0	0	0	0
-496	0.717104019	0.715093924	0.714879945	0.715209198	0.71153324	0.713226752	0.620808297	0.632939265	0.639466779	0.640721016	0.636204987	0.628780083	0	0	0	0	0	0	0	0	0	0	0	0
-495	0.716593429	0.715773971	0.714172912	0.71455655	0.710729248	0.712476766	0.622600486	0.632731703	0.64063289	0.642774972	0.634400102	0.627287732	0	0	0	0	0	0	0	0	0	0	0	0
-494	0.716007875	0.714985843	0.714637176	0.714174279	0.714315343	0.710922237	0.621949884	0.632193483	0.636642685	0.639226321	0.63546262	0.625371097	0	0	0	0	0	0	0	0	0	0	0	0
-493	0.716258599	0.71414529	0.713985758	0.712906881	0.714021746	0.710439158	0.620907675	0.631783221	0.640295848	0.639815887	0.634424797	0.624575155	0	0	0	0	0	0	0	0	0	0	0	0
-492	0.716203767	0.714139183	0.716246729	0.712970582	0.715529191	0.712330506	0.621899832	0.630749272	0.637821034	0.638107287	0.635452411	0.624040079	0	0	0	0	0	0	0	0	0	0	0	0
-491	0.715477842	0.714818542	0.71495984	0.714640497	0.715280777	0.716756828	0.622637488	0.631504957	0.638067717	0.643011407	0.633463442	0.620645435	0	0	0	0	0	0	0	0	0	0	0	0
-490	0.715409438	0.713508273	0.714148112	0.713139841	0.711579754	0.713093383	0.622555529	0.631865775	0.637701686	0.639849547	0.642392649	0.623225657	0	0	0	0	0	0	0	0	0	0	0	0
-489	0.715467327	0.714917773	0.71417116	0.7139984	0.711919327	0.711736509	0.62244211	0.634799298	0.638196476	0.640887323	0.631214323	0.623758938	0	0	0	0	0	0	0	0	0	0	0	0
-488	0.715689494	0.71440575	0.713993111	0.713635395	0.71374447	0.709321322	0.622112065	0.634238778	0.639910692	0.643424398	0.633540447	0.625220394	0	0	0	0	0	0	0	0	0	0	0	0
-487	0.715442756	0.714655991	0.717182662	0.713361765	0.713797295	0.712890098	0.622822277	0.632883125	0.641244211	0.642792599	0.633493999	0.621528282	0	0	0	0	0	0	0	0	0	0	0	0
-486	0.715721338	0.71458694	0.713760471	0.712937322	0.712451303	0.712216403	0.62299311	0.632544923	0.640598494	0.64015161	0.638837572	0.624604144	0	0	0	0	0	0	0	0	0	0	0	0
-485	0.715267795	0.713688995	0.714212065	0.714987824	0.713029274	0.711796715	0.623103504	0.633915438	0.640131289	0.642560439	0.638720599	0.622604561	0	0	0	0	0	0	0	0	0	0	0	0
-484	0.715736581	0.714518645	0.714195033	0.712132646	0.71208397	0.714287186	0.624067001	0.631250323	0.637810949	0.640503723	0.638141136	0.61721006	0	0	0	0	0	0	0	0	0	0	0	0
-483	0.715227224	0.714152321	0.713993444	0.713293883	0.712902537	0.712269462	0.62163147	0.632269682	0.640377739	0.641657435	0.634447613	0.6226842	0	0	0	0	0	0	0	0	0	0	0	0
-482	0.715710387	0.713981332	0.713192798	0.713374962	0.712777627	0.711723154	0.622635775	0.631884297	0.639820565	0.643425763	0.633063287	0.619415867	0	0	0	0	0	0	0	0	0	0	0	0
-481	0.715428508	0.713893025	0.712928937	0.712400612	0.712080465	0.712696574	0.622599827	0.631714192	0.638950609	0.640694831	0.639140327	0.629196769	0	0	0	0	0	0	0	0	0	0	0	0
-480	0.7155297	0.714326546	0.712549165	0.712841045	0.712489441	0.714533489	0.622484241	0.631558971	0.640987346	0.641010715	0.637976902	0.625366711	0	0	0	0	0	0	0	0	0	0	0	0
-479	0.715578977	0.714176637	0.713702915	0.712359696	0.711530036	0.713832005	0.623585736	0.633235688	0.641528016	0.64138323	0.637708823	0.62611702	0	0	0	0	0	0	0	0	0	0	0	0
-478	0.715212371	0.714452972	0.713471395	0.711923849	0.71163769	0.716316027	0.622947135	0.631548603	0.639300387	0.639404921	0.638350364	0.623364695	0	0	0	0	0	0	0	0	0	0	0	0
-477	0.715692689	0.714528949	0.714414187	0.713733376	0.711500975	0.714613879	0.623076257	0.631912652	0.641793954	0.643155961	0.636016405	0.622207364	0	0	0	0	0	0	0	0	0	0	0	0
-476	0.71517049	0.714663113	0.712651933	0.711931685	0.711579819	0.714057145	0.624833597	0.633340537	0.64425255	0.648230149	0.640734586	0.639271713	0	0	0	0	0	0	0	0	0	0	0	0
-475	0.715413926	0.712510436	0.714159856	0.713816709	0.711827774	0.712876118	0.623942018	0.635074047	0.648554343	0.643786473	0.643477037	0.592006526	0	0	0	0	0	0	0	0	0	0	0	0
-474	0.715430433	0.713694796	0.714234556	0.714421321	0.712391139	0.712229915	0.624208841	0.634536061	0.641608604	0.643242196	0.637978312	0.617229876	0	0	0	0	0	0	0	0	0	0	0	0
-473	0.715341706	0.714534293	0.714170903	0.714942226	0.710884256	0.713150814	0.624206078	0.633546368	0.638311218	0.640653781	0.635351605	0.628967263	0	0	0	0	0	0	0	0	0	0	0	0
-472	0.715608011	0.714870905	0.713124954	0.712218763	0.71076848	0.711956063	0.623017393	0.635549118	0.640974741	0.640997551	0.636199078	0.620234722	0	0	0	0	0	0	0	0	0	0	0	0
-471	0.715792918	0.714747631	0.713256983	0.71285849	0.71369842	0.710219035	0.624559266	0.635923945	0.638281261	0.64353921	0.637120383	0.629118606	0	0	0	0	0	0	0	0	0	0	0	0
-470	0.71530476	0.714351775	0.714122273	0.712382562	0.714188682	0.713582628	0.622626479	0.634060351	0.639594425	0.646682727	0.63213925	0.624030409	0	0	0	0	0	0	0	0	0	0	0	0
-469	0.715669908	0.714142571	0.715017314	0.713946775	0.71259357	0.712661266	0.624117195	0.635205573	0.642147891	0.643571612	0.633228139	0.630625109	0	0	0	0	0	0	0	0	0	0	0	0
-468	0.714942407	0.713935188	0.714647139	0.713649767	0.71380519	0.711369733	0.623477059	0.635573417	0.640984027	0.641555696	0.636893337	0.624552954	0	0	0	0	0	0	0	0	0	0	0	0
-467	0.715387054	0.714134489	0.713828954	0.713748445	0.712931267	0.711891801	0.62572907	0.633262958	0.641425357	0.64049698	0.638354363	0.630974917	0	0	0	0	0	0	0	0	0	0	0	0
-466	0.716326276	0.714136978	0.714326587	0.713561548	0.712493651	0.71191914	0.624497734	0.633246804	0.644975563	0.641768994	0.634122497	0.626769485	0	0	0	0	0	0	0	0	0	0	0	0
-465	0.715683023	0.713859056	0.713574399	0.713318037	0.712499882	0.715061152	0.62569407	0.6327958	0.644512721	0.646285965	0.63588795	0.629278014	0	0	0	0	0	0	0	0	0	0	0	0
-464	0.71584063	0.713659342	0.713622933	0.714320775	0.713619986	0.712180567	0.624614554	0.635879426	0.645248415	0.644792942	0.633071025	0.631958419	0	0	0	0	0	0	0	0	0	0	0	0
-463	0.715414912	0.71418342	0.714472167	0.714000594	0.714087482	0.713835012	0.623887731	0.633549502	0.641630078	0.644936639	0.639077532	0.620821367	0	0	0	0	0	0	0	0	0	0	0	0
-462	0.715262774	0.714366448	0.713844491	0.712374395	0.712451666	0.713305937	0.623836148	0.635618575	0.641360473	0.648842919	0.636100704	0.626523971	0	0	0	0	0	0	0	0	0	0	0	0
-461	0.71530959	0.715047003	0.713530886	0.713251382	0.712779846	0.710459541	0.623452709	0.632301977	0.642970789	0.643925967	0.635565108	0.631309294	0	0	0	0	0	0	0	0	0	0	0	0
-460	0.715864252	0.714125902	0.713605143	0.716221892	0.712937527	0.709559653	0.622604581	0.634763267	0.641758028	0.645830301	0.634556083	0.620207471	0	0	0	0	0	0	0	0	0	0	0	0
-459	0.71553925	0.715370753	0.714997008	0.71357254	0.713272629	0.711833864	0.622858695	0.635524586	0.644403098	0.644498167	0.63883896	0.625551907	0	0	0	0	0	0	0	0	0	0	0	0
-458	0.715371836	0.714357934	0.713478404	0.714553868	0.712782344	0.715247431	0.624726361	0.636871472	0.639593074	0.64744956	0.640848742	0.621642311	0	0	0	0	0	0	0	0	0	0	0	0
-457	0.715734979	0.714495948	0.714192609	0.714529345	0.713429856	0.712958539	0.625209977	0.635474362	0.647252941	0.646748656	0.635050922	0.622994403	0	0	0	0	0	0	0	0	0	0	0	0
-456	0.716624854	0.714387402	0.714617176	0.715104738	0.716132176	0.708740679	0.621316632	0.635214428	0.644999884	0.644686021	0.637730248	0.620711919	0	0	0	0	0	0	0	0	0	0	0	0
-455	0.716130926	0.71477154	0.71417276	0.713759626	0.714543608	0.712483512	0.624753508	0.634756714	0.645363964	0.643923114	0.637104955	0.62133504	0	0	0	0	0	0	0	0	0	0	0	0
-454	0.716015305	0.714714997	0.714864493	0.715085316	0.713050034	0.713514132	0.625061895	0.635950099	0.643601032	0.643469768	0.641438527	0.63041199	0	0	0	0	0	0	0	0	0	0	0	0
-453	0.7159725	0.715072958	0.716184215	0.711674369	0.716082435	0.714716754	0.623850696	0.635950717	0.64498207	0.648312403	0.636707971	0.631588538	0	0	0	0	0	0	0	0	0	0	0	0
-452	0.716365106	0.715099794	0.713801088	0.71369451	0.714075021	0.715582036	0.624040855	0.637712087	0.643870186	0.642306477	0.641149364	0.630673369	0	0	0	0	0	0	0	0	0	0	0	0
-451	0.716197845	0.714759263	0.715396075	0.714665196	0.714989227	0.713391147	0.625041745	0.633055622	0.643475205	0.640960766	0.638756434	0.6158895	0	0	0	0	0	0	0	0	0	0	0	0
-450	0.716679278	0.715607215	0.714973519	0.715298108	0.714258482	0.712663811	0.62496544	0.634579333	0.640635651	0.646017718	0.64000517	0.622582084	0	0	0	0	0	0	0	0	0	0	0	0
-449	0.716485662	0.715279286	0.715614128	0.71369477	0.712885208	0.714512688	0.6238653	0.634842835	0.640066845	0.644453636	0.639395393	0.613002858	0	0	0	0	0	0	0	0	0	0	0	0
-448	0.717345682	0.715590625	0.714593011	0.713223529	0.71372481	0.714444009	0.622613968	0.635947643	0.644456527	0.645647814	0.638482563	0.62773327	0	0	0	0	0	0	0	0	0	0	0	0
-447	0.716789009	0.7153482	0.714909989	0.714449859	0.715611723	0.715389113	0.623387292	0.636645838	0.643767804	0.646471967	0.638952926	0.628313497	0	0	0	0	0	0	0	0	0	0	0	0
-446	0.717625411	0.716093378	0.715059925	0.715595543	0.713330935	0.716481094	0.621795484	0.635855802	0.645516454	0.645492137	0.640973169	0.626458656	0	0	0	0	0	0	0	0	0	0	0	0
-445	0.716969068	0.716136349	0.711279524	0.714728275	0.715115147	0.713036257	0.625069274	0.635101149	0.640795367	0.641945452	0.635418216	0.620145776	0	0	0	0	0	0	0	0	0	0	0	0
-444	0.716727463	0.715367768	0.715610531	0.715670676	0.713022348	0.713148538	0.623475248	0.635534513	0.641568719	0.643453235	0.632695328	0.624832363	0	0	0	0	0	0	0	0	0	0	0	0
-443	0.716805809	0.715708057	0.715905912	0.715333691	0.714753363	0.71307168	0.622847887	0.637532991	0.641180788	0.64169393	0.637992829	0.594896172	0	0	0	0	0	0	0	0	0	0	0	0
-442	0.717088761	0.716585892	0.716526068	0.71456255	0.714158827	0.715974267	0.621346407	0.636083198	0.645186985	0.64509539	0.638090732	0.617476597	0	0	0	0	0	0	0	0	0	0	0	0
-441	0.717247587	0.715467451	0.716927348	0.714755795	0.713669282	0.713314398	0.622458753	0.635525455	0.64395764	0.647304293	0.637565122	0.623029278	0	0	0	0	0	0	0	0	0	0	0	0
-440	0.717705165	0.715358598	0.714487007	0.714591739	0.714899054	0.715181395	0.624302839	0.636191695	0.642847864	0.647306676	0.641939876	0.621716539	0	0	0	0	0	0	0	0	0	0	0	0
-439	0.718008651	0.715946062	0.717638895	0.716847176	0.716265782	0.716595826	0.623432628	0.634192347	0.644594614	0.647917557	0.640954813	0.625629684	0	0	0	0	0	0	0	0	0	0	0	0
-438	0.717512012	0.716588217	0.715928682	0.715284909	0.714416241	0.715714134	0.624295242	0.638044463	0.6457757	0.649086595	0.635870332	0.627718121	0	0	0	0	0	0	0	0	0	0	0	0
-437	0.716986548	0.716999726	0.716659864	0.714381438	0.715335601	0.716214663	0.62338161	0.635329363	0.648165958	0.644552092	0.634358282	0.623451669	0	0	0	0	0	0	0	0	0	0	0	0
-436	0.717920743	0.716721561	0.716283313	0.715758475	0.716084633	0.715849198	0.62647713	0.634769532	0.643166081	0.639186568	0.639100901	0.632198201	0	0	0	0	0	0	0	0	0	0	0	0
-435	0.717943735	0.717198246	0.716509748	0.715846852	0.715834766	0.715771982	0.624639228	0.634436308	0.642755301	0.640808407	0.642638535	0.628431975	0	0	0	0	0	0	0	0	0	0	0	0
-434	0.718065624	0.716521952	0.718322898	0.715572499	0.716093827	0.714350584	0.624592977	0.634191836	0.643571078	0.646600583	0.643451909	0.627685198	0	0	0	0	0	0	0	0	0	0	0	0
-433	0.717974651	0.717252359	0.716006243	0.716826861	0.716406645	0.715864376	0.620403401	0.635518754	0.642819789	0.645016271	0.642950625	0.629020213	0	0	0	0	0	0	0	0	0	0	0	0
-432	0.718217163	0.716834501	0.716928757	0.714757871	0.717250186	0.716071485	0.623216407	0.633893535	0.641436075	0.64640089	0.638536953	0.623098439	0	0	0	0	0	0	0	0	0	0	0	0
-431	0.717729257	0.717253068	0.717091294	0.715019539	0.717526291	0.71796252	0.622933689	0.634721562	0.644977395	0.646659999	0.641901182	0.628216216	0	0	0	0	0	0	0	0	0	0	0	0
-430	0.718437705	0.716822941	0.718280594	0.715022415	0.716558028	0.715402161	0.622002887	0.634104163	0.642119137	0.648854295	0.642024582	0.63573342	0	0	0	0	0	0	0	0	0	0	0	0
-429	0.717978732	0.717459844	0.716864819	0.716539749	0.71618933	0.715973756	0.622762003	0.634252654	0.640215393	0.647046147	0.63069173	0.629518124	0	0	0	0	0	0	0	0	0	0	0	0
-428	0.718827157	0.717435905	0.717408982	0.71659992	0.720010389	0.717004724	0.623064752	0.631411845	0.643277537	0.64586619	0.643857352	0.630940929	0	0	0	0	0	0	0	0	0	0	0	0
-427	0.718535831	0.717408648	0.716760646	0.716802716	0.718433367	0.716225369	0.62129779	0.631316683	0.641264329	0.645501636	0.636203984	0.626242981	0	0	0	0	0	0	0	0	0	0	0	0
-426	0.719147006	0.717743503	0.717668252	0.717511119	0.716796097	0.716067919	0.622110736	0.633293062	0.642971787	0.646047441	0.635418719	0.628214271	0	0	0	0	0	0	0	0	0	0	0	0
-425	0.71895233	0.717882306	0.716654415	0.717110599	0.718080704	0.718308794	0.620721268	0.633647762	0.641590468	0.64921883	0.633381131	0.626534888	0	0	0	0	0	0	0	0	0	0	0	0
-424	0.719283555	0.717630784	0.721833565	0.716841009	0.718891199	0.714786088	0.620849823	0.633633294	0.642120438	0.643973149	0.634162169	0.627163847	0	0	0	0	0	0	0	0	0	0	0	0
-423	0.719360983	0.717737536	0.717074495	0.718007539	0.718720864	0.718586551	0.620527845	0.632842659	0.639982321	0.645132694	0.641960432	0.627314371	0	0	0	0	0	0	0	0	0	0	0	0
-422	0.719740864	0.718640709	0.718188772	0.717012888	0.718895259	0.718991703	0.620757432	0.632955327	0.638585101	0.642489951	0.63848946	0.629372441	0	0	0	0	0	0	0	0	0	0	0	0
-421	0.719624506	0.718719655	0.719056032	0.718317096	0.716792158	0.719165025	0.62245148	0.632550153	0.642343142	0.647075364	0.637897725	0.62713367	0	0	0	0	0	0	0	0	0	0	0	0
-420	0.719204009	0.718217627	0.717785023	0.717588648	0.716202669	0.71961441	0.621042569	0.634481511	0.641955403	0.643638607	0.630847862	0.620501071	0	0	0	0	0	0	0	0	0	0	0	0
-419	0.71948943	0.719164362	0.718546013	0.717356956	0.717982381	0.71821967	0.618636478	0.631260591	0.639915135	0.647176435	0.635200931	0.626928326	0	0	0	0	0	0	0	0	0	0	0	0
-418	0.719863198	0.719267538	0.717654369	0.717633447	0.716852139	0.716704601	0.621982354	0.633456476	0.641367291	0.649610344	0.638227119	0.630098313	0	0	0	0	0	0	0	0	0	0	0	0
-417	0.719648378	0.718491907	0.71877462	0.718601837	0.718234167	0.718225143	0.622514277	0.632572246	0.645176758	0.644276869	0.639550096	0.621696882	0	0	0	0	0	0	0	0	0	0	0	0
-416	0.720145866	0.718579701	0.718492711	0.71854345	0.716586934	0.717910532	0.621716774	0.631399784	0.644998303	0.643805279	0.638575171	0.629685829	0	0	0	0	0	0	0	0	0	0	0	0
-415	0.720202465	0.71922543	0.719628975	0.718244504	0.718269338	0.719469271	0.621158426	0.632261535	0.641227069	0.642678892	0.642473393	0.63554441	0	0	0	0	0	0	0	0	0	0	0	0
-414	0.720723212	0.718467315	0.718546235	0.71763076	0.718877932	0.718100624	0.620125986	0.632301726	0.644124542	0.639754996	0.63990134	0.643341708	0	0	0	0	0	0	0	0	0	0	0	0
-413	0.72041611	0.719083215	0.718404222	0.719146291	0.719067343	0.718438275	0.619905987	0.633387646	0.640252777	0.646109495	0.640067713	0.649969425	0	0	0	0	0	0	0	0	0	0	0	0
-412	0.720588812	0.718738213	0.717960055	0.71886061	0.719301286	0.719781362	0.620983402	0.63259711	0.644301503	0.638899451	0.634714186	0.631355473	0	0	0	0	0	0	0	0	0	0	0	0
-411	0.720353068	0.719874145	0.718810075	0.717315126	0.718486053	0.71704799	0.620725276	0.631748997	0.641150864	0.644303463	0.634816005	0.622225688	0	0	0	0	0	0	0	0	0	0	0	0
-410	0.721198362	0.719497208	0.718293219	0.718852079	0.719656023	0.718359947	0.621974957	0.630581464	0.639818279	0.639588644	0.63639719	0.619989313	0	0	0	0	0	0	0	0	0	0	0	0
-409	0.720543122	0.719831183	0.719769467	0.719281152	0.718922668	0.718310819	0.62132568	0.631628632	0.640058195	0.642456232	0.639691012	0.624480629	0	0	0	0	0	0	0	0	0	0	0	0
-408	0.720778747	0.719958647	0.719645248	0.718896669	0.718028383	0.719139127	0.620097952	0.632292811	0.642144369	0.646137292	0.64032687	0.627584396	0	0	0	0	0	0	0	0	0	0	0	0
-407	0.72119446	0.720071362	0.719871138	0.717528182	0.718988001	0.720813417	0.618057554	0.63026959	0.641974297	0.643708324	0.635625014	0.628496385	0	0	0	0	0	0	0	0	0	0	0	0
-406	0.720947597	0.719621885	0.720030082	0.719541678	0.718939006	0.722121855	0.618959601	0.631316828	0.641655986	0.644339671	0.635914919	0.624247117	0	0	0	0	0	0	0	0	0	0	0	0
-405	0.721428699	0.719651625	0.719337054	0.718314295	0.717829408	0.720580948	0.618457916	0.628321023	0.638111583	0.641445825	0.631548069	0.626142914	0	0	0	0	0	0	0	0	0	0	0	0
-404	0.721097845	0.72030885	0.718575099	0.719498117	0.722225862	0.718972056	0.615083076	0.62888721	0.643259481	0.642818633	0.631044075	0.625357877	0	0	0	0	0	0	0	0	0	0	0	0
-403	0.720875984	0.719640175	0.718586279	0.719383103	0.718747744	0.718326847	0.619806681	0.63276695	0.641202319	0.644618089	0.632254614	0.626063648	0	0	0	0	0	0	0	0	0	0	0	0
-402	0.721285537	0.719961644	0.719405671	0.719088732	0.7193667	0.718500878	0.618470199	0.631531292	0.638247053	0.643211898	0.632496582	0.619749125	0	0	0	0	0	0	0	0	0	0	0	0
-401	0.720938569	0.720173928	0.71980467	0.719021403	0.716315209	0.718458025	0.61850934	0.630465026	0.640114402	0.645360794	0.637609589	0.624828823	0	0	0	0	0	0	0	0	0	0	0	0
-400	0.721274144	0.720164785	0.718759007	0.718482305	0.718259805	0.719175367	0.618461709	0.633206884	0.638452952	0.642331379	0.640792628	0.635068985	0	0	0	0	0	0	0	0	0	0	0	0
-399	0.722123786	0.719691658	0.718334681	0.719753095	0.717705725	0.720142224	0.619597995	0.629740542	0.640213295	0.641737193	0.63642651	0.628182032	0	0	0	0	0	0	0	0	0	0	0	0
-398	0.72129048	0.719731802	0.719425865	0.718726957	0.717732235	0.719308489	0.618227687	0.631688831	0.643105299	0.64067791	0.63105376	0.625515343	0	0	0	0	0	0	0	0	0	0	0	0
-397	0.720860378	0.719954873	0.720193564	0.71968947	0.720822419	0.718743535	0.618250932	0.628529716	0.64226009	0.64384543	0.636950346	0.619594008	0	0	0	0	0	0	0	0	0	0	0	0
-396	0.721778381	0.719628166	0.719550098	0.720005553	0.719938741	0.71981303	0.616522053	0.627808367	0.639056343	0.643371912	0.638739133	0.619008838	0	0	0	0	0	0	0	0	0	0	0	0
-395	0.721865046	0.720004559	0.719509296	0.718918441	0.718105219	0.720322219	0.617316222	0.627318642	0.642869028	0.640379836	0.643146455	0.621780421	0	0	0	0	0	0	0	0	0	0	0	0
-394	0.721897943	0.720058337	0.720616233	0.718912147	0.719724957	0.719959641	0.618327923	0.628781244	0.643559706	0.646036756	0.638293003	0.625062984	0	0	0	0	0	0	0	0	0	0	0	0
-393	0.721124415	0.720420093	0.718445359	0.719241703	0.718207921	0.719473828	0.618168009	0.629521191	0.640899924	0.640829279	0.639019747	0.620026861	0	0	0	0	0	0	0	0	0	0	0	0
-392	0.721530811	0.720391309	0.718641421	0.720982735	0.719100655	0.718740048	0.616772423	0.630572117	0.643621535	0.63982144	0.633221708	0.618205642	0	0	0	0	0	0	0	0	0	0	0	0
-391	0.721489267	0.72032613	0.719955399	0.718747411	0.721404768	0.719679312	0.616692105	0.627048286	0.640829775	0.6375111	0.632644071	0.626103838	0	0	0	0	0	0	0	0	0	0	0	0
-390	0.721539644	0.720212795	0.721312127	0.7191046	0.719635517	0.71954657	0.616663714	0.626557571	0.641247593	0.638731173	0.633993919	0.622160551	0	0	0	0	0	0	0	0	0	0	0	0
-389	0.721440201	0.72010281	0.719196061	0.721386958	0.71913976	0.721157493	0.616750374	0.629057646	0.6390248	0.639715257	0.633022971	0.571823686	0	0	0	0	0	0	0	0	0	0	0	0
-388	0.722020517	0.720047806	0.719561504	0.719774223	0.719296014	0.722388264	0.617263613	0.631314557	0.638971797	0.637476295	0.632829518	0.626430236	0	0	0	0	0	0	0	0	0	0	0	0
-387	0.722060717	0.720424751	0.71971816	0.719685832	0.720222896	0.719366141	0.615611496	0.629134694	0.635096218	0.639584514	0.637023302	0.632554778	0	0	0	0	0	0	0	0	0	0	0	0
-386	0.721864431	0.720542853	0.719441333	0.719655354	0.718972484	0.720125157	0.617525151	0.630946817	0.639845249	0.638302273	0.63570374	0.627111309	0	0	0	0	0	0	0	0	0	0	0	0
-385	0.721876585	0.720191884	0.720260989	0.719982616	0.718846705	0.719376887	0.616192377	0.628849722	0.638234563	0.642191148	0.631320205	0.623761651	0	0	0	0	0	0	0	0	0	0	0	0
-384	0.721789318	0.720165276	0.718642892	0.718550651	0.718742453	0.721005771	0.616202119	0.628040705	0.639600794	0.642954535	0.64027918	0.618543186	0	0	0	0	0	0	0	0	0	0	0	0
-383	0.721797256	0.720844466	0.719843381	0.718960156	0.72030534	0.718508916	0.617154832	0.626680075	0.638792631	0.639573454	0.63229921	0.626794581	0	0	0	0	0	0	0	0	0	0	0	0
-382	0.722120858	0.720518979	0.719752932	0.719753025	0.718749601	0.72072111	0.617791386	0.62860749	0.638898707	0.643765644	0.633560854	0.617028106	0	0	0	0	0	0	0	0	0	0	0	0
-381	0.722089021	0.720358248	0.719562533	0.719712926	0.719796504	0.720156821	0.616599882	0.628111016	0.638356738	0.639955134	0.638025705	0.628607376	0	0	0	0	0	0	0	0	0	0	0	0
-380	0.721569459	0.720235035	0.72052951	0.719847664	0.719974287	0.721397903	0.616826688	0.628736074	0.639377819	0.650184659	0.640489306	0.624146035	0	0	0	0	0	0	0	0	0	0	0	0
-379	0.721384218	0.720305546	0.720172383	0.718663288	0.720026064	0.720733278	0.614025546	0.628035213	0.637566548	0.639926808	0.637367798	0.627912818	0	0	0	0	0	0	0	0	0	0	0	0
-378	0.72180371	0.720496427	0.719987678	0.717801217	0.719907145	0.722663645	0.615641781	0.628238959	0.638277823	0.637441833	0.63367883	0.620050193	0	0	0	0	0	0	0	0	0	0	0	0
-377	0.721489066	0.720696683	0.719611081	0.72010299	0.720721914	0.720953332	0.616532727	0.626949993	0.637504057	0.640994472	0.639410402	0.626243704	0	0	0	0	0	0	0	0	0	0	0	0
-376	0.721491034	0.720385233	0.720024189	0.720659071	0.71954013	0.719797445	0.616136939	0.628985832	0.639980961	0.642271939	0.639437776	0.621253562	0	0	0	0	0	0	0	0	0	0	0	0
-375	0.721402072	0.720410188	0.720609379	0.718901264	0.720357928	0.719755548	0.616811577	0.626998212	0.637627209	0.642171414	0.636271554	0.623608956	0	0	0	0	0	0	0	0	0	0	0	0
-374	0.72196411	0.720131184	0.719651739	0.717798345	0.718122151	0.72186431	0.617493439	0.629025324	0.637064888	0.641303708	0.638888314	0.623042744	0	0	0	0	0	0	0	0	0	0	0	0
-373	0.721572795	0.71993362	0.719662548	0.718462876	0.720198815	0.722096013	0.615889267	0.62961065	0.636119939	0.639348059	0.631965383	0.623607003	0	0	0	0	0	0	0	0	0	0	0	0
-372	0.721786985	0.7197201	0.719730149	0.7187905	0.719368463	0.719168887	0.61824042	0.628435284	0.638831521	0.639286323	0.630680169	0.617834403	0	0	0	0	0	0	0	0	0	0	0	0
-371	0.721116482	0.720280283	0.720213165	0.718983178	0.718961674	0.722036959	0.617538448	0.629582301	0.638469565	0.641148001	0.633957339	0.626363359	0	0	0	0	0	0	0	0	0	0	0	0
-370	0.721532344	0.720514015	0.720336228	0.719423914	0.717702965	0.717823049	0.6163872	0.627526903	0.639051406	0.646209694	0.638998579	0.624545576	0	0	0	0	0	0	0	0	0	0	0	0
-369	0.72157096	0.719781648	0.719463272	0.716893575	0.719250322	0.722169437	0.616031997	0.62973941	0.635987339	0.644547089	0.641130186	0.617255586	0	0	0	0	0	0	0	0	0	0	0	0
-368	0.721305678	0.720371076	0.719483145	0.719447348	0.718457252	0.720350161	0.617466884	0.630274157	0.639190337	0.638025549	0.633795757	0.627934871	0	0	0	0	0	0	0	0	0	0	0	0
-367	0.721486067	0.719847929	0.719543923	0.720386074	0.717483991	0.718670728	0.614385362	0.631014714	0.638185235	0.642702217	0.63605223	0.625073513	0	0	0	0	0	0	0	0	0	0	0	0
-366	0.721047654	0.71979906	0.719652618	0.719334996	0.717980817	0.719817897	0.614679503	0.628562338	0.638260641	0.637766176	0.638590303	0.620179252	0	0	0	0	0	0	0	0	0	0	0	0
-365	0.72073548	0.719444167	0.720362287	0.718620075	0.718659569	0.718633656	0.616651225	0.629140499	0.640017494	0.647204899	0.641258561	0.59315556	0	0	0	0	0	0	0	0	0	0	0	0
-364	0.720936479	0.720222896	0.719300628	0.718886156	0.716468494	0.719987543	0.615163817	0.629435922	0.63859246	0.639320316	0.635170355	0.618738166	0	0	0	0	0	0	0	0	0	0	0	0
-363	0.721126887	0.719853314	0.719062511	0.718704542	0.718208537	0.720547353	0.616537892	0.627509096	0.636759551	0.641671185	0.63683282	0.628126241	0	0	0	0	0	0	0	0	0	0	0	0
-362	0.720951834	0.719269464	0.718558196	0.718997974	0.719291343	0.719714999	0.616172531	0.627555287	0.637199428	0.64242204	0.637893325	0.626260951	0	0	0	0	0	0	0	0	0	0	0	0
-361	0.720925388	0.720247885	0.720206533	0.718555501	0.71947914	0.719712802	0.617689725	0.627403317	0.639195919	0.639639782	0.633655626	0.630937552	0	0	0	0	0	0	0	0	0	0	0	0
-360	0.720666246	0.719582763	0.718761339	0.719207363	0.718776919	0.718259116	0.616203124	0.62762553	0.636628818	0.640292151	0.635636769	0.626551155	0	0	0	0	0	0	0	0	0	0	0	0
-359	0.720793979	0.719887366	0.719657581	0.718997425	0.718584013	0.718894123	0.614851788	0.627784749	0.638916452	0.642253346	0.631490754	0.624607276	0	0	0	0	0	0	0	0	0	0	0	0
-358	0.720548311	0.719251448	0.719278342	0.718210495	0.716994369	0.721850673	0.615349696	0.628678496	0.634572492	0.643531707	0.63834483	0.61881561	0	0	0	0	0	0	0	0	0	0	0	0
-357	0.720259106	0.719655774	0.71860087	0.718764634	0.718021746	0.719311168	0.614576831	0.629118351	0.638888942	0.643873186	0.634986668	0.628188924	0	0	0	0	0	0	0	0	0	0	0	0
-356	0.719983046	0.718632925	0.717690015	0.718247478	0.717375808	0.719296019	0.617420231	0.628560234	0.640143553	0.640855009	0.637499624	0.62660086	0	0	0	0	0	0	0	0	0	0	0	0
-355	0.72020365	0.719544548	0.718456113	0.71753688	0.718347811	0.720423508	0.615354069	0.62635583	0.636997422	0.643117657	0.632413615	0.624723949	0	0	0	0	0	0	0	0	0	0	0	0
-354	0.720212748	0.719240197	0.7179151	0.717798424	0.716977189	0.717837996	0.61571146	0.626928425	0.638250532	0.642582299	0.637242382	0.624937762	0	0	0	0	0	0	0	0	0	0	0	0
-353	0.720122703	0.718853856	0.719071276	0.7183513	0.718066892	0.719573448	0.617582893	0.628530659	0.640363378	0.640920373	0.635815823	0.628034299	0	0	0	0	0	0	0	0	0	0	0	0
-352	0.719263515	0.718651087	0.717410833	0.718565576	0.717921736	0.719111613	0.616538586	0.628320701	0.641210585	0.643062586	0.635828919	0.624907553	0	0	0	0	0	0	0	0	0	0	0	0
-351	0.719826265	0.719474006	0.719075799	0.71719831	0.716812655	0.715700931	0.61650788	0.628295141	0.640027343	0.637476138	0.635201043	0.628610953	0	0	0	0	0	0	0	0	0	0	0	0
-350	0.719318673	0.719145901	0.717764043	0.717278643	0.717319879	0.722259159	0.616374672	0.627973171	0.640752642	0.639641633	0.628055967	0.627614563	0	0	0	0	0	0	0	0	0	0	0	0
-349	0.720014455	0.718868886	0.717886441	0.717508662	0.716684821	0.720337566	0.617125468	0.628446994	0.636442864	0.642861767	0.637380137	0.621792298	0	0	0	0	0	0	0	0	0	0	0	0
-348	0.719478472	0.718900294	0.717181075	0.717444908	0.719723277	0.718647774	0.615572211	0.627935373	0.638627152	0.642933977	0.637027547	0.624808097	0	0	0	0	0	0	0	0	0	0	0	0
-347	0.719667103	0.71860998	0.718201895	0.716613235	0.717119727	0.721015543	0.615879408	0.628233302	0.639025086	0.645016581	0.630786769	0.622574222	0	0	0	0	0	0	0	0	0	0	0	0
-346	0.71901147	0.718460151	0.717228363	0.717058535	0.717527597	0.716698284	0.617159086	0.630274859	0.640893391	0.639332608	0.627266782	0.628004699	0	0	0	0	0	0	0	0	0	0	0	0
-345	0.719098924	0.717635786	0.718502994	0.716537322	0.715728178	0.716874156	0.616102217	0.627951519	0.639754506	0.642136805	0.637694377	0.623721588	0	0	0	0	0	0	0	0	0	0	0	0
-344	0.719334624	0.717935104	0.717915056	0.717331442	0.717276906	0.716318545	0.616048081	0.628261078	0.639434084	0.642968205	0.63785483	0.622629468	0	0	0	0	0	0	0	0	0	0	0	0
-343	0.718986716	0.718191679	0.717323778	0.716487583	0.715654174	0.718052407	0.616330898	0.626601682	0.634740215	0.645328877	0.634497625	0.627806986	0	0	0	0	0	0	0	0	0	0	0	0
-342	0.718794924	0.717880818	0.715539101	0.71742648	0.71802892	0.717456034	0.617647436	0.62800236	0.639745195	0.639905833	0.637889749	0.616081868	0	0	0	0	0	0	0	0	0	0	0	0
-341	0.718512299	0.717532792	0.71635926	0.717715907	0.715461782	0.715044506	0.617811076	0.627729514	0.638977321	0.644479562	0.633972051	0.62085359	0	0	0	0	0	0	0	0	0	0	0	0
-340	0.718530869	0.716902388	0.716233703	0.716661337	0.717838524	0.717326637	0.617899061	0.62951511	0.642683714	0.645604597	0.637167144	0.629715395	0	0	0	0	0	0	0	0	0	0	0	0
-339	0.717521902	0.717565568	0.716766771	0.716825469	0.715532911	0.717680955	0.616623281	0.62878496	0.639110561	0.648897002	0.634114917	0.627934726	0	0	0	0	0	0	0	0	0	0	0	0
-338	0.717939513	0.717176519	0.717310177	0.716377276	0.71619467	0.717209299	0.613945358	0.630313759	0.640845632	0.644387488	0.638658807	0.626742688	0	0	0	0	0	0	0	0	0	0	0	0
-337	0.717558338	0.71694014	0.716295277	0.716282123	0.717639458	0.713900469	0.615344119	0.628305282	0.640814875	0.642853557	0.63990833	0.626189525	0	0	0	0	0	0	0	0	0	0	0	0
-336	0.718012241	0.716689214	0.717416701	0.716126811	0.716177837	0.717429552	0.616339908	0.627926548	0.640554586	0.642609901	0.638106254	0.621990804	0	0	0	0	0	0	0	0	0	0	0	0
-335	0.71793205	0.716474966	0.7156203	0.715888852	0.715163224	0.71431892	0.615314825	0.628773496	0.642349902	0.643892957	0.636563465	0.623730194	0	0	0	0	0	0	0	0	0	0	0	0
-334	0.717432389	0.716358659	0.716735275	0.715877868	0.718489782	0.713946526	0.617683012	0.631206064	0.641356881	0.646146979	0.642036199	0.625954815	0	0	0	0	0	0	0	0	0	0	0	0
-333	0.71782163	0.717105477	0.716130339	0.715198468	0.717012016	0.715084276	0.616296465	0.631487953	0.642738485	0.645767246	0.637091677	0.629964452	0	0	0	0	0	0	0	0	0	0	0	0
-332	0.71750821	0.715995398	0.715831627	0.714665674	0.715173314	0.715252941	0.618565751	0.627695087	0.64034122	0.646863451	0.640043111	0.631167232	0	0	0	0	0	0	0	0	0	0	0	0
-331	0.717402164	0.715701604	0.715973023	0.715360621	0.716050366	0.715904306	0.616491421	0.631301651	0.640900878	0.64736795	0.63841469	0.631005285	0	0	0	0	0	0	0	0	0	0	0	0
-330	0.717135534	0.715933563	0.715027614	0.714554722	0.714656606	0.715856415	0.618327801	0.631299397	0.641804084	0.643433352	0.641383539	0.598272147	0	0	0	0	0	0	0	0	0	0	0	0
-329	0.716796341	0.715477286	0.715116871	0.714272894	0.715406405	0.717001579	0.619461116	0.630304821	0.642727465	0.648201229	0.64126917	0.626301098	0	0	0	0	0	0	0	0	0	0	0	0
-328	0.716706972	0.716420997	0.714761539	0.714306444	0.714462147	0.715471227	0.617160533	0.63292808	0.638626726	0.642163632	0.642729735	0.631363439	0	0	0	0	0	0	0	0	0	0	0	0
-327	0.716460442	0.716207823	0.714533584	0.715417084	0.716003003	0.716587632	0.618481309	0.627617679	0.640660704	0.64066823	0.643532689	0.622799331	0	0	0	0	0	0	0	0	0	0	0	0
-326	0.716349601	0.715839885	0.715865185	0.714150662	0.713819044	0.713550153	0.618757353	0.632943463	0.642552253	0.643887338	0.637821955	0.630474198	0	0	0	0	0	0	0	0	0	0	0	0
-325	0.716430021	0.7158744	0.715202848	0.714310755	0.714422944	0.713944932	0.618082399	0.63136968	0.640764235	0.643767232	0.640103286	0.623486792	0	0	0	0	0	0	0	0	0	0	0	0
-324	0.716280899	0.71553182	0.71412745	0.713426364	0.71451607	0.712987231	0.619900467	0.633173058	0.642846557	0.643608691	0.642460582	0.627631538	0	0	0	0	0	0	0	0	0	0	0	0
-323	0.716379274	0.715110929	0.715290283	0.712743031	0.714235824	0.713343091	0.617499683	0.632667677	0.642487694	0.643249065	0.644063385	0.628686892	0	0	0	0	0	0	0	0	0	0	0	0
-322	0.716063401	0.714558597	0.713615075	0.712715831	0.713887114	0.714033902	0.618556194	0.627616998	0.641024723	0.645312948	0.637935663	0.627362699	0	0	0	0	0	0	0	0	0	0	0	0
-321	0.715931967	0.714651248	0.713480969	0.712938394	0.712264511	0.713492642	0.618464369	0.632840722	0.639256288	0.648594119	0.635806209	0.624360454	0	0	0	0	0	0	0	0	0	0	0	0
-320	0.715226437	0.714044406	0.713243218	0.713048177	0.712799249	0.714712499	0.619472646	0.633815135	0.64258208	0.649044805	0.64412874	0.629654241	0	0	0	0	0	0	0	0	0	0	0	0
-319	0.71471975	0.713989283	0.71367314	0.71279189	0.714253188	0.715240313	0.619344163	0.632053415	0.643357991	0.646092599	0.642083017	0.638317045	0	0	0	0	0	0	0	0	0	0	0	0
-318	0.715143679	0.713101534	0.713840766	0.713969292	0.713441059	0.712079685	0.621261253	0.631021443	0.63994577	0.6477641	0.641390799	0.631970433	0	0	0	0	0	0	0	0	0	0	0	0
-317	0.715391669	0.713968269	0.713572163	0.713229107	0.713632869	0.712311165	0.618653183	0.632405168	0.639524261	0.647201846	0.640312961	0.617735646	0	0	0	0	0	0	0	0	0	0	0	0
-316	0.714884836	0.714116924	0.714057491	0.711793765	0.713380491	0.713577082	0.619359037	0.635468129	0.635509772	0.648959941	0.642326878	0.630671786	0	0	0	0	0	0	0	0	0	0	0	0
-315	0.715012542	0.713750186	0.71354809	0.712737927	0.713451589	0.712956834	0.618748009	0.63454813	0.644464108	0.646039108	0.639979781	0.627099759	0	0	0	0	0	0	0	0	0	0	0	0
-314	0.715147361	0.713216679	0.712232292	0.71184855	0.713930676	0.715122925	0.618940769	0.631701069	0.633925129	0.646120128	0.645617896	0.633039876	0	0	0	0	0	0	0	0	0	0	0	0
-313	0.714382445	0.713476315	0.712200544	0.712155085	0.714616909	0.712337287	0.619485802	0.633710739	0.639697846	0.649112218	0.645954042	0.637941922	0	0	0	0	0	0	0	0	0	0	0	0
-312	0.715026839	0.712610041	0.712043317	0.712907395	0.714522379	0.71260109	0.62031709	0.636061579	0.642509757	0.648862904	0.643094393	0.634087933	0	0	0	0	0	0	0	0	0	0	0	0
-311	0.714355609	0.712858401	0.712141532	0.713047551	0.713786905	0.711901526	0.620277739	0.632536481	0.64037992	0.646188349	0.645241338	0.626129725	0	0	0	0	0	0	0	0	0	0	0	0
-310	0.713877614	0.71270837	0.711763757	0.712195239	0.713092513	0.714790175	0.621308401	0.630274541	0.644673323	0.647246963	0.645427341	0.613586634	0	0	0	0	0	0	0	0	0	0	0	0
-309	0.714380401	0.712913612	0.712678034	0.712925315	0.711522673	0.713449408	0.618562855	0.633238586	0.645373556	0.647899522	0.647693164	0.632865181	0	0	0	0	0	0	0	0	0	0	0	0
-308	0.714354454	0.713175016	0.71165775	0.711670734	0.71353627	0.711769181	0.619017957	0.635599643	0.643318294	0.650570149	0.642341791	0.627933545	0	0	0	0	0	0	0	0	0	0	0	0
-307	0.714505893	0.712894833	0.711358178	0.712319608	0.712632677	0.714273584	0.619409549	0.633905755	0.64472443	0.650558395	0.646259928	0.632095904	0	0	0	0	0	0	0	0	0	0	0	0
-306	0.713231036	0.712905025	0.712087333	0.712399675	0.712634984	0.714273348	0.620385872	0.632457699	0.644159688	0.64905022	0.643337341	0.632201872	0	0	0	0	0	0	0	0	0	0	0	0
-305	0.713911839	0.712678699	0.711540864	0.711353256	0.712280865	0.712828365	0.620195329	0.633197223	0.641790718	0.650223329	0.644066539	0.630364854	0	0	0	0	0	0	0	0	0	0	0	0
-304	0.713562719	0.712710468	0.711604249	0.711268593	0.710419745	0.711894283	0.621416791	0.634851186	0.645674106	0.647833118	0.649963803	0.631949633	0	0	0	0	0	0	0	0	0	0	0	0
-303	0.713806122	0.712313514	0.711991267	0.710756552	0.710149509	0.71197126	0.621091562	0.632705761	0.646865851	0.64951052	0.648126125	0.639568968	0	0	0	0	0	0	0	0	0	0	0	0
-302	0.713434665	0.712333239	0.711336071	0.71055692	0.70962728	0.713775669	0.62142975	0.63410877	0.644297445	0.64720089	0.649571991	0.633616906	0	0	0	0	0	0	0	0	0	0	0	0
-301	0.713393007	0.711441642	0.710616088	0.711029562	0.710102952	0.710545954	0.620102699	0.633959958	0.645191233	0.653399814	0.644784843	0.647582148	0	0	0	0	0	0	0	0	0	0	0	0
-300	0.713314877	0.711829303	0.710516219	0.711154274	0.711063161	0.709488321	0.620829213	0.632883393	0.647353959	0.650831052	0.645982065	0.607417547	0	0	0	0	0	0	0	0	0	0	0	0
-299	0.713217691	0.712196095	0.710951837	0.7122694	0.710969021	0.708465395	0.620906049	0.633261044	0.645300667	0.654880806	0.64388905	0.639444265	0	0	0	0	0	0	0	0	0	0	0	0
-298	0.713184861	0.711495551	0.710168661	0.711132031	0.709818985	0.712311352	0.621020192	0.633977745	0.649434748	0.650677998	0.645560014	0.637050857	0	0	0	0	0	0	0	0	0	0	0	0
-297	0.712993517	0.711686893	0.710830286	0.710692979	0.711749034	0.709827173	0.620632416	0.634705063	0.646290071	0.650417405	0.647605924	0.635941715	0	0	0	0	0	0	0	0	0	0	0	0
-296	0.712860399	0.712136382	0.710138359	0.711989588	0.710030748	0.709297447	0.62169773	0.636341617	0.649496634	0.654912721	0.642470508	0.631600529	0	0	0	0	0	0	0	0	0	0	0	0
-295	0.712690912	0.711966487	0.710517938	0.710661755	0.71151227	0.711879416	0.621275258	0.637507071	0.64749571	0.65141459	0.653245645	0.63905849	0	0	0	0	0	0	0	0	0	0	0	0
-294	0.712356436	0.711619289	0.711292036	0.710643762	0.711761523	0.70832664	0.621673915	0.633978624	0.647790574	0.654308982	0.653490341	0.63168618	0	0	0	0	0	0	0	0	0	0	0	0
-293	0.712349058	0.711208671	0.711725346	0.70922338	0.710902988	0.712061621	0.62175464	0.633009919	0.646402147	0.652309189	0.648472656	0.637983909	0	0	0	0	0	0	0	0	0	0	0	0
-292	0.712145778	0.711066133	0.71079452	0.710181534	0.710587987	0.710787837	0.621109945	0.633493501	0.646561345	0.650861611	0.648298302	0.636990725	0	0	0	0	0	0	0	0	0	0	0	0
-291	0.711687209	0.711512364	0.710070374	0.711666964	0.710493549	0.709103992	0.621428732	0.635957101	0.649587437	0.65238472	0.645659761	0.648957274	0	0	0	0	0	0	0	0	0	0	0	0
-290	0.712863855	0.710923821	0.711460652	0.710696918	0.709455786	0.709026749	0.620048955	0.636358764	0.645765908	0.653009969	0.653956891	0.63940378	0	0	0	0	0	0	0	0	0	0	0	0
-289	0.712546608	0.710886076	0.710116771	0.708752303	0.710515877	0.709693768	0.62190052	0.638944159	0.649361409	0.653579507	0.645907367	0.635742168	0	0	0	0	0	0	0	0	0	0	0	0
-288	0.711432094	0.710677321	0.711074635	0.710477659	0.709534321	0.709491268	0.621264491	0.636347363	0.647885478	0.65184979	0.647015091	0.637220834	0	0	0	0	0	0	0	0	0	0	0	0
-287	0.712491114	0.711555943	0.71150314	0.71045033	0.710303364	0.709010082	0.620727088	0.634961093	0.651162127	0.650727014	0.647939983	0.643019252	0	0	0	0	0	0	0	0	0	0	0	0
-286	0.712611908	0.711344821	0.710995509	0.711117814	0.709468326	0.710784014	0.619761568	0.636425434	0.649187711	0.654910458	0.648578709	0.640146556	0	0	0	0	0	0	0	0	0	0	0	0
-285	0.712229425	0.710988065	0.710126921	0.709595401	0.710049176	0.711513382	0.620158724	0.636564391	0.651366834	0.654592191	0.647933763	0.644585526	0	0	0	0	0	0	0	0	0	0	0	0
-284	0.712170268	0.711801565	0.711127205	0.711279773	0.709746123	0.70820376	0.620486838	0.636219208	0.647301532	0.653159509	0.639212503	0.643430091	0	0	0	0	0	0	0	0	0	0	0	0
-283	0.712784554	0.7112021	0.710441832	0.71053094	0.710312324	0.708724248	0.620972795	0.637619399	0.650872206	0.652898637	0.657306488	0.636742529	0	0	0	0	0	0	0	0	0	0	0	0
-282	0.711824139	0.711110731	0.711157435	0.711892585	0.709847682	0.709032804	0.622895869	0.636144307	0.64985804	0.65282748	0.660779728	0.643692497	0	0	0	0	0	0	0	0	0	0	0	0
-281	0.712377675	0.71159718	0.710956774	0.710591092	0.709673376	0.709690563	0.622580872	0.638480423	0.647311841	0.654255046	0.650121502	0.637829487	0	0	0	0	0	0	0	0	0	0	0	0
-280	0.712488632	0.711382597	0.71064516	0.711248697	0.709752591	0.709697344	0.622341797	0.638198463	0.648667392	0.65292164	0.646938677	0.641618267	0	0	0	0	0	0	0	0	0	0	0	0
-279	0.712508887	0.711178591	0.710182737	0.71090897	0.709651514	0.709003389	0.623871799	0.638392722	0.651739381	0.65374493	0.650757946	0.63370779	0	0	0	0	0	0	0	0	0	0	0	0
-278	0.712539574	0.711381609	0.710921697	0.709478622	0.709967902	0.707711421	0.624124243	0.636599575	0.651253902	0.656263886	0.658614821	0.636202061	0	0	0	0	0	0	0	0	0	0	0	0
-277	0.712164302	0.711701581	0.710486344	0.711720239	0.710028226	0.708678369	0.62098178	0.63788979	0.647688448	0.655927044	0.65444899	0.641951982	0	0	0	0	0	0	0	0	0	0	0	0
-276	0.712774162	0.711856583	0.711819108	0.710254252	0.710969908	0.711362126	0.621487209	0.636503708	0.647857258	0.652235555	0.649293275	0.644646715	0	0	0	0	0	0	0	0	0	0	0	0
-275	0.712577116	0.711774648	0.710987587	0.710234899	0.711085616	0.707650414	0.622506822	0.637104341	0.649632646	0.655115061	0.647526259	0.609248435	0	0	0	0	0	0	0	0	0	0	0	0
-274	0.712918849	0.711450018	0.71133079	0.710321532	0.711667481	0.709292788	0.621877263	0.638579029	0.651570915	0.655559297	0.651642249	0.640574984	0	0	0	0	0	0	0	0	0	0	0	0
-273	0.712897288	0.711781084	0.71118435	0.712105721	0.71077763	0.708024259	0.622843079	0.637030216	0.647307766	0.651746256	0.637621214	0.648607836	0	0	0	0	0	0	0	0	0	0	0	0
-272	0.713041663	0.710733894	0.711536826	0.712978797	0.709907927	0.710695777	0.621243245	0.63673535	0.650555793	0.659899054	0.650674688	0.639880808	0	0	0	0	0	0	0	0	0	0	0	0
-271	0.713321366	0.710816587	0.710193147	0.712507884	0.70873431	0.711314304	0.621439868	0.638156218	0.65018851	0.655186077	0.654502121	0.642791815	0	0	0	0	0	0	0	0	0	0	0	0
-270	0.713049101	0.711181078	0.710807823	0.711894964	0.709204188	0.707754864	0.622434579	0.639887659	0.649844321	0.656994036	0.654497248	0.639928695	0	0	0	0	0	0	0	0	0	0	0	0
-269	0.712595863	0.712403922	0.710888692	0.710843526	0.71185252	0.708648753	0.620295683	0.636637352	0.650032992	0.657862927	0.648436467	0.63638395	0	0	0	0	0	0	0	0	0	0	0	0
-268	0.712791708	0.711582771	0.711177388	0.712440526	0.709840502	0.713194789	0.621250429	0.637088294	0.653484545	0.657867068	0.649561629	0.640731933	0	0	0	0	0	0	0	0	0	0	0	0
-267	0.713650921	0.711036259	0.710899147	0.712831692	0.70985385	0.71088128	0.622183384	0.637016026	0.651317739	0.651468671	0.656676764	0.646199796	0	0	0	0	0	0	0	0	0	0	0	0
-266	0.713430453	0.711351162	0.710988798	0.71162515	0.711342577	0.714504395	0.621830902	0.638000777	0.648631434	0.656433422	0.653903924	0.640160014	0	0	0	0	0	0	0	0	0	0	0	0
-265	0.71338186	0.712309953	0.711305745	0.711573296	0.714991383	0.709676167	0.621318607	0.637771664	0.653355725	0.654478699	0.655202798	0.643654011	0	0	0	0	0	0	0	0	0	0	0	0
-264	0.713517417	0.712339297	0.711091273	0.711964105	0.710969236	0.711362284	0.619784795	0.639164564	0.65065475	0.654054856	0.649750382	0.638983642	0	0	0	0	0	0	0	0	0	0	0	0
-263	0.712912971	0.712894971	0.712798065	0.711705715	0.712093435	0.71275165	0.621032403	0.63948657	0.650542551	0.655499546	0.651624402	0.639925455	0	0	0	0	0	0	0	0	0	0	0	0
-262	0.713208267	0.712248486	0.71192237	0.711026786	0.711765317	0.713522192	0.62167569	0.638528538	0.651679341	0.653971398	0.656491474	0.647510133	0	0	0	0	0	0	0	0	0	0	0	0
-261	0.713913871	0.712797448	0.712279015	0.712062582	0.714584433	0.712628208	0.619711837	0.637625533	0.651685216	0.654114432	0.655880882	0.64598429	0	0	0	0	0	0	0	0	0	0	0	0
-260	0.714439268	0.712542543	0.712056776	0.713063613	0.713579678	0.711118325	0.621895644	0.639024774	0.646536351	0.656120384	0.653932489	0.644119552	0	0	0	0	0	0	0	0	0	0	0	0
-259	0.714361573	0.713081413	0.711645142	0.712755245	0.711484416	0.714849118	0.62084845	0.638529135	0.650203949	0.65452917	0.656042861	0.639280921	0	0	0	0	0	0	0	0	0	0	0	0
-258	0.713703962	0.713323428	0.712751188	0.712830683	0.713623586	0.713141852	0.621509984	0.640118641	0.644453986	0.654746849	0.655960284	0.644868954	0	0	0	0	0	0	0	0	0	0	0	0
-257	0.714097944	0.71372093	0.712923269	0.713800045	0.71221202	0.71468581	0.620152991	0.637739843	0.650627367	0.659694657	0.654414312	0.641316432	0	0	0	0	0	0	0	0	0	0	0	0
-256	0.714474227	0.713638099	0.713426203	0.714312857	0.712801256	0.715613115	0.622262343	0.637880764	0.646382785	0.657516065	0.652778845	0.644857682	0	0	0	0	0	0	0	0	0	0	0	0
-255	0.714586603	0.713899239	0.71337661	0.713945308	0.716113306	0.714857369	0.62117217	0.637021522	0.651194595	0.656877076	0.655126983	0.644501746	0	0	0	0	0	0	0	0	0	0	0	0
-254	0.715359688	0.714454689	0.712759826	0.714360567	0.714880253	0.714401201	0.620674114	0.635773666	0.64894681	0.660854987	0.657073144	0.646748383	0	0	0	0	0	0	0	0	0	0	0	0
-253	0.714937098	0.714550748	0.713538883	0.713255958	0.717188312	0.715110524	0.618652851	0.635327494	0.65094216	0.658534945	0.650181805	0.645186077	0	0	0	0	0	0	0	0	0	0	0	0
-252	0.71544903	0.713976415	0.715768559	0.711777946	0.716383959	0.715115096	0.620404801	0.636922223	0.649647608	0.655390189	0.654786079	0.641743162	0	0	0	0	0	0	0	0	0	0	0	0
-251	0.715133425	0.714643704	0.714603585	0.715135946	0.714213455	0.716489475	0.620256904	0.635272228	0.649741525	0.654624763	0.651943384	0.641548273	0	0	0	0	0	0	0	0	0	0	0	0
-250	0.715423637	0.715093772	0.714999543	0.714294585	0.714908274	0.714751692	0.618769031	0.636580007	0.648501027	0.658092664	0.657386291	0.644233442	0	0	0	0	0	0	0	0	0	0	0	0
-249	0.716089239	0.714608889	0.715851183	0.714510801	0.714737194	0.71862861	0.618623747	0.638792679	0.649451679	0.656574912	0.657388244	0.643343436	0	0	0	0	0	0	0	0	0	0	0	0
-248	0.716133275	0.714822679	0.714157171	0.716088913	0.71579947	0.716976325	0.620156711	0.637170586	0.649900864	0.657184654	0.655719654	0.643236775	0	0	0	0	0	0	0	0	0	0	0	0
-247	0.715942942	0.714613953	0.713980959	0.716033729	0.71613377	0.715887383	0.619391917	0.637105029	0.652186195	0.653713231	0.652480921	0.645873283	0	0	0	0	0	0	0	0	0	0	0	0
-246	0.716461006	0.714556652	0.714828366	0.716410218	0.714631835	0.715981607	0.619167493	0.63400975	0.651783868	0.653699723	0.656765408	0.644519486	0	0	0	0	0	0	0	0	0	0	0	0
-245	0.71652758	0.714761882	0.715588351	0.716215433	0.716533383	0.715496119	0.619738436	0.637799284	0.648174319	0.658468442	0.651109083	0.645479645	0	0	0	0	0	0	0	0	0	0	0	0
-244	0.716686407	0.716109905	0.715932814	0.716173436	0.715264133	0.716408316	0.615674179	0.636654019	0.647309771	0.655952807	0.656632972	0.643783665	0	0	0	0	0	0	0	0	0	0	0	0
-243	0.717297321	0.715681568	0.715513808	0.71698223	0.71657465	0.715401568	0.617776282	0.634656884	0.64940659	0.655585612	0.655497511	0.643885553	0	0	0	0	0	0	0	0	0	0	0	0
-242	0.71672308	0.71522736	0.715712504	0.715219626	0.71826155	0.71733068	0.617892943	0.640534261	0.648827455	0.654198978	0.652388573	0.637547501	0	0	0	0	0	0	0	0	0	0	0	0
-241	0.717016962	0.715228989	0.715165081	0.717562348	0.717487391	0.717173145	0.617545791	0.637074462	0.650607676	0.652418358	0.644201213	0.646553083	0	0	0	0	0	0	0	0	0	0	0	0
-240	0.716474592	0.716649038	0.716342367	0.717999934	0.717761313	0.719464499	0.61716935	0.634853018	0.649393814	0.653139779	0.65069746	0.64667585	0	0	0	0	0	0	0	0	0	0	0	0
-239	0.716516309	0.716546583	0.716053069	0.71758671	0.715590248	0.718163215	0.618149268	0.635333999	0.6503189	0.657776294	0.658535477	0.649707816	0	0	0	0	0	0	0	0	0	0	0	0
-238	0.717628402	0.717207532	0.716551368	0.717065121	0.718678693	0.721131865	0.620521871	0.634813242	0.648787743	0.656817159	0.656562454	0.650859204	0	0	0	0	0	0	0	0	0	0	0	0
-237	0.718144808	0.717129214	0.717351435	0.716983758	0.717894427	0.717717774	0.617155528	0.634439753	0.649738266	0.65978968	0.656580282	0.646607891	0	0	0	0	0	0	0	0	0	0	0	0
-236	0.717326055	0.716575951	0.716593697	0.716524447	0.718797086	0.71855352	0.619125286	0.637511315	0.651318192	0.657112267	0.654328582	0.646956677	0	0	0	0	0	0	0	0	0	0	0	0
-235	0.717366587	0.717406545	0.71724585	0.716956533	0.716899115	0.720138864	0.617069181	0.635494416	0.649241908	0.655545754	0.655424177	0.642678598	0	0	0	0	0	0	0	0	0	0	0	0
-234	0.718121588	0.717228659	0.716919295	0.717120669	0.719676061	0.71935573	0.618567266	0.635226481	0.645276938	0.653102411	0.654459711	0.636308892	0	0	0	0	0	0	0	0	0	0	0	0
-233	0.717822811	0.717780222	0.716755522	0.717892928	0.718101436	0.718240959	0.616338689	0.635156737	0.649989648	0.652362563	0.650050319	0.646549261	0	0	0	0	0	0	0	0	0	0	0	0
-232	0.718104932	0.717755923	0.718600564	0.717829118	0.719298966	0.718620103	0.615309654	0.63394955	0.646275899	0.651650447	0.652033896	0.645208173	0	0	0	0	0	0	0	0	0	0	0	0
-231	0.718343509	0.71741683	0.716533738	0.717043069	0.718052908	0.717590987	0.616791494	0.635081155	0.648479364	0.647949432	0.650116941	0.638359275	0	0	0	0	0	0	0	0	0	0	0	0
-230	0.718324377	0.718386016	0.717234554	0.718282556	0.71771981	0.719477272	0.614430748	0.635481959	0.644980594	0.651480069	0.654357691	0.649621221	0	0	0	0	0	0	0	0	0	0	0	0
-229	0.71857309	0.717831496	0.718092314	0.718594316	0.720073386	0.719548831	0.616558526	0.632643378	0.647945392	0.654225222	0.655318211	0.642945266	0	0	0	0	0	0	0	0	0	0	0	0
-228	0.719047286	0.718122867	0.717927972	0.717960995	0.720966777	0.718990527	0.614950346	0.636242407	0.644930883	0.65409163	0.65524377	0.639685526	0	0	0	0	0	0	0	0	0	0	0	0
-227	0.718950454	0.718039236	0.718395314	0.719038552	0.720273214	0.718623192	0.614473978	0.633972971	0.646872918	0.654624482	0.653506573	0.647448214	0	0	0	0	0	0	0	0	0	0	0	0
-226	0.718794942	0.7189406	0.718916953	0.719848266	0.719468772	0.721327288	0.614376051	0.634741106	0.645153788	0.652168982	0.651438878	0.636708185	0	0	0	0	0	0	0	0	0	0	0	0
-225	0.718486309	0.718385573	0.718670723	0.720843594	0.722214443	0.718809668	0.613191944	0.632464392	0.643940858	0.652293357	0.643863203	0.638841139	0	0	0	0	0	0	0	0	0	0	0	0
-224	0.71903512	0.719284814	0.719664925	0.719153641	0.720863317	0.721037694	0.612144409	0.63057375	0.64553442	0.649070811	0.649136588	0.642045168	0	0	0	0	0	0	0	0	0	0	0	0
-223	0.719712165	0.718768456	0.719087231	0.719877448	0.722487002	0.722358555	0.612274566	0.627472168	0.645251855	0.648260331	0.646171466	0.638192926	0	0	0	0	0	0	0	0	0	0	0	0
-222	0.719616188	0.718508683	0.720245234	0.719301621	0.719262226	0.720982575	0.613496327	0.630493283	0.643600469	0.647643683	0.653313365	0.64203451	0	0	0	0	0	0	0	0	0	0	0	0
-221	0.719090562	0.718915332	0.719251724	0.719089088	0.720022847	0.721794397	0.613309653	0.630734801	0.643812984	0.6524599	0.6525389	0.637735895	0	0	0	0	0	0	0	0	0	0	0	0
-220	0.720047808	0.718225126	0.719027221	0.719758498	0.722191733	0.721658149	0.612405998	0.627189649	0.639908218	0.650158265	0.647667332	0.638555751	0	0	0	0	0	0	0	0	0	0	0	0
-219	0.719327632	0.718400063	0.719056218	0.718897079	0.721234756	0.719460023	0.613366745	0.631476252	0.637947102	0.648024314	0.648234349	0.642350641	0	0	0	0	0	0	0	0	0	0	0	0
-218	0.719729186	0.718730935	0.719019895	0.719399473	0.720642004	0.722237561	0.609992124	0.628730633	0.640818566	0.641852986	0.651011314	0.639154182	0	0	0	0	0	0	0	0	0	0	0	0
-217	0.720134018	0.7196804	0.719011968	0.720942658	0.723012151	0.721182488	0.614297367	0.62944801	0.636190042	0.645966519	0.654752827	0.641929551	0	0	0	0	0	0	0	0	0	0	0	0
-216	0.720123658	0.719175622	0.719594992	0.720296489	0.723174152	0.719673181	0.611163689	0.631793423	0.643003402	0.649671849	0.648191303	0.640166482	0	0	0	0	0	0	0	0	0	0	0	0
-215	0.719832715	0.719359544	0.71889502	0.720878035	0.721961844	0.723375107	0.611452432	0.628274735	0.644732926	0.646679591	0.64413534	0.635962552	0	0	0	0	0	0	0	0	0	0	0	0
-214	0.719984269	0.719932205	0.719299893	0.720214419	0.723618826	0.720652027	0.61013043	0.62833608	0.640026477	0.653009939	0.649215487	0.639379521	0	0	0	0	0	0	0	0	0	0	0	0
-213	0.72011788	0.719029761	0.719109509	0.720810344	0.724025434	0.723873636	0.60885779	0.629472438	0.639465916	0.652461272	0.64609977	0.638152106	0	0	0	0	0	0	0	0	0	0	0	0
-212	0.720374397	0.719865011	0.719367841	0.720423255	0.721107633	0.724360089	0.61177677	0.628921759	0.64368299	0.648730383	0.630076311	0.638908805	0	0	0	0	0	0	0	0	0	0	0	0
-211	0.720870254	0.720332755	0.719897193	0.720915354	0.721896614	0.723563196	0.61100162	0.632239215	0.643512981	0.649994157	0.648852569	0.645648734	0	0	0	0	0	0	0	0	0	0	0	0
-210	0.720851698	0.719255197	0.720159465	0.720828001	0.722770584	0.722084841	0.610398127	0.625447387	0.642196851	0.648883569	0.648267625	0.642390282	0	0	0	0	0	0	0	0	0	0	0	0
-209	0.7202339	0.720371366	0.720032333	0.721527507	0.72257017	0.722307665	0.611823471	0.628548264	0.642712991	0.648680649	0.640616679	0.63650641	0	0	0	0	0	0	0	0	0	0	0	0
-208	0.720870867	0.719797896	0.719901327	0.722399478	0.722203397	0.723119028	0.612219802	0.628935047	0.642517535	0.652420543	0.640814284	0.643418349	0	0	0	0	0	0	0	0	0	0	0	0
-207	0.720890421	0.719957227	0.720513921	0.720259652	0.721253114	0.722288505	0.610298402	0.629565697	0.640875865	0.647290559	0.650254546	0.612296528	0	0	0	0	0	0	0	0	0	0	0	0
-206	0.721299649	0.719859851	0.720629394	0.721466213	0.722772342	0.722551864	0.609629526	0.627337283	0.643491473	0.65363453	0.651380399	0.644201993	0	0	0	0	0	0	0	0	0	0	0	0
-205	0.72117537	0.720338745	0.719891853	0.721830023	0.722381021	0.723485159	0.611503946	0.627414205	0.644897228	0.64947971	0.652559516	0.635954216	0	0	0	0	0	0	0	0	0	0	0	0
-204	0.720189324	0.720140573	0.721404795	0.721709314	0.721622308	0.724415301	0.610036623	0.626141169	0.640538122	0.648682004	0.650192607	0.6371695	0	0	0	0	0	0	0	0	0	0	0	0
-203	0.720964425	0.720299182	0.720626816	0.721692024	0.722373909	0.722511409	0.608546396	0.626831175	0.644147983	0.648064792	0.651205706	0.637399379	0	0	0	0	0	0	0	0	0	0	0	0
-202	0.720697965	0.720344699	0.720146782	0.721459942	0.723212152	0.726013341	0.608890579	0.628331257	0.643925411	0.649565132	0.648074213	0.643912376	0	0	0	0	0	0	0	0	0	0	0	0
-201	0.720216333	0.719616705	0.720696983	0.722948961	0.723486084	0.721831362	0.609410936	0.627364913	0.641154198	0.64544204	0.649507116	0.640406573	0	0	0	0	0	0	0	0	0	0	0	0
-200	0.72085454	0.720080492	0.720796998	0.721563459	0.724319189	0.723575554	0.610291719	0.627089729	0.643632516	0.649512719	0.647853667	0.646774236	0	0	0	0	0	0	0	0	0	0	0	0
-199	0.720270255	0.720177666	0.720036487	0.720881095	0.725166057	0.724123737	0.610436834	0.629310882	0.643983538	0.649604556	0.644763939	0.63624425	0.485055727	0.509054342	0.534457287	0.556495226	0.56099439	0.573614917	0.51173632	0.530325285	0.547547554	0.55907265	0.569928585	0.567390072
-198	0.721518699	0.720130219	0.721288292	0.723575902	0.721118791	0.722269667	0.609809268	0.627670731	0.641540145	0.64763849	0.649491683	0.639704527	0.482004375	0.508698502	0.531806511	0.550107721	0.57051301	0.571280542	0.510464291	0.531415036	0.547414621	0.5617539	0.570006085	0.566593847
-197	0.721357123	0.720641849	0.720665036	0.720825757	0.722716782	0.724721749	0.608849823	0.629202361	0.639338163	0.646444413	0.650953175	0.633823207	0.482064041	0.506851263	0.530680832	0.545350294	0.570384382	0.574740005	0.509846792	0.53161015	0.546942952	0.559575692	0.571680287	0.563450029
-196	0.721203346	0.721001196	0.720354683	0.722506783	0.723726228	0.727055142	0.609586062	0.624307343	0.64144705	0.645868004	0.647950148	0.63545202	0.481074183	0.508930123	0.530553683	0.55016651	0.569411126	0.574623948	0.507639186	0.529756476	0.547225022	0.559694312	0.568905557	0.565196785
-195	0.720442122	0.721080885	0.718766449	0.722035225	0.722932247	0.726926787	0.607794496	0.62800581	0.642071315	0.647514827	0.64737696	0.638214655	0.479949447	0.505456639	0.52821468	0.550943656	0.56931323	0.572546295	0.509224639	0.530591451	0.546997359	0.560297806	0.567093122	0.564634597
-194	0.721176892	0.720312636	0.719706254	0.722194771	0.722578743	0.722028417	0.607156086	0.626397272	0.63814509	0.64439757	0.642929463	0.636440488	0.48014762	0.506162517	0.530744152	0.554606136	0.568754255	0.570903313	0.508300639	0.528615861	0.545575256	0.560026836	0.568239901	0.564231293
-193	0.72101246	0.720341818	0.720484187	0.722670017	0.722562307	0.72355735	0.607825265	0.626922967	0.636439417	0.648752446	0.640381006	0.633624936	0.479956509	0.505827206	0.528798414	0.547620776	0.566655463	0.577362833	0.510346988	0.528173261	0.546676388	0.560046328	0.569608707	0.564697181
-192	0.720464723	0.720186265	0.720919703	0.722457241	0.723419829	0.723134859	0.60743073	0.623745894	0.639534601	0.645500634	0.633497102	0.628754956	0.481510277	0.50354172	0.528759622	0.554235956	0.569043354	0.573742728	0.50910875	0.527565154	0.54707481	0.560251481	0.56809985	0.564069641
-191	0.720791552	0.720236254	0.720946267	0.72253845	0.72278948	0.723072643	0.60752801	0.623192629	0.641375246	0.646503445	0.646575836	0.635618697	0.481754224	0.50592521	0.531601444	0.555040947	0.567809459	0.572976092	0.511407249	0.529791096	0.544402494	0.560545055	0.56897399	0.564712536
-190	0.720684075	0.720172181	0.720905611	0.721511431	0.723982899	0.72544978	0.607459681	0.623957662	0.639432849	0.649654898	0.648790618	0.637461553	0.479472711	0.507773846	0.533774756	0.550329481	0.568963655	0.572635126	0.510807106	0.530090211	0.546292434	0.560547704	0.57037587	0.56515295
-189	0.720519603	0.719871735	0.721375418	0.721629611	0.722293789	0.725428163	0.60809582	0.623795429	0.640710293	0.64550563	0.648177246	0.636925626	0.482176196	0.50537651	0.53326787	0.547603922	0.567446367	0.574050856	0.509070642	0.532812127	0.545910589	0.563001254	0.568073658	0.565630269
-188	0.720491375	0.720216001	0.720111327	0.722490287	0.722308772	0.723989857	0.608923078	0.626084712	0.643068817	0.648913316	0.649352882	0.63261224	0.480081161	0.507448059	0.531559221	0.545187835	0.564026591	0.573445795	0.510587896	0.530491321	0.547463855	0.55751241	0.569304722	0.568608531
-187	0.720403566	0.720220477	0.720832538	0.722863795	0.723882583	0.722790229	0.609422462	0.622006453	0.637750124	0.647997124	0.648539309	0.63765369	0.480092019	0.506678887	0.531455075	0.54728939	0.564398482	0.573511895	0.509789735	0.5301916	0.547640594	0.558814981	0.569109416	0.565794572
-186	0.721061243	0.720325605	0.72115932	0.721774356	0.721681613	0.723865263	0.606154673	0.625312069	0.639866763	0.648158355	0.647185801	0.634104531	0.48246001	0.50666817	0.530164928	0.547493038	0.566855599	0.572476885	0.510600818	0.531459586	0.54649925	0.561167638	0.569426845	0.564349332
-185	0.719810414	0.720280335	0.720344008	0.722220165	0.725664413	0.720821606	0.606095257	0.624360221	0.63980182	0.64816844	0.647887365	0.62134928	0.476721102	0.505370557	0.526764004	0.545791388	0.566002437	0.573658271	0.509216105	0.529762498	0.544714715	0.559739139	0.56871971	0.565736445
-184	0.720014992	0.720033375	0.721230171	0.722039335	0.722537282	0.724193748	0.606339768	0.622782535	0.638111703	0.645347193	0.647400616	0.644875716	0.479591027	0.504168099	0.527625525	0.549101005	0.56764891	0.575457871	0.509185826	0.527430526	0.547293499	0.559275173	0.564503126	0.565366863
-183	0.720293615	0.719533209	0.72069464	0.720698679	0.722479968	0.724496133	0.605191105	0.622483667	0.636823285	0.643738837	0.646714426	0.661532078	0.478010674	0.505558089	0.518647797	0.548887295	0.567317862	0.565203564	0.509036532	0.529219925	0.542556457	0.561277549	0.566325958	0.563271946
-182	0.720142391	0.719470353	0.720431794	0.721246978	0.72418489	0.724210767	0.604776495	0.622810469	0.639653623	0.646543697	0.632852631	0.634680094	0.47994497	0.506112921	0.53068958	0.550490377	0.561419513	0.572428096	0.509372274	0.528542591	0.545364147	0.561306738	0.566354073	0.565951999
-181	0.719787544	0.719849216	0.720800162	0.721622517	0.722718218	0.725167382	0.606245544	0.625028812	0.63972519	0.645870729	0.650169444	0.642072362	0.481610954	0.503775714	0.530098745	0.544453484	0.560352804	0.573641192	0.510112681	0.52954483	0.544892052	0.561995348	0.568141982	0.565978402
-180	0.720400134	0.719317163	0.720637195	0.721663262	0.723341823	0.724500732	0.607632654	0.623602155	0.636888453	0.64282016	0.6442256	0.637801884	0.480866824	0.503614497	0.53025104	0.547173485	0.567082112	0.567605914	0.511171989	0.529979569	0.548316716	0.56015393	0.569127674	0.566244108
-179	0.719968947	0.719973122	0.719381027	0.721585413	0.722622113	0.723314255	0.608210923	0.626776353	0.638870777	0.647552241	0.643207512	0.627514529	0.481896664	0.500049771	0.530536847	0.549435675	0.561116819	0.565740053	0.510051086	0.529285072	0.546602135	0.561354598	0.569659342	0.566117021
-178	0.720379415	0.719078604	0.720119528	0.721768819	0.722618318	0.728600323	0.607127382	0.622926362	0.640713069	0.646345859	0.646008187	0.637770386	0.482667029	0.507012845	0.531179622	0.535759648	0.566780383	0.572542409	0.510573118	0.52914245	0.545131508	0.558956731	0.571325195	0.564927271
-177	0.720184582	0.720049781	0.719330613	0.720925797	0.723581685	0.723449995	0.606109908	0.625154459	0.638186583	0.64530068	0.64546023	0.630478747	0.482189481	0.504736966	0.527316744	0.548594925	0.561922628	0.573630521	0.511976297	0.530893278	0.545624966	0.560096629	0.570840789	0.565474954
-176	0.719740585	0.720165295	0.719778435	0.721575053	0.722800484	0.723126948	0.607695385	0.624417119	0.638735908	0.646804257	0.645383251	0.628183258	0.480271989	0.506666657	0.530502772	0.527317968	0.563253563	0.576072711	0.509002202	0.530831832	0.544490005	0.558432042	0.568163783	0.56564211
-175	0.719765962	0.718697892	0.720157703	0.72144405	0.723275867	0.72263684	0.607059922	0.622592567	0.638184788	0.64365011	0.649162708	0.624296524	0.481213264	0.504319466	0.524871594	0.537584609	0.552564828	0.575644525	0.509519145	0.528646667	0.545221512	0.557705598	0.565792518	0.564506525
-174	0.719720505	0.718572973	0.719562918	0.720155374	0.722095706	0.722767945	0.60835246	0.624973695	0.640301571	0.641599394	0.64754836	0.591858043	0.479388746	0.506076051	0.531737972	0.547108954	0.558083468	0.571849766	0.508238612	0.52878948	0.546952462	0.558541237	0.569696134	0.564391061
-173	0.7196815	0.719066199	0.718832388	0.719987386	0.721170916	0.720809124	0.60506448	0.620404359	0.639978951	0.649218385	0.649161272	0.60866098	0.480879601	0.506840541	0.531972519	0.550050532	0.55618804	0.565635566	0.508813178	0.529667097	0.544664655	0.558382931	0.566783545	0.565422472
-172	0.719335653	0.718995462	0.719110178	0.721088499	0.722315751	0.721910921	0.606826643	0.623703381	0.641470794	0.649414138	0.654501685	0.63882437	0.481550313	0.505374354	0.531093375	0.552635606	0.562407887	0.569755577	0.510797839	0.528737929	0.546712239	0.558160485	0.566662404	0.564830388
-171	0.719474664	0.718878852	0.718647146	0.71999022	0.720637581	0.721904654	0.60822902	0.622045278	0.63865489	0.648849572	0.648217804	0.64095403	0.481384851	0.50822917	0.529758712	0.545821089	0.565122338	0.572496523	0.510861039	0.528652158	0.546370922	0.559657243	0.56774523	0.565212681
-170	0.719063215	0.7188474	0.718601549	0.720202163	0.720657172	0.724263983	0.606672031	0.625826719	0.638886056	0.645316462	0.639832817	0.627662309	0.482412067	0.509280891	0.536402899	0.545773225	0.561895343	0.572361539	0.511579318	0.531104022	0.547412225	0.558983189	0.569050045	0.567270902
-169	0.719276801	0.719113317	0.71953013	0.719494607	0.720311818	0.721929293	0.607774536	0.625428024	0.638990663	0.644869814	0.647667445	0.627970337	0.483797278	0.50912296	0.52809042	0.553720417	0.566779211	0.574136127	0.511214051	0.532274483	0.54532108	0.56077931	0.568201504	0.565533955
-168	0.719167444	0.718460793	0.720258906	0.72059273	0.720152865	0.723770812	0.607051332	0.627172174	0.644529851	0.647865358	0.647534808	0.592581882	0.484244665	0.509011831	0.531443812	0.552306264	0.568770996	0.577949408	0.511473362	0.530566884	0.546020289	0.559346726	0.572869982	0.564744636
-167	0.718923173	0.717837758	0.719273125	0.718777652	0.722774056	0.72068343	0.609243773	0.627139709	0.643349416	0.651483299	0.648082741	0.639794195	0.484323055	0.510770588	0.531887068	0.548584336	0.555286028	0.577450447	0.511568309	0.530090698	0.545570365	0.561488085	0.570052036	0.567943087
-166	0.718869238	0.717903608	0.718517093	0.719616316	0.720062622	0.723916772	0.607842278	0.627083462	0.641361326	0.64873104	0.650665693	0.643039043	0.482467667	0.505176626	0.526399443	0.550099492	0.558222034	0.576775662	0.510137431	0.527679043	0.545113557	0.558469107	0.567679802	0.565469729
-165	0.718304598	0.718182096	0.718752471	0.719792509	0.72097352	0.721629309	0.605379619	0.623817833	0.639859258	0.648332935	0.655021708	0.639934306	0.481037951	0.507157846	0.530898536	0.547339058	0.550594574	0.575748895	0.507948177	0.527238868	0.543728728	0.555759798	0.569869626	0.564751494
-164	0.718582149	0.717904836	0.718673615	0.719569119	0.718388557	0.720782052	0.60638896	0.624551167	0.640349313	0.646468863	0.646976469	0.642335024	0.48010395	0.501617471	0.524176697	0.551754988	0.564749089	0.57008052	0.50897487	0.526455803	0.543096256	0.559295889	0.567699521	0.56574805
-163	0.717570927	0.718248075	0.717767779	0.720811422	0.720814301	0.719397516	0.605741919	0.624400068	0.640157425	0.645342623	0.644953534	0.640153714	0.482206568	0.504561521	0.528525883	0.546887904	0.557283531	0.572280839	0.508145968	0.52701057	0.544020853	0.557827223	0.564511926	0.564076222
-162	0.717791321	0.718088002	0.717907929	0.719990861	0.719866903	0.72074232	0.605077202	0.62350843	0.634953489	0.646350015	0.648121515	0.64760168	0.4810987	0.507325281	0.531212112	0.538037636	0.554574027	0.576068759	0.508276648	0.529326072	0.546532653	0.558822574	0.567485917	0.565391303
-161	0.717937627	0.71745938	0.719062441	0.719110796	0.720855034	0.723776575	0.605078723	0.624774991	0.636448422	0.6441952	0.650272867	0.643961785	0.484580282	0.509587338	0.532979318	0.552079787	0.564704883	0.57247245	0.509461379	0.529243647	0.544866516	0.560441398	0.565138751	0.56545241
-160	0.718258617	0.717894263	0.703893551	0.718232455	0.720640893	0.723441212	0.60640062	0.628510191	0.639113019	0.650186516	0.636169815	0.64080385	0.484844968	0.509130466	0.532714356	0.555414326	0.57022804	0.575206183	0.509731636	0.530774387	0.546516876	0.559404695	0.569966758	0.567683186
-159	0.717276159	0.717123837	0.717710885	0.718609036	0.71929392	0.719969766	0.608663295	0.628608115	0.640750314	0.65125505	0.648878016	0.642649056	0.489119398	0.512278516	0.534070136	0.557543672	0.563317287	0.577854559	0.509988331	0.529674773	0.54891828	0.562282338	0.567623225	0.569233825
-158	0.717804841	0.716658694	0.717415404	0.718471031	0.719651152	0.71986867	0.607891148	0.626767462	0.639834722	0.645427273	0.644507352	0.642956403	0.488613969	0.511690826	0.537063933	0.556695185	0.571405425	0.579667112	0.510246455	0.531082041	0.547206549	0.562387355	0.56798076	0.569217412
-157	0.717166246	0.716806873	0.717608396	0.718189497	0.719887741	0.721809667	0.611013915	0.628601631	0.641334291	0.639356996	0.641053281	0.645586373	0.488829458	0.499737959	0.535440471	0.55515776	0.575036803	0.580503928	0.509523647	0.527567744	0.54667827	0.560136308	0.569659225	0.56671976
-156	0.716463765	0.716147722	0.717016818	0.717469409	0.71979593	0.719442319	0.606629833	0.626492951	0.639063908	0.656481351	0.648431022	0.643816152	0.486851152	0.51278773	0.534595065	0.554952085	0.568641769	0.578280057	0.508626314	0.52940584	0.548318704	0.558067816	0.567928847	0.564705993
-155	0.716597006	0.716302832	0.717068761	0.719439334	0.719001829	0.72106201	0.60967467	0.623218972	0.643465672	0.649515692	0.645736148	0.648320418	0.486001106	0.512843635	0.535121546	0.552281927	0.572400923	0.582679819	0.506292019	0.529675642	0.544688833	0.558874869	0.569457767	0.569609266
-154	0.716914302	0.716079374	0.716941355	0.717531274	0.719297429	0.722050701	0.607503409	0.627573436	0.641031549	0.652454853	0.633049817	0.637330698	0.485978841	0.50894482	0.530727254	0.550676557	0.571317884	0.580747938	0.504366907	0.527603321	0.545113926	0.557899959	0.565123972	0.565834378
-153	0.716476873	0.715719564	0.717751784	0.716960752	0.718805517	0.721069828	0.606589896	0.623051015	0.642340719	0.64236069	0.651843022	0.646352054	0.486075982	0.509091396	0.535566302	0.551454793	0.578249291	0.575812634	0.504633679	0.526824783	0.546780535	0.559024251	0.56728232	0.566940679
-152	0.716085349	0.71543317	0.715918678	0.716986436	0.718189673	0.719229352	0.607449252	0.627175992	0.64093026	0.643176033	0.654321721	0.64787476	0.485093947	0.511115346	0.53691787	0.554236933	0.567081896	0.579030633	0.508570575	0.526214896	0.544876138	0.560203503	0.565022173	0.566261681
-151	0.716105835	0.715355909	0.716091947	0.717854083	0.719196369	0.719668897	0.607743317	0.625277408	0.642562237	0.642285826	0.653079818	0.639560068	0.486398649	0.513223586	0.537793049	0.555876363	0.563079714	0.581210102	0.507551559	0.530457853	0.548076191	0.557067821	0.569495028	0.566617678
-150	0.715821011	0.715014849	0.701302713	0.71704359	0.718088055	0.717526966	0.608510305	0.630024071	0.643210747	0.650491438	0.652375275	0.652392473	0.48736259	0.513649684	0.538091483	0.55683495	0.57685647	0.583964132	0.508961637	0.531250976	0.547285354	0.560115779	0.568737508	0.568969915
-149	0.715774409	0.716197328	0.715987995	0.717838406	0.718840783	0.71550325	0.609026775	0.630311599	0.643060496	0.649528082	0.650702515	0.648122068	0.488693128	0.515929408	0.53711386	0.556326644	0.575788802	0.579534706	0.507581683	0.529523945	0.549523816	0.559717272	0.568028556	0.569024577
-148	0.716034438	0.715558774	0.714562219	0.715609432	0.718545532	0.717185823	0.611111442	0.629593038	0.648784982	0.649669339	0.653878682	0.650905115	0.489319562	0.517023496	0.53887038	0.553572442	0.571141882	0.58447481	0.509686766	0.532070346	0.54721194	0.562769723	0.569055696	0.569392664
-147	0.715195783	0.7150781	0.714930008	0.715411099	0.716435874	0.717450359	0.610610877	0.630136393	0.640960492	0.648485311	0.652607744	0.645907299	0.490838412	0.515843093	0.537595768	0.55739981	0.581933463	0.584432926	0.508715284	0.530271708	0.549159277	0.562013391	0.570829164	0.571178728
-146	0.715944905	0.714884697	0.714665693	0.71691323	0.715831789	0.719314155	0.610704312	0.628333753	0.643114004	0.655913953	0.654618703	0.650071572	0.488252207	0.515133202	0.537729484	0.558973977	0.576302604	0.582979037	0.506369058	0.530341384	0.547497657	0.561625513	0.56808079	0.570419131
-145	0.715175681	0.714918097	0.714745003	0.714470455	0.715702015	0.718783696	0.609280479	0.62861041	0.643997823	0.654660762	0.650188651	0.645389108	0.486987298	0.515619166	0.538464282	0.558675786	0.577590368	0.58276254	0.504267613	0.526159508	0.546129554	0.557484541	0.566168937	0.568809517
-144	0.714919774	0.71450717	0.715400289	0.71542375	0.716130032	0.719303453	0.608465705	0.627219956	0.640990344	0.649417639	0.654311767	0.646582349	0.486246119	0.511719927	0.536450427	0.557548351	0.57503356	0.585460158	0.502593867	0.526695597	0.544990318	0.558124771	0.568413509	0.567548661
-143	0.714210102	0.71433765	0.714151189	0.714714012	0.715381031	0.716466207	0.609427917	0.627527243	0.644637832	0.648676872	0.652092758	0.6442012	0.485833398	0.513210071	0.536573577	0.552898498	0.563850101	0.577629997	0.503027035	0.525211748	0.544537358	0.559029838	0.568528425	0.56659967
-142	0.71474739	0.714220671	0.714251086	0.716445034	0.714716873	0.718156705	0.607401493	0.629631234	0.641632032	0.648987448	0.638660108	0.646986172	0.485017258	0.509990999	0.53508682	0.558798649	0.578006149	0.582581801	0.501000976	0.526391792	0.545469834	0.560851291	0.568637118	0.567836496
-141	0.714513632	0.714811627	0.714691965	0.714863686	0.718522114	0.716969038	0.608328609	0.628980858	0.643809563	0.655386264	0.656764393	0.642297977	0.48754158	0.515164834	0.537671684	0.557596179	0.577396974	0.582891437	0.503497021	0.528963686	0.547123246	0.560079411	0.568887046	0.569020417
-140	0.714094093	0.713678584	0.713619454	0.714084463	0.713252914	0.71642297	0.61019419	0.627208335	0.643418546	0.651865411	0.655950238	0.64142785	0.488779114	0.512628425	0.539355105	0.559868589	0.577289364	0.585997998	0.503890805	0.529307527	0.545562183	0.562694133	0.569635698	0.571900483
-139	0.71371978	0.713671534	0.713793892	0.713551346	0.713523301	0.716071818	0.61033282	0.628660022	0.642422099	0.654766226	0.653396024	0.646933645	0.488971757	0.513319101	0.533962277	0.562862952	0.578185594	0.586276387	0.503840838	0.529862135	0.547434965	0.56042742	0.571200767	0.570519117
-138	0.714674498	0.713017752	0.713565241	0.712759517	0.717521613	0.718620529	0.60947808	0.630200087	0.640559567	0.653469191	0.65435226	0.6454132	0.488566073	0.516442965	0.539660018	0.559419779	0.578124835	0.587299676	0.505696064	0.528319775	0.547042774	0.564070704	0.570567394	0.573317892
-137	0.71422322	0.712664726	0.713727514	0.713420053	0.715822874	0.715227389	0.611644655	0.629842123	0.646402139	0.655970405	0.65790226	0.644618189	0.490220689	0.515258702	0.542763151	0.559839721	0.58059323	0.587259678	0.503959798	0.526857626	0.54681546	0.562026876	0.572511063	0.57084915
-136	0.713403984	0.71393353	0.713479618	0.714424083	0.715953936	0.718186923	0.608493275	0.63040391	0.643532836	0.652729153	0.656286316	0.649102133	0.489865871	0.517118038	0.541540316	0.566755499	0.582333092	0.583401706	0.501889527	0.524574262	0.547023311	0.562006528	0.569205834	0.572082072
-135	0.713118988	0.71288833	0.712878313	0.714411686	0.714617535	0.716846317	0.607892042	0.625551957	0.642909748	0.655177115	0.661251335	0.644958322	0.488163033	0.510299879	0.540994524	0.563999703	0.57601601	0.588182827	0.499239043	0.523888996	0.542626684	0.55931736	0.571102587	0.571093209
-134	0.713494676	0.712170888	0.71245776	0.713251004	0.713598777	0.713078946	0.608713254	0.627498206	0.639018581	0.652205225	0.656710157	0.652246873	0.48669692	0.517954594	0.541222568	0.562548507	0.580933095	0.587429983	0.498864915	0.52368749	0.543673884	0.556749396	0.570974105	0.569754707
-133	0.712636735	0.712301249	0.713480999	0.712998947	0.713556135	0.715425553	0.608194281	0.628313476	0.645832371	0.648082298	0.656393922	0.650328428	0.485929295	0.512707561	0.539815245	0.562415584	0.578239841	0.586269956	0.49841902	0.520775973	0.542510861	0.560417385	0.570561463	0.569379416
-132	0.712492759	0.711790463	0.712571212	0.71164935	0.71230774	0.713991182	0.605250506	0.625957411	0.639394385	0.650585771	0.658524208	0.646379962	0.486535576	0.515615246	0.539516434	0.561282097	0.579851681	0.587578181	0.498379876	0.522800791	0.542131842	0.560083592	0.570565694	0.571130207
-131	0.712769153	0.711977473	0.712588863	0.713001839	0.713843828	0.713680718	0.607312672	0.627833056	0.644651302	0.657674937	0.651794696	0.647916352	0.489272939	0.516419664	0.542246826	0.559760904	0.581304978	0.581526729	0.500167718	0.524929555	0.543683009	0.558259376	0.570123902	0.571031628
-130	0.712416406	0.711922162	0.712379929	0.712276323	0.712781523	0.713218044	0.608474408	0.63112329	0.644341074	0.651551315	0.654887159	0.650472247	0.48889201	0.515685262	0.542136697	0.561037932	0.58255341	0.594490308	0.502710768	0.524682968	0.544681311	0.558459578	0.569053549	0.573682457
-129	0.712336488	0.71162541	0.712358775	0.712674392	0.713271199	0.712187798	0.608681803	0.629577092	0.644817787	0.65303904	0.655468592	0.649532553	0.488930554	0.519264273	0.544207413	0.565001803	0.58588005	0.587558236	0.501824616	0.526492589	0.545572378	0.561378644	0.573136102	0.572400966
-128	0.71200075	0.711436973	0.712058199	0.711235308	0.712547546	0.712619946	0.609781112	0.631644525	0.649742039	0.654970888	0.656774038	0.654923114	0.489561859	0.517775854	0.544756001	0.568252351	0.586528532	0.592908962	0.503194992	0.526915203	0.545291788	0.561092648	0.573547004	0.574368581
-127	0.711992443	0.710903027	0.710883031	0.71228772	0.714527382	0.716684375	0.61192108	0.631715083	0.647869217	0.658464451	0.6575013	0.65464511	0.490565035	0.520446357	0.540692727	0.566593223	0.583270542	0.593306774	0.501139948	0.523118513	0.544985571	0.560151488	0.571461164	0.575881663
-126	0.711651657	0.711565385	0.711420073	0.711951838	0.713234688	0.71315134	0.610612792	0.632136072	0.647543069	0.656066195	0.655829513	0.652309308	0.489658213	0.515553511	0.543139715	0.562975167	0.584248325	0.593802536	0.498434383	0.522257355	0.542847132	0.560851421	0.570614524	0.574359529
-125	0.711292081	0.711249839	0.711517481	0.711473122	0.711484345	0.71241795	0.608487741	0.63077683	0.647284332	0.657642162	0.65964947	0.65356717	0.489337873	0.51757761	0.544495943	0.566710618	0.584552955	0.59517447	0.496191032	0.521863648	0.542162354	0.559730227	0.568676225	0.571793802
-124	0.710876915	0.710836301	0.710996218	0.711188705	0.711237519	0.711703315	0.607515128	0.630366443	0.645785465	0.661903674	0.659501232	0.650926703	0.49009561	0.519338217	0.545399079	0.569108795	0.585940783	0.595355093	0.494776269	0.518820974	0.541739287	0.557363594	0.57050966	0.572733585
-123	0.711641198	0.710884231	0.711294473	0.711411679	0.713395643	0.713569716	0.607858149	0.631615993	0.650559311	0.656085751	0.658311733	0.653894783	0.488582708	0.520156598	0.546117219	0.56900042	0.585521593	0.596547275	0.495464306	0.51976805	0.540035979	0.556730085	0.568952024	0.572485543
-122	0.710707532	0.711136676	0.712455417	0.713092624	0.714523797	0.713751859	0.606505379	0.629256143	0.645445817	0.65579417	0.662181942	0.655082049	0.488256423	0.519555997	0.541567446	0.567603908	0.585287074	0.597305812	0.494839238	0.51899096	0.541090729	0.558599464	0.571220229	0.571862768
-121	0.711310296	0.710875441	0.710461149	0.712788195	0.710762854	0.714923346	0.608435385	0.628483282	0.64636137	0.653314125	0.663632235	0.651652277	0.488521315	0.516602304	0.544444492	0.57398979	0.583536922	0.597852927	0.497095737	0.520289173	0.540943814	0.55609057	0.572433852	0.574723353
-120	0.710768679	0.710007668	0.710823735	0.710841851	0.711135988	0.712868538	0.608514522	0.632483944	0.652341953	0.662304052	0.661974169	0.654606998	0.489912844	0.519296895	0.549188207	0.571170405	0.588145158	0.596121789	0.49629236	0.520889807	0.544935837	0.560715367	0.572145973	0.575433308
-119	0.71052984	0.710509697	0.710329846	0.712298238	0.713571052	0.714982793	0.609351501	0.630869794	0.64785209	0.65667059	0.656122849	0.654829262	0.490126579	0.5220469	0.551323698	0.569133788	0.586185415	0.599767607	0.50078901	0.523570603	0.544202518	0.560703799	0.572951464	0.576366193
-118	0.709879533	0.709973225	0.710403591	0.711595875	0.711375352	0.716515516	0.610384096	0.634782334	0.649107137	0.657040451	0.656450557	0.652286755	0.491429659	0.522341031	0.551574711	0.573090255	0.589592553	0.600134822	0.498541095	0.524203525	0.544575672	0.560955824	0.575703336	0.577878299
-117	0.710115729	0.71042094	0.710272262	0.711699171	0.71005038	0.711439147	0.610029232	0.633911152	0.651278498	0.661275968	0.660443916	0.655725282	0.491439329	0.522711827	0.548549951	0.573074346	0.585775068	0.599718525	0.496131359	0.521109286	0.543156169	0.561431038	0.575053618	0.577228113
-116	0.710245805	0.710036568	0.711379426	0.712911671	0.712579457	0.712609263	0.608433225	0.633489648	0.651512321	0.663459804	0.663892447	0.653896523	0.492065687	0.522521304	0.548564126	0.568949918	0.594324801	0.601748043	0.495195172	0.519861409	0.544102208	0.561493126	0.571467805	0.576751126
-115	0.709505499	0.709651595	0.709263677	0.709998872	0.710144692	0.711716013	0.609022777	0.63223346	0.648899965	0.660700569	0.660494463	0.652377866	0.49065919	0.523774135	0.547641262	0.574487494	0.58762065	0.60227084	0.492322891	0.518271882	0.540593565	0.560593518	0.57278625	0.575970771
-114	0.709911952	0.708977008	0.70887101	0.711439143	0.71022472	0.712873592	0.610876156	0.633826031	0.650238213	0.663122088	0.662993477	0.66007899	0.489449391	0.523311068	0.547277557	0.573196726	0.595882983	0.602068141	0.49039122	0.518048096	0.538988714	0.557563385	0.569773595	0.57489046
-113	0.709980439	0.70934366	0.71028575	0.712079759	0.710982836	0.711904343	0.60934992	0.630369384	0.651331417	0.661493168	0.66748633	0.658517264	0.485384434	0.520260853	0.550575493	0.563657606	0.591547367	0.600430095	0.48810638	0.514882025	0.536331058	0.557820085	0.568799603	0.57381378
-112	0.709437809	0.709678711	0.709963443	0.711167495	0.712136945	0.711829783	0.606182514	0.630034943	0.650000945	0.663063043	0.657286216	0.655042361	0.48616669	0.521106241	0.551653143	0.575755335	0.595070278	0.602122667	0.486671655	0.515948443	0.539460807	0.557126959	0.572416345	0.575442547
-111	0.709149268	0.707917535	0.710162185	0.71071437	0.71097754	0.710255397	0.605965336	0.632388728	0.653708914	0.664804851	0.656229465	0.6628176	0.488554327	0.521198265	0.553099895	0.572448302	0.591573136	0.604939999	0.489797624	0.515440238	0.54155211	0.559334481	0.574048891	0.576374552
-110	0.709733035	0.709568884	0.709751711	0.711038738	0.711712175	0.713610114	0.608800552	0.635737496	0.650889703	0.662767539	0.663651375	0.657771545	0.488105753	0.521044649	0.548613848	0.572327686	0.59531485	0.604059471	0.490903951	0.51792679	0.543592225	0.560614938	0.573829354	0.579266254
-109	0.709677272	0.709994917	0.709693734	0.71127623	0.711249632	0.713854533	0.611976949	0.636192928	0.65278847	0.662417273	0.666529008	0.660558565	0.488076972	0.522412075	0.557738008	0.577872241	0.597269305	0.602472732	0.49389294	0.520242842	0.545443322	0.561552186	0.576004777	0.579363608
-108	0.709165186	0.70913067	0.710412112	0.711398408	0.71276233	0.713828813	0.612541174	0.633195775	0.655580091	0.664826464	0.671625761	0.666942469	0.491117024	0.52463916	0.547387382	0.577265531	0.603900099	0.607707961	0.493500016	0.519171661	0.543451291	0.564426286	0.577132181	0.579308693
-107	0.709549666	0.709225375	0.710056252	0.712181248	0.709256247	0.71166496	0.611879319	0.635419787	0.655204125	0.66909565	0.667904672	0.661625889	0.489612966	0.525858146	0.557141541	0.57994852	0.595174784	0.604347778	0.490519628	0.519252508	0.543421927	0.564345759	0.575213761	0.582421595
-106	0.709691904	0.709374777	0.709941033	0.711376702	0.711290071	0.711618932	0.610695515	0.635929977	0.656286513	0.668417103	0.670888367	0.663963824	0.49026996	0.52617346	0.55268396	0.578828661	0.596502277	0.607962693	0.489247117	0.51839715	0.539062927	0.561556062	0.577089293	0.582300799
-105	0.708939928	0.709534736	0.710036812	0.711299375	0.71106524	0.712889129	0.610791811	0.637342129	0.654580864	0.671220718	0.666821428	0.670517122	0.487256408	0.524121573	0.554313067	0.574455979	0.599651821	0.608187705	0.482116035	0.517106764	0.539031792	0.559058171	0.575832389	0.583322052
-104	0.709613136	0.708926093	0.710886781	0.711351968	0.710570172	0.711861483	0.611782368	0.635511136	0.65807811	0.670829124	0.673879349	0.667201251	0.486254019	0.523509276	0.555536091	0.577945636	0.600891697	0.613301327	0.481962504	0.512912901	0.53844014	0.559088452	0.571431237	0.583218986
-103	0.708571164	0.70795619	0.709970656	0.710243766	0.711441632	0.710536356	0.608475559	0.635445872	0.655597267	0.671429028	0.670961616	0.67069789	0.481674301	0.52189404	0.553853156	0.579419859	0.598551796	0.611919829	0.478094855	0.51369718	0.539785011	0.558947624	0.575251629	0.582783659
-102	0.708921557	0.708964316	0.709762707	0.71163655	0.711330858	0.712039025	0.607045626	0.634824357	0.65764879	0.667896768	0.671237612	0.667374145	0.483702043	0.520640045	0.552484474	0.581740948	0.601607837	0.614168332	0.480749671	0.510838466	0.539214503	0.560015714	0.575813483	0.582776214
-101	0.708548942	0.70919131	0.709224769	0.71207553	0.711251296	0.712670496	0.608485145	0.636972663	0.656605481	0.668238696	0.671547023	0.664237649	0.481433907	0.519796078	0.554472052	0.577464074	0.595396695	0.613714749	0.477701591	0.512468152	0.539757813	0.558724113	0.574519575	0.584599951
-100	0.708723582	0.708870749	0.709695898	0.711400747	0.713097367	0.712410503	0.609863428	0.63638834	0.658005839	0.673129256	0.673638778	0.674676806	0.484975291	0.519816922	0.557439085	0.571488928	0.602976413	0.609896598	0.481640879	0.51369853	0.536907633	0.561656669	0.576182798	0.58543392
-99	0.708302551	0.709260553	0.710033527	0.712023741	0.711988752	0.711727038	0.608411872	0.637477763	0.657969632	0.672824431	0.675821114	0.66873482	0.483191168	0.520381241	0.555040454	0.583767361	0.599833871	0.614871738	0.482262598	0.515413669	0.541407991	0.562395244	0.580501606	0.58602152
-98	0.709302401	0.709664728	0.710275472	0.711146078	0.713129358	0.711726669	0.610570422	0.638270957	0.658501863	0.672477864	0.678003116	0.674081153	0.483979604	0.524640838	0.55971411	0.582679403	0.592602368	0.614870616	0.481929258	0.516153826	0.543238637	0.562612808	0.580707916	0.587672805
-97	0.708615626	0.709700257	0.71095589	0.712120997	0.713525057	0.712080973	0.61064292	0.638551757	0.662206555	0.676406276	0.675535612	0.673748288	0.485600408	0.525489119	0.56197127	0.582619996	0.607776892	0.620322445	0.481096711	0.514651768	0.544848789	0.566724377	0.577867514	0.589317048
-96	0.708874876	0.70903951	0.709386756	0.71420403	0.713081243	0.712674446	0.60899882	0.639350854	0.657018242	0.673222984	0.671578489	0.673951753	0.486320449	0.527135321	0.557938429	0.580051042	0.605108778	0.621334435	0.480515012	0.51308073	0.541813048	0.563733594	0.581113936	0.590264688
-95	0.708641733	0.709245336	0.710266672	0.710957412	0.711594749	0.713195951	0.575843495	0.61026037	0.637861106	0.660026228	0.671767302	0.680008205	0.438614917	0.485674534	0.520416448	0.557339801	0.585144472	0.613968999	0.440199792	0.478991444	0.513833327	0.539424568	0.563535396	0.587620185
-94	0.708027784	0.709581936	0.71160001	0.713738178	0.715213403	0.715988131	0.574668784	0.608112937	0.638964585	0.661262929	0.674055291	0.677003965	0.436486572	0.482589944	0.522319533	0.552143986	0.582322848	0.613449464	0.437188917	0.473544761	0.50985255	0.539636143	0.561027227	0.584609228
-93	0.707416214	0.708879263	0.710807717	0.712021522	0.711319628	0.713939438	0.571675315	0.607066524	0.636809406	0.658469955	0.670430928	0.675927624	0.429089689	0.478489952	0.519573956	0.552601962	0.584391091	0.612962292	0.433058679	0.471688598	0.509553312	0.537912041	0.560044946	0.584919542
-92	0.707447909	0.708972682	0.710866365	0.712662692	0.713279244	0.713221428	0.569815835	0.603737396	0.637431131	0.660400173	0.674405157	0.674706517	0.428374129	0.477870344	0.521713143	0.554805226	0.585596565	0.613171359	0.430689194	0.471184479	0.508036589	0.535713635	0.562499593	0.586985767
-91	0.708661859	0.709600134	0.711624135	0.712440315	0.716653297	0.713331557	0.56899932	0.60579168	0.639974635	0.661427416	0.676101079	0.678328702	0.427293823	0.476648208	0.525499761	0.555372551	0.586981881	0.613496993	0.431036116	0.476669669	0.510599129	0.539347562	0.564149399	0.588294686
-90	0.708421477	0.710473335	0.711409945	0.714075173	0.71453323	0.716316557	0.566292637	0.604428938	0.637234183	0.660266359	0.669055857	0.678318825	0.427835045	0.479206194	0.52419054	0.556265345	0.589301904	0.612416412	0.433965043	0.477243798	0.512231969	0.542325821	0.566102358	0.587942786
-89	0.708423314	0.709638555	0.711290384	0.712976705	0.714245429	0.714508606	0.56978631	0.606683371	0.637133117	0.661654589	0.676314913	0.678457865	0.430520471	0.479059376	0.522875901	0.561847752	0.592924541	0.617581743	0.437166225	0.478050677	0.513827058	0.545774583	0.568055492	0.592416718
-88	0.70821658	0.710134642	0.711849388	0.713808738	0.717035703	0.71577956	0.57055589	0.608123389	0.642193572	0.664353126	0.672538699	0.680236154	0.430034702	0.482406655	0.528545321	0.557771032	0.589694628	0.619783468	0.437503583	0.478721949	0.517079401	0.54550053	0.570445833	0.592842932
-87	0.70948746	0.710741581	0.712406421	0.71546532	0.716511883	0.715906309	0.569785174	0.609269833	0.643073258	0.664075446	0.680058714	0.683003704	0.430825032	0.48257473	0.530105953	0.563301346	0.596610297	0.622732961	0.435276975	0.476093291	0.51606192	0.545739233	0.572095724	0.594086023
-86	0.70864137	0.710340192	0.712788622	0.713413371	0.716357015	0.716752741	0.568266753	0.608243688	0.640645509	0.666052476	0.676230425	0.67815773	0.430076467	0.482287262	0.531443206	0.561118863	0.59350377	0.626781719	0.431317045	0.476561321	0.514076111	0.543957801	0.570656853	0.596427587
-85	0.708628382	0.710703895	0.71222865	0.713509868	0.715774778	0.715627118	0.568884762	0.607072214	0.642452345	0.665425152	0.679293772	0.684463118	0.427728189	0.483450376	0.529089282	0.570770768	0.58980055	0.627718507	0.42887873	0.47002903	0.512300237	0.542341248	0.566662774	0.594444542
-84	0.708418504	0.709579119	0.710668599	0.713357397	0.716234918	0.713292661	0.563414338	0.604122695	0.641007096	0.667827743	0.680119711	0.685979229	0.422665856	0.476105492	0.525112659	0.561400502	0.595017272	0.623133901	0.42070258	0.46521447	0.507945724	0.538960079	0.566735433	0.593946966
-83	0.707377925	0.709280557	0.711491208	0.712596272	0.713590429	0.716413657	0.561837404	0.603077454	0.637913039	0.662503744	0.677081384	0.682336844	0.418382144	0.474231382	0.524849547	0.560425672	0.590368898	0.625191057	0.420010627	0.461169385	0.505906036	0.537933933	0.564328404	0.594358568
-82	0.707449764	0.710154107	0.712651584	0.714821552	0.715918113	0.716145207	0.560369719	0.600637358	0.640228072	0.660585578	0.680501365	0.672103375	0.414470814	0.471880246	0.521283834	0.555152025	0.5913217	0.623811911	0.415008386	0.459089973	0.505064429	0.536081779	0.562655747	0.593644765
-81	0.707851905	0.709533691	0.711002077	0.713585858	0.71575606	0.718703837	0.558650468	0.601532628	0.637555286	0.6634232	0.678215544	0.688307952	0.41600324	0.472108171	0.522860168	0.5624492	0.58694501	0.621188252	0.416559574	0.46352473	0.507046542	0.539165532	0.56625587	0.595438017
-80	0.70634391	0.709086581	0.710922903	0.713032394	0.713168155	0.717710909	0.560254203	0.603897444	0.6400564	0.663626916	0.678627183	0.681390442	0.413178689	0.471434795	0.525009455	0.564018248	0.590107792	0.624275657	0.417062165	0.46421609	0.506622959	0.542358379	0.564298679	0.595736135
-79	0.705826608	0.706983061	0.709840034	0.710360553	0.713278802	0.715632598	0.565110096	0.607733849	0.642299704	0.666074096	0.67933684	0.684890491	0.419528575	0.47845846	0.52950537	0.564657852	0.59477747	0.631122697	0.420725737	0.469906256	0.511294216	0.544588109	0.571615476	0.600802683
-78	0.708276723	0.710789491	0.712952466	0.715315553	0.717047789	0.71782734	0.565795739	0.609299327	0.642292295	0.669082521	0.684010685	0.693976722	0.42424927	0.480330227	0.529505464	0.568705965	0.594199518	0.629516603	0.427639906	0.47032771	0.511662343	0.546575658	0.569432346	0.600396596
-77	0.714512429	0.717024136	0.719639987	0.721181474	0.724254326	0.725264422	0.564312354	0.608903546	0.648725765	0.66574141	0.685670094	0.694161963	0.424345184	0.485049259	0.536668654	0.57373703	0.597413163	0.633576466	0.427075584	0.47538814	0.517640623	0.55030509	0.576362643	0.607537986
-76	0.708795501	0.710094103	0.713457973	0.714692503	0.718573859	0.720016457	0.55960037	0.604753169	0.64085551	0.663508128	0.679981234	0.68073287	0.415564268	0.477411596	0.52536026	0.565309922	0.594137343	0.624951674	0.408171722	0.456617794	0.500724257	0.535164348	0.560173247	0.594186224
-75	0.707956597	0.709912457	0.712450925	0.715356039	0.717053285	0.720430135	0.563698629	0.609909848	0.644348139	0.671763988	0.681848149	0.683323977	0.417781169	0.478200064	0.534979837	0.568762387	0.604839047	0.641252926	0.415958857	0.466591153	0.510583047	0.54590633	0.576170452	0.610551037
-74	0.717110441	0.719221307	0.722024675	0.725456496	0.72708332	0.72579185	0.558461542	0.606973055	0.644002775	0.67090571	0.688484668	0.692708717	0.399635926	0.461978302	0.5140631	0.557346367	0.578459532	0.624591938	0.403207558	0.454165822	0.495791677	0.531506013	0.558510362	0.593821322
-73	0.720351253	0.721372684	0.722888397	0.724045101	0.726692069	0.725710047	0.552308523	0.599115221	0.635635408	0.664932888	0.677737892	0.689938845	0.392101423	0.455546663	0.506802767	0.54956368	0.574606427	0.611623359	0.389249239	0.4372849	0.482039294	0.519181805	0.547023138	0.580823793
-72	0.71573347	0.71703898	0.719971599	0.721412733	0.723654622	0.724846959	0.549157266	0.594027054	0.636001934	0.662796106	0.677170401	0.682602509	0.431690046	0.492088137	0.541686088	0.58495481	0.614757374	0.644861801	0.439547775	0.487719571	0.527696586	0.563686883	0.590322073	0.619898196
-71	0.709747831	0.7109013	0.713647757	0.714400688	0.715695424	0.717692575	0.548221604	0.594279283	0.632944476	0.66082093	0.679325714	0.684397645	0.392919592	0.454671947	0.507406686	0.548047471	0.58310632	0.619390785	0.393512908	0.445107439	0.48768501	0.524454682	0.55180378	0.581812206
-70	0.71981148	0.72016847	0.722237817	0.723374292	0.726291587	0.728362884	0.555585543	0.600989423	0.63949093	0.666930577	0.682660582	0.690419106	0.424125777	0.484351525	0.538386048	0.578854489	0.610680154	0.644708769	0.428041218	0.479360057	0.522044132	0.556848809	0.58604404	0.615775692
-69	0.716650026	0.718585465	0.721193041	0.722940662	0.724560416	0.72525172	0.548648143	0.595612772	0.634456859	0.659706495	0.675747276	0.686155507	0.402769782	0.465606104	0.514554233	0.559020258	0.590445292	0.624971719	0.409764684	0.460301084	0.503660514	0.538385862	0.566144461	0.595546662
-68	0.712043729	0.713653056	0.71532197	0.717538584	0.719614519	0.719914157	0.55409844	0.598979302	0.637606467	0.668640956	0.682115638	0.690740264	0.399885858	0.460964487	0.515635857	0.558549266	0.586622293	0.623316344	0.406708543	0.458938495	0.500620994	0.538799087	0.565028222	0.597173488
-67	0.713418826	0.71546539	0.717502129	0.71902749	0.723690466	0.72355723	0.551799394	0.59902471	0.634881056	0.666264421	0.681969939	0.689238822	0.399738659	0.460573107	0.514929798	0.559286005	0.589263163	0.625170733	0.407174531	0.458250594	0.500391592	0.538965318	0.564088577	0.59639675
-66	0.712719306	0.714904403	0.717344556	0.719590595	0.721945934	0.722868798	0.552694875	0.60032696	0.637236679	0.666748877	0.680902474	0.687884039	0.401404773	0.460162677	0.51331751	0.557885442	0.591100278	0.626852898	0.408230954	0.461293442	0.505375493	0.541122972	0.56730306	0.601225043
-65	0.712963631	0.715371035	0.71751845	0.719674775	0.720911113	0.723749495	0.557118902	0.601994216	0.639591157	0.668965853	0.678774038	0.69082666	0.399951196	0.464941529	0.517501721	0.559927327	0.586329539	0.631793233	0.404654423	0.457224214	0.501693973	0.539014388	0.566925361	0.601152527
-64	0.712609767	0.714217338	0.716772947	0.718637317	0.721548631	0.72300002	0.549351451	0.597933174	0.638025077	0.663202046	0.683959313	0.685009431	0.403393175	0.467400343	0.521832049	0.564830628	0.598447106	0.63241854	0.401250623	0.455733877	0.502054092	0.538750932	0.566865523	0.601324691
-63	0.712483718	0.714387685	0.717376982	0.720262452	0.72238119	0.722571298	0.54905293	0.597941119	0.637499924	0.665689286	0.684158771	0.68665827	0.397515949	0.463708175	0.517976236	0.557617322	0.596816202	0.63237135	0.396060993	0.448445016	0.496306248	0.535053802	0.564120174	0.598175734
-62	0.712992213	0.714088017	0.717067307	0.720254227	0.724572342	0.72361202	0.548301243	0.598718134	0.636805293	0.665286165	0.684357694	0.692506026	0.395860438	0.460439008	0.515118797	0.552592137	0.596774569	0.631338699	0.394334463	0.449024321	0.496313003	0.533809055	0.562585635	0.598968519
-61	0.713307238	0.715777625	0.718000538	0.721314128	0.724228489	0.727031164	0.546406149	0.598746876	0.637538978	0.666036245	0.683054998	0.690219488	0.391937169	0.459066784	0.516114046	0.554389924	0.594594613	0.632243474	0.394984266	0.450128853	0.496734052	0.533055918	0.564267778	0.596538156
-60	0.712783445	0.715324033	0.718193336	0.720990045	0.724853275	0.723491902	0.547520591	0.596064073	0.633918762	0.662535859	0.683879322	0.690483769	0.391934017	0.456555103	0.514266091	0.557581642	0.592702323	0.629997677	0.400763311	0.451382494	0.498560859	0.536595484	0.566237598	0.598112728
-59	0.714049306	0.715631937	0.71894366	0.721986715	0.724305851	0.725523534	0.551584425	0.601851348	0.638769963	0.672090037	0.687389092	0.6931389	0.39252202	0.458581074	0.514410345	0.560799007	0.593669202	0.633704881	0.40339319	0.456719784	0.501238918	0.538827083	0.566514679	0.599768129
-58	0.715193813	0.717517361	0.720633678	0.724698633	0.726889837	0.728071729	0.553543289	0.600943351	0.63873403	0.668887135	0.684540793	0.696876215	0.394007491	0.459652542	0.515015446	0.559941455	0.591602571	0.629605586	0.40727476	0.460362354	0.50576463	0.543225601	0.573262115	0.601776844
-57	0.714938905	0.718196227	0.719655363	0.723609873	0.726114548	0.727906164	0.554645562	0.602762328	0.638870421	0.670031016	0.684836932	0.692875644	0.395149697	0.459876282	0.515072635	0.562346317	0.595693966	0.636545386	0.410659862	0.46121908	0.508100824	0.545053817	0.572214555	0.603503714
-56	0.714851797	0.717446725	0.720087826	0.722690322	0.72650424	0.725544503	0.553984245	0.604850188	0.644563499	0.670164033	0.687479558	0.694762765	0.398615937	0.460552786	0.517938437	0.561702301	0.59640424	0.635912954	0.409043797	0.462138705	0.506248195	0.543527586	0.571024658	0.604989742
-55	0.715827018	0.717765818	0.721329438	0.724680199	0.725698301	0.728577389	0.552164043	0.603518809	0.642027545	0.669876236	0.68899506	0.692519202	0.398889328	0.462319073	0.512923852	0.561124162	0.596261887	0.639533606	0.40571519	0.458823144	0.50371631	0.541908051	0.56903659	0.604615328
-54	0.71497261	0.71704646	0.719926469	0.723008923	0.725616073	0.726298128	0.548490359	0.600450888	0.637434221	0.667261345	0.685993831	0.697292594	0.398231622	0.463316083	0.518310397	0.561535789	0.599833848	0.637627128	0.40048273	0.452310421	0.501899386	0.539921301	0.569348926	0.603312549
-53	0.714923326	0.717662731	0.720361551	0.723639181	0.726421963	0.72655675	0.546368851	0.599471107	0.640588607	0.667015141	0.684539233	0.694720518	0.397240611	0.459556	0.516502714	0.562461573	0.596950574	0.637769033	0.391740294	0.448607877	0.498009073	0.535573156	0.563114211	0.600974261
-52	0.715852629	0.718383723	0.72156732	0.724230626	0.728762041	0.727149468	0.543374707	0.59548766	0.635901001	0.667861568	0.68488895	0.690173818	0.393802331	0.460227222	0.516837683	0.563202829	0.598229183	0.636885039	0.392416769	0.447529822	0.495143291	0.53327788	0.564649038	0.600302443
-51	0.716232578	0.718468234	0.72112619	0.724573142	0.728407374	0.728034022	0.54142601	0.59456677	0.635426185	0.66576536	0.679501198	0.694121293	0.389107751	0.455244578	0.514790344	0.560548724	0.595560407	0.636161433	0.392073093	0.444910243	0.493272493	0.532726192	0.563067195	0.601038063
-50	0.717295013	0.71969473	0.722750261	0.725368748	0.727645129	0.730901688	0.544503435	0.594459752	0.635557312	0.666373892	0.685226018	0.691594833	0.390125932	0.45568894	0.51104567	0.559010669	0.594841193	0.632038652	0.394504053	0.44825067	0.495249179	0.53553693	0.564976392	0.600560535
-49	0.717410853	0.720135027	0.723111746	0.726535631	0.729414121	0.731705166	0.543114574	0.595613432	0.640119282	0.667491974	0.68792718	0.694068708	0.390771121	0.455206033	0.512578135	0.556762352	0.5956322	0.634721411	0.400165039	0.452872355	0.49927318	0.538334138	0.569693608	0.599916948
-48	0.717177751	0.720213437	0.72366115	0.725270973	0.729226974	0.728806766	0.545072971	0.598627637	0.639205389	0.670219076	0.685002107	0.695720633	0.392733957	0.455579517	0.512484911	0.553608358	0.593087917	0.633075903	0.406941969	0.459808765	0.503190415	0.541138267	0.572011755	0.604040721
-47	0.717174976	0.720571034	0.724273483	0.726071402	0.730497626	0.731342838	0.551397366	0.603116802	0.64054504	0.669769565	0.686166322	0.702224397	0.394915361	0.45790177	0.515037203	0.554246436	0.593075209	0.632133256	0.412946106	0.46195858	0.507468686	0.54630093	0.573865372	0.602752371
-46	0.717806839	0.72036713	0.72413845	0.727106591	0.730974982	0.732628849	0.549505773	0.600407176	0.641773324	0.670293366	0.690041447	0.695433942	0.393954023	0.457182889	0.512594805	0.559794063	0.594397679	0.636325932	0.411581428	0.4627882	0.50554105	0.545314938	0.574490191	0.609444232
-45	0.717212053	0.72084821	0.723972983	0.725716209	0.73025863	0.732604579	0.546335672	0.601715157	0.641342326	0.668995122	0.690371318	0.695709859	0.393484733	0.457092735	0.513132445	0.557823076	0.593685942	0.631853139	0.407020074	0.45939996	0.504673354	0.543378847	0.572866831	0.606752671
-44	0.718251892	0.72051835	0.724342283	0.72642523	0.731701721	0.73294753	0.544760241	0.59851043	0.63810008	0.666472028	0.687244304	0.695160102	0.390678064	0.45432562	0.51243961	0.557439165	0.597460053	0.635723293	0.39631649	0.456267748	0.502439541	0.538275245	0.569995029	0.605405253
-43	0.718014459	0.72128664	0.723978155	0.726734611	0.732609454	0.732985886	0.539733262	0.591334105	0.634321341	0.66695954	0.684780725	0.69312876	0.387638804	0.453066421	0.509671045	0.556915461	0.595859528	0.634416192	0.393124375	0.446007079	0.493479908	0.534940551	0.566950055	0.601848868
-42	0.718496111	0.721628543	0.724093536	0.726840358	0.731067847	0.732215488	0.539947106	0.59230941	0.635538306	0.666163235	0.686405934	0.694134574	0.386390476	0.452030842	0.511189764	0.554817144	0.592497796	0.637276404	0.390259406	0.44222582	0.493168171	0.532787761	0.563345604	0.601511713
-41	0.718799379	0.721367597	0.724814477	0.729368103	0.733841466	0.731929604	0.534565494	0.589588884	0.63234652	0.665034979	0.683958529	0.696526825	0.38411959	0.452302505	0.506099675	0.555344817	0.593669035	0.636249104	0.390576058	0.445570672	0.491418137	0.53358737	0.561632326	0.601178718
-40	0.719793661	0.721879842	0.725241013	0.729003835	0.733913572	0.735253489	0.538356901	0.591852337	0.632582986	0.664295063	0.680154687	0.690319025	0.384262348	0.453561426	0.508098681	0.545964735	0.589837447	0.633052082	0.396423436	0.447937213	0.495900945	0.534031832	0.566852156	0.602755626
-39	0.719483526	0.722202885	0.725945571	0.728252054	0.733475992	0.734136751	0.544342361	0.593735678	0.635531873	0.66757858	0.683564095	0.693966257	0.387709606	0.45063856	0.507670265	0.555552847	0.591497469	0.633884487	0.400726845	0.452081998	0.499519188	0.540024321	0.568201294	0.605421702
-38	0.720150661	0.722710511	0.726107285	0.731171062	0.735776537	0.736714823	0.544529094	0.598454963	0.637543316	0.667005201	0.686867106	0.69145867	0.386963883	0.453007311	0.506216911	0.545042505	0.58983251	0.634942215	0.406204131	0.458693421	0.502247776	0.54264546	0.571924178	0.607368418
-37	0.72004922	0.723579356	0.726460096	0.731185206	0.734910479	0.736296766	0.548735896	0.598749396	0.639705677	0.670278528	0.685766925	0.694921717	0.388579023	0.454014805	0.508518342	0.555362618	0.590576194	0.633280049	0.410328285	0.461983072	0.504830196	0.54691132	0.573993536	0.608832006
-36	0.718902212	0.722915408	0.725966833	0.730201923	0.733204906	0.735246833	0.546325136	0.599279345	0.640933724	0.668521842	0.686452718	0.692431745	0.388569673	0.45174519	0.510597088	0.552648839	0.593570194	0.633318751	0.407477822	0.461288746	0.505570115	0.543630344	0.573384667	0.608670164
-35	0.718675721	0.722029526	0.725955142	0.730147662	0.73203771	0.735042935	0.546791806	0.597368212	0.637906826	0.672147563	0.685566421	0.692904691	0.390088323	0.452468357	0.510007322	0.551731466	0.582905481	0.636990418	0.401434705	0.455988132	0.502811462	0.542863476	0.570099529	0.60849239
-34	0.718464205	0.72224654	0.725603259	0.728953786	0.733138768	0.734775482	0.540561765	0.596149497	0.636611898	0.667964041	0.684639232	0.693075404	0.387608721	0.451408495	0.509630774	0.551964107	0.592814053	0.636424388	0.396175193	0.450104273	0.496020024	0.539065126	0.566956466	0.606655877
-33	0.718664613	0.722324677	0.725280923	0.729928301	0.732750038	0.734796727	0.539426923	0.591599262	0.633597165	0.664049714	0.684129072	0.690597844	0.385886639	0.449908028	0.501627303	0.556331766	0.593286826	0.637117149	0.390362447	0.44527502	0.494456181	0.534655578	0.562281029	0.602791767
-32	0.718650762	0.722726121	0.724541284	0.729862312	0.732221026	0.734957856	0.537686302	0.588881174	0.63123205	0.665724454	0.685801854	0.685222061	0.38264357	0.449011431	0.505150576	0.555271103	0.593147642	0.631413696	0.384361632	0.439455319	0.4896514	0.530385953	0.561619824	0.602448121
-31	0.720029905	0.722940106	0.726880286	0.731725669	0.732567145	0.737487064	0.533761535	0.589105009	0.630503193	0.662401907	0.679091491	0.687596912	0.38136793	0.447763637	0.505825466	0.555283664	0.593474764	0.638027132	0.386637223	0.43835471	0.488430026	0.530485209	0.561878179	0.60160875
-30	0.720364473	0.72305441	0.726972453	0.731125153	0.735828738	0.738261277	0.536087712	0.587975182	0.630634672	0.66129771	0.67787823	0.687315762	0.380650469	0.446009345	0.505425652	0.55197267	0.594393929	0.637705311	0.390136448	0.443246131	0.492831505	0.531167617	0.563493729	0.603511648
-29	0.720368555	0.723381403	0.727203259	0.731665563	0.734637202	0.737002082	0.537474917	0.592250042	0.63358456	0.666634095	0.678993292	0.686785802	0.383935378	0.446871681	0.508651796	0.551727648	0.595611116	0.63717132	0.394980947	0.447962058	0.498101977	0.536516866	0.56684285	0.604647383
-28	0.720744756	0.724144617	0.727494616	0.732143269	0.737221229	0.738876202	0.539401013	0.59390922	0.636199997	0.665436978	0.678322413	0.691815179	0.386078347	0.450140259	0.505315697	0.554843346	0.593420789	0.634851875	0.402478589	0.453783236	0.503135377	0.540640585	0.57138186	0.60762606
-27	0.72061026	0.724072565	0.727658721	0.732448114	0.734651459	0.738052374	0.542844697	0.596912545	0.63615798	0.667830077	0.68061525	0.689837359	0.385770339	0.449745359	0.503391213	0.561409962	0.584870712	0.632644036	0.405435496	0.45719783	0.50649395	0.544189609	0.572952765	0.609790613
-26	0.720580358	0.724411693	0.727662214	0.732203386	0.735502716	0.738098925	0.545705843	0.598473627	0.637679105	0.667788179	0.682987792	0.69460663	0.385473551	0.449511376	0.507942621	0.5522453	0.590454458	0.638044424	0.406410031	0.457998285	0.507402145	0.545742142	0.573557062	0.610578065
-25	0.719937373	0.723710541	0.727340317	0.731768406	0.734320698	0.738527164	0.545053545	0.596609781	0.636870853	0.666793302	0.688321132	0.692342705	0.384046606	0.449151328	0.503805935	0.5514718	0.59358961	0.639058783	0.404487874	0.45684873	0.503420182	0.543024908	0.573779371	0.608491659
-24	0.719970777	0.72358108	0.726808214	0.731145518	0.735545718	0.738253964	0.537830697	0.593554751	0.635555787	0.66494428	0.683225443	0.687322906	0.381606463	0.444169969	0.500310017	0.550159341	0.590039215	0.634789823	0.399035245	0.449916415	0.500889912	0.540346228	0.570910316	0.609852646
-23	0.720125953	0.724226438	0.726820833	0.732722736	0.736069158	0.737608056	0.536770372	0.591673618	0.630695179	0.66599892	0.684921267	0.687429817	0.378797243	0.443460413	0.502239945	0.55254208	0.583684262	0.63372194	0.392631266	0.446059388	0.496272438	0.537147677	0.567078523	0.606045527
-22	0.720348474	0.723526924	0.727290548	0.731632595	0.735732967	0.737511595	0.531543187	0.59071063	0.629452114	0.662145815	0.680783818	0.693772404	0.378352592	0.443191051	0.504800289	0.553573871	0.590092604	0.633824673	0.386012637	0.442612759	0.493863023	0.535266512	0.564828116	0.604488197
-21	0.7204431	0.723837575	0.726949625	0.732731845	0.735690491	0.737403192	0.535159674	0.587627999	0.630077556	0.662772674	0.679229163	0.688691915	0.380206327	0.442587304	0.496817143	0.547755782	0.590332778	0.633946261	0.387403645	0.443008649	0.492535732	0.534409536	0.565857371	0.605798065
-20	0.720499197	0.724066398	0.727894453	0.734185986	0.735874883	0.738956054	0.535301115	0.588660616	0.63204585	0.661144442	0.682454513	0.690432741	0.381231607	0.443646769	0.503450558	0.549526751	0.590101356	0.635441042	0.391129484	0.445895149	0.496410221	0.538486448	0.568062332	0.606039006
-19	0.720399087	0.724515082	0.728104095	0.732238049	0.735724724	0.740352757	0.539968696	0.59145468	0.634296684	0.662147778	0.680753392	0.691458837	0.382130131	0.44670597	0.50238539	0.553811656	0.586523549	0.626399408	0.397198087	0.453691291	0.501376837	0.539830996	0.572244215	0.608648215
-18	0.719936251	0.723948481	0.727912884	0.732428851	0.736477853	0.739223628	0.539994869	0.595146456	0.633110503	0.663228008	0.681292609	0.692310543	0.386543313	0.435885718	0.503573718	0.554441159	0.591732365	0.633543024	0.405924297	0.457824473	0.50669288	0.545591196	0.578021271	0.611476347
-17	0.719913269	0.723697051	0.728248278	0.732806735	0.735740887	0.739830825	0.543659571	0.596931749	0.636305733	0.665979691	0.677705908	0.691168012	0.382789975	0.443959402	0.501495364	0.55023807	0.588610242	0.634836858	0.411680571	0.463127217	0.509164839	0.548425124	0.57788942	0.614804469
-16	0.72008365	0.723822179	0.727955507	0.730908517	0.736434199	0.742668104	0.542206808	0.59531382	0.63795394	0.667759771	0.684058019	0.692503025	0.383435781	0.444421769	0.502836939	0.542968852	0.589321917	0.634487127	0.409976408	0.464235923	0.510541787	0.549359052	0.579739661	0.615395242
-15	0.719310722	0.722945663	0.725985012	0.731521488	0.735012842	0.738604923	0.543073185	0.59729835	0.6363295	0.664250209	0.68346858	0.691258302	0.379905524	0.444336793	0.50076469	0.547274758	0.589183311	0.632005618	0.407355306	0.460410996	0.508999162	0.545144444	0.57693379	0.61477488
-14	0.720168208	0.72388007	0.727122873	0.73199994	0.734284583	0.736663676	0.538290916	0.595479654	0.633573498	0.664657814	0.683702805	0.69237531	0.378712738	0.440483404	0.49893331	0.549473082	0.588220302	0.632826342	0.401682112	0.457129465	0.502027918	0.5446469	0.575010755	0.614839199
-13	0.720694666	0.724216538	0.728071363	0.732549568	0.736751258	0.73745487	0.535725662	0.590781422	0.631903711	0.660474383	0.679040292	0.692335516	0.375189632	0.441920019	0.498495413	0.544314351	0.58366192	0.632989857	0.394043015	0.450636216	0.498961058	0.54134648	0.570574288	0.614211986
-12	0.720441796	0.723629206	0.727830959	0.732361174	0.735451162	0.738326326	0.533955116	0.589427431	0.630412552	0.658333922	0.679357186	0.69324806	0.376714532	0.442204378	0.498188926	0.549638352	0.585117155	0.632181856	0.389111157	0.447257103	0.495620143	0.540305535	0.569815847	0.610308432
-11	0.721247377	0.724599674	0.728174798	0.7326	0.735909341	0.739479094	0.533261175	0.587307522	0.627964813	0.656239132	0.677488409	0.68633313	0.376613948	0.439709441	0.496908477	0.549794268	0.589742776	0.636524825	0.390011573	0.445255772	0.492489726	0.538514616	0.568546848	0.610298952
-10	0.72103593	0.724377459	0.72722275	0.732629683	0.736084852	0.738593319	0.53410327	0.588108717	0.631519783	0.657477531	0.679211132	0.685820572	0.374629832	0.441287278	0.500163142	0.548559	0.588527416	0.637201399	0.394741681	0.447118394	0.498396299	0.540815808	0.5703647	0.613094934
-9	0.720212473	0.724849449	0.727064816	0.731584193	0.735420938	0.739298605	0.536281432	0.591265955	0.631419585	0.660309562	0.678889403	0.686274724	0.376150876	0.443513213	0.500393933	0.548338454	0.589870157	0.63553445	0.402083739	0.456637652	0.504447821	0.545582927	0.578298925	0.614234732
-8	0.71949765	0.723240078	0.727068851	0.731625822	0.7369066	0.737862853	0.539375574	0.594796323	0.635278158	0.661580013	0.681802582	0.684397084	0.37847311	0.444058655	0.50131316	0.550034214	0.592538295	0.633096526	0.407469351	0.461747932	0.508046358	0.550017936	0.58181931	0.619703195
-7	0.719601873	0.722900177	0.727449637	0.730590511	0.735152467	0.736935089	0.540529082	0.594451396	0.633987714	0.664209867	0.684316259	0.688341937	0.382458111	0.446189683	0.497705224	0.54224295	0.591976655	0.637738581	0.413231434	0.468175315	0.515012968	0.554825666	0.587071081	0.621283043
-6	0.719211777	0.722883054	0.726914498	0.729173049	0.734442881	0.737187325	0.545494671	0.594999027	0.635592435	0.665975108	0.681957889	0.689517305	0.380797894	0.444967883	0.501772983	0.548924927	0.591232206	0.636966466	0.415920549	0.469679308	0.518798369	0.556637032	0.588861769	0.624125114
-5	0.719145546	0.723090892	0.726233625	0.730360114	0.734477212	0.738991599	0.542730232	0.593729657	0.633313081	0.66323105	0.683065809	0.686523337	0.379808137	0.44390349	0.501802623	0.550381047	0.590296147	0.635241159	0.410881238	0.467167506	0.512601377	0.555410627	0.585834996	0.623688673
-4	0.718843257	0.722500152	0.727192696	0.730180898	0.732935094	0.7373494	0.538280998	0.591733919	0.634278045	0.663333616	0.682789143	0.682842266	0.379849327	0.441492304	0.498986121	0.551709645	0.58869368	0.637721656	0.408182128	0.462140495	0.512697456	0.551730943	0.583786287	0.621286689
-3	0.719561383	0.723192987	0.726859096	0.731302308	0.734567215	0.736562196	0.537785429	0.59102752	0.63239393	0.662433623	0.678013996	0.685204032	0.377337158	0.438504258	0.497318786	0.547766643	0.58905966	0.632971432	0.39982196	0.457882098	0.508169607	0.548597396	0.581384291	0.619525033
-2	0.719998976	0.723608438	0.726958007	0.731584026	0.736005596	0.739525171	0.534460528	0.591113184	0.628655905	0.659937531	0.682370119	0.686445875	0.374092514	0.440717949	0.494643033	0.54938466	0.589255107	0.633811398	0.394598472	0.452335049	0.500971451	0.543826701	0.575239797	0.617859487
-1	0.720172558	0.724082342	0.727716576	0.732194725	0.735655995	0.739623977	0.534285354	0.588113721	0.628037602	0.658796217	0.679495957	0.685502686	0.374273497	0.438155536	0.495263526	0.547315607	0.58586388	0.634261457	0.391193731	0.449242409	0.497964194	0.542599183	0.576590457	0.618361692
0	0.720356116	0.723901503	0.728005273	0.732335328	0.735829903	0.738705048	0.53440776	0.587239651	0.629919375	0.659505064	0.67837067	0.686710626	0.373216591	0.439315843	0.495025299	0.54818413	0.587400719	0.635744884	0.392478791	0.448333158	0.49725843	0.542229232	0.576622415	0.618385861
1	0.720074504	0.723320395	0.727341292	0.732021196	0.735508268	0.739595792	0.534164821	0.589349485	0.629584376	0.659707537	0.675741919	0.686607277	0.374246221	0.44011771	0.495755918	0.549320888	0.588148209	0.635167401	0.396260296	0.452162244	0.500635319	0.543416048	0.576179341	0.617779117
2	0.718921505	0.72279473	0.725618264	0.730399056	0.735801928	0.739085557	0.538549975	0.591568194	0.631218457	0.658574682	0.678192699	0.685544586	0.376140614	0.439769623	0.497538856	0.547391298	0.58811544	0.63335308	0.401691309	0.456927259	0.507163273	0.547392831	0.581788675	0.619400676
3	0.718072364	0.722017821	0.725769125	0.730502177	0.735032102	0.737610276	0.538711689	0.592689535	0.635882491	0.664328505	0.681985007	0.684248825	0.379587507	0.440497795	0.499622863	0.549766879	0.587829187	0.636555222	0.408753085	0.462732373	0.513721761	0.552619074	0.583702806	0.621907307
4	0.718103051	0.721954123	0.725653047	0.730805668	0.734206387	0.738720607	0.541439963	0.593853527	0.634089896	0.664699631	0.684996703	0.682111568	0.379814089	0.444639112	0.50142275	0.550382865	0.588845873	0.635687664	0.411092592	0.469027162	0.511954929	0.555613137	0.587300777	0.623845907
5	0.71751583	0.721114652	0.724830075	0.72877996	0.732776796	0.738110983	0.543210258	0.593046529	0.633025779	0.662702728	0.68172831	0.687274636	0.379871975	0.446220036	0.500862133	0.549000699	0.591932799	0.638802225	0.416282416	0.469438355	0.517233304	0.557288326	0.588884356	0.625979579
6	0.718144848	0.721475629	0.725612817	0.728910296	0.734008077	0.736700618	0.541027734	0.593990329	0.635738014	0.663167404	0.681844518	0.690031771	0.381693972	0.445169523	0.49827125	0.542152542	0.592268805	0.637310209	0.411925328	0.46659903	0.514477436	0.556130532	0.586961869	0.62246227
7	0.718228125	0.721864087	0.726211529	0.730625578	0.733028217	0.736951756	0.539460329	0.59160511	0.632682734	0.662651269	0.678721278	0.686131823	0.380886825	0.443953515	0.500199547	0.549838808	0.590087879	0.634759377	0.408179661	0.463202512	0.508646961	0.551950645	0.582312416	0.620486965
8	0.719922002	0.722335448	0.726262872	0.730392694	0.734279083	0.738850973	0.534669135	0.589066056	0.632580781	0.662163056	0.680438822	0.688783251	0.375506976	0.443259329	0.499204797	0.5484153	0.587734455	0.637805108	0.399197572	0.455070894	0.504097255	0.546382342	0.578505025	0.616200997
9	0.719522021	0.723475491	0.72669113	0.732042558	0.734948311	0.739149262	0.534523126	0.587049589	0.62854026	0.660344141	0.681320015	0.685790906	0.374758124	0.440110113	0.499520258	0.551402335	0.586783042	0.63456249	0.392959046	0.447553966	0.497882175	0.541264604	0.570565271	0.614231747
10	0.720489903	0.723696518	0.728212935	0.732084908	0.737148335	0.739120316	0.533310445	0.586029248	0.627619581	0.657059645	0.679650255	0.685558402	0.375539787	0.43929515	0.496337702	0.548855894	0.588601523	0.636314084	0.389639906	0.445591734	0.493078364	0.537733564	0.569313111	0.610695318
11	0.720376637	0.723091169	0.727205854	0.731930566	0.73658195	0.739565729	0.53130819	0.587330146	0.627543345	0.657521127	0.678628019	0.686016146	0.376065855	0.440369965	0.498744729	0.545940812	0.584348482	0.632200471	0.389523671	0.447833615	0.495888304	0.538820555	0.570112699	0.609511847
12	0.720156354	0.723815377	0.726998226	0.730462258	0.736196601	0.737179352	0.536369955	0.592186128	0.631467402	0.656645501	0.681177951	0.691875583	0.37565782	0.441151047	0.498810896	0.545435286	0.585528357	0.63357718	0.396201002	0.451138573	0.499194001	0.53998527	0.571251143	0.613021407
13	0.718717532	0.722565863	0.726944445	0.73106568	0.735007588	0.739174932	0.539466536	0.593862029	0.632942132	0.662232111	0.681370774	0.689728597	0.378346177	0.440107159	0.498745981	0.547569174	0.587706303	0.633649804	0.401892842	0.456221917	0.502422739	0.543836125	0.574875507	0.614078458
14	0.717699167	0.72186108	0.725921082	0.729011859	0.733689101	0.737587829	0.541232126	0.595098639	0.637113776	0.663672585	0.684007536	0.689133751	0.380423383	0.44314716	0.501068944	0.547703563	0.591492903	0.629748303	0.408962036	0.462154124	0.509175934	0.548332269	0.579040464	0.613807072
15	0.717805816	0.721999992	0.7249332	0.729639192	0.73343187	0.738669349	0.542157989	0.595232578	0.637243998	0.665474298	0.683881119	0.691309496	0.382518118	0.443213523	0.502573572	0.545715614	0.592088708	0.632632362	0.410192482	0.463924781	0.511052486	0.548293461	0.579397127	0.615209109
16	0.717399895	0.720882482	0.725876353	0.730986455	0.733725476	0.735174481	0.542070171	0.596849214	0.637186139	0.665500102	0.681496484	0.69355196	0.381889863	0.443466558	0.50138305	0.548370655	0.58922154	0.634087553	0.409050186	0.462837081	0.510230983	0.548934742	0.579072222	0.614434383
17	0.717814934	0.72196317	0.725474217	0.729436557	0.734100591	0.73626872	0.541233507	0.593224409	0.63456037	0.662187413	0.682198137	0.688874706	0.385484646	0.436497664	0.503623989	0.552758859	0.590328309	0.632163498	0.404877735	0.459250084	0.508185431	0.547075399	0.578284109	0.610943894
18	0.719027862	0.721827898	0.726968052	0.730126717	0.73450493	0.737629375	0.539977519	0.592453808	0.634754419	0.661619075	0.679920109	0.68527294	0.380187869	0.445155406	0.501809769	0.555081499	0.585830509	0.62875806	0.395562182	0.452459506	0.50139066	0.541473025	0.573996781	0.609778986
19	0.718570872	0.722294595	0.726486145	0.729549388	0.73363978	0.736167746	0.535733625	0.589138845	0.630992583	0.660062253	0.680654863	0.683225083	0.380227303	0.443611969	0.504227786	0.548366222	0.590789472	0.635727724	0.391919837	0.444455663	0.496870943	0.53799168	0.569350027	0.605525166
20	0.718681783	0.721765687	0.72582537	0.730501137	0.733927108	0.736206598	0.535266088	0.589464295	0.63182825	0.660331313	0.680963228	0.686261022	0.37905257	0.44266376	0.497811704	0.54916506	0.58866908	0.633876022	0.38727146	0.44115442	0.49265938	0.534956123	0.567313482	0.604880893
21	0.718728512	0.721957507	0.726444254	0.731199432	0.735320957	0.736351226	0.534978013	0.590308547	0.629270732	0.663809099	0.680430704	0.689446271	0.377216542	0.441865301	0.503508035	0.54925765	0.589116223	0.634627734	0.385926966	0.442347442	0.4951071	0.533632477	0.565743007	0.604910121
22	0.717958607	0.720787972	0.725799622	0.729683412	0.733412833	0.737513117	0.537573386	0.592455537	0.633498523	0.66056479	0.686368621	0.683080525	0.377034068	0.442247624	0.499701476	0.551116356	0.585302687	0.631883245	0.391192325	0.447125471	0.496795494	0.536189064	0.566976454	0.606142037
23	0.716894642	0.720352299	0.725775582	0.730775316	0.731800832	0.737286614	0.539640297	0.595069722	0.636467854	0.665339429	0.687699399	0.690359523	0.382203841	0.444507079	0.499407225	0.549559282	0.589437753	0.635833083	0.398724624	0.451417447	0.500797177	0.540373503	0.570795858	0.609152722
24	0.71721498	0.720289332	0.724308175	0.72877694	0.731063444	0.735974246	0.544636025	0.597240959	0.640002862	0.668123368	0.68802137	0.688380659	0.38335336	0.447939676	0.503412666	0.553510062	0.591755978	0.638022973	0.404853818	0.457074764	0.506329124	0.542948266	0.573615496	0.608371511
25	0.716723129	0.719675315	0.722567053	0.726925166	0.731244787	0.733499568	0.546001712	0.599310966	0.639578495	0.668691317	0.688130583	0.690855769	0.384021188	0.448311543	0.507114332	0.552787149	0.589130426	0.636932411	0.40580623	0.457619913	0.507464464	0.545124459	0.574321856	0.609874993
26	0.716422294	0.719917061	0.723311235	0.728069251	0.731705595	0.734435275	0.545063675	0.598481477	0.638860162	0.666878662	0.689772972	0.685234349	0.384778328	0.4487152	0.50570551	0.557025213	0.579988692	0.631955102	0.407138704	0.456193496	0.507033686	0.542250844	0.575044862	0.61049837
27	0.716603922	0.720564432	0.724010883	0.727693021	0.73317036	0.735259631	0.541853388	0.596540142	0.637214057	0.669427885	0.681980381	0.69523915	0.384886124	0.449226546	0.505342388	0.553739538	0.591401636	0.633665943	0.402152872	0.453849641	0.502943607	0.540692926	0.571379369	0.608271576
28	0.716210113	0.720227888	0.722294996	0.728242566	0.732593386	0.733188313	0.539343772	0.594326149	0.634463426	0.667190403	0.681121974	0.686946563	0.382807623	0.446509155	0.507475706	0.550428833	0.594464062	0.638089736	0.394780731	0.447924042	0.497142922	0.536239707	0.56899139	0.605997656
29	0.716409614	0.720072344	0.723182321	0.727537006	0.730804499	0.736002959	0.537453546	0.590445177	0.63487395	0.662869412	0.677835652	0.686217825	0.382312064	0.443812041	0.506738252	0.551596142	0.593163231	0.637042173	0.387575828	0.443108688	0.492435324	0.530752274	0.564417819	0.603671509
30	0.716085124	0.720046783	0.724219576	0.728929624	0.7329388	0.7379286	0.538258242	0.591756249	0.632692337	0.664825179	0.681964888	0.686310377	0.379996373	0.446294585	0.505638607	0.553971702	0.593099195	0.635757835	0.385528564	0.438953065	0.48995717	0.529168264	0.563250585	0.602416912
31	0.715786568	0.719394735	0.723664666	0.728546762	0.732198759	0.734122579	0.540409202	0.592750317	0.635782282	0.668603456	0.685975881	0.671648296	0.381923919	0.448626297	0.504990023	0.55506801	0.592477975	0.631235452	0.385792341	0.439698776	0.489187423	0.529770704	0.561755926	0.603379545
32	0.714959779	0.718950314	0.723114097	0.727447307	0.731824388	0.734998987	0.542410677	0.594784671	0.638011935	0.665509357	0.68559868	0.692098913	0.384056447	0.448725716	0.500150134	0.554514065	0.591981185	0.636836226	0.391537315	0.444868817	0.493632897	0.534357275	0.565453459	0.603684235
33	0.714628065	0.717993017	0.721938961	0.725938386	0.730758259	0.733167964	0.544182999	0.597538153	0.640366982	0.666541401	0.687450397	0.69120464	0.388835635	0.449386979	0.508365089	0.549747828	0.591347366	0.636113447	0.396814698	0.45101877	0.496357745	0.538612448	0.567394412	0.60548481
34	0.713284468	0.716891055	0.720942828	0.725149838	0.729826936	0.733042204	0.549081259	0.59997951	0.639962847	0.675060562	0.684174721	0.692380894	0.389359261	0.451885337	0.512028824	0.545861018	0.583235691	0.63637192	0.402064151	0.456238839	0.500383575	0.540854031	0.569039059	0.607499476
35	0.71319377	0.716280969	0.721197208	0.726463404	0.728528799	0.731575866	0.551311081	0.601930671	0.642776776	0.67309677	0.688941538	0.695036534	0.38852613	0.450997754	0.509992079	0.551404728	0.593180604	0.633576159	0.407452406	0.461056976	0.505575004	0.544085812	0.573470639	0.607777172
36	0.71338347	0.716688271	0.721382791	0.726490053	0.730100141	0.731437867	0.550806698	0.602967142	0.640195121	0.670985756	0.684098089	0.693147449	0.389283948	0.452469078	0.507847521	0.551044476	0.591487497	0.6318995	0.409615294	0.461423303	0.505997923	0.546664324	0.573798628	0.609544951
37	0.713579726	0.716743741	0.721273687	0.725032132	0.7282236	0.730773985	0.545681243	0.598279699	0.63945384	0.668127956	0.689480819	0.688903113	0.386421291	0.452958867	0.505174953	0.541637643	0.587767868	0.633765796	0.405478613	0.459341714	0.503941961	0.543528478	0.572447884	0.608150577
38	0.713577972	0.717064182	0.7209301	0.725538027	0.72806072	0.729905977	0.543733093	0.594412921	0.637288165	0.66727429	0.684832688	0.691795367	0.386423541	0.448494594	0.505539709	0.551298833	0.590297906	0.634540989	0.399018808	0.452446617	0.50066623	0.539402995	0.567900854	0.605401449
39	0.714921815	0.718085976	0.72222782	0.725161168	0.727160094	0.732751505	0.540202872	0.594493791	0.635176728	0.666566079	0.682131311	0.691224769	0.383063381	0.45104059	0.507097527	0.552860796	0.588633966	0.633778902	0.394554758	0.448602002	0.495527331	0.53482525	0.567159114	0.603858627
40	0.71502976	0.717500008	0.721630342	0.725871012	0.730409406	0.731102862	0.536834236	0.593128178	0.633599158	0.664279691	0.681179583	0.687605124	0.382934494	0.45025614	0.505974089	0.555495937	0.591055148	0.63561756	0.391459404	0.445345583	0.491228381	0.533639674	0.561460191	0.600553972
41	0.714016492	0.716551013	0.720359733	0.724588236	0.727437479	0.730333267	0.541320886	0.59510619	0.6359651	0.666254395	0.68680542	0.693759925	0.385099968	0.449933993	0.509527579	0.553320893	0.590540703	0.635180489	0.389907521	0.44182705	0.492262217	0.531492626	0.562566084	0.599850077
42	0.71334801	0.715975072	0.719496851	0.723408767	0.727832406	0.729215028	0.541358561	0.593611025	0.637211546	0.668062109	0.684878142	0.6887518	0.38667371	0.451528274	0.50903797	0.553989949	0.59186938	0.633103605	0.392705261	0.446640873	0.494378873	0.533441203	0.566900667	0.600626787
43	0.713120749	0.71641688	0.720077548	0.723173052	0.727246598	0.729331943	0.544816237	0.599074675	0.64079934	0.667371042	0.688298927	0.694595879	0.389418485	0.453002638	0.511028966	0.555962851	0.595340233	0.633365189	0.396333784	0.455699167	0.502558638	0.538456539	0.569632131	0.604086932
44	0.711214558	0.71482766	0.718823368	0.721243767	0.727474011	0.726777569	0.547795413	0.603029453	0.643109117	0.672379762	0.689484968	0.693247925	0.393064682	0.455188455	0.512635857	0.555637023	0.592883297	0.633682227	0.407202466	0.458479922	0.502660102	0.543866748	0.571896094	0.605266583
45	0.710628906	0.713385261	0.717618388	0.72046474	0.724755278	0.728995825	0.551994753	0.603975325	0.643358161	0.671091132	0.688379333	0.693734821	0.392537771	0.456253165	0.512484509	0.559002531	0.595641597	0.6351686	0.41018279	0.462132077	0.505531365	0.545467747	0.572692497	0.608733967
46	0.711283265	0.714399453	0.718000458	0.721590456	0.72493778	0.728204334	0.550303384	0.603100989	0.64239637	0.672586789	0.685959602	0.690550442	0.3929021	0.456371198	0.515565787	0.553458993	0.59545307	0.632038041	0.410687313	0.460140742	0.50670288	0.546421029	0.573375628	0.603274773
47	0.711691831	0.715049325	0.717638349	0.721318555	0.725165643	0.727922177	0.547160794	0.602030362	0.642706764	0.671301537	0.684823061	0.694223528	0.391571503	0.454536868	0.51243452	0.553239546	0.594398982	0.633052955	0.405605633	0.460721265	0.504869793	0.541271454	0.5723645	0.60576122
48	0.71178117	0.714504492	0.718778191	0.720975134	0.725506644	0.7297901	0.543940035	0.597961809	0.637101081	0.668202228	0.688296845	0.694617416	0.389624944	0.454515171	0.512860932	0.55483943	0.595574781	0.633637464	0.400068651	0.454076375	0.499817535	0.537262002	0.568729887	0.601631079
49	0.712626323	0.71402671	0.71860958	0.721467103	0.725394432	0.727632827	0.545712039	0.596178796	0.638796346	0.669164015	0.684494302	0.691989183	0.387902166	0.455445942	0.509690258	0.557959086	0.59566155	0.63058637	0.392476428	0.448109283	0.495740967	0.535717442	0.565798864	0.601672068
50	0.712034272	0.714683348	0.719501538	0.721184834	0.726635392	0.725929632	0.54543193	0.597344509	0.638590639	0.668521735	0.681484753	0.696219496	0.389290711	0.454491676	0.51353923	0.558009591	0.596395371	0.634182368	0.390924593	0.444670466	0.494021731	0.532401736	0.563664142	0.600419802
51	0.711206647	0.713983944	0.71745654	0.720829732	0.724678316	0.726225991	0.546378567	0.598240374	0.639750901	0.668219996	0.685925523	0.698874888	0.392170635	0.457917039	0.514341393	0.560882008	0.596828491	0.635882533	0.391558722	0.447053013	0.495241634	0.533307544	0.565277461	0.601085831
52	0.710509095	0.713907067	0.716980811	0.720520554	0.723715993	0.725889751	0.547781441	0.600144971	0.641538634	0.666322615	0.68541293	0.693571447	0.395440657	0.458164778	0.515400652	0.559635083	0.597474674	0.63609784	0.392562041	0.447651808	0.497338054	0.535746845	0.565050637	0.600736408
53	0.70921395	0.712100603	0.715893302	0.719508269	0.723337168	0.722526772	0.550540494	0.60312936	0.643544455	0.66611181	0.689787266	0.699312646	0.39633179	0.461593667	0.514346738	0.560550646	0.599735437	0.637042182	0.399857491	0.452089618	0.502217918	0.53898683	0.568157659	0.60339909
54	0.708419802	0.711319002	0.714488152	0.718221809	0.721644027	0.724386603	0.554991943	0.603949849	0.644651545	0.671462395	0.690141989	0.6999736	0.395709083	0.461517194	0.515392321	0.559922545	0.597318829	0.638010194	0.403866783	0.457899349	0.502212154	0.541600989	0.569990508	0.603733715
55	0.708862339	0.712145845	0.715180389	0.718052372	0.723437415	0.724725123	0.555755028	0.605763226	0.647216958	0.672199796	0.688761391	0.688575165	0.396824889	0.4601406	0.517024411	0.560192961	0.598813237	0.635246404	0.407430189	0.461854244	0.506222998	0.544266301	0.575017531	0.605540315
56	0.709905396	0.712281258	0.715155536	0.718478137	0.721953392	0.723849251	0.554620623	0.604507071	0.646410107	0.671699434	0.686195129	0.66876428	0.392942246	0.459698236	0.514686924	0.561013434	0.594211426	0.634040331	0.409511095	0.46104789	0.508750503	0.545702319	0.572916782	0.60433081
57	0.710359989	0.712385218	0.715953736	0.720155609	0.723144524	0.724992098	0.554457378	0.603026987	0.640582143	0.668519378	0.685137651	0.692644696	0.39269899	0.459023783	0.514458103	0.558063517	0.589761871	0.628213774	0.407075983	0.461018168	0.506591872	0.543251197	0.572948934	0.603330587
58	0.710493812	0.713610481	0.716371748	0.720439966	0.72488592	0.723576254	0.551962476	0.602553512	0.640446159	0.668993313	0.684524384	0.693144647	0.391490987	0.457562227	0.51330719	0.559773433	0.591561951	0.633547536	0.402529331	0.457022943	0.50208357	0.540732035	0.566500606	0.601033438
59	0.712071432	0.713442521	0.717141904	0.719920148	0.723312107	0.723227897	0.548359659	0.599434088	0.637037443	0.666091146	0.683716221	0.691145783	0.389446026	0.455781517	0.513633003	0.555558751	0.592672726	0.629067869	0.399365114	0.450102092	0.499329847	0.537267485	0.567305102	0.598611807
60	0.711841521	0.714515071	0.716728252	0.719417231	0.722704964	0.723898985	0.549043849	0.600363613	0.639375297	0.666662336	0.685024085	0.690952692	0.390887827	0.457772796	0.515598853	0.555490025	0.594810127	0.630812034	0.394626084	0.447749356	0.497460461	0.533694645	0.564129319	0.596643159
61	0.711573977	0.713227956	0.714817325	0.71860988	0.722117924	0.722268501	0.547490842	0.599130218	0.63845062	0.664870549	0.683021762	0.692049647	0.395074239	0.459547708	0.514917766	0.553414659	0.594691673	0.630368957	0.393483782	0.448136084	0.49594898	0.533503251	0.563378013	0.599392855
62	0.70960348	0.711308167	0.713969307	0.7166286	0.719983199	0.719475484	0.55142391	0.60055974	0.638153876	0.667247885	0.682640055	0.692281962	0.396847716	0.462317146	0.517093757	0.556023643	0.596292782	0.632359495	0.394481707	0.448190759	0.495764123	0.534279846	0.564584154	0.599244236
63	0.709142074	0.710834354	0.713880636	0.714816862	0.719798398	0.718966123	0.549642452	0.603161965	0.642833309	0.669881103	0.688219675	0.69196546	0.402039725	0.465575719	0.521602442	0.562066918	0.597649425	0.631868551	0.400864476	0.45551413	0.502303023	0.539266342	0.567118405	0.601655602
64	0.7076514	0.709485086	0.712474652	0.715349586	0.717621358	0.719880185	0.558306265	0.604538635	0.641286299	0.669228013	0.682807016	0.686778311	0.39839191	0.464089571	0.51697191	0.55811661	0.587015318	0.632029345	0.403388343	0.456792317	0.502204907	0.539195236	0.569426981	0.601805061
65	0.706832361	0.70783593	0.710170716	0.713615074	0.715541649	0.718065415	0.55388455	0.602833867	0.636339911	0.667861162	0.677593772	0.656422758	0.399974655	0.46108838	0.513177978	0.55715494	0.590564156	0.626726508	0.406968076	0.460011519	0.505204354	0.542685457	0.56895827	0.602524645
66	0.70457092	0.70641615	0.709303533	0.710451341	0.713758849	0.715093312	0.550870483	0.603819575	0.639005571	0.669153766	0.686068838	0.68758009	0.398541626	0.459901156	0.514189353	0.557443817	0.587187074	0.627154875	0.404940794	0.457356067	0.502480242	0.538811523	0.56632523	0.598640093
67	0.700162211	0.702034295	0.704667022	0.705991554	0.710093208	0.712595124	0.555183969	0.603530483	0.636800504	0.670802547	0.683451963	0.693094788	0.397745948	0.459690811	0.514821892	0.555821713	0.587873769	0.619956752	0.405562854	0.459407621	0.502541882	0.539422702	0.566280317	0.600124246
68	0.701117015	0.703626818	0.706611691	0.708339047	0.712305902	0.712116899	0.551489168	0.599196162	0.636776643	0.663404453	0.678921371	0.685050956	0.401009933	0.463498121	0.512626735	0.556590151	0.588950241	0.624678817	0.41088052	0.460163089	0.503718434	0.537431842	0.565587372	0.596428875
69	0.700951114	0.703818492	0.706638359	0.708844523	0.711682852	0.713085102	0.55123558	0.60149193	0.635155792	0.666185338	0.680494723	0.688396533	0.423823722	0.484658711	0.534343969	0.577398267	0.609662493	0.64191708	0.432399161	0.479679446	0.521634954	0.556521018	0.584427602	0.614363711
70	0.701274213	0.704220565	0.705722083	0.708204022	0.711846085	0.713805769	0.550101386	0.598217275	0.637030595	0.664045855	0.67997499	0.686287917	0.390731722	0.452322653	0.507515777	0.550265609	0.581014705	0.618250754	0.390784554	0.444424856	0.488344522	0.52497585	0.554019096	0.583711072
71	0.702461544	0.704225637	0.707177694	0.709441178	0.712976446	0.710895847	0.551393683	0.599836363	0.63680248	0.662128634	0.681097395	0.685677874	0.427624887	0.489581213	0.541957468	0.584084017	0.613023124	0.642946736	0.430871298	0.484702924	0.527177313	0.56489921	0.592655833	0.622963407
72	0.700248271	0.703264994	0.704612631	0.70782163	0.712291139	0.712470947	0.550718387	0.599406066	0.633799008	0.661207625	0.676381235	0.686266334	0.386536316	0.441754273	0.504770612	0.544204703	0.571117578	0.608260244	0.380091867	0.432108494	0.479372497	0.51698923	0.542205264	0.575569744
73	0.706919629	0.708894865	0.709965248	0.712070337	0.714839132	0.718087428	0.557876116	0.607097159	0.643613226	0.667850396	0.682935082	0.688290744	0.396547881	0.458627555	0.512256352	0.555314893	0.579244579	0.624606395	0.397794498	0.452109273	0.495744221	0.53182322	0.559827181	0.597434419
74	0.705154933	0.706630202	0.708351543	0.71062993	0.71494324	0.715715887	0.563884405	0.60949704	0.644816831	0.671871386	0.682435991	0.691035865	0.417348564	0.477770144	0.527401523	0.571441696	0.603843266	0.639732853	0.418524407	0.467086096	0.509482363	0.544718791	0.576026518	0.61235446
75	0.704730587	0.706104604	0.707892513	0.709923983	0.714064619	0.713502519	0.560759798	0.606347985	0.639817121	0.665204521	0.677929428	0.680975995	0.413854704	0.476338097	0.524510494	0.56510278	0.594520006	0.626004446	0.408652487	0.455750673	0.499620553	0.533830233	0.560170443	0.596424581
76	0.704167071	0.705809496	0.707280339	0.709397254	0.713348673	0.71414195	0.565153889	0.610824345	0.646488125	0.669106544	0.685316541	0.686976428	0.421858165	0.484941968	0.531644697	0.572731002	0.597990559	0.636184547	0.425261451	0.475888288	0.518324937	0.551690741	0.576103044	0.611885638
77	0.7045581	0.706063768	0.707849627	0.709802247	0.712968985	0.711440427	0.564462142	0.608740191	0.643749411	0.66782517	0.680027063	0.681818905	0.420707679	0.478986182	0.529373411	0.569472909	0.593369414	0.629991919	0.426350073	0.471630554	0.511790996	0.54772337	0.571639152	0.604214999
78	0.707359657	0.708585102	0.710962807	0.712968862	0.715257438	0.715368193	0.563082184	0.607259847	0.644328579	0.66769098	0.679760172	0.680248516	0.41717203	0.476214744	0.528061673	0.56598608	0.597320382	0.6311518	0.419272454	0.470013233	0.511035405	0.545052617	0.570558524	0.60455618
79	0.708131825	0.70901532	0.711160818	0.712207434	0.715487628	0.716958754	0.558057237	0.603999112	0.639266018	0.66414065	0.67739501	0.68011454	0.41154634	0.470963706	0.521203865	0.563835336	0.587939058	0.625128526	0.415565108	0.464118502	0.507247047	0.54201921	0.564816031	0.59807105
80	0.708228062	0.708726548	0.710728274	0.712659785	0.717270301	0.714453834	0.559812546	0.603303305	0.639224041	0.664241189	0.674164531	0.670231079	0.413954257	0.470655912	0.522234382	0.562057408	0.585785698	0.622802631	0.416162961	0.465486417	0.507648286	0.539789835	0.566752754	0.597161067
81	0.706923495	0.707767567	0.709938871	0.710817193	0.714702381	0.713775216	0.560736767	0.602357073	0.638848402	0.663326197	0.676079733	0.682021769	0.412386632	0.471375585	0.519291376	0.557721522	0.587848044	0.623805784	0.409307688	0.460893157	0.504383361	0.537741891	0.561693534	0.596229395
82	0.70618858	0.707953854	0.708929473	0.710131616	0.713288641	0.714813863	0.563498042	0.605667823	0.639830117	0.664363866	0.67474526	0.678291047	0.415752495	0.473665329	0.523624719	0.559667888	0.588618178	0.621118833	0.415275355	0.461265219	0.506444398	0.538764284	0.562171723	0.596318714
83	0.704555843	0.705355466	0.70838453	0.709191043	0.712834139	0.713878894	0.564644079	0.605355443	0.641402278	0.664119011	0.677108771	0.676193926	0.42092178	0.474900043	0.526061112	0.560725726	0.593113285	0.622246867	0.417603556	0.464299621	0.507490886	0.540131503	0.565535704	0.595380858
84	0.703805314	0.704658755	0.707050045	0.707466049	0.710343833	0.712217774	0.567797126	0.607163776	0.640722022	0.665294785	0.676592391	0.68034651	0.424836302	0.480973125	0.527527333	0.571733561	0.589107276	0.629081717	0.425824467	0.46895939	0.51182796	0.542901641	0.566658176	0.597420053
85	0.703166104	0.704796141	0.705932723	0.709221984	0.711486471	0.713276773	0.570273847	0.609274443	0.640764186	0.666878152	0.672254297	0.680506934	0.428798497	0.481901794	0.529265358	0.562853853	0.595016935	0.627133195	0.429388832	0.476205498	0.513811824	0.544918482	0.569750689	0.598445056
86	0.703734195	0.705375627	0.707009867	0.708797177	0.711929269	0.712574479	0.570569526	0.60912353	0.641307725	0.665724844	0.671970684	0.679075315	0.428049137	0.481937383	0.528780809	0.563114879	0.595566602	0.623164205	0.434140648	0.477089321	0.515617799	0.545292293	0.572722612	0.597129799
87	0.70462131	0.70569574	0.708271738	0.708543693	0.712350182	0.711869338	0.570927813	0.611601714	0.642604316	0.665522244	0.670733672	0.675780866	0.427201153	0.478549405	0.527373604	0.556717967	0.589893088	0.622186623	0.435520416	0.478279161	0.515790422	0.546293976	0.570700957	0.595226286
88	0.70701332	0.708245813	0.708962936	0.711180048	0.714778545	0.715531509	0.567791804	0.607825517	0.638073293	0.661577885	0.670202314	0.677042997	0.428054691	0.477897426	0.527367665	0.56014497	0.592239755	0.620419312	0.434816521	0.477933411	0.514554575	0.546104377	0.568769713	0.594446644
89	0.707061395	0.70803214	0.709492375	0.712394502	0.714539136	0.714776983	0.568130527	0.607136453	0.639931429	0.659474402	0.668408594	0.677042485	0.424664701	0.477912204	0.522111719	0.556470593	0.589640587	0.61707819	0.433407689	0.475415314	0.512014607	0.545971893	0.566610053	0.59049226
90	0.707238262	0.708218456	0.710329463	0.711291807	0.713059679	0.713976404	0.56828324	0.607004394	0.639334947	0.660609608	0.672361985	0.675921104	0.424529076	0.47416972	0.520606124	0.553987256	0.587364333	0.614447005	0.428492045	0.473253799	0.509383469	0.539889621	0.566639924	0.590270923
91	0.708171966	0.708335636	0.710056515	0.712038265	0.713201427	0.716345204	0.573686205	0.604533362	0.638336298	0.656973219	0.669658025	0.673025994	0.426850655	0.476794516	0.522284789	0.554660615	0.58416204	0.612917159	0.427723023	0.471332575	0.507764805	0.535776959	0.56343195	0.589050693
92	0.706780059	0.707252159	0.70906432	0.709365204	0.713036997	0.711165698	0.57328937	0.608891995	0.63786746	0.657556341	0.671392217	0.675991777	0.426012679	0.475123821	0.518714198	0.549089532	0.585035224	0.613124967	0.427650304	0.470388195	0.509634275	0.537095597	0.560574502	0.58674879
93	0.706058821	0.705845504	0.707119249	0.708235478	0.711593009	0.71188857	0.575977375	0.609099639	0.639595281	0.658724455	0.667981085	0.676894478	0.434354075	0.479961582	0.51871734	0.551326637	0.581384656	0.614019805	0.43489711	0.471877533	0.510633552	0.540315447	0.560057039	0.586584581
94	0.704842681	0.705486026	0.705790702	0.70848538	0.71040588	0.711837919	0.576107586	0.612164494	0.640855607	0.662060506	0.671272853	0.671660077	0.437149973	0.484277938	0.521661445	0.555806361	0.584429296	0.616646755	0.438136072	0.479335679	0.512691835	0.540864221	0.564353543	0.588320284
95	0.704974707	0.706050207	0.707086283	0.70486582	0.710691763	0.711352352	0.614012244	0.6429537	0.662543823	0.676548656	0.677280352	0.674206915	0.484105255	0.526665069	0.557438466	0.580702515	0.605613619	0.621267904	0.478159933	0.512511146	0.54199628	0.5639198	0.58307438	0.592185039
96	0.706579657	0.705901803	0.707330629	0.708668118	0.712379129	0.709918805	0.611576197	0.641300452	0.662702797	0.67345121	0.678017501	0.646652088	0.480723186	0.525452185	0.560961589	0.583646057	0.605879766	0.624172869	0.478929039	0.515139453	0.545103678	0.567966692	0.579940113	0.592490259
97	0.706348208	0.705860758	0.707091122	0.706179061	0.708370552	0.711478635	0.609417995	0.641026087	0.659697809	0.671890492	0.672670417	0.669492311	0.484073783	0.524795088	0.557528178	0.581388311	0.595202083	0.616102057	0.481892884	0.514630822	0.541922775	0.563405531	0.582461216	0.591199271
98	0.70719045	0.707061951	0.707946741	0.709083051	0.710879454	0.712189962	0.611241905	0.640628147	0.659227148	0.668841786	0.678500241	0.664136588	0.48102307	0.521518338	0.554012025	0.581029652	0.600675956	0.616842703	0.480838299	0.514778483	0.540498718	0.564273964	0.580330952	0.589681076
99	0.708455551	0.708698243	0.708712157	0.711399263	0.711766998	0.712734774	0.609426314	0.635402307	0.661135463	0.671393205	0.673958061	0.665170995	0.481798528	0.521221115	0.55587715	0.576632006	0.605238543	0.612323285	0.478755413	0.51431487	0.53740927	0.56239286	0.578280747	0.588140914
100	0.708189937	0.708191834	0.707298787	0.710944168	0.710046391	0.714322521	0.60851086	0.63643638	0.656218685	0.665682486	0.67155905	0.660613722	0.479974261	0.519005706	0.554697292	0.580913871	0.598950795	0.613589079	0.476705771	0.512575853	0.539400671	0.561123731	0.574718003	0.587160826
101	0.707934386	0.707744485	0.707784836	0.709093692	0.710425069	0.712480864	0.608012605	0.638808419	0.659710126	0.667471225	0.669397869	0.66133751	0.481697286	0.521210791	0.551924484	0.581390202	0.601542261	0.616115689	0.4793552	0.510262908	0.540440672	0.559860574	0.577474268	0.586025519
102	0.707465522	0.707126841	0.708623876	0.709313283	0.711139827	0.711271993	0.608781447	0.634537625	0.657902898	0.672265735	0.675022231	0.665356463	0.479215277	0.521455696	0.553735424	0.579456272	0.600834835	0.612509824	0.477159222	0.512359013	0.538793428	0.558917771	0.576363628	0.584863251
103	0.707166692	0.707436076	0.7083066	0.708203457	0.710793056	0.714216733	0.610122292	0.636376706	0.657863819	0.670154192	0.673949725	0.663407548	0.484586741	0.522068579	0.555542008	0.579556992	0.600424386	0.618229246	0.480203551	0.511696932	0.538602309	0.559539402	0.574895807	0.585255115
104	0.705759488	0.706967276	0.707730385	0.707993831	0.710185159	0.712450246	0.609760755	0.639910606	0.658630658	0.66742801	0.666564181	0.667969715	0.485986647	0.522891518	0.553958593	0.572768196	0.600238969	0.611807657	0.480544442	0.514793761	0.540211038	0.560536939	0.577674883	0.585205066
105	0.707078544	0.707038436	0.707832453	0.7087517	0.70933011	0.711180169	0.61182724	0.635660098	0.657661075	0.667813387	0.670274691	0.664951375	0.48890281	0.525883708	0.553472622	0.579969376	0.600358958	0.612988248	0.487888972	0.517421068	0.539660047	0.561669982	0.578921111	0.586814166
106	0.707350335	0.706965943	0.707880328	0.708243221	0.709759185	0.709236658	0.61334824	0.638349233	0.659432384	0.668320033	0.673626192	0.656516411	0.486624684	0.525502515	0.556551377	0.580586324	0.598607451	0.606292203	0.489211131	0.519144661	0.544911466	0.564896362	0.576873709	0.585637675
107	0.707748382	0.708707422	0.709678386	0.710122683	0.712200815	0.715119536	0.614266379	0.635569277	0.658451758	0.669188323	0.670734204	0.669053565	0.488919742	0.524394217	0.547988268	0.576449324	0.602436686	0.609262635	0.493579983	0.51898817	0.543545321	0.562661447	0.576667359	0.583175522
108	0.709178276	0.708936082	0.708826542	0.710785444	0.713003374	0.714202189	0.612311399	0.635067871	0.655735133	0.663999839	0.66272855	0.662346624	0.4852219	0.522810666	0.55250232	0.576996155	0.599803559	0.605795307	0.491493745	0.520925909	0.54655037	0.562152681	0.577646744	0.582322136
109	0.709330442	0.709274999	0.709680225	0.710202199	0.711547751	0.713519112	0.610624588	0.636083543	0.655199516	0.662798621	0.662118372	0.641860173	0.486820256	0.521226102	0.54712997	0.57163835	0.59683648	0.608873331	0.488532979	0.517012696	0.545268132	0.563878638	0.574460405	0.58200476
110	0.709676018	0.710015711	0.710321751	0.711101389	0.713454771	0.711435706	0.610408899	0.635577352	0.656526093	0.661306128	0.657350471	0.660484009	0.486319986	0.520644686	0.552772852	0.567956427	0.591301831	0.605031702	0.487805057	0.517075589	0.540052032	0.558514627	0.577854714	0.578499589
111	0.710136659	0.709425551	0.709783105	0.710848761	0.71282721	0.710709541	0.607750764	0.630729633	0.652866627	0.659188691	0.66047057	0.65614364	0.484944471	0.521038228	0.550100584	0.574337736	0.595121177	0.604672629	0.484699492	0.516257957	0.539713552	0.557757017	0.573451843	0.579120103
112	0.709315496	0.708817169	0.708185197	0.710575364	0.71254643	0.712602581	0.611763297	0.634044148	0.653808763	0.663159	0.668536052	0.659502946	0.484048652	0.519855224	0.549869052	0.56067822	0.590209619	0.600643504	0.486253214	0.516167848	0.536211546	0.559338769	0.571442618	0.577911778
113	0.708643479	0.709045491	0.709844058	0.711721198	0.712724961	0.714608541	0.610616629	0.633555651	0.654589097	0.662973465	0.66239075	0.650331802	0.487336689	0.521131475	0.54893983	0.575796809	0.590649795	0.602177716	0.487729156	0.517611304	0.538830898	0.559047629	0.5737032	0.576837149
114	0.708088132	0.707662809	0.706558218	0.709963775	0.711450555	0.711363594	0.61035698	0.634334035	0.650787343	0.658246044	0.656623917	0.654402432	0.488035786	0.521811528	0.550857787	0.571786139	0.589673442	0.601175319	0.490455202	0.518875791	0.541024087	0.561423712	0.573970224	0.578422129
115	0.708177075	0.708498477	0.709015659	0.711316192	0.707869855	0.714364488	0.612351406	0.636402358	0.654716445	0.663347735	0.664936458	0.650355423	0.490597618	0.519971577	0.548866168	0.570810019	0.593095705	0.603689644	0.492820514	0.519490834	0.542990991	0.561346774	0.574140162	0.580000349
116	0.708228297	0.709558991	0.709608823	0.711829107	0.71239411	0.715953211	0.611406452	0.632599695	0.654595197	0.662902509	0.663319146	0.650492682	0.488911598	0.522297273	0.552306905	0.572877454	0.587289472	0.595940347	0.494617968	0.522359113	0.543077888	0.56095491	0.576405868	0.579773401
117	0.709899038	0.708669853	0.709584091	0.711471817	0.712425018	0.716166069	0.612855041	0.634476114	0.651261331	0.65611193	0.657009662	0.650620813	0.490761403	0.519874142	0.553259911	0.573433474	0.592143767	0.601540029	0.496570641	0.522976609	0.545918841	0.563134699	0.578215016	0.579297334
118	0.709506049	0.7097135	0.709025692	0.711786501	0.712452973	0.714252587	0.611601195	0.630062086	0.651778276	0.655498062	0.657303133	0.646442573	0.489027269	0.521022775	0.550078546	0.571352975	0.589930588	0.602046872	0.497788125	0.523842569	0.544311453	0.560338263	0.573158957	0.57822578
119	0.710790912	0.710630105	0.710832507	0.712520299	0.713640377	0.713302021	0.610744877	0.633176432	0.652643245	0.658823311	0.664848797	0.65528807	0.488449036	0.518780057	0.549900666	0.5696046	0.590313069	0.593994373	0.494968288	0.521741985	0.543954394	0.561258783	0.574492817	0.578296956
120	0.710956939	0.711166021	0.710305977	0.712134957	0.712917878	0.716849101	0.610456609	0.632266536	0.648000193	0.654677793	0.658016661	0.618819259	0.487819849	0.51634117	0.544411422	0.571994617	0.590910404	0.597658795	0.494207518	0.520285952	0.542460791	0.557711264	0.573181852	0.577464768
121	0.710803187	0.711113749	0.710653109	0.712216868	0.714302881	0.716124276	0.608355019	0.629311239	0.649046143	0.653604992	0.657225329	0.65236367	0.486106582	0.518680889	0.545287185	0.570807475	0.585999842	0.60084227	0.491282519	0.519643675	0.541490169	0.558750982	0.572617159	0.575890514
122	0.711662312	0.711863031	0.697227518	0.712231313	0.715870965	0.714141205	0.609089549	0.632108794	0.647618693	0.6606489	0.659026491	0.654583595	0.486135002	0.517305352	0.547462371	0.569233186	0.586036863	0.598162473	0.492789327	0.518720571	0.541459217	0.557893793	0.5709333	0.575458
123	0.711520578	0.710765453	0.711156821	0.712971265	0.713887606	0.715143219	0.610980238	0.633260643	0.647433819	0.661054818	0.654729878	0.646894004	0.486429949	0.519629631	0.544670514	0.567387786	0.585139154	0.597362455	0.492712878	0.519431966	0.542378076	0.558320061	0.571524295	0.575680535
124	0.710951543	0.711317404	0.710410464	0.711698746	0.713879976	0.71564029	0.611489455	0.631798568	0.64900673	0.656208446	0.657298255	0.648584758	0.48749466	0.516064247	0.54597403	0.567958668	0.584949361	0.594501163	0.496082965	0.5221874	0.542508371	0.559213959	0.571200384	0.574026586
125	0.710598608	0.710338047	0.708842424	0.712460772	0.713155614	0.715764079	0.611241681	0.632519409	0.65241069	0.655160414	0.657367475	0.654746172	0.488267182	0.51824716	0.546409658	0.564086348	0.58718484	0.594890801	0.498565591	0.522061788	0.543739475	0.561803485	0.57271498	0.576661659
126	0.711170285	0.710547629	0.710273349	0.712092011	0.715365004	0.71574143	0.612943834	0.633023578	0.645032011	0.65652699	0.656276492	0.652941303	0.488970138	0.519275244	0.541481123	0.56473593	0.584558668	0.597579017	0.500154407	0.522628173	0.547123095	0.56105424	0.57299572	0.578132412
127	0.711387239	0.711708627	0.711371802	0.713716743	0.712963622	0.715942257	0.612196583	0.631596781	0.648141984	0.653836759	0.651327235	0.653858008	0.489199271	0.516789493	0.545277359	0.570693471	0.586914669	0.596504011	0.500388087	0.526685415	0.547076434	0.562310704	0.57406405	0.577931974
128	0.7125722	0.712515352	0.712413786	0.712848676	0.715499411	0.716020364	0.612453847	0.631395433	0.646301214	0.655606156	0.651503103	0.644940617	0.487427351	0.517404684	0.544648535	0.567104747	0.586751192	0.592026452	0.500239367	0.526066167	0.54641515	0.561928557	0.57420581	0.573660544
129	0.712929362	0.713186249	0.712707982	0.713881208	0.715028961	0.716868715	0.611751826	0.633277041	0.646400977	0.656574152	0.653065029	0.653498207	0.486460818	0.515887761	0.54028262	0.565547791	0.588910113	0.594704428	0.501188947	0.525137497	0.546149	0.560560566	0.570725118	0.57675024
130	0.712949531	0.713171154	0.713226716	0.713973589	0.716958841	0.717171438	0.60822801	0.629120626	0.643614879	0.659306327	0.653850279	0.646957462	0.487159238	0.515860411	0.542075743	0.559164568	0.584841621	0.588592701	0.499063273	0.524482993	0.54336962	0.559213726	0.570969216	0.574112705
131	0.713753834	0.714122994	0.713445899	0.715599119	0.715703349	0.717414368	0.609712587	0.627506564	0.642019743	0.653779396	0.650024968	0.640579196	0.485275794	0.515149501	0.539155055	0.560349298	0.581903034	0.592739677	0.497938773	0.521602122	0.541949448	0.560515269	0.572102914	0.574211765
132	0.71411325	0.713725968	0.713362006	0.715025151	0.717669431	0.719716547	0.609806875	0.628599445	0.646039038	0.651830704	0.647002204	0.655540072	0.482955593	0.509966463	0.535546821	0.562571895	0.58166228	0.585190187	0.496259022	0.521030193	0.542870063	0.560494296	0.571631851	0.571750361
133	0.713078748	0.71279008	0.712705128	0.713241655	0.714699366	0.715539009	0.610136075	0.628654016	0.642095331	0.652209972	0.656396978	0.65208947	0.4846794	0.515892744	0.540288782	0.562762508	0.579821922	0.589957554	0.495785641	0.523479688	0.543175554	0.558841262	0.569987651	0.571094075
134	0.713032621	0.712857208	0.712559812	0.715594048	0.71763038	0.719244474	0.610713185	0.628091575	0.646602259	0.655140174	0.656558505	0.65106314	0.484824673	0.508355217	0.540497392	0.566632876	0.580254988	0.5926157	0.499325384	0.523016882	0.542872148	0.558451943	0.572540768	0.573690945
135	0.713232474	0.713746819	0.713337349	0.714914505	0.715893332	0.71902419	0.611407564	0.630953077	0.647193134	0.652652153	0.65072651	0.653072392	0.486918895	0.515992809	0.540459209	0.569662165	0.585547323	0.587067399	0.502107907	0.523760171	0.54666571	0.561970824	0.56909226	0.574941103
136	0.714209849	0.713729993	0.712816599	0.714990843	0.716744374	0.719068094	0.612781355	0.632361993	0.646426978	0.655787334	0.649587651	0.639677808	0.487622137	0.51356722	0.542118339	0.562104358	0.581980768	0.58687737	0.503684568	0.524996462	0.54677043	0.560328059	0.573096184	0.573028511
137	0.714357183	0.714077927	0.712622025	0.716220191	0.71713485	0.719446156	0.611135974	0.631408972	0.642004476	0.650902123	0.654608119	0.646904879	0.487402254	0.514505256	0.538269786	0.562980749	0.580679345	0.588770877	0.504466084	0.52849389	0.547660407	0.564310516	0.575439109	0.574309786
138	0.71484014	0.714927782	0.714866388	0.715418886	0.717121739	0.721122584	0.611448433	0.62884431	0.644152272	0.652238788	0.655526699	0.64713328	0.487027813	0.511730041	0.536389965	0.564521482	0.580358896	0.589271469	0.503859088	0.52933349	0.54867893	0.560858374	0.573558254	0.571193676
139	0.71579805	0.715088109	0.715879112	0.717083586	0.718033672	0.719277979	0.609579254	0.630967936	0.645484418	0.65673349	0.651305455	0.642825088	0.486175938	0.512043	0.538846355	0.561335638	0.578606041	0.586934224	0.503497591	0.527110539	0.544879573	0.564365414	0.571989126	0.574291217
140	0.715692445	0.715925581	0.715397014	0.716157042	0.718629867	0.719699146	0.608978306	0.630136192	0.641836549	0.651484875	0.655606583	0.640211561	0.484791302	0.513032645	0.538703262	0.559451827	0.578298946	0.582785245	0.502187596	0.526754225	0.547666278	0.561213033	0.571650072	0.571166383
141	0.715873685	0.715753521	0.714791484	0.716424218	0.716675904	0.718941122	0.607091641	0.629614414	0.640663716	0.647737766	0.651691395	0.645268454	0.48099797	0.509984083	0.534637295	0.559453	0.578255907	0.585784584	0.499855371	0.524446793	0.544618205	0.559851718	0.569353268	0.570814431
142	0.715868324	0.715290588	0.716064921	0.716655417	0.718674705	0.719804297	0.609794102	0.626378686	0.645767775	0.64587049	0.652365129	0.644400832	0.483354442	0.51082681	0.536005269	0.554332339	0.566751698	0.577460962	0.503003747	0.52436453	0.543010424	0.559147797	0.570526925	0.568341466
143	0.71585689	0.715445019	0.71504933	0.715771945	0.717859513	0.719744095	0.611294702	0.626471418	0.641458783	0.64919546	0.651143115	0.644928899	0.485003989	0.511302678	0.535926015	0.558571863	0.577131245	0.586900065	0.503034298	0.526101293	0.544195332	0.559443203	0.571182611	0.570133
144	0.714976802	0.714965575	0.715479651	0.715071219	0.720005165	0.719971594	0.610623308	0.628549952	0.645020404	0.648394848	0.650871726	0.643438584	0.485881834	0.515123734	0.536900893	0.558005872	0.578710823	0.587710511	0.5045246	0.526839625	0.546563393	0.558770595	0.570154632	0.569975501
145	0.715241898	0.715166103	0.714867291	0.715824691	0.71790694	0.720884147	0.611128548	0.629112565	0.643143059	0.651500995	0.650045299	0.647343315	0.485519186	0.513819544	0.537031336	0.55782882	0.577380058	0.583149951	0.5055899	0.52890475	0.547692024	0.562395537	0.570822619	0.573691833
146	0.715340376	0.715325039	0.715335168	0.717447872	0.719416584	0.721111568	0.61182451	0.630987848	0.64047096	0.648843621	0.652206833	0.64860926	0.488380908	0.514582432	0.539492798	0.554722603	0.577623574	0.585381027	0.507505123	0.527204806	0.549327754	0.563646907	0.572297591	0.573017134
147	0.716416807	0.715345143	0.716180605	0.716729867	0.719093243	0.721345061	0.611247856	0.628239962	0.6397378	0.653575427	0.653618412	0.645788457	0.486536952	0.515407949	0.539751976	0.553136979	0.57641125	0.587380716	0.50928753	0.530526831	0.549026185	0.566041661	0.573078977	0.572008247
148	0.717261191	0.716763756	0.717307492	0.71808458	0.71859977	0.719530873	0.610816297	0.626015327	0.639201387	0.641374959	0.651637315	0.642813043	0.487095	0.515215176	0.537474772	0.557345768	0.578608517	0.584889177	0.506017561	0.528583238	0.549600089	0.561537693	0.570867529	0.572637531
149	0.717614341	0.717026722	0.702323738	0.718605284	0.720771542	0.722109709	0.608415897	0.626740394	0.63244629	0.650193158	0.653295285	0.646118929	0.48482837	0.510268116	0.537071788	0.561384072	0.576428763	0.583727643	0.506112868	0.528974492	0.548170361	0.559999451	0.571163298	0.571361851
150	0.717417178	0.717653684	0.716653224	0.719553313	0.718897097	0.722436234	0.608490268	0.624104738	0.638694686	0.64803257	0.6560568	0.638563453	0.483890502	0.510380006	0.537718205	0.558290603	0.566029712	0.585528426	0.506809476	0.528465927	0.546255021	0.557728308	0.571849828	0.570318917
151	0.71694023	0.717673887	0.717731601	0.720055083	0.721563798	0.720146118	0.608964604	0.627036999	0.638984287	0.650690012	0.648238434	0.639321603	0.483486648	0.510152316	0.53564867	0.55628328	0.563584371	0.57960898	0.507314626	0.525216066	0.546196432	0.560978095	0.566227453	0.570344414
152	0.717797568	0.717616472	0.718474331	0.7200849	0.720496774	0.72346837	0.60849694	0.62446915	0.639992875	0.650022366	0.648551586	0.641625207	0.484087104	0.507433041	0.535731896	0.553455022	0.577229596	0.578670896	0.503659392	0.526066193	0.547770075	0.559340211	0.567864785	0.569110851
153	0.717158456	0.717560127	0.71755175	0.719953816	0.721942971	0.721796402	0.608008967	0.62754207	0.640309891	0.649837517	0.63220426	0.63442721	0.484518373	0.509470221	0.532606114	0.552293853	0.574542604	0.584936915	0.504842522	0.526454343	0.544691354	0.557575289	0.566994362	0.569202618
154	0.716734035	0.71684077	0.717466129	0.71865577	0.718358018	0.722509493	0.607574031	0.625797266	0.64115027	0.654204418	0.64807422	0.644388042	0.482292025	0.511905339	0.536649667	0.553294874	0.5728986	0.583315634	0.506099163	0.52793107	0.546179142	0.560544854	0.56994244	0.570402381
155	0.717254002	0.716796805	0.71768726	0.718735288	0.722611182	0.723063827	0.608447987	0.627372098	0.639984507	0.653013464	0.649916003	0.643195746	0.484460914	0.51124395	0.532937889	0.554967277	0.570874923	0.578718541	0.507709094	0.527851595	0.548822938	0.559077306	0.568103462	0.567199561
156	0.716580233	0.717674451	0.717684975	0.719672561	0.721347691	0.721060962	0.612230322	0.6319729	0.641412215	0.649767022	0.631580506	0.646667004	0.485682971	0.497783939	0.53349604	0.553865919	0.575216337	0.58383239	0.508865978	0.5266621	0.54609897	0.561855446	0.5720666	0.569128329
157	0.717535581	0.716636993	0.716082318	0.720598996	0.721924466	0.722816439	0.610745264	0.628746547	0.640541321	0.650902325	0.648917263	0.642696393	0.485777378	0.507273305	0.538312038	0.555876774	0.575466579	0.581383786	0.509763934	0.530176999	0.547412078	0.562765239	0.570736092	0.571493817
158	0.717531349	0.71824686	0.718230982	0.720759599	0.720792688	0.725108724	0.610038291	0.63016602	0.642278411	0.649519212	0.650176485	0.637626162	0.485975971	0.509801799	0.533868186	0.557818105	0.567075471	0.5806836	0.508062724	0.530217237	0.549130622	0.56259513	0.569935256	0.569875219
159	0.718864427	0.718866603	0.709480507	0.72029784	0.722809694	0.723327405	0.609476435	0.630107428	0.63713172	0.646956507	0.645514981	0.631168013	0.482959891	0.506614864	0.533752619	0.556658378	0.572431933	0.579086886	0.509798756	0.529057163	0.546860147	0.560213387	0.570144914	0.569641056
160	0.719497449	0.718180551	0.719051083	0.720426215	0.720391612	0.724466627	0.607492768	0.626963791	0.636435031	0.644734382	0.647430112	0.636489058	0.482047913	0.507151406	0.533393093	0.554284449	0.56788879	0.575355475	0.509124904	0.529335819	0.545096863	0.561447467	0.567565137	0.568135005
161	0.718672767	0.71898503	0.719149253	0.721494953	0.724235504	0.725655284	0.60733184	0.626379104	0.637846668	0.642073729	0.648466711	0.641749491	0.479369368	0.504682238	0.53197472	0.538528434	0.553880217	0.577981048	0.506899961	0.527602057	0.545973602	0.559718497	0.567980187	0.569239709
162	0.718482862	0.719086525	0.719883635	0.721030509	0.723427001	0.723280266	0.608041952	0.623629231	0.639746115	0.638739237	0.650340825	0.640235156	0.480857278	0.504243885	0.527755235	0.550929898	0.561115645	0.575362299	0.507495669	0.525060738	0.544553396	0.559323114	0.565788727	0.566572319
163	0.718543316	0.719042573	0.718265018	0.720425097	0.721946025	0.72422175	0.606946335	0.62569946	0.638809464	0.646054079	0.645333843	0.635912964	0.478362437	0.501288571	0.525192427	0.552031876	0.569329368	0.573979978	0.506416205	0.525339031	0.545286347	0.560605761	0.56890161	0.569970707
164	0.71897471	0.718607425	0.718292079	0.719697215	0.721815203	0.725966932	0.606365589	0.625611338	0.642644185	0.646838277	0.650073717	0.640341321	0.478965106	0.505029043	0.531153565	0.545942305	0.558120576	0.580351744	0.506437107	0.526185601	0.545322444	0.557372506	0.571511205	0.567066168
165	0.718064311	0.718189455	0.718363269	0.721186713	0.722436204	0.723888396	0.609032478	0.628566459	0.64076855	0.647565385	0.648492473	0.641373207	0.480254975	0.506859726	0.527340317	0.551716633	0.562049485	0.580805365	0.506649572	0.526145722	0.545821728	0.558865995	0.567993625	0.566820207
166	0.718589868	0.718523336	0.718889046	0.720518766	0.725358686	0.723013837	0.609615155	0.627799782	0.642834358	0.645977777	0.651986169	0.641985302	0.482055038	0.509387027	0.535102133	0.551465269	0.561588805	0.58146033	0.509415096	0.529701188	0.547325972	0.561096504	0.570851738	0.569671139
167	0.719486851	0.718518547	0.720390261	0.721029996	0.721833435	0.72377428	0.607839492	0.628345909	0.641587827	0.643666312	0.649865803	0.636650026	0.482494291	0.507858695	0.532270125	0.552046296	0.571018083	0.578277275	0.509755499	0.529492912	0.547562887	0.559818638	0.573354972	0.56864454
168	0.719009191	0.719140574	0.719861403	0.721777496	0.723638748	0.724136373	0.6077561	0.626363913	0.640059575	0.649852565	0.648764767	0.639935757	0.481759473	0.508533187	0.530220344	0.556591568	0.572000265	0.57449637	0.511124799	0.531337844	0.547376253	0.562716273	0.57093158	0.568878998
169	0.719800504	0.719580037	0.720925692	0.721388559	0.721481851	0.726038524	0.606827896	0.624609207	0.638141965	0.646463897	0.64275879	0.623203856	0.479654607	0.507755882	0.535282144	0.546471052	0.569341345	0.578110128	0.510486569	0.529005477	0.547640311	0.560431512	0.569511803	0.571157978
170	0.720268193	0.720400921	0.721641211	0.721973562	0.723248951	0.727779122	0.606565909	0.625296449	0.640288539	0.648568079	0.64728525	0.641226587	0.478681736	0.507137215	0.52838906	0.549862964	0.569245495	0.576940591	0.510297554	0.528093673	0.545860983	0.561937825	0.570846037	0.56659522
171	0.720205473	0.719696018	0.719828707	0.722401325	0.723972451	0.72755225	0.606125506	0.625684695	0.64308975	0.644944874	0.648903936	0.636017575	0.479243295	0.504044927	0.530386375	0.553710141	0.564523998	0.577090197	0.50884748	0.528284682	0.547953525	0.559411339	0.568547811	0.567189621
172	0.719810903	0.719423027	0.720720562	0.721764133	0.724814804	0.725285028	0.606647666	0.62387743	0.641060173	0.645255616	0.643887176	0.639982519	0.477946643	0.50568816	0.529668881	0.552127524	0.557942654	0.570760658	0.507218879	0.528466299	0.545360522	0.559421669	0.569236402	0.568587014
173	0.719935862	0.719829633	0.720381099	0.720783437	0.724407525	0.724568826	0.607115847	0.629115948	0.638578311	0.6405109	0.646636441	0.640072436	0.477681849	0.505658567	0.531418926	0.5508664	0.560048703	0.575249078	0.507258221	0.527692256	0.545668995	0.559893893	0.569647782	0.568920357
174	0.719213464	0.719197635	0.719612776	0.721344941	0.722406668	0.72686365	0.606532633	0.626868173	0.638335444	0.646932595	0.640255306	0.629258179	0.478200471	0.50383849	0.526509615	0.539197945	0.554858156	0.579837935	0.507792144	0.527245002	0.544954641	0.557690658	0.568699087	0.567681837
175	0.718818281	0.71916945	0.719898325	0.720409795	0.723871838	0.72395224	0.607954155	0.624640685	0.638383896	0.647559805	0.647308029	0.636597508	0.478007388	0.506296762	0.530623662	0.53345832	0.568303053	0.581320415	0.508016549	0.528753727	0.543914288	0.559646556	0.570577374	0.56747117
176	0.719526995	0.718310502	0.719772373	0.72078679	0.72408386	0.730120657	0.607605275	0.625028386	0.636971774	0.646106504	0.647065882	0.629340548	0.478787255	0.504098609	0.530694951	0.551130432	0.565885403	0.57808023	0.511027371	0.529133135	0.545794206	0.561242499	0.570833167	0.568693976
177	0.719351619	0.719444326	0.720683447	0.720800524	0.72415143	0.721957959	0.606385169	0.624627003	0.639838534	0.643263175	0.63908774	0.637184602	0.480200939	0.504622578	0.532362139	0.53956415	0.566359622	0.577475219	0.509892706	0.528073219	0.546155293	0.561862364	0.571656908	0.568496663
178	0.719838392	0.719357573	0.719784848	0.721228126	0.722475255	0.723870181	0.60682944	0.627985508	0.638492785	0.646845189	0.643869939	0.626191974	0.478684097	0.497881822	0.530890933	0.551044516	0.568564566	0.571556018	0.509332294	0.527014559	0.54588201	0.562001022	0.570516575	0.569540907
179	0.720348867	0.719872791	0.721866603	0.722287901	0.723860847	0.724102856	0.608244034	0.621831851	0.636790649	0.643834886	0.645314133	0.636089958	0.477985073	0.502634414	0.529254623	0.548347957	0.569458092	0.574761278	0.509982558	0.527789877	0.547362554	0.561666211	0.570523863	0.569079346
180	0.720723591	0.720124098	0.721109446	0.721553751	0.72151214	0.724727916	0.606944288	0.624399857	0.638475592	0.646133809	0.641809749	0.638620407	0.479484587	0.502778	0.528538558	0.544869625	0.563613008	0.57920269	0.508421509	0.529170727	0.545395342	0.56243604	0.567821856	0.567885978
181	0.720009423	0.719973144	0.721898191	0.722212972	0.726514115	0.726545684	0.604651882	0.624389496	0.639667357	0.645304134	0.643428403	0.637159332	0.477476645	0.503893197	0.529696146	0.551780535	0.563639653	0.574456187	0.508136481	0.529046267	0.546509906	0.562438737	0.567545179	0.568553054
182	0.720462383	0.71982947	0.720939321	0.723164271	0.724200249	0.724513815	0.606106096	0.624662386	0.637449569	0.643038433	0.641983235	0.632811779	0.476215467	0.505469486	0.518530406	0.550699302	0.564694483	0.569042835	0.507658492	0.527725965	0.543093623	0.561697749	0.566015153	0.565380067
183	0.720270928	0.720158449	0.721464001	0.721929913	0.722803798	0.725130552	0.607687085	0.624415223	0.636503839	0.646044855	0.644529507	0.634930342	0.47667458	0.502409361	0.526653681	0.549390326	0.570016933	0.577283346	0.507767658	0.52649531	0.545815495	0.560061517	0.568612218	0.567463219
184	0.71989104	0.718758427	0.721133266	0.721616872	0.722360629	0.72713016	0.607042269	0.624890483	0.639044488	0.645821947	0.64357984	0.614084889	0.473745695	0.504106006	0.527249244	0.549490706	0.568967997	0.576128623	0.507043401	0.529672661	0.544187216	0.560155169	0.568916571	0.567507967
185	0.719884902	0.719800554	0.720999196	0.721151569	0.723770119	0.726151805	0.609613155	0.626651095	0.639817731	0.646776098	0.641703725	0.634272054	0.479191447	0.505265406	0.530738572	0.546205451	0.570023331	0.575484823	0.507987651	0.53055724	0.546876319	0.563081224	0.571238201	0.566363433
186	0.719642258	0.719937422	0.719904618	0.721402598	0.722638674	0.722965731	0.607410529	0.624815572	0.641093075	0.645445194	0.645814313	0.639005092	0.477177233	0.506685167	0.53060338	0.548060987	0.569909699	0.57506629	0.507746464	0.529023967	0.548136696	0.559957273	0.569203434	0.568493902
187	0.720133066	0.720256997	0.720649908	0.721321154	0.72351465	0.726340891	0.608384678	0.626953229	0.641417121	0.644015603	0.646759272	0.63110513	0.476694937	0.505537852	0.5329145	0.543573326	0.569606512	0.57719708	0.50904167	0.529430535	0.547854318	0.559218044	0.569878143	0.57052479
188	0.720071168	0.720488485	0.721491271	0.72226812	0.724854666	0.726432685	0.608782154	0.625901477	0.639057031	0.644875663	0.647503134	0.635803493	0.479383255	0.50618241	0.53200719	0.546752464	0.570573688	0.579701311	0.508379762	0.530977814	0.545272449	0.56349969	0.568194307	0.568759519
189	0.720745371	0.720422232	0.72163132	0.722590211	0.724443892	0.727057231	0.608548176	0.624809208	0.639808514	0.642178314	0.645109388	0.637194808	0.475778334	0.505319408	0.531657609	0.55114663	0.571110477	0.577463365	0.509549828	0.52862609	0.546438892	0.562517162	0.572722655	0.569067729
190	0.720888435	0.720928258	0.720645522	0.722862405	0.723205008	0.72814724	0.608899927	0.62602492	0.638041781	0.645610612	0.64322673	0.636993046	0.478302043	0.503933228	0.531547677	0.557384394	0.569842738	0.576772418	0.511278171	0.52872927	0.543436971	0.561557028	0.571177458	0.567428634
191	0.721071592	0.720936983	0.720891139	0.721962958	0.722781405	0.726870749	0.609336371	0.624892064	0.640890159	0.643246456	0.645066342	0.62746026	0.478228596	0.501600128	0.526329773	0.539681891	0.571518739	0.579837432	0.507232688	0.526803712	0.54815459	0.5620686	0.569834397	0.567358088
192	0.720404523	0.719902632	0.720355823	0.722425053	0.723986327	0.727233668	0.608331801	0.627875303	0.63789752	0.64939529	0.648068222	0.637032936	0.477280017	0.504045019	0.530608502	0.547810233	0.566265403	0.57757995	0.509415601	0.527257385	0.54657213	0.560214583	0.570233749	0.566576811
193	0.720064471	0.720267147	0.721167366	0.721652294	0.723182343	0.724364766	0.605036826	0.627491779	0.638391946	0.646067199	0.644926967	0.633832418	0.477478252	0.504932439	0.529591416	0.554938771	0.569399755	0.575636059	0.507249807	0.527726462	0.546024117	0.563385391	0.570170775	0.565875446
194	0.719623491	0.720156265	0.719676712	0.721682209	0.721593099	0.726682356	0.608145706	0.625979934	0.642170086	0.645704307	0.642504759	0.641341085	0.477410751	0.50506452	0.527040426	0.552608932	0.571219292	0.576972186	0.506580587	0.528046084	0.546406316	0.560940331	0.56845688	0.567327627
195	0.719099254	0.719611997	0.720585095	0.722039111	0.724333775	0.723714282	0.607710671	0.625286206	0.643088518	0.650930716	0.651313124	0.640497764	0.478418161	0.507260066	0.531907883	0.551843814	0.571232262	0.580275467	0.505025431	0.52972974	0.547469524	0.561710584	0.570390083	0.56691783
196	0.720196078	0.719617347	0.720361102	0.721549994	0.724071489	0.724104883	0.609956766	0.629286918	0.641459255	0.649390956	0.65003138	0.633237721	0.480135386	0.5058558	0.530793108	0.546520395	0.569002302	0.577479611	0.509157094	0.530677953	0.545728959	0.55952741	0.572898974	0.566155945
197	0.719802331	0.719623038	0.720753573	0.720590381	0.722428647	0.727486202	0.610599151	0.628350467	0.643922651	0.643982659	0.643700797	0.634631294	0.478828067	0.507139472	0.532962384	0.551597632	0.570644045	0.573496688	0.511047981	0.530997899	0.546090713	0.563292919	0.572779999	0.569412654
198	0.71960408	0.719503153	0.720609262	0.721754239	0.724555805	0.725539586	0.610231984	0.627747372	0.645606274	0.649453331	0.646705353	0.634613039	0.482509879	0.50635734	0.533572968	0.556948575	0.565953751	0.575072827	0.510696715	0.527667945	0.548116171	0.561803091	0.573143896	0.570713281
199	0.719997805	0.72044847	0.721419742	0.721719158	0.723092155	0.726870157	0.610267867	0.62698968	0.646621517	0.648603344	0.643330543	0.638433173	0.481777143	0.510557014	0.533912924	0.548394903	0.572444672	0.578237188	0.509248499	0.528500999	0.547775228	0.55874364	0.573058161	0.574268262
200	0.720318211	0.720479495	0.719386232	0.721830967	0.723948577	0.726166825	0.610744011	0.628631901	0.640483306	0.646342676	0.648148772	0.637844835	0	0	0	0	0	0	0	0	0	0	0	0
201	0.719488814	0.719982041	0.720057276	0.722597724	0.723896329	0.730922259	0.609744238	0.629294709	0.642615881	0.651933581	0.645744879	0.640655484	0	0	0	0	0	0	0	0	0	0	0	0
202	0.719699574	0.72054142	0.720310843	0.721694702	0.723427845	0.725288557	0.609440173	0.627031497	0.639904826	0.646873828	0.647877152	0.635078668	0	0	0	0	0	0	0	0	0	0	0	0
203	0.719227404	0.71926208	0.719860587	0.720561122	0.724280859	0.722814918	0.611205897	0.624746717	0.642661203	0.647649661	0.646464032	0.636352387	0	0	0	0	0	0	0	0	0	0	0	0
204	0.719695125	0.719556646	0.718774019	0.720526906	0.722287276	0.724878313	0.611588295	0.62901434	0.642891905	0.64721079	0.646040943	0.633413555	0	0	0	0	0	0	0	0	0	0	0	0
205	0.719652072	0.719316936	0.719309048	0.720071587	0.72037395	0.724224438	0.610836938	0.628147911	0.645305544	0.65406761	0.65162474	0.634871244	0	0	0	0	0	0	0	0	0	0	0	0
206	0.718662141	0.719255156	0.720037883	0.71867548	0.720330848	0.724001659	0.610710284	0.63194113	0.643368461	0.645317688	0.646619969	0.618783057	0	0	0	0	0	0	0	0	0	0	0	0
207	0.719144733	0.718674753	0.719427351	0.72034131	0.722239648	0.720896537	0.613002173	0.629830846	0.640993855	0.647533587	0.64857363	0.638685918	0	0	0	0	0	0	0	0	0	0	0	0
208	0.718965498	0.718894036	0.718903846	0.719470564	0.721157929	0.72228241	0.612201736	0.629320156	0.6408422	0.64938069	0.644960086	0.639997629	0	0	0	0	0	0	0	0	0	0	0	0
209	0.719064999	0.719797374	0.719485013	0.720852176	0.721237805	0.721320609	0.611661304	0.62582532	0.644156139	0.642665897	0.642821597	0.642862945	0	0	0	0	0	0	0	0	0	0	0	0
210	0.719323062	0.71875982	0.71880513	0.719966252	0.723118705	0.722164956	0.610873532	0.630110071	0.64114947	0.644851384	0.646628329	0.64023408	0	0	0	0	0	0	0	0	0	0	0	0
211	0.719550117	0.719308731	0.719129511	0.717674759	0.721792017	0.722070031	0.612823929	0.628625227	0.640645199	0.649587123	0.651288948	0.635870668	0	0	0	0	0	0	0	0	0	0	0	0
212	0.719007506	0.719149147	0.718525737	0.719186008	0.721049716	0.72108305	0.611101958	0.628175995	0.63848797	0.650986651	0.647523934	0.636484443	0	0	0	0	0	0	0	0	0	0	0	0
213	0.718737432	0.71872541	0.718813658	0.719709332	0.719636943	0.72142924	0.609608877	0.629714728	0.641764896	0.645309731	0.647656116	0.625646881	0	0	0	0	0	0	0	0	0	0	0	0
214	0.718694019	0.717567754	0.719070722	0.718781422	0.720546003	0.720324983	0.609692117	0.630020887	0.644748796	0.646974771	0.644817428	0.620367542	0	0	0	0	0	0	0	0	0	0	0	0
215	0.718608403	0.718259573	0.718190571	0.719019035	0.719931304	0.719770019	0.613425371	0.632543895	0.641526704	0.648179483	0.646264564	0.580557818	0	0	0	0	0	0	0	0	0	0	0	0
216	0.718028515	0.718054458	0.716802913	0.718519016	0.721361245	0.719500136	0.613454047	0.630225411	0.648118515	0.650531861	0.654244216	0.631493925	0	0	0	0	0	0	0	0	0	0	0	0
217	0.718485631	0.718330026	0.718453883	0.719319066	0.720311948	0.72241862	0.610431606	0.629961998	0.642171995	0.646075568	0.647833336	0.63665614	0	0	0	0	0	0	0	0	0	0	0	0
218	0.717973519	0.718376574	0.718002323	0.718794798	0.718217182	0.72027043	0.614168977	0.630109617	0.65102374	0.647342858	0.646407589	0.635893806	0	0	0	0	0	0	0	0	0	0	0	0
219	0.718019902	0.717924498	0.717489443	0.720402078	0.719263303	0.721776409	0.610411395	0.629344222	0.644117563	0.648531034	0.648538389	0.635657924	0	0	0	0	0	0	0	0	0	0	0	0
220	0.718216466	0.717854482	0.71838511	0.719088046	0.721873751	0.7201909	0.61326265	0.629370187	0.644516788	0.651006371	0.647416132	0.633446512	0	0	0	0	0	0	0	0	0	0	0	0
221	0.717825621	0.717954956	0.719315103	0.71983623	0.719248251	0.720930078	0.612442055	0.628633619	0.644892989	0.646903822	0.653390954	0.636873711	0	0	0	0	0	0	0	0	0	0	0	0
222	0.718158403	0.717344204	0.718469476	0.718355187	0.720392919	0.719766003	0.612414869	0.629133653	0.641157322	0.648171881	0.644423936	0.641146866	0	0	0	0	0	0	0	0	0	0	0	0
223	0.717478425	0.7171877	0.719057389	0.71947185	0.719070753	0.719073242	0.613409031	0.632079097	0.643794653	0.65037278	0.643893004	0.635382247	0	0	0	0	0	0	0	0	0	0	0	0
224	0.717952854	0.717389037	0.718839188	0.718047354	0.720474534	0.720118231	0.613754856	0.632129157	0.644638609	0.649085385	0.651206192	0.638602408	0	0	0	0	0	0	0	0	0	0	0	0
225	0.717131093	0.717218719	0.717650711	0.719513861	0.719699689	0.719281533	0.615145912	0.63261343	0.64713096	0.648410758	0.651207603	0.645022505	0	0	0	0	0	0	0	0	0	0	0	0
226	0.716721894	0.717011076	0.716404944	0.719140824	0.718123255	0.719841743	0.614546685	0.633151033	0.644676272	0.654483348	0.655596868	0.666339635	0	0	0	0	0	0	0	0	0	0	0	0
227	0.716933928	0.716555088	0.717471318	0.718126291	0.717692898	0.716687316	0.613905687	0.633094524	0.646596728	0.652948405	0.652843876	0.64199156	0	0	0	0	0	0	0	0	0	0	0	0
228	0.716622522	0.716012214	0.715786391	0.717564853	0.719189555	0.71850917	0.614295206	0.63026645	0.64878676	0.653396122	0.649475634	0.637869884	0	0	0	0	0	0	0	0	0	0	0	0
229	0.717062829	0.715864419	0.717576242	0.717424856	0.717294032	0.717242965	0.613272691	0.632982285	0.643773469	0.651986598	0.6502197	0.638415012	0	0	0	0	0	0	0	0	0	0	0	0
230	0.71742321	0.716997469	0.717192042	0.717560167	0.719633332	0.719041763	0.617165279	0.633698135	0.649420246	0.64620636	0.652099209	0.638531651	0	0	0	0	0	0	0	0	0	0	0	0
231	0.716998304	0.716157578	0.717420918	0.717589318	0.718260806	0.718090479	0.615470505	0.633312094	0.644096155	0.651415497	0.646201241	0.646214691	0	0	0	0	0	0	0	0	0	0	0	0
232	0.716836001	0.71660951	0.716800669	0.718374467	0.719699105	0.716839847	0.617113151	0.632910082	0.644733995	0.650335914	0.653127242	0.641994025	0	0	0	0	0	0	0	0	0	0	0	0
233	0.716017556	0.716969706	0.715855286	0.717819697	0.717688143	0.715615145	0.615636819	0.635477476	0.645340286	0.650910118	0.653228263	0.636450808	0	0	0	0	0	0	0	0	0	0	0	0
234	0.71611028	0.716230107	0.717070711	0.717758824	0.717669374	0.718829735	0.618655528	0.635507395	0.648468831	0.649822246	0.656821231	0.642431101	0	0	0	0	0	0	0	0	0	0	0	0
235	0.715974565	0.715486205	0.716398403	0.716703976	0.717958989	0.716450654	0.617987034	0.636856109	0.650030951	0.654465235	0.650956092	0.635646369	0	0	0	0	0	0	0	0	0	0	0	0
236	0.715695883	0.715776917	0.715770467	0.715827212	0.716672707	0.716578533	0.615927206	0.63438307	0.649662366	0.654273193	0.647171824	0.643212214	0	0	0	0	0	0	0	0	0	0	0	0
237	0.715811239	0.715373502	0.716012139	0.715755662	0.715823881	0.715301204	0.618162711	0.634691675	0.648050422	0.653402398	0.651852282	0.643603655	0	0	0	0	0	0	0	0	0	0	0	0
238	0.71623512	0.715714547	0.715310301	0.715503525	0.716532753	0.71776295	0.617291536	0.635243155	0.649000236	0.654676993	0.652709735	0.642235091	0	0	0	0	0	0	0	0	0	0	0	0
239	0.71545137	0.715590398	0.715645988	0.715583258	0.717443131	0.719066431	0.617231242	0.636451156	0.646454076	0.655615426	0.653000353	0.64544258	0	0	0	0	0	0	0	0	0	0	0	0
240	0.715343974	0.714879033	0.715844465	0.715801215	0.714961376	0.718412408	0.61753391	0.636063417	0.646130166	0.654910659	0.648706003	0.642438103	0	0	0	0	0	0	0	0	0	0	0	0
241	0.715333575	0.715360433	0.714822012	0.716487901	0.716916275	0.717143561	0.616795745	0.636145927	0.651967245	0.652152404	0.651876937	0.639237677	0	0	0	0	0	0	0	0	0	0	0	0
242	0.715784867	0.713964653	0.715412345	0.716092502	0.714789586	0.713828614	0.617696009	0.635373474	0.647755053	0.654099979	0.65559289	0.638675136	0	0	0	0	0	0	0	0	0	0	0	0
243	0.714766973	0.71509379	0.714322479	0.715145232	0.714710513	0.715165536	0.618799725	0.636160552	0.646896926	0.656107701	0.65263735	0.640215686	0	0	0	0	0	0	0	0	0	0	0	0
244	0.714985355	0.71369611	0.714815636	0.714905745	0.714167205	0.713121856	0.620456606	0.638963942	0.650432694	0.657755378	0.6545577	0.642847272	0	0	0	0	0	0	0	0	0	0	0	0
245	0.714357183	0.714482096	0.715003594	0.714708631	0.713158473	0.713980036	0.620596411	0.637952251	0.647459265	0.658996612	0.653426176	0.647567153	0	0	0	0	0	0	0	0	0	0	0	0
246	0.714030393	0.713705273	0.712192878	0.715037189	0.712893596	0.71388095	0.621962272	0.636693135	0.647530489	0.653005482	0.65470201	0.638527389	0	0	0	0	0	0	0	0	0	0	0	0
247	0.714012173	0.713320679	0.713183655	0.714645765	0.71215762	0.714260784	0.620117867	0.637618524	0.651313665	0.657840975	0.653673935	0.642410309	0	0	0	0	0	0	0	0	0	0	0	0
248	0.714032606	0.713267184	0.712878131	0.713729954	0.714377158	0.712618691	0.62062029	0.641942224	0.649529816	0.655797792	0.648633257	0.643126781	0	0	0	0	0	0	0	0	0	0	0	0
249	0.714066599	0.714478689	0.712592608	0.71441246	0.71395859	0.711994042	0.621999874	0.637703187	0.649869386	0.6591918	0.653687201	0.641560875	0	0	0	0	0	0	0	0	0	0	0	0
250	0.713743886	0.71384361	0.712574962	0.713078582	0.710566772	0.716101458	0.620605783	0.63843441	0.648728094	0.659965138	0.647527027	0.647799215	0	0	0	0	0	0	0	0	0	0	0	0
251	0.714127883	0.713528059	0.711627181	0.713628499	0.712350376	0.712757125	0.620596439	0.636908013	0.64859285	0.658198632	0.65483857	0.639507485	0	0	0	0	0	0	0	0	0	0	0	0
252	0.71354229	0.712670398	0.711737733	0.714650566	0.712706472	0.709000275	0.617844621	0.637194493	0.64952723	0.653757645	0.648539022	0.64683153	0	0	0	0	0	0	0	0	0	0	0	0
253	0.714015256	0.712523981	0.712218729	0.71374143	0.712379011	0.711736089	0.622424788	0.637370209	0.647648289	0.65943031	0.652579181	0.647061962	0	0	0	0	0	0	0	0	0	0	0	0
254	0.71386799	0.713031319	0.711967659	0.713527858	0.710846905	0.71116547	0.62178567	0.636865529	0.648507285	0.658816881	0.649931628	0.647711391	0	0	0	0	0	0	0	0	0	0	0	0
255	0.713390618	0.712157383	0.71143662	0.71221639	0.711427018	0.711396573	0.621423697	0.638198973	0.646758232	0.654833969	0.652296411	0.648436025	0	0	0	0	0	0	0	0	0	0	0	0
256	0.712881984	0.712019071	0.712340877	0.71179448	0.712592431	0.714348719	0.621901955	0.637486684	0.65287647	0.654867947	0.650913294	0.641492867	0	0	0	0	0	0	0	0	0	0	0	0
257	0.713043638	0.711439871	0.71194565	0.712630314	0.711471911	0.712929522	0.621797518	0.638903897	0.640455935	0.657442573	0.6532845	0.640740405	0	0	0	0	0	0	0	0	0	0	0	0
258	0.713759821	0.71216676	0.71140933	0.711733828	0.710274253	0.712324516	0.621090459	0.636885415	0.648798987	0.655289241	0.651106399	0.642248746	0	0	0	0	0	0	0	0	0	0	0	0
259	0.713022148	0.712061552	0.711174962	0.713080755	0.711687007	0.710816032	0.622038897	0.637727986	0.650170788	0.651697182	0.653295253	0.644176915	0	0	0	0	0	0	0	0	0	0	0	0
260	0.713135052	0.712041542	0.711961199	0.712974166	0.710288913	0.714211214	0.620251731	0.637526314	0.651448314	0.652717923	0.649800207	0.639246742	0	0	0	0	0	0	0	0	0	0	0	0
261	0.714280218	0.712471181	0.71146206	0.712631438	0.710724782	0.714366427	0.622335556	0.637735415	0.649511216	0.650054244	0.653585686	0.643610647	0	0	0	0	0	0	0	0	0	0	0	0
262	0.712990246	0.711689011	0.711667959	0.712705373	0.712263407	0.708397066	0.62238505	0.635471672	0.65081133	0.654411311	0.649265945	0.656372379	0	0	0	0	0	0	0	0	0	0	0	0
263	0.713322232	0.712428293	0.710849651	0.711645761	0.711019522	0.710755307	0.622513983	0.637674404	0.648996594	0.653693678	0.644408065	0.637671964	0	0	0	0	0	0	0	0	0	0	0	0
264	0.713036365	0.71174855	0.710467084	0.709849877	0.711080937	0.713761939	0.620182784	0.638321449	0.652268771	0.655998643	0.650099123	0.641714308	0	0	0	0	0	0	0	0	0	0	0	0
265	0.712425085	0.71140259	0.710724072	0.710730555	0.709503131	0.711204035	0.622446412	0.637539591	0.64783416	0.656015906	0.653022852	0.640159244	0	0	0	0	0	0	0	0	0	0	0	0
266	0.712488619	0.711265946	0.711741501	0.712962846	0.710708593	0.710013137	0.623468867	0.636294778	0.651252786	0.655307874	0.651570197	0.648934153	0	0	0	0	0	0	0	0	0	0	0	0
267	0.712551044	0.711796046	0.710461407	0.709693304	0.711213122	0.708786684	0.621862897	0.638471363	0.651634468	0.660495593	0.64799493	0.64248148	0	0	0	0	0	0	0	0	0	0	0	0
268	0.712292578	0.711390412	0.710182473	0.711066007	0.710776919	0.711455393	0.621506836	0.639501981	0.651728908	0.65658955	0.655080333	0.652714627	0	0	0	0	0	0	0	0	0	0	0	0
269	0.71243486	0.711745953	0.710854645	0.711424556	0.711282743	0.71089608	0.622880394	0.637003651	0.651341704	0.65863805	0.649257995	0.64298278	0	0	0	0	0	0	0	0	0	0	0	0
270	0.712446422	0.710932552	0.710388146	0.709418322	0.708416312	0.71096789	0.621070573	0.639037856	0.650346406	0.655337848	0.652325199	0.644217545	0	0	0	0	0	0	0	0	0	0	0	0
271	0.711824479	0.710828202	0.709735849	0.710394408	0.712056596	0.709774793	0.621537811	0.636344495	0.651258659	0.655966081	0.652755317	0.641178574	0	0	0	0	0	0	0	0	0	0	0	0
272	0.711505347	0.710944891	0.710582792	0.710686944	0.710506584	0.710162693	0.622076136	0.63818424	0.650212597	0.655696549	0.647419944	0.642887965	0	0	0	0	0	0	0	0	0	0	0	0
273	0.712571758	0.710547551	0.710785513	0.708963697	0.709876327	0.711252727	0.620808742	0.638907887	0.650823078	0.654111036	0.653344607	0.643054495	0	0	0	0	0	0	0	0	0	0	0	0
274	0.712377538	0.710756144	0.710338292	0.709723112	0.709260627	0.707951231	0.622771386	0.638478782	0.646177901	0.654825082	0.648937619	0.609717946	0	0	0	0	0	0	0	0	0	0	0	0
275	0.71196241	0.711915856	0.708765545	0.710184904	0.708910321	0.713441247	0.622527506	0.636753064	0.646197499	0.652088973	0.652212257	0.639443676	0	0	0	0	0	0	0	0	0	0	0	0
276	0.712568266	0.710484008	0.710477978	0.709956133	0.70992941	0.711487473	0.621464825	0.638565004	0.647366281	0.653948222	0.652093288	0.637054526	0	0	0	0	0	0	0	0	0	0	0	0
277	0.711743848	0.711205977	0.710075755	0.711431874	0.709753341	0.709675713	0.623330395	0.638005827	0.651244885	0.656987846	0.651288054	0.63675161	0	0	0	0	0	0	0	0	0	0	0	0
278	0.712463979	0.710644459	0.709755622	0.709856331	0.707069142	0.710306092	0.621975572	0.636553529	0.648495077	0.652736306	0.65019045	0.634332501	0	0	0	0	0	0	0	0	0	0	0	0
279	0.712259247	0.710692892	0.709389699	0.709563324	0.70884526	0.712303339	0.622586482	0.637238345	0.649700769	0.651327069	0.648808759	0.636616229	0	0	0	0	0	0	0	0	0	0	0	0
280	0.712890908	0.711749626	0.710175524	0.710630027	0.708984836	0.710859001	0.620540617	0.639198342	0.646365003	0.652788067	0.649297819	0.63650595	0	0	0	0	0	0	0	0	0	0	0	0
281	0.712305428	0.712239432	0.710067046	0.711296379	0.709085919	0.710837776	0.622695893	0.637464132	0.647612849	0.648928286	0.646551659	0.642348714	0	0	0	0	0	0	0	0	0	0	0	0
282	0.712522598	0.711366013	0.710855759	0.710245908	0.708701277	0.710956414	0.621767696	0.63557698	0.647489401	0.650845819	0.64727989	0.633817912	0	0	0	0	0	0	0	0	0	0	0	0
283	0.712827366	0.711150647	0.710381807	0.710041742	0.709064719	0.71001577	0.620452517	0.637255736	0.64710125	0.652220832	0.644636195	0.631893984	0	0	0	0	0	0	0	0	0	0	0	0
284	0.712726741	0.710187456	0.709421724	0.710344517	0.707901844	0.710235265	0.620355585	0.635897412	0.647852588	0.651865386	0.642213897	0.631315391	0	0	0	0	0	0	0	0	0	0	0	0
285	0.712275665	0.711179536	0.710659056	0.709474371	0.708474125	0.711158437	0.620355859	0.638969519	0.647627436	0.653802469	0.648165068	0.637314927	0	0	0	0	0	0	0	0	0	0	0	0
286	0.712210361	0.712110161	0.710052414	0.710103825	0.710235086	0.710160688	0.62165876	0.639352305	0.651225703	0.652220779	0.64723641	0.63458226	0	0	0	0	0	0	0	0	0	0	0	0
287	0.712114265	0.711444003	0.711407026	0.710486685	0.708932689	0.708465866	0.620972157	0.637850409	0.643286631	0.650440431	0.645461378	0.636552271	0	0	0	0	0	0	0	0	0	0	0	0
288	0.712653695	0.711281658	0.711097154	0.710947832	0.708353995	0.708844469	0.623791334	0.637188373	0.648532799	0.649002255	0.646798845	0.631789985	0	0	0	0	0	0	0	0	0	0	0	0
289	0.712638527	0.71173164	0.70997262	0.710994951	0.709923951	0.709015853	0.621208747	0.635968136	0.645412759	0.64959359	0.655860951	0.635326236	0	0	0	0	0	0	0	0	0	0	0	0
290	0.712667786	0.711919392	0.711649445	0.710269819	0.711256821	0.710162874	0.622955503	0.636141347	0.648234908	0.649915377	0.647454798	0.624773375	0	0	0	0	0	0	0	0	0	0	0	0
291	0.712918069	0.711792059	0.710838896	0.709078842	0.710687901	0.70978758	0.62229482	0.638423048	0.64658396	0.650953281	0.643451665	0.635387276	0	0	0	0	0	0	0	0	0	0	0	0
292	0.71318521	0.712581633	0.710206372	0.710420826	0.710125904	0.711142656	0.622546645	0.637086268	0.645715936	0.649984362	0.645114909	0.636450201	0	0	0	0	0	0	0	0	0	0	0	0
293	0.71313093	0.711734286	0.71147645	0.711296051	0.709880218	0.711230968	0.621758061	0.635666007	0.646160912	0.649767374	0.647733813	0.633511223	0	0	0	0	0	0	0	0	0	0	0	0
294	0.713531739	0.712211986	0.711219794	0.709809484	0.711656444	0.711098761	0.621939005	0.636352039	0.647289604	0.651308692	0.630031925	0.634555986	0	0	0	0	0	0	0	0	0	0	0	0
295	0.712421358	0.711952259	0.710617965	0.709779597	0.709897377	0.711757934	0.620803396	0.636598837	0.647821734	0.651177988	0.643825813	0.632245435	0	0	0	0	0	0	0	0	0	0	0	0
296	0.712940506	0.712117281	0.711197075	0.710465388	0.710454577	0.712251422	0.621094763	0.633977651	0.641105937	0.648738596	0.648443253	0.636639609	0	0	0	0	0	0	0	0	0	0	0	0
297	0.713057327	0.712282271	0.711101792	0.711041544	0.712650981	0.711543899	0.621832031	0.634140598	0.641114523	0.646626749	0.640531976	0.627808377	0	0	0	0	0	0	0	0	0	0	0	0
298	0.712982843	0.711389491	0.71063944	0.709977401	0.712559956	0.711591674	0.620930554	0.63923184	0.643777763	0.652410257	0.641336167	0.639863018	0	0	0	0	0	0	0	0	0	0	0	0
299	0.713619869	0.712572365	0.711296219	0.711671506	0.710369766	0.711928525	0.622974276	0.6362105	0.644559142	0.648598598	0.647875147	0.605348806	0	0	0	0	0	0	0	0	0	0	0	0
300	0.713398765	0.711496375	0.711531061	0.7110261	0.712513115	0.713225622	0.620823048	0.634498442	0.642054389	0.64844276	0.647146032	0.636849875	0	0	0	0	0	0	0	0	0	0	0	0
301	0.713927648	0.7124487	0.712104348	0.711360067	0.710639421	0.713155077	0.6227415	0.634168275	0.644213511	0.644403054	0.643190656	0.630781012	0	0	0	0	0	0	0	0	0	0	0	0
302	0.713596201	0.71288923	0.71232438	0.713720843	0.711774335	0.712055556	0.622941174	0.634992649	0.644634852	0.656010305	0.643567795	0.632331301	0	0	0	0	0	0	0	0	0	0	0	0
303	0.714185147	0.713221628	0.712242642	0.711001832	0.712748741	0.711413689	0.621784759	0.632847897	0.647538734	0.652662497	0.642056024	0.629380374	0	0	0	0	0	0	0	0	0	0	0	0
304	0.713716318	0.713666749	0.712604404	0.714325068	0.713147106	0.712273013	0.621690774	0.632599106	0.641266089	0.64908005	0.64763851	0.631313941	0	0	0	0	0	0	0	0	0	0	0	0
305	0.714462585	0.713218341	0.711698692	0.712245953	0.71325919	0.712517647	0.621704952	0.633000432	0.641029123	0.649010944	0.6373825	0.63425907	0	0	0	0	0	0	0	0	0	0	0	0
306	0.714645238	0.71354033	0.711925085	0.711337996	0.712201386	0.712804253	0.620026208	0.636530539	0.642421917	0.651224664	0.641610892	0.63159138	0	0	0	0	0	0	0	0	0	0	0	0
307	0.714496754	0.712787522	0.712375858	0.71227688	0.712629743	0.71281008	0.619121279	0.633879549	0.642746235	0.650831727	0.648737044	0.625163513	0	0	0	0	0	0	0	0	0	0	0	0
308	0.714068187	0.713222172	0.712478248	0.713232175	0.711190401	0.712867591	0.620940664	0.634486214	0.646866317	0.647108076	0.645228651	0.635607114	0	0	0	0	0	0	0	0	0	0	0	0
309	0.715301166	0.713759091	0.712195275	0.712313694	0.713464505	0.714405	0.620713093	0.634855547	0.646146495	0.646056399	0.642872552	0.611054598	0	0	0	0	0	0	0	0	0	0	0	0
310	0.714619515	0.71371342	0.71370832	0.712456603	0.712972302	0.7133379	0.622108919	0.634227951	0.641144083	0.64638381	0.640618964	0.626846992	0	0	0	0	0	0	0	0	0	0	0	0
311	0.715218048	0.714030639	0.713133648	0.713048537	0.713760592	0.715867855	0.619873516	0.63491651	0.643944644	0.64548523	0.641184665	0.630133567	0	0	0	0	0	0	0	0	0	0	0	0
312	0.715419419	0.714468874	0.712889043	0.71138289	0.713082428	0.713409874	0.619541378	0.633538561	0.644236717	0.646918621	0.64117343	0.628632642	0	0	0	0	0	0	0	0	0	0	0	0
313	0.715243124	0.714477076	0.713629025	0.713607852	0.712727782	0.714009897	0.619159518	0.634244151	0.640765994	0.647469584	0.642880365	0.628659308	0	0	0	0	0	0	0	0	0	0	0	0
314	0.715292257	0.714490825	0.713701905	0.712951538	0.71444046	0.712198911	0.620091585	0.635156075	0.643932315	0.648989659	0.639389584	0.622854456	0	0	0	0	0	0	0	0	0	0	0	0
315	0.716018342	0.714739311	0.712660764	0.712694266	0.712178187	0.713851632	0.618108605	0.635210746	0.641645979	0.648500697	0.634554671	0.629080254	0	0	0	0	0	0	0	0	0	0	0	0
316	0.715196097	0.713998631	0.713899562	0.714920709	0.713667028	0.715559246	0.618460847	0.632486505	0.648354238	0.645403072	0.64021224	0.612941286	0	0	0	0	0	0	0	0	0	0	0	0
317	0.716348486	0.714139486	0.714472722	0.713740911	0.716275424	0.714473556	0.620934127	0.632191112	0.643142032	0.646770711	0.643703668	0.631796998	0	0	0	0	0	0	0	0	0	0	0	0
318	0.716102996	0.714307195	0.714611064	0.712472687	0.712027112	0.714301261	0.618810381	0.633861662	0.649206916	0.646464226	0.639465622	0.629485215	0	0	0	0	0	0	0	0	0	0	0	0
319	0.715509454	0.714565872	0.714330715	0.71449421	0.71468231	0.713565122	0.619544177	0.63483795	0.643934259	0.647717348	0.640884896	0.625412874	0	0	0	0	0	0	0	0	0	0	0	0
320	0.716222264	0.715062758	0.714341383	0.712132988	0.715614152	0.713491639	0.619681184	0.633386069	0.640029307	0.65168566	0.638191266	0.624234232	0	0	0	0	0	0	0	0	0	0	0	0
321	0.716810364	0.715762921	0.713893895	0.714032053	0.715221735	0.716401582	0.617927641	0.630354871	0.641535725	0.646802254	0.637505861	0.628959707	0	0	0	0	0	0	0	0	0	0	0	0
322	0.716625403	0.716175056	0.714324897	0.714977226	0.715518983	0.715727571	0.617647945	0.630062707	0.64125126	0.64636497	0.643113601	0.633034034	0	0	0	0	0	0	0	0	0	0	0	0
323	0.717010396	0.716066223	0.715342957	0.714526165	0.714960412	0.716161675	0.619068698	0.632209759	0.642585661	0.644314027	0.63759106	0.624642339	0	0	0	0	0	0	0	0	0	0	0	0
324	0.716903128	0.715431774	0.714518039	0.714329867	0.716182823	0.716921401	0.617567905	0.632507142	0.641774618	0.644087935	0.635088929	0.628431463	0	0	0	0	0	0	0	0	0	0	0	0
325	0.71709182	0.71616581	0.715417332	0.714524686	0.714328712	0.716413101	0.617801629	0.634556277	0.642887814	0.643957055	0.637224788	0.630363392	0	0	0	0	0	0	0	0	0	0	0	0
326	0.717189089	0.715411526	0.715520781	0.713571618	0.715364964	0.717312238	0.619447257	0.630518476	0.639358991	0.64081543	0.641024205	0.626336716	0	0	0	0	0	0	0	0	0	0	0	0
327	0.717104142	0.715505441	0.715608289	0.71498959	0.716030995	0.713200512	0.619941356	0.633122538	0.639891644	0.644221834	0.640954411	0.62797299	0	0	0	0	0	0	0	0	0	0	0	0
328	0.717383765	0.717479017	0.714502906	0.715699905	0.715452393	0.715131235	0.619830061	0.631455244	0.641967186	0.645142538	0.637425006	0.630917256	0	0	0	0	0	0	0	0	0	0	0	0
329	0.717344706	0.716489512	0.715524285	0.716035915	0.715582139	0.714949618	0.619629147	0.62917682	0.638756478	0.644253159	0.637817593	0.596481296	0	0	0	0	0	0	0	0	0	0	0	0
330	0.71773467	0.716432702	0.716917286	0.715569822	0.717101432	0.716113619	0.618067549	0.630735579	0.638619586	0.645529368	0.639018043	0.627590352	0	0	0	0	0	0	0	0	0	0	0	0
331	0.717894406	0.716820003	0.717044586	0.715643656	0.716636591	0.715278658	0.619693013	0.628468327	0.638926412	0.644767792	0.637192584	0.631144406	0	0	0	0	0	0	0	0	0	0	0	0
332	0.718154842	0.717039208	0.716971508	0.716285742	0.716910718	0.713690986	0.617638388	0.631953536	0.640119542	0.644532796	0.636125865	0.631320041	0	0	0	0	0	0	0	0	0	0	0	0
333	0.718230765	0.71751978	0.716670348	0.714955477	0.715393545	0.714945182	0.618134463	0.630341923	0.638976454	0.643867046	0.640062584	0.62468342	0	0	0	0	0	0	0	0	0	0	0	0
334	0.718331208	0.716987506	0.716479563	0.716003335	0.717186349	0.712912695	0.613929871	0.629575606	0.641983685	0.644022173	0.639536769	0.61945683	0	0	0	0	0	0	0	0	0	0	0	0
335	0.718228133	0.717414367	0.716710371	0.716308329	0.716274787	0.714709621	0.615380997	0.630644353	0.641564223	0.639508264	0.636748099	0.621451002	0	0	0	0	0	0	0	0	0	0	0	0
336	0.718232236	0.718059775	0.716449805	0.71617509	0.718650015	0.716097165	0.614128239	0.630958615	0.642167956	0.645185043	0.641054565	0.626691266	0	0	0	0	0	0	0	0	0	0	0	0
337	0.719034514	0.717867212	0.717660564	0.716477222	0.718637532	0.717788187	0.615876849	0.629090407	0.639626611	0.641890173	0.644086677	0.628587438	0	0	0	0	0	0	0	0	0	0	0	0
338	0.718818859	0.719036374	0.717080475	0.716641276	0.717198642	0.718485923	0.616276154	0.629296307	0.640677181	0.649899395	0.633342783	0.632285014	0	0	0	0	0	0	0	0	0	0	0	0
339	0.718845597	0.71785472	0.718179469	0.716456645	0.717421467	0.719039547	0.618581373	0.631285888	0.640239866	0.645848586	0.637880422	0.627922418	0	0	0	0	0	0	0	0	0	0	0	0
340	0.718782085	0.717660865	0.716860085	0.717406236	0.716951124	0.718106501	0.617127068	0.62869854	0.640686577	0.646594599	0.631432628	0.634700124	0	0	0	0	0	0	0	0	0	0	0	0
341	0.718718763	0.717950172	0.717307213	0.716796623	0.715960867	0.718333751	0.618394066	0.63037761	0.64142604	0.640749985	0.634932842	0.621925343	0	0	0	0	0	0	0	0	0	0	0	0
342	0.718791234	0.717876611	0.716595	0.716146239	0.719711607	0.718492794	0.616468521	0.629815288	0.636196298	0.643985558	0.635013716	0.625568959	0	0	0	0	0	0	0	0	0	0	0	0
343	0.719934091	0.718840648	0.716846027	0.718598156	0.718509913	0.71795944	0.616502046	0.630664887	0.644376867	0.642104666	0.6348972	0.622991846	0	0	0	0	0	0	0	0	0	0	0	0
344	0.719802696	0.718498878	0.71744343	0.717778644	0.71720019	0.718482565	0.616156722	0.627993233	0.63846134	0.639137844	0.637213183	0.619661175	0	0	0	0	0	0	0	0	0	0	0	0
345	0.719571297	0.71872251	0.717723631	0.716787007	0.717958964	0.719455896	0.61589928	0.628291203	0.637136137	0.641389394	0.645869621	0.637939344	0	0	0	0	0	0	0	0	0	0	0	0
346	0.719814067	0.718971397	0.718547904	0.717023038	0.717486452	0.718102308	0.617283481	0.628209963	0.640999464	0.642364624	0.637493623	0.623973725	0	0	0	0	0	0	0	0	0	0	0	0
347	0.719177159	0.718360531	0.717264249	0.717802579	0.719797228	0.716969117	0.617875414	0.627488225	0.639402401	0.64010837	0.63929815	0.623204814	0	0	0	0	0	0	0	0	0	0	0	0
348	0.72017335	0.718433532	0.718126698	0.71837161	0.716205833	0.716115408	0.616906754	0.631614629	0.637359492	0.640007929	0.637002932	0.62136937	0	0	0	0	0	0	0	0	0	0	0	0
349	0.72018784	0.718543037	0.718135193	0.719556548	0.718175949	0.723305873	0.615442554	0.629235664	0.64240699	0.641896974	0.633687906	0.61650285	0	0	0	0	0	0	0	0	0	0	0	0
350	0.720053163	0.718764203	0.718738261	0.718852733	0.720056587	0.716845866	0.615749015	0.629491105	0.637181264	0.643980475	0.638151557	0.625657238	0	0	0	0	0	0	0	0	0	0	0	0
351	0.720793309	0.718898725	0.717790122	0.718993605	0.719439503	0.717997033	0.616441394	0.626174451	0.641003407	0.639093271	0.634959314	0.615408602	0	0	0	0	0	0	0	0	0	0	0	0
352	0.721045117	0.718700316	0.71902821	0.718932779	0.718773581	0.719656247	0.616692186	0.629735579	0.637517603	0.640218965	0.637261107	0.62527696	0	0	0	0	0	0	0	0	0	0	0	0
353	0.72129327	0.719118101	0.718595665	0.718956179	0.717294303	0.718685402	0.616326766	0.627055702	0.640679223	0.64203946	0.633031388	0.628057835	0	0	0	0	0	0	0	0	0	0	0	0
354	0.720828007	0.718779199	0.718474171	0.72027302	0.719592824	0.720598458	0.614305587	0.626366609	0.636309131	0.641288159	0.63597404	0.619020595	0	0	0	0	0	0	0	0	0	0	0	0
355	0.720956506	0.718610983	0.718530038	0.718514544	0.718818775	0.717734217	0.614424474	0.62752686	0.643494984	0.639796893	0.640066279	0.621542704	0	0	0	0	0	0	0	0	0	0	0	0
356	0.720242378	0.719703611	0.719184235	0.719483032	0.718067874	0.71727421	0.615982417	0.630635212	0.6391658	0.639870221	0.634307016	0.625858235	0	0	0	0	0	0	0	0	0	0	0	0
357	0.720976305	0.719069966	0.718578071	0.719634407	0.717208129	0.721639654	0.615050726	0.630746157	0.635765561	0.647333898	0.632540549	0.62488598	0	0	0	0	0	0	0	0	0	0	0	0
358	0.721103505	0.720262068	0.718470391	0.720043528	0.718341134	0.721434961	0.613888216	0.628406283	0.639543073	0.640584296	0.636416832	0.626834081	0	0	0	0	0	0	0	0	0	0	0	0
359	0.720902162	0.718903103	0.719144808	0.719638933	0.718778171	0.719497614	0.616542696	0.628836503	0.638558636	0.642416898	0.638513888	0.627519127	0	0	0	0	0	0	0	0	0	0	0	0
360	0.721043691	0.71918632	0.71939595	0.719738724	0.717312576	0.720041676	0.615787013	0.627032288	0.639072483	0.639176626	0.632958617	0.626015672	0	0	0	0	0	0	0	0	0	0	0	0
361	0.720762661	0.719432397	0.719407472	0.720257211	0.719976168	0.717586262	0.615855377	0.629898674	0.640839438	0.644271198	0.639786908	0.619383417	0	0	0	0	0	0	0	0	0	0	0	0
362	0.721421603	0.720125617	0.71998612	0.718848779	0.718547156	0.720779546	0.617294538	0.62958267	0.639309596	0.637211179	0.634739998	0.621671407	0	0	0	0	0	0	0	0	0	0	0	0
363	0.720824195	0.720172836	0.719773476	0.718435583	0.719415872	0.720808205	0.617268425	0.627749547	0.639468429	0.643290871	0.63693515	0.622253401	0	0	0	0	0	0	0	0	0	0	0	0
364	0.721403266	0.719765722	0.72023855	0.720266786	0.718975827	0.719237051	0.617681861	0.630187155	0.639054122	0.641195706	0.634084369	0.637334868	0	0	0	0	0	0	0	0	0	0	0	0
365	0.721393389	0.719979006	0.718828571	0.71715808	0.720560469	0.720740835	0.615774478	0.629452203	0.637306139	0.637356763	0.634570622	0.623204642	0	0	0	0	0	0	0	0	0	0	0	0
366	0.722024558	0.719263229	0.719876937	0.718089815	0.721711859	0.719289676	0.615683639	0.630955696	0.638449862	0.642084165	0.636443319	0.62065578	0	0	0	0	0	0	0	0	0	0	0	0
367	0.721665662	0.720616509	0.718782995	0.720546072	0.717691871	0.718330129	0.616067266	0.628897835	0.639398248	0.640036	0.632340757	0.62735748	0	0	0	0	0	0	0	0	0	0	0	0
368	0.721064331	0.720187322	0.720005303	0.719552264	0.717342224	0.721430392	0.616252779	0.629490652	0.638688122	0.641301047	0.641894025	0.626480819	0	0	0	0	0	0	0	0	0	0	0	0
369	0.721207121	0.720049473	0.719314269	0.719169189	0.721297116	0.720726166	0.616841167	0.630075225	0.639826485	0.642724648	0.634073775	0.621630435	0	0	0	0	0	0	0	0	0	0	0	0
370	0.721191937	0.720072312	0.719947015	0.719279533	0.717556801	0.720018361	0.616802131	0.628899916	0.639217921	0.637114902	0.629020553	0.625483156	0	0	0	0	0	0	0	0	0	0	0	0
371	0.721461792	0.720083965	0.720564469	0.719308869	0.718568205	0.720945542	0.616962594	0.629152977	0.637752097	0.636729288	0.632860659	0.617117453	0	0	0	0	0	0	0	0	0	0	0	0
372	0.721969579	0.719631814	0.72012975	0.719603626	0.718886983	0.721350265	0.616354901	0.630252904	0.635778557	0.642707248	0.634685206	0.62064397	0	0	0	0	0	0	0	0	0	0	0	0
373	0.721311689	0.720615408	0.720305558	0.721086636	0.72187458	0.721665531	0.617832929	0.629323601	0.637304663	0.640937529	0.634005484	0.619042073	0	0	0	0	0	0	0	0	0	0	0	0
374	0.721223328	0.72009431	0.720055499	0.719110765	0.719883713	0.717842465	0.618343395	0.629569988	0.640506239	0.640127074	0.635129244	0.623042527	0	0	0	0	0	0	0	0	0	0	0	0
375	0.721464086	0.720217712	0.720200556	0.720107951	0.720014824	0.719722388	0.616161508	0.628773988	0.639564751	0.641259774	0.639436779	0.614948218	0	0	0	0	0	0	0	0	0	0	0	0
376	0.721291766	0.720992194	0.720489013	0.720506248	0.719902306	0.719599143	0.618316641	0.629480303	0.637367193	0.641127607	0.641889287	0.62048658	0	0	0	0	0	0	0	0	0	0	0	0
377	0.721701545	0.720735652	0.719659361	0.71926668	0.719898673	0.717507293	0.618058573	0.62856215	0.639769213	0.639369139	0.639065831	0.62608347	0	0	0	0	0	0	0	0	0	0	0	0
378	0.72131465	0.720200927	0.719528482	0.719685458	0.719887075	0.720395369	0.615772674	0.626764762	0.638587449	0.641867317	0.639559248	0.62893232	0	0	0	0	0	0	0	0	0	0	0	0
379	0.721227018	0.720498995	0.71928834	0.720030285	0.720119118	0.721774296	0.616695136	0.628590849	0.638458608	0.641572368	0.635012742	0.625535566	0	0	0	0	0	0	0	0	0	0	0	0
380	0.721496204	0.719921905	0.720362632	0.719708314	0.721065049	0.719045336	0.615334594	0.628704647	0.641998195	0.641772965	0.632977319	0.621170974	0	0	0	0	0	0	0	0	0	0	0	0
381	0.72112223	0.719997004	0.719990841	0.720192408	0.720686732	0.716566668	0.618602188	0.627984225	0.640281744	0.643822627	0.639244157	0.620687545	0	0	0	0	0	0	0	0	0	0	0	0
382	0.721405249	0.720976335	0.719897011	0.719601962	0.719546961	0.718978627	0.61654454	0.627937668	0.639628256	0.639228135	0.632934476	0.622836665	0	0	0	0	0	0	0	0	0	0	0	0
383	0.721035609	0.720079773	0.720610241	0.719606652	0.720973789	0.719671752	0.615400559	0.629255194	0.636644196	0.639138277	0.637883787	0.62047462	0	0	0	0	0	0	0	0	0	0	0	0
384	0.72157843	0.720629593	0.71941675	0.718254918	0.722129671	0.722654432	0.61543798	0.628566476	0.640447688	0.638932702	0.634428085	0.620922037	0	0	0	0	0	0	0	0	0	0	0	0
385	0.720824623	0.720448199	0.719510911	0.717859151	0.719675225	0.719899099	0.617405692	0.631072354	0.638446882	0.640965113	0.637434138	0.629656334	0	0	0	0	0	0	0	0	0	0	0	0
386	0.721366288	0.719317422	0.719763967	0.719378902	0.718300547	0.717704701	0.617920201	0.629091934	0.635602906	0.639390404	0.63815334	0.623532062	0	0	0	0	0	0	0	0	0	0	0	0
387	0.72082138	0.721146945	0.719748465	0.71768451	0.720527877	0.719103123	0.617373199	0.628986434	0.638841934	0.632550091	0.634823172	0.618156616	0	0	0	0	0	0	0	0	0	0	0	0
388	0.721484093	0.720472492	0.719085731	0.71903171	0.719760334	0.718183993	0.61772235	0.629879908	0.63821771	0.639468237	0.631793942	0.610034848	0	0	0	0	0	0	0	0	0	0	0	0
389	0.720932998	0.720015858	0.719181711	0.718666811	0.720788083	0.719863014	0.618310077	0.628338148	0.640420874	0.640225116	0.632855387	0.620078196	0	0	0	0	0	0	0	0	0	0	0	0
390	0.721282011	0.719993617	0.719381853	0.718917854	0.719342437	0.720052884	0.618586728	0.630621309	0.639446765	0.637865684	0.635816897	0.621823097	0	0	0	0	0	0	0	0	0	0	0	0
391	0.721158656	0.71966278	0.719663486	0.717909968	0.719996819	0.7196165	0.616198572	0.630483014	0.642212445	0.641933826	0.629699155	0.617464966	0	0	0	0	0	0	0	0	0	0	0	0
392	0.720968285	0.720801237	0.720499321	0.719909215	0.718450748	0.72033563	0.617342506	0.628444972	0.638152125	0.641750307	0.637272273	0.619318402	0	0	0	0	0	0	0	0	0	0	0	0
393	0.720878305	0.719594194	0.720191247	0.717600182	0.720284966	0.720003218	0.617944018	0.629453956	0.643287372	0.643242138	0.635237515	0.626515642	0	0	0	0	0	0	0	0	0	0	0	0
394	0.721063037	0.720039561	0.718622701	0.7192567	0.719891391	0.72000256	0.618548531	0.629298263	0.637030371	0.642126102	0.630842563	0.616777782	0	0	0	0	0	0	0	0	0	0	0	0
395	0.720918593	0.720280132	0.718675954	0.718935744	0.719962248	0.716606153	0.61760422	0.63120398	0.636555464	0.642878763	0.637139566	0.620793341	0	0	0	0	0	0	0	0	0	0	0	0
396	0.720574244	0.720029827	0.719746449	0.719788847	0.720029382	0.718894175	0.617674288	0.63013327	0.634802869	0.641785491	0.639309807	0.623163298	0	0	0	0	0	0	0	0	0	0	0	0
397	0.721135739	0.719512906	0.719578051	0.717789227	0.719101492	0.720547801	0.618577528	0.632507252	0.640664162	0.640607539	0.631134176	0.627686042	0	0	0	0	0	0	0	0	0	0	0	0
398	0.720457825	0.71994012	0.719546693	0.718740525	0.720431502	0.719933701	0.618807802	0.630900031	0.639075094	0.642142951	0.636282101	0.609709531	0	0	0	0	0	0	0	0	0	0	0	0
399	0.720284203	0.719844685	0.719355319	0.718265289	0.718510357	0.71610028	0.619179067	0.632025489	0.640525972	0.641583639	0.639031623	0.624613505	0	0	0	0	0	0	0	0	0	0	0	0
400	0.720407064	0.719350987	0.718175716	0.719040588	0.718995141	0.719539351	0.618952188	0.63072879	0.64167791	0.641458381	0.633926247	0.624184875	0	0	0	0	0	0	0	0	0	0	0	0
401	0.720011815	0.719577471	0.720006526	0.71838803	0.719585226	0.715928303	0.619563026	0.632474481	0.638403907	0.643304365	0.640200862	0.627844705	0	0	0	0	0	0	0	0	0	0	0	0
402	0.72011507	0.719146141	0.718925982	0.719462213	0.721100406	0.72125279	0.618847982	0.631517172	0.639437996	0.645610068	0.637652184	0.629681893	0	0	0	0	0	0	0	0	0	0	0	0
403	0.720679242	0.719406073	0.71836305	0.718555064	0.720644152	0.718277116	0.616898653	0.629060113	0.64384325	0.644279409	0.635467514	0.621243686	0	0	0	0	0	0	0	0	0	0	0	0
404	0.720127942	0.719579959	0.718948633	0.717757508	0.71805495	0.721057835	0.617352704	0.626982253	0.637355288	0.647153611	0.631829996	0.6218607	0	0	0	0	0	0	0	0	0	0	0	0
405	0.719962289	0.719030277	0.719198158	0.718447104	0.721120899	0.721350115	0.618706907	0.629145601	0.637079766	0.644277007	0.635225708	0.616971448	0	0	0	0	0	0	0	0	0	0	0	0
406	0.719519197	0.718598966	0.718459742	0.717462648	0.718827329	0.719128824	0.619373593	0.629495639	0.637476997	0.642061018	0.633641345	0.627638067	0	0	0	0	0	0	0	0	0	0	0	0
407	0.719776864	0.718003119	0.71850801	0.718441707	0.715646481	0.715885159	0.620264467	0.62917374	0.63626682	0.64592059	0.634567648	0.626912238	0	0	0	0	0	0	0	0	0	0	0	0
408	0.720591426	0.719617604	0.718473579	0.717163595	0.717510105	0.717677164	0.6214882	0.631383285	0.638725687	0.641406523	0.638648036	0.632245018	0	0	0	0	0	0	0	0	0	0	0	0
409	0.719803335	0.719282578	0.718664069	0.71818814	0.71928441	0.715522027	0.620740208	0.633153423	0.639164653	0.644965398	0.63687099	0.616679257	0	0	0	0	0	0	0	0	0	0	0	0
410	0.720115845	0.719603101	0.71978396	0.718168255	0.717139848	0.716471081	0.621851005	0.631496344	0.635779524	0.644393554	0.635388121	0.620079419	0	0	0	0	0	0	0	0	0	0	0	0
411	0.719654636	0.719385808	0.717003327	0.717226514	0.716246971	0.717109866	0.619590323	0.629886605	0.638937702	0.641064318	0.633256541	0.62820998	0	0	0	0	0	0	0	0	0	0	0	0
412	0.719942038	0.718857853	0.718360667	0.716590728	0.717611504	0.716822632	0.620955347	0.631176585	0.637378187	0.641544619	0.638205813	0.62420697	0	0	0	0	0	0	0	0	0	0	0	0
413	0.719009631	0.717868037	0.717067547	0.716886459	0.719044002	0.714216727	0.62067464	0.629046252	0.640777329	0.640821125	0.64093189	0.630311553	0	0	0	0	0	0	0	0	0	0	0	0
414	0.719206427	0.718702132	0.717737684	0.716520081	0.718598104	0.717102925	0.622127551	0.63215648	0.636715303	0.645467956	0.641838886	0.62786543	0	0	0	0	0	0	0	0	0	0	0	0
415	0.719738311	0.718537299	0.718548326	0.716817521	0.717106783	0.719314442	0.620734217	0.632383838	0.640291239	0.641709962	0.635117199	0.628454708	0	0	0	0	0	0	0	0	0	0	0	0
416	0.71910919	0.718853904	0.717697816	0.716256168	0.718186474	0.717139158	0.624044094	0.634789214	0.642357422	0.646938382	0.633596601	0.629306777	0	0	0	0	0	0	0	0	0	0	0	0
417	0.719468035	0.718205509	0.717445435	0.718025786	0.71606166	0.717465293	0.621809545	0.631527347	0.640660998	0.644669806	0.641544651	0.628598465	0	0	0	0	0	0	0	0	0	0	0	0
418	0.718868532	0.718265612	0.717793866	0.714884885	0.717050702	0.716173493	0.621613075	0.631842552	0.63951489	0.642246859	0.635965847	0.632255284	0	0	0	0	0	0	0	0	0	0	0	0
419	0.718901886	0.718657432	0.717938476	0.715163494	0.717639417	0.715893762	0.623705523	0.635605401	0.641433518	0.642461636	0.633030898	0.621974746	0	0	0	0	0	0	0	0	0	0	0	0
420	0.719138793	0.718658283	0.717414277	0.717267756	0.717944251	0.717660134	0.623133756	0.633980297	0.640775578	0.64310549	0.630816248	0.626162943	0	0	0	0	0	0	0	0	0	0	0	0
421	0.718641361	0.717921131	0.715466871	0.716471594	0.717843488	0.718022842	0.622741798	0.633931607	0.641541419	0.640418669	0.63708951	0.629480516	0	0	0	0	0	0	0	0	0	0	0	0
422	0.718567845	0.717986323	0.717105758	0.716586557	0.718199187	0.715769147	0.622525212	0.631558998	0.641779904	0.642889502	0.638102565	0.621549223	0	0	0	0	0	0	0	0	0	0	0	0
423	0.719008372	0.71760859	0.711674196	0.716760405	0.718826624	0.716785049	0.62168784	0.632560075	0.639633813	0.64149217	0.635469848	0.623763988	0	0	0	0	0	0	0	0	0	0	0	0
424	0.718928472	0.717743949	0.717015021	0.717299588	0.715502837	0.716771775	0.621500309	0.634681371	0.643072807	0.642566371	0.635148124	0.623514497	0	0	0	0	0	0	0	0	0	0	0	0
425	0.718233255	0.717316456	0.716161367	0.717172189	0.716150179	0.715233737	0.623226561	0.634616792	0.641363252	0.644702114	0.63727363	0.624416453	0	0	0	0	0	0	0	0	0	0	0	0
426	0.717876436	0.716564431	0.718346158	0.716310243	0.716036494	0.714685742	0.622210476	0.632009626	0.64033439	0.641726344	0.638880689	0.62350728	0	0	0	0	0	0	0	0	0	0	0	0
427	0.717886457	0.716200008	0.71608239	0.716184841	0.715259115	0.715815008	0.623793601	0.631947705	0.641726887	0.645341492	0.636224627	0.631305954	0	0	0	0	0	0	0	0	0	0	0	0
428	0.71736904	0.716343138	0.715873398	0.715914982	0.715328034	0.716958362	0.621758039	0.634693383	0.642485114	0.644576222	0.636133065	0.622230099	0	0	0	0	0	0	0	0	0	0	0	0
429	0.717681834	0.717108456	0.715406946	0.715766325	0.715778581	0.716922555	0.623300535	0.635494444	0.641814962	0.642008165	0.640076406	0.633848579	0	0	0	0	0	0	0	0	0	0	0	0
430	0.717587708	0.716851867	0.715476318	0.715201248	0.717571619	0.716345059	0.622333312	0.634697178	0.642354157	0.64357026	0.639927904	0.628642487	0	0	0	0	0	0	0	0	0	0	0	0
431	0.717031676	0.71687844	0.71565287	0.71513998	0.716082862	0.714611119	0.623582106	0.634468316	0.641618923	0.644651887	0.638260077	0.625196217	0	0	0	0	0	0	0	0	0	0	0	0
432	0.717768871	0.716707007	0.714911233	0.715322637	0.716501331	0.716734023	0.622662689	0.633629631	0.641581111	0.647081667	0.637702067	0.622775352	0	0	0	0	0	0	0	0	0	0	0	0
433	0.717089662	0.716216855	0.714303103	0.715108767	0.715174237	0.716229477	0.624084864	0.632954864	0.642073734	0.650678846	0.641350618	0.624112497	0	0	0	0	0	0	0	0	0	0	0	0
434	0.717190023	0.716283629	0.715275048	0.715197018	0.714929608	0.715430839	0.624233788	0.633145201	0.639137013	0.642221428	0.636702985	0.625202014	0	0	0	0	0	0	0	0	0	0	0	0
435	0.717216601	0.716772219	0.714791847	0.715176237	0.71336897	0.713651819	0.624967078	0.632920525	0.642119459	0.641535684	0.640293096	0.627980608	0	0	0	0	0	0	0	0	0	0	0	0
436	0.717366911	0.716505695	0.715378873	0.716315313	0.715006795	0.714435335	0.623929316	0.635619513	0.63945843	0.645671435	0.640866532	0.626471147	0	0	0	0	0	0	0	0	0	0	0	0
437	0.716664545	0.715955095	0.715072705	0.715849898	0.714428408	0.716481306	0.624922611	0.634247668	0.641629713	0.645147136	0.64082591	0.62433374	0	0	0	0	0	0	0	0	0	0	0	0
438	0.716682117	0.716047889	0.715965261	0.714853568	0.714662938	0.715166857	0.623337059	0.634850361	0.64052041	0.644552551	0.638900228	0.63056586	0	0	0	0	0	0	0	0	0	0	0	0
439	0.716797058	0.715668226	0.714510969	0.71465201	0.713306065	0.713629689	0.624498378	0.634436635	0.639076116	0.646974465	0.640955742	0.628895116	0	0	0	0	0	0	0	0	0	0	0	0
440	0.717149664	0.715180772	0.715049609	0.714324453	0.71496613	0.714763453	0.621382824	0.632847565	0.639937433	0.647006559	0.642045583	0.625993106	0	0	0	0	0	0	0	0	0	0	0	0
441	0.716762065	0.715580721	0.715291601	0.713767025	0.715183262	0.715527037	0.624425377	0.633415815	0.643170992	0.643744223	0.639438543	0.625831677	0	0	0	0	0	0	0	0	0	0	0	0
442	0.716148932	0.715863644	0.714461921	0.714204928	0.714491247	0.716081243	0.623327293	0.635232758	0.646174669	0.643203481	0.638062804	0.627230956	0	0	0	0	0	0	0	0	0	0	0	0
443	0.71634836	0.715273678	0.715090455	0.714999037	0.712645777	0.713430594	0.623290512	0.634184466	0.640980514	0.646819763	0.638907463	0.625359597	0	0	0	0	0	0	0	0	0	0	0	0
444	0.71636274	0.715088835	0.712427595	0.714990798	0.715285685	0.712336794	0.624511437	0.633735002	0.641414896	0.642147391	0.638541881	0.623405878	0	0	0	0	0	0	0	0	0	0	0	0
445	0.715889407	0.715155943	0.714595486	0.714102002	0.714711169	0.713749504	0.622880926	0.636665798	0.640278255	0.645533923	0.641870389	0.627167711	0	0	0	0	0	0	0	0	0	0	0	0
446	0.716087074	0.715090865	0.714468722	0.713831647	0.714372677	0.713542227	0.623456378	0.635498824	0.637304277	0.646967216	0.634720409	0.626727991	0	0	0	0	0	0	0	0	0	0	0	0
447	0.716408858	0.714926298	0.714197077	0.713740409	0.714139017	0.71357251	0.623480818	0.635960155	0.635641897	0.643371068	0.640453622	0.621885429	0	0	0	0	0	0	0	0	0	0	0	0
448	0.71648439	0.714384599	0.713491968	0.713176812	0.714600894	0.71412308	0.625000619	0.634289738	0.637741852	0.646436203	0.640034474	0.623629283	0	0	0	0	0	0	0	0	0	0	0	0
449	0.71633345	0.715215552	0.714159678	0.713108992	0.712943485	0.712988455	0.625830615	0.635734657	0.637691138	0.648651404	0.632686667	0.627507579	0	0	0	0	0	0	0	0	0	0	0	0
450	0.715987432	0.713989671	0.713387883	0.713384865	0.713048138	0.716356718	0.625549668	0.634106349	0.637634397	0.642089842	0.636376546	0.620890493	0	0	0	0	0	0	0	0	0	0	0	0
451	0.716251032	0.715171615	0.713268947	0.714059214	0.713221349	0.715156086	0.624881052	0.636730914	0.639769423	0.645855311	0.640320391	0.630392896	0	0	0	0	0	0	0	0	0	0	0	0
452	0.715648052	0.715300149	0.712425345	0.712946786	0.713361289	0.713682814	0.623569117	0.634572366	0.639272048	0.644442517	0.62941976	0.627723101	0	0	0	0	0	0	0	0	0	0	0	0
453	0.716062726	0.714288204	0.713796848	0.712436953	0.713963548	0.711404472	0.62335762	0.63529654	0.642815731	0.642676013	0.638324206	0.620958622	0	0	0	0	0	0	0	0	0	0	0	0
454	0.71591501	0.714483396	0.714245669	0.712638342	0.712008966	0.71407048	0.6222841	0.635147878	0.638587096	0.639528881	0.639377899	0.625425135	0	0	0	0	0	0	0	0	0	0	0	0
455	0.71574976	0.715110539	0.7139525	0.713717468	0.713515561	0.712799387	0.622563466	0.633747757	0.645891938	0.641801411	0.643410876	0.618225625	0	0	0	0	0	0	0	0	0	0	0	0
456	0.715619105	0.714822657	0.712634857	0.713613708	0.713122087	0.710519414	0.623456473	0.63664875	0.643216272	0.642495893	0.632948438	0.623347566	0	0	0	0	0	0	0	0	0	0	0	0
457	0.715363013	0.714246193	0.712662032	0.712709917	0.71298889	0.713145611	0.625568381	0.634564984	0.639354437	0.64748053	0.635687508	0.623128537	0	0	0	0	0	0	0	0	0	0	0	0
458	0.715815897	0.714529802	0.712780557	0.713793986	0.712172602	0.715144599	0.624235745	0.635223769	0.63862312	0.641853314	0.641962388	0.630928732	0	0	0	0	0	0	0	0	0	0	0	0
459	0.715283346	0.713895043	0.713662888	0.713803816	0.71073109	0.713745191	0.621956193	0.634752615	0.641018582	0.641735421	0.637263527	0.627232989	0	0	0	0	0	0	0	0	0	0	0	0
460	0.715025047	0.714200184	0.71256832	0.714058724	0.714582803	0.711672692	0.622592736	0.633042893	0.642527972	0.640616942	0.637066095	0.629778534	0	0	0	0	0	0	0	0	0	0	0	0
461	0.715609344	0.714209812	0.71310759	0.711923778	0.713395032	0.712446905	0.625011002	0.636148768	0.640596355	0.642654915	0.63546526	0.624984464	0	0	0	0	0	0	0	0	0	0	0	0
462	0.715233199	0.714089433	0.712992271	0.711511677	0.712234331	0.714038742	0.623197171	0.634191166	0.637574789	0.644812533	0.634621748	0.620111563	0	0	0	0	0	0	0	0	0	0	0	0
463	0.715300933	0.714279318	0.712563139	0.712691897	0.711171926	0.7124399	0.623122543	0.635176789	0.643381993	0.642865011	0.634648121	0.627878472	0	0	0	0	0	0	0	0	0	0	0	0
464	0.715429756	0.713710745	0.712423745	0.712380801	0.713565256	0.712029839	0.624720374	0.633550449	0.642343975	0.643497219	0.630833563	0.622867612	0	0	0	0	0	0	0	0	0	0	0	0
465	0.714877749	0.713289137	0.71351299	0.711102885	0.712524985	0.713238834	0.625363185	0.634220716	0.64085484	0.641736723	0.636767819	0.616255735	0	0	0	0	0	0	0	0	0	0	0	0
466	0.715675748	0.714041958	0.713052763	0.712529847	0.714064655	0.710317005	0.624889449	0.634378063	0.639460055	0.642102413	0.633632469	0.626126613	0	0	0	0	0	0	0	0	0	0	0	0
467	0.714882249	0.713819554	0.712406282	0.712166063	0.712545863	0.712297396	0.623199446	0.634567168	0.644340419	0.638032531	0.628230444	0.622243179	0	0	0	0	0	0	0	0	0	0	0	0
468	0.715487733	0.714344522	0.712644479	0.712861787	0.713464399	0.713616947	0.624412026	0.634658824	0.64007875	0.640899231	0.634241889	0.626862472	0	0	0	0	0	0	0	0	0	0	0	0
469	0.715041458	0.714549019	0.712306831	0.713499176	0.711514728	0.714145151	0.622953914	0.632922946	0.642162479	0.646455178	0.634961823	0.620780239	0	0	0	0	0	0	0	0	0	0	0	0
470	0.715138657	0.713779804	0.713449479	0.71390023	0.712192669	0.714676281	0.623133599	0.634519437	0.637787177	0.641098072	0.632341287	0.63407131	0	0	0	0	0	0	0	0	0	0	0	0
471	0.71540697	0.713461619	0.713354609	0.712357658	0.712276738	0.712451047	0.624004865	0.637355602	0.636960955	0.642291169	0.635370692	0.624766896	0	0	0	0	0	0	0	0	0	0	0	0
472	0.714305574	0.71429915	0.713343485	0.711894007	0.711114323	0.712342761	0.623948396	0.631796529	0.637564904	0.638473863	0.636869477	0.628110128	0	0	0	0	0	0	0	0	0	0	0	0
473	0.715742007	0.713955711	0.712826573	0.712236225	0.713963973	0.71370982	0.622720246	0.635700172	0.640748056	0.639106086	0.634822562	0.625819379	0	0	0	0	0	0	0	0	0	0	0	0
474	0.715892453	0.71369539	0.713893175	0.712549854	0.712908777	0.71334787	0.623576036	0.635136665	0.639429984	0.644971017	0.635583847	0.60490749	0	0	0	0	0	0	0	0	0	0	0	0
475	0.715321618	0.714924327	0.713857407	0.712593119	0.711824953	0.711843689	0.623306011	0.633186849	0.64153483	0.643666805	0.636767835	0.629794188	0	0	0	0	0	0	0	0	0	0	0	0
476	0.715374862	0.713451743	0.712663846	0.713546152	0.711594901	0.711139517	0.623452266	0.632135496	0.644232108	0.640397605	0.635147063	0.628151017	0	0	0	0	0	0	0	0	0	0	0	0
477	0.714756176	0.714584479	0.713053561	0.712925426	0.714035143	0.713699509	0.623229115	0.632013802	0.639277333	0.637303418	0.633078983	0.618603265	0	0	0	0	0	0	0	0	0	0	0	0
478	0.715321225	0.71403831	0.713109886	0.712420261	0.712556037	0.712110582	0.623600959	0.633996506	0.639474224	0.642184882	0.63714658	0.627430672	0	0	0	0	0	0	0	0	0	0	0	0
479	0.715340242	0.714736933	0.712852277	0.712146702	0.711443298	0.711987695	0.624201865	0.633404654	0.641976134	0.63753222	0.636255219	0.620193893	0	0	0	0	0	0	0	0	0	0	0	0
480	0.715440522	0.714565096	0.71264599	0.712991297	0.713869329	0.712881851	0.622965153	0.632772489	0.642643181	0.635477852	0.638693883	0.63013732	0	0	0	0	0	0	0	0	0	0	0	0
481	0.715827683	0.713693798	0.713272445	0.713340347	0.713808061	0.712579866	0.6224242	0.632181587	0.639854281	0.640220798	0.632652539	0.620037384	0	0	0	0	0	0	0	0	0	0	0	0
482	0.715413147	0.714489823	0.71326789	0.712359313	0.711902334	0.711707175	0.622841955	0.632446249	0.638789002	0.637469301	0.636438432	0.621555819	0	0	0	0	0	0	0	0	0	0	0	0
483	0.715431587	0.714402084	0.713122669	0.712935318	0.71298432	0.712055962	0.622363469	0.633749891	0.639224099	0.638882061	0.636522329	0.620990429	0	0	0	0	0	0	0	0	0	0	0	0
484	0.716118733	0.713421689	0.712525096	0.712140945	0.710300114	0.714865862	0.623896123	0.633711741	0.64221443	0.640859421	0.640071914	0.621619941	0	0	0	0	0	0	0	0	0	0	0	0
485	0.715955136	0.714054169	0.713430883	0.714011954	0.712379992	0.713107553	0.620932421	0.633787489	0.639313638	0.636993301	0.633441454	0.62917751	0	0	0	0	0	0	0	0	0	0	0	0
486	0.715869552	0.714594169	0.714137754	0.713103	0.715678265	0.714987837	0.62237997	0.633758226	0.640714475	0.63830202	0.635403011	0.620887678	0	0	0	0	0	0	0	0	0	0	0	0
487	0.716258964	0.714599624	0.713787353	0.713253768	0.710586047	0.714104064	0.621033755	0.633578734	0.641681804	0.641341479	0.634599955	0.619313673	0	0	0	0	0	0	0	0	0	0	0	0
488	0.716040999	0.71447109	0.713787543	0.713087649	0.711273216	0.712467326	0.622146554	0.634617616	0.641627428	0.638892281	0.635258175	0.628513956	0	0	0	0	0	0	0	0	0	0	0	0
489	0.71664056	0.713997793	0.71447024	0.712941908	0.713107431	0.711916149	0.622988765	0.634245455	0.640365135	0.639961597	0.636457065	0.620811302	0	0	0	0	0	0	0	0	0	0	0	0
490	0.716245637	0.714104613	0.715428501	0.713179843	0.712704795	0.714654176	0.623414665	0.634028598	0.636811356	0.643437864	0.63067404	0.617445375	0	0	0	0	0	0	0	0	0	0	0	0
491	0.715968081	0.713979383	0.713441491	0.712501779	0.712355061	0.712352725	0.620838402	0.630278697	0.63713767	0.641101018	0.632115079	0.623531077	0	0	0	0	0	0	0	0	0	0	0	0
492	0.716220275	0.713283155	0.713315166	0.714237999	0.713286854	0.713048852	0.622019692	0.632827721	0.639265458	0.638226765	0.639222573	0.623842043	0	0	0	0	0	0	0	0	0	0	0	0
493	0.716598889	0.71506889	0.713564789	0.713899793	0.71263655	0.714348731	0.622825436	0.63276697	0.642401877	0.640770228	0.64057979	0.621589451	0	0	0	0	0	0	0	0	0	0	0	0
494	0.716328789	0.715395977	0.713838225	0.712942102	0.712780224	0.713367705	0.621834039	0.632873396	0.639195889	0.640621421	0.633790711	0.624612318	0	0	0	0	0	0	0	0	0	0	0	0
495	0.71598001	0.715046849	0.714174188	0.710853556	0.713011687	0.714221828	0.62078742	0.632882029	0.63898654	0.638095063	0.637115193	0.624452089	0	0	0	0	0	0	0	0	0	0	0	0
496	0.716428335	0.715252104	0.714359677	0.712964965	0.71355478	0.714298822	0.62388431	0.631025828	0.638463035	0.638080045	0.637466218	0.620569536	0	0	0	0	0	0	0	0	0	0	0	0
497	0.716919571	0.714585786	0.714521699	0.71402922	0.714570495	0.713878045	0.623725602	0.632996237	0.639337759	0.638247626	0.635427282	0.618908145	0	0	0	0	0	0	0	0	0	0	0	0
498	0.715861189	0.715433308	0.713621498	0.713830407	0.713522228	0.712291879	0.622940214	0.633912365	0.639509614	0.6377985	0.636051158	0.618179893	0	0	0	0	0	0	0	0	0	0	0	0
499	0.716457325	0.715387459	0.715755305	0.71500308	0.71300967	0.712054053	0.620035913	0.632934047	0.640700844	0.639593638	0.640075037	0.625067498	0	0	0	0	0	0	0	0	0	0	0	0
500	0.716738803	0.714633955	0.714519836	0.714429545	0.715161207	0.712149457	0.621827791	0.630505115	0.638364412	0.638772771	0.636311879	0.620819026	0	0	0	0	0	0	0	0	0	0	0	0
501	0.71742442	0.715535203	0.71497177	0.715235403	0.713221199	0.71362067	0.620988372	0.633279224	0.635031383	0.635613472	0.639601391	0.620184171	0	0	0	0	0	0	0	0	0	0	0	0
502	0.716895276	0.71503897	0.715197826	0.714304261	0.713263947	0.713614697	0.623053948	0.629540564	0.634610716	0.64099613	0.634268074	0.623826696	0	0	0	0	0	0	0	0	0	0	0	0
503	0.717386759	0.715792323	0.714879967	0.71487285	0.713762106	0.713724178	0.621802841	0.631928549	0.634766117	0.640477213	0.635330431	0.615847985	0	0	0	0	0	0	0	0	0	0	0	0
504	0.716991748	0.715920605	0.715951694	0.714155861	0.71201868	0.713126928	0.619605402	0.629333069	0.638112819	0.639199851	0.63451449	0.616176616	0	0	0	0	0	0	0	0	0	0	0	0
505	0.717373661	0.715496123	0.715094101	0.713416167	0.713074035	0.717052414	0.621492599	0.632134542	0.639050884	0.635151287	0.628040284	0.611288211	0	0	0	0	0	0	0	0	0	0	0	0
506	0.717340634	0.715913385	0.715092451	0.71377357	0.713365652	0.712506659	0.620247774	0.632861187	0.637786611	0.634554602	0.634585952	0.620848215	0	0	0	0	0	0	0	0	0	0	0	0
507	0.717275792	0.715817805	0.714596865	0.715773123	0.715087618	0.715715381	0.6196158	0.62873013	0.637490327	0.63902202	0.637525259	0.623519915	0	0	0	0	0	0	0	0	0	0	0	0
508	0.716988954	0.715879117	0.715252555	0.715743219	0.713014028	0.715977557	0.620424662	0.631243447	0.635410369	0.641780967	0.626406379	0.618929985	0	0	0	0	0	0	0	0	0	0	0	0
509	0.717161336	0.716910577	0.714251978	0.71504054	0.714619998	0.715288691	0.619442964	0.632067923	0.637082784	0.63966743	0.638554139	0.620559434	0	0	0	0	0	0	0	0	0	0	0	0
510	0.717489719	0.717065239	0.715226729	0.715859624	0.714322602	0.714107958	0.619282027	0.630947304	0.636393565	0.637326195	0.630802872	0.623903177	0	0	0	0	0	0	0	0	0	0	0	0
511	0.717997083	0.716993799	0.715259778	0.715238043	0.713589006	0.719618493	0.620773624	0.630313722	0.638585876	0.640325889	0.628878376	0.624628234	0	0	0	0	0	0	0	0	0	0	0	0
512	0.717794228	0.716589385	0.715380597	0.715899272	0.713005485	0.716168964	0.620071964	0.630494051	0.637614681	0.638242208	0.632160225	0.622600297	0	0	0	0	0	0	0	0	0	0	0	0
513	0.717766808	0.717256205	0.71572009	0.714735045	0.714486984	0.714158233	0.619788185	0.632484494	0.633882438	0.637589656	0.633136512	0.622228454	0	0	0	0	0	0	0	0	0	0	0	0
514	0.718071374	0.71687823	0.715437869	0.716596749	0.714171188	0.715724389	0.618959702	0.629242958	0.636612059	0.631651698	0.633344784	0.624137248	0	0	0	0	0	0	0	0	0	0	0	0
515	0.718222807	0.716496227	0.715789176	0.716670687	0.715930138	0.714137959	0.619611596	0.632007684	0.634404479	0.636568277	0.634850295	0.621813401	0	0	0	0	0	0	0	0	0	0	0	0
516	0.717879018	0.717402437	0.715862656	0.71642493	0.713098167	0.71629726	0.618784976	0.63087092	0.634434167	0.639429573	0.631270009	0.613698641	0	0	0	0	0	0	0	0	0	0	0	0
517	0.718568274	0.717375792	0.715074909	0.717392374	0.714802851	0.716216082	0.619181736	0.6296375	0.635448077	0.6406328	0.633191781	0.624976821	0	0	0	0	0	0	0	0	0	0	0	0
518	0.718721291	0.717171911	0.716872621	0.717069806	0.715436678	0.716215675	0.618106066	0.629652396	0.637203876	0.636264543	0.626538805	0.613861926	0	0	0	0	0	0	0	0	0	0	0	0
519	0.717947826	0.71690189	0.71545324	0.716718506	0.718025292	0.715105452	0.617714029	0.628805517	0.637461377	0.638257781	0.637016875	0.621853158	0	0	0	0	0	0	0	0	0	0	0	0
520	0.718559604	0.717264388	0.7165918	0.714470615	0.716163016	0.713230261	0.618443007	0.630383656	0.63448743	0.64117728	0.62852231	0.617763958	0	0	0	0	0	0	0	0	0	0	0	0
521	0.718527489	0.71635815	0.716196356	0.715790669	0.714475126	0.717656953	0.620005888	0.630014214	0.635105046	0.63673801	0.629858694	0.624690361	0	0	0	0	0	0	0	0	0	0	0	0
522	0.718925318	0.717329412	0.716591974	0.715817041	0.716949183	0.716321575	0.618434325	0.627437552	0.63599042	0.634802686	0.632770643	0.624628269	0	0	0	0	0	0	0	0	0	0	0	0
523	0.718496442	0.717016981	0.716501913	0.715834475	0.716013704	0.714745596	0.617179884	0.628146051	0.634003624	0.639183615	0.63354261	0.620409705	0	0	0	0	0	0	0	0	0	0	0	0
524	0.718613221	0.717553159	0.716613072	0.716899338	0.716229662	0.717339692	0.617759742	0.629741014	0.634031639	0.63908858	0.631766747	0.618285478	0	0	0	0	0	0	0	0	0	0	0	0
525	0.718949153	0.717120756	0.7182506	0.716387906	0.71620344	0.717632264	0.617185452	0.62974579	0.632302036	0.63590214	0.631946971	0.620076565	0	0	0	0	0	0	0	0	0	0	0	0
526	0.718695458	0.717440677	0.716662158	0.716935681	0.717611836	0.715180475	0.619254558	0.627400002	0.633286928	0.635855256	0.628814335	0.620191256	0	0	0	0	0	0	0	0	0	0	0	0
527	0.718881579	0.717837848	0.717580545	0.716383529	0.717601425	0.714388753	0.620111	0.628279951	0.634532494	0.634479366	0.630315981	0.623030674	0	0	0	0	0	0	0	0	0	0	0	0
528	0.719416883	0.71813759	0.715832961	0.716087695	0.7171316	0.715791388	0.618596883	0.629296703	0.634634918	0.633629921	0.631244327	0.611626976	0	0	0	0	0	0	0	0	0	0	0	0
529	0.718690556	0.717758582	0.716580369	0.716800003	0.713413045	0.719485395	0.618189967	0.629981628	0.634662782	0.638769885	0.630849289	0.616991725	0	0	0	0	0	0	0	0	0	0	0	0
530	0.719335379	0.717425827	0.71588089	0.716607108	0.715046154	0.717171299	0.618735392	0.627585651	0.635095348	0.63707893	0.634939419	0.613137847	0	0	0	0	0	0	0	0	0	0	0	0
531	0.719378118	0.71778218	0.71656593	0.716922997	0.717689199	0.716231455	0.618413752	0.630064017	0.632945992	0.638488887	0.63030482	0.618301061	0	0	0	0	0	0	0	0	0	0	0	0
532	0.719600574	0.71733736	0.715632049	0.716784263	0.716421821	0.717106971	0.617115535	0.630086048	0.635809188	0.633821642	0.629490159	0.604584748	0	0	0	0	0	0	0	0	0	0	0	0
533	0.719285454	0.717648249	0.71748926	0.717438003	0.716203911	0.718064209	0.616822254	0.627719463	0.633715472	0.63680867	0.625766256	0.619459271	0	0	0	0	0	0	0	0	0	0	0	0
534	0.720119527	0.718517766	0.716767763	0.717797507	0.715104521	0.716124917	0.617970489	0.62700388	0.634975186	0.63577712	0.62511403	0.616533018	0	0	0	0	0	0	0	0	0	0	0	0
535	0.719302781	0.717671806	0.716770182	0.717094449	0.71778347	0.715843739	0.616178373	0.629714486	0.637560197	0.634516475	0.629256235	0.618723255	0	0	0	0	0	0	0	0	0	0	0	0
536	0.718861568	0.71807068	0.717141255	0.718822205	0.71706254	0.717943048	0.617445376	0.627083413	0.632047541	0.631310137	0.630424997	0.618320029	0	0	0	0	0	0	0	0	0	0	0	0
537	0.719970208	0.718356031	0.716698069	0.71665945	0.714872305	0.717422889	0.617109197	0.626333369	0.632770145	0.630982688	0.634259163	0.61320644	0	0	0	0	0	0	0	0	0	0	0	0
538	0.719687361	0.718227478	0.718275669	0.71883572	0.715328162	0.716701817	0.617084089	0.624038633	0.634583912	0.637111157	0.628135649	0.625574314	0	0	0	0	0	0	0	0	0	0	0	0
539	0.719863532	0.717966878	0.718082567	0.718111881	0.717085073	0.714499541	0.618115923	0.62346916	0.633653984	0.636872052	0.631344807	0.615752279	0	0	0	0	0	0	0	0	0	0	0	0
540	0.719527833	0.717750377	0.717436334	0.71890968	0.717222485	0.718070895	0.615909189	0.626528837	0.635759257	0.636047378	0.626443025	0.616626569	0	0	0	0	0	0	0	0	0	0	0	0
541	0.720144508	0.718819301	0.717521934	0.718092005	0.716066269	0.720015258	0.618363318	0.627272891	0.63348033	0.638029448	0.629040732	0.618412031	0	0	0	0	0	0	0	0	0	0	0	0
542	0.720167409	0.717969714	0.71706869	0.719051732	0.71751338	0.716721278	0.619402787	0.627399505	0.634875465	0.631251757	0.628072679	0.619397946	0	0	0	0	0	0	0	0	0	0	0	0
543	0.719937785	0.718961742	0.718241938	0.717641043	0.71842224	0.717189371	0.616898444	0.627453357	0.632021764	0.631387345	0.628845705	0.6158877	0	0	0	0	0	0	0	0	0	0	0	0
544	0.720014556	0.718922704	0.718375297	0.720046879	0.716166832	0.715753519	0.617198958	0.626609599	0.633384291	0.633908022	0.629296142	0.620927893	0	0	0	0	0	0	0	0	0	0	0	0
545	0.720337069	0.718424223	0.718068466	0.718131839	0.717940572	0.717831282	0.616464	0.626901465	0.634590567	0.634918768	0.626228771	0.618031251	0	0	0	0	0	0	0	0	0	0	0	0
546	0.720246297	0.718280375	0.717480821	0.719050115	0.717348968	0.717241365	0.615216024	0.625103687	0.636099953	0.636020891	0.628939957	0.620401323	0	0	0	0	0	0	0	0	0	0	0	0
547	0.720390257	0.718525539	0.714162723	0.71770577	0.717272884	0.718917165	0.615504576	0.623893848	0.633013025	0.635796326	0.634500244	0.618047523	0	0	0	0	0	0	0	0	0	0	0	0
548	0.720752425	0.718858441	0.717381266	0.719209703	0.71691254	0.719814289	0.616170417	0.626538911	0.634641875	0.634421331	0.630393159	0.612303585	0	0	0	0	0	0	0	0	0	0	0	0
549	0.720867268	0.719261652	0.717110199	0.717990152	0.717901046	0.715569069	0.616438959	0.622139271	0.630734535	0.634564882	0.626760311	0.614444947	0	0	0	0	0	0	0	0	0	0	0	0
550	0.720686776	0.719099896	0.718069667	0.719239166	0.719279967	0.720464223	0.617244409	0.625133791	0.631233704	0.632783542	0.62981213	0.622398974	0	0	0	0	0	0	0	0	0	0	0	0
551	0.720471771	0.719129221	0.717694361	0.717887961	0.717699486	0.719841545	0.615630398	0.626497285	0.631875878	0.631225967	0.630759331	0.616826836	0	0	0	0	0	0	0	0	0	0	0	0
552	0.720679577	0.719096681	0.718328632	0.719371979	0.716062112	0.714647513	0.614725845	0.627844241	0.633030226	0.634293097	0.629902081	0.613904371	0	0	0	0	0	0	0	0	0	0	0	0
553	0.720846911	0.71861064	0.718539504	0.718092915	0.716777479	0.718726177	0.61604827	0.623849073	0.631110368	0.636874048	0.627223724	0.622407613	0	0	0	0	0	0	0	0	0	0	0	0
554	0.71989685	0.718714811	0.717859476	0.71880067	0.718061813	0.718488384	0.613800491	0.624682308	0.631833963	0.637494517	0.628351128	0.616122702	0	0	0	0	0	0	0	0	0	0	0	0
555	0.720627696	0.719934616	0.718037268	0.718882852	0.71648929	0.717599753	0.617603873	0.626416589	0.636886375	0.63354349	0.623275656	0.621372259	0	0	0	0	0	0	0	0	0	0	0	0
556	0.720246317	0.719321668	0.717426624	0.719897672	0.715654908	0.718061965	0.615957564	0.627311086	0.627555064	0.636912614	0.633481766	0.619112984	0	0	0	0	0	0	0	0	0	0	0	0
557	0.720883328	0.719192032	0.718707945	0.71940634	0.718908649	0.718801691	0.616720439	0.627128444	0.630748375	0.634185962	0.627534154	0.620570078	0	0	0	0	0	0	0	0	0	0	0	0
558	0.720910605	0.720003494	0.717585501	0.718435619	0.719028732	0.718451281	0.615185716	0.625920733	0.622756392	0.633624362	0.623711069	0.617465416	0	0	0	0	0	0	0	0	0	0	0	0
559	0.719857835	0.719095639	0.718576809	0.717735525	0.716545718	0.718284536	0.615576526	0.626922463	0.633064227	0.631900844	0.629797608	0.596081066	0	0	0	0	0	0	0	0	0	0	0	0
560	0.720399988	0.719548695	0.718610411	0.717725078	0.716835869	0.716767271	0.617277878	0.627114288	0.620645107	0.633308701	0.632002086	0.615671971	0	0	0	0	0	0	0	0	0	0	0	0
561	0.720833711	0.71923923	0.718020226	0.71717123	0.718549509	0.718719825	0.61551574	0.624905037	0.627805153	0.6321631	0.631897995	0.62155641	0	0	0	0	0	0	0	0	0	0	0	0
562	0.720646392	0.719745116	0.717962353	0.717928877	0.717390193	0.71784441	0.615915735	0.627107543	0.629773867	0.633054354	0.624213903	0.587295035	0	0	0	0	0	0	0	0	0	0	0	0
563	0.720423636	0.719130865	0.717872336	0.717871642	0.71749144	0.718278553	0.615340991	0.626491885	0.633695483	0.631849726	0.628319369	0.619475545	0	0	0	0	0	0	0	0	0	0	0	0
564	0.720769302	0.719077921	0.718730694	0.719244534	0.717303842	0.719956927	0.615759031	0.627723719	0.628642851	0.633877978	0.631325011	0.621474789	0	0	0	0	0	0	0	0	0	0	0	0
565	0.720586861	0.720056979	0.718639809	0.717728959	0.717652071	0.719734079	0.615488821	0.625859062	0.631407332	0.637813996	0.630194257	0.626848397	0	0	0	0	0	0	0	0	0	0	0	0
566	0.720516791	0.718712535	0.717028092	0.718684939	0.718909087	0.718751469	0.614623525	0.626574964	0.632839731	0.639787059	0.631727027	0.615643651	0	0	0	0	0	0	0	0	0	0	0	0
567	0.720425218	0.719194368	0.717907726	0.718656419	0.717176077	0.719130442	0.616637167	0.624517173	0.633254684	0.635344034	0.629368222	0.619548445	0	0	0	0	0	0	0	0	0	0	0	0
568	0.72050849	0.720142698	0.719232376	0.717473399	0.720208232	0.719088136	0.616627493	0.629281917	0.633757742	0.636848406	0.627882329	0.615087915	0	0	0	0	0	0	0	0	0	0	0	0
569	0.720675847	0.718872798	0.717009617	0.718721725	0.716195519	0.717433243	0.615970404	0.627390828	0.635061567	0.634600813	0.624935519	0.619451312	0	0	0	0	0	0	0	0	0	0	0	0
570	0.72028153	0.719360077	0.717056886	0.71861364	0.716560345	0.718308376	0.615654181	0.627123206	0.630786733	0.637150485	0.631732953	0.613756642	0	0	0	0	0	0	0	0	0	0	0	0
571	0.720911071	0.719338451	0.718616064	0.719434985	0.718208455	0.718997788	0.614630596	0.628451453	0.632339738	0.632682736	0.629568761	0.616128233	0	0	0	0	0	0	0	0	0	0	0	0
572	0.72067365	0.720480484	0.719307339	0.718432946	0.718258891	0.715330205	0.61637245	0.625983119	0.634056052	0.635506695	0.625387735	0.626061369	0	0	0	0	0	0	0	0	0	0	0	0
573	0.720392925	0.719569499	0.719483374	0.719162975	0.720507486	0.717970496	0.616555973	0.627374785	0.631810959	0.633645561	0.630428742	0.623531227	0	0	0	0	0	0	0	0	0	0	0	0
574	0.721291808	0.719060126	0.717717861	0.718999834	0.719987607	0.71695423	0.614572712	0.628821481	0.633352279	0.633152047	0.629376288	0.612967965	0	0	0	0	0	0	0	0	0	0	0	0
575	0.720572866	0.718969925	0.718911958	0.719467629	0.718281436	0.717591905	0.616936014	0.625898085	0.634299238	0.631497971	0.630015389	0.620822898	0	0	0	0	0	0	0	0	0	0	0	0
576	0.719988679	0.719148571	0.718645717	0.718417319	0.717352711	0.717237397	0.619519738	0.626261612	0.630120396	0.635726909	0.627799767	0.620405916	0	0	0	0	0	0	0	0	0	0	0	0
577	0.720672457	0.718510991	0.719680181	0.718622187	0.715841474	0.718109659	0.615862895	0.627118373	0.634629293	0.635741958	0.619017207	0.616471925	0	0	0	0	0	0	0	0	0	0	0	0
578	0.720536031	0.719113368	0.719319774	0.719171647	0.715608581	0.718271831	0.617598972	0.627152976	0.633523784	0.635304696	0.61990873	0.61277012	0	0	0	0	0	0	0	0	0	0	0	0
579	0.720280825	0.718466786	0.718390155	0.717930117	0.716646397	0.717180444	0.616834456	0.624215435	0.633220742	0.634125588	0.62634965	0.62052506	0	0	0	0	0	0	0	0	0	0	0	0
580	0.72044716	0.719176831	0.717431848	0.717565347	0.716624698	0.717166119	0.616324426	0.625008606	0.631863905	0.633750737	0.631353871	0.620730252	0	0	0	0	0	0	0	0	0	0	0	0
581	0.720752107	0.71899929	0.718386454	0.717804225	0.717327302	0.716038954	0.616176777	0.625263289	0.631488347	0.628848375	0.630961746	0.621513689	0	0	0	0	0	0	0	0	0	0	0	0
582	0.720705355	0.71875789	0.717813433	0.718968712	0.718955275	0.716273012	0.616940605	0.625459941	0.632848393	0.636550941	0.631832542	0.618773482	0	0	0	0	0	0	0	0	0	0	0	0
583	0.720351972	0.717992972	0.717626351	0.718757218	0.717492372	0.717877715	0.616508743	0.625513167	0.629856523	0.634775051	0.624725299	0.618768734	0	0	0	0	0	0	0	0	0	0	0	0
584	0.720411303	0.718695032	0.716874464	0.71852613	0.717172889	0.720383722	0.617066585	0.62703698	0.635773953	0.635241751	0.628807529	0.615185793	0	0	0	0	0	0	0	0	0	0	0	0
585	0.720203258	0.718836778	0.718769603	0.718397171	0.719775595	0.71638739	0.616545814	0.625983499	0.631678981	0.638411384	0.624833414	0.621898166	0	0	0	0	0	0	0	0	0	0	0	0
586	0.719911114	0.718712506	0.717239837	0.717960586	0.716878914	0.715804858	0.616021469	0.624947486	0.634190607	0.635127153	0.629335148	0.619154584	0	0	0	0	0	0	0	0	0	0	0	0
587	0.720135153	0.71901623	0.718065775	0.718994627	0.717140983	0.715994096	0.6161208	0.626635633	0.632852395	0.634641633	0.628651914	0.62764052	0	0	0	0	0	0	0	0	0	0	0	0
588	0.720175243	0.718594858	0.717680747	0.718491407	0.717470851	0.716583741	0.618575717	0.624448851	0.630361193	0.635019353	0.62929902	0.624516048	0	0	0	0	0	0	0	0	0	0	0	0
589	0.720641828	0.718819959	0.717565621	0.718196707	0.718513775	0.718572829	0.615799578	0.625742695	0.634246261	0.638865057	0.624181563	0.622742132	0	0	0	0	0	0	0	0	0	0	0	0
590	0.720118185	0.719091588	0.717723023	0.717737419	0.718052188	0.719813824	0.616607293	0.629466958	0.634760994	0.635449626	0.632569819	0.627580314	0	0	0	0	0	0	0	0	0	0	0	0
591	0.72002894	0.718489352	0.717199725	0.717523889	0.715111811	0.716497972	0.616027307	0.629593728	0.632776731	0.633381745	0.623702187	0.62080839	0	0	0	0	0	0	0	0	0	0	0	0
592	0.719866515	0.718641896	0.718518844	0.717429276	0.715040534	0.716242459	0.617970586	0.627303475	0.623635322	0.633705396	0.619724949	0.626000915	0	0	0	0	0	0	0	0	0	0	0	0
593	0.719799514	0.717996662	0.717382646	0.715523251	0.717631733	0.719484845	0.61828117	0.62847407	0.632120074	0.629412165	0.629332507	0.61996098	0	0	0	0	0	0	0	0	0	0	0	0
594	0.720237571	0.718271452	0.717806716	0.717612746	0.718282598	0.716093189	0.617575584	0.626144801	0.621159602	0.635116988	0.624968188	0.621667649	0	0	0	0	0	0	0	0	0	0	0	0
595	0.719796277	0.718071865	0.716889926	0.717814095	0.71842754	0.717399164	0.618267204	0.626853621	0.631819847	0.637068146	0.632524863	0.614238249	0	0	0	0	0	0	0	0	0	0	0	0
596	0.719691153	0.718820896	0.717834396	0.71747343	0.7177622	0.71737829	0.617378366	0.627462784	0.631498153	0.637734942	0.621564337	0.621383126	0	0	0	0	0	0	0	0	0	0	0	0
597	0.719858143	0.719180218	0.716966554	0.717803825	0.717442143	0.718919019	0.616532912	0.626593817	0.633069345	0.634936481	0.616220849	0.622498252	0	0	0	0	0	0	0	0	0	0	0	0
598	0.719581316	0.718258887	0.718614827	0.717625338	0.718468157	0.718482966	0.62000733	0.627867607	0.633508563	0.630725077	0.626578735	0.622748856	0	0	0	0	0	0	0	0	0	0	0	0
599	0.719457833	0.717571268	0.717002116	0.716515104	0.716137961	0.718646285	0.618256635	0.628856589	0.632921823	0.635622843	0.622948159	0.617243775	0	0	0	0	0	0	0	0	0	0	0	0
600	0.719314112	0.717568491	0.71819656	0.717929121	0.717947246	0.716661505	0.618130075	0.626353545	0.634567542	0.631094086	0.630893873	0.615280324	0	0	0	0	0	0	0	0	0	0	0	0
601	0.719867529	0.71856302	0.717077049	0.717166563	0.714503406	0.717636887	0.617762186	0.626729005	0.631445846	0.631491879	0.628609022	0.617904011	0	0	0	0	0	0	0	0	0	0	0	0
602	0.719627482	0.717924964	0.716686173	0.71800315	0.717556356	0.718340656	0.618483495	0.627258808	0.633963366	0.636552598	0.631137899	0.619002572	0	0	0	0	0	0	0	0	0	0	0	0
603	0.719409352	0.71789056	0.716488728	0.716411801	0.716709348	0.719087774	0.618044971	0.628505787	0.631131684	0.638175432	0.622881741	0.620259042	0	0	0	0	0	0	0	0	0	0	0	0
604	0.719390708	0.717780348	0.716173737	0.717259066	0.718382724	0.717160454	0.61902273	0.628645244	0.635401978	0.635616513	0.630653945	0.621345289	0	0	0	0	0	0	0	0	0	0	0	0
605	0.719205234	0.717506659	0.717474599	0.718687053	0.716442775	0.718353855	0.617802546	0.626814368	0.636725505	0.633134198	0.631615602	0.618501671	0	0	0	0	0	0	0	0	0	0	0	0
606	0.719567214	0.7177569	0.716798016	0.717446885	0.718909479	0.71828854	0.618272958	0.625033526	0.635371877	0.630240375	0.628780063	0.617978065	0	0	0	0	0	0	0	0	0	0	0	0
607	0.719388227	0.717620526	0.716451611	0.717260271	0.716501185	0.71603894	0.617617253	0.627080081	0.635540847	0.635534571	0.623870251	0.61188981	0	0	0	0	0	0	0	0	0	0	0	0
608	0.719138728	0.717897912	0.717511407	0.718277337	0.717963025	0.718805559	0.617387332	0.628478023	0.634343101	0.634685218	0.622253953	0.616246506	0	0	0	0	0	0	0	0	0	0	0	0
609	0.718005214	0.718169416	0.717410999	0.717303773	0.716887236	0.718019025	0.618493141	0.626060925	0.633947243	0.635922896	0.625802598	0.62064081	0	0	0	0	0	0	0	0	0	0	0	0
610	0.718683267	0.717253575	0.716920323	0.717263684	0.715648532	0.718855341	0.618407145	0.626865304	0.631960973	0.63437992	0.633160682	0.617348112	0	0	0	0	0	0	0	0	0	0	0	0
611	0.718588716	0.717679646	0.716840898	0.716519494	0.717730037	0.717653616	0.617409212	0.626101229	0.634940414	0.63334027	0.616622844	0.618081276	0	0	0	0	0	0	0	0	0	0	0	0
612	0.718933914	0.717550904	0.716395237	0.715954271	0.717545006	0.717216763	0.618072348	0.626745288	0.632591071	0.63342453	0.624416494	0.620890642	0	0	0	0	0	0	0	0	0	0	0	0
613	0.718938779	0.717444844	0.717387606	0.716897061	0.715381744	0.71700374	0.618583575	0.62739845	0.635641963	0.630788526	0.630976537	0.615051178	0	0	0	0	0	0	0	0	0	0	0	0
614	0.719048487	0.717335565	0.716101723	0.717655346	0.716014855	0.716028338	0.61838002	0.629650776	0.632343021	0.632957504	0.631607131	0.614828115	0	0	0	0	0	0	0	0	0	0	0	0
615	0.718945627	0.71787088	0.7156876	0.71470805	0.716749271	0.717698369	0.619375592	0.629799924	0.637679067	0.638633385	0.635891246	0.623189703	0	0	0	0	0	0	0	0	0	0	0	0
616	0.718971355	0.717663434	0.71618226	0.715864335	0.714664267	0.718593181	0.618339557	0.629343885	0.634625501	0.635309276	0.6228355	0.622565126	0	0	0	0	0	0	0	0	0	0	0	0
617	0.718523357	0.717013257	0.714939472	0.717452514	0.717395849	0.719327013	0.618810502	0.628359765	0.632994722	0.635329983	0.629449942	0.621190383	0	0	0	0	0	0	0	0	0	0	0	0
618	0.718234019	0.716959526	0.716393431	0.717137361	0.715778982	0.714770133	0.61787655	0.629950568	0.636927903	0.631733503	0.629127057	0.62092531	0	0	0	0	0	0	0	0	0	0	0	0
619	0.718350667	0.716764471	0.714885176	0.716267985	0.714467738	0.717141303	0.619444393	0.627647696	0.632753459	0.632852623	0.626276342	0.62531584	0	0	0	0	0	0	0	0	0	0	0	0
620	0.717798435	0.716748734	0.715850571	0.716998635	0.715097544	0.714316367	0.619457001	0.631488035	0.634133206	0.640972438	0.625391961	0.624320723	0	0	0	0	0	0	0	0	0	0	0	0
621	0.718582721	0.717287517	0.715643218	0.715493189	0.716625949	0.718790039	0.620021654	0.629363228	0.634184079	0.6358846	0.631901195	0.624045101	0	0	0	0	0	0	0	0	0	0	0	0
622	0.717490725	0.716872511	0.716252705	0.716109366	0.717749272	0.715040932	0.620407022	0.629485243	0.631207531	0.632945815	0.625210129	0.627287275	0	0	0	0	0	0	0	0	0	0	0	0
623	0.717944232	0.716638324	0.715143797	0.715538848	0.718052679	0.716277863	0.618224373	0.62721312	0.632355867	0.633542704	0.627501285	0.620619772	0	0	0	0	0	0	0	0	0	0	0	0
624	0.718305567	0.716547591	0.71652334	0.716544089	0.71569165	0.716584474	0.618645795	0.62658754	0.634363439	0.639035592	0.635994372	0.618981775	0	0	0	0	0	0	0	0	0	0	0	0
625	0.718711914	0.716474566	0.715653134	0.716526025	0.715538942	0.716297639	0.619085913	0.627883771	0.63411736	0.628317582	0.627424465	0.620745097	0	0	0	0	0	0	0	0	0	0	0	0
626	0.717705429	0.717050838	0.714396029	0.714990838	0.715231814	0.716204031	0.618308817	0.628055475	0.632022208	0.635344006	0.627112384	0.623009349	0	0	0	0	0	0	0	0	0	0	0	0
627	0.717413804	0.716723021	0.716371099	0.716385815	0.717318126	0.71692146	0.616499096	0.626220198	0.635744681	0.634823208	0.630854615	0.622419745	0	0	0	0	0	0	0	0	0	0	0	0
628	0.717787827	0.715914445	0.715607633	0.715668347	0.716490059	0.71377418	0.619013013	0.628663174	0.632763091	0.633274285	0.627848747	0.623652201	0	0	0	0	0	0	0	0	0	0	0	0
629	0.717840203	0.716049931	0.715141143	0.716773292	0.714640134	0.713739762	0.621048952	0.629704867	0.631948845	0.63378899	0.62600646	0.62147157	0	0	0	0	0	0	0	0	0	0	0	0
630	0.717378701	0.715774152	0.715387411	0.715617372	0.716571124	0.714225584	0.618959748	0.628065833	0.629769855	0.632913266	0.628096638	0.62110805	0	0	0	0	0	0	0	0	0	0	0	0
631	0.717603801	0.716114943	0.715655484	0.714189013	0.714925691	0.716528605	0.618545185	0.630240019	0.634434053	0.626544865	0.628757232	0.627962375	0	0	0	0	0	0	0	0	0	0	0	0
632	0.717408452	0.716073371	0.715601484	0.715800777	0.716681781	0.715260187	0.620424376	0.627470634	0.639272488	0.63380608	0.62339922	0.614482819	0	0	0	0	0	0	0	0	0	0	0	0
633	0.718093078	0.716083533	0.714744042	0.715814881	0.716208104	0.7149672	0.619000596	0.625709139	0.635106482	0.631008314	0.628449044	0.621250382	0	0	0	0	0	0	0	0	0	0	0	0
634	0.717883887	0.716613478	0.714775073	0.715377659	0.715151533	0.717085042	0.620578065	0.62893749	0.632662295	0.634475163	0.62994363	0.623006695	0	0	0	0	0	0	0	0	0	0	0	0
635	0.717617856	0.716382731	0.713964173	0.715928492	0.712362425	0.714229731	0.617641509	0.627590057	0.63399849	0.633528809	0.632209033	0.622357126	0	0	0	0	0	0	0	0	0	0	0	0
636	0.717492809	0.715572102	0.714824094	0.715854072	0.714301796	0.716204415	0.619867658	0.626450535	0.635437875	0.627747648	0.62435785	0.621875138	0	0	0	0	0	0	0	0	0	0	0	0
637	0.716734017	0.71557292	0.713750103	0.71593965	0.717042675	0.717416886	0.621903783	0.626963179	0.635277638	0.637943526	0.627424405	0.616690078	0	0	0	0	0	0	0	0	0	0	0	0
638	0.717172907	0.715985668	0.715581442	0.715607819	0.714718378	0.715016838	0.620343357	0.628270257	0.633815292	0.63344929	0.632770659	0.614117376	0	0	0	0	0	0	0	0	0	0	0	0
639	0.717422551	0.716172207	0.715404639	0.713640684	0.716839293	0.712541729	0.618646689	0.628137019	0.633388357	0.635383153	0.629310115	0.626348047	0	0	0	0	0	0	0	0	0	0	0	0
640	0.717291713	0.715273224	0.714742525	0.715494829	0.715307317	0.719066212	0.622033287	0.629536507	0.63273591	0.638180566	0.623947658	0.61896557	0	0	0	0	0	0	0	0	0	0	0	0
641	0.718148677	0.714717025	0.715769122	0.714709668	0.714953918	0.715479459	0.619069179	0.626944461	0.635429209	0.632271859	0.624414199	0.617627031	0	0	0	0	0	0	0	0	0	0	0	0
642	0.717213865	0.714943185	0.714622304	0.714693605	0.715746642	0.714465821	0.620345838	0.62557384	0.635198548	0.637098026	0.629094244	0.618695583	0	0	0	0	0	0	0	0	0	0	0	0
643	0.717335713	0.715649183	0.714075405	0.715191801	0.713863658	0.714354535	0.62094255	0.630083024	0.632273149	0.636585852	0.627461842	0.607476295	0	0	0	0	0	0	0	0	0	0	0	0
644	0.717016374	0.715459181	0.716093472	0.714528439	0.715033291	0.714777404	0.620340139	0.629912141	0.636716931	0.632478851	0.630293215	0.617629883	0	0	0	0	0	0	0	0	0	0	0	0
645	0.716513673	0.715864596	0.71428022	0.715555126	0.714913113	0.715925637	0.618562457	0.631354662	0.634220995	0.635625299	0.628145791	0.621138061	0	0	0	0	0	0	0	0	0	0	0	0
646	0.717935243	0.716219938	0.715044375	0.715082608	0.714102889	0.715955966	0.61975639	0.629166663	0.631607592	0.636636717	0.629980764	0.615477621	0	0	0	0	0	0	0	0	0	0	0	0
647	0.716947398	0.715283316	0.714460996	0.713200756	0.71462134	0.715561881	0.618643881	0.626484378	0.632379067	0.640051434	0.637476069	0.616772713	0	0	0	0	0	0	0	0	0	0	0	0
648	0.716982354	0.715350421	0.715496556	0.714212894	0.714682931	0.714740666	0.619222883	0.626507018	0.634190991	0.637690072	0.633697803	0.625275427	0	0	0	0	0	0	0	0	0	0	0	0
649	0.716999973	0.714811706	0.714647664	0.715223362	0.715193899	0.717713104	0.618067651	0.62541492	0.632081704	0.633946423	0.624632437	0.614835565	0	0	0	0	0	0	0	0	0	0	0	0
650	0.717478897	0.715288239	0.714691003	0.714885796	0.7138017	0.716202935	0.619132094	0.630042107	0.631607194	0.636668078	0.627872556	0.60284701	0	0	0	0	0	0	0	0	0	0	0	0
651	0.716775173	0.715511455	0.714305547	0.71498504	0.715180923	0.716572058	0.618611979	0.626605659	0.631815953	0.636609754	0.630192461	0.624723578	0	0	0	0	0	0	0	0	0	0	0	0
652	0.716980961	0.715389152	0.715142202	0.716516475	0.714755649	0.714488459	0.618834375	0.630040343	0.633794439	0.634229768	0.633733886	0.623528543	0	0	0	0	0	0	0	0	0	0	0	0
653	0.717484569	0.715477412	0.714232486	0.715298915	0.714086725	0.715839503	0.619563796	0.626885574	0.635023237	0.63675668	0.630565628	0.620190578	0	0	0	0	0	0	0	0	0	0	0	0
654	0.71679638	0.715695901	0.714634486	0.713909598	0.710558977	0.717838186	0.619562282	0.62618614	0.636937722	0.639328594	0.621653738	0.615926818	0	0	0	0	0	0	0	0	0	0	0	0
655	0.716801793	0.715747322	0.714056634	0.716342902	0.713701736	0.715876184	0.619601123	0.626985935	0.632200015	0.634210491	0.631773571	0.623984328	0	0	0	0	0	0	0	0	0	0	0	0
656	0.716324778	0.715575989	0.714503084	0.715042366	0.711969963	0.713462872	0.619629261	0.627976988	0.633847951	0.635740806	0.633743127	0.608741264	0	0	0	0	0	0	0	0	0	0	0	0
657	0.717001942	0.714968427	0.714199456	0.714261528	0.713232764	0.713254653	0.619644716	0.6264151	0.63600373	0.64025582	0.625756979	0.621882319	0	0	0	0	0	0	0	0	0	0	0	0
658	0.716622491	0.71553746	0.714257637	0.714635097	0.715163407	0.717228621	0.617858934	0.62649245	0.633924737	0.635033157	0.627032497	0.619723449	0	0	0	0	0	0	0	0	0	0	0	0
659	0.716770452	0.715890006	0.715109496	0.713771982	0.716127483	0.716018569	0.617699769	0.627867418	0.632091626	0.634250127	0.630392487	0.600782478	0	0	0	0	0	0	0	0	0	0	0	0
660	0.716715791	0.715389178	0.714126071	0.715368005	0.71513796	0.714740737	0.616506468	0.628174483	0.635998528	0.63839494	0.626456281	0.568805991	0	0	0	0	0	0	0	0	0	0	0	0
661	0.716851776	0.715250873	0.715437192	0.714691768	0.714216561	0.713354414	0.62002045	0.628109408	0.633245911	0.635029571	0.630815833	0.618201818	0	0	0	0	0	0	0	0	0	0	0	0
662	0.716746919	0.715663316	0.714525607	0.714426977	0.713958313	0.712211302	0.617585878	0.627790663	0.630598617	0.63667291	0.628721628	0.621034408	0	0	0	0	0	0	0	0	0	0	0	0
663	0.716563473	0.715107768	0.713885039	0.71433677	0.7156666	0.715153047	0.619843133	0.627210825	0.632384192	0.633010273	0.629314959	0.621259591	0	0	0	0	0	0	0	0	0	0	0	0
664	0.717237905	0.716116347	0.714630885	0.71522114	0.713599553	0.71517908	0.618582072	0.629879291	0.632117721	0.637820986	0.629647181	0.620626633	0	0	0	0	0	0	0	0	0	0	0	0
665	0.716637883	0.715685141	0.712919074	0.713941553	0.714937645	0.714051434	0.620122638	0.625003395	0.633829513	0.636022063	0.625292196	0.624257694	0	0	0	0	0	0	0	0	0	0	0	0
666	0.716813961	0.715534071	0.714509077	0.713421086	0.713785296	0.712723853	0.618953685	0.62849117	0.6349732	0.630523866	0.622559497	0.625946146	0	0	0	0	0	0	0	0	0	0	0	0
667	0.716318245	0.715602601	0.71251876	0.714499818	0.715183469	0.712519478	0.619121652	0.628484512	0.628465247	0.634037652	0.632033936	0.617180326	0	0	0	0	0	0	0	0	0	0	0	0
668	0.716800245	0.715841444	0.714005457	0.715135777	0.712375979	0.714996251	0.620332235	0.626721304	0.632091544	0.635730754	0.630336753	0.618675106	0	0	0	0	0	0	0	0	0	0	0	0
669	0.71645954	0.715640143	0.714513732	0.713828722	0.713670088	0.711092093	0.61947882	0.626785262	0.632105377	0.632099468	0.620019307	0.61384283	0	0	0	0	0	0	0	0	0	0	0	0
670	0.716792118	0.716253483	0.714225658	0.712989997	0.713146822	0.71314978	0.618643884	0.625949367	0.630647467	0.632403807	0.629942728	0.624966691	0	0	0	0	0	0	0	0	0	0	0	0
671	0.717154315	0.715418912	0.714567624	0.715304542	0.714115594	0.715051141	0.618008721	0.625175567	0.632435208	0.638598634	0.629341961	0.620116041	0	0	0	0	0	0	0	0	0	0	0	0
672	0.716689803	0.715784955	0.714358788	0.714289571	0.714201986	0.711343753	0.618414018	0.62585471	0.633873169	0.63551241	0.625898838	0.619910842	0	0	0	0	0	0	0	0	0	0	0	0
673	0.716880527	0.715281094	0.714393871	0.713083796	0.714913101	0.715824396	0.61781549	0.624983066	0.634753345	0.629319228	0.628464097	0.615940616	0	0	0	0	0	0	0	0	0	0	0	0
674	0.717198713	0.715563251	0.714076656	0.713824792	0.714870983	0.715455878	0.618124991	0.62628754	0.631770245	0.629863618	0.624220839	0.617426452	0	0	0	0	0	0	0	0	0	0	0	0
675	0.717046191	0.715793315	0.714341172	0.714738025	0.713253109	0.716308141	0.617902718	0.627186898	0.632571862	0.632129259	0.624562512	0.625241782	0	0	0	0	0	0	0	0	0	0	0	0
676	0.716529281	0.715992003	0.714424517	0.713777304	0.712423716	0.714192745	0.6190162	0.629430235	0.632474472	0.632279556	0.628342251	0.621393999	0	0	0	0	0	0	0	0	0	0	0	0
677	0.716366088	0.716064343	0.714738704	0.714832493	0.71446644	0.712947074	0.620281611	0.629601121	0.631960859	0.63543827	0.625993613	0.625045043	0	0	0	0	0	0	0	0	0	0	0	0
678	0.717136945	0.715560325	0.714158146	0.714299564	0.715083608	0.712692456	0.619543453	0.626579638	0.631767279	0.629507566	0.632857668	0.614253037	0	0	0	0	0	0	0	0	0	0	0	0
679	0.716532788	0.715537267	0.715009694	0.714632957	0.714413416	0.715633209	0.617914163	0.627460712	0.633747991	0.636854415	0.624463454	0.621261634	0	0	0	0	0	0	0	0	0	0	0	0
680	0.716980318	0.715574655	0.714204864	0.715688391	0.712061068	0.714494692	0.618561192	0.626218326	0.632034333	0.634007866	0.629213757	0.622113961	0	0	0	0	0	0	0	0	0	0	0	0
681	0.717013976	0.716065515	0.714594503	0.715371024	0.714457416	0.71800336	0.618450291	0.625251033	0.631682283	0.632945581	0.626882925	0.615364605	0	0	0	0	0	0	0	0	0	0	0	0
682	0.717406486	0.715893669	0.714361185	0.715394994	0.714166396	0.717693157	0.617231999	0.62435045	0.632679795	0.629667165	0.620017323	0.620013647	0	0	0	0	0	0	0	0	0	0	0	0
683	0.717141057	0.716693744	0.715414413	0.714298593	0.714660404	0.716141792	0.620425941	0.626618658	0.635935375	0.631199888	0.607298117	0.625428908	0	0	0	0	0	0	0	0	0	0	0	0
684	0.717492243	0.715434794	0.714356953	0.714753151	0.713959399	0.717107714	0.618082821	0.62636647	0.633620762	0.634157045	0.629307996	0.620680069	0	0	0	0	0	0	0	0	0	0	0	0
685	0.717231024	0.715693591	0.714607643	0.715300066	0.715457792	0.715219162	0.617480688	0.626446374	0.6329973	0.629198469	0.629932795	0.618161721	0	0	0	0	0	0	0	0	0	0	0	0
686	0.717045877	0.715375778	0.715327659	0.714984724	0.714045315	0.717158403	0.617747752	0.627600953	0.634225026	0.631927776	0.616747032	0.618709273	0	0	0	0	0	0	0	0	0	0	0	0
687	0.717350661	0.716530058	0.715235315	0.713924248	0.713872383	0.714260293	0.616944476	0.626808991	0.629915041	0.631509988	0.612188867	0.61510126	0	0	0	0	0	0	0	0	0	0	0	0
688	0.716999981	0.715907215	0.71441798	0.714159902	0.71342731	0.715354515	0.616150949	0.626704653	0.629931951	0.632551579	0.626481938	0.609509511	0	0	0	0	0	0	0	0	0	0	0	0
689	0.717181888	0.716279484	0.71501642	0.714113702	0.714792186	0.71602184	0.617792909	0.627370085	0.631586519	0.63530627	0.621106712	0.624300554	0	0	0	0	0	0	0	0	0	0	0	0
690	0.717007669	0.716540304	0.715427581	0.714124788	0.714207375	0.715937185	0.618167523	0.626979859	0.628416496	0.630936936	0.628122798	0.623658688	0	0	0	0	0	0	0	0	0	0	0	0
691	0.717999807	0.716101559	0.715482783	0.714278559	0.715794008	0.717497538	0.620352793	0.626245285	0.633544996	0.631051675	0.630383237	0.617912773	0	0	0	0	0	0	0	0	0	0	0	0
692	0.717332449	0.716200392	0.714962696	0.71363065	0.715246296	0.71699092	0.618638011	0.624564188	0.63017413	0.633680415	0.630254087	0.618664417	0	0	0	0	0	0	0	0	0	0	0	0
693	0.718056221	0.716651204	0.715098596	0.713625528	0.714174753	0.715178102	0.617866323	0.625673429	0.631620377	0.63241819	0.626788338	0.615438469	0	0	0	0	0	0	0	0	0	0	0	0
694	0.718114668	0.716752027	0.714394563	0.713361438	0.714582258	0.719178618	0.616737127	0.625168119	0.629313416	0.63279412	0.627898689	0.616413923	0	0	0	0	0	0	0	0	0	0	0	0
695	0.717673464	0.716643544	0.715290856	0.714160724	0.715963364	0.715982245	0.617825645	0.62429906	0.629023284	0.634287956	0.624034052	0.616179098	0	0	0	0	0	0	0	0	0	0	0	0
696	0.717736069	0.716329693	0.715107349	0.714215205	0.715464459	0.717167084	0.617299869	0.622827301	0.629361111	0.633251276	0.624659205	0.61850444	0	0	0	0	0	0	0	0	0	0	0	0
697	0.717750281	0.716932167	0.715123366	0.714009343	0.713848704	0.715516807	0.618505554	0.624240266	0.63049493	0.634371795	0.626457492	0.622103264	0	0	0	0	0	0	0	0	0	0	0	0
698	0.717037054	0.716641883	0.715887706	0.713785396	0.713530273	0.715263882	0.617351034	0.62684667	0.63096642	0.635658744	0.627810647	0.622218571	0	0	0	0	0	0	0	0	0	0	0	0
699	0.717627744	0.716047629	0.715577294	0.713491138	0.71682072	0.715568338	0.618312134	0.627603939	0.629837793	0.631598218	0.625279988	0.620158391	0	0	0	0	0	0	0	0	0	0	0	0
700	0.717297297	0.716346125	0.714369768	0.71501426	0.716567492	0.718542914	0.61664117	0.62532638	0.630410229	0.631766866	0.630048151	0.622569192	0	0	0	0	0	0	0	0	0	0	0	0
701	0.717798895	0.716095385	0.715171321	0.714350876	0.716183263	0.715037775	0.617608212	0.622235661	0.631885494	0.635584051	0.62228948	0.614209392	0	0	0	0	0	0	0	0	0	0	0	0
702	0.718178029	0.716596965	0.715020446	0.714453328	0.713472293	0.71561799	0.615200927	0.625224299	0.631751173	0.63638679	0.63170983	0.604468321	0	0	0	0	0	0	0	0	0	0	0	0
703	0.71772237	0.716531234	0.714813548	0.715657981	0.713480629	0.717400688	0.614193669	0.627129926	0.630921797	0.632022111	0.62548576	0.620590664	0	0	0	0	0	0	0	0	0	0	0	0
704	0.717602998	0.716584765	0.715080712	0.714546191	0.714866581	0.716563108	0.61755534	0.626646234	0.628492627	0.634374044	0.622827645	0.619453079	0	0	0	0	0	0	0	0	0	0	0	0
705	0.717918794	0.716006958	0.716366557	0.714783799	0.713551343	0.716198465	0.61701698	0.623857626	0.628334002	0.629687186	0.622474062	0.621809831	0	0	0	0	0	0	0	0	0	0	0	0
706	0.71839655	0.716936579	0.715415041	0.714494392	0.714636751	0.714622894	0.614918581	0.622490912	0.630075378	0.633995555	0.62049604	0.62193069	0	0	0	0	0	0	0	0	0	0	0	0
707	0.718152108	0.716719291	0.715512486	0.714913866	0.714619849	0.715930893	0.615906277	0.625125062	0.627972108	0.629591303	0.622559999	0.616112297	0	0	0	0	0	0	0	0	0	0	0	0
708	0.7185995	0.716928952	0.715473443	0.715267326	0.715392641	0.718783872	0.614634559	0.62896849	0.632772559	0.630898605	0.626354583	0.61887205	0	0	0	0	0	0	0	0	0	0	0	0
709	0.718829235	0.716989532	0.715838331	0.715039379	0.716105578	0.714421826	0.616344663	0.627658952	0.632438379	0.625486369	0.624719211	0.625510067	0	0	0	0	0	0	0	0	0	0	0	0
710	0.718265273	0.717574841	0.715939463	0.715224352	0.715126722	0.713556001	0.616401437	0.624837278	0.629229729	0.630661907	0.622102456	0.601013553	0	0	0	0	0	0	0	0	0	0	0	0
711	0.718520514	0.717490093	0.715751865	0.714838299	0.715497427	0.716294734	0.618261396	0.624247885	0.632880213	0.630584307	0.621655342	0.573552591	0	0	0	0	0	0	0	0	0	0	0	0
712	0.718913273	0.717228336	0.715370658	0.716538382	0.715070912	0.718306621	0.615000453	0.622931426	0.631210409	0.628101801	0.624299	0.604122242	0	0	0	0	0	0	0	0	0	0	0	0
713	0.718013828	0.716927408	0.715081265	0.71660239	0.714844718	0.716918572	0.617637015	0.625448754	0.628017154	0.632777922	0.624805	0.619877079	0	0	0	0	0	0	0	0	0	0	0	0
714	0.718726036	0.717135135	0.715224354	0.715473106	0.715565866	0.718573481	0.616754264	0.624891973	0.628413519	0.628387297	0.628694873	0.623521679	0	0	0	0	0	0	0	0	0	0	0	0
715	0.718560075	0.717653185	0.717163867	0.716513146	0.717422671	0.717050545	0.616622454	0.625273476	0.628564662	0.630535149	0.630697843	0.621808328	0	0	0	0	0	0	0	0	0	0	0	0
716	0.718454426	0.717512313	0.717030913	0.717244095	0.715438871	0.716896222	0.616268507	0.622882193	0.629614179	0.627292043	0.628233655	0.612218619	0	0	0	0	0	0	0	0	0	0	0	0
717	0.718712879	0.717118138	0.716437411	0.71435398	0.71409238	0.716503354	0.616052289	0.625683213	0.630513169	0.634055035	0.626360336	0.624315134	0	0	0	0	0	0	0	0	0	0	0	0
718	0.718866487	0.718312689	0.716757059	0.716708689	0.716761954	0.715933114	0.615449338	0.624751125	0.628272483	0.629625375	0.626094301	0.616589104	0	0	0	0	0	0	0	0	0	0	0	0
719	0.719092547	0.717622138	0.715919743	0.714638196	0.715690896	0.716568268	0.615717482	0.623867873	0.626817476	0.629750527	0.623353844	0.620456443	0	0	0	0	0	0	0	0	0	0	0	0
720	0.71924096	0.71856218	0.717427522	0.715847	0.715819789	0.715925042	0.615376171	0.624570424	0.624429778	0.631257686	0.628524241	0.616607114	0	0	0	0	0	0	0	0	0	0	0	0
721	0.719371241	0.717708513	0.716883665	0.715882656	0.716254814	0.71936041	0.615685403	0.619924414	0.6261759	0.62854555	0.623720619	0.620240898	0	0	0	0	0	0	0	0	0	0	0	0
722	0.719362142	0.718065445	0.717260156	0.715252994	0.717090935	0.721038247	0.616747841	0.624726943	0.627967006	0.629468403	0.621048228	0.619863164	0	0	0	0	0	0	0	0	0	0	0	0
723	0.719294197	0.717609262	0.71641696	0.716242031	0.715784222	0.717052967	0.61874301	0.624686688	0.630733416	0.63077638	0.62270119	0.618293703	0	0	0	0	0	0	0	0	0	0	0	0
724	0.719401826	0.718310265	0.717450048	0.71587198	0.716360632	0.719577153	0.615908046	0.622497525	0.630345584	0.632183284	0.623094821	0.61741461	0	0	0	0	0	0	0	0	0	0	0	0
725	0.7191676	0.718124608	0.717391203	0.7153555	0.717738885	0.718298809	0.616264251	0.622674285	0.629038588	0.631862911	0.62510222	0.612145477	0	0	0	0	0	0	0	0	0	0	0	0
726	0.719298925	0.717630947	0.716985832	0.715848482	0.716408334	0.717722577	0.61541126	0.622485409	0.628755852	0.627859051	0.625798342	0.602290211	0	0	0	0	0	0	0	0	0	0	0	0
727	0.719431563	0.717802912	0.717465515	0.715708844	0.717781449	0.716530574	0.615461008	0.622822606	0.629023964	0.629935764	0.623327871	0.615432113	0	0	0	0	0	0	0	0	0	0	0	0
728	0.719257663	0.717613571	0.716647477	0.716343873	0.71622563	0.717193303	0.615840765	0.623834219	0.62796279	0.630893699	0.622369954	0.618609531	0	0	0	0	0	0	0	0	0	0	0	0
729	0.719011283	0.718182003	0.717178527	0.716329613	0.718398637	0.719490942	0.616877537	0.624682889	0.631838855	0.627910324	0.63013133	0.624061829	0	0	0	0	0	0	0	0	0	0	0	0
730	0.71980944	0.718255575	0.715583995	0.714965132	0.71634897	0.715576946	0.614393368	0.622381419	0.62485401	0.63009837	0.627041122	0.619451854	0	0	0	0	0	0	0	0	0	0	0	0
731	0.719077396	0.71927687	0.716525223	0.716128721	0.71698848	0.71814125	0.618657335	0.621046824	0.626301953	0.625724764	0.626067625	0.618654881	0	0	0	0	0	0	0	0	0	0	0	0
732	0.71976739	0.717850777	0.716760309	0.716058917	0.717141125	0.715960478	0.614963253	0.621958675	0.627760939	0.630955706	0.625435456	0.623579606	0	0	0	0	0	0	0	0	0	0	0	0
733	0.71972812	0.718336328	0.716887629	0.717284913	0.718161219	0.716748437	0.61511577	0.622340364	0.625434746	0.632129939	0.623562372	0.614003429	0	0	0	0	0	0	0	0	0	0	0	0
734	0.719769211	0.718194243	0.717347046	0.716121802	0.718449273	0.716453279	0.615636967	0.622578609	0.628135912	0.630297168	0.622373953	0.621612585	0	0	0	0	0	0	0	0	0	0	0	0
735	0.719404376	0.718159073	0.718122003	0.717200276	0.716713085	0.717142586	0.614611383	0.621720768	0.628347506	0.629797634	0.624825607	0.617369847	0	0	0	0	0	0	0	0	0	0	0	0
736	0.719135255	0.718160483	0.71717792	0.716730787	0.717237366	0.716847352	0.614451499	0.620526353	0.626548113	0.6276285	0.62294421	0.625563894	0	0	0	0	0	0	0	0	0	0	0	0
737	0.719319205	0.719460138	0.717185602	0.717229428	0.717711108	0.716775952	0.614716379	0.621772628	0.627694524	0.626628901	0.621510522	0.614502286	0	0	0	0	0	0	0	0	0	0	0	0
738	0.719982879	0.71868007	0.717681124	0.717000729	0.717919961	0.717964916	0.61489944	0.621637777	0.628895761	0.627511164	0.623324076	0.618783952	0	0	0	0	0	0	0	0	0	0	0	0
739	0.719795667	0.718360409	0.718346572	0.717577263	0.717394098	0.716512389	0.615268388	0.62420212	0.624063235	0.631773271	0.625345606	0.619367845	0	0	0	0	0	0	0	0	0	0	0	0
740	0.719671725	0.71819513	0.717445857	0.715311235	0.717356665	0.718390323	0.614462931	0.620952124	0.628592182	0.62877623	0.623647373	0.619878674	0	0	0	0	0	0	0	0	0	0	0	0
741	0.719839358	0.718615201	0.717919	0.716202049	0.716848201	0.719785012	0.615276699	0.620459633	0.624211051	0.630218561	0.630146676	0.615119013	0	0	0	0	0	0	0	0	0	0	0	0
742	0.719489726	0.718562446	0.71802252	0.717042269	0.716761485	0.721477961	0.615393255	0.622314609	0.626948716	0.625291096	0.623128923	0.616420814	0	0	0	0	0	0	0	0	0	0	0	0
743	0.71997501	0.718605695	0.717211177	0.716553332	0.717693641	0.718379903	0.615550717	0.619995637	0.627827448	0.630782825	0.623046089	0.613974336	0	0	0	0	0	0	0	0	0	0	0	0
744	0.719442697	0.718525889	0.718828495	0.716912916	0.715631281	0.714835953	0.615457204	0.622217201	0.624714168	0.630082757	0.630195049	0.616361304	0	0	0	0	0	0	0	0	0	0	0	0
745	0.719756437	0.71835231	0.71842158	0.716728139	0.717339729	0.717606442	0.613590153	0.622625204	0.624209322	0.628847792	0.621791253	0.614657284	0	0	0	0	0	0	0	0	0	0	0	0
746	0.7197296	0.718799453	0.718282963	0.719016348	0.717150869	0.716312411	0.61549752	0.622054361	0.626909039	0.631800293	0.63299954	0.61632825	0	0	0	0	0	0	0	0	0	0	0	0
747	0.720309024	0.718660259	0.71865438	0.716703329	0.717977575	0.71762557	0.615498075	0.624893614	0.629245406	0.628001156	0.627225188	0.613175826	0	0	0	0	0	0	0	0	0	0	0	0
748	0.719453598	0.719503006	0.717624336	0.716725233	0.716845564	0.719665241	0.615261406	0.622041431	0.625650847	0.630389057	0.627825486	0.613455272	0	0	0	0	0	0	0	0	0	0	0	0
749	0.719798142	0.718983074	0.718575444	0.715948089	0.717142208	0.717180374	0.613661662	0.620867623	0.626809844	0.630908679	0.625431448	0.615156245	0	0	0	0	0	0	0	0	0	0	0	0
750	0.71965811	0.719235614	0.71886263	0.717004469	0.716685858	0.717431704	0.611048159	0.62319499	0.628040755	0.632693881	0.625761633	0.616516072	0	0	0	0	0	0	0	0	0	0	0	0
751	0.719753335	0.719473757	0.717566997	0.717922511	0.718014477	0.717936714	0.615068831	0.622326488	0.627402447	0.630894603	0.623742127	0.610228837	0	0	0	0	0	0	0	0	0	0	0	0
752	0.71914181	0.719428338	0.718031245	0.717891828	0.716975043	0.718738048	0.615170202	0.622815858	0.624791292	0.633318976	0.626418441	0.618129833	0	0	0	0	0	0	0	0	0	0	0	0
753	0.719857626	0.719284744	0.716486285	0.717167734	0.718292431	0.718832468	0.613107651	0.619591872	0.62602259	0.63433924	0.626980061	0.617350499	0	0	0	0	0	0	0	0	0	0	0	0
754	0.719494851	0.718848053	0.718016955	0.717312783	0.717440501	0.720607936	0.613138583	0.619247898	0.627777718	0.625281489	0.622731269	0.617411103	0	0	0	0	0	0	0	0	0	0	0	0
755	0.720152039	0.719068958	0.719088994	0.718615154	0.717779221	0.719293492	0.61337127	0.619186805	0.626707117	0.628559633	0.626297677	0.622841947	0	0	0	0	0	0	0	0	0	0	0	0
756	0.720075476	0.718565634	0.718494066	0.717326739	0.718920424	0.716509209	0.613429906	0.622519803	0.625705244	0.633437107	0.629964821	0.613974367	0	0	0	0	0	0	0	0	0	0	0	0
757	0.720200795	0.719201602	0.71758544	0.717560052	0.717442882	0.716317199	0.614958929	0.62087031	0.624490621	0.625817803	0.620761842	0.588688795	0	0	0	0	0	0	0	0	0	0	0	0
758	0.719472535	0.71819198	0.716077373	0.719136183	0.718349553	0.719210985	0.612434586	0.621180033	0.628509714	0.629669689	0.623273437	0.61385936	0	0	0	0	0	0	0	0	0	0	0	0
759	0.720640399	0.718230069	0.718123301	0.717824301	0.717068019	0.719113935	0.61383728	0.619978305	0.628473529	0.627062428	0.626863676	0.619261668	0	0	0	0	0	0	0	0	0	0	0	0
760	0.719970076	0.719473243	0.718159653	0.717995536	0.717406438	0.718538165	0.612350561	0.622796057	0.624801947	0.627775462	0.62296439	0.62319459	0	0	0	0	0	0	0	0	0	0	0	0
761	0.719477028	0.718841119	0.717640997	0.71786346	0.717998465	0.716869222	0.612710789	0.621484371	0.623635898	0.624818553	0.622905091	0.618290049	0	0	0	0	0	0	0	0	0	0	0	0
762	0.719647051	0.718427838	0.718606028	0.718731008	0.716987902	0.718928931	0.615324848	0.620606128	0.623299738	0.629713811	0.624094317	0.625986417	0	0	0	0	0	0	0	0	0	0	0	0
763	0.719730192	0.719170441	0.7181227	0.718077061	0.717299291	0.718649989	0.612946453	0.622177078	0.622454874	0.633502763	0.625284175	0.611092369	0	0	0	0	0	0	0	0	0	0	0	0
764	0.720144705	0.718025921	0.718429096	0.718432498	0.719973463	0.718633374	0.614073218	0.618011626	0.626532627	0.631659371	0.628677912	0.617969725	0	0	0	0	0	0	0	0	0	0	0	0
765	0.719510933	0.718874709	0.717547237	0.717250105	0.717151814	0.718711704	0.611900884	0.620586546	0.624497003	0.62918737	0.623898513	0.621996359	0	0	0	0	0	0	0	0	0	0	0	0
766	0.719911312	0.719848473	0.71709576	0.718865746	0.717434131	0.717992626	0.612803462	0.620319877	0.629826072	0.62730762	0.624386405	0.62386576	0	0	0	0	0	0	0	0	0	0	0	0
767	0.720096663	0.718655202	0.718748302	0.719200887	0.717892403	0.717637076	0.613124134	0.62028382	0.626520522	0.629039635	0.625768748	0.610229417	0	0	0	0	0	0	0	0	0	0	0	0
768	0.719613064	0.718193629	0.717671204	0.719817279	0.718465285	0.717787321	0.614276286	0.619162359	0.626326547	0.628559915	0.627723253	0.613444748	0	0	0	0	0	0	0	0	0	0	0	0
769	0.720332703	0.718610502	0.71772199	0.717589097	0.716894651	0.717843708	0.612577114	0.619486107	0.62631779	0.623586638	0.62349508	0.615360267	0	0	0	0	0	0	0	0	0	0	0	0
770	0.71986972	0.718910102	0.718730153	0.717665253	0.716559775	0.720309161	0.614241305	0.624074887	0.62705079	0.629130721	0.62531997	0.626717368	0	0	0	0	0	0	0	0	0	0	0	0
771	0.720043189	0.718665095	0.718780809	0.718130029	0.717120228	0.718830486	0.614319114	0.62161438	0.626660447	0.627375867	0.625756882	0.617484498	0	0	0	0	0	0	0	0	0	0	0	0
772	0.719816204	0.718406919	0.718605401	0.718603142	0.716985932	0.71849988	0.614238491	0.621227697	0.627577126	0.62865036	0.623180441	0.611583039	0	0	0	0	0	0	0	0	0	0	0	0
773	0.720087007	0.718608144	0.717934676	0.718461706	0.716614898	0.717753707	0.612649183	0.619755254	0.628203039	0.626692659	0.627867958	0.619570464	0	0	0	0	0	0	0	0	0	0	0	0
774	0.71965367	0.719105449	0.717366729	0.718686872	0.717396284	0.719778064	0.614534968	0.621009759	0.627965695	0.626211878	0.623546456	0.611798618	0	0	0	0	0	0	0	0	0	0	0	0
775	0.719609667	0.719016573	0.717992735	0.718424559	0.717672561	0.719005375	0.614052015	0.620093431	0.626229586	0.62989121	0.625502545	0.609592268	0	0	0	0	0	0	0	0	0	0	0	0
776	0.719429596	0.718457977	0.718034095	0.717879394	0.717794563	0.717095761	0.615119719	0.6217147	0.627377284	0.628434748	0.625191645	0.619618275	0	0	0	0	0	0	0	0	0	0	0	0
777	0.719255035	0.718354343	0.717655341	0.718052948	0.717373777	0.717936361	0.612185678	0.619779443	0.6282458	0.62898032	0.621359116	0.621165522	0	0	0	0	0	0	0	0	0	0	0	0
778	0.720379649	0.718980612	0.718159842	0.718653116	0.717211115	0.718319929	0.613285517	0.624014243	0.626937477	0.633664112	0.626476916	0.617702873	0	0	0	0	0	0	0	0	0	0	0	0
779	0.720298789	0.717579802	0.718280691	0.718264388	0.718440517	0.719276555	0.613701064	0.622449844	0.62739509	0.632106248	0.627544072	0.620527535	0	0	0	0	0	0	0	0	0	0	0	0
780	0.71962682	0.718354439	0.718473937	0.718055235	0.719851244	0.719291748	0.612866487	0.621810957	0.628092229	0.629376036	0.618615024	0.615383979	0	0	0	0	0	0	0	0	0	0	0	0
781	0.719580998	0.718337433	0.718063071	0.718706722	0.71857552	0.719442394	0.613910623	0.619886322	0.626414914	0.630098008	0.631105941	0.605542729	0	0	0	0	0	0	0	0	0	0	0	0
782	0.719675386	0.719191208	0.718735443	0.717811582	0.716793261	0.718147253	0.614475456	0.619669971	0.627412727	0.628011451	0.627420931	0.627644816	0	0	0	0	0	0	0	0	0	0	0	0
783	0.71904053	0.719376074	0.7176977	0.717947862	0.718731602	0.719172128	0.614470848	0.62078325	0.625659565	0.628387913	0.624382902	0.623520408	0	0	0	0	0	0	0	0	0	0	0	0
784	0.719548836	0.718483803	0.718469718	0.718181752	0.718448313	0.717695307	0.611442615	0.620626036	0.629485904	0.624516305	0.621815033	0.61941024	0	0	0	0	0	0	0	0	0	0	0	0
785	0.72026418	0.718701102	0.710948969	0.718579347	0.718750682	0.717541735	0.61380069	0.622826932	0.625509599	0.630267101	0.624038923	0.616926081	0	0	0	0	0	0	0	0	0	0	0	0
786	0.71971817	0.718145367	0.71692374	0.718274387	0.716822963	0.716601606	0.613736496	0.62173477	0.628565026	0.626322362	0.626139297	0.619078991	0	0	0	0	0	0	0	0	0	0	0	0
787	0.719614867	0.718482858	0.718656917	0.718213073	0.719202177	0.721084532	0.613721867	0.620969605	0.624055081	0.626750871	0.625120483	0.61742502	0	0	0	0	0	0	0	0	0	0	0	0
788	0.719625154	0.717509104	0.717153491	0.718664242	0.718996826	0.7174127	0.614441575	0.62342715	0.62875538	0.63132372	0.621321352	0.62076562	0	0	0	0	0	0	0	0	0	0	0	0
789	0.720113564	0.717932866	0.718704934	0.718146208	0.716867624	0.717884371	0.614659884	0.621336144	0.627216542	0.628822492	0.62343677	0.618473084	0	0	0	0	0	0	0	0	0	0	0	0
790	0.719538808	0.718174712	0.718616128	0.717171809	0.716607531	0.718939955	0.61458198	0.62195051	0.626192307	0.630464753	0.618593421	0.619096353	0	0	0	0	0	0	0	0	0	0	0	0
791	0.719657542	0.718726826	0.718329853	0.71904021	0.717176966	0.715884222	0.614829998	0.623268269	0.626770514	0.630247555	0.62887196	0.617935195	0	0	0	0	0	0	0	0	0	0	0	0
792	0.718724936	0.718606333	0.718423696	0.719144819	0.716241011	0.721510037	0.613269735	0.621476729	0.623470791	0.630921059	0.625657391	0.617694613	0	0	0	0	0	0	0	0	0	0	0	0
793	0.719334908	0.718429431	0.71669196	0.718811273	0.717727209	0.719205885	0.61326057	0.623392323	0.623278257	0.627810969	0.625235214	0.617592048	0	0	0	0	0	0	0	0	0	0	0	0
794	0.718797035	0.718384318	0.718086762	0.717847253	0.716617527	0.719177587	0.612630235	0.622245084	0.628337161	0.624776896	0.625762719	0.620390048	0	0	0	0	0	0	0	0	0	0	0	0
795	0.719147244	0.718080326	0.717505551	0.717393198	0.716152098	0.718508409	0.615334858	0.621366494	0.625976496	0.624830763	0.626287748	0.617902002	0	0	0	0	0	0	0	0	0	0	0	0
796	0.718867718	0.718743353	0.716808447	0.718320497	0.716778927	0.718529277	0.614237539	0.623010706	0.623163563	0.631388553	0.625947197	0.617177846	0	0	0	0	0	0	0	0	0	0	0	0
797	0.719294644	0.718989178	0.717289542	0.71853434	0.716598296	0.714968141	0.615335509	0.620050169	0.604694933	0.630563658	0.624277514	0.622621094	0	0	0	0	0	0	0	0	0	0	0	0
798	0.719461845	0.718083309	0.716617191	0.717767046	0.716180853	0.718022292	0.613900097	0.619717088	0.627122805	0.627824416	0.626864828	0.61500633	0	0	0	0	0	0	0	0	0	0	0	0
799	0.718940953	0.717984854	0.717470829	0.718716618	0.716722975	0.719301688	0.614451862	0.623931308	0.626333053	0.630486259	0.625695551	0.620789102	0	0	0	0	0	0	0	0	0	0	0	0
800	0.718583823	0.717830567	0.717251934	0.719491858	0.719449334	0.719482328	0.615025927	0.621273364	0.626582896	0.631180205	0.624531785	0.612138711	0	0	0	0	0	0	0	0	0	0	0	0
801	0.718052508	0.718110301	0.717313459	0.718196602	0.716179562	0.716671399	0.614630727	0.62043483	0.628198086	0.628155242	0.62298442	0.616269345	0	0	0	0	0	0	0	0	0	0	0	0
802	0.719014081	0.717545054	0.718228198	0.717681561	0.717556288	0.718733112	0.614569368	0.620881095	0.625456005	0.629912108	0.613274775	0.621489327	0	0	0	0	0	0	0	0	0	0	0	0
803	0.719320214	0.717265423	0.716583077	0.718112937	0.716707106	0.718286475	0.614175224	0.625051566	0.626401253	0.631257081	0.626031614	0.615168821	0	0	0	0	0	0	0	0	0	0	0	0
804	0.71889698	0.718209174	0.716313727	0.717936055	0.715328617	0.718239223	0.6147264	0.623206818	0.626227706	0.627006872	0.629452329	0.617058628	0	0	0	0	0	0	0	0	0	0	0	0
805	0.71884901	0.718163293	0.717218174	0.716785852	0.719399804	0.717421886	0.613717094	0.622297176	0.628177273	0.632614076	0.625809061	0.615794079	0	0	0	0	0	0	0	0	0	0	0	0
806	0.718503567	0.717968287	0.717488949	0.717590219	0.718528041	0.718608881	0.613920237	0.621723193	0.627332467	0.634860305	0.628336679	0.618523496	0	0	0	0	0	0	0	0	0	0	0	0
807	0.71898701	0.717132786	0.71830499	0.719054802	0.715939034	0.716277854	0.613944729	0.623734417	0.623379777	0.6299224	0.624388865	0.614992514	0	0	0	0	0	0	0	0	0	0	0	0
808	0.718826722	0.717594754	0.716498501	0.717928942	0.715206091	0.717644446	0.615917463	0.621569518	0.626146605	0.629296839	0.623322952	0.624306897	0	0	0	0	0	0	0	0	0	0	0	0
809	0.719228775	0.71806603	0.717427953	0.717204531	0.716059975	0.716050665	0.615080731	0.621072795	0.627010009	0.628938453	0.626217547	0.620389036	0	0	0	0	0	0	0	0	0	0	0	0
810	0.718409434	0.717595527	0.716628213	0.717951375	0.715234253	0.715350915	0.615268624	0.623238401	0.628027429	0.626764707	0.623739283	0.62315236	0	0	0	0	0	0	0	0	0	0	0	0
811	0.718788939	0.717512474	0.717305531	0.716631514	0.716757624	0.718598209	0.614417689	0.620265103	0.628611493	0.63206187	0.622626076	0.650066845	0	0	0	0	0	0	0	0	0	0	0	0
812	0.718618121	0.716774037	0.716399001	0.718208463	0.716613209	0.721739737	0.612983402	0.619819228	0.62693736	0.627224359	0.625307278	0.621037114	0	0	0	0	0	0	0	0	0	0	0	0
813	0.718269467	0.717609344	0.71739881	0.718037763	0.714271504	0.714962967	0.614142531	0.621690736	0.62165586	0.631819956	0.620561195	0.615322104	0	0	0	0	0	0	0	0	0	0	0	0
814	0.718693624	0.71703824	0.716314685	0.716401796	0.715838124	0.715657779	0.612576721	0.621557157	0.628721948	0.626652078	0.624147457	0.613384542	0	0	0	0	0	0	0	0	0	0	0	0
815	0.718815294	0.717130627	0.716134156	0.718531048	0.715932797	0.715866622	0.615567458	0.621532682	0.625704261	0.63076709	0.622229759	0.620054155	0	0	0	0	0	0	0	0	0	0	0	0
816	0.718416692	0.717464465	0.715811021	0.717077366	0.716185692	0.713449409	0.615275813	0.622815284	0.629299142	0.629276879	0.625564319	0.609972443	0	0	0	0	0	0	0	0	0	0	0	0
817	0.718824144	0.716982839	0.717158864	0.717035034	0.715018656	0.714529124	0.614165418	0.623654729	0.623808524	0.626897351	0.62379185	0.607887136	0	0	0	0	0	0	0	0	0	0	0	0
818	0.718493187	0.717042844	0.716434623	0.716824935	0.71549837	0.716525229	0.615097128	0.622059374	0.627070029	0.627630381	0.61886756	0.610806816	0	0	0	0	0	0	0	0	0	0	0	0
819	0.71807471	0.717174854	0.717531498	0.7162972	0.717011843	0.715637325	0.61540503	0.621971932	0.626660755	0.626123968	0.619597717	0.618902713	0	0	0	0	0	0	0	0	0	0	0	0
820	0.71813903	0.717318199	0.715707119	0.71672083	0.718280141	0.716610147	0.615013776	0.623427613	0.627799038	0.629127305	0.624979681	0.618062891	0	0	0	0	0	0	0	0	0	0	0	0
821	0.717982905	0.716747919	0.716068944	0.717496807	0.716531655	0.715633622	0.617042492	0.623460497	0.62605496	0.632741939	0.609659967	0.608601738	0	0	0	0	0	0	0	0	0	0	0	0
822	0.718279831	0.717559583	0.716737891	0.718085809	0.715030208	0.716793377	0.615216275	0.621485889	0.62862388	0.629412777	0.624505909	0.622438783	0	0	0	0	0	0	0	0	0	0	0	0
823	0.71817911	0.716765727	0.71756918	0.715915591	0.714914838	0.723730886	0.616517777	0.623885934	0.628928287	0.628313219	0.625720099	0.621537057	0	0	0	0	0	0	0	0	0	0	0	0
824	0.718190694	0.717418806	0.715557344	0.717432681	0.713963737	0.716263914	0.61670942	0.622785352	0.625726024	0.629106557	0.629626655	0.615692064	0	0	0	0	0	0	0	0	0	0	0	0
825	0.718044945	0.7165835	0.71596959	0.716768779	0.715834697	0.715476778	0.614866386	0.620801366	0.627991857	0.631526015	0.623640219	0.603604477	0	0	0	0	0	0	0	0	0	0	0	0
826	0.717798873	0.716907126	0.715955971	0.715718777	0.716276821	0.715770541	0.61471175	0.621580236	0.627877164	0.627186839	0.619159012	0.650007795	0	0	0	0	0	0	0	0	0	0	0	0
827	0.718270883	0.718399792	0.715849561	0.717221358	0.716636598	0.714639261	0.613344615	0.622219468	0.627419875	0.629656481	0.622306433	0.620528771	0	0	0	0	0	0	0	0	0	0	0	0
828	0.718125514	0.716751486	0.716627524	0.7162701	0.71556518	0.716398198	0.615734542	0.622509191	0.628046474	0.629907506	0.627058457	0.620586087	0	0	0	0	0	0	0	0	0	0	0	0
829	0.718455571	0.71699347	0.716263257	0.716827094	0.718756035	0.7173963	0.614314055	0.619894818	0.625296978	0.629788684	0.627481295	0.620607248	0	0	0	0	0	0	0	0	0	0	0	0
830	0.717703296	0.717447065	0.716184365	0.716105784	0.715701293	0.715776146	0.61592859	0.620630623	0.625538438	0.629028733	0.625696361	0.61259725	0	0	0	0	0	0	0	0	0	0	0	0
831	0.718175952	0.71792031	0.716004793	0.715628464	0.717272198	0.714904285	0.615421968	0.620781948	0.625712992	0.626725462	0.622722628	0.612018924	0	0	0	0	0	0	0	0	0	0	0	0
832	0.717517864	0.715664836	0.716192405	0.714836402	0.715968871	0.718078826	0.61459127	0.619798868	0.626202323	0.628397071	0.623224541	0.610394425	0	0	0	0	0	0	0	0	0	0	0	0
833	0.717885397	0.717578715	0.715738773	0.717187794	0.715722405	0.71639708	0.614857208	0.621848233	0.62820728	0.628423756	0.628458497	0.615179857	0	0	0	0	0	0	0	0	0	0	0	0
834	0.717720561	0.716482164	0.717443684	0.715668296	0.714485628	0.714429963	0.616228747	0.620587086	0.625596206	0.629692879	0.625609458	0.617517767	0	0	0	0	0	0	0	0	0	0	0	0
835	0.716822575	0.716435915	0.715960197	0.715106031	0.71503265	0.715350474	0.615079401	0.621214133	0.625608897	0.627426891	0.627671848	0.616066172	0	0	0	0	0	0	0	0	0	0	0	0
836	0.717519559	0.716829396	0.716014985	0.715242297	0.715605261	0.71456746	0.614547427	0.622279195	0.626783575	0.629306557	0.626253362	0.618429587	0	0	0	0	0	0	0	0	0	0	0	0
837	0.717610631	0.716848633	0.71669297	0.714957562	0.716015562	0.71418409	0.61628911	0.62425541	0.626811648	0.629274202	0.620118605	0.614008449	0	0	0	0	0	0	0	0	0	0	0	0
838	0.717379029	0.716427487	0.715170467	0.715423267	0.712925867	0.715750749	0.61253236	0.620556933	0.626171023	0.632457685	0.625231382	0.608911035	0	0	0	0	0	0	0	0	0	0	0	0
839	0.717811527	0.716714519	0.714406328	0.716651442	0.713642406	0.714419297	0.616144966	0.621397035	0.627434901	0.625664728	0.626108792	0.614002254	0	0	0	0	0	0	0	0	0	0	0	0
840	0.717955869	0.715820296	0.715682837	0.71681299	0.714075656	0.715290175	0.615709295	0.621779124	0.627410547	0.628164421	0.626368687	0.600349887	0	0	0	0	0	0	0	0	0	0	0	0
841	0.717683456	0.716089839	0.715782729	0.714391696	0.714514994	0.713463344	0.61521996	0.621306159	0.627352143	0.629890629	0.619773519	0.568718805	0	0	0	0	0	0	0	0	0	0	0	0
842	0.717998746	0.716449708	0.71577896	0.715776041	0.714209899	0.714211917	0.617141901	0.621440921	0.625445043	0.633090213	0.631252785	0.613288094	0	0	0	0	0	0	0	0	0	0	0	0
843	0.717786871	0.71748049	0.71587296	0.71382618	0.715294812	0.714443703	0.614593437	0.621350797	0.627014287	0.630484866	0.625839578	0.620374461	0	0	0	0	0	0	0	0	0	0	0	0
844	0.718043801	0.716334435	0.714879714	0.71499327	0.715609727	0.71446716	0.614771842	0.621099866	0.627481972	0.62992403	0.616747875	0.619383297	0	0	0	0	0	0	0	0	0	0	0	0
845	0.718099482	0.716352238	0.715826438	0.715532895	0.715016753	0.71325451	0.611831017	0.62278011	0.626236035	0.6285393	0.62502107	0.615726962	0	0	0	0	0	0	0	0	0	0	0	0
846	0.717996577	0.716022971	0.716559964	0.715578303	0.713643814	0.714940392	0.614728151	0.622171042	0.627114415	0.630443075	0.621008439	0.626518504	0	0	0	0	0	0	0	0	0	0	0	0
847	0.71790285	0.716119146	0.716098134	0.714970111	0.71475187	0.714704277	0.615201444	0.620279653	0.627426681	0.626991379	0.626403843	0.620442469	0	0	0	0	0	0	0	0	0	0	0	0
848	0.717918157	0.716151039	0.716732158	0.714025472	0.713588921	0.714815531	0.610480549	0.621470877	0.627171327	0.630490763	0.6266296	0.623510641	0	0	0	0	0	0	0	0	0	0	0	0
849	0.717241265	0.716550742	0.71549174	0.715389133	0.715691208	0.716051644	0.612540599	0.621888705	0.626265953	0.630606986	0.619905921	0.619980972	0	0	0	0	0	0	0	0	0	0	0	0
850	0.717563525	0.715890941	0.716419424	0.715537334	0.714978397	0.717016737	0.61503486	0.624168877	0.626699487	0.630736606	0.622620814	0.619371749	0	0	0	0	0	0	0	0	0	0	0	0
851	0.717401144	0.716240865	0.715585813	0.715371219	0.715850734	0.71322587	0.613554089	0.621770674	0.625101043	0.634567188	0.623009373	0.617493381	0	0	0	0	0	0	0	0	0	0	0	0
852	0.716990477	0.717475972	0.715985316	0.71542059	0.715201496	0.715760702	0.615153661	0.620427326	0.625980374	0.628757915	0.626875541	0.621695586	0	0	0	0	0	0	0	0	0	0	0	0
853	0.717324152	0.716595577	0.715834024	0.714874818	0.714221714	0.715926227	0.61394177	0.620040207	0.62678707	0.631555895	0.629880889	0.615163577	0	0	0	0	0	0	0	0	0	0	0	0
854	0.716662833	0.716166817	0.716233292	0.715505526	0.715003166	0.718931281	0.611985741	0.621172708	0.628551893	0.625163104	0.624982005	0.61664512	0	0	0	0	0	0	0	0	0	0	0	0
855	0.716955445	0.716421837	0.716060645	0.715066939	0.713805918	0.715252168	0.61591146	0.622592259	0.6248708	0.626890408	0.6286312	0.616916507	0	0	0	0	0	0	0	0	0	0	0	0
856	0.717218086	0.716348853	0.715103236	0.714466103	0.715059669	0.713855738	0.614312268	0.619586886	0.624405922	0.630438972	0.626593899	0.617576113	0	0	0	0	0	0	0	0	0	0	0	0
857	0.717130676	0.717105353	0.714882136	0.714883975	0.714247241	0.714312303	0.614951781	0.620523976	0.626279343	0.637760779	0.628397544	0.616005643	0	0	0	0	0	0	0	0	0	0	0	0
858	0.716917543	0.716536634	0.715991518	0.716725199	0.715783489	0.714132237	0.613893725	0.621843584	0.626230412	0.628984991	0.626312531	0.628855036	0	0	0	0	0	0	0	0	0	0	0	0
859	0.717111699	0.715974022	0.714625826	0.71476634	0.714980402	0.715102237	0.613073503	0.619131997	0.625006239	0.630341114	0.625181335	0.616879804	0	0	0	0	0	0	0	0	0	0	0	0
860	0.717128739	0.717428992	0.715723009	0.714898873	0.714368847	0.715760136	0.613473042	0.620426585	0.625944348	0.629500084	0.628328005	0.615655726	0	0	0	0	0	0	0	0	0	0	0	0
861	0.717018328	0.71565883	0.715487756	0.714461479	0.711574284	0.713693992	0.613335062	0.62170401	0.623108961	0.630636688	0.623119048	0.614811066	0	0	0	0	0	0	0	0	0	0	0	0
862	0.716798412	0.716692016	0.715201925	0.715080827	0.712782601	0.713505678	0.616698584	0.621747995	0.625676225	0.629655635	0.626408336	0.619912323	0	0	0	0	0	0	0	0	0	0	0	0
863	0.717419706	0.71689731	0.71585612	0.714586699	0.715603369	0.714927197	0.614372808	0.621498346	0.628872018	0.62369732	0.619868568	0.62430497	0	0	0	0	0	0	0	0	0	0	0	0
864	0.717106544	0.716466861	0.714909603	0.715716563	0.714494729	0.715703439	0.616504803	0.621354454	0.619031391	0.629528095	0.619779017	0.622010798	0	0	0	0	0	0	0	0	0	0	0	0
865	0.71706701	0.716505162	0.714998195	0.714680857	0.716005504	0.71635246	0.61399982	0.620552199	0.627875126	0.631013876	0.629904275	0.620067097	0	0	0	0	0	0	0	0	0	0	0	0
866	0.71756793	0.716617396	0.715552865	0.714018041	0.713233243	0.715226327	0.614844222	0.620125064	0.622468452	0.62896284	0.623382551	0.613176892	0	0	0	0	0	0	0	0	0	0	0	0
867	0.717019251	0.715817838	0.715182402	0.715450306	0.715513743	0.71276678	0.614034646	0.623385455	0.628618507	0.629294248	0.621744391	0.618512414	0	0	0	0	0	0	0	0	0	0	0	0
868	0.717646358	0.71637944	0.716131767	0.714375758	0.715259224	0.714890486	0.613332476	0.620628958	0.625994819	0.635794254	0.625798977	0.629003192	0	0	0	0	0	0	0	0	0	0	0	0
869	0.717627765	0.716575949	0.715732697	0.714651211	0.713933134	0.715936119	0.612373198	0.623075577	0.625539034	0.633134645	0.622386316	0.615674028	0	0	0	0	0	0	0	0	0	0	0	0
870	0.717504989	0.716744257	0.715998315	0.716016432	0.715492328	0.714455905	0.613367239	0.622463857	0.627083574	0.62687071	0.625110612	0.621884317	0	0	0	0	0	0	0	0	0	0	0	0
871	0.717720375	0.716439171	0.715731404	0.716512798	0.713487954	0.715996226	0.611868779	0.623394554	0.626530882	0.630957858	0.624702867	0.613460786	0	0	0	0	0	0	0	0	0	0	0	0
872	0.7178539	0.716069892	0.714852189	0.715358968	0.713874717	0.713363113	0.613331813	0.620531594	0.623393138	0.627953338	0.624448021	0.621683412	0	0	0	0	0	0	0	0	0	0	0	0
873	0.717605966	0.716676513	0.715676488	0.715666703	0.713471187	0.714073846	0.612525861	0.620844599	0.625978277	0.629733337	0.62248682	0.627587475	0	0	0	0	0	0	0	0	0	0	0	0
874	0.717824102	0.71599218	0.714865595	0.715337956	0.714717028	0.7147486	0.611669706	0.6237529	0.624309034	0.629624518	0.623910659	0.614554657	0	0	0	0	0	0	0	0	0	0	0	0
875	0.717366666	0.716613242	0.716381791	0.715637369	0.715919089	0.71699288	0.612660037	0.618579849	0.626365408	0.626234423	0.628459256	0.626194949	0	0	0	0	0	0	0	0	0	0	0	0
876	0.716879999	0.716988141	0.71529699	0.715219111	0.715386941	0.715307616	0.613070781	0.620184643	0.62329208	0.632224655	0.625957917	0.619477136	0	0	0	0	0	0	0	0	0	0	0	0
877	0.717461645	0.717461424	0.715423387	0.716272329	0.716549766	0.71721854	0.61356288	0.620829276	0.623273136	0.631077321	0.622261522	0.618169005	0	0	0	0	0	0	0	0	0	0	0	0
878	0.717375408	0.716660463	0.715391207	0.715989904	0.715901593	0.716969809	0.614239141	0.623097031	0.623953391	0.631507896	0.624067191	0.620086511	0	0	0	0	0	0	0	0	0	0	0	0
879	0.717874643	0.716678936	0.715504835	0.716221464	0.714908051	0.715986309	0.61154572	0.620885838	0.623220342	0.626347675	0.626893372	0.619968774	0	0	0	0	0	0	0	0	0	0	0	0
880	0.71799791	0.71669637	0.716940594	0.715043636	0.716254202	0.715542039	0.614423091	0.621458276	0.625429032	0.628384348	0.625006817	0.617624432	0	0	0	0	0	0	0	0	0	0	0	0
881	0.717441554	0.716401682	0.715345889	0.715128207	0.714615396	0.716964202	0.61369023	0.622628121	0.625364675	0.626727515	0.615240158	0.61730642	0	0	0	0	0	0	0	0	0	0	0	0
882	0.717940465	0.716480048	0.716380815	0.716478407	0.715804759	0.71565297	0.613805483	0.623435104	0.628999019	0.626269283	0.623555334	0.616872859	0	0	0	0	0	0	0	0	0	0	0	0
883	0.718194824	0.718385698	0.716125784	0.715355715	0.716017597	0.716524101	0.612393654	0.61986461	0.626450636	0.626860187	0.627162823	0.617294844	0	0	0	0	0	0	0	0	0	0	0	0
884	0.718129678	0.715742193	0.716350276	0.716008451	0.714751966	0.713638061	0.613242943	0.622488735	0.629451069	0.626492889	0.624704559	0.629169811	0	0	0	0	0	0	0	0	0	0	0	0
885	0.718475972	0.717641495	0.716961758	0.714998848	0.714424455	0.717201729	0.612342175	0.618997712	0.62531257	0.626708246	0.625541269	0.621490419	0	0	0	0	0	0	0	0	0	0	0	0
886	0.718273443	0.716938858	0.716456372	0.713953331	0.714878248	0.716040103	0.613792349	0.617208283	0.62552134	0.631159152	0.625254654	0.623872153	0	0	0	0	0	0	0	0	0	0	0	0
887	0.718058979	0.716842216	0.715841367	0.715201225	0.716052275	0.714276974	0.61112264	0.620847386	0.624648979	0.628987944	0.623370325	0.623345433	0	0	0	0	0	0	0	0	0	0	0	0
888	0.718020767	0.715978433	0.716349077	0.715202355	0.714407846	0.714149395	0.613821346	0.621232271	0.629506379	0.627979774	0.626666279	0.617996116	0	0	0	0	0	0	0	0	0	0	0	0
889	0.718091536	0.717025367	0.715113234	0.715495005	0.718088173	0.714290089	0.615262539	0.617677181	0.624834109	0.631591439	0.625260695	0.6203144	0	0	0	0	0	0	0	0	0	0	0	0
890	0.718040543	0.716804132	0.716387982	0.715731713	0.713521454	0.713336807	0.613152037	0.620426507	0.624113748	0.625013936	0.623070626	0.616742469	0	0	0	0	0	0	0	0	0	0	0	0
891	0.717781331	0.717673107	0.715651389	0.715226709	0.715429434	0.716552428	0.61490881	0.620673469	0.619262107	0.62632979	0.621915849	0.617372046	0	0	0	0	0	0	0	0	0	0	0	0
892	0.718243041	0.716260214	0.71645866	0.715974801	0.71550245	0.715991041	0.615461147	0.620740733	0.623889578	0.624160792	0.623810449	0.617028374	0	0	0	0	0	0	0	0	0	0	0	0
893	0.718265733	0.717510647	0.716441489	0.71554792	0.716397154	0.71371058	0.613629802	0.61809801	0.614195752	0.630039149	0.628212457	0.613664915	0	0	0	0	0	0	0	0	0	0	0	0
894	0.718341658	0.717383783	0.716592386	0.715571342	0.717390692	0.714073454	0.614303997	0.6205896	0.619247428	0.627979476	0.626195714	0.613930922	0	0	0	0	0	0	0	0	0	0	0	0
895	0.718245173	0.71653051	0.716339874	0.716102669	0.716386333	0.71470752	0.613868565	0.618739342	0.626119786	0.624113813	0.626450118	0.616121032	0	0	0	0	0	0	0	0	0	0	0	0
896	0.718300832	0.717347949	0.71665702	0.715587786	0.716278529	0.716643171	0.613222444	0.618168097	0.627297268	0.625671423	0.626830225	0.625220762	0	0	0	0	0	0	0	0	0	0	0	0
897	0.718606028	0.717559783	0.71720422	0.715811103	0.716449398	0.716116732	0.612059723	0.620183994	0.626719596	0.625279391	0.62937594	0.622069614	0	0	0	0	0	0	0	0	0	0	0	0
898	0.71863514	0.717972339	0.715951002	0.714979752	0.717762784	0.71670085	0.613202704	0.618448883	0.621473517	0.627704359	0.624403637	0.621942353	0	0	0	0	0	0	0	0	0	0	0	0
899	0.718352866	0.718056469	0.716648052	0.716387377	0.715938715	0.716160807	0.61168645	0.620290066	0.622024066	0.623409704	0.624554126	0.620328624	0	0	0	0	0	0	0	0	0	0	0	0
900	0.718004849	0.716967843	0.716628973	0.714993297	0.714285161	0.713317175	0.612091483	0.621101292	0.625796042	0.626168321	0.623826847	0.616099539	0	0	0	0	0	0	0	0	0	0	0	0
901	0.719117689	0.717675575	0.716067195	0.715472858	0.715306749	0.712527396	0.611947767	0.621258363	0.626325049	0.625342163	0.625613417	0.615723358	0	0	0	0	0	0	0	0	0	0	0	0
902	0.719009655	0.717268481	0.716256211	0.715115751	0.714463408	0.713691105	0.61350863	0.621979449	0.622006137	0.624818401	0.622650116	0.620651554	0	0	0	0	0	0	0	0	0	0	0	0
903	0.718152967	0.717446886	0.717284763	0.714822135	0.716816002	0.715263619	0.612513909	0.618929692	0.622339275	0.623743657	0.623815241	0.61917586	0	0	0	0	0	0	0	0	0	0	0	0
904	0.718597854	0.717565786	0.716092264	0.715996006	0.717139799	0.717653433	0.611624777	0.61844606	0.62408054	0.625642992	0.622702165	0.623204868	0	0	0	0	0	0	0	0	0	0	0	0
905	0.718335636	0.717427812	0.715401931	0.715949759	0.71479878	0.715825136	0.612941293	0.620558437	0.624944	0.627647501	0.625965871	0.619875293	0	0	0	0	0	0	0	0	0	0	0	0
906	0.718199173	0.717570942	0.716775303	0.71563446	0.716210806	0.714974569	0.6107835	0.616502716	0.628175516	0.628570205	0.623884373	0.617080109	0	0	0	0	0	0	0	0	0	0	0	0
907	0.718890308	0.717420067	0.716534505	0.717048604	0.719258273	0.715826559	0.609980285	0.618399731	0.624939782	0.628391266	0.622574472	0.612105646	0	0	0	0	0	0	0	0	0	0	0	0
908	0.719121835	0.717093842	0.716743339	0.715823941	0.717341083	0.714464783	0.610339143	0.619794352	0.625051396	0.626292345	0.627811125	0.583131946	0	0	0	0	0	0	0	0	0	0	0	0
909	0.718361831	0.717298431	0.715602429	0.715087979	0.715971953	0.717916485	0.611079664	0.619676057	0.62311778	0.626163664	0.618622644	0.611018323	0	0	0	0	0	0	0	0	0	0	0	0
910	0.718678498	0.717547321	0.716706862	0.716561834	0.715194448	0.716196089	0.61252488	0.61715433	0.624374037	0.62426717	0.622297419	0.620755739	0	0	0	0	0	0	0	0	0	0	0	0
911	0.718620742	0.718621741	0.717179362	0.715144273	0.714913384	0.716094214	0.61211081	0.617718474	0.62358292	0.626082912	0.627268825	0.606404576	0	0	0	0	0	0	0	0	0	0	0	0
912	0.718260723	0.717687953	0.717676121	0.715521079	0.718709848	0.717479968	0.61068149	0.619641516	0.625835623	0.625865105	0.625776942	0.621620004	0	0	0	0	0	0	0	0	0	0	0	0
913	0.718712272	0.718172981	0.716450003	0.716608372	0.714554517	0.715785471	0.610623073	0.620477581	0.627155655	0.628014808	0.622888267	0.623079007	0	0	0	0	0	0	0	0	0	0	0	0
914	0.718609268	0.717567227	0.71758933	0.717588162	0.716626225	0.718656914	0.61041598	0.616416731	0.624064671	0.624876253	0.621100715	0.619306869	0	0	0	0	0	0	0	0	0	0	0	0
915	0.718642741	0.718105109	0.717497484	0.716621802	0.716105652	0.714266694	0.611890207	0.618984546	0.621849721	0.623807454	0.629770676	0.617863347	0	0	0	0	0	0	0	0	0	0	0	0
916	0.718782351	0.718407806	0.716504528	0.717144501	0.716139922	0.718259518	0.611295272	0.618438326	0.621325973	0.627379384	0.62607344	0.615532984	0	0	0	0	0	0	0	0	0	0	0	0
917	0.718917903	0.71757066	0.716664902	0.717090112	0.715387587	0.714528476	0.610744107	0.618016614	0.621855204	0.628766626	0.62129743	0.619798864	0	0	0	0	0	0	0	0	0	0	0	0
918	0.719463594	0.718473339	0.716601192	0.715675319	0.71559146	0.715461527	0.612695911	0.619285832	0.617221673	0.628805394	0.621611348	0.612016297	0	0	0	0	0	0	0	0	0	0	0	0
919	0.719228264	0.718353797	0.716163523	0.715888207	0.71620215	0.718666809	0.613024233	0.615357287	0.611872239	0.62838346	0.619523386	0.61842109	0	0	0	0	0	0	0	0	0	0	0	0
920	0.719040522	0.718206054	0.717510897	0.716274435	0.716888025	0.716744445	0.610405342	0.618141076	0.624965648	0.627415456	0.620250965	0.624850863	0	0	0	0	0	0	0	0	0	0	0	0
921	0.719019822	0.718438039	0.717462475	0.716512824	0.716003339	0.71944304	0.61041776	0.618867665	0.615603879	0.619953374	0.621613517	0.620870629	0	0	0	0	0	0	0	0	0	0	0	0
922	0.719278405	0.718349946	0.717299696	0.715145239	0.716493967	0.71612742	0.608625852	0.618791323	0.621731294	0.629688645	0.622233596	0.62153092	0	0	0	0	0	0	0	0	0	0	0	0
923	0.71941836	0.718014356	0.716713171	0.716636495	0.716219312	0.718331363	0.609765178	0.618829322	0.62294009	0.626545603	0.621883045	0.618555925	0	0	0	0	0	0	0	0	0	0	0	0
924	0.719867679	0.718546628	0.716879906	0.717386323	0.716735153	0.716027893	0.607985594	0.616652959	0.620463415	0.625027586	0.61844893	0.617990546	0	0	0	0	0	0	0	0	0	0	0	0
925	0.718961134	0.71792302	0.718537284	0.717708379	0.717870129	0.718063955	0.609200271	0.615772645	0.623306967	0.62804724	0.625877228	0.617365712	0	0	0	0	0	0	0	0	0	0	0	0
926	0.719084094	0.718074647	0.716428028	0.71666499	0.717528898	0.7191338	0.609336818	0.616622107	0.61817188	0.632238164	0.617608535	0.616725235	0	0	0	0	0	0	0	0	0	0	0	0
927	0.719162529	0.718510068	0.717830459	0.716162422	0.716243832	0.718832345	0.611696315	0.619756792	0.619560845	0.626276994	0.62310392	0.614043921	0	0	0	0	0	0	0	0	0	0	0	0
928	0.718666228	0.717803729	0.716216699	0.71713014	0.717673795	0.718087361	0.611346508	0.617915175	0.617212305	0.625792571	0.622689075	0.619858323	0	0	0	0	0	0	0	0	0	0	0	0
929	0.718554587	0.718086349	0.717683271	0.717982479	0.717112891	0.713600223	0.610086668	0.619292248	0.620389607	0.62690484	0.624844425	0.616001128	0	0	0	0	0	0	0	0	0	0	0	0
930	0.719395357	0.718932409	0.71750376	0.715587502	0.71807113	0.718093834	0.611119346	0.618935438	0.622110879	0.627541507	0.624177385	0.618483953	0	0	0	0	0	0	0	0	0	0	0	0
931	0.718840313	0.718468673	0.717760938	0.716703552	0.718448847	0.719947703	0.611648846	0.619938036	0.620390462	0.623213692	0.623104355	0.620417484	0	0	0	0	0	0	0	0	0	0	0	0
932	0.719389809	0.717952098	0.717588797	0.716356596	0.718028096	0.718633635	0.611809869	0.616298987	0.624100091	0.62436201	0.621396433	0.616480881	0	0	0	0	0	0	0	0	0	0	0	0
933	0.71918458	0.717377635	0.71716091	0.716891228	0.716404562	0.716210414	0.610899163	0.615062985	0.621611887	0.6248954	0.619738737	0.617751712	0	0	0	0	0	0	0	0	0	0	0	0
934	0.719096705	0.71849677	0.717640564	0.717064048	0.717046801	0.718286461	0.610398802	0.617800946	0.623571209	0.623952773	0.622901569	0.617956399	0	0	0	0	0	0	0	0	0	0	0	0
935	0.718204674	0.717847541	0.717770478	0.716975021	0.717076189	0.718500742	0.60817669	0.612351459	0.621882475	0.624997272	0.62353552	0.62629484	0	0	0	0	0	0	0	0	0	0	0	0
936	0.718777089	0.718502791	0.71714824	0.718226779	0.717068081	0.718184731	0.609892612	0.6160244	0.622955711	0.625673128	0.626637791	0.620880749	0	0	0	0	0	0	0	0	0	0	0	0
937	0.719221351	0.718269994	0.717830292	0.716772095	0.715624168	0.717986069	0.611030976	0.617341146	0.623593858	0.624555477	0.621381893	0.620842095	0	0	0	0	0	0	0	0	0	0	0	0
938	0.719631164	0.719066324	0.716983722	0.717694337	0.715298507	0.716919021	0.608447746	0.616478374	0.619151286	0.630551195	0.62450649	0.619439077	0	0	0	0	0	0	0	0	0	0	0	0
939	0.719417577	0.718254527	0.717548454	0.717732246	0.716382321	0.717564522	0.611933934	0.616621695	0.620871745	0.6241138	0.616844842	0.603891386	0	0	0	0	0	0	0	0	0	0	0	0
940	0.719678788	0.718247381	0.71803148	0.715591394	0.718253419	0.716567025	0.611116268	0.617025562	0.585651054	0.622620865	0.623916402	0.625056609	0	0	0	0	0	0	0	0	0	0	0	0
941	0.719400537	0.718775553	0.717817859	0.715723979	0.719137755	0.719639841	0.609909226	0.616802968	0.623172518	0.624151135	0.617326202	0.619730394	0	0	0	0	0	0	0	0	0	0	0	0
942	0.719287118	0.718336525	0.717765867	0.717220714	0.717277136	0.717149847	0.61181413	0.616468918	0.620231016	0.624051622	0.621542506	0.613016653	0	0	0	0	0	0	0	0	0	0	0	0
943	0.719170304	0.718336753	0.717770308	0.718126493	0.718093631	0.718396361	0.611935548	0.617866778	0.622556491	0.619057738	0.621085393	0.619446633	0	0	0	0	0	0	0	0	0	0	0	0
944	0.718947983	0.718735551	0.716692389	0.71752198	0.716506876	0.718242569	0.609808656	0.619933279	0.621429843	0.627538744	0.618271959	0.615555125	0	0	0	0	0	0	0	0	0	0	0	0
945	0.719180735	0.717912167	0.716952904	0.719046074	0.718788403	0.721213994	0.610066246	0.617406862	0.617582028	0.627081485	0.620136486	0.594331735	0	0	0	0	0	0	0	0	0	0	0	0
946	0.719343894	0.718790248	0.717997488	0.717652959	0.716312422	0.719858968	0.609417926	0.618587892	0.61790472	0.624736196	0.623193531	0.557320349	0	0	0	0	0	0	0	0	0	0	0	0
947	0.719576334	0.71883608	0.716695159	0.718300883	0.718591262	0.716928142	0.609438271	0.618982357	0.623680759	0.628770334	0.62563907	0.614434072	0	0	0	0	0	0	0	0	0	0	0	0
948	0.719655836	0.718269821	0.717998213	0.718258125	0.716667504	0.719370243	0.61053316	0.618176487	0.621188295	0.622840354	0.625285669	0.613410925	0	0	0	0	0	0	0	0	0	0	0	0
949	0.71930128	0.718006084	0.718130105	0.717607537	0.718264839	0.720126263	0.609562603	0.617533316	0.621827127	0.62713714	0.620244808	0.616522749	0	0	0	0	0	0	0	0	0	0	0	0
950	0.719692385	0.718142358	0.717529059	0.717346635	0.719952761	0.717695476	0.609877687	0.617298455	0.621278426	0.626048657	0.620942562	0.613920051	0	0	0	0	0	0	0	0	0	0	0	0
951	0.719819248	0.717799667	0.718048338	0.717664651	0.718724293	0.719247403	0.608399597	0.617818193	0.621556117	0.623363013	0.62012558	0.619418267	0	0	0	0	0	0	0	0	0	0	0	0
952	0.71941673	0.717898323	0.718506654	0.717245458	0.715802213	0.719965451	0.608806444	0.614664105	0.620192408	0.626789135	0.6243355	0.619429398	0	0	0	0	0	0	0	0	0	0	0	0
953	0.719402316	0.718055993	0.717351263	0.717231582	0.717870284	0.718954834	0.609199396	0.615894834	0.617280798	0.626813864	0.627071992	0.620191447	0	0	0	0	0	0	0	0	0	0	0	0
954	0.719628488	0.718792064	0.717928071	0.718219045	0.71815164	0.717826824	0.608452967	0.616337596	0.62230299	0.627636925	0.621451718	0.615808757	0	0	0	0	0	0	0	0	0	0	0	0
955	0.719997318	0.718766994	0.718755726	0.718652614	0.717266251	0.717098964	0.611004707	0.616195932	0.620836096	0.624719646	0.621173692	0.621831563	0	0	0	0	0	0	0	0	0	0	0	0
956	0.719335195	0.718126322	0.717484661	0.719418727	0.718117945	0.720362336	0.61072731	0.615724502	0.617347731	0.626500667	0.628856599	0.621318809	0	0	0	0	0	0	0	0	0	0	0	0
957	0.720061429	0.718646003	0.717892861	0.717888064	0.717429873	0.718196174	0.610622085	0.617287854	0.621513667	0.625936013	0.629083171	0.619669146	0	0	0	0	0	0	0	0	0	0	0	0
958	0.718816867	0.718071749	0.718286914	0.716871488	0.714196905	0.717741484	0.60978784	0.617207038	0.621769465	0.626926575	0.621496655	0.613934256	0	0	0	0	0	0	0	0	0	0	0	0
959	0.719979343	0.718646829	0.718073985	0.719036328	0.718459656	0.718294701	0.606354728	0.616800843	0.620761756	0.6163907	0.62558084	0.616330063	0	0	0	0	0	0	0	0	0	0	0	0
960	0.719966643	0.718266818	0.718794479	0.720267939	0.717019857	0.71713355	0.610302191	0.61526105	0.618495486	0.623705884	0.617602124	0.619659698	0	0	0	0	0	0	0	0	0	0	0	0
961	0.719356107	0.718284399	0.718550499	0.717702297	0.717852305	0.719259798	0.610892442	0.618530007	0.624121657	0.622917515	0.628938831	0.619014373	0	0	0	0	0	0	0	0	0	0	0	0
962	0.71951409	0.718189156	0.71761861	0.717360747	0.718207095	0.718767905	0.608915624	0.619713226	0.620905321	0.625062951	0.622650323	0.618539419	0	0	0	0	0	0	0	0	0	0	0	0
963	0.719814819	0.718228093	0.717498434	0.717507141	0.715862641	0.720924427	0.609480082	0.616899109	0.625727954	0.625395371	0.617948375	0.614890935	0	0	0	0	0	0	0	0	0	0	0	0
964	0.719611323	0.718473295	0.718646305	0.7171085	0.718636888	0.717284284	0.609558625	0.615394951	0.620701407	0.62400458	0.622223718	0.616880449	0	0	0	0	0	0	0	0	0	0	0	0
965	0.719401949	0.718109285	0.716864221	0.717308975	0.71756851	0.718245571	0.608571509	0.618267399	0.620552855	0.624502618	0.620996639	0.616654616	0	0	0	0	0	0	0	0	0	0	0	0
966	0.719269446	0.718757286	0.717931704	0.717641307	0.718281815	0.718758969	0.6112742	0.616597616	0.619543141	0.621445067	0.622751564	0.617802004	0	0	0	0	0	0	0	0	0	0	0	0
967	0.719961897	0.717372314	0.717944629	0.718384982	0.719375576	0.717109805	0.608113753	0.61404239	0.619375808	0.625203963	0.622193966	0.611369419	0	0	0	0	0	0	0	0	0	0	0	0
968	0.719789796	0.718597311	0.718140481	0.717158594	0.717763844	0.720581229	0.610151548	0.617288631	0.61800969	0.61829173	0.620850894	0.620882229	0	0	0	0	0	0	0	0	0	0	0	0
969	0.719601899	0.718172017	0.717813996	0.717406667	0.717202488	0.71828351	0.609007553	0.618735216	0.624097647	0.625362147	0.621877423	0.614656258	0	0	0	0	0	0	0	0	0	0	0	0
970	0.719311462	0.718228721	0.717886756	0.717505156	0.717510236	0.71660963	0.609487517	0.62026557	0.620141143	0.624308159	0.627543702	0.614449947	0	0	0	0	0	0	0	0	0	0	0	0
971	0.719303547	0.717377613	0.71833324	0.716746583	0.717634779	0.716749507	0.608784975	0.614827485	0.622753188	0.622467689	0.622370325	0.615529108	0	0	0	0	0	0	0	0	0	0	0	0
972	0.719335185	0.718023169	0.718322245	0.71768551	0.717385725	0.714811005	0.610668785	0.618311869	0.618971194	0.622281867	0.624924413	0.61942747	0	0	0	0	0	0	0	0	0	0	0	0
973	0.719657851	0.718494853	0.717811358	0.717733193	0.71754133	0.715624855	0.610201623	0.614813397	0.621339833	0.620683167	0.625496781	0.618026562	0	0	0	0	0	0	0	0	0	0	0	0
974	0.719031511	0.71830436	0.717305002	0.719372654	0.717154407	0.71887145	0.611675107	0.616392216	0.618365226	0.625043645	0.617972183	0.616631473	0	0	0	0	0	0	0	0	0	0	0	0
975	0.719136283	0.718226016	0.717657835	0.718194833	0.71893404	0.718589783	0.61146775	0.618603403	0.621952682	0.626524609	0.625505787	0.621850786	0	0	0	0	0	0	0	0	0	0	0	0
976	0.719212264	0.718111201	0.717095787	0.717860311	0.718708511	0.719156113	0.60879922	0.61665647	0.618981545	0.614292522	0.623022445	0.617164962	0	0	0	0	0	0	0	0	0	0	0	0
977	0.719375647	0.718045264	0.717276784	0.717679206	0.719152138	0.717897285	0.610732498	0.616249936	0.617876643	0.624715968	0.61943933	0.615237849	0	0	0	0	0	0	0	0	0	0	0	0
978	0.71951691	0.718330625	0.717729749	0.717436361	0.720176553	0.718126371	0.610406453	0.61978894	0.621310349	0.627585135	0.617767876	0.619645117	0	0	0	0	0	0	0	0	0	0	0	0
979	0.719198813	0.718188879	0.718037417	0.716541139	0.718068031	0.718639096	0.609846056	0.616050044	0.617056965	0.624089499	0.623446316	0.614759311	0	0	0	0	0	0	0	0	0	0	0	0
980	0.719604356	0.717868476	0.718205701	0.717522484	0.717139593	0.718336696	0.609287709	0.616813421	0.620049161	0.619020259	0.627321139	0.614102685	0	0	0	0	0	0	0	0	0	0	0	0
981	0.718783101	0.717375796	0.717834289	0.717156631	0.717612771	0.71705762	0.609724155	0.616298741	0.620842822	0.61057437	0.629584409	0.613953032	0	0	0	0	0	0	0	0	0	0	0	0
982	0.719443174	0.717985342	0.718177713	0.71690076	0.718100424	0.717698415	0.609096604	0.618058096	0.621533603	0.626275569	0.623941352	0.619608443	0	0	0	0	0	0	0	0	0	0	0	0
983	0.718759386	0.717627136	0.71768241	0.717154815	0.718408858	0.718373513	0.608393039	0.619102136	0.613204727	0.622240664	0.630848267	0.611318663	0	0	0	0	0	0	0	0	0	0	0	0
984	0.719468333	0.718016517	0.718173517	0.718775507	0.717203364	0.718722073	0.608673708	0.613100847	0.621944376	0.622343428	0.620341117	0.623514313	0	0	0	0	0	0	0	0	0	0	0	0
985	0.719228541	0.718359048	0.718613852	0.717493989	0.718036329	0.719059344	0.608917907	0.61686205	0.621319026	0.626087971	0.625874741	0.620178812	0	0	0	0	0	0	0	0	0	0	0	0
986	0.719365315	0.717411031	0.717817484	0.718379225	0.718489477	0.718614883	0.609462985	0.617031994	0.620847981	0.626134107	0.618817071	0.615701444	0	0	0	0	0	0	0	0	0	0	0	0
987	0.719062713	0.718645776	0.717589983	0.717752191	0.717195453	0.717788008	0.608947877	0.612976132	0.6235299	0.624492751	0.620930787	0.620317069	0	0	0	0	0	0	0	0	0	0	0	0
988	0.71868581	0.718947391	0.717219807	0.717390763	0.71697345	0.716909	0.608603141	0.616220506	0.616226287	0.614244415	0.617506877	0.622470127	0	0	0	0	0	0	0	0	0	0	0	0
989	0.719198632	0.717504585	0.718202974	0.717172153	0.714682181	0.719478377	0.607784186	0.617123881	0.621782201	0.625610859	0.622754029	0.605218369	0	0	0	0	0	0	0	0	0	0	0	0
990	0.719260228	0.718136008	0.71766169	0.71826577	0.717984937	0.716160235	0.609465756	0.614360734	0.624900034	0.625477927	0.625777743	0.613013979	0	0	0	0	0	0	0	0	0	0	0	0
991	0.71954971	0.717991818	0.718752328	0.717484688	0.716995667	0.717717742	0.60817074	0.616227864	0.631047761	0.628503286	0.626001339	0.616623126	0	0	0	0	0	0	0	0	0	0	0	0
992	0.718792235	0.717437988	0.716378431	0.717780964	0.717713507	0.719410124	0.609757626	0.616547	0.617733273	0.617037104	0.628383258	0.614284129	0	0	0	0	0	0	0	0	0	0	0	0
993	0.718839272	0.717625275	0.717870089	0.717886109	0.717117937	0.716568916	0.610588113	0.617629499	0.619284869	0.619706295	0.62663185	0.621190753	0	0	0	0	0	0	0	0	0	0	0	0
994	0.718789964	0.717262484	0.718363156	0.716882066	0.716351493	0.718755066	0.609935171	0.615496844	0.616825156	0.621994656	0.62244412	0.618761836	0	0	0	0	0	0	0	0	0	0	0	0
995	0.718993969	0.717402855	0.717805215	0.71678674	0.717357115	0.718193064	0.608641753	0.615485434	0.62430173	0.625013324	0.620824075	0.618231428	0	0	0	0	0	0	0	0	0	0	0	0
996	0.719131939	0.717390923	0.71722072	0.717493059	0.717456667	0.717857874	0.60975193	0.615130874	0.62277246	0.623982856	0.621035771	0.618316104	0	0	0	0	0	0	0	0	0	0	0	0
997	0.719219377	0.718058157	0.716821428	0.717959531	0.717366403	0.71652264	0.610960911	0.61695345	0.623197372	0.620167785	0.623309231	0.617442079	0	0	0	0	0	0	0	0	0	0	0	0
998	0.71916473	0.716626783	0.717717711	0.717678635	0.717371017	0.718633882	0.611339525	0.616170471	0.618795195	0.624837249	0.619478421	0.621009877	0	0	0	0	0	0	0	0	0	0	0	0
999	0.719059575	0.717799666	0.717179773	0.718545465	0.716931705	0.718753316	0.610499085	0.617209972	0.609087815	0.62048779	0.636078359	0.619477535	0	0	0	0	0	0	0	0	0	0	0	0
