# Supplementary material for: Links between DNA methylation and nucleosome occupancy in the human genome
Source: Epigenetics Chromatin. 2017 Apr 11;10:18. doi: 10.1186/s13072-017-0125-5 (PMC5387343; doi:10.1186/s13072-017-0125-5)
Supplement: Supplementary file 2 — Additional file 2. Detailed bioinformatics procedures and in-house scripts used in this study are enclosed in the zip file. [file 13072_2017_125_MOESM2_ESM.zip › Supplmentary.Methods.2017.0320/Figure1.Figure2/hg18_CpG_Islands.txt]

chr1	18598	19673	CpG: 116	1075	116	787	21.6	73.2	0.83
chr1	124987	125426	CpG: 30	439	30	295	13.7	67.2	0.64
chr1	317653	318092	CpG: 29	439	29	295	13.2	67.2	0.62
chr1	427014	428027	CpG: 84	1013	84	734	16.6	72.5	0.64
chr1	439136	440407	CpG: 99	1271	99	777	15.6	61.1	0.84
chr1	523082	523977	CpG: 94	895	94	570	21	63.7	1.04
chr1	534601	536512	CpG: 171	1911	171	1405	17.9	73.5	0.67
chr1	703847	704410	CpG: 60	563	60	385	21.3	68.4	0.92
chr1	752279	753308	CpG: 115	1029	115	673	22.4	65.4	1.07
chr1	778726	779074	CpG: 28	348	28	192	16.1	55.2	1.06
chr1	791838	792201	CpG: 24	363	24	243	13.2	66.9	0.79
chr1	795061	795491	CpG: 50	430	50	316	23.3	73.5	0.87
chr1	829557	830482	CpG: 83	925	83	525	17.9	56.8	1.11
chr1	834162	835746	CpG: 153	1584	153	1083	19.3	68.4	0.85
chr1	844628	844836	CpG: 16	208	16	140	15.4	67.3	0.68
chr1	848833	851495	CpG: 257	2662	257	1642	19.3	61.7	1.02
chr1	859195	861735	CpG: 178	2540	178	1740	14	68.5	0.64
chr1	865593	868226	CpG: 246	2633	246	1859	18.7	70.6	0.75
chr1	876219	876465	CpG: 18	246	18	163	14.6	66.3	0.67
chr1	884176	892517	CpG: 615	8341	615	5505	14.7	66	0.68
chr1	896159	896401	CpG: 23	242	23	175	19	72.3	0.74
chr1	902732	903016	CpG: 28	284	28	222	19.7	78.2	0.97
chr1	909589	909790	CpG: 15	201	15	139	14.9	69.2	0.63
chr1	923250	927273	CpG: 413	4023	413	2728	20.5	67.8	0.89
chr1	938533	938757	CpG: 19	224	19	138	17	61.6	0.89
chr1	939192	939714	CpG: 35	522	35	344	13.4	65.9	0.62
chr1	944631	946206	CpG: 148	1575	148	918	18.8	58.3	1.11
chr1	953658	954370	CpG: 54	712	54	510	15.2	71.6	0.64
chr1	957829	960101	CpG: 185	2272	185	1365	16.3	60.1	0.9
chr1	965359	970168	CpG: 351	4809	351	3126	14.6	65	0.69
chr1	970931	971263	CpG: 26	332	26	224	15.7	67.5	0.7
chr1	972015	972374	CpG: 26	359	26	248	14.5	69.1	0.61
chr1	973037	973475	CpG: 32	438	32	307	14.6	70.1	0.62
chr1	974069	974292	CpG: 19	223	19	154	17	69.1	0.72
chr1	980137	980557	CpG: 29	420	29	276	13.8	65.7	0.64
chr1	984299	985166	CpG: 98	867	98	631	22.6	72.8	0.87
chr1	989541	989774	CpG: 20	233	20	167	17.2	71.7	0.67
chr1	992526	995181	CpG: 213	2655	213	1739	16	65.5	0.75
chr1	1001372	1003265	CpG: 122	1893	122	1344	12.9	71	0.62
chr1	1006726	1007302	CpG: 41	576	41	395	14.2	68.6	0.61
chr1	1007962	1008253	CpG: 30	291	30	206	20.6	70.8	0.82
chr1	1009681	1009889	CpG: 15	208	15	144	14.4	69.2	0.6
chr1	1013006	1013210	CpG: 19	204	19	143	18.6	70.1	0.89
chr1	1013938	1014477	CpG: 44	539	44	369	16.3	68.5	0.7
chr1	1016240	1016488	CpG: 20	248	20	176	16.1	71	0.64
chr1	1017372	1017593	CpG: 18	221	18	160	16.3	72.4	0.62
chr1	1035907	1036203	CpG: 25	296	25	181	16.9	61.1	0.93
chr1	1040378	1040693	CpG: 31	315	31	184	19.7	58.4	1.17
chr1	1041041	1042308	CpG: 151	1267	151	870	23.8	68.7	1.01
chr1	1062232	1062710	CpG: 52	478	52	344	21.8	72	0.84
chr1	1083074	1083339	CpG: 25	265	25	204	18.9	77	0.64
chr1	1087906	1090447	CpG: 183	2541	183	1652	14.4	65	0.69
chr1	1099177	1100008	CpG: 59	831	59	526	14.2	63.3	0.71
chr1	1105437	1105869	CpG: 32	432	32	302	14.8	69.9	0.61
chr1	1122690	1123081	CpG: 40	391	40	291	20.5	74.4	0.75
chr1	1126223	1127019	CpG: 105	796	105	622	26.4	78.1	0.86
chr1	1131533	1132013	CpG: 55	480	55	343	22.9	71.5	0.9
chr1	1135431	1135741	CpG: 25	310	25	210	16.1	67.7	0.7
chr1	1136571	1136777	CpG: 16	206	16	141	15.5	68.4	0.67
chr1	1138918	1139387	CpG: 38	469	38	342	16.2	72.9	0.62
chr1	1142385	1142997	CpG: 71	612	71	409	23.2	66.8	1.04
chr1	1143647	1144282	CpG: 44	635	44	417	13.9	65.7	0.65
chr1	1149031	1149391	CpG: 27	360	27	242	15	67.2	0.68
chr1	1151822	1152144	CpG: 24	322	24	213	14.9	66.1	0.69
chr1	1153365	1153758	CpG: 34	393	34	277	17.3	70.5	0.7
chr1	1156909	1158848	CpG: 237	1939	237	1280	24.4	66	1.12
chr1	1163778	1164126	CpG: 27	348	27	250	15.5	71.8	0.61
chr1	1167748	1168070	CpG: 26	322	26	228	16.1	70.8	0.66
chr1	1171619	1172333	CpG: 81	714	81	510	22.7	71.4	0.89
chr1	1179259	1180108	CpG: 68	849	68	567	16	66.8	0.72
chr1	1180385	1180662	CpG: 25	277	25	182	18.1	65.7	0.84
chr1	1193029	1193460	CpG: 31	431	31	274	14.4	63.6	0.72
chr1	1198378	1199805	CpG: 155	1427	155	1002	21.7	70.2	0.88
chr1	1218643	1220026	CpG: 130	1383	130	934	18.8	67.5	0.83
chr1	1232263	1235048	CpG: 281	2785	281	1766	20.2	63.4	1.01
chr1	1237781	1238356	CpG: 41	575	41	393	14.3	68.3	0.63
chr1	1244185	1244411	CpG: 18	226	18	154	15.9	68.1	0.7
chr1	1249506	1250498	CpG: 114	992	114	703	23	70.9	0.92
chr1	1252528	1253283	CpG: 66	755	66	525	17.5	69.5	0.73
chr1	1255069	1255292	CpG: 20	223	20	125	17.9	56.1	1.16
chr1	1256948	1257149	CpG: 16	201	16	132	15.9	65.7	0.75
chr1	1257298	1258849	CpG: 116	1551	116	1059	15	68.3	0.64
chr1	1261288	1261937	CpG: 51	649	51	467	15.7	72	0.61
chr1	1262240	1262497	CpG: 20	257	20	173	15.6	67.3	0.69
chr1	1273796	1275208	CpG: 160	1412	160	825	22.7	58.4	1.33
chr1	1279570	1280989	CpG: 152	1419	152	897	21.4	63.2	1.07
chr1	1299003	1300902	CpG: 167	1899	167	1267	17.6	66.7	0.8
chr1	1312507	1312787	CpG: 25	280	25	169	17.9	60.4	0.98
chr1	1323934	1325465	CpG: 154	1531	154	965	20.1	63	1.02
chr1	1331867	1332815	CpG: 98	948	98	619	20.7	65.3	0.99
chr1	1345022	1345863	CpG: 108	841	108	649	25.7	77.2	0.86
chr1	1351423	1351650	CpG: 20	227	20	171	17.6	75.3	0.63
chr1	1352817	1353162	CpG: 50	345	50	238	29	69	1.24
chr1	1360630	1361312	CpG: 83	682	83	447	24.3	65.5	1.14
chr1	1364324	1365447	CpG: 122	1123	122	803	21.7	71.5	0.85
chr1	1379418	1379752	CpG: 27	334	27	230	16.2	68.9	0.7
chr1	1385948	1386201	CpG: 19	253	19	163	15	64.4	0.73
chr1	1396707	1397684	CpG: 119	977	119	647	24.4	66.2	1.11
chr1	1403897	1404395	CpG: 40	498	40	340	16.1	68.3	0.69
chr1	1407148	1407616	CpG: 42	468	42	327	17.9	69.9	0.76
chr1	1410089	1410547	CpG: 34	458	34	314	14.8	68.6	0.63
chr1	1434451	1434712	CpG: 19	261	19	172	14.6	65.9	0.67
chr1	1436741	1438068	CpG: 151	1327	151	878	22.8	66.2	1.04
chr1	1442564	1443062	CpG: 40	498	40	340	16.1	68.3	0.69
chr1	1445165	1445755	CpG: 48	590	48	408	16.3	69.2	0.69
chr1	1446692	1446937	CpG: 18	245	18	163	14.7	66.5	0.67
chr1	1447817	1448892	CpG: 77	1075	77	721	14.3	67.1	0.64
chr1	1454371	1454669	CpG: 23	298	23	203	15.4	68.1	0.67
chr1	1460467	1461313	CpG: 73	846	73	598	17.3	70.7	0.69
chr1	1462970	1463205	CpG: 21	235	21	141	17.9	60	1
chr1	1464825	1465083	CpG: 32	258	32	180	24.8	69.8	1.02
chr1	1465956	1466532	CpG: 55	576	55	427	19.1	74.1	0.7
chr1	1468770	1469102	CpG: 27	332	27	240	16.3	72.3	0.72
chr1	1479395	1479657	CpG: 25	262	25	180	19.1	68.7	0.81
chr1	1486624	1486849	CpG: 16	225	16	129	14.2	57.3	0.89
chr1	1499345	1500610	CpG: 159	1265	159	853	25.1	67.4	1.11
chr1	1524194	1525999	CpG: 160	1805	160	1013	17.7	56.1	1.13
chr1	1540316	1541878	CpG: 180	1562	180	1065	23	68.2	0.99
chr1	1548450	1549222	CpG: 73	772	73	552	18.9	71.5	0.74
chr1	1550643	1550918	CpG: 27	275	27	198	19.6	72	0.77
chr1	1551912	1552261	CpG: 30	349	30	243	17.2	69.6	0.71
chr1	1553537	1553895	CpG: 33	358	33	255	18.4	71.2	0.73
chr1	1554284	1559869	CpG: 470	5585	470	3910	16.8	70	0.69
chr1	1560895	1561333	CpG: 31	438	31	297	14.2	67.8	0.62
chr1	1570240	1570458	CpG: 25	218	25	157	22.9	72	0.98
chr1	1579936	1580805	CpG: 83	869	83	534	19.1	61.4	1.01
chr1	1590844	1591094	CpG: 21	250	21	164	16.8	65.6	0.78
chr1	1592254	1592549	CpG: 21	295	21	187	14.2	63.4	0.72
chr1	1597761	1598106	CpG: 27	345	27	213	15.7	61.7	0.82
chr1	1613470	1614927	CpG: 149	1457	149	960	20.5	65.9	0.94
chr1	1620946	1623086	CpG: 173	2140	173	1455	16.2	68	0.7
chr1	1624112	1624550	CpG: 31	438	31	297	14.2	67.8	0.62
chr1	1633453	1633671	CpG: 25	218	25	157	22.9	72	0.98
chr1	1645255	1646091	CpG: 84	836	84	537	20.1	64.2	0.98
chr1	1660616	1660961	CpG: 27	345	27	213	15.7	61.7	0.82
chr1	1666745	1668193	CpG: 146	1448	146	947	20.2	65.4	0.94
chr1	1675233	1675831	CpG: 48	598	48	401	16.1	67.1	0.72
chr1	1681627	1681923	CpG: 22	296	22	204	14.9	68.9	0.64
chr1	1699254	1700442	CpG: 126	1188	126	733	21.2	61.7	1.12
chr1	1703499	1704001	CpG: 45	502	45	349	17.9	69.5	0.74
chr1	1811265	1813132	CpG: 187	1867	187	1014	20	54.3	1.36
chr1	1829818	1830461	CpG: 78	643	78	477	24.3	74.2	0.89
chr1	1839958	1841251	CpG: 120	1293	120	905	18.6	70	0.77
chr1	1849106	1849383	CpG: 22	277	22	182	15.9	65.7	0.74
chr1	1864575	1864875	CpG: 25	300	25	214	16.7	71.3	0.66
chr1	1865477	1865737	CpG: 23	260	23	178	17.7	68.5	0.76
chr1	1876228	1876730	CpG: 44	502	44	331	17.5	65.9	0.81
chr1	1886274	1886488	CpG: 18	214	18	149	16.8	69.6	0.69
chr1	1887441	1887646	CpG: 17	205	17	145	16.6	70.7	0.74
chr1	1900128	1903660	CpG: 270	3532	270	2070	15.3	58.6	0.9
chr1	1925026	1925312	CpG: 32	286	32	198	22.4	69.2	0.94
chr1	1940271	1941339	CpG: 117	1068	117	687	21.9	64.3	1.06
chr1	1946906	1947246	CpG: 35	340	35	229	20.6	67.4	0.91
chr1	1949274	1949727	CpG: 44	453	44	306	19.4	67.5	0.87
chr1	1950802	1951008	CpG: 15	206	15	127	14.6	61.7	0.77
chr1	1951267	1951710	CpG: 38	443	38	294	17.2	66.4	0.78
chr1	1964546	1964802	CpG: 22	256	22	180	17.2	70.3	0.7
chr1	1965983	1966488	CpG: 58	505	58	376	23	74.5	0.84
chr1	1971111	1973072	CpG: 195	1961	195	1296	19.9	66.1	0.92
chr1	1980639	1981031	CpG: 29	392	29	240	14.8	61.2	0.8
chr1	1995039	1995425	CpG: 36	386	36	242	18.7	62.7	0.95
chr1	2015065	2016085	CpG: 82	1020	82	700	16.1	68.6	0.68
chr1	2028415	2028723	CpG: 21	308	21	197	13.6	64	0.67
chr1	2030857	2031162	CpG: 23	305	23	203	15.1	66.6	0.7
chr1	2036289	2036725	CpG: 32	436	32	277	14.7	63.5	0.73
chr1	2053642	2053912	CpG: 20	270	20	171	14.8	63.3	0.77
chr1	2054488	2054715	CpG: 26	227	26	170	22.9	74.9	0.91
chr1	2056227	2056526	CpG: 22	299	22	209	14.7	69.9	0.6
chr1	2072174	2072389	CpG: 17	215	17	129	15.8	60	0.9
chr1	2106292	2106661	CpG: 34	369	34	238	18.4	64.5	0.89
chr1	2110877	2111678	CpG: 55	801	55	487	13.7	60.8	0.75
chr1	2115908	2116502	CpG: 46	594	46	352	15.5	59.3	0.89
chr1	2126668	2127211	CpG: 70	543	70	403	25.8	74.2	0.94
chr1	2134059	2134357	CpG: 24	298	24	211	16.1	70.8	0.64
chr1	2148072	2151033	CpG: 240	2961	240	1507	16.2	50.9	1.26
chr1	2201880	2203741	CpG: 179	1861	179	1176	19.2	63.2	1.08
chr1	2212058	2212429	CpG: 26	371	26	225	14	60.6	0.77
chr1	2222170	2222477	CpG: 23	307	23	203	15	66.1	0.69
chr1	2225168	2225527	CpG: 30	359	30	251	16.7	69.9	0.69
chr1	2226302	2228929	CpG: 206	2627	206	1718	15.7	65.4	0.73
chr1	2235574	2236946	CpG: 135	1372	135	960	19.7	70	0.8
chr1	2239175	2239494	CpG: 27	319	27	229	16.9	71.8	0.66
chr1	2243583	2244618	CpG: 75	1035	75	706	14.5	68.2	0.62
chr1	2247957	2248283	CpG: 23	326	23	224	14.1	68.7	0.6
chr1	2248924	2249186	CpG: 24	262	24	185	18.3	70.6	0.74
chr1	2255867	2256292	CpG: 30	425	30	257	14.1	60.5	0.78
chr1	2266218	2266517	CpG: 24	299	24	193	16.1	64.5	0.79
chr1	2294019	2294236	CpG: 16	217	16	141	14.7	65	0.7
chr1	2306213	2306609	CpG: 37	396	37	281	18.7	71	0.75
chr1	2312341	2313624	CpG: 146	1283	146	902	22.8	70.3	0.92
chr1	2323410	2324032	CpG: 43	622	43	390	13.8	62.7	0.72
chr1	2329736	2330106	CpG: 26	370	26	249	14.1	67.3	0.62
chr1	2333245	2334577	CpG: 133	1332	133	891	20	66.9	0.9
chr1	2335751	2336016	CpG: 19	265	19	163	14.3	61.5	0.76
chr1	2349786	2350027	CpG: 24	241	24	170	19.9	70.5	0.8
chr1	2361706	2361933	CpG: 17	227	17	153	15	67.4	0.67
chr1	2364678	2365674	CpG: 107	996	107	676	21.5	67.9	0.94
chr1	2377529	2377946	CpG: 30	417	30	285	14.4	68.3	0.62
chr1	2388685	2388915	CpG: 27	230	27	180	23.5	78.3	0.77
chr1	2399617	2399909	CpG: 26	292	26	199	17.8	68.2	0.78
chr1	2400985	2401264	CpG: 24	279	24	194	17.2	69.5	0.72
chr1	2405058	2405366	CpG: 29	308	29	234	18.8	76	0.69
chr1	2423508	2423925	CpG: 36	417	36	309	17.3	74.1	0.63
chr1	2424901	2425117	CpG: 18	216	18	158	16.7	73.1	0.63
chr1	2425414	2425688	CpG: 24	274	24	199	17.5	72.6	0.67
chr1	2429657	2429882	CpG: 17	225	17	148	15.1	65.8	0.71
chr1	2429986	2430338	CpG: 30	352	30	214	17	60.8	0.92
chr1	2435215	2435508	CpG: 24	293	24	195	16.4	66.6	0.75
chr1	2439782	2440066	CpG: 25	284	25	190	17.6	66.9	0.82
chr1	2441077	2441411	CpG: 29	334	29	230	17.4	68.9	0.74
chr1	2442655	2442867	CpG: 16	212	16	147	15.1	69.3	0.63
chr1	2447101	2448119	CpG: 100	1018	100	641	19.6	63	1
chr1	2450620	2451870	CpG: 111	1250	111	712	17.8	57	1.1
chr1	2456794	2457072	CpG: 23	278	23	194	16.5	69.8	0.69
chr1	2461955	2462446	CpG: 49	491	49	328	20	66.8	0.9
chr1	2467423	2468223	CpG: 65	800	65	521	16.2	65.1	0.77
chr1	2507257	2508752	CpG: 133	1495	133	928	17.8	62.1	0.92
chr1	2517099	2517363	CpG: 20	264	20	185	15.2	70.1	0.63
chr1	2527531	2527746	CpG: 19	215	19	142	17.7	66	0.81
chr1	2549752	2550915	CpG: 96	1163	96	833	16.5	71.6	0.65
chr1	2563890	2564724	CpG: 86	834	86	615	20.6	73.7	0.76
chr1	2695885	2696821	CpG: 114	936	114	707	24.4	75.5	0.86
chr1	2706601	2707093	CpG: 41	492	41	353	16.7	71.7	0.65
chr1	2761986	2762525	CpG: 44	539	44	326	16.3	60.5	0.89
chr1	2767017	2767221	CpG: 15	204	15	136	14.7	66.7	0.66
chr1	2817645	2818154	CpG: 40	509	40	315	15.7	61.9	0.82
chr1	2836916	2837148	CpG: 19	232	19	165	16.4	71.1	0.65
chr1	2840525	2840733	CpG: 16	208	16	122	15.4	58.7	0.9
chr1	2866405	2866668	CpG: 21	263	21	184	16	70	0.65
chr1	2874922	2875144	CpG: 18	222	18	126	16.2	56.8	1.01
chr1	2876449	2876783	CpG: 23	334	23	200	13.8	59.9	0.77
chr1	2908225	2908613	CpG: 34	388	34	242	17.5	62.4	0.98
chr1	2919015	2919236	CpG: 22	221	22	163	19.9	73.8	0.74
chr1	2928493	2928903	CpG: 28	410	28	267	13.7	65.1	0.64
chr1	2969135	2970618	CpG: 129	1483	129	967	17.4	65.2	0.82
chr1	2973785	2977822	CpG: 406	4037	406	2576	20.1	63.8	0.99
chr1	2979890	2980578	CpG: 82	688	82	509	23.8	74	0.87
chr1	2987132	2987333	CpG: 15	201	15	122	14.9	60.7	0.81
chr1	2989587	2989838	CpG: 19	251	19	171	15.1	68.1	0.65
chr1	3018039	3018417	CpG: 30	378	30	238	15.9	63	0.8
chr1	3027927	3028203	CpG: 20	276	20	184	14.5	66.7	0.67
chr1	3046401	3046632	CpG: 21	231	21	138	18.2	59.7	1.02
chr1	3048910	3049128	CpG: 17	218	17	141	15.6	64.7	0.75
chr1	3061759	3062099	CpG: 27	340	27	205	15.9	60.3	0.88
chr1	3070794	3071152	CpG: 29	358	29	222	16.2	62	0.85
chr1	3092400	3093212	CpG: 55	812	55	506	13.5	62.3	0.7
chr1	3094816	3095113	CpG: 27	297	27	187	18.2	63	0.93
chr1	3101439	3101769	CpG: 25	330	25	212	15.2	64.2	0.74
chr1	3137705	3137941	CpG: 19	236	19	149	16.1	63.1	0.81
chr1	3145020	3145221	CpG: 18	201	18	139	17.9	69.2	0.76
chr1	3147369	3148160	CpG: 61	791	61	541	15.4	68.4	0.66
chr1	3153829	3154503	CpG: 65	674	65	457	19.3	67.8	0.84
chr1	3172681	3173076	CpG: 33	395	33	260	16.7	65.8	0.78
chr1	3174406	3174684	CpG: 26	278	26	182	18.7	65.5	0.87
chr1	3185236	3185912	CpG: 47	676	47	455	13.9	67.3	0.61
chr1	3193625	3194313	CpG: 61	688	61	468	17.7	68	0.77
chr1	3229775	3230121	CpG: 24	346	24	235	13.9	67.9	0.6
chr1	3264889	3265144	CpG: 18	255	18	161	14.1	63.1	0.73
chr1	3296929	3297145	CpG: 20	216	20	142	18.5	65.7	0.86
chr1	3299962	3300895	CpG: 83	933	83	633	17.8	67.8	0.79
chr1	3311129	3312170	CpG: 75	1041	75	691	14.4	66.4	0.66
chr1	3317851	3319284	CpG: 107	1433	107	966	14.9	67.4	0.67
chr1	3320900	3321139	CpG: 19	239	19	164	15.9	68.6	0.68
chr1	3321846	3322087	CpG: 19	241	19	151	15.8	62.7	0.8
chr1	3331872	3332666	CpG: 52	794	52	503	13.1	63.4	0.66
chr1	3341225	3341492	CpG: 23	267	23	183	17.2	68.5	0.74
chr1	3360765	3361543	CpG: 82	778	82	518	21.1	66.6	0.95
chr1	3384561	3385051	CpG: 34	490	34	328	13.9	66.9	0.62
chr1	3415436	3415657	CpG: 21	221	21	152	19	68.8	0.8
chr1	3416221	3416430	CpG: 21	209	21	149	20.1	71.3	0.8
chr1	3417215	3417543	CpG: 26	328	26	214	15.9	65.2	0.8
chr1	3425848	3426110	CpG: 20	262	20	176	15.3	67.2	0.68
chr1	3437309	3437810	CpG: 57	501	57	381	22.8	76	0.79
chr1	3449734	3450129	CpG: 28	395	28	271	14.2	68.6	0.6
chr1	3489762	3490330	CpG: 46	568	46	372	16.2	65.5	0.91
chr1	3501569	3501978	CpG: 29	409	29	264	14.2	64.5	0.68
chr1	3517479	3517938	CpG: 59	459	59	347	25.7	75.6	0.91
chr1	3518193	3518543	CpG: 25	350	25	242	14.3	69.1	0.61
chr1	3530627	3532101	CpG: 120	1474	120	814	16.3	55.2	1.07
chr1	3546823	3547061	CpG: 18	238	18	171	15.1	71.8	0.61
chr1	3549812	3550869	CpG: 113	1057	113	769	21.4	72.8	0.81
chr1	3556305	3559496	CpG: 284	3191	284	1988	17.8	62.3	0.92
chr1	3596956	3597413	CpG: 40	457	40	295	17.5	64.6	0.85
chr1	3613178	3613381	CpG: 15	203	15	143	14.8	70.4	0.63
chr1	3624493	3624961	CpG: 32	468	32	314	13.7	67.1	0.61
chr1	3639154	3639534	CpG: 36	380	36	266	18.9	70	0.78
chr1	3652823	3653945	CpG: 101	1122	101	757	18	67.5	0.8
chr1	3678413	3679544	CpG: 92	1131	92	728	16.3	64.4	0.8
chr1	3693532	3693768	CpG: 18	236	18	146	15.3	61.9	0.8
chr1	3702258	3703094	CpG: 92	836	92	615	22	73.6	0.81
chr1	3721318	3721875	CpG: 38	557	38	339	13.6	60.9	0.74
chr1	3763047	3764325	CpG: 110	1278	110	843	17.2	66	0.79
chr1	3764937	3765229	CpG: 21	292	21	179	14.4	61.3	0.78
chr1	3780724	3781471	CpG: 49	747	49	423	13.1	56.6	0.82
chr1	3798350	3799096	CpG: 48	746	48	501	12.9	67.2	0.6
chr1	3806216	3807944	CpG: 134	1728	134	1170	15.5	67.7	0.68
chr1	3814079	3814316	CpG: 18	237	18	145	15.2	61.2	0.82
chr1	4092493	4093103	CpG: 41	610	41	359	13.4	58.9	0.78
chr1	4121247	4121532	CpG: 23	285	23	189	16.1	66.3	0.74
chr1	4613849	4616415	CpG: 232	2566	232	1504	18.1	58.6	1.05
chr1	4626436	4626727	CpG: 23	291	23	198	15.8	68	0.87
chr1	4671512	4672405	CpG: 67	893	67	588	15	65.8	0.69
chr1	4732211	4732413	CpG: 17	202	17	126	16.8	62.4	0.87
chr1	5694643	5695100	CpG: 43	457	43	322	18.8	70.5	0.8
chr1	5716144	5716371	CpG: 16	227	16	143	14.1	63	0.94
chr1	5859744	5859979	CpG: 22	235	22	159	18.7	67.7	0.83
chr1	5873411	5873616	CpG: 16	205	16	131	15.6	63.9	0.77
chr1	5974182	5975542	CpG: 162	1360	162	968	23.8	71.2	0.94
chr1	6008831	6009081	CpG: 20	250	20	167	16	66.8	0.72
chr1	6034196	6034423	CpG: 20	227	20	157	17.6	69.2	0.74
chr1	6054222	6054572	CpG: 34	350	34	246	19.4	70.3	0.79
chr1	6110330	6110822	CpG: 41	492	41	341	16.7	69.3	0.72
chr1	6111460	6111707	CpG: 22	247	22	159	17.8	64.4	0.86
chr1	6124705	6124946	CpG: 20	241	20	143	16.6	59.3	0.96
chr1	6131303	6131626	CpG: 28	323	28	203	17.3	62.8	0.93
chr1	6161824	6163401	CpG: 180	1577	180	1098	22.8	69.6	0.95
chr1	6163618	6163838	CpG: 17	220	17	129	15.5	58.6	0.9
chr1	6181765	6182470	CpG: 66	705	66	481	18.7	68.2	0.81
chr1	6188412	6189365	CpG: 96	953	96	687	20.1	72.1	0.78
chr1	6191417	6192175	CpG: 87	758	87	526	23	69.4	0.96
chr1	6218115	6218848	CpG: 74	733	74	428	20.2	58.4	1.19
chr1	6224282	6225443	CpG: 111	1161	111	760	19.1	65.5	0.9
chr1	6227735	6229050	CpG: 120	1315	120	913	18.3	69.4	0.77
chr1	6231750	6232679	CpG: 100	929	100	563	21.5	60.6	1.19
chr1	6236348	6236726	CpG: 35	378	35	256	18.5	67.7	0.81
chr1	6242724	6243529	CpG: 92	805	92	610	22.9	75.8	0.81
chr1	6262535	6262855	CpG: 22	320	22	213	13.8	66.6	0.62
chr1	6263723	6263999	CpG: 21	276	21	181	15.2	65.6	0.71
chr1	6375401	6376772	CpG: 144	1371	144	897	21	65.4	0.99
chr1	6401644	6403525	CpG: 180	1881	180	1251	19.1	66.5	0.87
chr1	6407090	6407914	CpG: 87	824	87	527	21.1	64	1.03
chr1	6422755	6423717	CpG: 87	962	87	584	18.1	60.7	0.98
chr1	6429794	6431773	CpG: 156	1979	156	1316	15.8	66.5	0.72
chr1	6434276	6434697	CpG: 32	421	32	286	15.2	67.9	0.66
chr1	6436695	6438912	CpG: 231	2217	231	1519	20.8	68.5	0.89
chr1	6443171	6444542	CpG: 109	1371	109	882	15.9	64.3	0.77
chr1	6448583	6448815	CpG: 24	232	24	167	20.7	72	0.82
chr1	6453123	6454401	CpG: 104	1278	104	737	16.3	57.7	0.98
chr1	6467730	6468146	CpG: 44	416	44	316	21.2	76	0.74
chr1	6472670	6473702	CpG: 84	1032	84	705	16.3	68.3	0.7
chr1	6480148	6480459	CpG: 34	311	34	233	21.9	74.9	0.78
chr1	6536723	6537422	CpG: 68	699	68	428	19.5	61.2	1.05
chr1	6562014	6562948	CpG: 80	934	80	624	17.1	66.8	0.77
chr1	6575984	6576261	CpG: 23	277	23	181	16.6	65.3	0.78
chr1	6581712	6582092	CpG: 27	380	27	246	14.2	64.7	0.68
chr1	6584363	6586431	CpG: 224	2068	224	1371	21.7	66.3	0.98
chr1	6595373	6598328	CpG: 273	2955	273	1811	18.5	61.3	1
chr1	6607658	6608278	CpG: 67	620	67	453	21.6	73.1	0.81
chr1	6683882	6684718	CpG: 96	836	96	602	23	72	0.89
chr1	6766900	6768953	CpG: 191	2053	191	1238	18.6	60.3	1.02
chr1	6944588	6944895	CpG: 23	307	23	200	15	65.1	0.71
chr1	7045106	7045314	CpG: 16	208	16	142	15.4	68.3	0.75
chr1	7645987	7647762	CpG: 111	1775	111	1147	12.5	64.6	0.61
chr1	7662730	7663704	CpG: 107	974	107	671	22	68.9	0.93
chr1	7687180	7688443	CpG: 157	1263	157	830	24.9	65.7	1.21
chr1	7753965	7754433	CpG: 61	468	61	345	26.1	73.7	0.96
chr1	7766047	7766280	CpG: 20	233	20	163	17.2	70	0.7
chr1	7766502	7767691	CpG: 110	1189	110	722	18.5	60.7	1
chr1	7809785	7810063	CpG: 25	278	25	193	18	69.4	0.79
chr1	7924995	7925286	CpG: 31	291	31	198	21.3	68	0.92
chr1	7936580	7937238	CpG: 62	658	62	433	18.8	65.8	0.87
chr1	7943888	7944813	CpG: 91	925	91	610	19.7	65.9	0.92
chr1	8008141	8009441	CpG: 157	1300	157	887	24.2	68.2	1.04
chr1	8194583	8194789	CpG: 15	206	15	122	14.6	59.2	0.83
chr1	8199782	8200409	CpG: 63	627	63	411	20.1	65.6	0.94
chr1	8300371	8301034	CpG: 67	663	67	421	20.2	63.5	1.01
chr1	8306974	8307306	CpG: 24	332	24	216	14.5	65.1	0.71
chr1	8308482	8308755	CpG: 21	273	21	177	15.4	64.8	0.73
chr1	8312789	8313387	CpG: 46	598	46	399	15.4	66.7	0.71
chr1	8317930	8318222	CpG: 23	292	23	187	15.8	64	0.77
chr1	8326284	8326689	CpG: 32	405	32	264	15.8	65.2	0.75
chr1	8340909	8341444	CpG: 43	535	43	364	16.1	68	0.72
chr1	8405976	8406926	CpG: 80	950	80	585	16.8	61.6	0.9
chr1	8685592	8686136	CpG: 64	544	64	391	23.5	71.9	0.91
chr1	8799599	8799870	CpG: 22	271	22	172	16.2	63.5	0.83
chr1	8800185	8800679	CpG: 62	494	62	340	25.1	68.8	1.08
chr1	8860685	8861996	CpG: 140	1311	140	926	21.4	70.6	0.86
chr1	9021867	9023100	CpG: 105	1233	105	864	17	70.1	0.69
chr1	9054189	9054496	CpG: 32	307	32	230	20.8	74.9	0.75
chr1	9111090	9112330	CpG: 112	1240	112	763	18.1	61.5	0.96
chr1	9164754	9166414	CpG: 157	1660	157	1150	18.9	69.3	0.79
chr1	9181152	9181543	CpG: 38	391	38	254	19.4	65	0.93
chr1	9216988	9217705	CpG: 79	717	79	462	22	64.4	1.07
chr1	9246789	9247026	CpG: 20	237	20	161	16.9	67.9	0.73
chr1	9247274	9247603	CpG: 23	329	23	218	14	66.3	0.65
chr1	9338713	9338991	CpG: 24	278	24	178	17.3	64	0.85
chr1	9350094	9350321	CpG: 22	227	22	159	19.4	70	0.8
chr1	9411524	9411836	CpG: 33	312	33	200	21.2	64.1	1.04
chr1	9477966	9478239	CpG: 32	273	32	202	23.4	74	0.86
chr1	9521937	9523031	CpG: 144	1094	144	808	26.3	73.9	0.96
chr1	9571173	9572104	CpG: 97	931	97	502	20.8	53.9	1.44
chr1	9593204	9593455	CpG: 19	251	19	175	15.1	69.7	0.66
chr1	9609712	9609954	CpG: 30	242	30	186	24.8	76.9	0.85
chr1	9634367	9635588	CpG: 129	1221	129	862	21.1	70.6	0.86
chr1	9671882	9672815	CpG: 71	933	71	507	15.2	54.3	1.03
chr1	9698295	9698584	CpG: 26	289	26	194	18	67.1	0.81
chr1	9712879	9713291	CpG: 32	412	32	272	15.5	66	0.72
chr1	9713745	9714073	CpG: 26	328	26	206	15.9	62.8	0.8
chr1	9745163	9745404	CpG: 19	241	19	161	15.8	66.8	0.73
chr1	9805598	9807254	CpG: 159	1656	159	1027	19.2	62	1
chr1	9892432	9892650	CpG: 28	218	28	169	25.7	77.5	0.9
chr1	9893171	9893377	CpG: 21	206	21	146	20.4	70.9	0.96
chr1	9925752	9926172	CpG: 39	420	39	288	18.6	68.6	0.8
chr1	9979708	9980695	CpG: 92	987	92	550	18.6	55.7	1.2
chr1	10015119	10015991	CpG: 72	872	72	539	16.5	61.8	0.87
chr1	10192602	10193893	CpG: 160	1291	160	933	24.8	72.3	0.95
chr1	10308770	10308977	CpG: 18	207	18	122	17.4	58.9	1
chr1	10381135	10382584	CpG: 147	1449	147	982	20.3	67.8	0.88
chr1	10412787	10413659	CpG: 83	872	83	519	19	59.5	1.09
chr1	10454764	10455387	CpG: 59	623	59	380	18.9	61	1.04
chr1	10457505	10457759	CpG: 22	254	22	176	17.3	69.3	0.75
chr1	10620886	10621497	CpG: 48	611	48	418	15.7	68.4	0.67
chr1	10621981	10622685	CpG: 75	704	75	465	21.3	66.1	0.98
chr1	10624723	10624927	CpG: 19	204	19	151	18.6	74	0.78
chr1	10630397	10630727	CpG: 25	330	25	225	15.2	68.2	0.72
chr1	10636425	10636790	CpG: 30	365	30	236	16.4	64.7	0.81
chr1	10636988	10637295	CpG: 22	307	22	191	14.3	62.2	0.74
chr1	10642454	10643168	CpG: 48	714	48	470	13.4	65.8	0.63
chr1	10647774	10648204	CpG: 36	430	36	298	16.7	69.3	0.71
chr1	10676360	10676763	CpG: 42	403	42	234	20.8	58.1	1.28
chr1	10677813	10678108	CpG: 21	295	21	166	14.2	56.3	0.91
chr1	10680478	10680839	CpG: 27	361	27	240	15	66.5	0.76
chr1	10687036	10687512	CpG: 43	476	43	329	18.1	69.1	0.76
chr1	10776481	10779551	CpG: 247	3070	247	1916	16.1	62.4	0.83
chr1	10818482	10818704	CpG: 20	222	20	163	18	73.4	0.67
chr1	10871478	10871881	CpG: 44	403	44	274	21.8	68	0.96
chr1	10994906	10995832	CpG: 93	926	93	611	20.1	66	0.93
chr1	11041617	11043221	CpG: 123	1604	123	962	15.3	60	0.86
chr1	11081974	11082723	CpG: 77	749	77	506	20.6	67.6	0.92
chr1	11244845	11245623	CpG: 60	778	60	501	15.4	64.4	0.75
chr1	11255846	11256134	CpG: 29	288	29	208	20.1	72.2	0.77
chr1	11461256	11462929	CpG: 172	1673	172	1173	20.6	70.1	0.84
chr1	11483953	11484743	CpG: 80	790	80	518	20.3	65.6	0.95
chr1	11512425	11512631	CpG: 20	206	20	134	19.4	65	0.92
chr1	11518969	11519209	CpG: 23	240	23	156	19.2	65	0.94
chr1	11631354	11631864	CpG: 40	510	40	322	15.7	63.1	0.8
chr1	11633046	11633375	CpG: 35	329	35	236	21.3	71.7	0.83
chr1	11636804	11637891	CpG: 100	1087	100	669	18.4	61.5	0.99
chr1	11646700	11647472	CpG: 84	772	84	529	21.8	68.5	0.94
chr1	11663415	11664304	CpG: 95	889	95	598	21.4	67.3	0.95
chr1	11673288	11675238	CpG: 180	1950	180	1273	18.5	65.3	0.88
chr1	11702153	11702603	CpG: 34	450	34	296	15.1	65.8	0.7
chr1	11718562	11718850	CpG: 27	288	27	180	18.8	62.5	0.96
chr1	11744726	11744950	CpG: 25	224	25	158	22.3	70.5	0.9
chr1	11788049	11789153	CpG: 93	1104	93	772	16.8	69.9	0.7
chr1	11820980	11821319	CpG: 28	339	28	217	16.5	64	0.82
chr1	11841702	11842142	CpG: 43	440	43	306	19.5	69.5	0.81
chr1	11908230	11909221	CpG: 84	991	84	585	17	59	0.97
chr1	11917281	11917556	CpG: 35	275	35	214	25.5	77.8	0.87
chr1	11962700	11963380	CpG: 73	680	73	489	21.5	71.9	0.83
chr1	12001838	12002490	CpG: 66	652	66	444	20.2	68.1	0.88
chr1	12046075	12046735	CpG: 63	660	63	461	19.1	69.8	0.79
chr1	12149463	12150299	CpG: 90	836	90	597	21.5	71.4	0.84
chr1	12174172	12174572	CpG: 35	400	35	275	17.5	68.8	0.76
chr1	12212541	12213172	CpG: 56	631	56	388	17.7	61.5	0.94
chr1	12213542	12213786	CpG: 23	244	23	179	18.9	73.4	0.7
chr1	12522934	12523143	CpG: 18	209	18	138	17.2	66	0.79
chr1	12578513	12578835	CpG: 33	322	33	224	20.5	69.6	0.87
chr1	12599570	12601229	CpG: 133	1659	133	980	16	59.1	0.92
chr1	13712092	13713200	CpG: 89	1108	89	586	16.1	52.9	1.15
chr1	13753997	13754199	CpG: 23	202	23	143	22.8	70.8	0.92
chr1	13782193	13782429	CpG: 22	236	22	163	18.6	69.1	0.79
chr1	13782724	13783455	CpG: 59	731	59	485	16.1	66.3	0.73
chr1	13899068	13899787	CpG: 84	719	84	448	23.4	62.3	1.22
chr1	13947854	13949045	CpG: 109	1191	109	634	18.3	53.2	1.3
chr1	14091937	14092324	CpG: 41	387	41	273	21.2	70.5	0.86
chr1	14797197	14798580	CpG: 119	1383	119	871	17.2	63	0.87
chr1	15000170	15000456	CpG: 21	286	21	174	14.7	60.8	0.81
chr1	15122960	15124132	CpG: 135	1172	135	745	23	63.6	1.15
chr1	15247650	15248000	CpG: 31	350	31	220	17.7	62.9	0.96
chr1	15351806	15354058	CpG: 197	2252	197	1495	17.5	66.4	0.79
chr1	15413768	15414034	CpG: 20	266	20	165	15	62	0.8
chr1	15446207	15446540	CpG: 45	333	45	256	27	76.9	0.92
chr1	15608454	15609815	CpG: 133	1361	133	909	19.5	66.8	0.88
chr1	15723080	15723286	CpG: 23	206	23	150	22.3	72.8	0.84
chr1	15723693	15724168	CpG: 51	475	51	336	21.5	70.7	1.04
chr1	15725695	15726250	CpG: 53	555	53	368	19.1	66.3	0.87
chr1	15783675	15784195	CpG: 54	520	54	352	20.8	67.7	0.91
chr1	15802410	15802876	CpG: 44	466	44	303	18.9	65	0.89
chr1	15816408	15816943	CpG: 57	535	57	332	21.3	62.1	1.11
chr1	15883853	15884089	CpG: 21	236	21	165	17.8	69.9	0.74
chr1	15926203	15926562	CpG: 25	359	25	239	13.9	66.6	0.63
chr1	15930884	15931092	CpG: 17	208	17	147	16.3	70.7	0.67
chr1	15943215	15943440	CpG: 18	225	18	164	16	72.9	0.61
chr1	15945905	15946108	CpG: 15	203	15	140	14.8	69	0.63
chr1	15957734	15958449	CpG: 76	715	76	474	21.3	66.3	0.97
chr1	16033847	16035467	CpG: 151	1620	151	996	18.6	61.5	0.99
chr1	16036339	16036710	CpG: 41	371	41	248	22.1	66.8	0.99
chr1	16046476	16047983	CpG: 184	1507	184	999	24.4	66.3	1.12
chr1	16048416	16048704	CpG: 27	288	27	175	18.8	60.8	1.05
chr1	16133457	16133742	CpG: 22	285	22	176	15.4	61.8	0.82
chr1	16142487	16142846	CpG: 28	359	28	242	15.6	67.4	0.69
chr1	16143178	16144169	CpG: 82	991	82	678	16.5	68.4	0.71
chr1	16174489	16175259	CpG: 72	770	72	477	18.7	61.9	1
chr1	16272235	16272659	CpG: 42	424	42	262	19.8	61.8	1.04
chr1	16336963	16337208	CpG: 20	245	20	162	16.3	66.1	0.75
chr1	16347698	16347911	CpG: 20	213	20	133	18.8	62.4	0.97
chr1	16354071	16355369	CpG: 118	1298	118	892	18.2	68.7	0.77
chr1	16366648	16367092	CpG: 48	444	48	332	21.6	74.8	0.8
chr1	16405504	16407167	CpG: 124	1663	124	978	14.9	58.8	0.88
chr1	16416270	16416894	CpG: 44	624	44	421	14.1	67.5	0.65
chr1	16425913	16426247	CpG: 37	334	37	244	22.2	73.1	0.83
chr1	16436131	16436386	CpG: 37	255	37	189	29	74.1	1.06
chr1	16551161	16551779	CpG: 64	618	64	422	20.7	68.3	0.89
chr1	16566208	16566857	CpG: 56	649	56	442	17.3	68.1	0.76
chr1	16639585	16640390	CpG: 70	805	70	517	17.4	64.2	0.85
chr1	16683192	16683544	CpG: 36	352	36	259	20.5	73.6	0.76
chr1	16697875	16698964	CpG: 120	1089	120	737	22	67.7	0.96
chr1	16713371	16713615	CpG: 18	244	18	151	14.8	61.9	0.83
chr1	16719867	16720479	CpG: 42	612	42	384	13.7	62.7	0.7
chr1	16733460	16734883	CpG: 105	1423	105	847	14.8	59.5	0.84
chr1	16746988	16747400	CpG: 41	412	41	286	19.9	69.4	0.84
chr1	16812043	16813041	CpG: 103	998	103	696	20.6	69.7	0.86
chr1	16843442	16844079	CpG: 64	637	64	438	20.1	68.8	0.89
chr1	16846072	16847632	CpG: 133	1560	133	1041	17.1	66.7	0.77
chr1	16857364	16857640	CpG: 31	276	31	214	22.5	77.5	0.75
chr1	16866038	16866277	CpG: 19	239	19	150	15.9	62.8	0.86
chr1	16879329	16879738	CpG: 38	409	38	284	18.6	69.4	0.79
chr1	16891270	16893546	CpG: 231	2276	231	1564	20.3	68.7	0.86
chr1	16895573	16895871	CpG: 25	298	25	209	16.8	70.1	0.69
chr1	16898510	16900529	CpG: 181	2019	181	1379	17.9	68.3	0.77
chr1	16906355	16907315	CpG: 89	960	89	602	18.5	62.7	0.94
chr1	16924078	16924478	CpG: 38	400	38	274	19	68.5	0.83
chr1	16939350	16939589	CpG: 19	239	19	150	15.9	62.8	0.86
chr1	16947991	16948267	CpG: 30	276	30	213	21.7	77.2	0.73
chr1	16957998	16959561	CpG: 128	1563	128	1036	16.4	66.3	0.75
chr1	17058698	17059110	CpG: 41	412	41	287	19.9	69.7	0.84
chr1	17070148	17070436	CpG: 23	288	23	192	16	66.7	0.72
chr1	17071213	17072636	CpG: 103	1423	103	847	14.5	59.5	0.82
chr1	17088008	17088681	CpG: 51	673	51	427	15.2	63.4	0.75
chr1	17094814	17095053	CpG: 18	239	18	150	15.1	62.8	0.81
chr1	17103885	17104267	CpG: 26	382	26	243	13.6	63.6	0.76
chr1	17112625	17113557	CpG: 96	932	96	596	20.6	63.9	1.01
chr1	17154405	17154643	CpG: 22	238	22	168	18.5	70.6	0.8
chr1	17159877	17160271	CpG: 48	394	48	306	24.4	77.7	0.82
chr1	17165491	17165702	CpG: 19	211	19	155	18	73.5	0.72
chr1	17179138	17179950	CpG: 72	812	72	535	17.7	65.9	0.85
chr1	17204472	17204680	CpG: 17	208	17	136	16.3	65.4	0.77
chr1	17210416	17211177	CpG: 77	761	77	501	20.2	65.8	0.94
chr1	17253043	17253309	CpG: 31	266	31	184	23.3	69.2	0.97
chr1	17318238	17318675	CpG: 47	437	47	291	21.5	66.6	0.98
chr1	17348289	17348662	CpG: 37	373	37	253	19.8	67.8	0.86
chr1	17607022	17607232	CpG: 18	210	18	130	17.1	61.9	0.9
chr1	17618787	17619134	CpG: 30	347	30	214	17.3	61.7	0.91
chr1	17636659	17638398	CpG: 139	1739	139	991	16	57	0.99
chr1	17738450	17739217	CpG: 83	767	83	479	21.6	62.5	1.14
chr1	17822039	17822257	CpG: 17	218	17	146	15.6	67	0.7
chr1	17896068	17896379	CpG: 32	311	32	214	20.6	68.8	0.87
chr1	18024965	18025429	CpG: 31	464	31	291	13.4	62.7	0.68
chr1	18306692	18307400	CpG: 83	708	83	404	23.4	57.1	1.45
chr1	18308153	18308491	CpG: 29	338	29	223	17.2	66	0.79
chr1	18309138	18310260	CpG: 90	1122	90	748	16	66.7	0.73
chr1	18564461	18564668	CpG: 18	207	18	138	17.4	66.7	0.81
chr1	18575882	18576083	CpG: 21	201	21	133	20.9	66.2	0.95
chr1	18681460	18682254	CpG: 81	794	81	545	20.4	68.6	0.87
chr1	18829482	18832416	CpG: 205	2934	205	1669	14	56.9	0.86
chr1	18835429	18836068	CpG: 56	639	56	388	17.5	60.7	0.95
chr1	18836767	18836988	CpG: 20	221	20	162	18.1	73.3	0.69
chr1	18839838	18840706	CpG: 58	868	58	508	13.4	58.5	0.82
chr1	18842135	18843326	CpG: 98	1191	98	778	16.5	65.3	0.79
chr1	18844316	18844684	CpG: 30	368	30	235	16.3	63.9	0.81
chr1	18845463	18845891	CpG: 35	428	35	249	16.4	58.2	0.97
chr1	18915977	18916481	CpG: 55	504	55	350	21.8	69.4	0.91
chr1	18983307	18983519	CpG: 19	212	19	116	17.9	54.7	1.21
chr1	19053532	19054056	CpG: 44	524	44	335	16.8	63.9	0.83
chr1	19076461	19076821	CpG: 37	360	37	244	20.6	67.8	0.9
chr1	19082213	19082501	CpG: 21	288	21	187	14.6	64.9	0.69
chr1	19101415	19102221	CpG: 67	806	67	488	16.6	60.5	0.91
chr1	19154535	19156470	CpG: 199	1935	199	1285	20.6	66.4	0.94
chr1	19408738	19409633	CpG: 83	895	83	544	18.5	60.8	1.01
chr1	19450471	19451158	CpG: 74	687	74	471	21.5	68.6	0.92
chr1	19472836	19473529	CpG: 72	693	72	484	20.8	69.8	0.85
chr1	19487585	19488247	CpG: 73	662	73	464	22.1	70.1	0.9
chr1	19510794	19511896	CpG: 129	1102	129	817	23.4	74.1	0.86
chr1	19537597	19537863	CpG: 25	266	25	179	18.8	67.3	0.84
chr1	19684290	19685231	CpG: 96	941	96	621	20.4	66	0.94
chr1	19795928	19796589	CpG: 54	661	54	417	16.3	63.1	0.85
chr1	19842842	19844510	CpG: 153	1668	153	952	18.3	57.1	1.12
chr1	19863733	19865375	CpG: 160	1642	160	1135	19.5	69.1	0.84
chr1	19878097	19878452	CpG: 33	355	33	254	18.6	71.5	0.75
chr1	19998616	19999367	CpG: 63	751	63	475	16.8	63.2	0.84
chr1	20081394	20082049	CpG: 89	655	89	482	27.2	73.6	1.01
chr1	20384947	20385384	CpG: 36	437	36	293	16.5	67	0.73
chr1	20442042	20442404	CpG: 34	362	34	251	18.8	69.3	0.81
chr1	20542153	20542605	CpG: 46	452	46	329	20.4	72.8	0.78
chr1	20565169	20566121	CpG: 110	952	110	664	23.1	69.7	0.98
chr1	20683049	20686098	CpG: 245	3049	245	1710	16.1	56.1	1.02
chr1	20707003	20707470	CpG: 43	467	43	317	18.4	67.9	0.8
chr1	20751481	20753179	CpG: 188	1698	188	1148	22.1	67.6	0.98
chr1	20832632	20833138	CpG: 57	506	57	357	22.5	70.6	0.94
chr1	20860103	20860825	CpG: 61	722	61	478	16.9	66.2	0.77
chr1	20895526	20895776	CpG: 19	250	19	178	15.2	71.2	0.61
chr1	20903595	20903956	CpG: 34	361	34	235	18.8	65.1	0.89
chr1	20916419	20917358	CpG: 109	939	109	643	23.2	68.5	0.99
chr1	20930593	20931953	CpG: 115	1360	115	851	16.9	62.6	0.86
chr1	20985295	20986708	CpG: 156	1413	156	863	22.1	61.1	1.18
chr1	21375702	21376423	CpG: 77	721	77	485	21.4	67.3	0.95
chr1	21424161	21424518	CpG: 32	357	32	227	17.9	63.6	0.89
chr1	21488967	21489688	CpG: 68	721	68	433	18.9	60.1	1.05
chr1	21543947	21544906	CpG: 111	959	111	696	23.1	72.6	0.88
chr1	21627384	21628582	CpG: 121	1198	121	783	20.2	65.4	0.95
chr1	21635657	21636003	CpG: 34	346	34	255	19.7	73.7	0.73
chr1	21638859	21639811	CpG: 84	952	84	605	17.6	63.6	0.9
chr1	21659032	21659300	CpG: 23	268	23	184	17.2	68.7	0.73
chr1	21708135	21708931	CpG: 77	796	77	517	19.3	64.9	0.92
chr1	21802766	21802967	CpG: 20	201	20	139	19.9	69.2	0.84
chr1	21821261	21821850	CpG: 49	589	49	330	16.6	56	1.08
chr1	21850688	21851351	CpG: 60	663	60	357	18.1	53.8	1.28
chr1	21858290	21858689	CpG: 50	399	50	289	25.1	72.4	0.99
chr1	21867650	21868501	CpG: 74	851	74	616	17.4	72.4	0.68
chr1	21868748	21868996	CpG: 24	248	24	179	19.4	72.2	0.74
chr1	21981716	21982848	CpG: 112	1132	112	732	19.8	64.7	0.96
chr1	22013478	22013994	CpG: 49	516	49	351	19	68	0.82
chr1	22022270	22022484	CpG: 19	214	19	135	17.8	63.1	0.96
chr1	22027887	22028152	CpG: 22	265	22	182	16.6	68.7	0.7
chr1	22063936	22064179	CpG: 23	243	23	173	18.9	71.2	0.76
chr1	22083579	22083905	CpG: 25	326	25	225	15.3	69	0.64
chr1	22086489	22086706	CpG: 16	217	16	144	14.7	66.4	0.69
chr1	22224504	22224781	CpG: 22	277	22	174	15.9	62.8	0.83
chr1	22251596	22252616	CpG: 103	1020	103	666	20.2	65.3	0.95
chr1	22319107	22319530	CpG: 35	423	35	278	16.5	65.7	0.77
chr1	22328610	22328812	CpG: 17	202	17	136	16.8	67.3	0.76
chr1	22341499	22342839	CpG: 122	1340	122	769	18.2	57.4	1.12
chr1	22484801	22485005	CpG: 19	204	19	147	18.6	72.1	0.72
chr1	22541225	22541449	CpG: 17	224	17	145	15.2	64.7	0.73
chr1	22650823	22651404	CpG: 62	581	62	399	21.3	68.7	0.91
chr1	22762182	22762683	CpG: 71	501	71	373	28.3	74.5	1.04
chr1	22775389	22776000	CpG: 47	611	47	393	15.4	64.3	0.75
chr1	22792360	22792794	CpG: 32	434	32	296	14.7	68.2	0.63
chr1	22799732	22800129	CpG: 30	397	30	270	15.1	68	0.65
chr1	22846637	22846890	CpG: 19	253	19	158	15	62.5	0.77
chr1	22876003	22876418	CpG: 33	415	33	290	15.9	69.9	0.65
chr1	22909410	22910949	CpG: 113	1539	113	790	14.7	51.3	1.12
chr1	22983491	22984154	CpG: 46	663	46	397	13.9	59.9	0.77
chr1	23152140	23153156	CpG: 129	1016	129	748	25.4	73.6	0.94
chr1	23218401	23219264	CpG: 101	863	101	589	23.4	68.3	1.01
chr1	23376646	23377220	CpG: 54	574	54	373	18.8	65	0.89
chr1	23415964	23416824	CpG: 83	860	83	514	19.3	59.8	1.1
chr1	23542832	23543950	CpG: 130	1118	130	808	23.3	72.3	0.89
chr1	23567277	23568637	CpG: 99	1360	99	840	14.6	61.8	0.76
chr1	23623095	23624250	CpG: 101	1155	101	793	17.5	68.7	0.74
chr1	23635741	23636558	CpG: 56	817	56	553	13.7	67.7	0.6
chr1	23682564	23683280	CpG: 72	716	72	498	20.1	69.6	0.83
chr1	23729620	23730676	CpG: 107	1056	107	721	20.3	68.3	0.87
chr1	23753604	23754342	CpG: 70	738	70	504	19	68.3	0.85
chr1	23757429	23757674	CpG: 23	245	23	169	18.8	69	0.79
chr1	23758269	23758799	CpG: 49	530	49	339	18.5	64	0.91
chr1	23767227	23767651	CpG: 49	424	49	307	23.1	72.4	0.89
chr1	23818528	23818882	CpG: 38	354	38	243	21.5	68.6	0.92
chr1	23890942	23891154	CpG: 17	212	17	135	16	63.7	0.79
chr1	23942282	23943202	CpG: 131	920	131	704	28.5	76.5	0.98
chr1	23977089	23977850	CpG: 82	761	82	448	21.6	58.9	1.24
chr1	23990069	23990411	CpG: 35	342	35	237	20.5	69.3	0.89
chr1	23999386	24000136	CpG: 79	750	79	536	21.1	71.5	0.83
chr1	24066841	24067577	CpG: 84	736	84	521	22.8	70.8	0.91
chr1	24101702	24102124	CpG: 47	422	47	261	22.3	61.8	1.18
chr1	24158372	24159288	CpG: 97	916	97	623	21.2	68	0.92
chr1	24178950	24179604	CpG: 82	654	82	464	25.1	70.9	1
chr1	24386127	24387064	CpG: 74	937	74	559	15.8	59.7	0.89
chr1	24520791	24521572	CpG: 73	781	73	531	18.7	68	0.81
chr1	24612444	24612849	CpG: 37	405	37	279	18.3	68.9	0.78
chr1	24615258	24615626	CpG: 24	368	24	201	13	54.6	0.93
chr1	24701452	24702465	CpG: 108	1013	108	661	21.3	65.3	1
chr1	24734289	24734507	CpG: 19	218	19	141	17.4	64.7	0.84
chr1	24841614	24842783	CpG: 130	1169	130	789	22.2	67.5	0.98
chr1	24943939	24945173	CpG: 133	1234	133	834	21.6	67.6	0.94
chr1	25047147	25047954	CpG: 86	807	86	579	21.3	71.7	0.83
chr1	25101083	25101719	CpG: 47	636	47	439	14.8	69	0.64
chr1	25107015	25107394	CpG: 44	379	44	210	23.2	55.4	1.6
chr1	25128114	25131592	CpG: 311	3478	311	2135	17.9	61.4	0.95
chr1	25431150	25431765	CpG: 45	615	45	380	14.6	61.8	0.79
chr1	25439046	25439298	CpG: 24	252	24	164	19	65.1	0.91
chr1	25445553	25447108	CpG: 166	1555	166	1022	21.4	65.7	0.99
chr1	25465864	25466265	CpG: 36	401	36	252	18	62.8	0.92
chr1	25466544	25467074	CpG: 49	530	49	345	18.5	65.1	0.89
chr1	25536193	25536594	CpG: 37	401	37	253	18.5	63.1	0.94
chr1	25536873	25537985	CpG: 102	1112	102	746	18.3	67.1	0.82
chr1	25629057	25630702	CpG: 149	1645	149	971	18.1	59	1.04
chr1	25742480	25743629	CpG: 116	1149	116	810	20.2	70.5	0.82
chr1	25815248	25815778	CpG: 62	530	62	402	23.4	75.8	0.82
chr1	25816686	25817359	CpG: 59	673	59	460	17.5	68.4	0.77
chr1	25970491	25970694	CpG: 16	203	16	135	15.8	66.5	0.71
chr1	26018709	26019962	CpG: 121	1253	121	817	19.3	65.2	0.92
chr1	26058059	26058943	CpG: 76	884	76	531	17.2	60.1	1.01
chr1	26074309	26075103	CpG: 86	794	86	572	21.7	72	0.84
chr1	26104537	26106211	CpG: 157	1674	157	1195	18.8	71.4	0.75
chr1	26121792	26122200	CpG: 47	408	47	294	23	72.1	0.89
chr1	26197136	26197521	CpG: 33	385	33	218	17.1	56.6	1.09
chr1	26234180	26234559	CpG: 32	379	32	260	16.9	68.6	0.72
chr1	26244868	26245900	CpG: 111	1032	111	733	21.5	71	0.86
chr1	26309906	26311504	CpG: 173	1598	173	1144	21.7	71.6	0.84
chr1	26360394	26361193	CpG: 82	799	82	520	20.5	65.1	0.97
chr1	26363109	26363602	CpG: 51	493	51	325	20.7	65.9	0.96
chr1	26368766	26369411	CpG: 74	645	74	465	22.9	72.1	0.89
chr1	26424104	26424781	CpG: 50	677	50	447	14.8	66	0.68
chr1	26433036	26433615	CpG: 64	579	64	390	22.1	67.4	0.98
chr1	26478949	26479500	CpG: 67	551	67	399	24.3	72.4	0.93
chr1	26505423	26505903	CpG: 40	480	40	311	16.7	64.8	0.79
chr1	26535125	26536053	CpG: 65	928	65	560	14	60.3	0.77
chr1	26545032	26545237	CpG: 15	205	15	142	14.6	69.3	0.61
chr1	26559103	26559868	CpG: 66	765	66	532	17.3	69.5	0.72
chr1	26609833	26610735	CpG: 72	902	72	595	16	66	0.74
chr1	26631079	26631443	CpG: 36	364	36	252	19.8	69.2	0.84
chr1	26670953	26672429	CpG: 161	1476	161	1010	21.8	68.4	0.94
chr1	26699263	26700061	CpG: 80	798	80	579	20.1	72.6	0.78
chr1	26728778	26729271	CpG: 50	493	50	299	20.3	60.6	1.1
chr1	26819431	26820663	CpG: 110	1232	110	782	17.9	63.5	0.89
chr1	26894420	26896688	CpG: 214	2268	214	1393	18.9	61.4	1
chr1	26986677	26987279	CpG: 60	602	60	420	19.9	69.8	0.83
chr1	27016327	27016540	CpG: 35	213	35	167	32.9	78.4	1.07
chr1	27025620	27025830	CpG: 22	210	22	115	21	54.8	1.41
chr1	27062499	27062715	CpG: 17	216	17	142	15.7	65.7	0.76
chr1	27063653	27064498	CpG: 74	845	74	565	17.5	66.9	0.79
chr1	27088748	27089632	CpG: 93	884	93	576	21	65.2	0.99
chr1	27099079	27099596	CpG: 45	517	45	319	17.4	61.7	0.92
chr1	27120635	27121206	CpG: 71	571	71	404	24.9	70.8	1
chr1	27158652	27159688	CpG: 96	1036	96	748	18.5	72.2	0.73
chr1	27192714	27193733	CpG: 97	1019	97	587	19	57.6	1.16
chr1	27205180	27205569	CpG: 36	389	36	262	18.5	67.4	0.82
chr1	27211466	27212028	CpG: 52	562	52	330	18.5	58.7	1.08
chr1	27353932	27354329	CpG: 40	397	40	239	20.2	60.2	1.13
chr1	27400471	27400672	CpG: 21	201	21	136	20.9	67.7	0.92
chr1	27433292	27434294	CpG: 106	1002	106	744	21.2	74.3	0.79
chr1	27521040	27521593	CpG: 63	553	63	392	22.8	70.9	0.92
chr1	27548506	27550603	CpG: 162	2097	162	1359	15.5	64.8	0.74
chr1	27555864	27556177	CpG: 23	313	23	216	14.7	69	0.63
chr1	27559611	27560330	CpG: 72	719	72	504	20	70.1	0.84
chr1	27564999	27565830	CpG: 79	831	79	534	19	64.3	0.94
chr1	27582187	27582418	CpG: 24	231	24	171	20.8	74	0.76
chr1	27591479	27591936	CpG: 66	457	66	346	28.9	75.7	1.01
chr1	27688929	27689440	CpG: 50	511	50	336	19.6	65.8	0.94
chr1	27727003	27727550	CpG: 54	547	54	408	19.7	74.6	0.71
chr1	27747004	27747225	CpG: 16	221	16	143	14.5	64.7	0.71
chr1	27767514	27768111	CpG: 43	597	43	338	14.4	56.6	0.9
chr1	27774247	27775275	CpG: 98	1028	98	692	19.1	67.3	0.84
chr1	27802292	27803453	CpG: 95	1161	95	610	16.4	52.5	1.19
chr1	27814452	27814911	CpG: 39	459	39	308	17	67.1	0.78
chr1	27833154	27833610	CpG: 46	456	46	289	20.2	63.4	1
chr1	27834146	27834397	CpG: 24	251	24	181	19.1	72.1	0.74
chr1	27858892	27859395	CpG: 53	503	53	292	21.1	58.1	1.26
chr1	27867314	27867618	CpG: 33	304	33	220	21.7	72.4	0.84
chr1	27924732	27925589	CpG: 81	857	81	542	18.9	63.2	0.95
chr1	27972215	27972618	CpG: 39	403	39	283	19.4	70.2	0.79
chr1	28029808	28030375	CpG: 52	567	52	368	18.3	64.9	0.87
chr1	28071618	28071844	CpG: 24	226	24	164	21.2	72.6	0.81
chr1	28113171	28114122	CpG: 81	951	81	581	17	61.1	0.95
chr1	28157607	28157891	CpG: 22	284	22	183	15.5	64.4	0.75
chr1	28158606	28159425	CpG: 81	819	81	581	19.8	70.9	0.79
chr1	28287685	28287899	CpG: 23	214	23	139	21.5	65	1.03
chr1	28431732	28432184	CpG: 36	452	36	290	15.9	64.2	0.83
chr1	28435097	28435563	CpG: 46	466	46	301	19.7	64.6	0.95
chr1	28446288	28446609	CpG: 27	321	27	196	16.8	61.1	0.9
chr1	28458418	28459836	CpG: 138	1418	138	942	19.5	66.4	0.89
chr1	28527952	28528254	CpG: 27	302	27	176	17.9	58.3	1.06
chr1	28568628	28569318	CpG: 57	690	57	456	16.5	66.1	0.76
chr1	28717240	28717880	CpG: 73	640	73	416	22.8	65	1.09
chr1	28729624	28729898	CpG: 29	274	29	208	21.2	75.9	0.74
chr1	28751989	28752291	CpG: 37	302	37	215	24.5	71.2	0.97
chr1	28780656	28781386	CpG: 72	730	72	469	19.7	64.2	0.96
chr1	28791628	28792041	CpG: 49	413	49	301	23.7	72.9	0.9
chr1	28842140	28842485	CpG: 38	345	38	212	22	61.4	1.17
chr1	28935653	28936902	CpG: 128	1249	128	831	20.5	66.5	0.93
chr1	28974377	28974656	CpG: 26	279	26	194	18.6	69.5	0.77
chr1	29011088	29011935	CpG: 105	847	105	600	24.8	70.8	0.99
chr1	29061894	29062539	CpG: 64	645	64	438	19.8	67.9	0.86
chr1	29086025	29086887	CpG: 81	862	81	626	18.8	72.6	0.71
chr1	29113355	29114556	CpG: 88	1201	88	632	14.7	52.6	1.06
chr1	29320286	29324434	CpG: 394	4148	394	2837	19	68.4	0.81
chr1	29333397	29333759	CpG: 37	362	37	256	20.4	70.7	0.82
chr1	29380563	29381273	CpG: 88	710	88	491	24.8	69.2	1.05
chr1	29429807	29430214	CpG: 41	407	41	287	20.1	70.5	0.81
chr1	29435332	29437894	CpG: 215	2562	215	1432	16.8	55.9	1.09
chr1	29458484	29459185	CpG: 68	701	68	490	19.4	69.9	0.79
chr1	29459674	29459999	CpG: 29	325	29	218	17.8	67.1	0.83
chr1	29677549	29677826	CpG: 22	277	22	197	15.9	71.1	0.64
chr1	30930596	30931113	CpG: 46	517	46	357	17.8	69.1	0.75
chr1	30963559	30963808	CpG: 23	249	23	172	18.5	69.1	0.86
chr1	30964161	30964547	CpG: 43	386	43	270	22.3	69.9	0.91
chr1	30966863	30967174	CpG: 23	311	23	192	14.8	61.7	0.78
chr1	31018597	31018867	CpG: 23	270	23	183	17	67.8	0.74
chr1	31052708	31053099	CpG: 30	391	30	241	15.3	61.6	0.82
chr1	31153431	31153665	CpG: 24	234	24	173	20.5	73.9	0.75
chr1	31154125	31154553	CpG: 49	428	49	277	22.9	64.7	1.09
chr1	31310999	31311525	CpG: 60	526	60	370	22.8	70.3	0.92
chr1	31400687	31401080	CpG: 42	393	42	299	21.4	76.1	0.75
chr1	31427009	31427420	CpG: 38	411	38	284	18.5	69.1	0.78
chr1	31484665	31485399	CpG: 98	734	98	532	26.7	72.5	1.03
chr1	31541833	31542565	CpG: 55	732	55	436	15	59.6	0.85
chr1	31658381	31659597	CpG: 91	1216	91	668	15	54.9	0.99
chr1	31825058	31825358	CpG: 37	300	37	221	24.7	73.7	0.93
chr1	31826928	31827430	CpG: 54	502	54	372	21.5	74.1	0.78
chr1	31855736	31856656	CpG: 85	920	85	677	18.5	73.6	0.68
chr1	31882797	31883548	CpG: 65	751	65	469	17.3	62.5	0.91
chr1	31942124	31942456	CpG: 27	332	27	244	16.3	73.5	0.6
chr1	31952718	31953074	CpG: 30	356	30	245	16.9	68.8	0.72
chr1	31981073	31981291	CpG: 21	218	21	164	19.3	75.2	0.7
chr1	31994474	31994694	CpG: 18	220	18	154	16.4	70	0.67
chr1	31998733	31999122	CpG: 38	389	38	281	19.5	72.2	0.75
chr1	32000934	32002839	CpG: 141	1905	141	1097	14.8	57.6	0.92
chr1	32010414	32011248	CpG: 75	834	75	562	18	67.4	0.8
chr1	32026591	32026940	CpG: 28	349	28	221	16	63.3	0.81
chr1	32175974	32176969	CpG: 86	995	86	534	17.3	53.7	1.23
chr1	32182775	32183217	CpG: 39	442	39	294	17.6	66.5	0.82
chr1	32251689	32253170	CpG: 149	1481	149	974	20.1	65.8	0.93
chr1	32310792	32311639	CpG: 80	847	80	583	18.9	68.8	0.83
chr1	32346648	32346905	CpG: 19	257	19	161	14.8	62.6	0.78
chr1	32417741	32418401	CpG: 81	660	81	486	24.5	73.6	0.91
chr1	32438818	32439047	CpG: 20	229	20	152	17.5	66.4	0.82
chr1	32443156	32444472	CpG: 105	1316	105	851	16	64.7	0.76
chr1	32460108	32460627	CpG: 40	519	40	339	15.4	65.3	0.73
chr1	32478111	32479728	CpG: 130	1617	130	1064	16.1	65.8	0.74
chr1	32486505	32486773	CpG: 23	268	23	196	17.2	73.1	0.64
chr1	32513297	32514131	CpG: 74	834	74	562	17.7	67.4	0.81
chr1	32530001	32530621	CpG: 50	620	50	385	16.1	62.1	0.88
chr1	32573446	32574816	CpG: 147	1370	147	923	21.5	67.4	0.94
chr1	32589785	32590175	CpG: 40	390	40	268	20.5	68.7	0.89
chr1	32599531	32600604	CpG: 109	1073	109	730	20.3	68	0.88
chr1	32632357	32632935	CpG: 43	578	43	358	14.9	61.9	0.87
chr1	32665015	32665422	CpG: 30	407	30	262	14.7	64.4	0.71
chr1	32703087	32703648	CpG: 54	561	54	393	19.3	70.1	0.79
chr1	32738705	32739150	CpG: 43	445	43	230	19.3	51.7	1.47
chr1	32778010	32778326	CpG: 33	316	33	188	20.9	59.5	1.22
chr1	32889130	32889950	CpG: 96	820	96	570	23.4	69.5	0.97
chr1	32940606	32941452	CpG: 61	846	61	533	14.4	63	0.73
chr1	32980223	32980461	CpG: 27	238	27	147	22.7	61.8	1.25
chr1	32992014	32992615	CpG: 61	601	61	419	20.3	69.7	0.84
chr1	33008081	33008305	CpG: 20	224	20	159	17.9	71	0.71
chr1	33055262	33056493	CpG: 104	1231	104	844	16.9	68.6	0.72
chr1	33124273	33124984	CpG: 75	711	75	542	21.1	76.2	0.73
chr1	33131056	33132036	CpG: 89	980	89	675	18.2	68.9	0.79
chr1	33139379	33139589	CpG: 36	210	36	173	34.3	82.4	1.04
chr1	33202118	33203100	CpG: 86	982	86	503	17.5	51.2	1.34
chr1	33211045	33211566	CpG: 56	521	56	361	21.5	69.3	0.91
chr1	33274788	33275306	CpG: 47	518	47	343	18.1	66.2	0.84
chr1	33289181	33289520	CpG: 45	339	45	240	26.5	70.8	1.08
chr1	33319111	33319830	CpG: 60	719	60	489	16.7	68	0.73
chr1	33365478	33365742	CpG: 25	264	25	160	18.9	60.6	1.05
chr1	33385563	33385908	CpG: 26	345	26	220	15.1	63.8	0.74
chr1	33397846	33398114	CpG: 24	268	24	184	17.9	68.7	0.76
chr1	33419200	33420465	CpG: 121	1265	121	897	19.1	70.9	0.78
chr1	33494035	33494290	CpG: 22	255	22	177	17.3	69.4	0.72
chr1	33514361	33514968	CpG: 49	607	49	405	16.1	66.7	0.73
chr1	33518328	33518577	CpG: 20	249	20	170	16.1	68.3	0.73
chr1	33544733	33545691	CpG: 123	958	123	680	25.7	71	1.02
chr1	33587370	33588357	CpG: 99	987	99	568	20.1	57.5	1.21
chr1	33668589	33669516	CpG: 113	927	113	655	24.4	70.7	0.98
chr1	33710612	33710915	CpG: 30	303	30	198	19.8	65.3	0.93
chr1	33863192	33863441	CpG: 20	249	20	166	16.1	66.7	0.73
chr1	33871483	33871706	CpG: 18	223	18	147	16.1	65.9	0.74
chr1	34401370	34403563	CpG: 169	2193	169	1281	15.4	58.4	0.9
chr1	34414969	34415611	CpG: 62	642	62	459	19.3	71.5	0.76
chr1	34999615	34999863	CpG: 22	248	22	159	17.7	64.1	0.88
chr1	35019463	35020186	CpG: 65	723	65	462	18	63.9	0.88
chr1	35023005	35023323	CpG: 26	318	26	200	16.4	62.9	0.83
chr1	35031151	35031378	CpG: 29	227	29	171	25.6	75.3	0.9
chr1	35097769	35098137	CpG: 38	368	38	255	20.7	69.3	0.87
chr1	35104290	35104996	CpG: 70	706	70	480	19.8	68	0.87
chr1	35106891	35107093	CpG: 24	202	24	126	23.8	62.4	1.23
chr1	35123465	35124441	CpG: 89	976	89	695	18.2	71.2	0.72
chr1	35167334	35168793	CpG: 122	1459	122	964	16.7	66.1	0.77
chr1	35214824	35215523	CpG: 76	699	76	513	21.7	73.4	0.81
chr1	35223236	35223624	CpG: 46	388	46	285	23.7	73.5	0.91
chr1	35269708	35270174	CpG: 40	466	40	287	17.2	61.6	0.98
chr1	35317514	35317890	CpG: 35	376	35	235	18.6	62.5	0.97
chr1	35358918	35359178	CpG: 25	260	25	178	19.2	68.5	0.82
chr1	35430054	35431398	CpG: 110	1344	110	759	16.4	56.5	1.03
chr1	35506810	35507442	CpG: 61	632	61	420	19.3	66.5	0.88
chr1	35795267	35796421	CpG: 96	1154	96	770	16.6	66.7	0.76
chr1	35811514	35812638	CpG: 118	1124	118	791	21	70.4	0.86
chr1	35815019	35816031	CpG: 89	1012	89	630	17.6	62.3	0.91
chr1	35879556	35879848	CpG: 31	292	31	187	21.2	64	1.04
chr1	35945993	35946566	CpG: 63	573	63	417	22	72.8	0.83
chr1	35956835	35957373	CpG: 60	538	60	384	22.3	71.4	0.88
chr1	36007511	36008387	CpG: 82	876	82	615	18.7	70.2	0.76
chr1	36046086	36047048	CpG: 82	962	82	506	17	52.6	1.24
chr1	36107838	36108039	CpG: 16	201	16	120	15.9	59.7	0.91
chr1	36121088	36122318	CpG: 87	1230	87	814	14.1	66.2	0.66
chr1	36168836	36169849	CpG: 123	1013	123	716	24.3	70.7	0.98
chr1	36322141	36322552	CpG: 41	411	41	291	20	70.8	0.81
chr1	36326912	36327542	CpG: 78	630	78	459	24.8	72.9	0.96
chr1	36363348	36363708	CpG: 47	360	47	263	26.1	73.1	0.99
chr1	36387442	36388049	CpG: 61	607	61	406	20.1	66.9	0.95
chr1	36394038	36394897	CpG: 92	859	92	549	21.4	63.9	1.05
chr1	36414343	36415048	CpG: 73	705	73	485	20.7	68.8	0.88
chr1	36416542	36416914	CpG: 30	372	30	257	16.1	69.1	0.68
chr1	36462346	36462674	CpG: 39	328	39	228	23.8	69.5	0.99
chr1	36544417	36545596	CpG: 110	1179	110	824	18.7	69.9	0.77
chr1	36559087	36561989	CpG: 219	2902	219	1863	15.1	64.2	0.74
chr1	36579949	36580171	CpG: 20	222	20	145	18	65.3	0.84
chr1	36623676	36624460	CpG: 59	784	59	462	15.1	58.9	0.87
chr1	36635798	36636190	CpG: 43	392	43	266	21.9	67.9	0.96
chr1	36688383	36688911	CpG: 46	528	46	359	17.4	68	0.79
chr1	36702001	36702718	CpG: 55	717	55	415	15.3	57.9	0.94
chr1	37270964	37273211	CpG: 221	2247	221	1465	19.7	65.2	0.93
chr1	37556198	37556845	CpG: 47	647	47	394	14.5	60.9	0.78
chr1	37712310	37713237	CpG: 93	927	93	585	20.1	63.1	1.01
chr1	37752658	37753152	CpG: 62	494	62	346	25.1	70	1.02
chr1	37792193	37792410	CpG: 30	217	30	160	27.6	73.7	1.02
chr1	37795039	37795306	CpG: 21	267	21	173	15.7	64.8	0.75
chr1	37834015	37834327	CpG: 41	312	41	210	26.3	67.3	1.21
chr1	37872264	37873451	CpG: 112	1187	112	839	18.9	70.7	0.76
chr1	37928629	37928866	CpG: 19	237	19	140	16	59.1	0.97
chr1	37929882	37931173	CpG: 105	1291	105	865	16.3	67	0.73
chr1	37973506	37973787	CpG: 22	281	22	186	15.7	66.2	0.72
chr1	37990777	37991564	CpG: 96	787	96	572	24.4	72.7	0.95
chr1	37992289	37992599	CpG: 27	310	27	226	17.4	72.9	0.66
chr1	37999666	38000328	CpG: 69	662	69	444	20.8	67.1	0.93
chr1	38002425	38003475	CpG: 77	1050	77	660	14.7	62.9	0.79
chr1	38031682	38033014	CpG: 130	1332	130	888	19.5	66.7	0.88
chr1	38045995	38046989	CpG: 124	994	124	739	24.9	74.3	0.91
chr1	38097737	38098586	CpG: 64	849	64	560	15.1	66	0.7
chr1	38169823	38170308	CpG: 48	485	48	309	19.8	63.7	1.07
chr1	38227819	38228356	CpG: 37	537	37	323	13.8	60.1	0.76
chr1	38234171	38234575	CpG: 42	404	42	285	20.8	70.5	0.84
chr1	38243204	38243983	CpG: 71	779	71	464	18.2	59.6	1.04
chr1	38250669	38251314	CpG: 47	645	47	372	14.6	57.7	0.88
chr1	38282689	38286229	CpG: 312	3540	312	2043	17.6	57.7	1.06
chr1	38714506	38714991	CpG: 42	485	42	315	17.3	64.9	0.84
chr1	38816646	38817120	CpG: 57	474	57	331	24.1	69.8	1.01
chr1	38946966	38947527	CpG: 45	561	45	360	16	64.2	0.78
chr1	39042316	39042838	CpG: 72	522	72	365	27.6	69.9	1.13
chr1	39056196	39057163	CpG: 89	967	89	602	18.4	62.3	0.95
chr1	39097402	39098308	CpG: 77	906	77	523	17	57.7	1.02
chr1	39111066	39111936	CpG: 82	870	82	599	18.9	68.9	0.8
chr1	39229242	39229858	CpG: 68	616	68	442	22.1	71.8	0.86
chr1	39319600	39320546	CpG: 78	946	78	555	16.5	58.7	0.98
chr1	39343252	39344446	CpG: 121	1194	121	767	20.3	64.2	0.99
chr1	39646605	39647826	CpG: 133	1221	133	830	21.8	68	0.95
chr1	39729011	39730724	CpG: 201	1713	201	1172	23.5	68.4	1.01
chr1	39752952	39754355	CpG: 123	1403	123	915	17.5	65.2	0.82
chr1	39813904	39815254	CpG: 138	1350	138	795	20.4	58.9	1.18
chr1	39877597	39878294	CpG: 78	697	78	485	22.4	69.6	0.93
chr1	39909575	39910674	CpG: 83	1099	83	720	15.1	65.5	0.71
chr1	39922018	39922600	CpG: 62	582	62	416	21.3	71.5	0.83
chr1	39929517	39931101	CpG: 116	1584	116	1049	14.6	66.2	0.67
chr1	39976899	39977326	CpG: 40	427	40	279	18.7	65.3	0.92
chr1	40008354	40009777	CpG: 123	1423	123	924	17.3	64.9	0.82
chr1	40026270	40027759	CpG: 157	1489	157	931	21.1	62.5	1.09
chr1	40121528	40121875	CpG: 33	347	33	236	19	68	0.82
chr1	40139182	40140800	CpG: 171	1618	171	1113	21.1	68.8	0.89
chr1	40193074	40193953	CpG: 80	879	80	616	18.2	70.1	0.76
chr1	40277998	40279290	CpG: 104	1292	104	859	16.1	66.5	0.73
chr1	40335253	40335715	CpG: 48	462	48	310	20.8	67.1	0.93
chr1	40371095	40371796	CpG: 53	701	53	435	15.1	62.1	0.79
chr1	40399500	40400199	CpG: 57	699	57	436	16.3	62.4	0.85
chr1	40495973	40496285	CpG: 22	312	22	199	14.1	63.8	0.69
chr1	40496383	40496597	CpG: 24	214	24	144	22.4	67.3	1.11
chr1	40541773	40542458	CpG: 55	685	55	437	16.1	63.8	0.79
chr1	40553591	40554032	CpG: 38	441	38	295	17.2	66.9	0.77
chr1	40554266	40554543	CpG: 20	277	20	168	14.4	60.6	0.81
chr1	40554807	40555732	CpG: 87	925	87	634	18.8	68.5	0.8
chr1	40611802	40612609	CpG: 69	807	69	574	17.1	71.1	0.69
chr1	40688192	40688659	CpG: 53	467	53	340	22.7	72.8	0.88
chr1	40715371	40715974	CpG: 66	603	66	449	21.9	74.5	0.8
chr1	40746643	40747373	CpG: 69	730	69	485	18.9	66.4	0.86
chr1	40769747	40770026	CpG: 24	279	24	171	17.2	61.3	0.92
chr1	40892439	40892723	CpG: 23	284	23	191	16.2	67.3	0.75
chr1	40903698	40903965	CpG: 37	267	37	211	27.7	79	0.89
chr1	40929749	40930562	CpG: 89	813	89	561	21.9	69	0.92
chr1	41021677	41022748	CpG: 98	1071	98	573	18.3	53.5	1.3
chr1	41040506	41040985	CpG: 51	479	51	350	21.3	73.1	0.8
chr1	41056427	41057178	CpG: 70	751	70	512	18.6	68.2	0.8
chr1	41057434	41057736	CpG: 24	302	24	198	15.9	65.6	0.74
chr1	41075942	41077023	CpG: 76	1081	76	718	14.1	66.4	0.65
chr1	41099536	41100872	CpG: 135	1336	135	852	20.2	63.8	0.99
chr1	41122327	41122880	CpG: 67	553	67	412	24.2	74.5	0.88
chr1	41217457	41218793	CpG: 139	1336	139	858	20.8	64.2	1.01
chr1	41256005	41256280	CpG: 25	275	25	184	18.2	66.9	0.81
chr1	41479544	41480914	CpG: 131	1370	131	849	19.1	62	0.99
chr1	41599267	41600877	CpG: 158	1610	158	1050	19.6	65.2	0.93
chr1	41604563	41605129	CpG: 43	566	43	320	15.2	56.5	0.95
chr1	41619851	41621791	CpG: 168	1940	168	1224	17.3	63.1	0.88
chr1	41661857	41662213	CpG: 28	356	28	252	15.7	70.8	0.63
chr1	41734437	41734903	CpG: 60	466	60	352	25.8	75.5	0.91
chr1	41754375	41754630	CpG: 23	255	23	187	18	73.3	0.67
chr1	41899967	41901219	CpG: 113	1252	113	742	18.1	59.3	1.03
chr1	42156227	42156590	CpG: 38	363	38	236	20.9	65	0.99
chr1	42273442	42274567	CpG: 112	1125	112	772	19.9	68.6	0.85
chr1	42384072	42384278	CpG: 22	206	22	151	21.4	73.3	0.8
chr1	42572852	42573957	CpG: 114	1105	114	772	20.6	69.9	0.85
chr1	42618565	42619575	CpG: 123	1010	123	708	24.4	70.1	1.01
chr1	42694303	42695162	CpG: 81	859	81	549	18.9	63.9	0.92
chr1	42701384	42702087	CpG: 56	703	56	413	15.9	58.7	0.93
chr1	42896564	42897009	CpG: 38	445	38	285	17.1	64	0.84
chr1	42920087	42921603	CpG: 137	1516	137	849	18.1	56	1.15
chr1	42976702	42976910	CpG: 15	208	15	138	14.4	66.3	0.67
chr1	43004801	43005946	CpG: 123	1145	123	814	21.5	71.1	0.85
chr1	43023349	43023669	CpG: 35	320	35	232	21.9	72.5	0.84
chr1	43055147	43055677	CpG: 45	530	45	321	17	60.6	0.93
chr1	43084845	43085100	CpG: 26	255	26	181	20.4	71	0.81
chr1	43125372	43125581	CpG: 15	209	15	118	14.4	56.5	0.91
chr1	43125828	43126029	CpG: 15	201	15	140	14.9	69.7	0.63
chr1	43126534	43126757	CpG: 17	223	17	149	15.2	66.8	0.69
chr1	43162422	43163138	CpG: 67	716	67	481	18.7	67.2	0.83
chr1	43196054	43197355	CpG: 130	1301	130	851	20	65.4	0.93
chr1	43245454	43245921	CpG: 43	467	43	326	18.4	69.8	0.76
chr1	43306477	43306921	CpG: 42	444	42	298	18.9	67.1	0.84
chr1	43386075	43386429	CpG: 29	354	29	232	16.4	65.5	0.78
chr1	43410090	43410639	CpG: 45	549	45	341	16.4	62.1	0.88
chr1	43511071	43511416	CpG: 30	345	30	243	17.4	70.4	0.7
chr1	43543109	43543467	CpG: 43	358	43	260	24	72.6	0.91
chr1	43586892	43587864	CpG: 76	972	76	601	15.6	61.8	0.82
chr1	43596721	43597646	CpG: 75	925	75	585	16.2	63.2	0.81
chr1	43605401	43605660	CpG: 27	259	27	189	20.8	73	0.81
chr1	43606415	43606724	CpG: 28	309	28	226	18.1	73.1	0.68
chr1	43627962	43628508	CpG: 50	546	50	360	18.3	65.9	0.85
chr1	43691670	43692401	CpG: 78	731	78	488	21.3	66.8	0.96
chr1	43769311	43770179	CpG: 77	868	77	525	17.7	60.5	1.03
chr1	43803873	43804440	CpG: 59	567	59	412	20.8	72.7	0.81
chr1	43829342	43829766	CpG: 44	424	44	298	20.8	70.3	0.84
chr1	43836056	43836344	CpG: 30	288	30	205	20.8	71.2	0.85
chr1	43843479	43843729	CpG: 17	250	17	160	13.6	64	0.67
chr1	43888203	43888896	CpG: 49	693	49	433	14.1	62.5	0.77
chr1	43945255	43946350	CpG: 109	1095	109	687	19.9	62.7	1.01
chr1	44171655	44172122	CpG: 35	467	35	328	15	70.2	0.62
chr1	44174344	44175010	CpG: 73	666	73	457	21.9	68.6	0.95
chr1	44184660	44185391	CpG: 77	731	77	524	21.1	71.7	0.82
chr1	44207996	44208701	CpG: 48	705	48	442	13.6	62.7	0.7
chr1	44212729	44213843	CpG: 121	1114	121	776	21.7	69.7	0.9
chr1	44217222	44218209	CpG: 85	987	85	587	17.2	59.5	1.01
chr1	44229737	44230359	CpG: 61	622	61	447	19.6	71.9	0.78
chr1	44268216	44269699	CpG: 141	1483	141	914	19	61.6	1
chr1	44341578	44341986	CpG: 28	408	28	261	13.7	64	0.67
chr1	44451590	44452052	CpG: 36	462	36	299	15.6	64.7	0.74
chr1	44593244	44593700	CpG: 45	456	45	299	19.7	65.6	0.95
chr1	44643696	44646634	CpG: 243	2938	243	1892	16.5	64.4	0.8
chr1	44655723	44656859	CpG: 110	1136	110	770	19.4	67.8	0.84
chr1	44855326	44855872	CpG: 53	546	53	339	19.4	62.1	1.02
chr1	44869868	44870636	CpG: 84	768	84	541	21.9	70.4	0.89
chr1	44892824	44893310	CpG: 35	486	35	307	14.4	63.2	0.73
chr1	44912357	44913171	CpG: 58	814	58	527	14.3	64.7	0.68
chr1	44962292	44963145	CpG: 79	853	79	591	18.5	69.3	0.77
chr1	44977910	44978332	CpG: 43	422	43	255	20.4	60.4	1.14
chr1	45013600	45014487	CpG: 83	887	83	589	18.7	66.4	0.85
chr1	45022447	45022939	CpG: 60	492	60	372	24.4	75.6	0.87
chr1	45024549	45024879	CpG: 38	330	38	239	23	72.4	0.88
chr1	45038121	45039370	CpG: 112	1249	112	813	17.9	65.1	0.85
chr1	45044266	45044905	CpG: 72	639	72	469	22.5	73.4	0.84
chr1	45051352	45052231	CpG: 84	879	84	625	19.1	71.1	0.76
chr1	45081130	45081746	CpG: 67	616	67	458	21.8	74.4	0.81
chr1	45224624	45225031	CpG: 37	407	37	272	18.2	66.8	0.81
chr1	45248812	45249609	CpG: 78	797	78	565	19.6	70.9	0.78
chr1	45444289	45444975	CpG: 93	686	93	488	27.1	71.1	1.08
chr1	45541800	45542504	CpG: 60	704	60	466	17	66.2	0.82
chr1	45565006	45565888	CpG: 95	882	95	617	21.5	70	0.88
chr1	45578151	45578570	CpG: 56	419	56	292	26.7	69.7	1.1
chr1	45728932	45729480	CpG: 51	548	51	387	18.6	70.6	0.76
chr1	45738173	45738636	CpG: 33	463	33	258	14.3	55.7	0.92
chr1	45759750	45760390	CpG: 58	640	58	413	18.1	64.5	0.87
chr1	45788990	45789281	CpG: 27	291	27	193	18.6	66.3	0.85
chr1	45822177	45823169	CpG: 85	992	85	651	17.1	65.6	0.8
chr1	45860781	45861729	CpG: 85	948	85	640	17.9	67.5	0.8
chr1	45924338	45925667	CpG: 116	1329	116	843	17.5	63.4	0.88
chr1	45988820	45989101	CpG: 39	281	39	206	27.8	73.3	1.04
chr1	46041686	46042407	CpG: 80	721	80	459	22.2	63.7	1.14
chr1	46370713	46371716	CpG: 84	1003	84	642	16.7	64	0.82
chr1	46405276	46405519	CpG: 27	243	27	163	22.2	67.1	1
chr1	46441408	46441845	CpG: 34	437	34	275	15.6	62.9	0.79
chr1	46478495	46478752	CpG: 34	257	34	176	26.5	68.5	1.14
chr1	46540012	46541623	CpG: 149	1611	149	1120	18.5	69.5	0.81
chr1	46578926	46579423	CpG: 47	497	47	299	18.9	60.2	1.05
chr1	46632311	46632878	CpG: 71	567	71	418	25	73.7	0.93
chr1	46686373	46686930	CpG: 54	557	54	333	19.4	59.8	1.09
chr1	46704717	46705479	CpG: 72	762	72	450	18.9	59.1	1.08
chr1	46712823	46713024	CpG: 15	201	15	125	14.9	62.2	0.81
chr1	46723755	46724379	CpG: 48	624	48	357	15.4	57.2	0.94
chr1	46727380	46729708	CpG: 175	2328	175	1387	15	59.6	0.86
chr1	46771219	46771836	CpG: 58	617	58	340	18.8	55.1	1.24
chr1	46782162	46782719	CpG: 49	557	49	387	17.6	69.5	0.74
chr1	46842202	46842766	CpG: 51	564	51	383	18.1	67.9	0.79
chr1	46851167	46851554	CpG: 39	387	39	247	20.2	63.8	0.99
chr1	46854603	46855113	CpG: 45	510	45	354	17.6	69.4	0.77
chr1	46906261	46906982	CpG: 77	721	77	484	21.4	67.1	0.97
chr1	46956989	46957670	CpG: 72	681	72	465	21.1	68.3	0.91
chr1	47261813	47262220	CpG: 40	407	40	280	19.7	68.8	0.83
chr1	47463567	47464314	CpG: 66	747	66	431	17.7	57.7	1.06
chr1	47469091	47470784	CpG: 129	1693	129	958	15.2	56.6	0.95
chr1	47552294	47552798	CpG: 51	504	51	316	20.2	62.7	1.04
chr1	47571998	47573013	CpG: 88	1015	88	573	17.3	56.5	1.09
chr1	47654483	47655652	CpG: 118	1169	118	656	20.2	56.1	1.29
chr1	47671712	47671985	CpG: 20	273	20	166	14.7	60.8	0.8
chr1	47672248	47672972	CpG: 54	724	54	419	14.9	57.9	0.89
chr1	47675380	47678105	CpG: 268	2725	268	1728	19.7	63.4	0.98
chr1	47682299	47683607	CpG: 110	1308	110	766	16.8	58.6	0.99
chr1	47688226	47688539	CpG: 25	313	25	208	16	66.5	0.73
chr1	47746296	47746539	CpG: 28	243	28	159	23	65.4	1.08
chr1	47771486	47772104	CpG: 49	618	49	333	15.9	53.9	1.13
chr1	47831380	47831817	CpG: 37	437	37	284	16.9	65	0.81
chr1	47947081	47949106	CpG: 164	2025	164	1268	16.2	62.6	0.83
chr1	47963343	47963579	CpG: 35	236	35	179	29.7	75.8	1.04
chr1	48222457	48222731	CpG: 36	274	36	200	26.3	73	0.99
chr1	48232399	48232648	CpG: 20	249	20	154	16.1	61.8	0.84
chr1	48234718	48235563	CpG: 90	845	90	642	21.3	76	0.77
chr1	48709891	48710270	CpG: 28	379	28	235	14.8	62	0.81
chr1	49014958	49015397	CpG: 38	439	38	257	17.3	58.5	1.04
chr1	49137141	49137457	CpG: 27	316	27	216	17.1	68.4	0.74
chr1	50262004	50262433	CpG: 40	429	40	281	18.6	65.5	0.87
chr1	50286231	50286907	CpG: 71	676	71	487	21	72	0.81
chr1	50571254	50572123	CpG: 87	869	87	573	20	65.9	0.92
chr1	50653503	50654103	CpG: 43	600	43	400	14.3	66.7	0.65
chr1	50654471	50654690	CpG: 21	219	21	156	19.2	71.2	0.78
chr1	50655020	50655247	CpG: 18	227	18	145	15.9	63.9	0.85
chr1	50655584	50656013	CpG: 36	429	36	261	16.8	60.8	0.91
chr1	50656815	50664059	CpG: 480	7244	480	4281	13.3	59.1	0.76
chr1	50665025	50665831	CpG: 60	806	60	484	14.9	60	0.83
chr1	50666056	50666333	CpG: 23	277	23	188	16.6	67.9	0.72
chr1	51198035	51198658	CpG: 61	623	61	325	19.6	52.2	1.44
chr1	51206350	51208093	CpG: 145	1743	145	1068	16.6	61.3	0.88
chr1	51215899	51216624	CpG: 60	725	60	441	16.6	60.8	0.89
chr1	51474355	51475130	CpG: 71	775	71	477	18.3	61.5	0.97
chr1	51568685	51569177	CpG: 53	492	53	321	21.5	65.2	1.06
chr1	51582915	51583275	CpG: 38	360	38	260	21.1	72.2	0.85
chr1	51757135	51757804	CpG: 59	669	59	396	17.6	59.2	1.01
chr1	51967616	51968409	CpG: 69	793	69	552	17.4	69.6	0.72
chr1	52116766	52117527	CpG: 63	761	63	449	16.6	59	0.96
chr1	52228558	52229041	CpG: 50	483	50	318	20.7	65.8	0.99
chr1	52271040	52272093	CpG: 102	1053	102	672	19.4	63.8	0.95
chr1	52293334	52293712	CpG: 33	378	33	228	17.5	60.3	1
chr1	52294368	52294884	CpG: 46	516	46	345	17.8	66.9	0.8
chr1	52379988	52381092	CpG: 133	1104	133	790	24.1	71.6	0.94
chr1	52604099	52604769	CpG: 74	670	74	469	22.1	70	0.9
chr1	52606727	52607116	CpG: 45	389	45	279	23.1	71.7	0.9
chr1	52642455	52642893	CpG: 40	438	40	269	18.3	61.4	1
chr1	52790846	52792187	CpG: 120	1341	120	900	17.9	67.1	0.8
chr1	52840468	52841196	CpG: 91	728	91	518	25	71.2	0.99
chr1	52871217	52871891	CpG: 70	674	70	399	20.8	59.2	1.19
chr1	52936276	52936768	CpG: 54	492	54	341	22	69.3	0.94
chr1	52964611	52965016	CpG: 45	405	45	286	22.2	70.6	0.89
chr1	53080882	53081850	CpG: 112	968	112	653	23.1	67.5	1.02
chr1	53159205	53160111	CpG: 81	906	81	607	17.9	67	0.8
chr1	53165468	53166233	CpG: 64	765	64	518	16.7	67.7	0.73
chr1	53300160	53301562	CpG: 115	1402	115	914	16.4	65.2	0.78
chr1	53316692	53317271	CpG: 43	579	43	382	14.9	66	0.69
chr1	53330976	53331230	CpG: 18	254	18	170	14.2	66.9	0.64
chr1	53434897	53435403	CpG: 53	506	53	374	20.9	73.9	0.77
chr1	53458533	53458979	CpG: 41	446	41	290	18.4	65	0.89
chr1	53476547	53477230	CpG: 60	683	60	432	17.6	63.3	0.89
chr1	53514885	53515433	CpG: 83	548	83	410	30.3	74.8	1.08
chr1	53564275	53566084	CpG: 159	1809	159	1172	17.6	64.8	0.84
chr1	53676728	53677835	CpG: 105	1107	105	751	19	67.8	0.83
chr1	53697779	53698816	CpG: 90	1037	90	660	17.4	63.6	0.86
chr1	53975990	53977898	CpG: 214	1908	214	1326	22.4	69.5	0.93
chr1	54076346	54076850	CpG: 54	504	54	354	21.4	70.2	0.88
chr1	54127942	54128244	CpG: 32	302	32	209	21.2	69.2	0.89
chr1	54183645	54184531	CpG: 97	886	97	620	21.9	70	1.02
chr1	54291189	54291887	CpG: 55	698	55	450	15.8	64.5	0.76
chr1	54359952	54360166	CpG: 16	214	16	146	15	68.2	0.65
chr1	54438409	54438847	CpG: 42	438	42	291	19.2	66.4	0.87
chr1	54496284	54496607	CpG: 27	323	27	205	16.7	63.5	0.9
chr1	54594578	54594921	CpG: 24	343	24	218	14	63.6	0.7
chr1	54628989	54629196	CpG: 21	207	21	141	20.3	68.1	0.88
chr1	54643441	54645064	CpG: 163	1623	163	1035	20.1	63.8	1
chr1	54645261	54645588	CpG: 28	327	28	209	17.1	63.9	0.87
chr1	54712934	54713341	CpG: 39	407	39	293	19.2	72	0.76
chr1	54726481	54727875	CpG: 104	1394	104	875	14.9	62.8	0.76
chr1	54737611	54737979	CpG: 28	368	28	220	15.2	59.8	0.87
chr1	54780292	54781036	CpG: 71	744	71	545	19.1	73.3	0.71
chr1	54953933	54954441	CpG: 45	508	45	339	17.7	66.7	0.8
chr1	55002490	55002957	CpG: 48	467	48	305	20.6	65.3	0.98
chr1	55019330	55020107	CpG: 88	777	88	560	22.7	72.1	0.88
chr1	55038865	55039646	CpG: 80	781	80	557	20.5	71.3	0.81
chr1	55044253	55044560	CpG: 33	307	33	225	21.5	73.3	0.8
chr1	55125051	55125916	CpG: 107	865	107	621	24.7	71.8	0.96
chr1	55218675	55219434	CpG: 81	759	81	569	21.3	75	0.76
chr1	55235276	55235598	CpG: 33	322	33	234	20.5	72.7	0.79
chr1	55277648	55278603	CpG: 85	955	85	584	17.8	61.2	0.96
chr1	55453053	55454296	CpG: 124	1243	124	769	20	61.9	1.05
chr1	56715989	56716257	CpG: 34	268	34	195	25.4	72.8	0.96
chr1	56816690	56817705	CpG: 95	1015	95	656	18.7	64.6	0.9
chr1	56883251	56883925	CpG: 73	674	73	397	21.7	58.9	1.25
chr1	57660551	57663225	CpG: 204	2674	204	1650	15.3	61.7	0.8
chr1	58487860	58488683	CpG: 87	823	87	575	21.1	69.9	0.87
chr1	58784914	58785165	CpG: 28	251	28	169	22.3	67.3	1
chr1	58814601	58815883	CpG: 146	1282	146	855	22.8	66.7	1.02
chr1	59020049	59023528	CpG: 295	3479	295	2178	17	62.6	0.86
chr1	59052828	59053078	CpG: 28	250	28	175	22.4	70	0.93
chr1	59053539	59053782	CpG: 26	243	26	176	21.4	72.4	0.83
chr1	59054477	59054823	CpG: 40	346	40	236	23.1	68.2	1
chr1	59141899	59142488	CpG: 65	589	65	434	22.1	73.7	0.81
chr1	59384995	59385311	CpG: 39	316	39	230	24.7	72.8	0.97
chr1	59534690	59535382	CpG: 66	692	66	423	19.1	61.1	1.02
chr1	60053212	60053636	CpG: 49	424	49	306	23.1	72.2	0.92
chr1	60164860	60165171	CpG: 24	311	24	175	15.4	56.3	0.98
chr1	60311903	60312128	CpG: 23	225	23	158	20.4	70.2	0.83
chr1	61281230	61281870	CpG: 70	640	70	452	21.9	70.6	0.88
chr1	61288463	61289419	CpG: 97	956	97	646	20.3	67.6	0.89
chr1	61291940	61292559	CpG: 50	619	50	393	16.2	63.5	0.8
chr1	61315125	61315465	CpG: 26	340	26	193	15.3	56.8	0.97
chr1	61321341	61322152	CpG: 99	811	99	536	24.4	66.1	1.12
chr1	61892462	61892681	CpG: 25	219	25	154	22.8	70.3	0.92
chr1	61963235	61963530	CpG: 27	295	27	192	18.3	65.1	0.87
chr1	61980415	61981406	CpG: 89	991	89	632	18	63.8	0.88
chr1	62433143	62433534	CpG: 37	391	37	289	18.9	73.9	0.73
chr1	62556724	62557721	CpG: 103	997	103	712	20.7	71.4	0.81
chr1	62674239	62676255	CpG: 201	2016	201	1268	19.9	62.9	1.01
chr1	62925968	62926937	CpG: 113	969	113	664	23.3	68.5	0.99
chr1	63554982	63563059	CpG: 561	8077	561	4660	13.9	57.7	0.84
chr1	63567951	63568728	CpG: 66	777	66	527	17	67.8	0.74
chr1	63605697	63606409	CpG: 73	712	73	501	20.5	70.4	0.83
chr1	63831525	63832501	CpG: 104	976	104	688	21.3	70.5	0.87
chr1	64012053	64013367	CpG: 132	1314	132	880	20.1	67	0.9
chr1	64708142	64709202	CpG: 117	1060	117	737	22.1	69.5	0.91
chr1	64743946	64744192	CpG: 23	246	23	160	18.7	65	1.08
chr1	64982870	64983826	CpG: 93	956	93	598	19.5	62.6	0.99
chr1	65204043	65205202	CpG: 120	1159	120	748	20.7	64.5	1.01
chr1	65240860	65241416	CpG: 64	556	64	377	23	67.8	1
chr1	65304749	65305800	CpG: 112	1051	112	625	21.3	59.5	1.23
chr1	65306180	65306553	CpG: 28	373	28	233	15	62.5	0.78
chr1	65385629	65387486	CpG: 171	1857	171	1201	18.4	64.7	0.88
chr1	65492635	65493180	CpG: 57	545	57	357	20.9	65.5	0.98
chr1	65503999	65504437	CpG: 52	438	52	303	23.7	69.2	0.99
chr1	65547606	65548334	CpG: 67	728	67	471	18.4	64.7	0.88
chr1	65658444	65659292	CpG: 84	848	84	608	19.8	71.7	0.81
chr1	65763589	65764399	CpG: 88	810	88	581	21.7	71.7	0.85
chr1	66031028	66031506	CpG: 54	478	54	326	22.6	68.2	0.98
chr1	66771316	66771648	CpG: 35	332	35	222	21.1	66.9	0.95
chr1	66990667	66990881	CpG: 23	214	23	156	21.5	72.9	0.83
chr1	67163056	67163697	CpG: 53	641	53	403	16.5	62.9	0.84
chr1	67168271	67169071	CpG: 71	800	71	520	17.8	65	0.85
chr1	67291812	67292727	CpG: 84	915	84	589	18.4	64.4	0.89
chr1	67372978	67373303	CpG: 27	325	27	195	16.6	60	1.06
chr1	67545906	67546355	CpG: 62	449	62	343	27.6	76.4	0.95
chr1	67667723	67669414	CpG: 139	1691	139	1062	16.4	62.8	0.83
chr1	67923501	67924858	CpG: 138	1357	138	953	20.3	70.2	0.83
chr1	68070959	68071903	CpG: 86	944	86	586	18.2	62.1	0.96
chr1	68285231	68285593	CpG: 30	362	30	220	16.6	60.8	0.9
chr1	68288824	68289061	CpG: 21	237	21	147	17.7	62	0.93
chr1	68289842	68290062	CpG: 22	220	22	143	20	65	1.01
chr1	68401587	68401790	CpG: 22	203	22	147	21.7	72.4	0.84
chr1	68469227	68470216	CpG: 80	989	80	597	16.2	60.4	0.9
chr1	68734871	68735594	CpG: 70	723	70	452	19.4	62.5	0.99
chr1	69805555	69807083	CpG: 133	1528	133	999	17.4	65.4	0.82
chr1	70157631	70157858	CpG: 17	227	17	151	15	66.5	0.68
chr1	70443771	70444030	CpG: 28	259	28	174	21.6	67.2	0.96
chr1	70459888	70460148	CpG: 21	260	21	139	16.2	53.5	1.15
chr1	70592321	70593307	CpG: 84	986	84	635	17	64.4	0.82
chr1	70649210	70649679	CpG: 40	469	40	289	17.1	61.6	0.91
chr1	71284812	71286392	CpG: 142	1580	142	1055	18	66.8	0.81
chr1	71319074	71319371	CpG: 20	297	20	165	13.5	55.6	0.9
chr1	72521059	72522324	CpG: 86	1265	86	644	13.6	50.9	1.08
chr1	74436414	74436623	CpG: 24	209	24	145	23	69.4	0.99
chr1	75363405	75363942	CpG: 40	537	40	345	14.9	64.2	0.72
chr1	75368401	75368750	CpG: 28	349	28	205	16	58.7	0.93
chr1	75369311	75369535	CpG: 19	224	19	150	17	67	0.76
chr1	75373262	75374003	CpG: 55	741	55	447	14.8	60.3	0.83
chr1	75374586	75375466	CpG: 81	880	81	610	18.4	69.3	0.79
chr1	75853042	75853396	CpG: 34	354	34	242	19.2	68.4	0.88
chr1	75853966	75854953	CpG: 72	987	72	575	14.6	58.3	0.86
chr1	75962504	75963318	CpG: 66	814	66	497	16.2	61.1	0.87
chr1	76035124	76035491	CpG: 30	367	30	237	16.3	64.6	0.79
chr1	76312735	76313241	CpG: 39	506	39	286	15.4	56.5	0.97
chr1	77105699	77107122	CpG: 112	1423	112	908	15.7	63.8	0.77
chr1	77457584	77457840	CpG: 23	256	23	156	18	60.9	0.97
chr1	77519902	77520812	CpG: 103	910	103	652	22.6	71.6	0.88
chr1	77920805	77922006	CpG: 102	1201	102	711	17	59.2	1.02
chr1	77997431	77998238	CpG: 78	807	78	558	19.3	69.1	0.82
chr1	78049954	78050195	CpG: 21	241	21	170	17.4	70.5	0.76
chr1	78126969	78127261	CpG: 33	292	33	215	22.6	73.6	0.86
chr1	78216891	78217193	CpG: 23	302	23	165	15.2	54.6	1.02
chr1	78217351	78217869	CpG: 51	518	51	302	19.7	58.3	1.22
chr1	78284165	78284749	CpG: 66	584	66	407	22.6	69.7	0.95
chr1	78729212	78730104	CpG: 70	892	70	560	15.7	62.8	0.8
chr1	79244869	79245125	CpG: 33	256	33	182	25.8	71.1	1.04
chr1	82038586	82041636	CpG: 274	3050	274	1973	18	64.7	0.87
chr1	84098855	84099426	CpG: 50	571	50	409	17.5	71.6	0.69
chr1	84236811	84237820	CpG: 87	1009	87	670	17.2	66.4	0.78
chr1	84315734	84316849	CpG: 111	1115	111	738	19.9	66.2	0.91
chr1	84536696	84537494	CpG: 77	798	77	553	19.3	69.3	0.81
chr1	84717520	84717938	CpG: 40	418	40	254	19.1	60.8	1.07
chr1	84743932	84745079	CpG: 98	1147	98	689	17.1	60.1	0.96
chr1	84812413	84812932	CpG: 45	519	45	287	17.3	55.3	1.15
chr1	84858909	84859354	CpG: 41	445	41	307	18.4	69	0.78
chr1	84928193	84929162	CpG: 95	969	95	620	19.6	64	0.99
chr1	84992606	84992926	CpG: 25	320	25	184	15.6	57.5	0.96
chr1	85130947	85131775	CpG: 89	828	89	558	21.5	67.4	0.95
chr1	85235173	85236023	CpG: 89	850	89	594	20.9	69.9	0.86
chr1	85236472	85236755	CpG: 32	283	32	181	22.6	64	1.12
chr1	85286097	85287143	CpG: 114	1046	114	786	21.8	75.1	0.78
chr1	85438406	85440238	CpG: 178	1832	178	1227	19.4	67	0.87
chr1	85497289	85498112	CpG: 74	823	74	564	18	68.5	0.77
chr1	85514453	85515123	CpG: 78	670	78	467	23.3	69.7	0.96
chr1	85702528	85703756	CpG: 128	1228	128	790	20.8	64.3	1.01
chr1	85814817	85815523	CpG: 73	706	73	430	20.7	60.9	1.13
chr1	85818950	85819828	CpG: 100	878	100	613	22.8	69.8	0.97
chr1	85854288	85854656	CpG: 47	368	47	280	25.5	76.1	0.88
chr1	85946629	85946841	CpG: 23	212	23	130	21.7	61.3	1.16
chr1	86393866	86395459	CpG: 106	1593	106	991	13.3	62.2	0.69
chr1	86634154	86634671	CpG: 47	517	47	337	18.2	65.2	0.86
chr1	86791256	86791842	CpG: 45	586	45	374	15.4	63.8	0.76
chr1	86942463	86943603	CpG: 118	1140	118	751	20.7	65.9	0.96
chr1	87152750	87153802	CpG: 101	1052	101	679	19.2	64.5	0.97
chr1	87370131	87371103	CpG: 78	972	78	637	16	65.5	0.75
chr1	87389741	87390005	CpG: 20	264	20	161	15.2	61	0.83
chr1	87390280	87390574	CpG: 23	294	23	190	15.6	64.6	0.75
chr1	87566390	87567730	CpG: 122	1340	122	819	18.2	61.1	0.98
chr1	87569956	87570472	CpG: 36	516	36	301	14	58.3	0.82
chr1	87573423	87573840	CpG: 56	417	56	311	26.9	74.6	0.97
chr1	88700871	88701348	CpG: 50	477	50	300	21	62.9	1.06
chr1	88922182	88923246	CpG: 104	1064	104	714	19.5	67.1	0.88
chr1	89129551	89129979	CpG: 44	428	44	267	20.6	62.4	1.07
chr1	89230622	89231192	CpG: 52	570	52	374	18.2	65.6	0.86
chr1	89762398	89763574	CpG: 121	1176	121	789	20.6	67.1	0.92
chr1	89870818	89871880	CpG: 123	1062	123	739	23.2	69.6	0.96
chr1	90001332	90001761	CpG: 30	429	30	253	14	59	0.86
chr1	90058777	90059810	CpG: 106	1033	106	682	20.5	66	0.94
chr1	90081427	90082194	CpG: 62	767	62	527	16.2	68.7	0.69
chr1	90232987	90233825	CpG: 90	838	90	550	21.5	65.6	1
chr1	90944690	90945359	CpG: 67	669	67	449	20	67.1	0.9
chr1	90948992	90949289	CpG: 30	297	30	205	20.2	69	0.86
chr1	90954685	90954952	CpG: 20	267	20	163	15	61	0.82
chr1	90955097	90955445	CpG: 26	348	26	198	14.9	56.9	0.93
chr1	90955733	90957128	CpG: 140	1395	140	848	20.1	60.8	1.09
chr1	90957744	90958165	CpG: 36	421	36	263	17.1	62.5	0.94
chr1	90961727	90961988	CpG: 19	261	19	155	14.6	59.4	0.83
chr1	90963077	90965392	CpG: 147	2315	147	1313	12.7	56.7	0.79
chr1	91073567	91074479	CpG: 86	912	86	634	18.9	69.5	0.78
chr1	91088837	91089978	CpG: 106	1141	106	775	18.6	67.9	0.81
chr1	91131710	91132151	CpG: 46	441	46	308	20.9	69.8	0.9
chr1	91259746	91260395	CpG: 71	649	71	444	21.9	68.4	0.96
chr1	91642464	91642978	CpG: 62	514	62	376	24.1	73.2	0.92
chr1	91738851	91739587	CpG: 72	736	72	469	19.6	63.7	0.97
chr1	91773611	91774032	CpG: 38	421	38	268	18.1	63.7	0.89
chr1	91784417	91784650	CpG: 20	233	20	166	17.2	71.2	0.68
chr1	91784924	91785244	CpG: 24	320	24	194	15	60.6	0.83
chr1	92123501	92124673	CpG: 130	1172	130	818	22.2	69.8	0.91
chr1	92187306	92187574	CpG: 22	268	22	164	16.4	61.2	0.89
chr1	92267955	92268552	CpG: 68	597	68	414	22.8	69.3	0.95
chr1	92318407	92319068	CpG: 52	661	52	420	15.7	63.5	0.78
chr1	92456026	92456270	CpG: 21	244	21	155	17.2	63.5	0.85
chr1	92536761	92537514	CpG: 72	753	72	510	19.1	67.7	0.85
chr1	92718495	92725197	CpG: 491	6702	491	4236	14.7	63.2	0.73
chr1	93022526	93023684	CpG: 107	1158	107	742	18.5	64.1	0.9
chr1	93070086	93070710	CpG: 55	624	55	397	17.6	63.6	0.89
chr1	93199100	93200342	CpG: 140	1242	140	872	22.5	70.2	0.92
chr1	93317146	93317620	CpG: 45	474	45	299	19	63.1	0.95
chr1	93418020	93419059	CpG: 102	1039	102	692	19.6	66.6	0.89
chr1	93583806	93584528	CpG: 64	722	64	429	17.7	59.4	1.01
chr1	93686224	93687112	CpG: 100	888	100	643	22.5	72.4	0.86
chr1	93918909	93920092	CpG: 116	1183	116	778	19.6	65.8	0.91
chr1	94084432	94085674	CpG: 149	1242	149	850	24	68.4	1.03
chr1	94085905	94086216	CpG: 25	311	25	183	16.1	58.8	0.93
chr1	94117095	94117410	CpG: 35	315	35	199	22.2	63.2	1.13
chr1	94146957	94148055	CpG: 132	1098	132	757	24	68.9	1.02
chr1	94475278	94475932	CpG: 73	654	73	381	22.3	58.3	1.38
chr1	94485494	94486105	CpG: 93	611	93	462	30.4	75.6	1.09
chr1	94656113	94656990	CpG: 90	877	90	553	20.5	63.1	1.03
chr1	94779425	94780639	CpG: 102	1214	102	785	16.8	64.7	0.8
chr1	95058190	95058907	CpG: 72	717	72	475	20.1	66.2	0.92
chr1	95164425	95165704	CpG: 137	1279	137	884	21.4	69.1	0.9
chr1	95310839	95311139	CpG: 29	300	29	177	19.3	59	1.12
chr1	95355338	95356160	CpG: 94	822	94	551	22.9	67	1.02
chr1	95472313	95472730	CpG: 43	417	43	302	20.6	72.4	0.8
chr1	96959690	96960194	CpG: 65	504	65	363	25.8	72	1
chr1	98158777	98159312	CpG: 47	535	47	330	17.6	61.7	0.96
chr1	98283554	98284298	CpG: 73	744	73	488	19.6	65.6	0.94
chr1	98291589	98292571	CpG: 91	982	91	671	18.5	68.3	0.8
chr1	98899460	98900299	CpG: 92	839	92	613	21.9	73.1	0.82
chr1	99242520	99243556	CpG: 95	1036	95	646	18.3	62.4	0.96
chr1	99502570	99502923	CpG: 31	353	31	237	17.6	67.1	0.8
chr1	100088008	100088597	CpG: 63	589	63	414	21.4	70.3	0.87
chr1	100207885	100208658	CpG: 70	773	70	524	18.1	67.8	0.84
chr1	100276070	100276992	CpG: 106	922	106	625	23	67.8	1
chr1	100370718	100371342	CpG: 45	624	45	379	14.4	60.7	0.79
chr1	100451354	100451686	CpG: 38	332	38	238	22.9	71.7	0.92
chr1	100504220	100504587	CpG: 36	367	36	242	19.6	65.9	0.9
chr1	100590297	100591487	CpG: 92	1190	92	733	15.5	61.6	0.82
chr1	100777059	100778473	CpG: 134	1414	134	904	19	63.9	0.93
chr1	101133176	101133420	CpG: 21	244	21	156	17.2	63.9	0.84
chr1	101134137	101134396	CpG: 32	259	32	183	24.7	70.7	1.01
chr1	101263905	101264268	CpG: 31	363	31	236	17.1	65	0.81
chr1	101474373	101474656	CpG: 26	283	26	195	18.4	68.9	0.78
chr1	101475033	101475333	CpG: 35	300	35	197	23.3	65.7	1.15
chr1	103841075	103841501	CpG: 33	426	33	244	15.5	57.3	0.94
chr1	106424916	106425377	CpG: 37	461	37	296	16.1	64.2	0.78
chr1	107400728	107401933	CpG: 116	1205	116	805	19.3	66.8	0.87
chr1	107484412	107485986	CpG: 134	1574	134	944	17	60	0.95
chr1	107824755	107824965	CpG: 22	210	22	146	21	69.5	0.87
chr1	108308774	108309364	CpG: 78	590	78	426	26.4	72.2	1.01
chr1	108536750	108537036	CpG: 25	286	25	185	17.5	64.7	0.84
chr1	108543923	108544724	CpG: 95	801	95	597	23.7	74.5	0.85
chr1	108616853	108617395	CpG: 51	542	51	362	18.8	66.8	0.84
chr1	108765272	108765814	CpG: 51	542	51	362	18.8	66.8	0.84
chr1	108904061	108904735	CpG: 73	674	73	413	21.7	61.3	1.16
chr1	109005116	109005901	CpG: 95	785	95	530	24.2	67.5	1.07
chr1	109036311	109036684	CpG: 36	373	36	244	19.3	65.4	0.91
chr1	109090541	109091345	CpG: 79	804	79	541	19.7	67.3	0.87
chr1	109221067	109221561	CpG: 61	494	61	364	24.7	73.7	0.97
chr1	109307204	109307788	CpG: 71	584	71	402	24.3	68.8	1.03
chr1	109385378	109386555	CpG: 102	1177	102	725	17.3	61.6	0.91
chr1	109420102	109420355	CpG: 24	253	24	158	19	62.5	0.97
chr1	109434711	109435155	CpG: 44	444	44	290	19.8	65.3	0.94
chr1	109444186	109444907	CpG: 74	721	74	487	20.5	67.5	0.91
chr1	109457618	109458134	CpG: 48	516	48	320	18.6	62	0.97
chr1	109557965	109558621	CpG: 58	656	58	430	17.7	65.5	0.82
chr1	109593468	109594246	CpG: 78	778	78	477	20.1	61.3	1.09
chr1	109602577	109603223	CpG: 65	646	65	426	20.1	65.9	0.95
chr1	109625836	109626049	CpG: 16	213	16	143	15	67.1	0.67
chr1	109627233	109627730	CpG: 48	497	48	326	19.3	65.6	0.9
chr1	109741597	109742417	CpG: 109	820	109	594	26.6	72.4	1.01
chr1	109770171	109771093	CpG: 68	922	68	578	14.8	62.7	0.75
chr1	109810485	109811647	CpG: 118	1162	118	812	20.3	69.9	0.83
chr1	109828153	109828426	CpG: 30	273	30	196	22	71.8	0.88
chr1	109838068	109838466	CpG: 38	398	38	286	19.1	71.9	0.74
chr1	109853477	109854028	CpG: 68	551	68	371	24.7	67.3	1.09
chr1	109892562	109893113	CpG: 53	551	53	357	19.2	64.8	0.93
chr1	109963987	109964239	CpG: 23	252	23	169	18.3	67.1	0.82
chr1	109987484	109987687	CpG: 16	203	16	142	15.8	70	0.65
chr1	110000064	110000650	CpG: 50	586	50	387	17.1	66	0.8
chr1	110012104	110012479	CpG: 27	375	27	262	14.4	69.9	0.61
chr1	110031761	110032137	CpG: 32	376	32	260	17	69.1	0.72
chr1	110083874	110084829	CpG: 93	955	93	643	19.5	67.3	0.86
chr1	110254666	110255412	CpG: 63	746	63	421	16.9	56.4	1.08
chr1	110328771	110329549	CpG: 64	778	64	449	16.5	57.7	0.99
chr1	110378722	110379465	CpG: 59	743	59	470	15.9	63.3	0.8
chr1	110411788	110414826	CpG: 264	3038	264	1960	17.4	64.5	0.83
chr1	110428051	110429007	CpG: 101	956	101	644	21.1	67.4	0.93
chr1	110474333	110474862	CpG: 38	529	38	354	14.4	66.9	0.68
chr1	110494511	110495787	CpG: 140	1276	140	905	21.9	70.9	0.87
chr1	110553779	110556317	CpG: 262	2538	262	1693	20.6	66.7	0.93
chr1	110567188	110567535	CpG: 31	347	31	215	17.9	62	0.93
chr1	110681917	110682147	CpG: 18	230	18	146	15.7	63.5	0.78
chr1	110682339	110684323	CpG: 165	1984	165	1167	16.6	58.8	0.97
chr1	110751415	110752063	CpG: 67	648	67	412	20.7	63.6	1.04
chr1	110899589	110899885	CpG: 33	296	33	222	22.3	75	0.79
chr1	110950506	110951709	CpG: 109	1203	109	771	18.1	64.1	0.89
chr1	111017767	111019460	CpG: 190	1693	190	1172	22.4	69.2	0.94
chr1	111124746	111124956	CpG: 16	210	16	129	15.2	61.4	0.81
chr1	111307404	111308530	CpG: 87	1126	87	651	15.5	57.8	0.93
chr1	111483750	111484826	CpG: 90	1076	90	698	16.7	64.9	0.8
chr1	111547836	111548826	CpG: 96	990	96	724	19.4	73.1	0.73
chr1	111614934	111615376	CpG: 36	442	36	297	16.3	67.2	0.72
chr1	111690661	111691062	CpG: 30	401	30	256	15	63.8	0.73
chr1	111792827	111793725	CpG: 68	898	68	562	15.1	62.6	0.77
chr1	111859707	111860113	CpG: 32	406	32	278	15.8	68.5	0.68
chr1	111963727	111964360	CpG: 56	633	56	357	17.7	56.4	1.12
chr1	112082575	112084800	CpG: 170	2225	170	1364	15.3	61.3	0.82
chr1	112099564	112100515	CpG: 89	951	89	631	18.7	66.4	0.86
chr1	112325991	112326908	CpG: 87	917	87	590	19	64.3	0.92
chr1	112333082	112335296	CpG: 189	2214	189	1362	17.1	61.5	0.9
chr1	112740018	112740636	CpG: 46	618	46	409	14.9	66.2	0.68
chr1	112810367	112810677	CpG: 26	310	26	200	16.8	64.5	0.81
chr1	112845933	112846515	CpG: 60	582	60	410	20.6	70.4	0.84
chr1	112852336	112853824	CpG: 144	1488	144	1040	19.4	69.9	0.8
chr1	112963114	112964094	CpG: 76	980	76	601	15.5	61.3	0.83
chr1	113018998	113019620	CpG: 77	622	77	461	24.8	74.1	0.9
chr1	113050865	113051721	CpG: 69	856	69	550	16.1	64.3	0.78
chr1	113058408	113059672	CpG: 113	1264	113	854	17.9	67.6	0.78
chr1	113062991	113063288	CpG: 35	297	35	226	23.6	76.1	0.82
chr1	113067096	113067310	CpG: 20	214	20	147	18.7	68.7	0.81
chr1	113087855	113088695	CpG: 85	840	85	583	20.2	69.4	0.84
chr1	113193665	113194330	CpG: 71	665	71	460	21.4	69.2	0.89
chr1	113299509	113299729	CpG: 17	220	17	144	15.5	65.5	0.72
chr1	113299889	113300859	CpG: 100	970	100	648	20.6	66.8	0.93
chr1	113417114	113417783	CpG: 57	669	57	432	17	64.6	0.82
chr1	113542996	113543268	CpG: 21	272	21	173	15.4	63.6	0.77
chr1	113734103	113735593	CpG: 137	1490	137	928	18.4	62.3	0.96
chr1	114103037	114103795	CpG: 80	758	80	517	21.1	68.2	0.91
chr1	114155896	114156823	CpG: 97	927	97	623	20.9	67.2	0.93
chr1	114248977	114249547	CpG: 61	570	61	384	21.4	67.4	1
chr1	114273488	114274422	CpG: 78	934	78	578	16.7	61.9	0.87
chr1	114496659	114498195	CpG: 155	1536	155	1091	20.2	71	0.8
chr1	114498409	114498708	CpG: 25	299	25	187	16.7	62.5	0.87
chr1	114854583	114855787	CpG: 112	1204	112	680	18.6	56.5	1.17
chr1	115013762	115014508	CpG: 73	746	73	519	19.6	69.6	0.84
chr1	115124598	115124985	CpG: 35	387	35	247	18.1	63.8	0.9
chr1	115198971	115199465	CpG: 37	494	37	293	15	59.3	0.86
chr1	115433373	115434107	CpG: 64	734	64	448	17.4	61	0.94
chr1	115681690	115682855	CpG: 103	1165	103	814	17.7	69.9	0.74
chr1	115985903	115987084	CpG: 133	1181	133	841	22.5	71.2	0.89
chr1	116172333	116172826	CpG: 48	493	48	321	19.5	65.1	0.92
chr1	116181882	116183887	CpG: 209	2005	209	1357	20.8	67.7	0.91
chr1	116320280	116321060	CpG: 81	780	81	537	20.8	68.8	0.88
chr1	116496187	116496506	CpG: 38	319	38	233	23.8	73	0.9
chr1	116511680	116512069	CpG: 25	389	25	252	12.9	64.8	0.61
chr1	116512360	116512783	CpG: 41	423	41	299	19.4	70.7	0.79
chr1	116716814	116718336	CpG: 135	1522	135	982	17.7	64.5	0.86
chr1	116762705	116763065	CpG: 44	360	44	251	24.4	69.7	1.01
chr1	116878565	116878822	CpG: 30	257	30	197	23.3	76.7	0.79
chr1	116914483	116915406	CpG: 85	923	85	580	18.4	62.8	0.95
chr1	117011347	117012144	CpG: 80	797	80	477	20.1	59.8	1.12
chr1	117085906	117086150	CpG: 22	244	22	166	18	68	0.81
chr1	117253726	117254975	CpG: 124	1249	124	791	19.9	63.3	1.01
chr1	117288772	117289168	CpG: 44	396	44	288	22.2	72.7	0.84
chr1	117403911	117404793	CpG: 64	882	64	538	14.5	61	0.78
chr1	117465703	117466671	CpG: 98	968	98	646	20.2	66.7	0.91
chr1	117710697	117711968	CpG: 145	1271	145	867	22.8	68.2	0.98
chr1	117949481	117951193	CpG: 136	1712	136	1103	15.9	64.4	0.77
chr1	118273363	118274243	CpG: 73	880	73	565	16.6	64.2	0.8
chr1	118529339	118529620	CpG: 23	281	23	178	16.4	63.3	0.82
chr1	119323908	119324161	CpG: 36	253	36	175	28.5	69.2	1.19
chr1	119328305	119328715	CpG: 35	410	35	256	17.1	62.4	0.88
chr1	119331342	119332235	CpG: 84	893	84	592	18.8	66.3	0.88
chr1	119333514	119333719	CpG: 19	205	19	125	18.5	61	1
chr1	119337189	119337510	CpG: 36	321	36	222	22.4	69.2	0.94
chr1	119344579	119344977	CpG: 32	398	32	247	16.1	62.1	0.85
chr1	119345344	119345862	CpG: 42	518	42	343	16.2	66.2	0.74
chr1	119350667	119352843	CpG: 176	2176	176	1367	16.2	62.8	0.82
chr1	119484397	119484934	CpG: 47	537	47	326	17.5	60.7	0.96
chr1	119671749	119672058	CpG: 25	309	25	201	16.2	65	0.77
chr1	119966825	119968149	CpG: 127	1324	127	846	19.2	63.9	0.94
chr1	119991900	119992774	CpG: 78	874	78	558	17.8	63.8	0.88
chr1	120056367	120057022	CpG: 56	655	56	438	17.1	66.9	0.77
chr1	120197332	120197598	CpG: 21	266	21	181	15.8	68	0.69
chr1	120240536	120240743	CpG: 22	207	22	138	21.3	66.7	0.96
chr1	120412871	120413963	CpG: 108	1092	108	756	19.8	69.2	0.84
chr1	120637484	120640914	CpG: 264	3430	264	2209	15.4	64.4	0.76
chr1	120706221	120706599	CpG: 42	378	42	255	22.2	67.5	0.98
chr1	120707494	120707919	CpG: 40	425	40	253	18.8	59.5	1.07
chr1	120726701	120727604	CpG: 88	903	88	629	19.5	69.7	0.8
chr1	120839307	120840580	CpG: 132	1273	132	797	20.7	62.6	1.1
chr1	120962380	120963048	CpG: 75	668	75	482	22.5	72.2	0.87
chr1	141560274	141560761	CpG: 46	487	46	337	18.9	69.2	0.8
chr1	141832077	141832564	CpG: 38	487	38	330	15.6	67.8	0.69
chr1	142111681	142112032	CpG: 29	351	29	251	16.5	71.5	0.65
chr1	142308816	142309198	CpG: 28	382	28	266	14.7	69.6	0.63
chr1	142438709	142439048	CpG: 24	339	24	224	14.2	66.1	0.74
chr1	142455341	142455661	CpG: 22	320	22	214	13.8	66.9	0.62
chr1	142478562	142478860	CpG: 29	298	29	191	19.5	64.1	1.06
chr1	142534918	142536472	CpG: 141	1554	141	995	18.1	64	0.89
chr1	142624078	142627497	CpG: 262	3419	262	2202	15.3	64.4	0.75
chr1	143012250	143012839	CpG: 43	589	43	369	14.6	62.6	0.75
chr1	143022746	143023135	CpG: 32	389	32	245	16.5	63	0.9
chr1	143051077	143052646	CpG: 140	1569	140	992	17.8	63.2	0.9
chr1	143192479	143193068	CpG: 43	589	43	370	14.6	62.8	0.75
chr1	143202975	143203364	CpG: 33	389	33	246	17	63.2	0.92
chr1	143231326	143232860	CpG: 141	1534	141	1012	18.4	66	0.85
chr1	143245060	143245387	CpG: 23	327	23	212	14.1	64.8	0.77
chr1	143304691	143305590	CpG: 86	899	86	605	19.1	67.3	0.87
chr1	143642696	143643983	CpG: 116	1287	116	831	18	64.6	0.87
chr1	143751097	143751537	CpG: 42	440	42	291	19.1	66.1	0.87
chr1	143786840	143787202	CpG: 41	362	41	262	22.7	72.4	0.87
chr1	143807750	143808141	CpG: 32	391	32	235	16.4	60.1	0.91
chr1	143850829	143851301	CpG: 61	472	61	329	25.8	69.7	1.06
chr1	143920301	143921432	CpG: 113	1131	113	782	20	69.1	0.84
chr1	144093773	144094097	CpG: 27	324	27	216	16.7	66.7	0.81
chr1	144096646	144096894	CpG: 24	248	24	160	19.4	64.5	0.99
chr1	144126768	144127065	CpG: 26	297	26	187	17.5	63	0.92
chr1	144181598	144182030	CpG: 31	432	31	255	14.4	59	0.83
chr1	144184337	144186059	CpG: 130	1722	130	1119	15.1	65	0.72
chr1	144188379	144188836	CpG: 33	457	33	273	14.4	59.7	0.81
chr1	144218945	144219288	CpG: 26	343	26	198	15.2	57.7	1.01
chr1	144227395	144227994	CpG: 48	599	48	372	16	62.1	0.86
chr1	144286487	144287576	CpG: 82	1089	82	693	15.1	63.6	0.75
chr1	144300492	144300892	CpG: 40	400	40	277	20	69.2	0.84
chr1	144322036	144322500	CpG: 47	464	47	300	20.3	64.7	0.97
chr1	144322627	144322876	CpG: 19	249	19	151	15.3	60.6	0.85
chr1	144425323	144425560	CpG: 17	237	17	157	14.3	66.2	0.65
chr1	144537848	144538581	CpG: 67	733	67	494	18.3	67.4	0.81
chr1	144655912	144656274	CpG: 26	362	26	219	14.4	60.5	0.79
chr1	144656613	144656956	CpG: 28	343	28	220	16.3	64.1	0.8
chr1	144674789	144675062	CpG: 24	273	24	183	17.6	67	0.8
chr1	144690578	144691336	CpG: 60	758	60	471	15.8	62.1	0.83
chr1	144702169	144702561	CpG: 36	392	36	258	18.4	65.8	0.85
chr1	144703228	144703441	CpG: 16	213	16	139	15	65.3	0.76
chr1	144787876	144788730	CpG: 66	854	66	546	15.5	63.9	0.76
chr1	144790725	144791485	CpG: 78	760	78	539	20.5	70.9	0.82
chr1	144793167	144794177	CpG: 92	1010	92	690	18.2	68.3	0.8
chr1	144799561	144799844	CpG: 26	283	26	174	18.4	61.5	0.99
chr1	144801704	144801928	CpG: 18	224	18	137	16.1	61.2	0.88
chr1	144802491	144802782	CpG: 23	291	23	181	15.8	62.2	0.84
chr1	144988912	144989179	CpG: 25	267	25	182	18.7	68.2	0.81
chr1	145010611	145011063	CpG: 37	452	37	274	16.4	60.6	0.9
chr1	145016474	145016699	CpG: 19	225	19	145	16.9	64.4	0.82
chr1	145016914	145017884	CpG: 71	970	71	583	14.6	60.1	0.82
chr1	145018100	145018388	CpG: 25	288	25	184	17.4	63.9	0.87
chr1	145018952	145019201	CpG: 20	249	20	160	16.1	64.3	0.78
chr1	145022936	145023300	CpG: 28	364	28	230	15.4	63.2	0.87
chr1	145110094	145111125	CpG: 92	1031	92	685	17.8	66.4	0.81
chr1	145116246	145116476	CpG: 34	230	34	168	29.6	73	1.15
chr1	145180713	145181902	CpG: 101	1189	101	735	17	61.8	0.89
chr1	145537873	145538499	CpG: 75	626	75	475	24	75.9	0.86
chr1	145608466	145609542	CpG: 80	1076	80	697	14.9	64.8	0.71
chr1	145846762	145847106	CpG: 31	344	31	218	18	63.4	0.9
chr1	145866978	145867711	CpG: 68	733	68	496	18.6	67.7	0.81
chr1	145952890	145953252	CpG: 26	362	26	219	14.4	60.5	0.79
chr1	145953591	145953934	CpG: 28	343	28	220	16.3	64.1	0.8
chr1	145971790	145972063	CpG: 24	273	24	183	17.6	67	0.8
chr1	145987578	145988336	CpG: 60	758	60	471	15.8	62.1	0.83
chr1	145999180	145999572	CpG: 37	392	37	258	18.9	65.8	0.87
chr1	146000286	146000499	CpG: 16	213	16	139	15	65.3	0.76
chr1	146084979	146085833	CpG: 66	854	66	546	15.5	63.9	0.76
chr1	146087828	146088588	CpG: 78	760	78	539	20.5	70.9	0.82
chr1	146090270	146091280	CpG: 93	1010	93	691	18.4	68.4	0.8
chr1	146096665	146096948	CpG: 26	283	26	174	18.4	61.5	0.99
chr1	146098803	146099027	CpG: 18	224	18	137	16.1	61.2	0.88
chr1	146099590	146099881	CpG: 23	291	23	181	15.8	62.2	0.84
chr1	146184780	146185539	CpG: 59	759	59	477	15.5	62.8	0.8
chr1	146202073	146202375	CpG: 25	302	25	192	16.6	63.6	0.91
chr1	146203639	146203927	CpG: 21	288	21	189	14.6	65.6	0.7
chr1	146219483	146219789	CpG: 26	306	26	201	17	65.7	0.79
chr1	146241845	146242208	CpG: 29	363	29	231	16	63.6	0.79
chr1	146248690	146249097	CpG: 32	407	32	244	15.7	60	0.88
chr1	146256276	146256718	CpG: 35	442	35	293	15.8	66.3	0.72
chr1	146273524	146273794	CpG: 19	270	19	163	14.1	60.4	0.82
chr1	146292791	146293012	CpG: 16	221	16	135	14.5	61.1	0.8
chr1	146301298	146301637	CpG: 24	339	24	224	14.2	66.1	0.74
chr1	146341172	146341470	CpG: 29	298	29	191	19.5	64.1	1.06
chr1	146397542	146399102	CpG: 139	1560	139	994	17.8	63.7	0.88
chr1	146460434	146460754	CpG: 26	320	26	210	16.2	65.6	0.86
chr1	146463889	146464161	CpG: 22	272	22	177	16.2	65.1	0.77
chr1	146466555	146467402	CpG: 61	847	61	538	14.4	63.5	0.72
chr1	146542912	146543351	CpG: 51	439	51	302	23.2	68.8	1
chr1	146607733	146608073	CpG: 29	340	29	230	17.1	67.6	0.87
chr1	146611213	146611485	CpG: 22	272	22	177	16.2	65.1	0.77
chr1	146613869	146614716	CpG: 60	847	60	539	14.2	63.6	0.7
chr1	146822264	146823250	CpG: 95	986	95	667	19.3	67.6	0.86
chr1	146865033	146865881	CpG: 65	848	65	546	15.3	64.4	0.74
chr1	146868292	146868574	CpG: 22	282	22	169	15.6	59.9	0.87
chr1	146871711	146872044	CpG: 28	333	28	193	16.8	58	1.08
chr1	147027075	147027923	CpG: 63	848	63	546	14.9	64.4	0.72
chr1	147030321	147030603	CpG: 22	282	22	169	15.6	59.9	0.87
chr1	147033867	147034072	CpG: 20	205	20	132	19.5	64.4	0.99
chr1	147120620	147122385	CpG: 202	1765	202	1205	22.9	68.3	1.04
chr1	147131155	147131808	CpG: 46	653	46	426	14.1	65.2	0.67
chr1	147168348	147169827	CpG: 122	1479	122	975	16.5	65.9	0.76
chr1	147170057	147170282	CpG: 17	225	17	135	15.1	60	0.84
chr1	147404166	147405023	CpG: 75	857	75	577	17.5	67.3	0.78
chr1	147412832	147413321	CpG: 33	489	33	303	13.5	62	0.71
chr1	147414769	147414998	CpG: 19	229	19	153	16.6	66.8	0.75
chr1	147415874	147416129	CpG: 19	255	19	158	14.9	62	0.78
chr1	147422730	147423295	CpG: 46	565	46	341	16.3	60.4	0.89
chr1	147429013	147429239	CpG: 20	226	20	148	17.7	65.5	0.83
chr1	147490982	147491266	CpG: 22	284	22	182	15.5	64.1	0.78
chr1	147497395	147497821	CpG: 30	426	30	272	14.1	63.8	0.69
chr1	147527625	147527873	CpG: 24	248	24	174	19.4	70.2	0.79
chr1	147553436	147554397	CpG: 67	961	67	551	13.9	57.3	0.85
chr1	147599617	147600013	CpG: 35	396	35	256	17.7	64.6	0.85
chr1	147600409	147600735	CpG: 30	326	30	206	18.4	63.2	0.92
chr1	147645822	147646683	CpG: 78	861	78	565	18.1	65.6	0.84
chr1	147665449	147665874	CpG: 42	425	42	253	19.8	59.5	1.12
chr1	147666522	147667142	CpG: 56	620	56	393	18.1	63.4	0.9
chr1	147777559	147777761	CpG: 18	202	18	131	17.8	64.9	0.85
chr1	147780895	147781216	CpG: 25	321	25	213	15.6	66.4	0.82
chr1	147842572	147844129	CpG: 134	1557	134	989	17.2	63.5	0.86
chr1	147872206	147872527	CpG: 28	321	28	205	17.4	63.9	0.92
chr1	147882442	147883031	CpG: 43	589	43	369	14.6	62.6	0.75
chr1	147913227	147913475	CpG: 23	248	23	174	18.5	70.2	0.76
chr1	147938615	147940036	CpG: 94	1421	94	818	13.2	57.6	0.8
chr1	147985166	147985542	CpG: 34	376	34	244	18.1	64.9	0.86
chr1	147985938	147986264	CpG: 30	326	30	206	18.4	63.2	0.92
chr1	148030752	148031613	CpG: 78	861	78	562	18.1	65.3	0.85
chr1	148050148	148050648	CpG: 45	500	45	284	18	56.8	1.12
chr1	148051216	148051836	CpG: 58	620	58	397	18.7	64	0.91
chr1	148070318	148071405	CpG: 86	1087	86	628	15.8	57.8	0.95
chr1	148078378	148081668	CpG: 288	3290	288	2020	17.5	61.4	0.93
chr1	148088525	148091815	CpG: 288	3290	288	2020	17.5	61.4	0.93
chr1	148098788	148099875	CpG: 86	1087	86	628	15.8	57.8	0.95
chr1	148124393	148126094	CpG: 133	1701	133	975	15.6	57.3	0.95
chr1	148137703	148138570	CpG: 75	867	75	566	17.3	65.3	0.81
chr1	148166249	148166517	CpG: 30	268	30	177	22.4	66	1.04
chr1	148248777	148249484	CpG: 64	707	64	463	18.1	65.5	0.86
chr1	148305948	148306439	CpG: 35	491	35	293	14.3	59.7	0.81
chr1	148388319	148389702	CpG: 126	1383	126	732	18.2	52.9	1.32
chr1	148452526	148452730	CpG: 21	204	21	131	20.6	64.2	1
chr1	148473595	148474466	CpG: 97	871	97	582	22.3	66.8	1
chr1	148507671	148508278	CpG: 54	607	54	399	17.8	65.7	0.82
chr1	148520989	148521261	CpG: 22	272	22	159	16.2	58.5	0.95
chr1	148533100	148533313	CpG: 17	213	17	110	16	51.6	1.22
chr1	148560459	148560764	CpG: 25	305	25	168	16.4	55.1	1.11
chr1	148603455	148603913	CpG: 33	458	33	249	14.4	54.4	0.98
chr1	148754660	148755040	CpG: 38	380	38	275	20	72.4	0.77
chr1	148787973	148788992	CpG: 86	1019	86	620	16.9	60.8	0.91
chr1	148796279	148796528	CpG: 18	249	18	170	14.5	68.3	0.65
chr1	148800699	148800925	CpG: 19	226	19	155	16.8	68.6	0.72
chr1	148817952	148818977	CpG: 103	1025	103	636	20.1	62	1.05
chr1	148868334	148868825	CpG: 35	491	35	303	14.3	61.7	0.75
chr1	149115618	149115889	CpG: 27	271	27	193	19.9	71.2	0.8
chr1	149165243	149165463	CpG: 21	220	21	135	19.1	61.4	1.01
chr1	149213120	149214574	CpG: 130	1454	130	917	17.9	63.1	0.91
chr1	149247359	149247716	CpG: 42	357	42	246	23.5	68.9	1
chr1	149286786	149287251	CpG: 49	465	49	324	21.1	69.7	0.87
chr1	149298391	149298976	CpG: 53	585	53	413	18.1	70.6	0.73
chr1	149309494	149310161	CpG: 43	667	43	381	12.9	57.1	0.79
chr1	149370309	149372724	CpG: 191	2415	191	1550	15.8	64.2	0.77
chr1	149384673	149385997	CpG: 113	1324	113	888	17.1	67.1	0.76
chr1	149437471	149438156	CpG: 52	685	52	412	15.2	60.1	0.86
chr1	149520282	149522393	CpG: 153	2111	153	1326	14.5	62.8	0.73
chr1	149567146	149567348	CpG: 21	202	21	119	20.8	58.9	1.21
chr1	149585950	149586169	CpG: 18	219	18	150	16.4	68.5	0.73
chr1	149638638	149639206	CpG: 50	568	50	342	17.6	60.2	0.98
chr1	149698164	149698656	CpG: 48	492	48	334	19.5	67.9	0.86
chr1	149712495	149712766	CpG: 23	271	23	168	17	62	0.99
chr1	149750197	149750526	CpG: 44	329	44	250	26.7	76	0.93
chr1	149779285	149779823	CpG: 56	538	56	356	20.8	66.2	0.95
chr1	149850998	149851829	CpG: 88	831	88	558	21.2	67.1	0.95
chr1	149960615	149960906	CpG: 25	291	25	199	17.2	68.4	0.74
chr1	150002069	150002717	CpG: 60	648	60	436	18.5	67.3	0.83
chr1	150029228	150030654	CpG: 107	1426	107	883	15	61.9	0.79
chr1	150077084	150078308	CpG: 122	1224	122	781	19.9	63.8	0.99
chr1	150078877	150079149	CpG: 30	272	30	190	22.1	69.9	0.98
chr1	150148387	150149031	CpG: 66	644	66	450	20.5	69.9	0.84
chr1	150232281	150233011	CpG: 71	730	71	480	19.5	65.8	0.92
chr1	150233256	150233517	CpG: 22	261	22	180	16.9	69	0.71
chr1	150275462	150275736	CpG: 23	274	23	171	16.8	62.4	0.86
chr1	150346621	150348329	CpG: 131	1708	131	999	15.3	58.5	0.91
chr1	150349645	150350864	CpG: 109	1219	109	806	17.9	66.1	0.91
chr1	150351618	150351839	CpG: 19	221	19	135	17.2	61.1	1.02
chr1	150427945	150428552	CpG: 51	607	51	401	16.8	66.1	0.77
chr1	150454074	150454287	CpG: 18	213	18	137	16.9	64.3	0.82
chr1	150455484	150455697	CpG: 18	213	18	137	16.9	64.3	0.82
chr1	150754602	150754894	CpG: 27	292	27	210	18.5	71.9	0.72
chr1	150999582	150999962	CpG: 25	380	25	238	13.2	62.6	0.73
chr1	151775048	151775464	CpG: 40	416	40	282	19.2	67.8	0.84
chr1	151872801	151873598	CpG: 68	797	68	501	17.1	62.9	0.87
chr1	151897689	151897993	CpG: 36	304	36	214	23.7	70.4	0.96
chr1	151909942	151910153	CpG: 19	211	19	118	18	55.9	1.24
chr1	151917454	151918999	CpG: 152	1545	152	1021	19.7	66.1	0.9
chr1	151928827	151929063	CpG: 20	236	20	161	16.9	68.2	0.73
chr1	151966840	151967231	CpG: 34	391	34	261	17.4	66.8	0.81
chr1	152014279	152015322	CpG: 105	1043	105	712	20.1	68.3	0.87
chr1	152022581	152022959	CpG: 44	378	44	274	23.3	72.5	0.9
chr1	152161461	152162545	CpG: 78	1084	78	566	14.4	52.2	1.08
chr1	152180967	152181202	CpG: 20	235	20	163	17	69.4	0.71
chr1	152184996	152185958	CpG: 85	962	85	576	17.7	59.9	0.99
chr1	152197170	152197754	CpG: 64	584	64	394	21.9	67.5	1.09
chr1	152202405	152202900	CpG: 45	495	45	339	18.2	68.5	0.79
chr1	152206267	152206604	CpG: 33	337	33	216	19.6	64.1	0.97
chr1	152216336	152217149	CpG: 75	813	75	517	18.5	63.6	0.91
chr1	152229851	152230134	CpG: 26	283	26	176	18.4	62.2	0.95
chr1	152421892	152422550	CpG: 49	658	49	429	14.9	65.2	0.73
chr1	152459467	152460476	CpG: 86	1009	86	596	17	59.1	0.98
chr1	152511334	152511913	CpG: 43	579	43	339	14.9	58.5	0.88
chr1	152564829	152565168	CpG: 33	339	33	248	19.5	73.2	0.85
chr1	152567599	152568152	CpG: 62	553	62	389	22.4	70.3	0.91
chr1	152644294	152645069	CpG: 67	775	67	494	17.3	63.7	0.86
chr1	152740731	152742323	CpG: 192	1592	192	1165	24.1	73.2	0.9
chr1	152797305	152797527	CpG: 18	222	18	126	16.2	56.8	1.02
chr1	152797678	152798189	CpG: 55	511	55	341	21.5	66.7	1.02
chr1	152806857	152807197	CpG: 29	340	29	212	17.1	62.4	0.89
chr1	152810442	152811337	CpG: 86	895	86	581	19.2	64.9	0.91
chr1	152847004	152847421	CpG: 48	417	48	278	23	66.7	1.05
chr1	152866387	152867129	CpG: 66	742	66	499	17.8	67.3	0.79
chr1	152999446	153000060	CpG: 64	614	64	433	20.8	70.5	0.85
chr1	153011210	153011488	CpG: 21	278	21	169	15.1	60.8	0.84
chr1	153175586	153176555	CpG: 79	969	79	579	16.3	59.8	0.92
chr1	153200552	153201359	CpG: 103	807	103	612	25.5	75.8	0.89
chr1	153212861	153213122	CpG: 19	261	19	144	14.6	55.2	1.09
chr1	153213366	153214110	CpG: 61	744	61	421	16.4	56.6	1.04
chr1	153238494	153239028	CpG: 49	534	49	369	18.4	69.1	0.77
chr1	153239874	153240982	CpG: 74	1108	74	716	13.4	64.6	0.64
chr1	153241833	153242035	CpG: 19	202	19	152	18.8	75.2	0.67
chr1	153242321	153243248	CpG: 65	927	65	618	14	66.7	0.63
chr1	153256373	153256858	CpG: 42	485	42	358	17.3	73.8	0.64
chr1	153289612	153290956	CpG: 130	1344	130	888	19.3	66.1	0.89
chr1	153301549	153303202	CpG: 125	1653	125	1055	15.1	63.8	0.74
chr1	153310036	153310546	CpG: 50	510	50	356	19.6	69.8	0.8
chr1	153317779	153321915	CpG: 286	4136	286	2544	13.8	61.5	0.74
chr1	153323811	153324680	CpG: 64	869	64	519	14.7	59.7	0.83
chr1	153365058	153367075	CpG: 152	2017	152	1255	15.1	62.2	0.78
chr1	153374631	153375235	CpG: 59	604	59	411	19.5	68	0.92
chr1	153379600	153379803	CpG: 21	203	21	139	20.7	68.5	0.88
chr1	153411966	153412562	CpG: 51	596	51	395	17.1	66.3	0.8
chr1	153413809	153414068	CpG: 20	259	20	174	15.4	67.2	0.85
chr1	153430058	153430442	CpG: 30	384	30	256	15.6	66.7	0.82
chr1	153430823	153431784	CpG: 83	961	83	579	17.3	60.2	0.95
chr1	153445171	153445604	CpG: 38	433	38	284	17.6	65.6	0.82
chr1	153463740	153464158	CpG: 34	418	34	253	16.3	60.5	0.89
chr1	153486706	153487173	CpG: 39	467	39	340	16.7	72.8	0.65
chr1	153491248	153492279	CpG: 83	1031	83	721	16.1	69.9	0.66
chr1	153498436	153498936	CpG: 40	500	40	310	16	62	0.86
chr1	153505902	153506118	CpG: 21	216	21	127	19.4	58.8	1.13
chr1	153509485	153510060	CpG: 75	575	75	419	26.1	72.9	1.04
chr1	153513615	153514372	CpG: 63	757	63	490	16.6	64.7	0.8
chr1	153530942	153532160	CpG: 88	1218	88	806	14.4	66.2	0.66
chr1	153545031	153545367	CpG: 31	336	31	206	18.5	61.3	0.99
chr1	153557230	153557625	CpG: 34	395	34	268	17.2	67.8	0.79
chr1	153559093	153562057	CpG: 221	2964	221	2039	14.9	68.8	0.63
chr1	153798538	153799904	CpG: 122	1366	122	836	17.9	61.2	0.96
chr1	153846356	153846952	CpG: 63	596	63	410	21.1	68.8	0.89
chr1	153924456	153925749	CpG: 128	1293	128	879	19.8	68	0.86
chr1	153981921	153982532	CpG: 65	611	65	419	21.3	68.6	0.91
chr1	154095733	154096055	CpG: 27	322	27	198	16.8	61.5	0.89
chr1	154096819	154097113	CpG: 23	294	23	189	15.6	64.3	0.77
chr1	154170696	154170931	CpG: 27	235	27	152	23	64.7	1.2
chr1	154187275	154187522	CpG: 22	247	22	180	17.8	72.9	0.67
chr1	154214302	154215114	CpG: 70	812	70	475	17.2	58.5	1.02
chr1	154257013	154257404	CpG: 33	391	33	254	16.9	65	0.85
chr1	154289586	154291798	CpG: 147	2212	147	1301	13.3	58.8	0.77
chr1	154312967	154314008	CpG: 91	1041	91	672	17.5	64.6	0.84
chr1	154317863	154318085	CpG: 20	222	20	145	18	65.3	0.84
chr1	154318696	154319427	CpG: 50	731	50	401	13.7	54.9	0.91
chr1	154351110	154351721	CpG: 66	611	66	424	21.6	69.4	0.9
chr1	154372331	154372795	CpG: 31	464	31	305	13.4	65.7	0.62
chr1	154430296	154430676	CpG: 31	380	31	234	16.3	61.6	0.87
chr1	154449208	154449721	CpG: 52	513	52	330	20.3	64.3	0.98
chr1	154452861	154453271	CpG: 47	410	47	290	22.9	70.7	0.92
chr1	154481992	154482523	CpG: 59	531	59	391	22.2	73.6	0.82
chr1	154527823	154528049	CpG: 22	226	22	154	19.5	68.1	0.85
chr1	154574797	154575066	CpG: 27	269	27	171	20.1	63.6	1
chr1	154605382	154605875	CpG: 42	493	42	334	17	67.7	0.75
chr1	154624674	154624876	CpG: 25	202	25	140	24.8	69.3	1.04
chr1	154657027	154658205	CpG: 99	1178	99	786	16.8	66.7	0.76
chr1	154671784	154672974	CpG: 103	1190	103	699	17.3	58.7	1.01
chr1	154693173	154693986	CpG: 59	813	59	484	14.5	59.5	0.82
chr1	154736241	154737684	CpG: 121	1443	121	964	16.8	66.8	0.76
chr1	154741566	154741944	CpG: 30	378	30	223	15.9	59	0.98
chr1	154808723	154809126	CpG: 34	403	34	279	16.9	69.2	0.75
chr1	154828109	154828504	CpG: 43	395	43	264	21.8	66.8	0.99
chr1	154860281	154861907	CpG: 153	1626	153	1137	18.8	69.9	0.78
chr1	154878263	154879071	CpG: 69	808	69	529	17.1	65.5	0.82
chr1	154883177	154883570	CpG: 50	393	50	272	25.4	69.2	1.06
chr1	154893966	154894200	CpG: 25	234	25	158	21.4	67.5	0.94
chr1	154912916	154913884	CpG: 98	968	98	651	20.2	67.3	0.9
chr1	154941482	154943278	CpG: 129	1796	129	1167	14.4	65	0.68
chr1	154964735	154965540	CpG: 76	805	76	487	18.9	60.5	1.03
chr1	154977422	154977770	CpG: 27	348	27	211	15.5	60.6	0.85
chr1	154987371	154988693	CpG: 125	1322	125	735	18.9	55.6	1.22
chr1	155003659	155004637	CpG: 70	978	70	630	14.3	64.4	0.69
chr1	155050147	155050661	CpG: 50	514	50	363	19.5	70.6	0.78
chr1	155081505	155082416	CpG: 74	911	74	614	16.2	67.4	0.73
chr1	155085246	155085816	CpG: 45	570	45	352	15.8	61.8	0.83
chr1	155095428	155097726	CpG: 166	2298	166	1489	14.4	64.8	0.69
chr1	155130039	155130335	CpG: 28	296	28	227	18.9	76.7	0.66
chr1	155144393	155145273	CpG: 70	880	70	610	15.9	69.3	0.66
chr1	155156867	155157430	CpG: 61	563	61	400	21.7	71	0.86
chr1	155160143	155160856	CpG: 62	713	62	478	17.4	67	0.78
chr1	155163823	155164420	CpG: 57	597	57	404	19.1	67.7	0.84
chr1	155281773	155282853	CpG: 106	1080	106	619	19.6	57.3	1.26
chr1	155374373	155375269	CpG: 95	896	95	653	21.2	72.9	0.82
chr1	155431162	155431759	CpG: 57	597	57	444	19.1	74.4	0.69
chr1	156215344	156215677	CpG: 28	333	28	230	16.8	69.1	0.72
chr1	156230164	156230571	CpG: 40	407	40	283	19.7	69.5	0.84
chr1	156349894	156350164	CpG: 26	270	26	165	19.3	61.1	1.05
chr1	156386112	156386328	CpG: 20	216	20	137	18.5	63.4	0.96
chr1	156414057	156414478	CpG: 37	421	37	286	17.6	67.9	0.8
chr1	156417244	156418127	CpG: 72	883	72	567	16.3	64.2	0.8
chr1	157407826	157408342	CpG: 46	516	46	382	17.8	74	0.65
chr1	157424852	157425122	CpG: 23	270	23	176	17	65.2	0.83
chr1	158017040	158017977	CpG: 87	937	87	652	18.6	69.6	0.77
chr1	158090630	158091635	CpG: 87	1005	87	682	17.3	67.9	0.76
chr1	158136525	158136767	CpG: 21	242	21	146	17.4	60.3	0.98
chr1	158160953	158162022	CpG: 78	1069	78	725	14.6	67.8	0.64
chr1	158166056	158166477	CpG: 39	421	39	296	18.5	70.3	0.76
chr1	158181992	158182421	CpG: 48	429	48	311	22.4	72.5	0.85
chr1	158267919	158268613	CpG: 60	694	60	432	17.3	62.2	0.9
chr1	158306752	158307292	CpG: 37	540	37	335	13.7	62	0.76
chr1	158320345	158321362	CpG: 117	1017	117	680	23	66.9	1.03
chr1	158334664	158335054	CpG: 29	390	29	257	14.9	65.9	0.71
chr1	158441756	158442326	CpG: 58	570	58	385	20.4	67.5	0.9
chr1	158498379	158499075	CpG: 53	696	53	399	15.2	57.3	0.94
chr1	158579552	158579962	CpG: 38	410	38	261	18.5	63.7	0.92
chr1	158607228	158607467	CpG: 22	239	22	158	18.4	66.1	0.84
chr1	158636736	158637282	CpG: 54	546	54	354	19.8	64.8	0.94
chr1	158655727	158656010	CpG: 26	283	26	184	18.4	65	0.87
chr1	159038307	159038577	CpG: 24	270	24	192	17.8	71.1	0.71
chr1	159257342	159257849	CpG: 41	507	41	323	16.2	63.7	0.82
chr1	159275001	159275454	CpG: 47	453	47	320	20.8	70.6	0.84
chr1	159315970	159316361	CpG: 38	391	38	268	19.4	68.5	0.83
chr1	159334686	159335425	CpG: 68	739	68	511	18.4	69.1	0.77
chr1	159354346	159354736	CpG: 44	390	44	268	22.6	68.7	0.96
chr1	159368731	159369160	CpG: 36	429	36	269	16.8	62.7	0.93
chr1	159377483	159377731	CpG: 25	248	25	171	20.2	69	0.86
chr1	159395762	159396313	CpG: 52	551	52	389	18.9	70.6	0.79
chr1	159402625	159403310	CpG: 52	685	52	429	15.2	62.6	0.77
chr1	159413685	159414075	CpG: 36	390	36	268	18.5	68.7	0.79
chr1	159438433	159438880	CpG: 41	447	41	277	18.3	62	0.97
chr1	159495101	159495652	CpG: 54	551	54	383	19.6	69.5	0.82
chr1	159550399	159550631	CpG: 17	232	17	126	14.7	54.3	1.01
chr1	159550742	159551075	CpG: 27	333	27	222	16.2	66.7	0.73
chr1	159626123	159626500	CpG: 38	377	38	245	20.2	65	0.95
chr1	159635487	159636556	CpG: 72	1069	72	591	13.5	55.3	0.88
chr1	159676766	159709127	CpG: 2067	32361	2067	16342	12.8	50.5	1.02
chr1	159760648	159761980	CpG: 124	1332	124	860	18.6	64.6	0.89
chr1	159767052	159767376	CpG: 32	324	32	210	19.8	64.8	0.94
chr1	159842158	159843532	CpG: 129	1374	129	922	18.8	67.1	0.83
chr1	159848657	159849001	CpG: 32	344	32	221	18.6	64.2	0.9
chr1	159962261	159963922	CpG: 139	1661	139	1025	16.7	61.7	0.88
chr1	159986038	159986700	CpG: 62	662	62	449	18.7	67.8	0.82
chr1	160220240	160220663	CpG: 28	423	28	251	13.2	59.3	0.75
chr1	160259646	160260755	CpG: 100	1109	100	725	18	65.4	0.87
chr1	160306074	160306676	CpG: 71	602	71	425	23.6	70.6	0.99
chr1	160603500	160603945	CpG: 43	445	43	305	19.3	68.5	0.83
chr1	160734223	160734651	CpG: 49	428	49	306	22.9	71.5	0.9
chr1	160797480	160798477	CpG: 100	997	100	649	20.1	65.1	0.95
chr1	161026874	161027346	CpG: 44	472	44	304	18.6	64.4	0.92
chr1	161058800	161059198	CpG: 34	398	34	264	17.1	66.3	0.81
chr1	161558103	161558645	CpG: 52	542	52	348	19.2	64.2	0.93
chr1	161659501	161659724	CpG: 19	223	19	154	17	69.1	0.72
chr1	162557139	162557391	CpG: 34	252	34	198	27	78.6	0.88
chr1	162812164	162812541	CpG: 45	377	45	269	23.9	71.4	0.96
chr1	163353380	163353650	CpG: 29	270	29	181	21.5	67	0.96
chr1	163471125	163472131	CpG: 77	1006	77	573	15.3	57	0.95
chr1	163588327	163588942	CpG: 49	615	49	385	15.9	62.6	0.82
chr1	163590110	163590435	CpG: 29	325	29	195	17.8	60	1
chr1	163590815	163592952	CpG: 181	2137	181	1404	16.9	65.7	0.79
chr1	163833889	163834154	CpG: 21	265	21	170	15.8	64.2	0.77
chr1	163866187	163867198	CpG: 79	1011	79	614	15.6	60.7	0.85
chr1	163934168	163934441	CpG: 36	273	36	193	26.4	70.7	1.06
chr1	164004456	164004973	CpG: 41	517	41	302	15.9	58.4	0.93
chr1	164063277	164064307	CpG: 120	1030	120	694	23.3	67.4	1.03
chr1	164177264	164177602	CpG: 26	338	26	218	15.4	64.5	0.75
chr1	164400882	164403072	CpG: 188	2190	188	1362	17.2	62.2	0.89
chr1	165074965	165075968	CpG: 80	1003	80	549	16	54.7	1.06
chr1	165111620	165112397	CpG: 80	777	80	522	20.6	67.2	0.93
chr1	165119877	165120414	CpG: 44	537	44	350	16.4	65.2	0.77
chr1	165156400	165157273	CpG: 115	873	115	633	26.3	72.5	1
chr1	165183489	165183839	CpG: 36	350	36	231	20.6	66	0.94
chr1	165211298	165211793	CpG: 53	495	53	295	21.4	59.6	1.23
chr1	165224844	165225307	CpG: 43	463	43	287	18.6	62	0.98
chr1	165357199	165357634	CpG: 42	435	42	291	19.3	66.9	0.87
chr1	165455754	165457985	CpG: 157	2231	157	1209	14.1	54.2	0.97
chr1	165675136	165675761	CpG: 50	625	50	405	16	64.8	0.76
chr1	165690712	165691840	CpG: 104	1128	104	791	18.4	70.1	0.76
chr1	165789093	165789694	CpG: 82	601	82	450	27.3	74.9	0.97
chr1	165866088	165866463	CpG: 46	375	46	273	24.5	72.8	0.93
chr1	165950101	165950541	CpG: 46	440	46	288	20.9	65.5	0.98
chr1	165950903	165951116	CpG: 15	213	15	126	14.1	59.2	0.81
chr1	165957602	165958476	CpG: 75	874	75	554	17.2	63.4	0.87
chr1	166056020	166056271	CpG: 28	251	28	188	22.3	74.9	0.8
chr1	166171651	166173425	CpG: 138	1774	138	1142	15.6	64.4	0.75
chr1	166292132	166292346	CpG: 33	214	33	168	30.8	78.5	1.01
chr1	166371940	166372782	CpG: 69	842	69	519	16.4	61.6	0.86
chr1	166372939	166373278	CpG: 25	339	25	205	14.7	60.5	0.96
chr1	166414587	166415261	CpG: 55	674	55	420	16.3	62.3	0.84
chr1	166461569	166462463	CpG: 82	894	82	616	18.3	68.9	0.78
chr1	167341390	167343035	CpG: 161	1645	161	1137	19.6	69.1	0.82
chr1	167663245	167663493	CpG: 20	248	20	150	16.1	60.5	0.9
chr1	167721182	167722201	CpG: 92	1019	92	638	18.1	62.6	0.93
chr1	168030597	168030971	CpG: 30	374	30	229	16	61.2	0.86
chr1	168129079	168129346	CpG: 36	267	36	206	27	77.2	0.93
chr1	168310234	168310621	CpG: 30	387	30	247	15.5	63.8	0.77
chr1	168897080	168897475	CpG: 38	395	38	263	19.2	66.6	0.88
chr1	168899898	168900802	CpG: 73	904	73	605	16.2	66.9	0.74
chr1	169721141	169721863	CpG: 56	722	56	457	15.5	63.3	0.78
chr1	169906570	169906847	CpG: 28	277	28	190	20.2	68.6	0.88
chr1	169977468	169978230	CpG: 72	762	72	503	18.9	66	0.87
chr1	170017022	170017557	CpG: 53	535	53	341	19.8	63.7	0.98
chr1	170020039	170020252	CpG: 16	213	16	141	15	66.2	0.7
chr1	170077090	170077948	CpG: 84	858	84	594	19.6	69.2	0.83
chr1	170679490	170679904	CpG: 35	414	35	281	16.9	67.9	0.73
chr1	170768533	170769168	CpG: 60	635	60	401	18.9	63.1	0.96
chr1	171712601	171713728	CpG: 102	1127	102	675	18.1	59.9	1.02
chr1	171905285	171905668	CpG: 32	383	32	259	16.7	67.6	0.74
chr1	171950608	171951026	CpG: 32	418	32	261	15.3	62.4	0.82
chr1	172059911	172060718	CpG: 67	807	67	474	16.6	58.7	0.97
chr1	172103795	172104540	CpG: 63	745	63	525	16.9	70.5	0.71
chr1	172257428	172258472	CpG: 83	1044	83	643	15.9	61.6	0.85
chr1	172394919	172395912	CpG: 107	993	107	639	21.6	64.4	1.04
chr1	173235113	173236247	CpG: 112	1134	112	674	19.8	59.4	1.12
chr1	173258988	173259419	CpG: 32	431	32	263	14.8	61	0.83
chr1	173315173	173315497	CpG: 37	324	37	231	22.8	71.3	0.91
chr1	173428523	173428987	CpG: 40	464	40	305	17.2	65.7	0.83
chr1	173834999	173835431	CpG: 42	432	42	284	19.4	65.7	0.91
chr1	174442334	174443434	CpG: 118	1100	118	715	21.5	65	1.02
chr1	175400015	175400469	CpG: 44	454	44	315	19.4	69.4	0.81
chr1	175406743	175406946	CpG: 23	203	23	143	22.7	70.4	0.93
chr1	175417437	175417788	CpG: 30	351	30	225	17.1	64.1	0.84
chr1	176273453	176273907	CpG: 48	454	48	332	21.1	73.1	0.79
chr1	176329335	176330469	CpG: 106	1134	106	758	18.7	66.8	0.84
chr1	176722422	176722909	CpG: 49	487	49	357	20.1	73.3	0.77
chr1	176777985	176778979	CpG: 75	994	75	640	15.1	64.4	0.73
chr1	176960591	176961698	CpG: 114	1107	114	716	20.6	64.7	0.99
chr1	177261427	177262540	CpG: 110	1113	110	667	19.8	59.9	1.12
chr1	177317698	177318571	CpG: 87	873	87	623	19.9	71.4	0.79
chr1	177464786	177465823	CpG: 86	1037	86	666	16.6	64.2	0.85
chr1	177529394	177529944	CpG: 56	550	56	393	20.4	71.5	0.81
chr1	177601417	177601961	CpG: 47	544	47	341	17.3	62.7	0.88
chr1	177811343	177811930	CpG: 66	587	66	422	22.5	71.9	0.87
chr1	177822024	177822393	CpG: 38	369	38	251	20.6	68	0.89
chr1	177827374	177828219	CpG: 74	845	74	584	17.5	69.1	0.74
chr1	177978570	177980574	CpG: 199	2004	199	1391	19.9	69.4	0.83
chr1	178113502	178113729	CpG: 23	227	23	146	20.3	64.3	1.04
chr1	178118105	178118994	CpG: 79	889	79	561	17.8	63.1	0.89
chr1	178190339	178191042	CpG: 61	703	61	461	17.4	65.6	0.81
chr1	178390178	178391207	CpG: 96	1029	96	605	18.7	58.8	1.1
chr1	178464742	178471598	CpG: 459	6856	459	3976	13.4	58	0.8
chr1	178737948	178738900	CpG: 83	952	83	595	17.4	62.5	0.89
chr1	178867650	178868439	CpG: 71	789	71	516	18	65.4	0.84
chr1	179147939	179149215	CpG: 138	1276	138	921	21.6	72.2	0.83
chr1	179170939	179171334	CpG: 46	395	46	293	23.3	74.2	0.85
chr1	179189538	179190315	CpG: 87	777	87	578	22.4	74.4	0.81
chr1	179257850	179258088	CpG: 18	238	18	147	15.1	61.8	0.83
chr1	179258342	179258772	CpG: 48	430	48	313	22.3	72.8	0.89
chr1	179324126	179325799	CpG: 175	1673	175	1067	20.9	63.8	1.03
chr1	179340540	179341625	CpG: 111	1085	111	716	20.5	66	0.94
chr1	179553923	179554496	CpG: 52	573	52	383	18.2	66.8	0.81
chr1	179648913	179649471	CpG: 56	558	56	404	20.1	72.4	0.77
chr1	179717934	179718672	CpG: 64	738	64	462	17.3	62.6	0.89
chr1	179719329	179719696	CpG: 32	367	32	236	17.4	64.3	0.85
chr1	179721597	179721884	CpG: 27	287	27	184	18.8	64.1	0.93
chr1	180034116	180034516	CpG: 28	400	28	260	14	65	0.7
chr1	180265548	180265964	CpG: 47	416	47	294	22.6	70.7	0.92
chr1	180292227	180293134	CpG: 91	907	91	623	20.1	68.7	0.86
chr1	180626320	180628186	CpG: 169	1866	169	1260	18.1	67.5	0.8
chr1	180839998	180840383	CpG: 34	385	34	264	17.7	68.6	0.79
chr1	180850800	180851168	CpG: 43	368	43	259	23.4	70.4	0.94
chr1	181025018	181025720	CpG: 86	702	86	484	24.5	68.9	1.06
chr1	181074935	181075745	CpG: 85	810	85	523	21	64.6	1.01
chr1	181188442	181189267	CpG: 79	825	79	570	19.2	69.1	0.8
chr1	181258427	181259993	CpG: 149	1566	149	1004	19	64.1	0.93
chr1	181652623	181654287	CpG: 114	1664	114	993	13.7	59.7	0.81
chr1	181706974	181708878	CpG: 142	1904	142	1207	14.9	63.4	0.76
chr1	181870906	181871956	CpG: 101	1050	101	714	19.2	68	0.83
chr1	182040816	182041039	CpG: 26	223	26	135	23.3	60.5	1.28
chr1	182271982	182273389	CpG: 131	1407	131	951	18.6	67.6	0.82
chr1	182287404	182287677	CpG: 38	273	38	205	27.8	75.1	1
chr1	182622038	182623434	CpG: 129	1396	129	907	18.5	65	0.88
chr1	182899846	182900286	CpG: 36	440	36	298	16.4	67.7	0.71
chr1	182989875	182991061	CpG: 116	1186	116	806	19.6	68	0.85
chr1	183209485	183210400	CpG: 95	915	95	632	20.8	69.1	0.87
[truncated: 25,639 more rows]
