# Supplementary material for: Links between DNA methylation and nucleosome occupancy in the human genome
Source: Epigenetics Chromatin. 2017 Apr 11;10:18. doi: 10.1186/s13072-017-0125-5 (PMC5387343; doi:10.1186/s13072-017-0125-5)
Supplement: Supplementary file 2 — Additional file 2. Detailed bioinformatics procedures and in-house scripts used in this study are enclosed in the zip file. [file 13072_2017_125_MOESM2_ESM.zip › Supplmentary.Methods.2017.0320/Figure1.Figure2/IMR90.Codes/divide_nomeseq_wig.pl]

#! /usr/bin/perl
$count2 = 0;
$count = 0;
$infile = $ARGV[0];
open (IN, $infile);
while ( $line = <IN> ){
	chomp $line;
	@line = split " ", $line;
	$size = @line;
	if ($size > 2) {
		next;
	}
	if ($line[0] eq 'variableStep') {
		print "GCH	$count	Chromosome	$chr	$count2\n";
		$count2 = 0;
		close(OUT);
		@array = split "=", $line[1];
		$chr = $array[1];
		$outfile = "nomeseq_imr90_gch_" . $chr . ".txt";
		open(OUT, ">$outfile");
	} else {
		print OUT "$chr	$line[0]	$line[1]\n";
		$count++;
		$count2++;
	}
}
close(IN);
close(OUT);
$count2 = 0;
$count = 0;
$infile = $ARGV[1];
open (IN, $infile);
while ( $line = <IN> ){
	chomp $line;
	@line = split " ", $line;
	$size = @line;
	if ($size > 2) {
		next;
	}
	if ($line[0] eq 'variableStep') {
		print "HCG	$count	Chromosome	$chr	$count2\n";
		$count2 = 0;
		close(OUT);
		@array = split "=", $line[1];
		$chr = $array[1];
		$outfile = "nomeseq_imr90_hcg_" . $chr . ".txt";
		open(OUT, ">$outfile");
	} else {
		print OUT "$chr	$line[0]	$line[1]\n";
		$count++;
		$count2++;
	}
}
close(IN);
close(OUT);
		
	
