# Supplementary material for: Links between DNA methylation and nucleosome occupancy in the human genome
Source: Epigenetics Chromatin. 2017 Apr 11;10:18. doi: 10.1186/s13072-017-0125-5 (PMC5387343; doi:10.1186/s13072-017-0125-5)
Supplement: Supplementary file 2 — Additional file 2. Detailed bioinformatics procedures and in-house scripts used in this study are enclosed in the zip file. [file 13072_2017_125_MOESM2_ESM.zip › Supplmentary.Methods.2017.0320/Figure1.Figure2/IMR90.Codes/makeChrBedIMR90.pl]

open(IN, $ARGV[0]);
while ($line = <IN>) {
	chomp $line;
	@line = split("\t", $line);
	$chr = $line[0];
	$mq = $line[4];
	if ($mq < 20) {
		next;
	}
	$total_reads++;
	$filehandle_name = $chr;
	if ($chr_count{$filehandle_name} == 0) {
		$outfile = "IMR90.Reads/IMR90_MNase-seq_" . $chr . ".bed";
		$filehandle{$filehandle_name} = $filehandle_name;
		open($filehandle_name, ">$outfile");
	}
	$chr_count{$filehandle_name}++;
	$strand = $line[5];
	$strand_type{$strand} = 1;
	$start = $line[1];
	$strand_dependent_count{$filehandle_name}{$start}{$strand}++;
	$count{$filehandle_name}{$start}++;
	if ($count{$filehandle_name}{$start} == 1) {
		push @{$starts{$filehandle_name}}, $start;
	}	
}
foreach $i (keys %filehandle) {
	@{$sorted_starts{$i}} = sort {$a <=> $b} @{$starts{$i}};
}
foreach $i (keys %filehandle) {
	foreach $j (@{$sorted_starts{$i}}) {
		foreach $k (keys %strand_type) {
			if ($strand_dependent_count{$i}{$j}{$k} > 0) {
				$chr = $i;
				$start = $j;
				if ($strand eq '+') {
					$end = $j + 146;
				} else {
					$start = $start - 106;
					$end = $start + 146;
				}	
				$id = "IMR90_MNase-seq_" . $i . ":" . $j . "_" . $k;
				$value = $strand_dependent_count{$i}{$j}{$k};
				$strand = '+';
				print {$i} "$chr\t$start\t$end\t$id\t$value\t$strand\n";
			}				
		}
	}
	close($i);
}
