# Supplementary material for: Links between DNA methylation and nucleosome occupancy in the human genome
Source: Epigenetics Chromatin. 2017 Apr 11;10:18. doi: 10.1186/s13072-017-0125-5 (PMC5387343; doi:10.1186/s13072-017-0125-5)
Supplement: Supplementary file 2 — Additional file 2. Detailed bioinformatics procedures and in-house scripts used in this study are enclosed in the zip file. [file 13072_2017_125_MOESM2_ESM.zip › Supplmentary.Methods.2017.0320/Figure1.Figure2/IMR90.Codes/makeNOMe-seqNucMethProfilesCpGcounts.pl]

$infile = $ARGV[0];
open (IN, $infile);
$file_count = 0;
while ($line = <IN> ){	
	chomp $line;
	@line = split /\t/, $line;
	$chr = $line[0];
	$chr_hash{$chr} = 1;
	$coordinate = $line[1];
	$m = $line[2] / 100;
	$hcg{$chr}{$coordinate} = $m;
}
close(IN);
$infile = $ARGV[1];
open (IN, $infile);
$file_count = 0;
while ($line = <IN> ){	
	chomp $line;
	@line = split /\t/, $line;
	$chr = $line[0];
	$chr_hash{$chr} = 1;
	$coordinate = $line[1];
	$m = $line[2] / 100;
	$gch{$chr}{$coordinate} = $m;
}
close(IN);
$infile = $ARGV[2];
($chromosome) = $infile =~ /hg18\/(\S+)\.fa/;
print "$chromosome\n";
open (IN, $infile);
while ($line = <IN> ) {	
	chomp $line;
	unless ($line =~ /^>/ ){	
		$chr{$chromosome} .= $line;
	}
}
$length{$chromosome} = length($chr{$chromosome});
$chr{$chromosome} =~ tr/a-z/A-Z/;
print "$length{$chromosome}\n";
close(IN);
#CpGI
$infile7 = $ARGV[4];
$count = 0;
open (IN7, $infile7);	
while ($line = <IN7> ) {
	chomp $line;
	@line = split /\t/, $line;
	$chr = $line[0];
	if ($chr_hash{$chr} == 1) {
		$start = $line[1];
		$stop = $line[2];
		foreach $j ($start .. $stop) {
			$count++;
			$cpgi{$chr}{$j} = 1;
		}
	}
}
close(IN7);
$infile = $ARGV[3];
open (IN, $infile);
$all = 0;
$linecount = 0;
while ($line = <IN> ){
	chomp $line;
	@line = split /\t/, $line;
	$reads = $line[4];	
	$chr = $line[0];
	$l = $line[1] + 72;
	if ($cpgi{$chr}{$l} == 1) {
		next;	
	}
	$total += $reads;
	$total_seq++;
	$text_ref = $chr;
	$start = $l - 61;
	$seq = substr($chr{$text_ref}, $start - 1, 123);
	$count = 0;
	for ( $i = 0; $i <= ( 122 ); $i++ ){
		$det2 = substr($seq, $i, 2);
		if ($det2 eq 'CG') {
			$count++;
		}
	}
	if ($count == 0) {
		next;
	}
	$count_hash{$count} += $reads;
	$count_hash_seq{$count}++;
	$start = $l - 1000;
	$seq = substr($chr{$text_ref}, $start - 1,2000);
	for ( $i = 0; $i <= ( 1998 ); $i++ ){	
	    $det2 = substr($seq, $i, 2);
	    $pos = $i - 1000;
	    $new_pos = -1 + $pos * -1;
	    $det1 = substr($seq, $i, 1);
	    $real_pos = $start + $i;
	    $new_pos1 = $pos * -1;
	    if ($det1 eq 'G' || $det1 eq 'C') {
		$gc{$count}{$pos} += $reads;
		$gc{$count}{$new_pos1} += $reads;
	    }
	    if ($det2 eq 'CG') {
		$minus_cg{$count}{$pos} += $reads;
		#$xpos = $pos + 1;
		#$minus_cg{$count}{$xpos} += $reads;
		$minus_cg{$count}{$new_pos1} += $reads;
		#$xpos = $new_pos1 + 1;
		#$minus_cg{$count}{$xpos} += $reads;
		if ($hcg{$chr}{$real_pos} eq '') {
		} else {
			$mhcg_all{$count}{$pos} += ($reads * $hcg{$chr}{$real_pos});
			$uhcg_all{$count}{$pos} += ($reads * (1 - $hcg{$chr}{$real_pos}));
			$mhcg_seqs{$count}{$pos} += $hcg{$chr}{$real_pos};
			$uhcg_seqs{$count}{$pos} += (1 - $hcg{$chr}{$real_pos});
		}
		$real_pos = $start + $i + 1;
		if ($hcg{$chr}{$real_pos} eq '') {
		} else {
			$mhcg_all{$count}{$new_pos} += ($reads * $hcg{$chr}{$real_pos});
			$uhcg_all{$count}{$new_pos} += ($reads * (1 - $hcg{$chr}{$real_pos}));
			$mhcg_seqs{$count}{$new_pos} += $hcg{$chr}{$real_pos};
			$uhcg_seqs{$count}{$new_pos} += (1 - $hcg{$chr}{$real_pos});
		}
	    }
	    if ($det2 eq 'GC') {
		$real_pos = $start + $i + 1;
		if ($gch{$chr}{$real_pos} eq '') {
		} else {
			$mgch_all{$count}{$pos} += ($reads * $gch{$chr}{$real_pos});
			$ugch_all{$count}{$pos} += ($reads * (1 - $gch{$chr}{$real_pos}));
			$mgch_seqs{$count}{$pos} += $gch{$chr}{$real_pos};
			$ugch_seqs{$count}{$pos} += (1 - $gch{$chr}{$real_pos});
		}
		$real_pos = $start + $i;
		if ($gch{$chr}{$real_pos} eq '') {
		} else {
			$mgch_all{$count}{$new_pos} += ($reads * $gch{$chr}{$real_pos});
			$ugch_all{$count}{$new_pos} += ($reads * (1 - $gch{$chr}{$real_pos}));
			$mgch_seqs{$count}{$new_pos} += $gch{$chr}{$real_pos};
			$ugch_seqs{$count}{$new_pos} += (1 - $gch{$chr}{$real_pos});
		}
	    }
	}
}
close(IN);
system("mkdir NOMeSeq_CpG_Counts");
foreach $i (keys %count_hash) {
	$j = "NOMeSeq_CpG_Counts/NOMeSeq_CpG_Counts_" . $i;
	system("mkdir $j");
	$outfile = $j . "/" . $ARGV[5] . "_" . $i . "_NOMe-seq_CpG_counts_mhcg_uhcg_mgch_ugch_hg18.txt";
	open (OUT, ">$outfile");
	for ( $z = -999; $z <= 999; $z++ ){
		print OUT "nomeseq	$ARGV[5]	$i	$z	mhcg	$mhcg_all{$i}{$z}	uhcg	$uhcg_all{$i}{$z}	mhcg	$mhcg_seqs{$i}{$z}	uhcg	$uhcg_seqs{$i}{$z}	mgch	$mgch_all{$i}{$z}	ugch	$ugch_all{$i}{$z}	mgch	$mgch_seqs{$i}{$z}	ugch	$ugch_seqs{$i}{$z}	GC	$gc{$i}{$z}	$count_hash{$i}	CG	$minus_cg{$i}{$z}	$total	$count_hash_seq{$i}	$total_seq\n";
	}
	close(OUT);
}
