# Supplementary material for: Links between DNA methylation and nucleosome occupancy in the human genome
Source: Epigenetics Chromatin. 2017 Apr 11;10:18. doi: 10.1186/s13072-017-0125-5 (PMC5387343; doi:10.1186/s13072-017-0125-5)
Supplement: Supplementary file 2 — Additional file 2. Detailed bioinformatics procedures and in-house scripts used in this study are enclosed in the zip file. [file 13072_2017_125_MOESM2_ESM.zip › Supplmentary.Methods.2017.0320/Figure1.Figure2/IMR90.Codes/makeNOMeSeqMethProfilesFeaturesAll.pl]

$infile = $ARGV[0];
open (IN, $infile);
$file_count = 0;
while ($line = <IN> ){	
	chomp $line;
	@line = split /\t/, $line;
	$chr = $line[0];
	$chr_hash{$chr} = 1;
	$coordinate = $line[1];
	$m = $line[2] / 100;
	$hcg{$chr}{$coordinate} = $m;
}
close(IN);
$infile = $ARGV[1];
open (IN, $infile);
$file_count = 0;
while ($line = <IN> ){	
	chomp $line;
	@line = split /\t/, $line;
	$chr = $line[0];
	$chr_hash{$chr} = 1;
	$coordinate = $line[1];
	$m = $line[2] / 100;
	$gch{$chr}{$coordinate} = $m;
}
close(IN);
$infile = $ARGV[2];
($chromosome) = $infile =~ /hg18\/(\S+)\.fa/;
print "$chromosome\n";
open (IN, $infile);
while ($line = <IN> ) {	
	chomp $line;
	unless ($line =~ /^>/ ){	
		$chr{$chromosome} .= $line;
	}
}
$length{$chromosome} = length($chr{$chromosome});
$chr{$chromosome} =~ tr/a-z/A-Z/;
print "$length{$chromosome}\n";
close(IN);

#CpGI
$infile7 = $ARGV[4];
$count = 0;
open (IN7, $infile7);	
while ($line = <IN7> ) {
	chomp $line;
	@line = split /\t/, $line;
	$chr = $line[0];
	if ($chr_hash{$chr} == 1) {
		$start = $line[1];
		$stop = $line[2];
		foreach $j ($start .. $stop) {
			$count++;
			$cpgi{$chr}{$j} = 1;
		}
	}
}
close(IN7);
$infile = $ARGV[3];
open (IN, $infile);
$all = 0;
$linecount = 0;
while ($line = <IN> ){
	$linecount++;
	if ($linecount == 1) {
		next;
	}
	$all++;
	if ($all % 10000000 == 0) {
		print "$all\n";
	}	
	chomp $line;
	@line = split /\t/, $line;
	$reads = $line[5];	
	$chr = $line[1];
	$l = $line[2] + 72;
	$total += $reads;
	$total_seq++;
	$detailed_anno = $line[8];
	if ($detailed_anno =~ /\|/) {
		@detailed_anno = split(/\|/, $detailed_anno);
		$feature = $detailed_anno[1] . "-" . $detailed_anno[2];
		#next;
	} else {
		@detailed_anno = split(" ", $detailed_anno);
		$feature = $detailed_anno[0];
		if ($feature =~ /CpG/) {
			$feature = "CpGIs-featureless";
		}
		if ($feature eq '5\'') {
                	$feature = "5UTR";
              }
		if ($feature eq '3\'') {
                	$feature = "3UTR";
              }
	}
	if ($cpgi{$chr}{$l} == 1 && $feature eq '5UTR') {
		$feature = "5UTR-CpGI";
	}
	if ($cpgi{$chr}{$l} == 1 && $feature eq 'promoter-TSS') {
		$feature = "promoter-TSS-CpGI";
	}
	$feature_count{$feature} += $reads;
	$feature_count_seq{$feature}++;
	$text_ref = $chr;
	if ($cpgi{$chr}{$l} == 1) {
		$new_feature = "CpGI-all";
		$feature_count{$new_feature} += $reads;
		$feature_count_seq{$new_feature}++;	
	}
	$start = $l - 1000;
	$seq = substr($chr{$text_ref}, $start - 1,2001);
	for ( $i = 0; $i <= ( 1999 ); $i++ ){	
	    $det2 = substr($seq, $i, 2);
	    $pos = $i - 1000;
	    $new_pos = -1 + $pos * -1;
	    $det1 = substr($seq, $i, 1);
	    $real_pos = $start + $i;
	    $new_pos1 = $pos * -1;
	    if ($det1 eq 'G' || $det1 eq 'C') {
		$gc{$feature}{$pos} += $reads;
		$gc{$feature}{$new_pos1} += $reads;
	    }
	    if ($det2 eq 'CG') {
		$minus_cg{$count}{$pos} += $reads;
		$xpos = $pos + 1;
		$minus_cg{$count}{$xpos} += $reads;
		$minus_cg{$count}{$new_pos1} += $reads;
		$xpos = $new_pos1 + 1;
		$minus_cg{$count}{$xpos} += $reads;
		if ($hcg{$chr}{$real_pos} eq '') {
		} else {
			$mhcg_all{$feature}{$pos} += ($reads * $hcg{$chr}{$real_pos});
			$uhcg_all{$feature}{$pos} += ($reads * (1 - $hcg{$chr}{$real_pos}));
			$mhcg_seqs{$feature}{$pos} += $hcg{$chr}{$real_pos};
			$uhcg_seqs{$feature}{$pos} += (1 - $hcg{$chr}{$real_pos});
			if ($cpgi{$chr}{$l} == 1) {
				$new_feature = "CpGI-all";
				$mhcg_all{$new_feature}{$pos} += ($reads * $hcg{$chr}{$real_pos});
				$uhcg_all{$new_feature}{$pos} += ($reads * (1 - $hcg{$chr}{$real_pos}));
				$mhcg_seqs{$new_feature}{$pos} += $hcg{$chr}{$real_pos};
				$uhcg_seqs{$new_feature}{$pos} += (1 - $hcg{$chr}{$real_pos});
			}
		}
		$real_pos = $start + $i + 1;
		if ($hcg{$chr}{$real_pos} eq '') {
		} else {
			$mhcg_all{$feature}{$new_pos} += ($reads * $hcg{$chr}{$real_pos});
			$uhcg_all{$feature}{$new_pos} += ($reads * (1 - $hcg{$chr}{$real_pos}));
			$mhcg_seqs{$feature}{$new_pos} += $hcg{$chr}{$real_pos};
			$uhcg_seqs{$feature}{$new_pos} += (1 - $hcg{$chr}{$real_pos});
			if ($cpgi{$chr}{$l} == 1) {
				$new_feature = "CpGI-all";
				$mhcg_all{$new_feature}{$new_pos} += ($reads * $hcg{$chr}{$real_pos});
				$uhcg_all{$new_feature}{$new_pos} += ($reads * (1 - $hcg{$chr}{$real_pos}));
				$mhcg_seqs{$new_feature}{$new_pos} += $hcg{$chr}{$real_pos};
				$uhcg_seqs{$new_feature}{$new_pos} += (1 - $hcg{$chr}{$real_pos});
			}
		}
	    }
	    if ($det2 eq 'GC') {
		if ($gch{$chr}{$real_pos} eq '') {
		} else {
			$mgch_all{$feature}{$pos} += ($reads * $gch{$chr}{$real_pos});
			$ugch_all{$feature}{$pos} += ($reads * (1 - $gch{$chr}{$real_pos}));
			$mgch_seqs{$feature}{$pos} += $gch{$chr}{$real_pos};
			$ugch_seqs{$feature}{$pos} += (1 - $gch{$chr}{$real_pos});
			if ($cpgi{$chr}{$l} == 1) {
				$new_feature = "CpGI-all";
				$mgch_all{$new_feature}{$pos} += ($reads * $gch{$chr}{$real_pos});
				$ugch_all{$new_feature}{$pos} += ($reads * (1 - $gch{$chr}{$real_pos}));
				$mgch_seqs{$new_feature}{$pos} += $gch{$chr}{$real_pos};
				$ugch_seqs{$new_feature}{$pos} += (1 - $gch{$chr}{$real_pos});
			}
		}
		$real_pos = $start + $i + 1;
		if ($gch{$chr}{$real_pos} eq '') {
		} else {
			$mgch_all{$feature}{$new_pos} += ($reads * $gch{$chr}{$real_pos});
			$ugch_all{$feature}{$new_pos} += ($reads * (1 - $gch{$chr}{$real_pos}));
			$mgch_seqs{$feature}{$new_pos} += $gch{$chr}{$real_pos};
			$ugch_seqs{$feature}{$new_pos} += (1 - $gch{$chr}{$real_pos});
			if ($cpgi{$chr}{$l} == 1) {
				$new_feature = "CpGI-all";
				$mgch_all{$new_feature}{$new_pos} += ($reads * $gch{$chr}{$real_pos});
				$ugch_all{$new_feature}{$new_pos} += ($reads * (1 - $gch{$chr}{$real_pos}));
				$mgch_seqs{$new_feature}{$new_pos} += $gch{$chr}{$real_pos};
				$ugch_seqs{$new_feature}{$new_pos} += (1 - $gch{$chr}{$real_pos});
			}
		}
	    }

	}
}
close(IN);
system("mkdir NOMeSeq_Features");
$j = "NOMeSeq_Features";
foreach $k (sort {$a cmp $b} keys %feature_count) {
	$outfile = $j . "/" . $k . "_" . $ARGV[5] . "_nomeseq_feature_hcg_gch_hg18.txt";
	open (OUT, ">$outfile");
	for ( $z = -1000; $z <= 1000; $z++ ){
		print OUT "invivo	$ARGV[5]	$k	$z	mhcg	$mhcg_all{$k}{$z}	uhcg	$uhcg_all{$k}{$z}	mhcg	$mhcg_seqs{$k}{$z}	uhcg	$uhcg_seqs{$k}{$z}	mgch	$mgch_all{$k}{$z}	ugch	$ugch_all{$k}{$z}	mgch	$mgch_seqs{$k}{$z}	ugch	$ugch_seqs{$k}{$z}	GC	$gc{$k}{$z}	$feature_count{$k}	minus_CG	$minus_cg{$i}{$z}	$total	$feature_count_seq{$k}	$total_seq\n";
	}
	close(OUT);
}
