# Supplementary material for: Links between DNA methylation and nucleosome occupancy in the human genome
Source: Epigenetics Chromatin. 2017 Apr 11;10:18. doi: 10.1186/s13072-017-0125-5 (PMC5387343; doi:10.1186/s13072-017-0125-5)
Supplement: Supplementary file 2 — Additional file 2. Detailed bioinformatics procedures and in-house scripts used in this study are enclosed in the zip file. [file 13072_2017_125_MOESM2_ESM.zip › Supplmentary.Methods.2017.0320/Figure1.Figure2/IMR90.Codes/mergeIMR90bam2bed.sh]

samtools merge IMR90_MNase-seq.bam GSM543311_ResultCount_61DMJAAXX_s_7.map.bam GSM543311_ResultCount_61DMKAAXX_s_7.map.bam GSM543311_ResultCount_61DMKAAXX_s_8.map.bam GSM543311_ResultCount_61DPDAAXX_s_2.map.bam GSM543311_ResultCount_61DPDAAXX_s_3.map.bam GSM543311_ResultCount_61DPDAAXX_s_4.map.bam GSM543311_ResultCount_61DPDAAXX_s_5.map.bam
samtools sort IMR90_MNase-seq.bam IMR90_MNase-seq.sorted
bedtools bamtobed -i IMR90_MNase-seq.sorted.bam > IMR90_MNase-seq.sorted.bed
mkdir IMR90.Reads
mkdir IMR90.annotated_reads
mkdir IMR90.annotated_stats
