# Supplementary material for: Links between DNA methylation and nucleosome occupancy in the human genome
Source: Epigenetics Chromatin. 2017 Apr 11;10:18. doi: 10.1186/s13072-017-0125-5 (PMC5387343; doi:10.1186/s13072-017-0125-5)
Supplement: Supplementary file 2 — Additional file 2. Detailed bioinformatics procedures and in-house scripts used in this study are enclosed in the zip file. [file 13072_2017_125_MOESM2_ESM.zip › Supplmentary.Methods.2017.0320/Figure1.Figure2/Leukocyte.Codes/getFireProcessed.sh]

mkdir InVivo
cd InVivo 
wget ftp://ftp.ncbi.nlm.nih.gov/geo/series/GSE25nnn/GSE25133/suppl/GSE25133_GSM678045_PD6_20081201_1_Gran_AB1_F3.csfasta.ma.25.2.txt.gz &
wget ftp://ftp.ncbi.nlm.nih.gov/geo/series/GSE25nnn/GSE25133/suppl/GSE25133_GSM678046_PD6_20081201_2_Gran_AB2_F3.csfasta.ma.25.2.txt.gz &
wget ftp://ftp.ncbi.nlm.nih.gov/geo/series/GSE25nnn/GSE25133/suppl/GSE25133_GSM678047_PD6_20090123_1_Gran_21_4_F3.csfasta.ma.25.2.txt.gz &
wget ftp://ftp.ncbi.nlm.nih.gov/geo/series/GSE25nnn/GSE25133/suppl/GSE25133_GSM678048_PD6_20090123_2_Gran25_9_F3.csfasta.ma.25.2.txt.gz &
wget ftp://ftp.ncbi.nlm.nih.gov/geo/series/GSE25nnn/GSE25133/suppl/GSE25133_GSM678049_r1ahead05_20080912_2_Gran_005_F3.csfasta.ma.25.2.txt.gz &
wget ftp://ftp.ncbi.nlm.nih.gov/geo/series/GSE25nnn/GSE25133/suppl/GSE25133_GSM678050_r1ahead05_20080912_2_Gran_01_F3.csfasta.ma.25.2.txt.gz &
wget ftp://ftp.ncbi.nlm.nih.gov/geo/series/GSE25nnn/GSE25133/suppl/GSE25133_GSM678051_r1ahead05_20081017_1_Gran568_F3.csfasta.ma.25.2.txt.gz &
wget ftp://ftp.ncbi.nlm.nih.gov/geo/series/GSE25nnn/GSE25133/suppl/GSE25133_GSM678052_r1ahead05_20081017_2_Gran123401_F3.csfasta.ma.25.2.txt.gz &
wget ftp://ftp.ncbi.nlm.nih.gov/geo/series/GSE25nnn/GSE25133/suppl/GSE25133_GSM678053_r1ahead05_20090130_2_GranQ_2932_F3.csfasta.ma.25.2.txt.gz &
wget ftp://ftp.ncbi.nlm.nih.gov/geo/series/GSE25nnn/GSE25133/suppl/GSE25133_GSM678054_r1ahead05_20090304_1_Gran_Quad_F3.csfasta.ma.25.2.txt.gz &
wait
gunzip *.gz
mkdir ../InVitro
cd ../InVitro 
wget ftp://ftp.ncbi.nlm.nih.gov/geo/series/GSE25nnn/GSE25133/suppl/GSE25133_GSM678055_head0094_20090626_FC2_Invit_Combo_F3.csfasta.ma.25.2.txt.gz &
wget ftp://ftp.ncbi.nlm.nih.gov/geo/series/GSE25nnn/GSE25133/suppl/GSE25133_GSM678056_head0094_20090716_1_InvitI_L_InvitI_L_F3.csfasta.ma.25.2.txt.gz &
wget ftp://ftp.ncbi.nlm.nih.gov/geo/series/GSE25nnn/GSE25133/suppl/GSE25133_GSM678057_head0094_20090716_2_InvitM_P_InvitM_P_F3.csfasta.ma.25.2.txt.gz &
wget ftp://ftp.ncbi.nlm.nih.gov/geo/series/GSE25nnn/GSE25133/suppl/GSE25133_GSM678058_r1ahead05_20090508_2_InvitE_H_F3.csfasta.ma.25.2.txt.gz &
wget ftp://ftp.ncbi.nlm.nih.gov/geo/series/GSE25nnn/GSE25133/suppl/GSE25133_GSM678059_solid0307_20090501_2_Invit58_F3.csfasta.ma.25.2.txt.gz &
wget ftp://ftp.ncbi.nlm.nih.gov/geo/series/GSE25nnn/GSE25133/suppl/GSE25133_GSM678060_solid0307_20090501_Sample1Invit14_F3.csfasta.ma.25.2.txt.gz &
wait
gunzip *.gz
mkdir ../MNase_Control
cd ../MNase_Control
wget ftp://ftp.ncbi.nlm.nih.gov/geo/series/GSE25nnn/GSE25133/suppl/GSE25133_GSM678061_head0094_20090706_1_MN1_5_MN_1_5_F3.csfasta.ma.25.2.txt.gz &
wget ftp://ftp.ncbi.nlm.nih.gov/geo/series/GSE25nnn/GSE25133/suppl/GSE25133_GSM678062_head0094_20090727_1_MN_combo_F3.csfasta.ma.25.2.txt.gz &
wget ftp://ftp.ncbi.nlm.nih.gov/geo/series/GSE25nnn/GSE25133/suppl/GSE25133_GSM678063_head0094_20090811_1_MNcombo_MNcombo_F3.csfasta.ma.25.2.txt.gz &
gunzip *.gz
cd ..
mkdir Leukocyte.reads
mkdir Leukocyte.annotated_reads
mkdir Leukocyte.annotated_stats
mkdir InVitro.norm.anno.reads/
mkdir InVivo.norm.anno.reads/
