# Supplementary material for: Links between DNA methylation and nucleosome occupancy in the human genome
Source: Epigenetics Chromatin. 2017 Apr 11;10:18. doi: 10.1186/s13072-017-0125-5 (PMC5387343; doi:10.1186/s13072-017-0125-5)
Supplement: Supplementary file 2 — Additional file 2. Detailed bioinformatics procedures and in-house scripts used in this study are enclosed in the zip file. [file 13072_2017_125_MOESM2_ESM.zip › Supplmentary.Methods.2017.0320/Figure1.Figure2/Leukocyte.Codes/getInVitroCpGCountMethProfiles.pl]

open(OUT, ">invitro_cpg_count_meth_gt6.txt");
opendir (DIR, $ARGV[0]);
@folders = grep /Counts/, readdir DIR;
close DIR;
foreach $folder (@folders) {
	$directory = $ARGV[0] . $folder . "/";
	opendir (DIR, $directory);
	@files = grep /count/, readdir DIR;
	close DIR;
	foreach $file (@files) {
		print "$file";
		$infile = $directory . $file;
		open(IN, $infile);
		$linecount = 0;
		while ($line = <IN>) {
			$linecount++;
			chomp $line;
			@line = split("\t", $line);
			$count = $line[3];
			$feature = $line[2];
			$pos = $line[4];
			if ($count > 6) {
				$count = 6;
			}
			$count_hash{$count} = 1;
			if ($feature eq 'CpGI-all') {
				$m{$count}{$pos} -= $line[6];
				$u{$count}{$pos} -= $line[8];
			} else {
				$m{$count}{$pos} += $line[6];
				$u{$count}{$pos} += $line[8];
			}
		}
		close(IN);
		print "\t$linecount\n";
	}	
}
foreach $i (sort {$a <=> $b} keys %count_hash) {
	print OUT "\t$i\t";
}
print OUT "\n";
foreach $j (-199.. 199) {
	foreach $i (sort {$a <=> $b} keys %count_hash) {
		if (($m{$i}{$j} + $u{$i}{$j}) == 0) {
			$methylation = '';
		} else {
			$methylation = $m{$i}{$j} / ($m{$i}{$j} + $u{$i}{$j});
		}
		print OUT "$j\t$methylation\t";
	}
	print OUT "\n";
}
close(OUT);
