# Supplementary material for: Links between DNA methylation and nucleosome occupancy in the human genome
Source: Epigenetics Chromatin. 2017 Apr 11;10:18. doi: 10.1186/s13072-017-0125-5 (PMC5387343; doi:10.1186/s13072-017-0125-5)
Supplement: Supplementary file 2 — Additional file 2. Detailed bioinformatics procedures and in-house scripts used in this study are enclosed in the zip file. [file 13072_2017_125_MOESM2_ESM.zip › Supplmentary.Methods.2017.0320/Figure1.Figure2/Leukocyte.Codes/getInVitroDiProfiles.pl]

open(OUT, ">invivo_di.txt");
opendir (DIR, $ARGV[0]);
@files = grep /di/, readdir DIR;
close DIR;
foreach $file (@files) {
	print "$file";
	$infile = $ARGV[0] . $file;
	open(IN, $infile);
	$linecount = 0;
	while ($line = <IN>) {
		$linecount++;
		chomp $line;
		@line = split("\t", $line);
		if ($linecount == 1) {
			foreach $i (1 ..$#line) {
				$name{$i} = $line[$i];
				$hash{$name{$i}} = 1;
			}
		} else {
			$pos = $line[0];
			foreach $i (1 ..$#line) {
				$value{$name{$i}}{$pos} += $line[$i];
			}
		}
	}
	close(IN);
	print "\t$linecount\n";	
}
foreach $i (sort {$a cmp $b} keys %hash) {
	print OUT "\t$i";
}
print OUT "\n";
foreach $j (-999 .. 999) {
	print OUT "$j";
	foreach $i (sort {$a cmp $b} keys %hash) {
		print OUT "\t$value{$i}{$j}"
	}
	print OUT "\n";
}
close(OUT);
