# Supplementary material for: Links between DNA methylation and nucleosome occupancy in the human genome
Source: Epigenetics Chromatin. 2017 Apr 11;10:18. doi: 10.1186/s13072-017-0125-5 (PMC5387343; doi:10.1186/s13072-017-0125-5)
Supplement: Supplementary file 2 — Additional file 2. Detailed bioinformatics procedures and in-house scripts used in this study are enclosed in the zip file. [file 13072_2017_125_MOESM2_ESM.zip › Supplmentary.Methods.2017.0320/Figure1.Figure2/Leukocyte.Codes/getInVivoMethProfiles.pl]

open(OUT, ">invivo_meth.txt");
opendir (DIR, $ARGV[0]);
@files = grep /txt/, readdir DIR;
close DIR;
foreach $file (@files) {
	print "$file";
	$infile = $ARGV[0] . $file;
	open(IN, $infile);
	$linecount = 0;
	while ($line = <IN>) {
		$linecount++;
		chomp $line;
		@line = split("\t", $line);
		if ($linecount == 1) {
			next
		} else {
			$pos = $line[0];
			$mcpg{$pos} += $line[1];
			$umcpg{$pos} += $line[2];
		}
	}
	close(IN);
	print "\t$linecount\n";	
}
foreach $j (-999 .. 999) {
	if (( $mcpg{$j} + $umcpg{$j}) == 0) {	
		$meth = "";
	} else {
		$meth = $mcpg{$j} / ( $mcpg{$j} + $umcpg{$j});
	}
	print OUT "$j\t$meth\n"
}
close(OUT);
