# Supplementary material for: Links between DNA methylation and nucleosome occupancy in the human genome
Source: Epigenetics Chromatin. 2017 Apr 11;10:18. doi: 10.1186/s13072-017-0125-5 (PMC5387343; doi:10.1186/s13072-017-0125-5)
Supplement: Supplementary file 2 — Additional file 2. Detailed bioinformatics procedures and in-house scripts used in this study are enclosed in the zip file. [file 13072_2017_125_MOESM2_ESM.zip › Supplmentary.Methods.2017.0320/Figure1.Figure2/Leukocyte.Codes/makeChrBedFire.pl]

opendir (DIR, $ARGV[0]);
@files = grep /txt/, readdir DIR;
close DIR;
($folder) = ($ARGV[0] =~ /(\S+)\//);
#print "$ARGV[0]	$folder\n";
foreach $file (@files) {
	$infile = $ARGV[0] . $file;
	open(IN, $infile);
	while ($line = <IN>) {
		chomp $line;
		if ($line =~ /^>/) {
			@line = split(",", $line);
			if ($#line == 1) {
				@read = split(/\./, $line[1]);
				$chr = $read[0];
				unless ($chr =~ /chr/) {
					next;
				}
				$total_reads++;
				$filehandle_name = $chr;
				if ($chr_count{$filehandle_name} == 0) {
					$outfile = "Leukocyte.reads/" . $folder . "_New_" . $chr . ".bed";
					$filehandle{$filehandle_name} = $filehandle_name;
					open($filehandle_name, ">$outfile");
				}
				$chr_count{$filehandle_name}++;
				$x = $read[1];
				if ($x > 0) {
					$start = $x;
					$strand = '+';
					$strand{$chr}{$start} = '+';
				} else {
					$start = -1 * $x - 146;
					$strand = '-';
					$strand{$chr}{$start} = '-';
				}
				$strand_type{$strand} = 1;
				$strand_dependent_count{$filehandle_name}{$start}{$strand}++;
				$count{$filehandle_name}{$start}++;
				if ($count{$filehandle_name}{$start} == 1) {
					push @{$starts{$filehandle_name}}, $start;
				}
			}
		}
	}
}
foreach $i (keys %filehandle) {
	@{$sorted_starts{$i}} = sort {$a <=> $b} @{$starts{$i}};
}
foreach $i (keys %filehandle) {
	foreach $j (@{$sorted_starts{$i}}) {
		$strand_count = 0;
		foreach $k (keys %strand_type) {
			if ($strand_dependent_count{$i}{$j}{$k} > 0) {
				$strand_count++;
				$chr = $i;
				$start = $j;
				$end = $j + 146;
				$id = $folder . "_" . $i . ":" . $j . "_" . $k;
				$value = $strand_dependent_count{$i}{$j}{$k};
				$strand = $k;
				print {$i} "$chr\t$start\t$end\t$id\t$value\t$strand\n";
			}			
		}
	}
	close($i);
}
