# Supplementary material for: Links between DNA methylation and nucleosome occupancy in the human genome
Source: Epigenetics Chromatin. 2017 Apr 11;10:18. doi: 10.1186/s13072-017-0125-5 (PMC5387343; doi:10.1186/s13072-017-0125-5)
Supplement: Supplementary file 2 — Additional file 2. Detailed bioinformatics procedures and in-house scripts used in this study are enclosed in the zip file. [file 13072_2017_125_MOESM2_ESM.zip › Supplmentary.Methods.2017.0320/Figure1.Figure2/Leukocyte.Codes/makeInVivoNucMethProfilesCpGcounts.pl]

$infile = $ARGV[0];
open (IN, $infile);
$file_count = 0;
while ($line = <IN> ){	
	chomp $line;
	@line = split /\t/, $line;
	$chr = $line[0];
	$chr_hash{$chr} = 1;
	$coordinate = $line[2];
	$m = $line[$#line] / 100;
	$reads = $line[4];
	if ($reads > 2) {
		$meth{$chr}{$coordinate} = $m;
		$file_count++;
	}
}
print "$infile	$file_count\n";
close(IN);
$infile = $ARGV[1];
($chromosome) = $infile =~ /hg18\/(\S+)\.fa/;
print "$chromosome\n";
open (IN, $infile);
while ($line = <IN> ) {	
	chomp $line;
	unless ($line =~ /^>/ ){	
		$chr{$chromosome} .= $line;
	}
}
$length{$chromosome} = length($chr{$chromosome});
$chr{$chromosome} =~ tr/a-z/A-Z/;
print "$length{$chromosome}\n";
close(IN);

#CpGI
$infile7 = $ARGV[3];
$count = 0;
open (IN7, $infile7);	
while ($line = <IN7> ) {
	chomp $line;
	@line = split /\t/, $line;
	$chr = $line[0];
	if ($chr_hash{$chr} == 1) {
		$start = $line[1];
		$stop = $line[2];
		foreach $j ($start .. $stop) {
			$count++;
			$cpgi{$chr}{$j} = 1;
		}
	}
}
close(IN7);
$infile = $ARGV[2];
open (IN, $infile);
$all = 0;
$linecount = 0;
while ($line = <IN> ){
	$linecount++;
	if ($linecount == 1) {
		next;
	}
	$all++;
	if ($all % 10000000 == 0) {
		print "$all\n";
	}	
	chomp $line;
	@line = split /\t/, $line;
	$reads = $line[$#line];	
	$chr = $line[1];
	$l = $line[2] + 72;
	$total += $reads;
	$total_seq++;
	$detailed_anno = $line[8];
	if ($detailed_anno =~ /\|/) {
		@detailed_anno = split(/\|/, $detailed_anno);
		$feature = $detailed_anno[1] . "-" . $detailed_anno[2];
		#next;
	} else {
		@detailed_anno = split(" ", $detailed_anno);
		$feature = $detailed_anno[0];
		if ($feature =~ /CpG/) {
			$feature = "CpGIs-featureless";
		}
		if ($feature eq '5\'') {
                	$feature = "5UTR";
              }
		if ($feature eq '3\'') {
                	$feature = "3UTR";
              }
	}
	if ($cpgi{$chr}{$l} == 1 && $feature eq '5UTR') {
		$feature = "5UTR-CpGI";
	}
	if ($cpgi{$chr}{$l} == 1 && $feature eq 'promoter-TSS') {
		$feature = "promoter-TSS-CpGI";
	}
	$feature_count{$feature} += $reads;
	$feature_count_seq{$feature}++;
	$text_ref = $chr;
	$start = $l - 61;
	$seq = substr($chr{$text_ref}, $start - 1, 123);
	$count = 0;
	for ( $i = 0; $i <= ( 122 ); $i++ ){
		$det2 = substr($seq, $i, 2);
		$real_pos = $start + $i;
		if ($det2 eq 'CG') {
			if ($meth{$chr}{$real_pos} eq '') {
			} else {
				$count++;
			}
		}
	}
	if ($count == 0) {
		next;
	}
	$feature_cpg_count{$feature}{$count} += $reads;
	$count_hash{$count} += $reads;
	$feature_cpg_count_seq{$feature}{$count}++;
	$count_hash_seq{$count}++;
	if ($cpgi{$chr}{$l} == 1) {
		$new_feature = "CpGI-all";
		$feature_count{$new_feature} += $reads;
		$feature_count_seq{$new_feature}++;
		$feature_cpg_count{$new_feature}{$count} += $reads;
		$feature_cpg_count_seq{$new_feature}{$count}++;		
	}
	$start = $l - 200;
	$seq = substr($chr{$text_ref}, $start - 1,400);
	for ( $i = 0; $i <= ( 398 ); $i++ ){	
	    $det2 = substr($seq, $i, 2);
	    $pos = $i - 200;
	    $new_pos = -1 + $pos * -1;
	    $det1 = substr($seq, $i, 1);
	    $real_pos = $start + $i;
	    $new_pos1 = $pos * -1;
	    if ($det1 eq 'G' || $det1 eq 'C') {
		$gc{$feature}{$count}{$pos} += $reads;
		$gc{$feature}{$count}{$new_pos1} += $reads;
	    }
	    if ($det2 eq 'CG') {
		if ($meth{$chr}{$real_pos} eq '') {
		} else {
			$mcpg_all{$feature}{$count}{$pos} += ($reads * $meth{$chr}{$real_pos});
			$umcpg_all{$feature}{$count}{$pos} += ($reads * (1 - $meth{$chr}{$real_pos}));
			$mcpg_seqs{$feature}{$count}{$pos} += $meth{$chr}{$real_pos};
			$umcpg_seqs{$feature}{$count}{$pos} += (1 - $meth{$chr}{$real_pos});
			if ($cpgi{$chr}{$l} == 1) {
				$new_feature = "CpGI-all";
				$mcpg_all{$new_feature}{$count}{$pos} += ($reads * $meth{$chr}{$real_pos});
				$umcpg_all{$new_feature}{$count}{$pos} += ($reads * (1 - $meth{$chr}{$real_pos}));
				$mcpg_seqs{$new_feature}{$count}{$pos} += $meth{$chr}{$real_pos};
				$umcpg_seqs{$new_feature}{$count}{$pos} += (1 - $meth{$chr}{$real_pos});
			}
		}
		$real_pos = $start + $i + 1;
		if ($meth{$chr}{$real_pos} eq '') {
		} else {
			$mcpg_all{$feature}{$count}{$new_pos} += ($reads * $meth{$chr}{$real_pos});
			$umcpg_all{$feature}{$count}{$new_pos} += ($reads * (1 - $meth{$chr}{$real_pos}));
			$mcpg_seqs{$feature}{$count}{$new_pos} += $meth{$chr}{$real_pos};
			$umcpg_seqs{$feature}{$count}{$new_pos} += (1 - $meth{$chr}{$real_pos});
			if ($cpgi{$chr}{$l} == 1) {
				$new_feature = "CpGI-all";
				$mcpg_all{$new_feature}{$count}{$new_pos} += ($reads * $meth{$chr}{$real_pos});
				$umcpg_all{$new_feature}{$count}{$new_pos} += ($reads * (1 - $meth{$chr}{$real_pos}));
				$mcpg_seqs{$new_feature}{$count}{$new_pos} += $meth{$chr}{$real_pos};
				$umcpg_seqs{$new_feature}{$count}{$new_pos} += (1 - $meth{$chr}{$real_pos});
			}
		}
	    }
	}
}
close(IN);
system("mkdir InVivo_CpG_Counts");
foreach $i (keys %count_hash) {
	$j = "InVivo_CpG_Counts/InVivo_Counts_" . $i;
	system("mkdir $j");
	foreach $k (sort {$a cmp $b} keys %feature_count) {
		$outfile = $j . "/" . $k . "_" . $ARGV[4] . "_" . $i . "_invivo_count_mcpg_umcpg_hg18.txt";
		open (OUT, ">$outfile");
		for ( $z = -200; $z <= 200; $z++ ){
			print OUT "invivo	$ARGV[4]	$k	$i	$z	mCpG	$mcpg_all{$k}{$i}{$z}	umCpG	$umcpg_all{$k}{$i}{$z}	mCpG	$mcpg_seqs{$k}{$i}{$z}	umCpG	$umcpg_seqs{$k}{$i}{$z}	GC	$gc{$k}{$i}{$z}	$feature_cpg_count{$k}{$i}	$feature_count{$k}	$count_hash{$i}	$total	$feature_cpg_count_seq{$k}{$i}	$feature_count_seq{$k}	$count_hash_seq{$i}	$total_seq\n";
		}
		close(OUT);
	}
}
