# Supplementary material for: Links between DNA methylation and nucleosome occupancy in the human genome
Source: Epigenetics Chromatin. 2017 Apr 11;10:18. doi: 10.1186/s13072-017-0125-5 (PMC5387343; doi:10.1186/s13072-017-0125-5)
Supplement: Supplementary file 2 — Additional file 2. Detailed bioinformatics procedures and in-house scripts used in this study are enclosed in the zip file. [file 13072_2017_125_MOESM2_ESM.zip › Supplmentary.Methods.2017.0320/Figure1.Figure2/Leukocyte.Codes/makeInVivoNucMethProfilesForMonoDiMethByChrWithoutCpGIs.pl]

#motifs
foreach $tetra1 ( qw/ A C G T / ){
	foreach $tetra2 ( qw/ A C G T / ){
		$motif = $tetra1 . $tetra2;
		push @di_motifs, $motif; 					
	}	
}
foreach $tetra1 ( qw/ A C G T / ){
	$motif = $tetra1 . $tetra2 . $tetra3 . $tetra4;
	push @mono_motifs, $motif; 
}
$infile = $ARGV[0];
open (IN, $infile);
$file_count = 0;
while ($line = <IN> ){	
	chomp $line;
	@line = split /\t/, $line;
	$chr = $line[0];
	$chr_hash{$chr} = 1;
	$coordinate = $line[2];
	$m = $line[$#line] / 100;
	$reads = $line[4];
	if ($reads > 2) {
		$meth{$chr}{$coordinate} = $m;
		$file_count++;
	}
}
print "$infile	$file_count\n";
close(IN);
$infile = $ARGV[1];
($chromosome) = $infile =~ /hg18\/(\S+)\.fa/;
print "$chromosome\n";
open (IN, $infile);
while ($line = <IN> ) {	
	chomp $line;
	unless ($line =~ /^>/ ){	
		$chr{$chromosome} .= $line;
	}
}
$length{$chromosome} = length($chr{$chromosome});
$chr{$chromosome} =~ tr/a-z/A-Z/;
print "$length{$chromosome}\n";
close(IN);

#CpGI
$infile7 = $ARGV[3];
$count = 0;
open (IN7, $infile7);	
while ($line = <IN7> ) {
	chomp $line;
	@line = split /\t/, $line;
	$chr = $line[0];
	if ($chr_hash{$chr} == 1) {
		$start = $line[1];
		$stop = $line[2];
		foreach $j ($start .. $stop) {
			$count++;
			$cpgi{$chr}{$j} = 1;
		}
	}
}
close(IN7);
$infile = $ARGV[2];
open (IN, $infile);
$all = 0;
$linecount = 0;
while ($line = <IN> ){
	$linecount++;
	if ($linecount == 1) {
		next;
	}
	$all++;
	if ($all % 10000000 == 0) {
		print "$all\n";
	}	
	chomp $line;
	@line = split /\t/, $line;
	$reads = $line[$#line];	
	$chr = $line[1];
	$l = $line[2] + 72;
	if ($cpgi{$chr}{$l} == 1) {
		next;
	}
	$text_ref = $chr;
	$start = $l - 1000;
	$seq = substr($chr{$text_ref}, $start - 1, 2001);
	for ( $i = 0; $i <= ( 1999 ); $i++ ){
	    $det1 = substr($seq, $i, 1);
	    $det2 = substr($seq, $i, 2);
	    $pos = $i - 1000;
	    $real_pos = $start + $i;
	    $new_pos = -1 + $pos * -1;
	    $mono{$det1}{$pos} += $reads;
	    $det1 =~ tr/ACTG/TGAC/;
	    $new_pos1 = $pos * -1;
	    $mono{$det1}{$new_pos1} += $reads;
	    $di{$det2}{$pos} += $reads;
	    $det2r = reverse($det2);
	    $det2r =~ tr/ACTG/TGAC/;
	    $di{$det2r}{$new_pos} += $reads;
	    if ($det2 eq 'CG') {
		#print "working\n";
		if ($meth{$chr}{$real_pos} eq '') {
		} else {
			$mcpg_all{$pos} += ($reads * $meth{$chr}{$real_pos});
			$umcpg_all{$pos} += ($reads * (1 - $meth{$chr}{$real_pos}));
		}
		$real_pos = $start + $i + 1;
		if ($meth{$chr}{$real_pos} eq '') {
		} else {
			$mcpg_all{$new_pos} += ($reads * $meth{$chr}{$real_pos});
			$umcpg_all{$new_pos} += ($reads * (1 - $meth{$chr}{$real_pos}));
		}
	    }     
	}
}
close(IN);
system("mkdir InVivoMeth");
$outfile = "InVivoMeth/" . $ARGV[4] . "_invivo_meth_hg18_without_CpGIs.txt";
open (OUT, ">$outfile");
print OUT "\tmAll\tuAll";
print OUT "\n";
for ( $z = -1000; $z <= 1000; $z++ ){
	print OUT "$z";
	print OUT "\t$mcpg_all{$z}\t$umcpg_all{$z}";
	print OUT "\n";
}
close(OUT);

system("mkdir InVivoMono");
$outfile = "InVivoMono/" . $ARGV[4] . "_invivo_mono_hg18_without_CpGIs.txt";
open (OUT, ">$outfile");
foreach $i (@mono_motifs) {
	print OUT "\t$i";
}
print OUT "\n";
for ( $z = -1000; $z <= 1000; $z++ ){
	print OUT "$z";
	foreach $i (@mono_motifs) {
		print OUT "\t$mono{$i}{$z}";
	}
	print OUT "\n";
}
close(OUT);

system("mkdir InVivoDi");
$outfile = "InVivoDi/" . $ARGV[4] . "_invivo_di_hg18_without_CpGIs.txt";
open (OUT, ">$outfile");
foreach $i (@di_motifs) {
	print OUT "\t$i";
}
print OUT "\n";
for ( $z = -1000; $z <= 1000; $z++ ){
	print OUT "$z";
	foreach $i (@di_motifs) {
		print OUT "\t$di{$i}{$z}";
	}
	print OUT "\n";
}
close(OUT);
