# Supplementary material for: Links between DNA methylation and nucleosome occupancy in the human genome
Source: Epigenetics Chromatin. 2017 Apr 11;10:18. doi: 10.1186/s13072-017-0125-5 (PMC5387343; doi:10.1186/s13072-017-0125-5)
Supplement: Supplementary file 2 — Additional file 2. Detailed bioinformatics procedures and in-house scripts used in this study are enclosed in the zip file. [file 13072_2017_125_MOESM2_ESM.zip › Supplmentary.Methods.2017.0320/Figure1.Figure2/Leukocyte.Codes/subtractControlInVivo.pl]

$infile = $ARGV[1];
open (IN, $infile);
$linecount = 0;
while ($line = <IN> ){
	$linecount++;
	if ($linecount == 1) {
		next;
	}
	chomp $line;
	@line = split /\t/, $line;
	$reads = $line[5];	
	$l = $line[2] + 72;
	$control_reads{$l} = $reads;
}
$infile = $ARGV[0];
open (IN, $infile);
$linecount = 0;
while ($line = <IN> ){
	$linecount++;
	if ($linecount == 1) {
		next;
	}
	chomp $line;
	@line = split /\t/, $line;
	$reads = $line[5];	
	$l = $line[2] + 72;
	$nucleosome_reads{$l} = $reads;
}

$outfile = "InVivo.norm.anno.reads/InVivo_normalized_subtract_control_" . $ARGV[2] . ".txt";
open(OUT, ">$outfile");
$infile = $ARGV[0];
open (IN, $infile);
$linecount = 0;
while ($line = <IN> ){
	$linecount++;
	if ($linecount == 1) {
		next;
	}
	chomp $line;
	@line = split /\t/, $line;
	$reads = $line[5];	
	$l = $line[2] + 72;
	$start = $l - 73;
	$stop = $l + 73;
	$control = 0;
	$nucleosome = 0;
	foreach $i ($start .. $stop) {
		$nucleosome += $nucleosome_reads{$i};
		$control += $control_reads{$i};
	}
	$nucleosome = $nucleosome / 1.617775813;
	$control = $control / 0.51601989;
	if ($nucleosome < $control) {
		$new_value = 0;
	} else {
		$fraction = ($nucleosome - $control) / $nucleosome;
		$new_value = ($nucleosome_reads{$l} / 1.617775813) * $fraction;
	}
	print OUT "$line\t$new_value\n";
}


	
