# Supplementary material for: Links between DNA methylation and nucleosome occupancy in the human genome
Source: Epigenetics Chromatin. 2017 Apr 11;10:18. doi: 10.1186/s13072-017-0125-5 (PMC5387343; doi:10.1186/s13072-017-0125-5)
Supplement: Supplementary file 2 — Additional file 2. Detailed bioinformatics procedures and in-house scripts used in this study are enclosed in the zip file. [file 13072_2017_125_MOESM2_ESM.zip › Supplmentary.Methods.2017.0320/Figure3.FigureS4.FigureS5/figureS5.R]

cpgi1 <- read.table("OC_CG.exon.txt", sep = "\t", header = TRUE)
test <- oneway.test(cpgi1$ne ~ cpgi1$group)
test
test$p.value
cpgi2 <- read.table("M_CG.exon.txt", sep = "\t", header = TRUE)
test <- oneway.test(cpgi2$ne ~ cpgi2$group)
test
test$p.value
cpgi3 <- read.table("OC_MCG.exon.txt", sep = "\t", header = TRUE)
test <- oneway.test(cpgi3$ne ~ cpgi3$group)
test
test$p.value
cpgi4 <- read.table("OC_UCG.exon.txt", sep = "\t", header = TRUE)
test <- oneway.test(cpgi4$ne ~ cpgi4$group)
test
test$p.value
cpgi5 <- read.table("R_CG.exon.txt", sep = "\t", header = TRUE)
test <- oneway.test(cpgi5$ne ~ cpgi5$group)
test
test$p.value
cpgi6 <- read.table("GC_CG.exon.txt", sep = "\t", header = TRUE)
test <- oneway.test(cpgi6$ne ~ cpgi6$group)
test
test$p.value
cpgi7 <- read.table("OC_GC.exon.txt", sep = "\t", header = TRUE)
test <- oneway.test(cpgi7$ne ~ cpgi7$group)
test
test$p.value
cpgi8 <- read.table("GC-CG_CG.exon.txt", sep = "\t", header = TRUE)
test <- oneway.test(cpgi8$ne ~ cpgi8$group)
test
test$p.value
cpgi9 <- read.table("OC_GC-CG.exon.txt", sep = "\t", header = TRUE)
test <- oneway.test(cpgi9$ne ~ cpgi9$group)
test
test$p.value

library("lattice")
jpeg(filename = "figureS5.jpeg", width = 17, height = 19.125, units = "cm", res=300)
layout(matrix(c(1,4,7,2,5,8,3,6,9), 3,3))
par(ps = 5, lwd = 1, mar = c(1,1.6,1.5,0.5), cex = 1, tcl = -0.25, oma = c(1.25,0.5,0,0))

boxplot(cpgi1$ne ~ cpgi1$group, outline = FALSE, ylab = "Nucleosome Occupancy", ylim=c(0.6,0.9), cex.lab = 8/5, cex.axis = 6/5, mgp = c(1,0.5,0), xaxt = "n", yaxt = "n")
mtext("A", side = 3, adj = 0, line = 0.25, font = 2, cex = 10/5)
axis(2,c(0.6,0.7,0.8,0.9), cex.axis = 1, mgp = c(1,0.5,0))
axis(1,c(1,2,3,4,5,6,7,">=8"), at=c(1,2,3,4,5,6,7,8), cex.axis = 1, mgp = c(1,0.01,0))
mtext("# CpGs", side = 1, adj = 0.5, line = 0.65, font = 1,  cex = 8/5)
mtext("Nucleosome Occupancy", side = 2, adj = 0.5, line = 1, font = 1,  cex = 8/5)

boxplot(cpgi2$ne ~ cpgi2$group, outline = FALSE, ylab = "", ylim=c(0,1), cex.lab = 8/5, cex.axis = 6/5, mgp = c(1,0.5,0), xaxt = "n",yaxt ="n")
mtext("B", side = 3, adj = 0, line = 0.25, font = 2, cex = 10/5)
axis(2,c(0,0.2,0.4,0.6,0.8,1.0), cex.axis = 1, mgp = c(1,0.5,0))
axis(1,c(1,2,3,4,5,6,7,">=8"), at=c(1,2,3,4,5,6,7,8), cex.axis = 1, mgp = c(1,0.01,0))
mtext("# CpGs", side = 1, adj = 0.5, line = 0.65, font = 1,  cex = 8/5)
mtext("Methylation", side = 2, adj = 0.5, line = 1, font = 1,  cex = 8/5)

boxplot(cpgi3$ne ~ cpgi3$group, outline = FALSE, ylab = "", ylim=c(0.6,0.9), cex.lab = 8/5, cex.axis = 6/5, mgp = c(1,0.5,0), xaxt = "n",yaxt ="n")
mtext("C", side = 3, adj = 0, line = 0.25, font = 2, cex = 10/5)
axis(2,c(0.6,0.7,0.8,0.9), cex.axis = 1, mgp = c(1,0.5,0))
axis(1,c(0,1,2,3,4,5,6,7,">=8"), at=c(1,2,3,4,5,6,7,8,9), cex.axis = 1, mgp = c(1,0.01,0))
mtext("# mCpGs", side = 1, adj = 0.5, line = 0.65, font = 1,  cex = 8/5)
mtext("Nucleosome Occupancy", side = 2, adj = 0.5, line = 1, font = 1,  cex = 8/5)

boxplot(cpgi4$ne ~ cpgi4$group, outline = FALSE, ylab = "", ylim=c(0.45,0.85), cex.lab = 8/5, cex.axis = 6/5, mgp = c(1,0.5,0), xaxt = "n",yaxt ="n")
mtext("D", side = 3, adj = 0, line = 0.25, font = 2, cex = 10/5)
axis(2,c(0.5,0.6,0.7,0.8), cex.axis = 1, mgp = c(1,0.5,0))
axis(1,c(0,1,2,3,4,5,6,7,">=8"), at=c(1,2,3,4,5,6,7,8,9), cex.axis = 1, mgp = c(1,0.01,0))
mtext("# uCpGs", side = 1, adj = 0.5, line = 0.65, font = 1,  cex = 8/5)
mtext("Nucleosome Occupancy", side = 2, adj = 0.5, line = 1, font = 1,  cex = 8/5)

boxplot(cpgi5$ne ~ cpgi5$group, outline = FALSE, ylab = "", ylim=c(0,4), cex.lab = 8/5, cex.axis = 6/5, mgp = c(1,0.5,0), xaxt = "n", yaxt = "n")
mtext("E", side = 3, adj = 0, line = 0.25, font = 2, cex = 10/5)
axis(2,c(0,1,2,3,4), cex.axis = 1, mgp = c(1,0.5,0))
axis(1,c(1,2,3,4,5,6,7,">=8"), at=c(1,2,3,4,5,6,7,8), cex.axis = 1, mgp = c(1,0.01,0))
mtext("# CpGs", side = 1, adj = 0.5, line = 0.65, font = 1,  cex = 8/5)
mtext("Core:Linker - mCpG Density", side = 2, adj = 0.5, line = 1, font = 1,  cex = 8/5)

boxplot(cpgi6$ne ~ cpgi6$group, outline = FALSE, ylab = "", ylim=c(0.2,0.8), cex.lab = 8/5, cex.axis = 6/5, mgp = c(1,0.5,0), xaxt = "n",yaxt ="n")
mtext("F", side = 3, adj = 0, line = 0.25, font = 2, cex = 10/5)
axis(2,c(0.2,0.3,0.4,0.5,0.6,0.7,0.8), cex.axis = 1, mgp = c(1,0.5,0))
axis(1,c(1,2,3,4,5,6,7,">=8"), at=c(1,2,3,4,5,6,7,8), cex.axis = 1, mgp = c(1,0.01,0))
mtext("# CpGs", side = 1, adj = 0.5, line = 0.65, font = 1,  cex = 8/5)
mtext("G+C content", side = 2, adj = 0.5, line = 1, font = 1,  cex = 8/5)

boxplot(cpgi7$ne ~ cpgi7$group, outline = FALSE, main = "", ylab = "",, ylim=c(0.6,0.9), cex.lab = 8/5, cex.axis = 6/5, mgp = c(1,0.5,0), xaxt = "n",yaxt ="n")
mtext("G", side = 3, adj = 0, line = 0.25, font = 2, cex = 10/5)
axis(2,c(0.6,0.7,0.8,0.9), cex.axis = 1, mgp = c(1,0.5,0))
axis(1,c(0.40,0.48,0.56,0.64,0.72), at = c(1,3,5,7,9), cex.axis = 1, mgp = c(1,0.01,0))
mtext("G+C content", side = 1, adj = 0.5, line = 0.65, font = 1,  cex = 8/5)
mtext("Nucleosome Occupancy", side = 2, adj = 0.5, line = 1, font = 1,  cex = 8/5)

boxplot(cpgi8$ne ~ cpgi8$group, outline = FALSE, main = "", ylab = "", ylim=c(0.2,0.8), cex.lab = 8/5, cex.axis = 6/5, mgp = c(1,0.5,0), xaxt = "n",yaxt ="n")
mtext("H", side = 3, adj = 0, line = 0.25, font = 2, cex = 10/5)
axis(2,c(0.2,0.3,0.4,0.5,0.6,0.7,0.8), cex.axis = 1, mgp = c(1,0.5,0))
axis(1,c(1,2,3,4,5,6,7,">=8"), at=c(1,2,3,4,5,6,7,8), cex.axis = 1, mgp = c(1,0.01,0))
mtext("# CpGs", side = 1, adj = 0.5, line = 0.65, font = 1,  cex = 8/5)
mtext("G+C (-CpG) content", side = 2, adj = 0.5, line = 1, font = 1,  cex = 8/5)

boxplot(cpgi9$ne ~ cpgi9$group, outline = FALSE, main = "", ylab = "",, ylim=c(0.6,0.9), cex.lab = 8/5, cex.axis = 6/5, mgp = c(1,0.5,0), xaxt = "n",yaxt ="n")
mtext("I", side = 3, adj = 0, line = 0.25, font = 2, cex = 10/5)
axis(2,c(0.6,0.7,0.8,0.9), cex.axis = 1, mgp = c(1,0.5,0))
axis(1,c(0.40,0.44,0.48,0.52,0.56,0.60), at = c(1,3,5,7,9,11), cex.axis = 1, mgp = c(1,0.01,0))
mtext("G+C (-CpG) content", side = 1, adj = 0.5, line = 0.65, font = 1,  cex = 8/5)
mtext("Nucleosome Occupancy", side = 2, adj = 0.5, line = 1, font = 1,  cex = 8/5)

dev.off()
