# Supplementary material for: Links between DNA methylation and nucleosome occupancy in the human genome
Source: Epigenetics Chromatin. 2017 Apr 11;10:18. doi: 10.1186/s13072-017-0125-5 (PMC5387343; doi:10.1186/s13072-017-0125-5)
Supplement: Supplementary file 2 — Additional file 2. Detailed bioinformatics procedures and in-house scripts used in this study are enclosed in the zip file. [file 13072_2017_125_MOESM2_ESM.zip › Supplmentary.Methods.2017.0320/Figure3.FigureS4.FigureS5/getIntergenic.pl]

#!usr/bin/perl
open(IN, $ARGV[0]);
($filename) = ($ARGV[0] =~ /(\S+)\.genome\.txt/);
$outfile = $filename . ".intergenic.txt";
open(OUT, ">$outfile");
while ($line = <IN>) {
	chomp $line;
	@line = split("\t", $line);
	$gch = $line[10];
	$hcg = $line[9];
	if ($hcg >= 1 && $gch >=1) {
		$chr = $line[2];
		$midpoint = $line[3];
		$data{$chr}{$midpoint} = $line;
	}
}
close(IN);
open(IN, $ARGV[1]);
while ($line = <IN> ){
	$linecount++;
	if ($linecount == 1) {
		next;
	}	
	chomp $line;
	@line = split /\t/, $line;	
	$detailed_anno = $line[8];
	if ($detailed_anno eq 'Intergenic') {
		$chr = $line[1];
		$midpoint = $line[2] + 72;
		unless ($data{$chr}{$midpoint} eq '') {
			print OUT "$data{$chr}{$midpoint}\n";
		}
	}
}
