# Supplementary material for: Links between DNA methylation and nucleosome occupancy in the human genome
Source: Epigenetics Chromatin. 2017 Apr 11;10:18. doi: 10.1186/s13072-017-0125-5 (PMC5387343; doi:10.1186/s13072-017-0125-5)
Supplement: Supplementary file 2 — Additional file 2. Detailed bioinformatics procedures and in-house scripts used in this study are enclosed in the zip file. [file 13072_2017_125_MOESM2_ESM.zip › Supplmentary.Methods.2017.0320/Figure3.FigureS4.FigureS5/linker_definer_exon.pl]

$infile = $ARGV[0];
open (IN, $infile);
$file_count = 0;
while ($line = <IN> ){	
	chomp $line;
	@line = split /\t/, $line;
	$chr = $line[0];
	$chr_hash{$chr} = 1;
	$coordinate = $line[1];
	$m = $line[2] / 100;
	$hcg{$chr}{$coordinate} = $m;
}
close(IN);
$infile = $ARGV[1];
open (IN, $infile);
$file_count = 0;
while ($line = <IN> ){	
	chomp $line;
	@line = split /\t/, $line;
	$chr = $line[0];
	$chr_hash{$chr} = 1;
	$coordinate = $line[1];
	$m = $line[2] / 100;
	$gch{$chr}{$coordinate} = $m;
}
close(IN);
$infile = $ARGV[2];
($chromosome) = $infile =~ /hg18\/(\S+)\.fa/;
print "$chromosome\n";
open (IN, $infile);
while ($line = <IN> ) {	
	chomp $line;
	unless ($line =~ /^>/ ){	
		$chr{$chromosome} .= $line;
	}
}
$length{$chromosome} = length($chr{$chromosome});
$chr{$chromosome} =~ tr/a-z/A-Z/;
print "$length{$chromosome}\n";
close(IN);
system("mkdir NOMeSeq.individual.nucleosome.and.linker.info");
$j = "NOMeSeq.individual.nucleosome.and.linker.info";
$outfile = $j . "/" . $ARGV[4] . ".NOMeSeq.individual.nucleosome.and.linker.info.exon.txt";
open (OUT, ">$outfile");
$infile = $ARGV[3];
open (IN, $infile);
while ($line = <IN> ){
	chomp $line;
	@line = split /\t/, $line;
	$nhcg = $line[9];
        $ngch = $line[10];
	unless ($nhcg >= 1 && $ngch >= 1) {
		next;
	}
	$chr = $line[2];
	$l = $line[3];
	#unless ($cpgi{$chr}{$l} == 1) {
	#	next;	
	#}
	
	$text_ref = $chr;
	$start = $l - 115;
	$seq = substr($chr{$text_ref}, $start - 1, 31);
	$cg = 0;
	$hcg = 0;
	$gch = 0;
	$meth = 0;
	$oc = 0;
	
        for ( $i = 0; $i <= (30); $i++ ){	
	    $det2 = substr($seq, $i, 2);
	    $real_pos = $start + $i;
	    if ($det2 eq 'CG') {
		$cg++;
		if ($hcg{$chr}{$real_pos} eq '') {
		} else {
			$hcg++;
			$meth += $hcg{$chr}{$real_pos};
		}
		$real_pos = $start + $i + 1;
		if ($hcg{$chr}{$real_pos} eq '') {
		} else {
			$hcg++;
			$meth += $hcg{$chr}{$real_pos};
		}
	    }
	    if ($det2 eq 'GC') {
		$gc++;
		if ($gch{$chr}{$real_pos} eq '') {
		} else {
			$gch++;
			$oc += $gch{$chr}{$real_pos};
		}
		$real_pos = $start + $i + 1;
		if ($gch{$chr}{$real_pos} eq '') {
		} else {
			$gch++;
			$oc += $gch{$chr}{$real_pos};
		}
	    }
	    
	}
	$start = $l + 85;
        $seq = substr($chr{$text_ref}, $start - 1, 31);
	for ( $i = 0; $i <= (30); $i++ ){   
            $det2 = substr($seq, $i, 2);
            $real_pos = $start + $i;
            if ($det2 eq 'CG') {
                $cg++;
                if ($hcg{$chr}{$real_pos} eq '') {
                } else {
                        $hcg++;
                        $meth += $hcg{$chr}{$real_pos};
                }
                $real_pos = $start + $i + 1;
                if ($hcg{$chr}{$real_pos} eq '') {
                } else {
                        $hcg++;
                        $meth += $hcg{$chr}{$real_pos};
                }
            }
            if ($det2 eq 'GC') {
                $gc++;
                if ($gch{$chr}{$real_pos} eq '') {
                } else {
                        $gch++;
                        $oc += $gch{$chr}{$real_pos};
                }
                $real_pos = $start + $i + 1;
                if ($gch{$chr}{$real_pos} eq '') {
                } else {
                        $gch++;
                        $oc += $gch{$chr}{$real_pos};
                }
            }

        }
	if ($hcg >= 2) {
	    	$meth = $meth / $hcg;
		$hcg = $hcg / 2;
	} else {
	    	next;
        }
	if ($gch >= 2) {
	    	$oc = 1 - ($oc / $gch);
		$gch = $gch / 2;
	} else {
	    	next;
        }
	$ncg = $line[7];
	$nmeth = $line[11];  
	$nmcpgf = $nmeth * $ncg / 123;
	$lcg = $cg;
	$lmeth = $meth;
	$lmcpgf = $lmeth * $lcg / 62;
	if ($lmcpgf == 0 || $nmcpgf == 0) {
		next;
	} elsif ($lmcpgf == 0) {
                $ratio = 0;
        } elsif ($nmcpgf == 0) {
                $ratio = 0;
	} else {
		$ratio = $nmcpgf / $lmcpgf;
	}
	$nmcpg = $nmeth * $ncg;
	if ($nmcpg < 0.5) {
		$nmcpg = 0;
	} elsif ($nmcpg < 1.5) {
		$nmcpg = 1;
	} elsif ($nmcpg < 2.5) {
                $nmcpg = 2;
	} elsif ($nmcpg < 3.5) {
                $nmcpg = 3;
	} elsif ($nmcpg < 4.5) {
                $nmcpg = 4;
	} elsif ($nmcpg < 5.5) {
                $nmcpg = 5;
	} elsif ($nmcpg < 6.5) {
                $nmcpg = 6;
	} elsif ($nmcpg < 7.5) {
                $nmcpg = 7;
	} else {
		$nmcpg = 8;
	}
	print OUT "nomeseq-nuc-linker	$line	$ARGV[4]	$cg	$meth	$oc	$nmcpgf	$lmcpgf	$nmcpg	$ratio\n";
}
close(IN);
close(OUT);
