# Supplementary material for: Links between DNA methylation and nucleosome occupancy in the human genome
Source: Epigenetics Chromatin. 2017 Apr 11;10:18. doi: 10.1186/s13072-017-0125-5 (PMC5387343; doi:10.1186/s13072-017-0125-5)
Supplement: Supplementary file 2 — Additional file 2. Detailed bioinformatics procedures and in-house scripts used in this study are enclosed in the zip file. [file 13072_2017_125_MOESM2_ESM.zip › Supplmentary.Methods.2017.0320/Figure3.FigureS4.FigureS5/makeBoxPlotData.exon.pl]

open(OCGCCG, ">OC_GC-CG.exon.txt");
open(OCGC, ">OC_GC.exon.txt");
open(GCCG, ">GC_CG.exon.txt");
open(GCCGCG, ">GC-CG_CG.exon.txt");
open(OCCG, ">OC_CG.exon.txt");
open(MCG, ">M_CG.exon.txt");
open(OCUCG, ">OC_UCG.exon.txt");
open(OCMCG, ">OC_MCG.exon.txt");
print OCGC "ne	group\n";
print OCGCCG "ne	group\n";
print GCCG "ne	group\n";
print GCCGCG "ne	group\n";
print OCCG "ne	group\n";
print MCG "ne	group\n";
print OCUCG "ne	group\n";
print OCMCG "ne	group\n";

opendir (DIR, $ARGV[0]);
@files = grep /exon/, readdir DIR;
close DIR;
foreach $file (@files) {
	print "$file";
	$infile = $ARGV[0] . $file;
	open(IN, $infile);
	$linecount = 0;
	while ($line = <IN>) {
		$linecount++;
		chomp $line;
		@line = split("\t", $line);
		$old_gc = $line[5] / 123;
		$cg = $line[7];
		$gc = ($line[5] - ($cg * 2)) / 123;
		$old_gc2 = $old_gc;
		$gc2 = $gc;
		$hcg = $line[9];
		$gch = $line[10];
		$meth = $line[11];
		$oc = $line[12];
		
		
		if ($hcg < 1 || $gch < 1) {
			next;
		}
		
		#####
		$mcpg = $meth * $cg;
		if ($mcpg < 0.5) {
			$mcpg = 0;
		} elsif ($mcpg < 1.5) {
			$mcpg = 1;
		} elsif ($mcpg < 2.5) {
			$mcpg = 2;
		} elsif ($mcpg < 3.5) {
			$mcpg = 3;
		} elsif ($mcpg < 4.5) {
			$mcpg = 4;
		} elsif ($mcpg < 5.5) {
			$mcpg = 5;
		} elsif ($mcpg < 6.5) {
			$mcpg = 6;
		} elsif ($mcpg < 7.5) {
			$mcpg = 7;
		} else {
			$mcpg = 8;
		}
		
		#####
		$ucpg = (1 - $meth) * $cg;
		if ($ucpg < 0.5) {
			$ucpg = 0;
		} elsif ($ucpg < 1.5) {
			$ucpg = 1;
		} elsif ($ucpg < 2.5) {
			$ucpg = 2;
		} elsif ($ucpg < 3.5) {
			$ucpg = 3;
		} elsif ($ucpg < 4.5) {
			$ucpg = 4;
		} elsif ($ucpg < 5.5) {
			$ucpg = 5;
		} elsif ($ucpg < 6.5) {
			$ucpg = 6;
		} elsif ($ucpg < 7.5) {
			$ucpg = 7;
		} else {
			$ucpg = 8;
		}
		
		#####
		if ($old_gc < 0.4) {
			$old_gc = 0;
		} elsif ($old_gc < 0.44) {
			$old_gc = 0.40;
		} elsif ($old_gc < 0.48) {
			$old_gc = 0.44;
		} elsif ($old_gc < 0.52) {
			$old_gc = 0.48;
		} elsif ($old_gc < 0.56) {
			$old_gc = 0.52;
		} elsif ($old_gc < 0.60) {
			$old_gc = 0.56;
		} elsif ($old_gc < 0.64) {
			$old_gc = 0.60;
		} elsif ($old_gc < 0.68) {
			$old_gc = 0.64;
		} elsif ($old_gc < 0.72) {
			$old_gc = 0.68;
		} elsif ($old_gc < 0.76) {
			$old_gc = 0.72;
		} else {
			$old_gc = 1;
		}
		
		#####
		if ($gc < 0.4) {
			$gc = 0;
		} elsif ($gc < 0.42) {
			$gc = 0.40;
		} elsif ($gc < 0.44) {
			$gc = 0.42;
		} elsif ($gc < 0.46) {
			$gc = 0.44;
		} elsif ($gc < 0.48) {
			$gc = 0.46;
		} elsif ($gc < 0.50) {
			$gc = 0.48;
		} elsif ($gc < 0.52) {
			$gc = 0.50;
		} elsif ($gc < 0.54) {
			$gc = 0.52;
		} elsif ($gc < 0.56) {
			$gc = 0.54;
		} elsif ($gc < 0.58) {
			$gc = 0.56;
		} elsif ($gc < 0.60) {
			$gc = 0.58;
		} elsif ($gc < 0.62) {
			$gc = 0.60;
		} else {
			$gc = 1;
		}
		
		
		if ($cg >= 8) {
			$cg = 8;
		}
		
		print OCCG "$oc	$cg\n";
		print MCG "$meth	$cg\n";
		print OCMCG "$oc	$mcpg\n";
		print OCUCG "$oc	$ucpg\n";
		
		unless ($old_gc == 1 || $old_gc == 0) {
			print OCGC "$oc	$old_gc\n";
		}
		unless ($gc == 1 || $gc == 0) {
			print OCGCCG "$oc	$gc\n";
		}
		if ($cg > 0) {
			print GCCG "$old_gc2	$cg\n";
		}
		if ($cg > 0) {
			print GCCGCG "$gc2	$cg\n";
		}
		
	}
	close(IN);
	print "\t$linecount\n";
}	


open(RCG, ">R_CG.exon.txt");
print RCG "ne	group\n";
opendir (DIR, $ARGV[1]);
@files = grep /exon/, readdir DIR;
close DIR;
foreach $file (@files) {
	print "$file";
	$infile = $ARGV[1] . $file;
	open(IN, $infile);
	$linecount = 0;
	while ($line = <IN>) {
		$linecount++;
		chomp $line;
		@line = split("\t", $line);
		$cg = $line[8];
		$nmcpgf = $line[$#line - 3];
		$lmcpgf = $line[$#line - 2];
		$ratio = $line[$#line];
		
		if ($cg >= 8) {
			$cg = 8;
		}
		print RCG "$ratio	$cg\n";
	}
	close(IN);
	print "\t$linecount\n";
}
