# Supplementary material for: Links between DNA methylation and nucleosome occupancy in the human genome
Source: Epigenetics Chromatin. 2017 Apr 11;10:18. doi: 10.1186/s13072-017-0125-5 (PMC5387343; doi:10.1186/s13072-017-0125-5)
Supplement: Supplementary file 2 — Additional file 2. Detailed bioinformatics procedures and in-house scripts used in this study are enclosed in the zip file. [file 13072_2017_125_MOESM2_ESM.zip › Supplmentary.Methods.2017.0320/Figure4.FiguresS6-S13/Figure4.S6-S11.code.R]

# Rename the appropriate columns in nomeseq_features_CG.txt, nomeseq_features_GCH.txt, nomeseq_features_HCG.txt
# Some do not need to be renamed
# R does not like dashes and numbers in column headers
# UTR5CpGI
# promoterTSSCpGI
# CpGIsfeatureless
# UTR5
# TTS
# UTR3
# Intergenic
# intron
# promoterTSS
# exon
# SINEAlu
# SINEMIR
# LINECR1
# LINEL1
# LINEL2
# Simple_repeatSimple_repeat
# Low_complexityLow_complexity
# LTRERV1
# LTRERVL
# LTRMaLR


library("lattice")
jpeg(filename = "figure4.jpeg", width = 8.5, height = 15, units = "cm", res=300)
layout(matrix(c(1,1,1,1,2,2,2,2,3,3,3,3),12,1))
#windowsFonts(Arial=windowsFont("Arial"))
par(ps = 5, lwd = 1, mar = c(0.5,1.6,1.5,0.5), cex = 1, tcl = -0.25, oma = c(1.25,0.5,0,0))
x <- read.table("nomeseq_features_CG.txt", sep = "\t", header=T)
#A
plot(c(-1000,1000),c(0,0.05), type = "n", cex.axis = 1.2, xaxt = "n", ylab = "CpG Fraction", yaxs = "i", yaxt ="n", mgp = c(1,0.5,0), cex.lab = 8/5)
segments(0,-1,0,2,col="gray")
segments(100,-1,100,2,col="gray")
segments(200,-1,200,2,col="gray")        
segments(300,-1,300,2,col="gray")
segments(400,-1,400,2,col="gray")
segments(500,-1,500,2,col="gray")
segments(600,-1,600,2,col="gray")
segments(700,-1,700,2,col="gray")
segments(800,-1,800,2,col="gray")
segments(900,-1,900,2,col="gray")
segments(1000,-1,1000,2,col="gray")
segments(-100,-1,-100,2,col="gray")
segments(-200,-1,-200,2,col="gray")        
segments(-300,-1,-300,2,col="gray")
segments(-400,-1,-400,2,col="gray")
segments(-500,-1,-500,2,col="gray")
segments(-600,-1,-600,2,col="gray")
segments(-700,-1,-700,2,col="gray")
segments(-800,-1,-800,2,col="gray")
segments(-900,-1,-900,2,col="gray")
segments(-1000,-1,-1000,2,col="gray")
lines(x$pos,x$intron,col = "aquamarine4", lwd = 1)
lines(x$pos,x$exon,col = "dodgerblue3", lwd = 1)
lines(x$pos,x$SINEAlu,col = "firebrick3", lwd = 1)
mtext("A", side = 3, adj = 0, line = 0.25, font = 2, cex = 10/5)
axis(1,c(-1000,-800,-600,-400,-200,0,200,400,600,800,1000), cex.axis = 1, mgp = c(1,0.01,0))
axis(2,c(0.00,0.01,0.02,0.03,0.04,0.05), cex.axis = 1, mgp = c(1,0.5,0))
#B
x <- read.table("nomeseq_features_HCG.txt", sep = "\t", header=T)
plot(c(-1000,1000),c(0.64,0.80), type = "n", cex.axis = 1.2, xaxt = "n", ylab = "mHCG / HCG", yaxs = "i", yaxt ="n", mgp = c(1,0.5,0), cex.lab = 8/5)
segments(0,-1,0,2,col="gray")
segments(100,-1,100,2,col="gray")
segments(200,-1,200,2,col="gray")        
segments(300,-1,300,2,col="gray")
segments(400,-1,400,2,col="gray")
segments(500,-1,500,2,col="gray")
segments(600,-1,600,2,col="gray")
segments(700,-1,700,2,col="gray")
segments(800,-1,800,2,col="gray")
segments(900,-1,900,2,col="gray")
segments(1000,-1,1000,2,col="gray")
segments(-100,-1,-100,2,col="gray")
segments(-200,-1,-200,2,col="gray")        
segments(-300,-1,-300,2,col="gray")
segments(-400,-1,-400,2,col="gray")
segments(-500,-1,-500,2,col="gray")
segments(-600,-1,-600,2,col="gray")
segments(-700,-1,-700,2,col="gray")
segments(-800,-1,-800,2,col="gray")
segments(-900,-1,-900,2,col="gray")
segments(-1000,-1,-1000,2,col="gray")
lines(x$pos,x$intron,col = "aquamarine4", lwd = 1)
lines(x$pos,x$exon,col = "dodgerblue3", lwd = 1)
lines(x$pos,x$SINEAlu,col = "firebrick3", lwd = 1)
mtext("B", side = 3, adj = 0, line = 0.25, font = 2, cex = 10/5)
axis(1,c(-1000,-800,-600,-400,-200,0,200,400,600,800,1000), cex.axis = 1, mgp = c(1,0.01,0))
axis(2,c(0.64,0.68,0.72,0.76,0.80), cex.axis = 1, mgp = c(1,0.5,0))
#C
x <- read.table("nomeseq_features_GCH.txt", sep = "\t", header=T)
plot(c(-1000,1000),c(0.69,0.77), type = "n", cex.axis = 1.2, xaxt = "n", ylab = "Nucleosome Occupancy", yaxs = "i", yaxt ="n", mgp = c(1,0.5,0), cex.lab = 8/5)
segments(0,-1,0,2,col="gray")
segments(100,-1,100,2,col="gray")
segments(200,-1,200,2,col="gray")        
segments(300,-1,300,2,col="gray")
segments(400,-1,400,2,col="gray")
segments(500,-1,500,2,col="gray")
segments(600,-1,600,2,col="gray")
segments(700,-1,700,2,col="gray")
segments(800,-1,800,2,col="gray")
segments(900,-1,900,2,col="gray")
segments(1000,-1,1000,2,col="gray")
segments(-100,-1,-100,2,col="gray")
segments(-200,-1,-200,2,col="gray")        
segments(-300,-1,-300,2,col="gray")
segments(-400,-1,-400,2,col="gray")
segments(-500,-1,-500,2,col="gray")
segments(-600,-1,-600,2,col="gray")
segments(-700,-1,-700,2,col="gray")
segments(-800,-1,-800,2,col="gray")
segments(-900,-1,-900,2,col="gray")
segments(-1000,-1,-1000,2,col="gray")
lines(x$pos,x$intron,col = "aquamarine4", lwd = 1)
lines(x$pos,x$exon,col = "dodgerblue3", lwd = 1)
lines(x$pos,x$SINEAlu,col = "firebrick3", lwd = 1)
mtext("C", side = 3, adj = 0, line = 0.25, font = 2, cex = 10/5)
axis(1,c(-1000,-800,-600,-400,-200,0,200,400,600,800,1000), cex.axis = 1, mgp = c(1,0.01,0))
axis(2,c(0.69,0.71,0.73,0.75,0.77), cex.axis = 1, mgp = c(1,0.5,0))
mtext("Position relative to Nucleosome Midpoint (5' to 3')", side = 1, adj = 0.5, line = 0.65, font = 1,  cex = 8/5)
dev.off()


library("lattice")
jpeg(filename = "figure4.legend.jpeg", width = 8.5, height = 8, units = "cm", res=300)
layout(matrix(c(1,1,1,1),4,1))
#windowsFonts(Arial=windowsFont("Arial"))
plot(0,xaxt='n',yaxt='n',bty='n',pch='',ylab='',xlab='')
par(ps = 5, lwd = 1, mar = c(0,0,0,0), cex = 1, tcl = -0.25, oma = c(0,0,0,0))
legend("top", title = "", c("Exons","Introns","SINEs-Alu"), col = c("dodgerblue3","aquamarine4","firebrick3"), lty = c(1,1,1), lwd = c(2,2,2), box.lty = 0, y.intersp = 0.8, cex = 7/5)
dev.off()


library("lattice")
jpeg(filename = "figureS6.jpeg", width = 8.5, height = 15, units = "cm", res=300)
layout(matrix(c(1,1,1,1,2,2,2,2,3,3,3,3),12,1))
#windowsFonts(Arial=windowsFont("Arial"))
par(ps = 5, lwd = 1, mar = c(0.5,1.6,1.5,0.5), cex = 1, tcl = -0.25, oma = c(1.25,0.5,0,0))
x <- read.table("nomeseq_features_CG.txt", sep = "\t", header=T)
#A
plot(c(-1000,1000),c(0.01,0.06), type = "n", cex.axis = 1.2, xaxt = "n", ylab = "CpG Fraction", yaxs = "i", yaxt ="n", mgp = c(1,0.5,0), cex.lab = 8/5)
segments(0,-1,0,2,col="gray")
segments(100,-1,100,2,col="gray")
segments(200,-1,200,2,col="gray")        
segments(300,-1,300,2,col="gray")
segments(400,-1,400,2,col="gray")
segments(500,-1,500,2,col="gray")
segments(600,-1,600,2,col="gray")
segments(700,-1,700,2,col="gray")
segments(800,-1,800,2,col="gray")
segments(900,-1,900,2,col="gray")
segments(1000,-1,1000,2,col="gray")
segments(-100,-1,-100,2,col="gray")
segments(-200,-1,-200,2,col="gray")        
segments(-300,-1,-300,2,col="gray")
segments(-400,-1,-400,2,col="gray")
segments(-500,-1,-500,2,col="gray")
segments(-600,-1,-600,2,col="gray")
segments(-700,-1,-700,2,col="gray")
segments(-800,-1,-800,2,col="gray")
segments(-900,-1,-900,2,col="gray")
segments(-1000,-1,-1000,2,col="gray")
lines(x$pos,x$UTR5,col = "aquamarine4", lwd = 1)
lines(x$pos,x$TTS,col = "darkorange1", lwd = 1)
lines(x$pos,x$UTR3,col = "goldenrod", lwd = 1)
lines(x$pos,x$Intergenic,col = "black", lwd = 1)
lines(x$pos,x$intron,col = "mediumpurple3", lwd = 1)
lines(x$pos,x$promoterTSS,col = "dodgerblue3", lwd = 1)
lines(x$pos,x$exon,col = "firebrick3", lwd = 1)
mtext("A", side = 3, adj = 0, line = 0.25, font = 2, cex = 10/5)
axis(1,c(-1000,-800,-600,-400,-200,0,200,400,600,800,1000), cex.axis = 1, mgp = c(1,0.01,0))
axis(2,c(0.01,0.02,0.03,0.04,0.05,0.06), cex.axis = 1, mgp = c(1,0.5,0))
#B
x <- read.table("nomeseq_features_HCG.txt", sep = "\t", header=T)
plot(c(-1000,1000),c(0.3,0.8), type = "n", cex.axis = 1.2, xaxt = "n", ylab = "mHCG / HCG", yaxs = "i", yaxt ="n", mgp = c(1,0.5,0), cex.lab = 8/5)
segments(0,-1,0,2,col="gray")
segments(100,-1,100,2,col="gray")
segments(200,-1,200,2,col="gray")        
segments(300,-1,300,2,col="gray")
segments(400,-1,400,2,col="gray")
segments(500,-1,500,2,col="gray")
segments(600,-1,600,2,col="gray")
segments(700,-1,700,2,col="gray")
segments(800,-1,800,2,col="gray")
segments(900,-1,900,2,col="gray")
segments(1000,-1,1000,2,col="gray")
segments(-100,-1,-100,2,col="gray")
segments(-200,-1,-200,2,col="gray")        
segments(-300,-1,-300,2,col="gray")
segments(-400,-1,-400,2,col="gray")
segments(-500,-1,-500,2,col="gray")
segments(-600,-1,-600,2,col="gray")
segments(-700,-1,-700,2,col="gray")
segments(-800,-1,-800,2,col="gray")
segments(-900,-1,-900,2,col="gray")
segments(-1000,-1,-1000,2,col="gray")
lines(x$pos,x$UTR5,col = "aquamarine4", lwd = 1)
lines(x$pos,x$TTS,col = "darkorange1", lwd = 1)
lines(x$pos,x$UTR3,col = "goldenrod", lwd = 1)
lines(x$pos,x$Intergenic,col = "black", lwd = 1)
lines(x$pos,x$intron,col = "mediumpurple3", lwd = 1)
lines(x$pos,x$promoterTSS,col = "dodgerblue3", lwd = 1)
lines(x$pos,x$exon,col = "firebrick3", lwd = 1)
mtext("B", side = 3, adj = 0, line = 0.25, font = 2, cex = 10/5)
axis(1,c(-1000,-800,-600,-400,-200,0,200,400,600,800,1000), cex.axis = 1, mgp = c(1,0.01,0))
axis(2,c(0.3,0.4,0.5,0.6,0.7,0.8), cex.axis = 1, mgp = c(1,0.5,0))
#C
x <- read.table("nomeseq_features_GCH.txt", sep = "\t", header=T)
plot(c(-1000,1000),c(0.67,0.74), type = "n", cex.axis = 1.2, xaxt = "n", ylab = "Nucleosome Occupancy", yaxs = "i", yaxt ="n", mgp = c(1,0.5,0), cex.lab = 8/5)
segments(0,-1,0,2,col="gray")
segments(100,-1,100,2,col="gray")
segments(200,-1,200,2,col="gray")        
segments(300,-1,300,2,col="gray")
segments(400,-1,400,2,col="gray")
segments(500,-1,500,2,col="gray")
segments(600,-1,600,2,col="gray")
segments(700,-1,700,2,col="gray")
segments(800,-1,800,2,col="gray")
segments(900,-1,900,2,col="gray")
segments(1000,-1,1000,2,col="gray")
segments(-100,-1,-100,2,col="gray")
segments(-200,-1,-200,2,col="gray")        
segments(-300,-1,-300,2,col="gray")
segments(-400,-1,-400,2,col="gray")
segments(-500,-1,-500,2,col="gray")
segments(-600,-1,-600,2,col="gray")
segments(-700,-1,-700,2,col="gray")
segments(-800,-1,-800,2,col="gray")
segments(-900,-1,-900,2,col="gray")
segments(-1000,-1,-1000,2,col="gray")
lines(x$pos,x$UTR5,col = "aquamarine4", lwd = 1)
lines(x$pos,x$TTS,col = "darkorange1", lwd = 1)
lines(x$pos,x$UTR3,col = "goldenrod", lwd = 1)
lines(x$pos,x$Intergenic,col = "black", lwd = 1)
lines(x$pos,x$intron,col = "mediumpurple3", lwd = 1)
lines(x$pos,x$promoterTSS,col = "dodgerblue3", lwd = 1)
lines(x$pos,x$exon,col = "firebrick3", lwd = 1)
mtext("C", side = 3, adj = 0, line = 0.25, font = 2, cex = 10/5)
axis(1,c(-1000,-800,-600,-400,-200,0,200,400,600,800,1000), cex.axis = 1, mgp = c(1,0.01,0))
axis(2,c(0.67,0.68,0.69,0.70,0.71,0.72,0.73,0.74), cex.axis = 1, mgp = c(1,0.5,0))
mtext("Position relative to Nucleosome Midpoint (5' to 3')", side = 1, adj = 0.5, line = 0.65, font = 1,  cex = 8/5)
dev.off()

library("lattice")
jpeg(filename = "FigureS6.legend.jpeg", width = 8.5, height = 8, units = "cm", res=300)
layout(matrix(c(1,1,1,1),4,1))
#windowsFonts(Arial=windowsFont("Arial"))
plot(0,xaxt='n',yaxt='n',bty='n',pch='',ylab='',xlab='')
par(ps = 5, lwd = 1, mar = c(0,0,0,0), cex = 1, tcl = -0.25, oma = c(0,0,0,0))
legend("top", title = "", c("Exon","3'UTR","TTS","Intron","Intergenic","5'UTR","Promoter-TSS"), col = c("firebrick3","darkorange1","goldenrod","mediumpurple3","black","aquamarine4","dodgerblue3"), lty = c(1,1,1,1,1,1,1), lwd = c(2,2,2,2,2,2,2), box.lty = 0, y.intersp = 0.8, cex = 7/5)
dev.off()


library("lattice")
jpeg(filename = "figureS7.jpeg", width = 8.5, height = 15, units = "cm", res=300)
layout(matrix(c(1,1,1,1,2,2,2,2,3,3,3,3),12,1))
#windowsFonts(Arial=windowsFont("Arial"))
par(ps = 5, lwd = 1, mar = c(0.5,1.6,1.5,0.5), cex = 1, tcl = -0.25, oma = c(1.25,0.5,0,0))
x <- read.table("nomeseq_features_CG.txt", sep = "\t", header=T)
#A
plot(c(-1000,1000),c(0,0.2), type = "n", cex.axis = 1.2, xaxt = "n", ylab = "CpG Fraction", yaxs = "i", yaxt ="n", mgp = c(1,0.5,0), cex.lab = 8/5)
segments(0,-1,0,2,col="gray")
segments(100,-1,100,2,col="gray")
segments(200,-1,200,2,col="gray")        
segments(300,-1,300,2,col="gray")
segments(400,-1,400,2,col="gray")
segments(500,-1,500,2,col="gray")
segments(600,-1,600,2,col="gray")
segments(700,-1,700,2,col="gray")
segments(800,-1,800,2,col="gray")
segments(900,-1,900,2,col="gray")
segments(1000,-1,1000,2,col="gray")
segments(-100,-1,-100,2,col="gray")
segments(-200,-1,-200,2,col="gray")        
segments(-300,-1,-300,2,col="gray")
segments(-400,-1,-400,2,col="gray")
segments(-500,-1,-500,2,col="gray")
segments(-600,-1,-600,2,col="gray")
segments(-700,-1,-700,2,col="gray")
segments(-800,-1,-800,2,col="gray")
segments(-900,-1,-900,2,col="gray")
segments(-1000,-1,-1000,2,col="gray")
lines(x$pos,x$UTR5CpGI,col = "aquamarine4", lwd = 1)
lines(x$pos,x$promoterTSSCpGI,col = "dodgerblue3", lwd = 1)
lines(x$pos,x$CpGIsfeatureless,col = "firebrick3", lwd = 1)
mtext("A", side = 3, adj = 0, line = 0.25, font = 2, cex = 10/5)
axis(1,c(-1000,-800,-600,-400,-200,0,200,400,600,800,1000), cex.axis = 1, mgp = c(1,0.01,0))
axis(2,c(0.00,0.04,0.08,0.12,0.16,0.20), cex.axis = 1, mgp = c(1,0.5,0))
#B
x <- read.table("nomeseq_features_HCG.txt", sep = "\t", header=T)
plot(c(-1000,1000),c(0,0.4), type = "n", cex.axis = 1.2, xaxt = "n", ylab = "mHCG / HCG", yaxs = "i", yaxt ="n", mgp = c(1,0.5,0), cex.lab = 8/5)
segments(0,-1,0,2,col="gray")
segments(100,-1,100,2,col="gray")
segments(200,-1,200,2,col="gray")        
segments(300,-1,300,2,col="gray")
segments(400,-1,400,2,col="gray")
segments(500,-1,500,2,col="gray")
segments(600,-1,600,2,col="gray")
segments(700,-1,700,2,col="gray")
segments(800,-1,800,2,col="gray")
segments(900,-1,900,2,col="gray")
segments(1000,-1,1000,2,col="gray")
segments(-100,-1,-100,2,col="gray")
segments(-200,-1,-200,2,col="gray")        
segments(-300,-1,-300,2,col="gray")
segments(-400,-1,-400,2,col="gray")
segments(-500,-1,-500,2,col="gray")
segments(-600,-1,-600,2,col="gray")
segments(-700,-1,-700,2,col="gray")
segments(-800,-1,-800,2,col="gray")
segments(-900,-1,-900,2,col="gray")
segments(-1000,-1,-1000,2,col="gray")
lines(x$pos,x$UTR5CpGI,col = "aquamarine4", lwd = 1)
lines(x$pos,x$promoterTSSCpGI,col = "dodgerblue3", lwd = 1)
lines(x$pos,x$CpGIsfeatureless,col = "firebrick3", lwd = 1)
mtext("B", side = 3, adj = 0, line = 0.25, font = 2, cex = 10/5)
axis(1,c(-1000,-800,-600,-400,-200,0,200,400,600,800,1000), cex.axis = 1, mgp = c(1,0.01,0))
axis(2,c(0.0,0.1,0.2,0.3,0.4), cex.axis = 1, mgp = c(1,0.5,0))
#C
x <- read.table("nomeseq_features_GCH.txt", sep = "\t", header=T)
plot(c(-1000,1000),c(0.5,0.75), type = "n", cex.axis = 1.2, xaxt = "n", ylab = "Nucleosome Occupancy", yaxs = "i", yaxt ="n", mgp = c(1,0.5,0), cex.lab = 8/5)
segments(0,-1,0,2,col="gray")
segments(100,-1,100,2,col="gray")
segments(200,-1,200,2,col="gray")        
segments(300,-1,300,2,col="gray")
segments(400,-1,400,2,col="gray")
segments(500,-1,500,2,col="gray")
segments(600,-1,600,2,col="gray")
segments(700,-1,700,2,col="gray")
segments(800,-1,800,2,col="gray")
segments(900,-1,900,2,col="gray")
segments(1000,-1,1000,2,col="gray")
segments(-100,-1,-100,2,col="gray")
segments(-200,-1,-200,2,col="gray")        
segments(-300,-1,-300,2,col="gray")
segments(-400,-1,-400,2,col="gray")
segments(-500,-1,-500,2,col="gray")
segments(-600,-1,-600,2,col="gray")
segments(-700,-1,-700,2,col="gray")
segments(-800,-1,-800,2,col="gray")
segments(-900,-1,-900,2,col="gray")
segments(-1000,-1,-1000,2,col="gray")
lines(x$pos,x$UTR5CpGI,col = "aquamarine4", lwd = 1)
lines(x$pos,x$promoterTSSCpGI,col = "dodgerblue3", lwd = 1)
lines(x$pos,x$CpGIsfeatureless,col = "firebrick3", lwd = 1)
mtext("C", side = 3, adj = 0, line = 0.25, font = 2, cex = 10/5)
axis(1,c(-1000,-800,-600,-400,-200,0,200,400,600,800,1000), cex.axis = 1, mgp = c(1,0.01,0))
axis(2,c(0.50,0.55,0.60,0.65,0.70,0.75), cex.axis = 1, mgp = c(1,0.5,0))
mtext("Position relative to Nucleosome Midpoint (5' to 3')", side = 1, adj = 0.5, line = 0.65, font = 1,  cex = 8/5)
dev.off()


library("lattice")
jpeg(filename = "figureS7.legend.jpeg", width = 8.5, height = 8, units = "cm", res=300)
layout(matrix(c(1,1,1,1),4,1))
#windowsFonts(Arial=windowsFont("Arial"))
plot(0,xaxt='n',yaxt='n',bty='n',pch='',ylab='',xlab='')
par(ps = 5, lwd = 1, mar = c(0,0,0,0), cex = 1, tcl = -0.25, oma = c(0,0,0,0))
legend("top", title = "", c("CpG Island Featureless","CpG Island 5'UTR","CpG Island Promoter-TSS"), col = c("firebrick3","aquamarine4","dodgerblue3"), lty = c(1,1,1), lwd = c(2,2,2), box.lty = 0, y.intersp = 0.8, cex = 7/5)
dev.off()


library("lattice")
jpeg(filename = "figureS8.jpeg", width = 8.5, height = 15, units = "cm", res=300)
layout(matrix(c(1,1,1,1,2,2,2,2,3,3,3,3),12,1))
#windowsFonts(Arial=windowsFont("Arial"))
par(ps = 5, lwd = 1, mar = c(0.5,1.6,1.5,0.5), cex = 1, tcl = -0.25, oma = c(1.25,0.5,0,0))
x <- read.table("nomeseq_features_CG.txt", sep = "\t", header=T)
#A
plot(c(-1000,1000),c(0,0.04), type = "n", cex.axis = 1.2, xaxt = "n", ylab = "CpG Fraction", yaxs = "i", yaxt ="n", mgp = c(1,0.5,0), cex.lab = 8/5)
segments(0,-1,0,2,col="gray")
segments(100,-1,100,2,col="gray")
segments(200,-1,200,2,col="gray")        
segments(300,-1,300,2,col="gray")
segments(400,-1,400,2,col="gray")
segments(500,-1,500,2,col="gray")
segments(600,-1,600,2,col="gray")
segments(700,-1,700,2,col="gray")
segments(800,-1,800,2,col="gray")
segments(900,-1,900,2,col="gray")
segments(1000,-1,1000,2,col="gray")
segments(-100,-1,-100,2,col="gray")
segments(-200,-1,-200,2,col="gray")        
segments(-300,-1,-300,2,col="gray")
segments(-400,-1,-400,2,col="gray")
segments(-500,-1,-500,2,col="gray")
segments(-600,-1,-600,2,col="gray")
segments(-700,-1,-700,2,col="gray")
segments(-800,-1,-800,2,col="gray")
segments(-900,-1,-900,2,col="gray")
segments(-1000,-1,-1000,2,col="gray")
lines(x$pos,x$SINEAlu,col = "firebrick3", lwd = 1)
lines(x$pos,x$SINEMIR,col = "dodgerblue3", lwd = 1)
mtext("A", side = 3, adj = 0, line = 0.25, font = 2, cex = 10/5)
axis(1,c(-1000,-800,-600,-400,-200,0,200,400,600,800,1000), cex.axis = 1, mgp = c(1,0.01,0))
axis(2,c(0.00,0.01,0.02,0.03,0.04), cex.axis = 1, mgp = c(1,0.5,0))
#B
x <- read.table("nomeseq_features_HCG.txt", sep = "\t", header=T)
plot(c(-1000,1000),c(0.56,0.8), type = "n", cex.axis = 1.2, xaxt = "n", ylab = "mHCG / HCG", yaxs = "i", yaxt ="n", mgp = c(1,0.5,0), cex.lab = 8/5)
segments(0,-1,0,2,col="gray")
segments(100,-1,100,2,col="gray")
segments(200,-1,200,2,col="gray")        
segments(300,-1,300,2,col="gray")
segments(400,-1,400,2,col="gray")
segments(500,-1,500,2,col="gray")
segments(600,-1,600,2,col="gray")
segments(700,-1,700,2,col="gray")
segments(800,-1,800,2,col="gray")
segments(900,-1,900,2,col="gray")
segments(1000,-1,1000,2,col="gray")
segments(-100,-1,-100,2,col="gray")
segments(-200,-1,-200,2,col="gray")        
segments(-300,-1,-300,2,col="gray")
segments(-400,-1,-400,2,col="gray")
segments(-500,-1,-500,2,col="gray")
segments(-600,-1,-600,2,col="gray")
segments(-700,-1,-700,2,col="gray")
segments(-800,-1,-800,2,col="gray")
segments(-900,-1,-900,2,col="gray")
segments(-1000,-1,-1000,2,col="gray")
lines(x$pos,x$SINEAlu,col = "firebrick3", lwd = 1)
lines(x$pos,x$SINEMIR,col = "dodgerblue3", lwd = 1)
mtext("B", side = 3, adj = 0, line = 0.25, font = 2, cex = 10/5)
axis(1,c(-1000,-800,-600,-400,-200,0,200,400,600,800,1000), cex.axis = 1, mgp = c(1,0.01,0))
axis(2,c(0.56,0.60,0.64,0.68,0.72,0.76,0.80), cex.axis = 1, mgp = c(1,0.5,0))
#C
x <- read.table("nomeseq_features_GCH.txt", sep = "\t", header=T)
plot(c(-1000,1000),c(0.7,0.76), type = "n", cex.axis = 1.2, xaxt = "n", ylab = "Nucleosome Occupancy", yaxs = "i", yaxt ="n", mgp = c(1,0.5,0), cex.lab = 8/5)
segments(0,-1,0,2,col="gray")
segments(100,-1,100,2,col="gray")
segments(200,-1,200,2,col="gray")        
segments(300,-1,300,2,col="gray")
segments(400,-1,400,2,col="gray")
segments(500,-1,500,2,col="gray")
segments(600,-1,600,2,col="gray")
segments(700,-1,700,2,col="gray")
segments(800,-1,800,2,col="gray")
segments(900,-1,900,2,col="gray")
segments(1000,-1,1000,2,col="gray")
segments(-100,-1,-100,2,col="gray")
segments(-200,-1,-200,2,col="gray")        
segments(-300,-1,-300,2,col="gray")
segments(-400,-1,-400,2,col="gray")
segments(-500,-1,-500,2,col="gray")
segments(-600,-1,-600,2,col="gray")
segments(-700,-1,-700,2,col="gray")
segments(-800,-1,-800,2,col="gray")
segments(-900,-1,-900,2,col="gray")
segments(-1000,-1,-1000,2,col="gray")
lines(x$pos,x$SINEAlu,col = "firebrick3", lwd = 1)
lines(x$pos,x$SINEMIR,col = "dodgerblue3", lwd = 1)
mtext("C", side = 3, adj = 0, line = 0.25, font = 2, cex = 10/5)
axis(1,c(-1000,-800,-600,-400,-200,0,200,400,600,800,1000), cex.axis = 1, mgp = c(1,0.01,0))
axis(2,c(0.70,0.71,0.72,0.73,0.74,0.75,0.76), cex.axis = 1, mgp = c(1,0.5,0))
mtext("Position relative to Nucleosome Midpoint (5' to 3')", side = 1, adj = 0.5, line = 0.65, font = 1,  cex = 8/5)
dev.off()


library("lattice")
jpeg(filename = "figureS8.legend.jpeg", width = 8.5, height = 8, units = "cm", res=300)
layout(matrix(c(1,1,1,1),4,1))
#windowsFonts(Arial=windowsFont("Arial"))
plot(0,xaxt='n',yaxt='n',bty='n',pch='',ylab='',xlab='')
par(ps = 5, lwd = 1, mar = c(0,0,0,0), cex = 1, tcl = -0.25, oma = c(0,0,0,0))
legend("top", title = "", c("SINE-Alu","SINE-Mir"), col = c("firebrick3","dodgerblue3"), lty = c(1,1), lwd = c(2,2), box.lty = 0, y.intersp = 0.8, cex = 7/5)
dev.off()


library("lattice")
jpeg(filename = "figureS9.jpeg", width = 8.5, height = 15, units = "cm", res=300)
layout(matrix(c(1,1,1,1,2,2,2,2,3,3,3,3),12,1))
#windowsFonts(Arial=windowsFont("Arial"))
par(ps = 5, lwd = 1, mar = c(0.5,1.6,1.5,0.5), cex = 1, tcl = -0.25, oma = c(1.25,0.5,0,0))
x <- read.table("nomeseq_features_CG.txt", sep = "\t", header=T)
#A
plot(c(-1000,1000),c(0.010,0.018), type = "n", cex.axis = 1.2, xaxt = "n", ylab = "CpG Fraction", yaxs = "i", yaxt ="n", mgp = c(1,0.5,0), cex.lab = 8/5)
segments(0,-1,0,2,col="gray")
segments(100,-1,100,2,col="gray")
segments(200,-1,200,2,col="gray")        
segments(300,-1,300,2,col="gray")
segments(400,-1,400,2,col="gray")
segments(500,-1,500,2,col="gray")
segments(600,-1,600,2,col="gray")
segments(700,-1,700,2,col="gray")
segments(800,-1,800,2,col="gray")
segments(900,-1,900,2,col="gray")
segments(1000,-1,1000,2,col="gray")
segments(-100,-1,-100,2,col="gray")
segments(-200,-1,-200,2,col="gray")        
segments(-300,-1,-300,2,col="gray")
segments(-400,-1,-400,2,col="gray")
segments(-500,-1,-500,2,col="gray")
segments(-600,-1,-600,2,col="gray")
segments(-700,-1,-700,2,col="gray")
segments(-800,-1,-800,2,col="gray")
segments(-900,-1,-900,2,col="gray")
segments(-1000,-1,-1000,2,col="gray")
lines(x$pos,x$LINECR1,col = "aquamarine4", lwd = 1)
lines(x$pos,x$LINEL1,col = "firebrick3", lwd = 1)
lines(x$pos,x$LINEL2,col = "dodgerblue3", lwd = 1)
mtext("A", side = 3, adj = 0, line = 0.25, font = 2, cex = 10/5)
axis(1,c(-1000,-800,-600,-400,-200,0,200,400,600,800,1000), cex.axis = 1, mgp = c(1,0.01,0))
axis(2,c(0.01,0.012,0.014,0.016,0.018), cex.axis = 1, mgp = c(1,0.5,0))
#B
x <- read.table("nomeseq_features_HCG.txt", sep = "\t", header=T)
plot(c(-1000,1000),c(0.58,0.66), type = "n", cex.axis = 1.2, xaxt = "n", ylab = "mHCG / HCG", yaxs = "i", yaxt ="n", mgp = c(1,0.5,0), cex.lab = 8/5)
segments(0,-1,0,2,col="gray")
segments(100,-1,100,2,col="gray")
segments(200,-1,200,2,col="gray")        
segments(300,-1,300,2,col="gray")
segments(400,-1,400,2,col="gray")
segments(500,-1,500,2,col="gray")
segments(600,-1,600,2,col="gray")
segments(700,-1,700,2,col="gray")
segments(800,-1,800,2,col="gray")
segments(900,-1,900,2,col="gray")
segments(1000,-1,1000,2,col="gray")
segments(-100,-1,-100,2,col="gray")
segments(-200,-1,-200,2,col="gray")        
segments(-300,-1,-300,2,col="gray")
segments(-400,-1,-400,2,col="gray")
segments(-500,-1,-500,2,col="gray")
segments(-600,-1,-600,2,col="gray")
segments(-700,-1,-700,2,col="gray")
segments(-800,-1,-800,2,col="gray")
segments(-900,-1,-900,2,col="gray")
segments(-1000,-1,-1000,2,col="gray")
lines(x$pos,x$LINECR1,col = "aquamarine4", lwd = 1)
lines(x$pos,x$LINEL1,col = "firebrick3", lwd = 1)
lines(x$pos,x$LINEL2,col = "dodgerblue3", lwd = 1)
mtext("B", side = 3, adj = 0, line = 0.25, font = 2, cex = 10/5)
axis(1,c(-1000,-800,-600,-400,-200,0,200,400,600,800,1000), cex.axis = 1, mgp = c(1,0.01,0))
axis(2,c(0.58,0.60,0.62,0.64,0.66), cex.axis = 1, mgp = c(1,0.5,0))
#C
x <- read.table("nomeseq_features_GCH.txt", sep = "\t", header=T)
plot(c(-1000,1000),c(0.69,0.75), type = "n", cex.axis = 1.2, xaxt = "n", ylab = "Nucleosome Occupancy", yaxs = "i", yaxt ="n", mgp = c(1,0.5,0), cex.lab = 8/5)
segments(0,-1,0,2,col="gray")
segments(100,-1,100,2,col="gray")
segments(200,-1,200,2,col="gray")        
segments(300,-1,300,2,col="gray")
segments(400,-1,400,2,col="gray")
segments(500,-1,500,2,col="gray")
segments(600,-1,600,2,col="gray")
segments(700,-1,700,2,col="gray")
segments(800,-1,800,2,col="gray")
segments(900,-1,900,2,col="gray")
segments(1000,-1,1000,2,col="gray")
segments(-100,-1,-100,2,col="gray")
segments(-200,-1,-200,2,col="gray")        
segments(-300,-1,-300,2,col="gray")
segments(-400,-1,-400,2,col="gray")
segments(-500,-1,-500,2,col="gray")
segments(-600,-1,-600,2,col="gray")
segments(-700,-1,-700,2,col="gray")
segments(-800,-1,-800,2,col="gray")
segments(-900,-1,-900,2,col="gray")
segments(-1000,-1,-1000,2,col="gray")
lines(x$pos,x$LINECR1,col = "aquamarine4", lwd = 1)
lines(x$pos,x$LINEL1,col = "firebrick3", lwd = 1)
lines(x$pos,x$LINEL2,col = "dodgerblue3", lwd = 1)
mtext("C", side = 3, adj = 0, line = 0.25, font = 2, cex = 10/5)
axis(1,c(-1000,-800,-600,-400,-200,0,200,400,600,800,1000), cex.axis = 1, mgp = c(1,0.01,0))
axis(2,c(0.69,0.70,0.71,0.72,0.73,0.74,0.75), cex.axis = 1, mgp = c(1,0.5,0))
mtext("Position relative to Nucleosome Midpoint (5' to 3')", side = 1, adj = 0.5, line = 0.65, font = 1,  cex = 8/5)
dev.off()


library("lattice")
jpeg(filename = "figureS9.legend.jpeg", width = 8.5, height = 8, units = "cm", res=300)
layout(matrix(c(1,1,1,1),4,1))
#windowsFonts(Arial=windowsFont("Arial"))
plot(0,xaxt='n',yaxt='n',bty='n',pch='',ylab='',xlab='')
par(ps = 5, lwd = 1, mar = c(0,0,0,0), cex = 1, tcl = -0.25, oma = c(0,0,0,0))
legend("top", title = "", c("LINE-L1","LINE-L2","LINE-CR1"), col = c("firebrick3","dodgerblue3","aquamarine4"), lty = c(1,1,1), lwd = c(2,2,2), box.lty = 0, y.intersp = 0.8, cex = 7/5)
dev.off()


library("lattice")
jpeg(filename = "figureS10.jpeg", width = 8.5, height = 15, units = "cm", res=300)
layout(matrix(c(1,1,1,1,2,2,2,2,3,3,3,3),12,1))
#windowsFonts(Arial=windowsFont("Arial"))
par(ps = 5, lwd = 1, mar = c(0.5,1.6,1.5,0.5), cex = 1, tcl = -0.25, oma = c(1.25,0.5,0,0))
x <- read.table("nomeseq_features_CG.txt", sep = "\t", header=T)
#A
plot(c(-1000,1000),c(0.005,0.025), type = "n", cex.axis = 1.2, xaxt = "n", ylab = "CpG Fraction", yaxs = "i", yaxt ="n", mgp = c(1,0.5,0), cex.lab = 8/5)
segments(0,-1,0,2,col="gray")
segments(100,-1,100,2,col="gray")
segments(200,-1,200,2,col="gray")        
segments(300,-1,300,2,col="gray")
segments(400,-1,400,2,col="gray")
segments(500,-1,500,2,col="gray")
segments(600,-1,600,2,col="gray")
segments(700,-1,700,2,col="gray")
segments(800,-1,800,2,col="gray")
segments(900,-1,900,2,col="gray")
segments(1000,-1,1000,2,col="gray")
segments(-100,-1,-100,2,col="gray")
segments(-200,-1,-200,2,col="gray")        
segments(-300,-1,-300,2,col="gray")
segments(-400,-1,-400,2,col="gray")
segments(-500,-1,-500,2,col="gray")
segments(-600,-1,-600,2,col="gray")
segments(-700,-1,-700,2,col="gray")
segments(-800,-1,-800,2,col="gray")
segments(-900,-1,-900,2,col="gray")
segments(-1000,-1,-1000,2,col="gray")
lines(x$pos,x$Simple_repeatSimple_repeat,col = "firebrick3", lwd = 1)
lines(x$pos,x$Low_complexityLow_complexity,col = "dodgerblue3", lwd = 1)
mtext("A", side = 3, adj = 0, line = 0.25, font = 2, cex = 10/5)
axis(1,c(-1000,-800,-600,-400,-200,0,200,400,600,800,1000), cex.axis = 1, mgp = c(1,0.01,0))
axis(2,c(0.005,0.010,0.015,0.020,0.025), cex.axis = 1, mgp = c(1,0.5,0))
#B
x <- read.table("nomeseq_features_HCG.txt", sep = "\t", header=T)
plot(c(-1000,1000),c(0.45,0.75), type = "n", cex.axis = 1.2, xaxt = "n", ylab = "mHCG / HCG", yaxs = "i", yaxt ="n", mgp = c(1,0.5,0), cex.lab = 8/5)
segments(0,-1,0,2,col="gray")
segments(100,-1,100,2,col="gray")
segments(200,-1,200,2,col="gray")        
segments(300,-1,300,2,col="gray")
segments(400,-1,400,2,col="gray")
segments(500,-1,500,2,col="gray")
segments(600,-1,600,2,col="gray")
segments(700,-1,700,2,col="gray")
segments(800,-1,800,2,col="gray")
segments(900,-1,900,2,col="gray")
segments(1000,-1,1000,2,col="gray")
segments(-100,-1,-100,2,col="gray")
segments(-200,-1,-200,2,col="gray")        
segments(-300,-1,-300,2,col="gray")
segments(-400,-1,-400,2,col="gray")
segments(-500,-1,-500,2,col="gray")
segments(-600,-1,-600,2,col="gray")
segments(-700,-1,-700,2,col="gray")
segments(-800,-1,-800,2,col="gray")
segments(-900,-1,-900,2,col="gray")
segments(-1000,-1,-1000,2,col="gray")
lines(x$pos,x$Simple_repeatSimple_repeat,col = "firebrick3", lwd = 1)
lines(x$pos,x$Low_complexityLow_complexity,col = "dodgerblue3", lwd = 1)
mtext("B", side = 3, adj = 0, line = 0.25, font = 2, cex = 10/5)
axis(1,c(-1000,-800,-600,-400,-200,0,200,400,600,800,1000), cex.axis = 1, mgp = c(1,0.01,0))
axis(2,c(0.45,0.50,0.55,0.60,0.65,0.70,0.75), cex.axis = 1, mgp = c(1,0.5,0))
#C
x <- read.table("nomeseq_features_GCH.txt", sep = "\t", header=T)
plot(c(-1000,1000),c(0.68,0.80), type = "n", cex.axis = 1.2, xaxt = "n", ylab = "Nucleosome Occupancy", yaxs = "i", yaxt ="n", mgp = c(1,0.5,0), cex.lab = 8/5)
segments(0,-1,0,2,col="gray")
segments(100,-1,100,2,col="gray")
segments(200,-1,200,2,col="gray")        
segments(300,-1,300,2,col="gray")
segments(400,-1,400,2,col="gray")
segments(500,-1,500,2,col="gray")
segments(600,-1,600,2,col="gray")
segments(700,-1,700,2,col="gray")
segments(800,-1,800,2,col="gray")
segments(900,-1,900,2,col="gray")
segments(1000,-1,1000,2,col="gray")
segments(-100,-1,-100,2,col="gray")
segments(-200,-1,-200,2,col="gray")        
segments(-300,-1,-300,2,col="gray")
segments(-400,-1,-400,2,col="gray")
segments(-500,-1,-500,2,col="gray")
segments(-600,-1,-600,2,col="gray")
segments(-700,-1,-700,2,col="gray")
segments(-800,-1,-800,2,col="gray")
segments(-900,-1,-900,2,col="gray")
segments(-1000,-1,-1000,2,col="gray")
lines(x$pos,x$Simple_repeatSimple_repeat,col = "firebrick3", lwd = 1)
lines(x$pos,x$Low_complexityLow_complexity,col = "dodgerblue3", lwd = 1)
mtext("C", side = 3, adj = 0, line = 0.25, font = 2, cex = 10/5)
axis(1,c(-1000,-800,-600,-400,-200,0,200,400,600,800,1000), cex.axis = 1, mgp = c(1,0.01,0))
axis(2,c(0.68,0.70,0.72,0.74,0.76,0.78,0.80), cex.axis = 1, mgp = c(1,0.5,0))
mtext("Position relative to Nucleosome Midpoint (5' to 3')", side = 1, adj = 0.5, line = 0.65, font = 1,  cex = 8/5)
dev.off()


library("lattice")
jpeg(filename = "figureS10.legend.jpeg", width = 8.5, height = 8, units = "cm", res=300)
layout(matrix(c(1,1,1,1),4,1))
#windowsFonts(Arial=windowsFont("Arial"))
plot(0,xaxt='n',yaxt='n',bty='n',pch='',ylab='',xlab='')
par(ps = 5, lwd = 1, mar = c(0,0,0,0), cex = 1, tcl = -0.25, oma = c(0,0,0,0))
legend("top", title = "", c("Simple Repeat","Low Complexity"), col = c("firebrick3","dodgerblue3"), lty = c(1,1), lwd = c(2,2), box.lty = 0, y.intersp = 0.8, cex = 7/5)
dev.off()

library("lattice")
jpeg(filename = "figureS11.jpeg", width = 8.5, height = 15, units = "cm", res=300)
layout(matrix(c(1,1,1,1,2,2,2,2,3,3,3,3),12,1))
#windowsFonts(Arial=windowsFont("Arial"))
par(ps = 5, lwd = 1, mar = c(0.5,1.6,1.5,0.5), cex = 1, tcl = -0.25, oma = c(1.25,0.5,0,0))
x <- read.table("nomeseq_features_CG.txt", sep = "\t", header=T)
#A
plot(c(-1000,1000),c(0.01,0.02), type = "n", cex.axis = 1.2, xaxt = "n", ylab = "CpG Fraction", yaxs = "i", yaxt ="n", mgp = c(1,0.5,0), cex.lab = 8/5)
segments(0,-1,0,2,col="gray")
segments(100,-1,100,2,col="gray")
segments(200,-1,200,2,col="gray")        
segments(300,-1,300,2,col="gray")
segments(400,-1,400,2,col="gray")
segments(500,-1,500,2,col="gray")
segments(600,-1,600,2,col="gray")
segments(700,-1,700,2,col="gray")
segments(800,-1,800,2,col="gray")
segments(900,-1,900,2,col="gray")
segments(1000,-1,1000,2,col="gray")
segments(-100,-1,-100,2,col="gray")
segments(-200,-1,-200,2,col="gray")        
segments(-300,-1,-300,2,col="gray")
segments(-400,-1,-400,2,col="gray")
segments(-500,-1,-500,2,col="gray")
segments(-600,-1,-600,2,col="gray")
segments(-700,-1,-700,2,col="gray")
segments(-800,-1,-800,2,col="gray")
segments(-900,-1,-900,2,col="gray")
segments(-1000,-1,-1000,2,col="gray")
lines(x$pos,x$LTRERV1,col = "firebrick3", lwd = 1)
lines(x$pos,x$LTRERVL,col = "aquamarine4", lwd = 1)
lines(x$pos,x$LTRMaLR,col = "dodgerblue3", lwd = 1)
mtext("A", side = 3, adj = 0, line = 0.25, font = 2, cex = 10/5)
axis(1,c(-1000,-800,-600,-400,-200,0,200,400,600,800,1000), cex.axis = 1, mgp = c(1,0.01,0))
axis(2,c(0.010,0.012,0.014,0.016,0.018,0.020), cex.axis = 1, mgp = c(1,0.5,0))
#B
x <- read.table("nomeseq_features_HCG.txt", sep = "\t", header=T)
plot(c(-1000,1000),c(0.54,0.62), type = "n", cex.axis = 1.2, xaxt = "n", ylab = "mHCG / HCG", yaxs = "i", yaxt ="n", mgp = c(1,0.5,0), cex.lab = 8/5)
segments(0,-1,0,2,col="gray")
segments(100,-1,100,2,col="gray")
segments(200,-1,200,2,col="gray")        
segments(300,-1,300,2,col="gray")
segments(400,-1,400,2,col="gray")
segments(500,-1,500,2,col="gray")
segments(600,-1,600,2,col="gray")
segments(700,-1,700,2,col="gray")
segments(800,-1,800,2,col="gray")
segments(900,-1,900,2,col="gray")
segments(1000,-1,1000,2,col="gray")
segments(-100,-1,-100,2,col="gray")
segments(-200,-1,-200,2,col="gray")        
segments(-300,-1,-300,2,col="gray")
segments(-400,-1,-400,2,col="gray")
segments(-500,-1,-500,2,col="gray")
segments(-600,-1,-600,2,col="gray")
segments(-700,-1,-700,2,col="gray")
segments(-800,-1,-800,2,col="gray")
segments(-900,-1,-900,2,col="gray")
segments(-1000,-1,-1000,2,col="gray")
lines(x$pos,x$LTRERV1,col = "firebrick3", lwd = 1)
lines(x$pos,x$LTRERVL,col = "aquamarine4", lwd = 1)
lines(x$pos,x$LTRMaLR,col = "dodgerblue3", lwd = 1)
mtext("B", side = 3, adj = 0, line = 0.25, font = 2, cex = 10/5)
axis(1,c(-1000,-800,-600,-400,-200,0,200,400,600,800,1000), cex.axis = 1, mgp = c(1,0.01,0))
axis(2,c(0.54,0.56,0.58,0.60,0.62), cex.axis = 1, mgp = c(1,0.5,0))
#C
x <- read.table("nomeseq_features_GCH.txt", sep = "\t", header=T)
plot(c(-1000,1000),c(0.70,0.73), type = "n", cex.axis = 1.2, xaxt = "n", ylab = "Nucleosome Occupancy", yaxs = "i", yaxt ="n", mgp = c(1,0.5,0), cex.lab = 8/5)
segments(0,-1,0,2,col="gray")
segments(100,-1,100,2,col="gray")
segments(200,-1,200,2,col="gray")        
segments(300,-1,300,2,col="gray")
segments(400,-1,400,2,col="gray")
segments(500,-1,500,2,col="gray")
segments(600,-1,600,2,col="gray")
segments(700,-1,700,2,col="gray")
segments(800,-1,800,2,col="gray")
segments(900,-1,900,2,col="gray")
segments(1000,-1,1000,2,col="gray")
segments(-100,-1,-100,2,col="gray")
segments(-200,-1,-200,2,col="gray")        
segments(-300,-1,-300,2,col="gray")
segments(-400,-1,-400,2,col="gray")
segments(-500,-1,-500,2,col="gray")
segments(-600,-1,-600,2,col="gray")
segments(-700,-1,-700,2,col="gray")
segments(-800,-1,-800,2,col="gray")
segments(-900,-1,-900,2,col="gray")
segments(-1000,-1,-1000,2,col="gray")
lines(x$pos,x$LTRERV1,col = "firebrick3", lwd = 1)
lines(x$pos,x$LTRERVL,col = "aquamarine4", lwd = 1)
lines(x$pos,x$LTRMaLR,col = "dodgerblue3", lwd = 1)
mtext("C", side = 3, adj = 0, line = 0.25, font = 2, cex = 10/5)
axis(1,c(-1000,-800,-600,-400,-200,0,200,400,600,800,1000), cex.axis = 1, mgp = c(1,0.01,0))
axis(2,c(0.70,0.71,0.72,0.73), cex.axis = 1, mgp = c(1,0.5,0))
mtext("Position relative to Nucleosome Midpoint (5' to 3')", side = 1, adj = 0.5, line = 0.65, font = 1,  cex = 8/5)
dev.off()


library("lattice")
jpeg(filename = "figureS11.legend.jpeg", width = 8.5, height = 8, units = "cm", res=300)
layout(matrix(c(1,1,1,1),4,1))
#windowsFonts(Arial=windowsFont("Arial"))
plot(0,xaxt='n',yaxt='n',bty='n',pch='',ylab='',xlab='')
par(ps = 5, lwd = 1, mar = c(0,0,0,0), cex = 1, tcl = -0.25, oma = c(0,0,0,0))
legend("top", title = "", c("LTR-ERV1","LTR-MaLR","LTR-ERVL"), col = c("firebrick3","dodgerblue3","aquamarine4"), lty = c(1,1,1), lwd = c(2,2,2), box.lty = 0, y.intersp = 0.8, cex = 7/5)
dev.off()
