# Supplementary material for: Links between DNA methylation and nucleosome occupancy in the human genome
Source: Epigenetics Chromatin. 2017 Apr 11;10:18. doi: 10.1186/s13072-017-0125-5 (PMC5387343; doi:10.1186/s13072-017-0125-5)
Supplement: Supplementary file 2 — Additional file 2. Detailed bioinformatics procedures and in-house scripts used in this study are enclosed in the zip file. [file 13072_2017_125_MOESM2_ESM.zip › Supplmentary.Methods.2017.0320/Figure4.FiguresS6-S13/figureS12.code.R]

cpgi1 <- read.table("boxplot.8.exon.txt", sep = "\t", header = TRUE)
test <- oneway.test(cpgi1$ne ~ cpgi1$group)
test
test$p.value
cpgi2 <- read.table("boxplot.8.3UTR.txt", sep = "\t", header = TRUE)
test <- oneway.test(cpgi2$ne ~ cpgi2$group)
test
test$p.value
cpgi3 <- read.table("boxplot.8.TTS.txt", sep = "\t", header = TRUE)
test <- oneway.test(cpgi3$ne ~ cpgi3$group)
test
test$p.value
cpgi4 <- read.table("boxplot.8.intron.txt", sep = "\t", header = TRUE)
test <- oneway.test(cpgi4$ne ~ cpgi4$group)
test
test$p.value
cpgi5 <- read.table("boxplot.8.Intergenic.txt", sep = "\t", header = TRUE)
test <- oneway.test(cpgi5$ne ~ cpgi5$group)
test
test$p.value
cpgi6 <- read.table("boxplot.8.5UTR.txt", sep = "\t", header = TRUE)
test <- oneway.test(cpgi6$ne ~ cpgi6$group)
test
test$p.value
cpgi7 <- read.table("boxplot.8.promoter-TSS.txt", sep = "\t", header = TRUE)
test <- oneway.test(cpgi7$ne ~ cpgi7$group)
test
test$p.value
#cpgi8 <- read.table("boxplot.16.CpGIs-featureless.txt", sep = "\t", header = TRUE)
cpgi8 <- read.table("boxplot.8.CpGIs-featureless.txt", sep = "\t", header = TRUE)
test <- oneway.test(cpgi8$ne ~ cpgi8$group)
test
test$p.value
#cpgi9 <- read.table("boxplot.16.5UTR-CpGI.txt", sep = "\t", header = TRUE)
cpgi9 <- read.table("boxplot.8.5UTR-CpGI.txt", sep = "\t", header = TRUE)
test <- oneway.test(cpgi9$ne ~ cpgi9$group)
test
test$p.value
#cpgi10 <- read.table("boxplot.16.promoter-TSS-CpGI.txt", sep = "\t", header = TRUE)
cpgi10 <- read.table("boxplot.8.promoter-TSS-CpGI.txt", sep = "\t", header = TRUE)
test <- oneway.test(cpgi10$ne ~ cpgi10$group)
test
test$p.value
cpgi11 <- read.table("boxplot.8.SINE-ALU.txt", sep = "\t", header = TRUE)
test <- oneway.test(cpgi11$ne ~ cpgi11$group)
test
test$p.value
cpgi12 <- read.table("boxplot.8.SINE-Mir.txt", sep = "\t", header = TRUE)
test <- oneway.test(cpgi12$ne ~ cpgi12$group)
test
test$p.value
cpgi13 <- read.table("boxplot.8.LINE-L1.txt", sep = "\t", header = TRUE)
test <- oneway.test(cpgi13$ne ~ cpgi13$group)
test
test$p.value
cpgi14 <- read.table("boxplot.8.LINE-L2.txt", sep = "\t", header = TRUE)
test <- oneway.test(cpgi14$ne ~ cpgi14$group)
test
test$p.value
cpgi15 <- read.table("boxplot.8.LINE-CR1.txt", sep = "\t", header = TRUE)
test <- oneway.test(cpgi15$ne ~ cpgi15$group)
test
test$p.value
cpgi16 <- read.table("boxplot.8.Simple_repeat-Simple_repeat.txt", sep = "\t", header = TRUE)
test <- oneway.test(cpgi16$ne ~ cpgi16$group)
test
test$p.value
cpgi17 <- read.table("boxplot.8.Low_complexity-Low_complexity.txt", sep = "\t", header = TRUE)
test <- oneway.test(cpgi17$ne ~ cpgi17$group)
test
test$p.value
cpgi18 <- read.table("boxplot.8.LTR-ERV1.txt", sep = "\t", header = TRUE)
test <- oneway.test(cpgi18$ne ~ cpgi18$group)
test
test$p.value
cpgi19 <- read.table("boxplot.8.LTR-MaLR.txt", sep = "\t", header = TRUE)
test <- oneway.test(cpgi19$ne ~ cpgi19$group)
test
test$p.value
cpgi20 <- read.table("boxplot.8.LTR-ERVL.txt", sep = "\t", header = TRUE)
test <- oneway.test(cpgi20$ne ~ cpgi20$group)
test
test$p.value

library("lattice")
jpeg(filename = "figureS13.jpeg", width = 19, height = 24, units = "cm", res=300)
layout(matrix(c(1,5,9,13,17,2,6,10,14,18,3,7,11,15,19,4,8,12,16,20), 5,4))
par(ps = 5, lwd = 1, mar = c(1,1.6,1.5,0.5), cex = 1, tcl = -0.25, oma = c(1.25,0.5,0,0))

boxplot(cpgi1$ne ~ cpgi1$group, outline = FALSE, ylab = "", col="firebrick3", ylim=c(0.6,0.9), cex.lab = 8/5, cex.axis = 6/5, mgp = c(1,0.5,0), xaxt = "n", yaxt = "n")
mtext("Exon", side = 3, adj = 0, line = 0.05, font = 2, cex = 10/5)
axis(2,c(0.6,0.7,0.8,0.9), cex.axis = 1, mgp = c(1,0.5,0))
axis(1,c(0,1,2,3,4,5,6,7,">=8"), at=c(1,2,3,4,5,6,7,8,9), cex.axis = 1, mgp = c(1,0.01,0))
mtext("# mCpGs", side = 1, adj = 0.5, line = 0.65, font = 1,  cex = 8/5)
mtext("Nucleosome Occupancy", side = 2, adj = 0.5, line = 1, font = 1,  cex = 8/5)

boxplot(cpgi2$ne ~ cpgi2$group, outline = FALSE, ylab = "", col="darkorange1", ylim=c(0.6,0.9), cex.lab = 8/5, cex.axis = 6/5, mgp = c(1,0.5,0), xaxt = "n", yaxt = "n")
mtext("3'UTR", side = 3, adj = 0, line = 0.05, font = 2, cex = 10/5)
axis(2,c(0.6,0.7,0.8,0.9), cex.axis = 1, mgp = c(1,0.5,0))
axis(1,c(0,1,2,3,4,5,6,7,">=8"), at=c(1,2,3,4,5,6,7,8,9), cex.axis = 1, mgp = c(1,0.01,0))
mtext("# mCpGs", side = 1, adj = 0.5, line = 0.65, font = 1,  cex = 8/5)
mtext("Nucleosome Occupancy", side = 2, adj = 0.5, line = 1, font = 1,  cex = 8/5)

boxplot(cpgi3$ne ~ cpgi3$group, outline = FALSE, ylab = "", col="goldenrod", ylim=c(0.6,0.9), cex.lab = 8/5, cex.axis = 6/5, mgp = c(1,0.5,0), xaxt = "n", yaxt = "n")
mtext("TTS", side = 3, adj = 0, line = 0.05, font = 2, cex = 10/5)
axis(2,c(0.6,0.7,0.8,0.9), cex.axis = 1, mgp = c(1,0.5,0))
axis(1,c(0,1,2,3,4,5,6,7,">=8"), at=c(1,2,3,4,5,6,7,8,9), cex.axis = 1, mgp = c(1,0.01,0))
mtext("# mCpGs", side = 1, adj = 0.5, line = 0.65, font = 1,  cex = 8/5)
mtext("Nucleosome Occupancy", side = 2, adj = 0.5, line = 1, font = 1,  cex = 8/5)

boxplot(cpgi4$ne ~ cpgi4$group, outline = FALSE, ylab = "", col="mediumpurple3", ylim=c(0.6,0.9), cex.lab = 8/5, cex.axis = 6/5, mgp = c(1,0.5,0), xaxt = "n", yaxt = "n")
mtext("Intron", side = 3, adj = 0, line = 0.05, font = 2, cex = 10/5)
axis(2,c(0.6,0.7,0.8,0.9), cex.axis = 1, mgp = c(1,0.5,0))
axis(1,c(0,1,2,3,4,5,6,7,">=8"), at=c(1,2,3,4,5,6,7,8,9), cex.axis = 1, mgp = c(1,0.01,0))
mtext("# mCpGs", side = 1, adj = 0.5, line = 0.65, font = 1,  cex = 8/5)
mtext("Nucleosome Occupancy", side = 2, adj = 0.5, line = 1, font = 1,  cex = 8/5)

boxplot(cpgi5$ne ~ cpgi5$group, outline = FALSE, ylab = "", ylim=c(0.6,0.9), cex.lab = 8/5, cex.axis = 6/5, mgp = c(1,0.5,0), xaxt = "n", yaxt = "n")
mtext("Intergenic", side = 3, adj = 0, line = 0.05, font = 2, cex = 10/5)
axis(2,c(0.6,0.7,0.8,0.9), cex.axis = 1, mgp = c(1,0.5,0))
axis(1,c(0,1,2,3,4,5,6,7,">=8"), at=c(1,2,3,4,5,6,7,8,9), cex.axis = 1, mgp = c(1,0.01,0))
mtext("# mCpGs", side = 1, adj = 0.5, line = 0.65, font = 1,  cex = 8/5)
mtext("Nucleosome Occupancy", side = 2, adj = 0.5, line = 1, font = 1,  cex = 8/5)

boxplot(cpgi6$ne ~ cpgi6$group, outline = FALSE, ylab = "", col="aquamarine4", ylim=c(0.6,0.9), cex.lab = 8/5, cex.axis = 6/5, mgp = c(1,0.5,0), xaxt = "n", yaxt = "n")
mtext("5'UTR", side = 3, adj = 0, line = 0.05, font = 2, cex = 10/5)
axis(2,c(0.6,0.7,0.8,0.9), cex.axis = 1, mgp = c(1,0.5,0))
axis(1,c(0,1,2,3,4,5,6,7,">=8"), at=c(1,2,3,4,5,6,7,8,9), cex.axis = 1, mgp = c(1,0.01,0))
mtext("# mCpGs", side = 1, adj = 0.5, line = 0.65, font = 1,  cex = 8/5)
mtext("Nucleosome Occupancy", side = 2, adj = 0.5, line = 1, font = 1,  cex = 8/5)

boxplot(cpgi7$ne ~ cpgi7$group, outline = FALSE, ylab = "", col="dodgerblue3", ylim=c(0.6,0.9), cex.lab = 8/5, cex.axis = 6/5, mgp = c(1,0.5,0), xaxt = "n", yaxt = "n")
mtext("Promoter-TSS", side = 3, adj = 0, line = 0.05, font = 2, cex = 10/5)
axis(2,c(0.6,0.7,0.8,0.9), cex.axis = 1, mgp = c(1,0.5,0))
axis(1,c(0,1,2,3,4,5,6,7,">=8"), at=c(1,2,3,4,5,6,7,8,9), cex.axis = 1, mgp = c(1,0.01,0))
mtext("# mCpGs", side = 1, adj = 0.5, line = 0.65, font = 1,  cex = 8/5)
mtext("Nucleosome Occupancy", side = 2, adj = 0.5, line = 1, font = 1,  cex = 8/5)

#cpgi8$factor<-factor(cpgi8$group, levels=c("0-3","4-7","8-11","12-15","16 or more"))
boxplot(cpgi8$ne ~ cpgi8$group, outline = FALSE, ylab = "", col="firebrick3", ylim=c(0.6,0.9), cex.lab = 8/5, cex.axis = 6/5, mgp = c(1,0.5,0), xaxt = "n", yaxt = "n")
mtext("CpG Island No Feature", side = 3, adj = 0, line = 0.05, font = 2, cex = 10/5)
axis(2,c(0.6,0.7,0.8,0.9), cex.axis = 1, mgp = c(1,0.5,0))
#axis(1,c("0-3","4-7","8-11","12-15",">=16"), at=c(1,2,3,4,5), cex.axis = 1, mgp = c(1,0.01,0))
axis(1,c(0,1,2,3,4,5,6,7,">=8"), at=c(1,2,3,4,5,6,7,8,9), cex.axis = 1, mgp = c(1,0.01,0))
mtext("# mCpGs", side = 1, adj = 0.5, line = 0.65, font = 1,  cex = 8/5)
mtext("Nucleosome Occupancy", side = 2, adj = 0.5, line = 1, font = 1,  cex = 8/5)

#cpgi9$factor<-factor(cpgi9$group, levels=c("0-3","4-7","8-11","12-15","16 or more"))
boxplot(cpgi9$ne ~ cpgi9$group, outline = FALSE, ylab = "", col="aquamarine4", ylim=c(0.3,0.9), cex.lab = 8/5, cex.axis = 6/5, mgp = c(1,0.5,0), xaxt = "n", yaxt = "n")
mtext("CpG Island 5'UTR", side = 3, adj = 0, line = 0.05, font = 2, cex = 10/5)
axis(2,c(0.3,0.5,0.7,0.9), cex.axis = 1, mgp = c(1,0.5,0))
#axis(1,c("0-3","4-7","8-11","12-15",">=16"), at=c(1,2,3,4,5), cex.axis = 1, mgp = c(1,0.01,0))
axis(1,c(0,1,2,3,4,5,6,7,">=8"), at=c(1,2,3,4,5,6,7,8,9), cex.axis = 1, mgp = c(1,0.01,0))
mtext("# mCpGs", side = 1, adj = 0.5, line = 0.65, font = 1,  cex = 8/5)
mtext("Nucleosome Occupancy", side = 2, adj = 0.5, line = 1, font = 1,  cex = 8/5)

#cpgi10$factor<-factor(cpgi10$group, levels=c("0-3","4-7","8-11","12-15","16 or more"))
boxplot(cpgi10$ne ~ cpgi10$group, outline = FALSE, ylab = "", col="dodgerblue3", ylim=c(0.3,0.9), cex.lab = 8/5, cex.axis = 6/5, mgp = c(1,0.5,0), xaxt = "n", yaxt = "n")
mtext("CpG Island Promoter-TSS", side = 3, adj = 0, line = 0.05, font = 2, cex = 10/5)
axis(2,c(0.3,0.5,0.7,0.9), cex.axis = 1, mgp = c(1,0.5,0))
#axis(1,c("0-3","4-7","8-11","12-15",">=16"), at=c(1,2,3,4,5), cex.axis = 1, mgp = c(1,0.01,0))
axis(1,c(0,1,2,3,4,5,6,7,">=8"), at=c(1,2,3,4,5,6,7,8,9), cex.axis = 1, mgp = c(1,0.01,0))
mtext("# mCpGs", side = 1, adj = 0.5, line = 0.65, font = 1,  cex = 8/5)
mtext("Nucleosome Occupancy", side = 2, adj = 0.5, line = 1, font = 1,  cex = 8/5)

boxplot(cpgi11$ne ~ cpgi11$group, outline = FALSE, ylab = "", col="firebrick3", ylim=c(0.6,1), cex.lab = 8/5, cex.axis = 6/5, mgp = c(1,0.5,0), xaxt = "n", yaxt = "n")
mtext("SINE-Alu", side = 3, adj = 0, line = 0.05, font = 2, cex = 10/5)
axis(2,c(0.6,0.7,0.8,0.9,1.0), cex.axis = 1, mgp = c(1,0.5,0))
axis(1,c(0,1,2,3,4,5,6,7,">=8"), at=c(1,2,3,4,5,6,7,8,9), cex.axis = 1, mgp = c(1,0.01,0))
mtext("# mCpGs", side = 1, adj = 0.5, line = 0.65, font = 1,  cex = 8/5)
mtext("Nucleosome Occupancy", side = 2, adj = 0.5, line = 1, font = 1,  cex = 8/5)

boxplot(cpgi12$ne ~ cpgi12$group, outline = FALSE, ylab = "", col="dodgerblue3", ylim=c(0.6,0.9), cex.lab = 8/5, cex.axis = 6/5, mgp = c(1,0.5,0), xaxt = "n", yaxt = "n")
mtext("SINE-Mir", side = 3, adj = 0, line = 0.05, font = 2, cex = 10/5)
axis(2,c(0.6,0.7,0.8,0.9), cex.axis = 1, mgp = c(1,0.5,0))
axis(1,c(0,1,2,3,4,5,6,7,">=8"), at=c(1,2,3,4,5,6,7,8,9), cex.axis = 1, mgp = c(1,0.01,0))
mtext("# mCpGs", side = 1, adj = 0.5, line = 0.65, font = 1,  cex = 8/5)
mtext("Nucleosome Occupancy", side = 2, adj = 0.5, line = 1, font = 1,  cex = 8/5)

boxplot(cpgi13$ne ~ cpgi13$group, outline = FALSE, ylab = "", col="firebrick3", ylim=c(0.6,0.9), cex.lab = 8/5, cex.axis = 6/5, mgp = c(1,0.5,0), xaxt = "n", yaxt = "n")
mtext("LINE-L1", side = 3, adj = 0, line = 0.05, font = 2, cex = 10/5)
axis(2,c(0.6,0.7,0.8,0.9), cex.axis = 1, mgp = c(1,0.5,0))
axis(1,c(0,1,2,3,4,5,6,7,">=8"), at=c(1,2,3,4,5,6,7,8,9), cex.axis = 1, mgp = c(1,0.01,0))
mtext("# mCpGs", side = 1, adj = 0.5, line = 0.65, font = 1,  cex = 8/5)
mtext("Nucleosome Occupancy", side = 2, adj = 0.5, line = 1, font = 1,  cex = 8/5)

boxplot(cpgi14$ne ~ cpgi14$group, outline = FALSE, ylab = "", col="dodgerblue3", ylim=c(0.6,0.9), cex.lab = 8/5, cex.axis = 6/5, mgp = c(1,0.5,0), xaxt = "n", yaxt = "n")
mtext("LINE-L2", side = 3, adj = 0, line = 0.05, font = 2, cex = 10/5)
axis(2,c(0.6,0.7,0.8,0.9), cex.axis = 1, mgp = c(1,0.5,0))
axis(1,c(0,1,2,3,4,5,6,7,">=8"), at=c(1,2,3,4,5,6,7,8,9), cex.axis = 1, mgp = c(1,0.01,0))
mtext("# mCpGs", side = 1, adj = 0.5, line = 0.65, font = 1,  cex = 8/5)
mtext("Nucleosome Occupancy", side = 2, adj = 0.5, line = 1, font = 1,  cex = 8/5)

boxplot(cpgi15$ne ~ cpgi15$group, outline = FALSE, ylab = "", col="aquamarine4", ylim=c(0.6,0.9), cex.lab = 8/5, cex.axis = 6/5, mgp = c(1,0.5,0), xaxt = "n", yaxt = "n")
mtext("LINE-CR1", side = 3, adj = 0, line = 0.05, font = 2, cex = 10/5)
axis(2,c(0.6,0.7,0.8,0.9), cex.axis = 1, mgp = c(1,0.5,0))
axis(1,c(0,1,2,3,4,5,6,7,">=8"), at=c(1,2,3,4,5,6,7,8,9), cex.axis = 1, mgp = c(1,0.01,0))
mtext("# mCpGs", side = 1, adj = 0.5, line = 0.65, font = 1,  cex = 8/5)
mtext("Nucleosome Occupancy", side = 2, adj = 0.5, line = 1, font = 1,  cex = 8/5)

boxplot(cpgi16$ne ~ cpgi16$group, outline = FALSE, ylab = "", col="firebrick3", ylim=c(0.6,0.9), cex.lab = 8/5, cex.axis = 6/5, mgp = c(1,0.5,0), xaxt = "n", yaxt = "n")
mtext("Simple Repeat", side = 3, adj = 0, line = 0.05, font = 2, cex = 10/5)
axis(2,c(0.6,0.7,0.8,0.9), cex.axis = 1, mgp = c(1,0.5,0))
axis(1,c(0,1,2,3,4,5,6,7,">=8"), at=c(1,2,3,4,5,6,7,8,9), cex.axis = 1, mgp = c(1,0.01,0))
mtext("# mCpGs", side = 1, adj = 0.5, line = 0.65, font = 1,  cex = 8/5)
mtext("Nucleosome Occupancy", side = 2, adj = 0.5, line = 1, font = 1,  cex = 8/5)

boxplot(cpgi17$ne ~ cpgi17$group, outline = FALSE, ylab = "", col="dodgerblue3", ylim=c(0.6,0.9), cex.lab = 8/5, cex.axis = 6/5, mgp = c(1,0.5,0), xaxt = "n", yaxt = "n")
mtext("Low Complexity", side = 3, adj = 0, line = 0.05, font = 2, cex = 10/5)
axis(2,c(0.6,0.7,0.8,0.9), cex.axis = 1, mgp = c(1,0.5,0))
axis(1,c(0,1,2,3,4,5,6,7,">=8"), at=c(1,2,3,4,5,6,7,8,9), cex.axis = 1, mgp = c(1,0.01,0))
mtext("# mCpGs", side = 1, adj = 0.5, line = 0.65, font = 1,  cex = 8/5)
mtext("Nucleosome Occupancy", side = 2, adj = 0.5, line = 1, font = 1,  cex = 8/5)

boxplot(cpgi18$ne ~ cpgi18$group, outline = FALSE, ylab = "", col="firebrick3", ylim=c(0.6,0.9), cex.lab = 8/5, cex.axis = 6/5, mgp = c(1,0.5,0), xaxt = "n", yaxt = "n")
mtext("LTR-ERV1", side = 3, adj = 0, line = 0.05, font = 2, cex = 10/5)
axis(2,c(0.6,0.7,0.8,0.9), cex.axis = 1, mgp = c(1,0.5,0))
axis(1,c(0,1,2,3,4,5,6,7,">=8"), at=c(1,2,3,4,5,6,7,8,9), cex.axis = 1, mgp = c(1,0.01,0))
mtext("# mCpGs", side = 1, adj = 0.5, line = 0.65, font = 1,  cex = 8/5)
mtext("Nucleosome Occupancy", side = 2, adj = 0.5, line = 1, font = 1,  cex = 8/5)

boxplot(cpgi19$ne ~ cpgi19$group, outline = FALSE, ylab = "", col="dodgerblue3", ylim=c(0.6,0.9), cex.lab = 8/5, cex.axis = 6/5, mgp = c(1,0.5,0), xaxt = "n", yaxt = "n")
mtext("LTR-MaLR", side = 3, adj = 0, line = 0.05, font = 2, cex = 10/5)
axis(2,c(0.6,0.7,0.8,0.9), cex.axis = 1, mgp = c(1,0.5,0))
axis(1,c(0,1,2,3,4,5,6,7,">=8"), at=c(1,2,3,4,5,6,7,8,9), cex.axis = 1, mgp = c(1,0.01,0))
mtext("# mCpGs", side = 1, adj = 0.5, line = 0.65, font = 1,  cex = 8/5)
mtext("Nucleosome Occupancy", side = 2, adj = 0.5, line = 1, font = 1,  cex = 8/5)

boxplot(cpgi20$ne ~ cpgi20$group, outline = FALSE, ylab = "", col="aquamarine4", ylim=c(0.6,0.9), cex.lab = 8/5, cex.axis = 6/5, mgp = c(1,0.5,0), xaxt = "n", yaxt = "n")
mtext("LTR-ERVL", side = 3, adj = 0, line = 0.05, font = 2, cex = 10/5)
axis(2,c(0.6,0.7,0.8,0.9), cex.axis = 1, mgp = c(1,0.5,0))
axis(1,c(0,1,2,3,4,5,6,7,">=8"), at=c(1,2,3,4,5,6,7,8,9), cex.axis = 1, mgp = c(1,0.01,0))
mtext("# mCpGs", side = 1, adj = 0.5, line = 0.65, font = 1,  cex = 8/5)
mtext("Nucleosome Occupancy", side = 2, adj = 0.5, line = 1, font = 1,  cex = 8/5)

dev.off()
