# Supplementary material for: Links between DNA methylation and nucleosome occupancy in the human genome
Source: Epigenetics Chromatin. 2017 Apr 11;10:18. doi: 10.1186/s13072-017-0125-5 (PMC5387343; doi:10.1186/s13072-017-0125-5)
Supplement: Supplementary file 2 — Additional file 2. Detailed bioinformatics procedures and in-house scripts used in this study are enclosed in the zip file. [file 13072_2017_125_MOESM2_ESM.zip › Supplmentary.Methods.2017.0320/Figure4.FiguresS6-S13/figureS13.exonstart.code.R]

library("lattice")
jpeg(filename = "figureS13.exonstart.jpeg", width = 8.5, height = 12.75, units = "cm", res=300)
layout(matrix(c(1,1,1,1,2,2,2,2,3,3,3,3),12,1))
windowsFonts(Arial=windowsFont("Arial"))
par(ps = 5, lwd = 1, mar = c(0.5,1.6,1.5,0.5), cex = 1, tcl = -0.25, oma = c(1.25,0.5,0,0))
x <- read.table("exon_start_data_cg_meth_oc.txt", sep = "\t", header=T)

#A
plot(c(-400,400),c(0,0.036), type = "n", cex.axis = 1.2, xaxt = "n", ylab = "CpG Fraction", yaxs = "i", yaxt ="n", mgp = c(1,0.5,0), cex.lab = 8/5)
segments(0,-1,0,2,col="gray")
segments(100,-1,100,2,col="gray")
segments(200,-1,200,2,col="gray")        
segments(300,-1,300,2,col="gray")
segments(400,-1,400,2,col="gray")
segments(-100,-1,-100,2,col="gray")
segments(-200,-1,-200,2,col="gray")        
segments(-300,-1,-300,2,col="gray")
segments(-400,-1,-400,2,col="gray")
lines(x$pos,x$cg,col = "aquamarine4", lwd = 1)
mtext("D", side = 3, adj = 0, line = 0.25, font = 2, cex = 10/5)
axis(1,c(-500,-400,-300,-200,-100,0,100,200,300,400,500), cex.axis = 1, mgp = c(1,0.01,0))
axis(2,c(0.000,0.012,0.024,0.036), cex.axis = 1, mgp = c(1,0.5,0))

#B
plot(c(-400,400),c(0.7,0.82), type = "n", cex.axis = 1.2, xaxt = "n", ylab = "mHCG / HCG", yaxs = "i", yaxt ="n", mgp = c(1,0.5,0), cex.lab = 8/5)
segments(0,-1,0,2,col="gray")
segments(100,-1,100,2,col="gray")
segments(200,-1,200,2,col="gray")        
segments(300,-1,300,2,col="gray")
segments(400,-1,400,2,col="gray")
segments(-100,-1,-100,2,col="gray")
segments(-200,-1,-200,2,col="gray")        
segments(-300,-1,-300,2,col="gray")
segments(-400,-1,-400,2,col="gray")
lines(x$pos,x$meth,col = "aquamarine4", lwd = 1)
mtext("E", side = 3, adj = 0, line = 0.25, font = 2, cex = 10/5)
axis(1,c(-500,-400,-300,-200,-100,0,100,200,300,400,500), cex.axis = 1, mgp = c(1,0.01,0))
axis(2,c(0.70,0.73,0.76,0.79,0.82), cex.axis = 1, mgp = c(1,0.5,0))


#C
plot(c(-400,400),c(0.795,0.825), type = "n", cex.axis = 1.2, xaxt = "n", ylab = "Nucleosome Occupancy", yaxs = "i", yaxt ="n", mgp = c(1,0.5,0), cex.lab = 8/5)
segments(0,-1,0,2,col="gray")
segments(100,-1,100,2,col="gray")
segments(200,-1,200,2,col="gray")        
segments(300,-1,300,2,col="gray")
segments(400,-1,400,2,col="gray")
segments(-100,-1,-100,2,col="gray")
segments(-200,-1,-200,2,col="gray")        
segments(-300,-1,-300,2,col="gray")
segments(-400,-1,-400,2,col="gray")
lines(x$pos,x$oc,col = "aquamarine4", lwd = 1)
mtext("F", side = 3, adj = 0, line = 0.25, font = 2, cex = 10/5)
axis(1,c(-400,-300,-200,-100,0,100,200,300,400), cex.axis = 1, mgp = c(1,0.01,0))
axis(2,c(0.795,0.805,0.815,0.825), cex.axis = 1, mgp = c(1,0.5,0))
mtext("Distance to Internal Exon Start Site", side = 1, adj = 0.5, line = 0.65, font = 1,  cex = 8/5)

dev.off()
