# Supplementary material for: Links between DNA methylation and nucleosome occupancy in the human genome
Source: Epigenetics Chromatin. 2017 Apr 11;10:18. doi: 10.1186/s13072-017-0125-5 (PMC5387343; doi:10.1186/s13072-017-0125-5)
Supplement: Supplementary file 2 — Additional file 2. Detailed bioinformatics procedures and in-house scripts used in this study are enclosed in the zip file. [file 13072_2017_125_MOESM2_ESM.zip › Supplmentary.Methods.2017.0320/Figure4.FiguresS6-S13/get_average_exon_data.pl]

$all = 53404;
#exon starts hcg
open(IN, $ARGV[0]);
while ($line = <IN>) {
	chomp $line;
	@line = split("\t", $line);
	$chr = $line[1];
	$start = $line[2];
	$id = $chr . "-" . $start;
	$gc = $gc_exon_start_starts{$id};
	$pos = -500;
	foreach $i (18 .. $#line) {
		$exon_start_all_gc_hcg{$pos} += $line[$i];
		$pos++;
	}
}
close(IN);
#exon starts hcg meth
open(IN, $ARGV[1]);
while ($line = <IN>) {
	chomp $line;
	@line = split("\t", $line);
	$chr = $line[1];
	$start = $line[2];
	$id = $chr . "-" . $start;
	$gc = $gc_exon_start_starts{$id};
	$pos = -500;
	foreach $i (18 .. $#line) {
		$exon_start_all_gc_hcg_meth{$pos} += $line[$i];
		$pos++;
	}
}
close(IN);
#exon starts gch
open(IN, $ARGV[2]);
while ($line = <IN>) {
	chomp $line;
	@line = split("\t", $line);
	$chr = $line[1];
	$start = $line[2];
	$id = $chr . "-" . $start;
	$gc = $gc_exon_start_starts{$id};
	$pos = -500;
	foreach $i (18 .. $#line) {
		$exon_start_all_gc_gch{$pos} += $line[$i];
		$pos++;
	}
}
close(IN);
#exon starts gch meth
open(IN, $ARGV[3]);
while ($line = <IN>) {
	chomp $line;
	@line = split("\t", $line);
	$chr = $line[1];
	$start = $line[2];
	$id = $chr . "-" . $start;
	$gc = $gc_exon_start_starts{$id};
	$pos = -500;
	foreach $i (18 .. $#line) {
		$exon_start_all_gc_gch_meth{$pos} += $line[$i];
		$pos++;
	}
}
close(IN);

#exon starts cg
open(IN, $ARGV[4]);
while ($line = <IN>) {
	chomp $line;
	@line = split("\t", $line);
	$chr = $line[1];
	$start = $line[2];
	$id = $chr . "-" . $start;
	$gc = $gc_exon_start_starts{$id};
	$pos = -500;
	foreach $i (18 .. $#line) {
		$exon_start_all_gc_cg{$pos} += $line[$i];
		$pos++;
	}
}
close(IN);
#exon stops hcg
open(IN, $ARGV[5]);
while ($line = <IN>) {
	chomp $line;
	@line = split("\t", $line);
	$chr = $line[1];
	$start = $line[2];
	$id = $chr . "-" . $start;
	$gc = $gc_exon_stop_starts{$id};
	$pos = -500;
	foreach $i (18 .. $#line) {
		$exon_stop_all_gc_hcg{$pos} += $line[$i];
		$pos++;
	}
}
close(IN);
#exon stops hcg meth
open(IN, $ARGV[6]);
while ($line = <IN>) {
	chomp $line;
	@line = split("\t", $line);
	$chr = $line[1];
	$start = $line[2];
	$id = $chr . "-" . $start;
	$gc = $gc_exon_stop_starts{$id};
	$pos = -500;
	foreach $i (18 .. $#line) {
		$exon_stop_all_gc_hcg_meth{$pos} += $line[$i];
		$pos++;
	}
}
close(IN);
#exon stops gch
open(IN, $ARGV[7]);
while ($line = <IN>) {
	chomp $line;
	@line = split("\t", $line);
	$chr = $line[1];
	$start = $line[2];
	$id = $chr . "-" . $start;
	$gc = $gc_exon_stop_starts{$id};
	$pos = -500;
	foreach $i (18 .. $#line) {
		$exon_stop_all_gc_gch{$pos} += $line[$i];
		$pos++;
	}
}
close(IN);
#exon stops gch meth
open(IN, $ARGV[8]);
while ($line = <IN>) {
	chomp $line;
	@line = split("\t", $line);
	$chr = $line[1];
	$start = $line[2];
	$id = $chr . "-" . $start;
	$gc = $gc_exon_stop_starts{$id};
	$pos = -500;
	foreach $i (18 .. $#line) {
		$exon_stop_all_gc_gch_meth{$pos} += $line[$i];
		$pos++;
	}
}
close(IN);

#exon stops cg
open(IN, $ARGV[9]);
while ($line = <IN>) {
	chomp $line;
	@line = split("\t", $line);
	$chr = $line[1];
	$start = $line[2];
	$id = $chr . "-" . $start;
	$gc = $gc_exon_stop_starts{$id};
	$pos = -500;
	foreach $i (18 .. $#line) {
		$exon_stop_all_gc_cg{$pos} += $line[$i];
		$pos++;
	}
}
close(IN);
open(START, ">exon_start_data_cg_meth_oc.txt");
open(STOP, ">exon_stop_data_cg_meth_oc.txt");
print START "pos\tcg\tmeth\toc\n";
print STOP "pos\tcg\tmeth\toc\n";
foreach $i (-500 ... 500) {
	$cga = $exon_start_all_gc_cg{$i} / $all;
	if ($exon_start_all_gc_hcg{$i} == 0) {
		$ma = 0;
	} else {
		$ma = $exon_start_all_gc_hcg_meth{$i} / $exon_start_all_gc_hcg{$i};
	}
	if ($exon_start_all_gc_gch{$i} == 0) {
		$oa = 0;
	} else {
		$oa = $exon_start_all_gc_gch_meth{$i} / $exon_start_all_gc_gch{$i};
	}
	print START "$i\t$cga\t$ma\t$oa\n";
	$cga = $exon_stop_all_gc_cg{$i} / $all;
	if ($exon_stop_all_gc_hcg{$i} == 0) {
		$ma = 0;
	} else {
		$ma = $exon_stop_all_gc_hcg_meth{$i} / $exon_stop_all_gc_hcg{$i};
	}
	if ($exon_stop_all_gc_gch{$i} == 0) {
		$oa = 0;
	} else {
		$oa = $exon_stop_all_gc_gch_meth{$i} / $exon_stop_all_gc_gch{$i};
	}
	print STOP "$i\t$cga\t$ma\t$oa\n";
}
close(START);
close(STOP);
