# Supplementary material for: Links between DNA methylation and nucleosome occupancy in the human genome
Source: Epigenetics Chromatin. 2017 Apr 11;10:18. doi: 10.1186/s13072-017-0125-5 (PMC5387343; doi:10.1186/s13072-017-0125-5)
Supplement: Supplementary file 2 — Additional file 2. Detailed bioinformatics procedures and in-house scripts used in this study are enclosed in the zip file. [file 13072_2017_125_MOESM2_ESM.zip › Supplmentary.Methods.2017.0320/Figure4.FiguresS6-S13/get_individual_exon_data.pl]

opendir (DIR, $ARGV[0]);
@files = grep /txt/, readdir DIR;
close DIR;
foreach $file (@files) {
	$infile = $ARGV[0] . $file;
	print "$infile\n";
	open (IN, $infile);
	while ($line = <IN> ){	
		chomp $line;
		@line = split /\t/, $line;
		$chr = $line[0];
		$coordinate = $line[1];
		$m = $line[2] / 100;
		$hcg{$chr}{$coordinate} = $m;
	}
	close(IN);
}
opendir (DIR, $ARGV[1]);
@files = grep /txt/, readdir DIR;
close DIR;
foreach $file (@files) {
	$infile = $ARGV[1] . $file;
	print "$infile\n";
	open (IN, $infile);
	$file_count = 0;
	while ($line = <IN> ){	
		chomp $line;
		@line = split /\t/, $line;
		$chr = $line[0];
		$coordinate = $line[1];
		$m = $line[2] / 100;
		$gch{$chr}{$coordinate} = $m;
	}
	close(IN);
}
opendir (DIR, $ARGV[2]);
@files = grep /fa/, readdir DIR;
close DIR;
foreach $file (@files) {
	$infile = $ARGV[2] . $file;
	print "$infile\n";
	($chromosome) = $infile =~ /hg18\/(\S+)\.fa/;
	print "$chromosome\n";
	open (IN, $infile);
	while ($line = <IN> ) {	
		chomp $line;
		unless ($line =~ /^>/ ){	
			$chr{$chromosome} .= $line;
		}
	}
	$length{$chromosome} = length($chr{$chromosome});
	$chr{$chromosome} =~ tr/a-z/A-Z/;
	print "$length{$chromosome}\n";
	close(IN);
}
$outfile1 = "individual_exon_start_hcg_meth.txt";
$outfile2 = "individual_exon_start_gch_meth.txt";
$outfile3 = "individual_exon_start_hcg_all.txt";
$outfile4 = "individual_exon_start_gch_all.txt";
$outfile1b = "individual_exon_stop_hcg_meth.txt";
$outfile2b = "individual_exon_stop_gch_meth.txt";
$outfile3b = "individual_exon_stop_hcg_all.txt";
$outfile4b = "individual_exon_stop_gch_all.txt";
open (OUT1, ">$outfile1");
open (OUT2, ">$outfile2");
open (OUT3, ">$outfile3");
open (OUT4, ">$outfile4");
open (OUT1b, ">$outfile1b");
open (OUT2b, ">$outfile2b");
open (OUT3b, ">$outfile3b");
open (OUT4b, ">$outfile4b");
#$outfile5 = "individual_exon_start_gc.txt";
#$outfile5b = "individual_exon_stop_gc.txt";
$outfile6 = "individual_exon_start_gc_all.txt";
$outfile6b = "individual_exon_stop_gc_all.txt";
$outfile7 = "individual_exon_start_cg_all.txt";
$outfile7b = "individual_exon_stop_cg_all.txt";
#open (OUT5, ">$outfile5");
#open (OUT5b, ">$outfile5b");
open (OUT6, ">$outfile6");
open (OUT6b, ">$outfile6b");
open (OUT7, ">$outfile7");
open (OUT7b, ">$outfile7b");
$infile2 = $ARGV[3];
open (IN2, $infile2);	
while ($line = <IN2>) {
	chomp $line;
	@line = split /\t/, $line;
	$chromosome = $line[1];
	$strand = $line[5];
	$exon_start = $line[2];
	$exon_stop = $line[3];
	print OUT1 "$line[0]	$line[1]	$line[2]	$line[3]	$line[4]	$line[5]	$line[6]	$line[7]	$line[8]	$line[9]	$line[10]	$line[11]	$line[12]	$line[13]	$line[14]	$line[15]	$line[16]	$line[17]";
	print OUT2 "$line[0]	$line[1]	$line[2]	$line[3]	$line[4]	$line[5]	$line[6]	$line[7]	$line[8]	$line[9]	$line[10]	$line[11]	$line[12]	$line[13]	$line[14]	$line[15]	$line[16]	$line[17]";
	print OUT3 "$line[0]	$line[1]	$line[2]	$line[3]	$line[4]	$line[5]	$line[6]	$line[7]	$line[8]	$line[9]	$line[10]	$line[11]	$line[12]	$line[13]	$line[14]	$line[15]	$line[16]	$line[17]";
	print OUT4 "$line[0]	$line[1]	$line[2]	$line[3]	$line[4]	$line[5]	$line[6]	$line[7]	$line[8]	$line[9]	$line[10]	$line[11]	$line[12]	$line[13]	$line[14]	$line[15]	$line[16]	$line[17]";
	#print OUT5 "$line[0]	$line[1]	$line[2]	$line[3]	$line[4]	$line[5]	$line[6]	$line[7]	$line[8]	$line[9]	$line[10]	$line[11]	$line[12]	$line[13]	$line[14]	$line[15]	$line[16]	$line[17]";
	print OUT1b "$line[0]	$line[1]	$line[2]	$line[3]	$line[4]	$line[5]	$line[6]	$line[7]	$line[8]	$line[9]	$line[10]	$line[11]	$line[12]	$line[13]	$line[14]	$line[15]	$line[16]	$line[17]";
	print OUT2b "$line[0]	$line[1]	$line[2]	$line[3]	$line[4]	$line[5]	$line[6]	$line[7]	$line[8]	$line[9]	$line[10]	$line[11]	$line[12]	$line[13]	$line[14]	$line[15]	$line[16]	$line[17]";
	print OUT3b "$line[0]	$line[1]	$line[2]	$line[3]	$line[4]	$line[5]	$line[6]	$line[7]	$line[8]	$line[9]	$line[10]	$line[11]	$line[12]	$line[13]	$line[14]	$line[15]	$line[16]	$line[17]";
	print OUT4b "$line[0]	$line[1]	$line[2]	$line[3]	$line[4]	$line[5]	$line[6]	$line[7]	$line[8]	$line[9]	$line[10]	$line[11]	$line[12]	$line[13]	$line[14]	$line[15]	$line[16]	$line[17]";
	#print OUT5b "$line[0]	$line[1]	$line[2]	$line[3]	$line[4]	$line[5]	$line[6]	$line[7]	$line[8]	$line[9]	$line[10]	$line[11]	$line[12]	$line[13]	$line[14]	$line[15]	$line[16]	$line[17]";
	print OUT6 "$line[0]	$line[1]	$line[2]	$line[3]	$line[4]	$line[5]	$line[6]	$line[7]	$line[8]	$line[9]	$line[10]	$line[11]	$line[12]	$line[13]	$line[14]	$line[15]	$line[16]	$line[17]";
	print OUT6b "$line[0]	$line[1]	$line[2]	$line[3]	$line[4]	$line[5]	$line[6]	$line[7]	$line[8]	$line[9]	$line[10]	$line[11]	$line[12]	$line[13]	$line[14]	$line[15]	$line[16]	$line[17]";
	print OUT7 "$line[0]	$line[1]	$line[2]	$line[3]	$line[4]	$line[5]	$line[6]	$line[7]	$line[8]	$line[9]	$line[10]	$line[11]	$line[12]	$line[13]	$line[14]	$line[15]	$line[16]	$line[17]";
	print OUT7b "$line[0]	$line[1]	$line[2]	$line[3]	$line[4]	$line[5]	$line[6]	$line[7]	$line[8]	$line[9]	$line[10]	$line[11]	$line[12]	$line[13]	$line[14]	$line[15]	$line[16]	$line[17]";

	if ($strand eq "+") {
			$five_start = $exon_start - 500;
			$five = substr($chr{$chromosome}, $five_start, 1001);
			$three_start = $exon_stop - 500;
			$three = substr($chr{$chromosome}, $three_start, 1001);
			$gc = 0;
			for ($k = 0; $k <= (1000); $k++) {
				$det1 = substr($five, $k, 1);
				if ($det1 eq 'G' || $det1 eq 'C') {
					$gc++;
					print OUT6 "	1";
				} else {
					print OUT6 "	0";
				}
				$det2 = substr($five, $k, 2);
				if ($k < 999) {
		   			$real_pos = $five_start + $k + 1;
		   			if ($det2 eq 'CG') {
						$exon_meth = 0;
						$hcg = 0;
						print OUT7 "	1";
						if ($hcg{$chromosome}{$real_pos} ne '') {
							$exon_meth += $hcg{$chromosome}{$real_pos};
							$hcg++;
						}
						$second_pos = $real_pos + 1;
						if ($hcg{$chromosome}{$second_pos} ne '') {
							$exon_meth += $hcg{$chromosome}{$second_pos};
							$hcg++;
						}
						if ($hcg > 0) {
							$exon_meth = $exon_meth / $hcg;
							print OUT1 "	$exon_meth";
							print OUT3 "	1";
						} else {
							print OUT1 "	0";
							print OUT3 "	0";
						}
		    			} else {
						print OUT1 "	0";
						print OUT3 "	0";
						print OUT7 "	0";
					}
					$real_pos = $five_start + $k + 2;
		   			if ($det2 eq 'GC') {
						$exon_meth = 0;
						$gch = 0;
						if ($gch{$chromosome}{$real_pos} ne '') {
							$exon_meth += $gch{$chromosome}{$real_pos};
							$gch++;
						}
						$second_pos = $real_pos - 1;
						if ($gch{$chromosome}{$real_pos} ne '') {
							$exon_meth += $gch{$chromosome}{$second_pos};
							$gch++;
						}
						if ($gch > 0) {
							$exon_meth = 1 - ($exon_meth / $gch);
							print OUT2 "	$exon_meth";
							print OUT4 "	1";
						} else {
							print OUT2 "	0";
							print OUT4 "	0";
						}
		    			} else {
						print OUT2 "	0";
						print OUT4 "	0";
					}
				}
				
			}
			$gc = $gc / 1001;
			print OUT5 "	$gc\n";
			$gc = 0;
			for ($k = 0; $k <= (1000); $k++) {
				$det2 = substr($three, $k, 2);
				$det1 = substr($three, $k, 1);
				if ($det1 eq 'G' || $det1 eq 'C') {
					$gc++;
					print OUT6b "	1";
				} else {
					print OUT6b "	0";
				}
				if ($k < 999) {
		   			$real_pos = $three_start + $k + 1;
		   			if ($det2 eq 'CG') {
		   				print OUT7b "	1";
						$exon_meth = 0;
						$hcg = 0;
						if ($hcg{$chromosome}{$real_pos} ne '') {
							$exon_meth += $hcg{$chromosome}{$real_pos};
							$hcg++;
						}
						$second_pos = $real_pos + 1;
						if ($hcg{$chromosome}{$second_pos} ne '') {
							$exon_meth += $hcg{$chromosome}{$second_pos};
							$hcg++;
						}
						if ($hcg > 0) {
							$exon_meth = $exon_meth / $hcg;
							print OUT1b "	$exon_meth";
							print OUT3b "	1";
						} else {
							print OUT1b "	0";
							print OUT3b "	0";
						}
		    		} else {
						print OUT1b "	0";
						print OUT3b "	0";
						print OUT7b "	0";
					}
					$real_pos = $three_start + $k + 2;
					if ($det2 eq 'GC') {
						$exon_meth = 0;
						$gch = 0;
						if ($gch{$chromosome}{$real_pos} ne '') {
							$exon_meth += $gch{$chromosome}{$real_pos};
							$gch++;
						}
						$second_pos = $real_pos - 1;
						if ($gch{$chromosome}{$real_pos} ne '') {
							$exon_meth += $gch{$chromosome}{$second_pos};
							$gch++;
						}
						if ($gch > 0) {
							$exon_meth = 1 - ($exon_meth / $gch);
							print OUT2b "	$exon_meth";
							print OUT4b "	1";
						} else {
							print OUT2b "	0";
							print OUT4b "	0";
						}
		    			} else {
						print OUT2b "	0";
						print OUT4b "	0";
					}
				}
			}
			$gc = $gc / 1001;
			#print OUT5b "	$gc\n";
			print OUT1 "\n";
			print OUT2 "\n";
			print OUT3 "\n";
			print OUT4 "\n";
			print OUT1b "\n";
			print OUT2b "\n";
			print OUT3b "\n";
			print OUT4b "\n";
			print OUT7b "\n";
			print OUT6b "\n";
			print OUT7 "\n";
			print OUT6 "\n";
			
	} else {
			$five_start = $exon_stop - 500;
			$five = substr($chr{$chromosome}, $five_start, 1001);
			$five =~ tr/ACTG/TGAC/;
			$five = reverse($five);

			$three_start = $exon_start - 500;
			$three = substr($chr{$chromosome}, $three_start, 1001);
			$three =~ tr/ACTG/TGAC/;
			$three = reverse($three);

			$gc = 0;	
			for ($k = 0; $k <= (1000); $k++) {
				$det2 = substr($five, $k, 2);
				$det1 = substr($five, $k, 1);
				if ($det1 eq 'G' || $det1 eq 'C') {
					$gc++;
					print OUT6 "	1";
				} else {
					print OUT6 "	0";	
				}	
				if ($k < 999) {
		   			$real_pos = $five_start + 1000 + 0 - $k - 1;
		   			if ($det2 eq 'CG') {
						$exon_meth = 0;
						$hcg = 0;
						print OUT7 "	1";
						if ($hcg{$chromosome}{$real_pos} ne '') {
							$exon_meth += $hcg{$chromosome}{$real_pos};
							$hcg++;
						}
						$second_pos = $real_pos + 1;
						if ($hcg{$chromosome}{$second_pos} ne '') {
							$exon_meth += $hcg{$chromosome}{$second_pos};
							$hcg++;
						}
						if ($hcg > 0) {
							$exon_meth = $exon_meth / $hcg;
							print OUT1 "	$exon_meth";
							print OUT3 "	1";
						} else {
							print OUT1 "	0";
							print OUT3 "	0";
						}
		    		} else {
						print OUT1 "	0";
						print OUT3 "	0";
						print OUT7 "	0";
					}
					$real_pos = $five_start + 1000 + 0 - $k - 0;
		   			if ($det2 eq 'GC') {
						$exon_meth = 0;
						$gch = 0;
						if ($gch{$chromosome}{$real_pos} ne '') {
							$exon_meth += $gch{$chromosome}{$real_pos};
							$gch++;
						}
						$second_pos = $real_pos - 1;
						if ($gch{$chromosome}{$real_pos} ne '') {
							$exon_meth += $gch{$chromosome}{$second_pos};
							$gch++;
						}
						if ($gch > 0) {
							$exon_meth = 1 - ($exon_meth / $gch);
							print OUT2 "	$exon_meth";
							print OUT4 "	1";
						} else {
							print OUT2 "	0";
							print OUT4 "	0";
						}
		    		} else {
						print OUT2 "	0";
						print OUT4 "	0";
					}
				}
			}
			$gc = $gc / 1001;
			print OUT5 "	$gc\n";
			$gc = 0;
			for ($k = 0; $k <= (1000); $k++) {
				$det2 = substr($three, $k, 2);
				$det1 = substr($three, $k, 1);
				if ($det1 eq 'G' || $det1 eq 'C') {
					$gc++;
					print OUT6b "	1";
				} else {
					print OUT6b "	0";	
				}
				if ($k < 999) {
		   			$real_pos = $three_start + 1000 + 0 - $k - 1;
		   			if ($det2 eq 'CG') {
		   				print OUT7b "	1";
						$exon_meth = 0;
						$hcg = 0;
						if ($hcg{$chromosome}{$real_pos} ne '') {
							$exon_meth += $hcg{$chromosome}{$real_pos};
							$hcg++;
						}
						$second_pos = $real_pos + 1;
						if ($hcg{$chromosome}{$second_pos} ne '') {
							$exon_meth += $hcg{$chromosome}{$second_pos};
							$hcg++;
						}
						if ($hcg > 0) {
							$exon_meth = $exon_meth / $hcg;
							print OUT1b "	$exon_meth";
							print OUT3b "	1";
						} else {
							print OUT1b "	0";
							print OUT3b "	0";
						}
		    		} else {
						print OUT1b "	0";
						print OUT3b "	0";
						print OUT7b "	0";
					}
					$real_pos = $three_start + 1000 + 0 - $k - 0;
		   			if ($det2 eq 'GC') {
						$exon_meth = 0;
						$gch = 0;
						if ($gch{$chromosome}{$real_pos} ne '') {
							$exon_meth += $gch{$chromosome}{$real_pos};
							$gch++;
						}
						$second_pos = $real_pos - 1;
						if ($gch{$chromosome}{$real_pos} ne '') {
							$exon_meth += $gch{$chromosome}{$second_pos};
							$gch++;
						}
						if ($gch > 0) {
							$exon_meth = 1 - ($exon_meth / $gch);
							print OUT2b "	$exon_meth";
							print OUT4b "	1";
						} else {
							print OUT2b "	0";
							print OUT4b "	0";
						}
		    		} else {
						print OUT2b "	0";
						print OUT4b "	0";
					}
				}
			}
			$gc = $gc / 1001;
			#print OUT5b "	$gc\n";
			print OUT1 "\n";
			print OUT2 "\n";
			print OUT3 "\n";
			print OUT4 "\n";
			print OUT1b "\n";
			print OUT2b "\n";
			print OUT3b "\n";
			print OUT4b "\n";
			print OUT6 "\n";
			print OUT7 "\n";
			print OUT6b "\n";
			print OUT7b "\n";
	}
}	
close(IN2);
