# Supplementary material for: Links between DNA methylation and nucleosome occupancy in the human genome
Source: Epigenetics Chromatin. 2017 Apr 11;10:18. doi: 10.1186/s13072-017-0125-5 (PMC5387343; doi:10.1186/s13072-017-0125-5)
Supplement: Supplementary file 2 — Additional file 2. Detailed bioinformatics procedures and in-house scripts used in this study are enclosed in the zip file. [file 13072_2017_125_MOESM2_ESM.zip › Supplmentary.Methods.2017.0320/Figure4.FiguresS6-S13/getBoxPlotData.feature.mcpg.oc.cpgi.pl]

opendir (DIR, $ARGV[0]);
@files = grep /txt/, readdir DIR;
close DIR;
foreach $file (@files) {
	print "$file";
	$infile = $ARGV[0] . $file;
	open(IN, $infile);
	$linecount = 0;
	while ($line = <IN>) {
		$linecount++;
		chomp $line;
		@line = split("\t", $line);
		$old_gc = $line[5] / 121;
		$gc = ($line[5] - ($cg * 2)) / 121;
		$cg = $line[7];
		$hcg = $line[9];
		$gch = $line[10];
		$meth = $line[11];
		$mcpg = $meth * $cg;
			 
		if ($mcpg < 3.5) {
			$mcpg = "0-3";
		} elsif ($mcpg < 7.5) {
			$mcpg = "4-7";
		} elsif ($mcpg < 11.5) {
			$mcpg = "8-11";
		} elsif ($mcpg < 15.5) {
			$mcpg = "12-15";
		} else {
			$mcpg = "16";
		}
		
		$oc = $line[12];
		if ($hcg < 1 || $gch < 1) {
			next;
		}
		#
		if ($gc < 0.4) {
			$gc = 0;
		} elsif ($gc < 0.42) {
			$gc = 0.40;
		} elsif ($gc < 0.44) {
			$gc = 0.42;
		} elsif ($gc < 0.46) {
			$gc = 0.44;
		} elsif ($gc < 0.48) {
			$gc = 0.46;
		} elsif ($gc < 0.50) {
			$gc = 0.48;
		} elsif ($gc < 0.52) {
			$gc = 0.50;
		} elsif ($gc < 0.54) {
			$gc = 0.52;
		} elsif ($gc < 0.56) {
			$gc = 0.54;
		} elsif ($gc < 0.58) {
			$gc = 0.56;
		} elsif ($gc < 0.60) {
			$gc = 0.58;
		} elsif ($gc < 0.62) {
			$gc = 0.60;
		} else {
			$gc = 1;
		}
		$feature = $line[13];
		$count_feature{$feature}++;
		if ($count_feature{$feature} == 1) {
			$outfile = "boxplot.16." . $feature . ".txt";
			$filehandle{$feature} = $feature;
			open ($filehandle{$feature}, ">$outfile");
			print {$filehandle{$feature}} "ne\tgroup\n";
		}
			print {$filehandle{$feature}} "$oc	$mcpg\n";
	}
	close(IN);
	print "\t$linecount\n";
}	
