# Supplementary material for: Links between DNA methylation and nucleosome occupancy in the human genome
Source: Epigenetics Chromatin. 2017 Apr 11;10:18. doi: 10.1186/s13072-017-0125-5 (PMC5387343; doi:10.1186/s13072-017-0125-5)
Supplement: Supplementary file 2 — Additional file 2. Detailed bioinformatics procedures and in-house scripts used in this study are enclosed in the zip file. [file 13072_2017_125_MOESM2_ESM.zip › Supplmentary.Methods.2017.0320/Figure4.FiguresS6-S13/getCG.FeatureProfiles.pl]

open(OUT, ">nomeseq_features_CG.txt");
opendir (DIR, $ARGV[0]);
@files = grep /txt/, readdir DIR;
close DIR;
foreach $file (@files) {
	print "$file";
	$infile = $ARGV[0] . $file;
	open(IN, $infile);
	$linecount = 0;
	while ($line = <IN>) {
		$linecount++;
		chomp $line;
		@line = split("\t", $line);
		$feature = $line[2];
		$feature_hash{$feature} = 1;
		$pos = $line[3];
		$chr = $line[1];
		$chr_hash{$chr} = 1;
		$reads{$feature}{$chr} = $line[22];
		$cg{$feature}{$pos} += $line[24];
	}
	close(IN);
	print "\t$linecount\n";
}	
foreach $i (keys %feature_hash) {
	foreach $j (keys %chr_hash) {
		$total{$i} += $reads{$i}{$j};
	}
}
print OUT "pos";
foreach $i (sort {$a <=> $b} keys %feature_hash) {
	print OUT "\t$i";
}
print OUT "\n";
foreach $j (-999 .. 999) {
	print OUT "$j";
	foreach $i (sort {$a <=> $b} keys %feature_hash) {
		if ($total{$i} == 0) {
			$cg = '';
		} else {
			$cg = $cg{$i}{$j} / $total{$i};
		}
		print OUT "\t$cg";
		print OUT "\n";
	}
	print OUT "\n";
}
close(OUT);
