# Supplementary material for: Links between DNA methylation and nucleosome occupancy in the human genome
Source: Epigenetics Chromatin. 2017 Apr 11;10:18. doi: 10.1186/s13072-017-0125-5 (PMC5387343; doi:10.1186/s13072-017-0125-5)
Supplement: Supplementary file 2 — Additional file 2. Detailed bioinformatics procedures and in-house scripts used in this study are enclosed in the zip file. [file 13072_2017_125_MOESM2_ESM.zip › Supplmentary.Methods.2017.0320/Figure4.FiguresS6-S13/hg18_internal_exon_noCpGIs_data.txt]

Exon	chr1	5658	5810	153	-	0.627586207	5	0.1	374	659	757	0.663101604	9	0.791468254	3	11	short
Exon	chr1	6469	6628	160	-	0.682758621	7	0.602138932	374	92	659	0.518716578	7	0.601190476	4	11	short
Exon	chr1	6720	6918	199	-	0.586206897	1	0.833333333	374	177	92	0.631016043	4	0.734375	5	11	short
Exon	chr1	14600	14754	155	-	0.606896552	4	0	374	4429	6371	0.612299465	7	0	10	11	long
Exon	chr1	25139	25344	206	-	0.462068966	1	0	374	239	102	0.443850267	7	0	2	3	short
Exon	chr1	314301	316801	2501	+	0.627586207	5	0	374	93	97	0.518716578	11	0	3	4	short
Exon	chr1	694739	694955	217	-	0.544827586	2	0	374	3263	883	0.489304813	3	0	4	7	x
Exon	chr1	772896	773049	154	+	0.475862069	6	0.928075397	374	18549	4120	0.516042781	6	0.704166667	3	8	long
Exon	chr1	777169	777353	185	+	0.482758621	5	0.808809524	374	4120	560	0.411764706	8	0.86765873	4	8	x
Exon	chr1	799354	800398	1045	-	0.531034483	4	0.77172619	374	1590	5436	0.537433155	11	0.496212121	2	3	x
Exon	chr1	843264	843418	155	-	0.579310345	3	0.726190476	374	649	301	0.598930481	13	0.754395604	2	4	short
Exon	chr1	855397	855579	183	+	0.662068966	10	0.705	374	4141	702	0.665775401	12	0.484027778	3	14	x
Exon	chr1	864517	864703	187	+	0.703448276	7	0.55952381	374	145	1683	0.631016043	13	0.380769231	7	14	x
Exon	chr1	877654	877843	190	-	0.55862069	8	0.854166667	374	574	272	0.673796791	7	0.661904762	10	19	short
Exon	chr1	882341	882516	176	-	0.586206897	7	0.671428571	374	1655	73	0.56684492	7	0.839285714	17	19	x
Exon	chr1	898103	898253	151	+	0.682758621	6	0.429365079	374	436	175	0.622994652	13	0.790384615	11	16	short
Exon	chr1	899075	899294	220	+	0.696551724	8	0.460193452	374	192	264	0.695187166	8	0.713541667	14	16	short
Exon	chr1	904123	905900	1778	-	0.710344828	8	0.55	374	479	2256	0.700534759	20	0.614940476	3	5	x
Exon	chr1	947443	947705	263	+	0.613793103	8	0.7625	374	1827	12814	0.631016043	11	0.405844156	2	36	x
Exon	chr1	970601	970766	166	+	0.648275862	8	0.588541667	374	81	209	0.695187166	18	0.658454586	14	36	short
Exon	chr1	971639	971978	340	+	0.64137931	4	0.645833333	374	131	84	0.679144385	19	0.531140351	18	36	short
Exon	chr1	974478	974694	217	+	0.689655172	12	0.621527778	374	176	114	0.745989305	28	0.389285714	25	36	short
Exon	chr1	974808	975038	231	+	0.710344828	12	0.429166667	374	114	107	0.705882353	25	0.758333333	26	36	short
Exon	chr1	975669	975834	166	+	0.668965517	13	0.653846154	374	97	134	0.705882353	18	0.748015873	29	36	short
Exon	chr1	976695	976888	194	+	0.689655172	12	0.631944444	374	83	82	0.681818182	29	0.726067323	32	36	short
Exon	chr1	978995	979220	226	+	0.655172414	9	0.527777778	374	1937	470	0.63368984	10	0.548333333	34	36	x
Exon	chr1	1066067	1066275	209	+	0.620689655	6	0.506944444	374	3714	1706	0.665775401	16	0.3	2	3	x
Exon	chr1	1108118	1108290	173	+	0.64137931	8	0.166666667	374	429	872	0.729946524	23	0.214492754	11	16	short
Exon	chr1	1109162	1109334	173	+	0.6	10	0.608333333	374	872	877	0.64973262	8	0.590625	12	16	short
Exon	chr1	1129276	1129479	204	-	0.634482759	7	0.571428571	374	162	65	0.697860963	23	0.591062802	2	5	short
Exon	chr1	1137184	1137381	198	-	0.675862069	6	0.395833333	374	499	109	0.700534759	13	0.363278388	3	7	short
Exon	chr1	1169196	1169348	153	-	0.724137931	12	0.736111111	374	85	401	0.681818182	18	0.465740741	5	8	short
Exon	chr1	1206653	1206853	201	+	0.648275862	3	0.708333333	374	113	631	0.668449198	14	0.828486395	3	18	short
Exon	chr1	1211168	1211521	354	+	0.689655172	7	0.678571429	374	261	489	0.679144385	18	0.557407407	7	18	short
Exon	chr1	1212010	1212218	209	+	0.634482759	9	0.325925926	374	489	133	0.703208556	23	0.463043478	8	18	short
Exon	chr1	1212351	1212542	192	+	0.655172414	11	0.454545455	374	133	208	0.692513369	21	0.47845805	9	18	short
Exon	chr1	1212915	1213079	165	+	0.668965517	8	0.40625	374	76	102	0.679144385	21	0.721428571	11	18	short
Exon	chr1	1220978	1221181	204	-	0.64137931	10	0.701785714	374	76	181	0.660427807	13	0.541666667	7	24	short
Exon	chr1	1221667	1221876	210	-	0.689655172	13	0.778846154	374	1188	144	0.71657754	21	0.307086168	10	24	x
Exon	chr1	1225751	1225935	185	-	0.606896552	4	0.841666667	374	1295	306	0.572192513	12	0.84375	19	24	x
Exon	chr1	1236151	1236314	164	+	0.627586207	7	0.62797619	374	220	258	0.689839572	18	0.491071429	7	8	short
Exon	chr1	1238974	1239164	191	-	0.551724138	6	0.844444444	374	379	139	0.660427807	19	0.786403509	9	19	short
Exon	chr1	1244538	1244767	230	-	0.586206897	5	0.7	374	931	3677	0.628342246	15	0.803518519	14	19	x
Exon	chr1	1248134	1248530	397	-	0.55862069	3	0.556944444	374	1293	907	0.590909091	14	0.459799183	18	19	x
Exon	chr1	1252078	1252275	198	+	0.544827586	3	0.952380952	374	1733	208	0.673796791	14	0.722619048	2	3	x
Exon	chr1	1263219	1263426	208	-	0.662068966	8	0.635416667	374	85	1461	0.700534759	24	0.638888889	2	15	x
Exon	chr1	1263511	1263679	169	-	0.620689655	12	0.944444444	374	85	85	0.697860963	30	0.72484127	3	15	short
Exon	chr1	1346039	1346248	210	-	0.682758621	6	0.906481481	374	127	204	0.676470588	13	0.479166667	3	4	short
Exon	chr1	1362169	1362727	559	+	0.593103448	5	0.7	374	1105	1596	0.620320856	5	0.6	2	3	x
Exon	chr1	1415499	1415667	169	+	0.55862069	6	0.838888889	374	982	138	0.668449198	20	0.7975	14	16	short
Exon	chr1	1452937	1453105	169	+	0.531034483	5	0.71	374	1163	1360	0.614973262	15	0.846507937	14	16	x
Exon	chr1	1550233	1550428	196	+	0.648275862	7	0.735034014	374	89	100	0.668449198	13	0.867948718	6	20	short
Exon	chr1	1552538	1552687	150	+	0.655172414	10	0.7075	374	88	228	0.745989305	25	0.501666667	12	20	short
Exon	chr1	1552915	1553072	158	+	0.689655172	10	0.7625	374	228	189	0.743315508	18	0.54537037	13	20	short
Exon	chr1	1553261	1553422	162	+	0.64137931	11	0.636363636	374	189	93	0.673796791	13	0.529395604	14	20	short
Exon	chr1	1561557	1561706	150	-	0.6	7	0.369047619	374	200	206	0.660427807	12	0.184027778	3	21	short
Exon	chr1	1565500	1565676	177	-	0.634482759	10	0.691190476	374	595	1685	0.673796791	22	0.46969697	10	21	x
Exon	chr1	1566885	1567044	160	-	0.579310345	1	0.5	374	85	548	0.518716578	15	0.216666667	12	21	short
Exon	chr1	1624774	1624923	150	-	0.586206897	6	0.138888889	374	199	206	0.655080214	13	0.215384615	3	20	short
Exon	chr1	1628707	1628883	177	-	0.627586207	9	0.611111111	374	595	1676	0.676470588	24	0.4375	10	20	x
Exon	chr1	1630092	1630251	160	-	0.579310345	1	0.5	374	85	548	0.518716578	15	0.17875817	12	20	short
Exon	chr1	1665549	1665967	419	-	0.551724138	3	0.216666667	374	1055	4546	0.510695187	9	0.25	6	7	x
Exon	chr1	1675842	1675997	156	-	0.634482759	9	0.777777778	374	675	160	0.617647059	13	0.728846154	5	14	short
Exon	chr1	1677801	1677956	156	-	0.510344828	4	0.885416667	374	449	159	0.558823529	12	0.774305556	8	14	short
Exon	chr1	1678405	1678609	205	-	0.655172414	8	0.589583333	374	1790	449	0.580213904	15	0.748941799	9	14	x
Exon	chr1	1681032	1681201	170	-	0.668965517	8	0.791666667	374	2049	490	0.673796791	16	0.529092262	11	14	x
Exon	chr1	1686526	1686745	220	-	0.537931034	6	0.597222222	374	14458	3192	0.419786096	8	0.522842262	13	14	long
Exon	chr1	1710351	1710568	218	-	0.593103448	10	0.647916667	374	1125	1615	0.534759358	10	0.768928571	3	12	x
Exon	chr1	1711693	1711895	203	-	0.55862069	8	0.901041667	374	2648	1125	0.430481283	5	0.85468254	4	12	x
Exon	chr1	1725717	1725880	164	-	0.572413793	8	0.863162879	374	1893	11107	0.422459893	8	0.644494048	6	12	x
Exon	chr1	1837739	1837914	176	+	0.565517241	5	0.475	374	705	136	0.631016043	5	0.673333333	3	6	short
Exon	chr1	1839551	1839730	180	-	0.620689655	6	0.71031746	374	461	90	0.647058824	15	0.496825397	2	5	short
Exon	chr1	1877918	1878083	166	-	0.565517241	8	0.621875	374	2335	769	0.590909091	8	0.784722222	2	18	x
Exon	chr1	1887669	1887825	157	-	0.586206897	6	0.452777778	374	2108	1309	0.585561497	23	0.544099379	7	18	x
Exon	chr1	1889933	1890132	200	-	0.489655172	2	0.382352941	374	1825	2108	0.660427807	11	0.448051948	8	18	x
Exon	chr1	1891957	1892115	159	-	0.655172414	6	0.763888889	374	1163	1825	0.625668449	12	0.548611111	9	18	x
Exon	chr1	1895323	1895497	175	-	0.662068966	10	0.654166667	374	11187	977	0.63368984	7	0.564393939	12	18	x
Exon	chr1	1950409	1950565	157	+	0.648275862	10	0.59452381	374	818	284	0.703208556	9	0.590740741	7	9	short
Exon	chr1	2114937	2115209	273	-	0.675862069	9	0.662037037	374	4096	8125	0.644385027	20	0.631805556	2	8	long
Exon	chr1	2122348	2122524	177	-	0.586206897	6	0.793584656	374	2210	2907	0.604278075	11	0.740545061	4	8	x
Exon	chr1	2124734	2124929	196	-	0.655172414	3	0.833333333	374	2674	2210	0.663101604	9	0.646296296	5	8	x
Exon	chr1	2127813	2127966	154	-	0.634482759	9	0.597222222	374	888	90	0.558823529	12	0.618154762	7	8	short
Exon	chr1	2225591	2225884	294	+	0.64137931	8	0.613167388	374	190	1434	0.668449198	16	0.660119048	5	7	x
Exon	chr1	2278730	2278897	168	-	0.675862069	3	0.858333333	374	993	20581	0.647058824	10	0.615833333	5	14	x
Exon	chr1	2328018	2328194	177	-	0.675862069	10	0.791666667	374	1556	100	0.639037433	12	0.643948413	3	6	x
Exon	chr1	2405746	2405917	172	+	0.572413793	5	0.891666667	374	4135	2288	0.625668449	5	0.529761905	5	22	x
Exon	chr1	2408471	2408675	205	+	0.6	3	0.744444444	374	172	221	0.657754011	8	0.635416667	7	22	short
Exon	chr1	2410505	2410677	173	+	0.524137931	2	0.96875	374	1488	381	0.606951872	3	0.655555556	9	22	x
Exon	chr1	2418126	2418309	184	+	0.634482759	9	0.736111111	374	123	491	0.676470588	18	0.635648148	15	22	short
Exon	chr1	2434186	2434338	153	-	0.689655172	13	0.897435897	374	962	1204	0.689839572	18	0.590277778	7	19	x
Exon	chr1	2436860	2437016	157	-	0.634482759	9	0.527777778	374	2446	1095	0.606951872	18	0.631018519	10	19	x
Exon	chr1	2440441	2440623	183	-	0.551724138	5	0.696428571	374	476	545	0.617647059	9	0.721604938	13	19	short
Exon	chr1	2442021	2442205	185	-	0.537931034	6	0.633333333	374	194	308	0.628342246	14	0.55952381	16	19	short
Exon	chr1	2442399	2442614	216	-	0.531034483	8	0.633333333	374	402	194	0.657754011	23	0.743478261	17	19	short
Exon	chr1	2483000	2483156	157	-	0.717241379	14	0.730952381	374	1354	645	0.679144385	11	0.595472583	5	8	x
Exon	chr1	2530968	2531130	163	-	0.565517241	10	0.818333333	374	1449	250	0.636363636	12	0.808333333	20	24	x
Exon	chr1	2565562	2565777	216	-	0.689655172	9	0.671296296	374	814	2368	0.622994652	9	0.803637566	2	7	x
Exon	chr1	2566591	2566862	272	-	0.620689655	9	0.486111111	374	123151	814	0.569518717	6	0.741666667	3	7	x
Exon	chr1	2690013	2690180	168	-	0.662068966	8	0.765625	374	2063	123151	0.639037433	4	0.925	4	7	x
Exon	chr1	2692243	2692448	206	-	0.662068966	8	0.764583333	374	1457	2063	0.671122995	8	0.686458333	5	7	x
Exon	chr1	2693905	2694131	227	-	0.668965517	7	0.654761905	374	1796	1457	0.657754011	8	0.625049603	6	7	x
Exon	chr1	3309214	3309422	209	+	0.634482759	12	0.725	374	6197	1740	0.665775401	8	0.538616071	6	17	x
Exon	chr1	3324251	3324421	171	+	0.6	7	0.517857143	374	3180	669	0.550802139	5	0.671666667	11	17	x
Exon	chr1	3337295	3337532	238	+	0.668965517	8	0.695982143	374	4646	857	0.679144385	13	0.482478632	15	17	x
Exon	chr1	3338389	3338564	176	+	0.496551724	4	0.744940476	374	857	1536	0.684491979	19	0.572807018	16	17	x
Exon	chr1	3369489	3370096	608	+	0.64137931	5	0.866666667	374	8254	2475	0.628342246	13	0.441758242	2	15	x
Exon	chr1	3373591	3373761	171	+	0.634482759	6	0.769444444	374	974	1542	0.676470588	6	0.662698413	4	15	x
Exon	chr1	3375856	3376017	162	+	0.6	6	0.700694444	374	496	3484	0.665775401	15	0.61468254	6	15	x
Exon	chr1	3379501	3379654	154	+	0.6	7	0.967857143	374	3484	162	0.647058824	13	0.557051282	7	15	x
Exon	chr1	3384298	3384450	153	+	0.544827586	8	0.791666667	374	1812	397	0.665775401	16	0.430059524	11	15	x
Exon	chr1	3532136	3532313	178	+	0.524137931	8	0.352083333	374	197	1610	0.577540107	21	0.086484594	3	5	x
Exon	chr1	3533923	3534077	155	+	0.496551724	6	0.695833333	374	1610	755	0.449197861	13	0.75002775	4	5	x
Exon	chr1	3537889	3538081	193	-	0.64137931	7	0.952380952	374	555	348	0.639037433	12	0.654861111	2	12	short
Exon	chr1	3553831	3553984	154	-	0.572413793	8	0.6875	374	2370	625	0.451871658	6	0.701110273	11	12	x
Exon	chr1	3613972	3614215	244	+	0.648275862	7	0.166666667	374	24368	14229	0.644385027	17	0.304901961	4	14	long
Exon	chr1	3628444	3628631	188	+	0.579310345	10	0.658333333	374	14229	1146	0.655080214	6	0.652777778	5	14	x
Exon	chr1	3636423	3636572	150	+	0.675862069	8	0.598958333	374	551	778	0.684491979	14	0.549036281	11	14	short
Exon	chr1	3646656	3646811	156	-	0.579310345	6	0.617592593	374	2416	2378	0.481283422	4	0.883333333	2	6	x
Exon	chr1	3652030	3652605	576	-	0.613793103	7	0.627891156	374	105	2416	0.518716578	8	0.833854167	5	6	x
Exon	chr1	3663156	3663314	159	+	0.524137931	5	0.828571429	374	1165	4390	0.590909091	12	0.630208333	4	12	x
Exon	chr1	3667704	3667854	151	+	0.544827586	1	0.333333333	374	4390	1189	0.582887701	11	0.773358586	5	12	x
Exon	chr1	3669531	3669898	368	+	0.64137931	6	0.656746032	374	395	231	0.705882353	13	0.678205128	7	12	short
Exon	chr1	3673656	3673869	214	+	0.565517241	4	0.635416667	374	620	2337	0.593582888	16	0.840079365	10	12	x
Exon	chr1	3681722	3681907	186	+	0.689655172	6	0.456944444	374	2117	311	0.636363636	11	0.415909091	3	4	x
Exon	chr1	3736214	3736421	208	-	0.44137931	5	0.861904762	374	1048	417	0.390374332	12	0.752687243	9	22	x
Exon	chr1	3737469	3737646	178	-	0.510344828	3	0.958333333	374	2639	1048	0.459893048	11	0.594859307	10	22	x
Exon	chr1	3740285	3740459	175	-	0.393103448	4	0.897321429	374	889	2639	0.379679144	7	0.794642857	11	22	x
Exon	chr1	3741348	3741516	169	-	0.44137931	4	0.755140693	374	1402	889	0.382352941	5	0.843333333	12	22	x
Exon	chr1	3742918	3743116	199	-	0.586206897	6	0.726388889	374	599	1402	0.374331551	6	0.626579874	13	22	x
Exon	chr1	3743715	3743943	229	-	0.524137931	4	0.81467803	374	1444	599	0.435828877	2	0.891369048	14	22	x
Exon	chr1	3745387	3745543	157	-	0.593103448	9	0.83531746	374	488	1444	0.470588235	5	0.806111111	15	22	x
Exon	chr1	3746031	3746200	170	-	0.393103448	3	0.801190476	374	5130	488	0.409090909	5	0.769447317	16	22	x
Exon	chr1	3755031	3755205	175	-	0.406896552	3	0.783882784	374	3513	994	0.465240642	6	0.527579365	20	22	x
Exon	chr1	3772235	3772424	190	+	0.648275862	11	0.631473829	374	6967	1973	0.596256684	7	0.752721088	3	7	x
Exon	chr1	3776028	3776199	172	+	0.648275862	8	0.683779762	374	1551	2696	0.639037433	10	0.718333333	5	7	x
Exon	chr1	3796992	3797481	490	-	0.496551724	8	0.317689255	374	1825	495	0.475935829	10	0.312622655	2	4	x
Exon	chr1	3820115	3820714	600	+	0.462068966	2	0.383333333	374	9655	104	0.622994652	12	0.788194444	3	4	x
Exon	chr1	3900913	3901063	151	+	0.579310345	5	0.496190476	374	295	11109	0.5	7	0.546827974	2	3	x
Exon	chr1	4376231	4376468	238	+	0.468965517	0	0	374	724	6211	0.403743316	4	0.558630952	3	6	x
Exon	chr1	4382679	4383107	429	+	0.537931034	2	0.370833333	374	6211	160	0.532085561	5	0.403174603	4	6	x
Exon	chr1	5846984	5847164	181	-	0.662068966	8	0.566666667	374	584	304	0.628342246	10	0.754166667	3	30	short
Exon	chr1	5847748	5847920	173	-	0.606896552	6	0.791666667	374	1099	584	0.652406417	14	0.700510204	4	30	x
Exon	chr1	5850386	5850543	158	-	0.634482759	9	0.911507937	374	5355	624	0.585561497	9	0.790740741	7	30	x
Exon	chr1	5857117	5857304	188	-	0.64137931	6	0.675	374	216	1135	0.617647059	13	0.812820513	9	30	x
Exon	chr1	5857520	5857747	228	-	0.6	12	0.554166667	374	1992	216	0.647058824	16	0.833333333	10	30	x
Exon	chr1	5869932	5870113	182	-	0.662068966	13	0.790384615	374	3401	7046	0.644385027	14	0.785289116	13	30	long
Exon	chr1	5887263	5887451	189	-	0.613793103	5	0.783333333	374	487	13588	0.5	7	0.854875283	15	30	x
Exon	chr1	5887938	5888130	193	-	0.517241379	4	0.697916667	374	148	487	0.524064171	7	0.697278912	16	30	short
Exon	chr1	5888278	5888430	153	-	0.586206897	6	0.825	374	1331	148	0.526737968	9	0.777998236	17	30	x
Exon	chr1	5915793	5915976	184	-	0.6	3	0.841269841	374	13774	5359	0.387700535	3	0.688071188	21	30	long
Exon	chr1	5930716	5930898	183	-	0.627586207	7	0.80952381	374	4448	839	0.513368984	6	0.672222222	23	30	x
Exon	chr1	5944440	5944596	157	-	0.572413793	2	0.541666667	374	5349	8957	0.497326203	8	0.820535714	25	30	long
Exon	chr1	5951733	5951906	174	-	0.503448276	4	0.95	374	9010	1723	0.548128342	12	0.635763889	27	30	x
Exon	chr1	5968801	5968974	174	-	0.606896552	10	0.790396825	374	5916	7741	0.446524064	2	0.830357143	29	30	long
Exon	chr1	6089262	6089426	165	-	0.675862069	12	0.36875	374	3015	106	0.652406417	8	0.838541667	4	42	x
Exon	chr1	6092441	6092637	197	-	0.634482759	8	0.483333333	374	403	3015	0.655080214	12	0.594444444	5	42	x
Exon	chr1	6106594	6106754	161	-	0.655172414	5	0.596666667	374	409	2374	0.569518717	5	0.303095238	12	42	x
Exon	chr1	6109218	6109393	176	-	0.627586207	8	0.716071429	374	1299	713	0.64171123	8	0.792708333	17	42	x
Exon	chr1	6117876	6118050	175	-	0.565517241	4	0.833333333	374	1113	370	0.601604278	11	0.626082251	25	42	x
Exon	chr1	6125060	6125252	193	-	0.586206897	8	0.802083333	374	1217	85	0.609625668	13	0.778846154	29	42	x
Exon	chr1	6128858	6129070	213	-	0.510344828	7	0.717006803	374	241	2056	0.663101604	9	0.587037037	32	42	x
Exon	chr1	6129311	6129518	208	-	0.6	2	0.770833333	374	1982	241	0.671122995	9	0.657804233	33	42	x
Exon	chr1	6131892	6132059	168	-	0.6	3	0.611111111	374	1619	170	0.614973262	9	0.085185185	35	42	x
Exon	chr1	6137306	6137545	240	-	0.613793103	7	0.542857143	374	700	2123	0.63368984	12	0.513888889	38	42	x
Exon	chr1	6141982	6142162	181	-	0.427586207	2	0.651388889	374	8634	3618	0.612299465	8	0.539102564	40	42	long
Exon	chr1	6194513	6194700	188	+	0.668965517	8	0.808333333	374	748	177	0.601604278	6	0.600694444	13	18	short
Exon	chr1	6194877	6195063	187	+	0.6	6	0.521329365	374	177	265	0.593582888	9	0.576851852	14	18	short
Exon	chr1	6214548	6214766	219	-	0.531034483	6	0.746212121	374	1354	6639	0.339572193	8	0.785836039	2	5	x
Exon	chr1	6216120	6216290	171	-	0.427586207	0	0	374	1242	1354	0.486631016	5	0.754157925	3	5	x
Exon	chr1	6233086	6233271	186	-	0.64137931	4	0.479166667	374	713	436	0.617647059	9	0.365740741	2	6	short
Exon	chr1	6233984	6234177	194	-	0.655172414	11	0.596969697	374	2187	713	0.606951872	9	0.715740741	3	6	x
Exon	chr1	6237196	6237661	466	-	0.613793103	2	0.553571429	374	5810	402	0.478609626	8	0.660044643	5	6	x
Exon	chr1	6322079	6322236	158	-	0.620689655	12	0.701388889	374	10159	5864	0.569518717	8	0.710977564	7	9	long
Exon	chr1	6410872	6411066	195	+	0.613793103	8	0.590104167	374	2976	11834	0.593582888	3	0.380591631	2	13	x
Exon	chr1	6427127	6427329	203	+	0.634482759	7	0.684126984	374	3415	981	0.569518717	9	0.53776455	6	13	x
Exon	chr1	6428310	6428582	273	+	0.572413793	5	0.463333333	374	981	2705	0.644385027	4	0.6375	7	13	x
Exon	chr1	6444640	6444821	182	-	0.627586207	5	0.856666667	374	454	231	0.63368984	16	0.633680556	2	10	short
Exon	chr1	6447198	6447366	169	-	0.620689655	6	0.291666667	374	368	98	0.56684492	8	0.557607466	7	10	short
Exon	chr1	6450471	6451233	763	-	0.627586207	5	0.835	374	455	252	0.647058824	6	0.896990741	2	22	short
Exon	chr1	6451688	6451888	201	-	0.648275862	4	0.530208333	374	93	455	0.582887701	6	0.694444444	3	22	short
Exon	chr1	6455632	6455821	190	-	0.620689655	4	0.696428571	374	76	363	0.620320856	13	0.75	13	22	short
Exon	chr1	6455897	6456101	205	-	0.710344828	13	0.605128205	374	558	76	0.647058824	9	0.652116402	14	22	short
Exon	chr1	6456659	6456811	153	-	0.668965517	7	0.869047619	374	286	558	0.647058824	5	0.583333333	15	22	short
Exon	chr1	6511640	6511818	179	-	0.524137931	6	0.816185897	374	2796	2164	0.457219251	6	0.667857143	3	12	x
Exon	chr1	6515109	6515407	299	-	0.462068966	3	0.619047619	374	519	383	0.473262032	9	0.791264454	5	12	short
Exon	chr1	6515926	6516088	163	-	0.427586207	2	0.663194444	374	8388	519	0.454545455	5	0.747420635	6	12	x
Exon	chr1	6533042	6533262	221	-	0.455172414	2	0.866161616	374	3491	697	0.449197861	8	0.658358135	11	12	x
Exon	chr1	6553555	6553862	308	+	0.579310345	3	0.508333333	374	15344	3415	0.577540107	3	0.489177489	2	6	long
Exon	chr1	6557277	6558039	763	+	0.64137931	7	0.625	374	3415	1022	0.572192513	5	0.839199134	3	6	x
Exon	chr1	6559061	6559274	214	+	0.462068966	3	0.694444444	374	1022	322	0.593582888	6	0.718659119	4	6	x
Exon	chr1	6563187	6563946	760	+	0.613793103	4	0.361111111	374	404	758	0.577540107	9	0.213675214	2	11	short
Exon	chr1	6564704	6564946	243	+	0.503448276	4	0.624007937	374	758	3619	0.532085561	2	0.445454545	3	11	x
Exon	chr1	6570124	6570279	156	+	0.6	5	0.308333333	374	186	427	0.617647059	5	0.52	7	11	short
Exon	chr1	6570924	6571089	166	+	0.634482759	8	0.838541667	374	81	313	0.601604278	9	0.71287478	9	11	short
Exon	chr1	6602449	6602984	536	+	0.586206897	5	0.682777778	374	2944	1073	0.518716578	3	0.701816239	3	4	x
Exon	chr1	6611145	6611338	194	+	0.6	10	0.619166667	374	3206	1596	0.534759358	9	0.785648148	3	6	x
Exon	chr1	6622548	6622704	157	-	0.524137931	3	0.777777778	374	4500	1537	0.49197861	8	0.83891369	6	16	x
Exon	chr1	6628435	6628625	191	-	0.55862069	6	0.735449735	374	5550	662	0.548128342	5	0.761428571	9	16	x
Exon	chr1	7623046	7623200	155	+	0.6	11	0.784469697	374	172498	21172	0.652406417	14	0.643055556	7	23	long
Exon	chr1	7715094	7715246	153	+	0.648275862	9	0.388888889	374	54714	3744	0.540106952	13	0.573076923	12	23	long
Exon	chr1	7718990	7719187	198	+	0.593103448	6	0.645833333	374	3744	390	0.483957219	12	0.774194902	13	23	x
Exon	chr1	7719901	7720217	317	+	0.586206897	7	0.635204082	374	245	388	0.457219251	5	0.715952381	15	23	short
Exon	chr1	7720605	7721129	525	+	0.496551724	4	0.772916667	374	388	6352	0.470588235	11	0.840133478	16	23	x
Exon	chr1	7727481	7727669	189	+	0.503448276	2	0.657738095	374	6352	822	0.443850267	4	0.719345238	17	23	x
Exon	chr1	7728491	7728738	248	+	0.489655172	3	0.668981481	374	822	1618	0.344919786	3	0.589720696	18	23	x
Exon	chr1	7733845	7734039	195	+	0.434482759	7	0.696049784	374	3417	1066	0.462566845	7	0.743143166	20	23	x
Exon	chr1	7759806	7759965	160	+	0.482758621	7	0.796031746	374	3648	799	0.497326203	7	0.797959184	3	5	x
Exon	chr1	7770691	7770893	203	+	0.468965517	2	0.725	374	1208	5713	0.336898396	2	0.425	4	21	x
Exon	chr1	7781171	7781320	150	+	0.482758621	2	0.754166667	374	4516	2439	0.382352941	5	0.644834267	6	21	x
Exon	chr1	7786338	7786495	158	+	0.44137931	4	0.73296131	374	538	5044	0.377005348	4	0.642063492	9	21	x
Exon	chr1	7803113	7803287	175	+	0.524137931	3	0.801190476	374	227	5839	0.296791444	4	0.731273325	15	21	x
Exon	chr1	7809126	7809357	232	+	0.475862069	1	0.928571429	374	5839	407	0.27540107	1	0	16	21	x
Exon	chr1	7812483	7812808	326	+	0.586206897	4	0.44360119	374	2021	5600	0.355614973	0	0	18	21	x
Exon	chr1	7818408	7818592	185	+	0.462068966	5	0.824516595	374	5600	1053	0.473262032	8	0.841517857	19	21	x
Exon	chr1	7819645	7819796	152	+	0.434482759	1	0.8	374	1053	5522	0.347593583	2	0.882554945	20	21	x
Exon	chr1	7922541	7922725	185	-	0.44137931	0	0	374	705	1066	0.377005348	3	0.659259259	7	9	x
Exon	chr1	7923430	7923580	151	-	0.572413793	4	0.237103175	374	2205	705	0.438502674	4	0.228224206	8	9	x
Exon	chr1	7998141	7998339	199	-	0.462068966	2	0.7	374	10465	110	0.377005348	4	0.479166667	3	4	x
Exon	chr1	8320462	8320639	178	+	0.572413793	5	0.566666667	374	2225	1500	0.580213904	13	0.617490842	6	8	x
Exon	chr1	8322139	8322345	207	+	0.524137931	8	0.732142857	374	1500	4048	0.606951872	9	0.825925926	7	8	x
Exon	chr1	8338065	8338246	182	-	0.627586207	1	0.5	374	500	298	0.647058824	6	0.827777778	2	24	short
Exon	chr1	8342410	8342633	224	-	0.668965517	13	0.518378416	374	125	847	0.681818182	18	0.7375	5	24	short
Exon	chr1	8342758	8344137	1380	-	0.634482759	7	0.714285714	374	272	125	0.628342246	11	0.720562771	6	24	short
Exon	chr1	8345329	8345491	163	-	0.579310345	7	0.733333333	374	1211	806	0.590909091	6	0.861805556	8	24	x
Exon	chr1	8346702	8346902	201	-	0.55862069	8	0.885416667	374	490	1211	0.63368984	4	0.78422619	9	24	x
Exon	chr1	8348458	8348621	164	-	0.572413793	8	0.838541667	374	56752	973	0.609625668	11	0.850609996	11	24	x
Exon	chr1	8638618	8639087	470	-	0.434482759	3	0.651282051	374	135962	31592	0.355614973	4	0.648375447	22	24	long
Exon	chr1	8775049	8775234	186	-	0.427586207	3	0.833333333	374	24571	135962	0.355614973	1	0.818181818	23	24	long
Exon	chr1	8846536	8846738	203	-	0.531034483	4	0.683333333	374	1192	547	0.526737968	6	0.709722222	4	12	x
Exon	chr1	8847930	8848128	199	-	0.55862069	5	0.794761905	374	796	1192	0.521390374	2	0.742857143	5	12	x
Exon	chr1	8848924	8849147	224	-	0.503448276	3	0.771230159	374	615	796	0.497326203	5	0.597777778	6	12	short
Exon	chr1	8931908	8932088	181	+	0.606896552	4	0.854166667	374	3297	7694	0.628342246	9	0.57962963	2	8	long
Exon	chr1	8939782	8939931	150	+	0.593103448	7	0.875	374	7694	1624	0.537433155	6	0.854166667	3	8	x
Exon	chr1	8950304	8950462	159	+	0.544827586	3	0.361111111	374	5002	3050	0.489304813	10	0.634025558	6	8	long
Exon	chr1	8997326	8997514	189	-	0.682758621	12	0.842956349	374	248	1045	0.63368984	7	0.379081633	6	12	x
Exon	chr1	9000868	9001021	154	-	0.572413793	5	0.855	374	833	2980	0.556149733	19	0.722364624	8	12	x
Exon	chr1	9005563	9005724	162	-	0.537931034	8	0.783035714	374	1897	3584	0.438502674	2	0.7	10	12	x
Exon	chr1	9024430	9024583	154	-	0.551724138	5	0.668668831	374	5672	1595	0.49197861	4	0.839015152	8	12	x
Exon	chr1	9040093	9040254	162	-	0.468965517	5	0.797373737	374	543	9713	0.430481283	3	0.787698413	10	12	x
Exon	chr1	9088131	9088326	196	-	0.689655172	12	0.458333333	374	5595	851	0.622994652	6	0.806944444	2	4	x
Exon	chr1	9093921	9094135	215	-	0.593103448	7	0.74047619	374	17155	5595	0.601604278	12	0.487632275	3	4	long
Exon	chr1	9227570	9228207	638	+	0.579310345	3	0.583333333	374	9858	1404	0.558823529	8	0.608382937	2	5	x
Exon	chr1	9244704	9244974	271	+	0.593103448	9	0.869907407	374	14975	1180	0.606951872	7	0.464285714	4	5	x
Exon	chr1	9536270	9536450	181	+	0.475862069	2	0.838888889	374	13877	13478	0.497326203	9	0.693518519	2	7	long
Exon	chr1	9562598	9562879	282	+	0.496551724	4	0.891666667	374	6541	2064	0.497326203	9	0.827994228	6	7	x
Exon	chr1	9579503	9579698	196	+	0.64137931	11	0.401515152	374	848	1395	0.598930481	8	0.763541667	3	11	x
Exon	chr1	9581093	9581270	178	+	0.662068966	12	0.833333333	374	1395	2479	0.526737968	8	0.625162338	4	11	x
Exon	chr1	9583749	9584099	351	+	0.675862069	10	0.813333333	374	2479	614	0.631016043	11	0.957142857	5	11	x
Exon	chr1	9584713	9584917	205	+	0.689655172	7	0.303571429	374	614	5284	0.631016043	10	0.729166667	6	11	x
Exon	chr1	9590201	9590434	234	+	0.64137931	6	0.781565657	374	5284	2050	0.598930481	7	0.721428571	7	11	x
Exon	chr1	9693068	9693241	174	+	0.565517241	2	0.708333333	374	18852	4944	0.521390374	6	0.659264347	3	24	long
Exon	chr1	9699084	9699264	181	+	0.620689655	8	0.394791667	374	361	339	0.625668449	11	0.406114719	6	24	short
Exon	chr1	9699603	9699753	151	+	0.613793103	5	0.311904762	374	339	428	0.671122995	8	0.3625	7	24	short
Exon	chr1	9701338	9701560	223	+	0.579310345	11	0.700757576	374	1067	1005	0.668449198	8	0.728125	9	24	x
Exon	chr1	9703386	9703554	169	+	0.64137931	7	0.571428571	374	80	217	0.711229947	14	0.42202381	13	24	short
Exon	chr1	9704619	9704798	180	+	0.620689655	2	0.3625	374	114	90	0.679144385	18	0.492592593	17	24	short
Exon	chr1	9705769	9705937	169	+	0.593103448	4	0.975	374	518	676	0.56684492	4	0.75625	20	24	short
Exon	chr1	9716616	9716787	172	-	0.586206897	5	0.69	374	805	425	0.582887701	15	0.552777778	5	19	short
Exon	chr1	9717592	9717819	228	-	0.6	8	0.852083333	374	292	805	0.572192513	13	0.804945055	6	19	short
Exon	chr1	9718111	9718260	150	-	0.55862069	6	0.906746032	374	269	292	0.465240642	8	0.668743236	7	19	short
Exon	chr1	9718529	9718687	159	-	0.586206897	9	0.710978836	374	1455	269	0.50802139	15	0.788964646	8	19	x
Exon	chr1	9723738	9723901	164	-	0.524137931	5	0.805	374	2627	3539	0.489304813	7	0.867346939	10	19	x
Exon	chr1	9727039	9727288	250	-	0.593103448	8	0.588541667	374	4817	389	0.577540107	11	0.719834711	12	19	x
Exon	chr1	9732105	9732291	187	-	0.572413793	8	1	374	117	4817	0.5	5	0.849047619	13	19	x
Exon	chr1	9732408	9732558	151	-	0.434482759	2	0.9375	374	1559	117	0.486631016	10	0.919246032	14	19	x
Exon	chr1	9734117	9734326	210	-	0.489655172	8	0.941666667	374	3432	1559	0.393048128	3	0.831481481	15	19	x
Exon	chr1	9737758	9737954	197	-	0.448275862	2	0.449509804	374	1171	3432	0.454545455	6	0.452055352	16	19	x
Exon	chr1	9954662	9954833	172	+	0.434482759	1	0.666666667	374	28502	3403	0.481283422	4	0.76875	2	5	long
Exon	chr1	9958236	9958420	185	+	0.448275862	0	0	374	3403	5255	0.430481283	6	0.778670635	3	5	long
Exon	chr1	9990214	9990393	180	+	0.386206897	1	0.596153846	374	10238	424	0.451871658	9	0.674162257	2	4	x
Exon	chr1	10054672	10054859	188	+	0.6	4	0.734375	374	38333	23246	0.352941176	2	0.681699346	2	28	long
Exon	chr1	10088160	10088389	230	+	0.462068966	2	0.860576923	374	2423	452	0.374331551	3	0.690831391	6	28	x
Exon	chr1	10088841	10089228	388	+	0.634482759	7	0.701955782	374	452	10875	0.382352941	4	0.778670635	7	28	x
Exon	chr1	10117632	10117831	200	+	0.434482759	4	0.824454365	374	2505	1880	0.465240642	6	0.741829004	16	28	x
Exon	chr1	10133970	10134206	237	+	0.427586207	1	0.825757576	374	2043	6794	0.475935829	5	0.782307692	21	28	x
Exon	chr1	10153782	10153974	193	+	0.517241379	7	0.618962585	374	2867	7314	0.441176471	3	0.527777778	25	28	x
Exon	chr1	10161288	10161463	176	+	0.468965517	7	0.798809524	374	7314	597	0.339572193	8	0.78843006	26	28	x
Exon	chr1	10214894	10215079	186	+	0.4	3	0.565656566	374	21371	23812	0.328877005	3	0.487934363	2	47	long
Exon	chr1	10241137	10241317	181	+	0.455172414	3	0.758993784	374	2169	3232	0.331550802	3	0.610089869	4	47	x
Exon	chr1	10250024	10250203	180	+	0.427586207	2	0.728174603	374	5409	593	0.451871658	9	0.64329806	6	47	x
Exon	chr1	10279541	10279722	182	+	0.462068966	5	0.824880952	374	231	96	0.352941176	1	0.909090909	19	47	short
Exon	chr1	10304353	10304502	150	+	0.475862069	3	0.824603175	374	1572	2026	0.35026738	1	0.575757576	22	47	x
Exon	chr1	10306528	10306707	180	+	0.462068966	1	0.944444444	374	2026	695	0.393048128	2	0.804029304	23	47	x
Exon	chr1	10320015	10320178	164	+	0.462068966	1	0.875	374	167	2235	0.454545455	3	0.840277778	29	47	x
Exon	chr1	10348053	10348293	241	+	0.537931034	6	0.888888889	374	163	2818	0.475935829	7	0.676515152	41	47	x
Exon	chr1	10356960	10357110	151	+	0.455172414	3	0.712632275	374	3053	388	0.481283422	2	0.778571429	44	47	x
Exon	chr1	10357498	10357691	194	+	0.482758621	1	0.722222222	374	388	208	0.446524064	9	0.817849645	45	47	short
Exon	chr1	10383036	10383216	181	+	0.489655172	3	0.791666667	374	688	2498	0.443850267	6	0.689484127	3	13	x
Exon	chr1	10395705	10395895	191	+	0.537931034	7	0.616071429	374	1509	3735	0.481283422	7	0.799716553	8	13	x
Exon	chr1	10445701	10445853	153	-	0.55862069	4	0.688392857	374	221	1355	0.5	9	0.743981481	2	6	x
Exon	chr1	10446074	10446264	191	-	0.586206897	4	0.601785714	374	3569	221	0.542780749	13	0.743269231	3	6	x
Exon	chr1	10451820	10451982	163	-	0.468965517	0	0	374	2984	1844	0.419786096	4	0.849544818	5	6	x
Exon	chr1	10625803	10625955	153	-	0.620689655	8	0.771875	374	1605	159	0.64171123	7	0.851190476	3	21	x
Exon	chr1	10627560	10627732	173	-	0.593103448	10	0.756666667	374	1039	1605	0.596256684	16	0.8078125	4	21	x
Exon	chr1	10628771	10628970	200	-	0.531034483	5	0.65	374	1474	1039	0.596256684	6	0.791666667	5	21	x
Exon	chr1	10631926	10632081	156	-	0.662068966	7	0.688095238	374	1254	90	0.655080214	17	0.684313725	8	21	x
Exon	chr1	10638292	10638457	166	-	0.579310345	10	0.425	374	832	1057	0.671122995	6	0.75	13	21	x
Exon	chr1	10743344	10743501	158	-	0.606896552	4	0.575	374	35706	55156	0.540106952	7	0.732993197	20	21	long
Exon	chr1	10930286	10931488	1203	-	0.593103448	3	0.461471861	374	779	901	0.606951872	9	0.733201058	2	13	short
Exon	chr1	10932267	10932458	192	-	0.655172414	5	0.715912698	374	4204	779	0.526737968	2	0.875	3	13	x
Exon	chr1	10937633	10937830	198	-	0.537931034	4	0.727083333	374	1836	847	0.553475936	9	0.708465608	5	13	x
Exon	chr1	10996359	10996609	251	+	0.448275862	5	0.805	374	972	2878	0.379679144	4	0.378625541	2	6	x
Exon	chr1	10999487	10999651	165	+	0.406896552	1	0.803921569	374	2878	1725	0.401069519	3	0.79537037	3	6	x
Exon	chr1	11003072	11003243	172	+	0.482758621	2	0.775892857	374	1555	1524	0.417112299	13	0.581398993	5	6	x
Exon	chr1	11025982	11026179	198	-	0.565517241	5	0.601709402	374	1872	316	0.64171123	8	0.510416667	7	11	x
Exon	chr1	11029199	11029377	179	-	0.655172414	12	0.759722222	374	157	1016	0.620320856	9	0.636904762	9	11	x
Exon	chr1	11029534	11029763	230	-	0.64137931	8	0.630208333	374	83	157	0.673796791	8	0.678125	10	11	short
Exon	chr1	11039247	11039401	155	-	0.503448276	4	0.718055556	374	2042	509	0.57486631	6	0.787202381	5	8	x
Exon	chr1	11052202	11052374	173	-	0.475862069	4	0.736742424	374	1169	852	0.561497326	6	0.734775641	4	25	x
Exon	chr1	11063407	11063556	150	-	0.462068966	2	0.843434343	374	169	214	0.449197861	6	0.583333333	14	25	short
Exon	chr1	11063725	11063882	158	-	0.593103448	8	0.840029762	374	1449	169	0.422459893	5	0.77979798	15	25	x
Exon	chr1	11065331	11065522	192	-	0.4	2	0.708333333	374	4569	1449	0.481283422	6	0.770159933	16	25	x
Exon	chr1	11073657	11073823	167	-	0.406896552	2	0.871527778	374	313	345	0.414438503	1	0.811403509	21	25	short
Exon	chr1	11109265	11109440	176	-	0.482758621	4	0.681439394	374	213	1988	0.417112299	1	0.625	13	58	x
Exon	chr1	11110267	11110450	184	-	0.551724138	4	0.855208333	374	197	479	0.435828877	6	0.682034632	15	58	short
Exon	chr1	11113172	11113421	250	-	0.579310345	9	0.838227513	374	2302	690	0.475935829	4	0.901388889	20	58	x
Exon	chr1	11127310	11127530	221	+	0.489655172	6	0.818452381	374	679	266	0.497326203	2	0.464285714	2	4	short
Exon	chr1	11176223	11176418	196	+	0.565517241	6	0.719940476	374	1209	686	0.550802139	7	0.818877551	3	5	x
Exon	chr1	11177104	11177303	200	+	0.517241379	4	0.625	374	686	194	0.427807487	3	0.716919192	4	5	short
Exon	chr1	11182184	11182347	164	-	0.455172414	1	0.875	374	4857	137	0.50802139	2	0.86359127	32	58	x
Exon	chr1	11194955	11195118	164	-	0.565517241	6	0.802579365	374	321	1405	0.435828877	5	0.735119048	36	58	x
Exon	chr1	11196042	11196210	169	-	0.503448276	3	0.837179487	374	2581	490	0.457219251	3	0.727314815	38	58	x
Exon	chr1	11211311	11211562	252	-	0.531034483	4	0.578219697	374	2006	12433	0.462566845	2	0.697916667	40	58	x
Exon	chr1	11220486	11220692	207	-	0.572413793	7	0.870408163	374	353	3577	0.467914439	4	0.789583333	46	58	x
Exon	chr1	11221045	11221261	217	-	0.517241379	5	0.791388889	374	1685	353	0.419786096	6	0.777083333	47	58	x
Exon	chr1	11222946	11223191	246	-	0.551724138	5	0.751388889	374	1005	1685	0.43315508	2	0.870535714	48	58	x
Exon	chr1	11225757	11225944	188	-	0.537931034	7	0.765221088	374	4324	1432	0.430481283	4	0.758304022	50	58	x
Exon	chr1	11230462	11230738	277	-	0.510344828	2	0.791666667	374	5744	85	0.470588235	5	0.905	52	58	x
Exon	chr1	11238635	11238836	202	-	0.55862069	6	0.882440476	374	740	2018	0.451871658	5	0.771071429	54	58	x
Exon	chr1	11239576	11239809	234	-	0.572413793	6	0.886111111	374	1319	740	0.550802139	10	0.46452381	55	58	x
Exon	chr1	11241891	11242067	177	-	0.606896552	8	0.67485119	374	3021	654	0.390374332	0	0	57	58	x
Exon	chr1	11485321	11485541	221	+	0.565517241	3	0.445634921	374	589	11492	0.5	1	0.778571429	3	21	x
Exon	chr1	11498644	11498805	162	+	0.593103448	7	0.826870748	374	497	1301	0.537433155	4	0.81875	6	21	x
Exon	chr1	11501998	11502147	150	+	0.634482759	6	0.696924603	374	1752	215	0.620320856	6	0.747222222	8	21	x
Exon	chr1	11502362	11502524	163	+	0.648275862	6	0.680555556	374	215	806	0.644385027	9	0.546296296	9	21	short
Exon	chr1	11503330	11503492	163	+	0.634482759	9	0.717592593	374	806	3093	0.63368984	7	0.607142857	10	21	x
Exon	chr1	11509294	11509479	186	+	0.544827586	4	0.5125	374	1338	2720	0.582887701	7	0.65926501	13	21	x
Exon	chr1	11517024	11517184	161	+	0.593103448	7	0.804166667	374	2670	470	0.620320856	11	0.670075758	18	21	x
Exon	chr1	11518121	11518288	168	+	0.64137931	5	0.731666667	374	353	679	0.620320856	5	0.841666667	20	21	short
Exon	chr1	11637971	11638343	373	+	0.524137931	3	0.283333333	374	375	106	0.625668449	16	0.21875	2	7	short
Exon	chr1	11638449	11638744	296	+	0.586206897	7	0.786904762	374	106	2166	0.489304813	4	0.697916667	3	7	x
Exon	chr1	11651299	11651588	290	+	0.586206897	7	0.780952381	374	4400	2321	0.57486631	3	0.517857143	2	6	x
Exon	chr1	11688892	11689353	462	+	0.648275862	4	0.753869048	374	14395	2565	0.580213904	4	0.6875	2	7	x
Exon	chr1	11691918	11692109	192	+	0.627586207	5	0.55	374	2565	2385	0.561497326	6	0.437698413	3	7	x
Exon	chr1	11731058	11731254	197	+	0.620689655	8	0.664236111	374	869	1466	0.671122995	12	0.723263889	5	6	x
Exon	chr1	11776550	11776733	184	-	0.662068966	8	0.734375	374	268	1527	0.617647059	10	0.783333333	4	12	x
Exon	chr1	11777001	11777182	182	-	0.496551724	3	0.457671958	374	190	268	0.604278075	4	0.679166667	5	12	short
Exon	chr1	11777741	11777992	252	-	0.586206897	5	0.823333333	374	857	234	0.585561497	9	0.625	7	12	short
Exon	chr1	11778849	11779043	195	-	0.593103448	6	0.757539683	374	3812	857	0.57486631	6	0.611111111	8	12	x
Exon	chr1	11783804	11784043	240	-	0.627586207	5	0.71	374	1481	838	0.521390374	7	0.675170068	10	12	x
Exon	chr1	11785524	11785773	250	-	0.55862069	2	0.170138889	374	2758	1481	0.585561497	8	0.143452381	11	12	x
Exon	chr1	11811101	11811268	168	+	0.475862069	7	0.905753968	374	238	571	0.550802139	12	0.749404762	12	23	short
Exon	chr1	11816520	11816674	155	+	0.468965517	4	0.679563492	374	238	205	0.548128342	13	0.734615385	15	23	short
Exon	chr1	11816879	11817039	161	+	0.565517241	6	0.797619048	374	205	88	0.534759358	13	0.717948718	16	23	short
Exon	chr1	11818610	11818797	188	+	0.551724138	7	0.902636054	374	1376	845	0.593582888	15	0.727777778	18	23	x
Exon	chr1	11819642	11819800	159	+	0.593103448	7	0.583333333	374	845	186	0.577540107	10	0.905	19	23	short
Exon	chr1	11819986	11820143	158	+	0.572413793	6	1	374	186	835	0.612299465	17	0.825980392	20	23	short
Exon	chr1	11826347	11826717	371	+	0.55862069	4	0.84375	374	2496	1473	0.481283422	5	0.585238095	2	4	x
Exon	chr1	11828190	11828410	221	+	0.44137931	1	0.425	374	1473	1667	0.438502674	3	0.680555556	3	4	x
Exon	chr1	11829756	11830083	328	-	0.565517241	4	0.58422619	374	122	1098	0.529411765	3	0.869107744	2	3	x
Exon	chr1	11840857	11841113	257	-	0.613793103	3	0.577380952	374	232	542	0.537433155	4	0.703571429	2	3	short
Exon	chr1	11905279	11906133	855	-	0.531034483	5	0.721190476	374	1715	2303	0.553475936	11	0.674242424	2	3	x
Exon	chr1	11933000	11933164	165	+	0.613793103	7	0.85	374	450	2102	0.604278075	6	0.746693122	4	19	x
Exon	chr1	11971808	11971987	180	+	0.496551724	3	0.777777778	374	7050	3211	0.524064171	9	0.808928571	3	19	long
Exon	chr1	11978799	11978962	164	+	0.572413793	4	0.80297619	374	3465	978	0.534759358	5	0.739761905	5	19	x
Exon	chr1	11984044	11984198	155	+	0.593103448	7	0.521428571	374	2305	214	0.50802139	4	0.613690476	9	19	x
Exon	chr1	11988354	11988575	222	+	0.579310345	5	0.475833333	374	783	606	0.542780749	4	0.617559524	15	19	short
Exon	chr1	11989181	11989337	157	+	0.620689655	4	0.958333333	374	606	359	0.57486631	8	0.755055014	16	19	short
Exon	chr1	11989696	11989893	198	+	0.586206897	4	0.645833333	374	359	2342	0.604278075	5	0.726428571	17	19	x
Exon	chr1	12004288	12004484	197	+	0.655172414	3	0.5	374	2092	254	0.534759358	7	0.888906332	2	10	x
Exon	chr1	12004738	12005086	349	+	0.593103448	3	0.55	374	254	390	0.558823529	5	0.850909091	3	10	short
Exon	chr1	12087022	12087175	154	+	0.579310345	12	0.707142857	374	7161	5034	0.529411765	9	0.744444444	4	15	long
Exon	chr1	12092684	12092848	165	+	0.627586207	3	0.733333333	374	384	1693	0.590909091	6	0.616335979	6	15	x
Exon	chr1	12098220	12098373	154	+	0.593103448	7	0.628826531	374	3562	7554	0.518716578	6	0.65218254	8	15	long
Exon	chr1	12120872	12121080	209	+	0.655172414	11	0.61969697	374	2615	3850	0.542780749	5	0.702164502	14	15	x
Exon	chr1	12175506	12175742	237	+	0.627586207	6	0.722458791	374	338	856	0.598930481	5	0.723155929	6	10	short
Exon	chr1	12184610	12184815	206	+	0.717241379	10	0.625	374	7348	4568	0.56684492	10	0.353571429	9	10	long
Exon	chr1	12216834	12217007	174	+	0.372413793	0	0	374	4070	8149	0.374331551	4	0.776785714	2	70	long
Exon	chr1	12226889	12227080	192	+	0.475862069	2	0.659375	374	1655	100	0.390374332	4	0.605902778	4	70	x
Exon	chr1	12238976	12239147	172	+	0.551724138	5	0.765	374	2506	483	0.387700535	4	0.682539683	8	70	x
Exon	chr1	12240578	12240747	170	+	0.434482759	4	0.909722222	374	847	2589	0.414438503	4	0.520833333	10	70	x
Exon	chr1	12243591	12243793	203	+	0.593103448	3	1	374	153	751	0.398395722	4	0.529761905	12	70	short
Exon	chr1	12244544	12244724	181	+	0.44137931	4	0.850784632	374	751	4800	0.382352941	3	0.772582973	13	70	x
Exon	chr1	12251349	12251520	172	+	0.462068966	5	0.575714286	374	785	2117	0.352941176	1	0.857843137	16	70	x
Exon	chr1	12258468	12260682	2215	+	0.44137931	1	0.75	374	2689	1460	0.304812834	2	0.877840909	19	70	x
Exon	chr1	12262142	12262294	153	+	0.386206897	0	0	374	1460	3054	0.368983957	3	0.811904762	20	70	x
Exon	chr1	12265348	12266380	1033	+	0.462068966	2	0.681818182	374	3054	4486	0.398395722	2	0.787662338	21	70	long
Exon	chr1	12276167	12276348	182	+	0.6	9	0.7246633	374	2399	5497	0.371657754	1	0.684615385	24	70	x
Exon	chr1	12281845	12282028	184	+	0.468965517	3	0.560185185	374	5497	5121	0.310160428	2	0.8225	25	70	long
Exon	chr1	12287149	12287372	224	+	0.551724138	4	0.668055556	374	5121	3702	0.422459893	3	0.791144528	26	70	long
Exon	chr1	12291074	12291285	212	+	0.510344828	4	0.644764957	374	3702	2812	0.470588235	3	0.847222222	27	70	x
Exon	chr1	12294097	12294269	173	+	0.420689655	1	0.775	374	2812	187	0.414438503	5	0.824025974	28	70	x
Exon	chr1	12296758	12296971	214	+	0.420689655	1	0.928571429	374	2189	3744	0.355614973	3	0.706635802	30	70	x
Exon	chr1	12300715	12300981	267	+	0.462068966	2	0.725694444	374	3744	1159	0.406417112	3	0.794940476	31	70	x
Exon	chr1	12304452	12304608	157	+	0.4	2	0.867521368	374	2178	571	0.478609626	8	0.844047619	33	70	x
Exon	chr1	12305179	12305390	212	+	0.448275862	2	0.733333333	374	571	959	0.307486631	2	0.736752137	34	70	short
Exon	chr1	12310291	12310498	208	+	0.468965517	3	0.687301587	374	3867	1974	0.390374332	0	0	36	70	x
Exon	chr1	12325542	12325695	154	+	0.462068966	3	0.762289562	374	1013	2322	0.393048128	4	0.655753968	42	70	x
Exon	chr1	12331466	12331617	152	+	0.524137931	3	0.85515873	374	2170	190	0.342245989	1	0.78125	45	70	x
Exon	chr1	12331807	12332018	212	+	0.475862069	4	0.69724026	374	190	4599	0.390374332	1	0.694444444	46	70	x
Exon	chr1	12336617	12336865	249	+	0.413793103	1	0.6	374	4599	1677	0.307486631	1	0.828571429	47	70	x
Exon	chr1	12338542	12338734	193	+	0.420689655	2	0.829545455	374	1677	307	0.379679144	1	0.916666667	48	70	x
Exon	chr1	12345714	12345890	177	+	0.462068966	3	0.878703704	374	221	5219	0.419786096	4	0.77977127	52	70	x
Exon	chr1	12352108	12352344	237	+	0.420689655	4	0.578835227	374	875	4047	0.342245989	1	0.744444444	54	70	x
Exon	chr1	12361068	12361232	165	+	0.586206897	5	0.70002442	374	4568	896	0.326203209	1	0.663398693	56	70	x
Exon	chr1	12365621	12365801	181	+	0.434482759	0	0	374	3384	2104	0.344919786	1	0.601648352	58	70	x
Exon	chr1	12368830	12368980	151	+	0.427586207	0	0	374	811	13844	0.385026738	2	0.775793651	60	70	x
Exon	chr1	12382824	12382974	151	+	0.524137931	4	0.857142857	374	13844	1273	0.446524064	5	0.719642857	61	70	x
Exon	chr1	12386464	12386613	150	+	0.406896552	1	0.754545455	374	2120	11113	0.304812834	3	0.842857143	63	70	x
Exon	chr1	12399299	12399467	169	+	0.468965517	3	0.983333333	374	1438	39173	0.401069519	3	0.707875458	65	70	x
Exon	chr1	12442842	12443038	197	+	0.551724138	5	0.536904762	374	4069	37102	0.390374332	1	0.75	67	70	long
Exon	chr1	12489493	12489734	242	+	0.551724138	5	0.658730159	374	9221	1799	0.604278075	10	0.871130952	69	70	x
Exon	chr1	12561332	12561571	240	-	0.613793103	6	0.847123016	374	336	5864	0.57486631	10	0.619583333	3	6	x
Exon	chr1	12633728	12633945	218	+	0.482758621	5	0.665714286	374	6408	10443	0.49197861	3	0.777777778	2	4	long
Exon	chr1	12702063	12702280	218	+	0.531034483	5	0.827380952	374	3129	1191	0.478609626	1	0.65	2	4	x
Exon	chr1	12741829	12742007	179	+	0.565517241	3	0.75	374	3479	1282	0.545454545	7	0.571258503	3	4	x
Exon	chr1	12758272	12758848	577	+	0.517241379	3	0.966666667	374	388	892	0.505347594	5	0.787449495	2	3	short
Exon	chr1	12775938	12776250	313	+	0.524137931	2	0.646875	374	1728	400	0.518716578	2	0.777777778	2	4	x
Exon	chr1	12776650	12777229	580	+	0.496551724	2	0.916666667	374	400	944	0.467914439	2	0.60515873	3	4	short
Exon	chr1	12809694	12810276	583	-	0.482758621	2	0.597619048	374	667	1746	0.481283422	2	0.46875	2	4	x
Exon	chr1	12810943	12811251	309	-	0.586206897	5	0.477912088	374	2545	667	0.561497326	3	0.314814815	3	4	x
Exon	chr1	12841426	12841738	313	+	0.544827586	4	0.479166667	374	1837	396	0.497326203	2	0.698484848	2	4	x
Exon	chr1	12842134	12842713	580	+	0.496551724	1	0.928571429	374	396	949	0.483957219	4	0.546358774	3	4	short
Exon	chr1	12864261	12864843	583	-	0.489655172	2	0	374	666	1748	0.494652406	2	0.517857143	2	4	x
Exon	chr1	12865509	12865818	310	-	0.579310345	3	0.222222222	374	2739	666	0.564171123	7	0.371428571	3	4	x
Exon	chr1	12877003	12877582	580	-	0.462068966	1	0.863636364	374	396	1111	0.483957219	2	0.741300366	2	4	x
Exon	chr1	12877978	12878290	313	-	0.579310345	2	0.21969697	374	2343	396	0.558823529	5	0.612147852	3	4	x
Exon	chr1	12900074	12900386	313	+	0.544827586	2	0.755555556	374	980	382	0.545454545	0	0	2	4	short
Exon	chr1	12900768	12901344	577	+	0.482758621	3	0.885538499	374	382	914	0.475935829	2	0.438782051	3	4	short
Exon	chr1	12900768	12901344	577	+	0.482758621	3	0.885538499	374	382	914	0.475935829	2	0.438782051	2	3	short
Exon	chr1	12958808	12959387	580	+	0.503448276	1	0	374	386	1007	0.521390374	3	0.388888889	2	3	x
Exon	chr1	13203000	13203579	580	-	0.517241379	2	0.916666667	374	386	1007	0.524064171	3	0.277777778	2	3	x
Exon	chr1	13237455	13237764	310	+	0.586206897	4	0.45952381	374	4972	666	0.558823529	4	0.391666667	2	4	x
Exon	chr1	13238430	13239012	583	+	0.482758621	1	0.4375	374	666	1746	0.497326203	3	0.380701754	3	4	x
Exon	chr1	13296573	13296882	310	+	0.579310345	4	0	374	2733	671	0.556149733	4	0	2	4	x
Exon	chr1	13297553	13298135	583	+	0.489655172	2	0	374	671	1749	0.475935829	1	0.5	3	4	x
Exon	chr1	13322290	13322725	436	-	0.496551724	5	0	374	411	1095	0.441176471	2	0	2	4	x
Exon	chr1	13323136	13323528	393	-	0.448275862	2	0	374	1637	411	0.521390374	2	0	3	4	x
Exon	chr1	13348857	13349436	580	-	0.503448276	3	0	374	386	1008	0.521390374	3	0	2	3	x
Exon	chr1	13368553	13369132	580	+	0.462068966	1	0	374	396	1024	0.50802139	5	0	2	3	x
Exon	chr1	13394555	13394846	292	+	0.613793103	5	0	374	5808	1477	0.558823529	2	0	2	4	x
Exon	chr1	13396323	13396902	580	+	0.482758621	2	0	374	1477	1996	0.502673797	5	0.1	3	4	x
Exon	chr1	13396323	13396902	580	+	0.482758621	2	0	374	1477	1996	0.502673797	5	0.1	2	3	x
Exon	chr1	13543001	13543580	580	-	0.503448276	1	0	374	411	951	0.467914439	3	0.416666667	2	4	short
Exon	chr1	13543991	13544303	313	-	0.531034483	2	0	374	1717	411	0.516042781	2	0	3	4	x
Exon	chr1	13589387	13589966	580	+	0.462068966	1	0	374	396	1024	0.50802139	5	0	2	3	x
Exon	chr1	13941086	13941239	154	+	0.413793103	1	0.833333333	374	9122	7203	0.390374332	8	0.627301778	5	10	long
Exon	chr1	13977499	13981913	4415	+	0.586206897	4	0.755456349	374	5229	33595	0.363636364	3	0.747619048	8	10	long
Exon	chr1	15159766	15159958	193	+	0.620689655	7	0.757142857	374	361460	73873	0.572192513	7	0.618253968	2	15	long
Exon	chr1	15243071	15243242	172	+	0.662068966	11	0.409090909	374	9103	11931	0.606951872	12	0.453472222	4	15	long
Exon	chr1	15255173	15255363	191	+	0.648275862	12	0.85515873	374	11931	3891	0.577540107	13	0.686227341	5	15	long
Exon	chr1	15293262	15293468	207	+	0.662068966	10	0.598333333	374	28426	429	0.564171123	5	0.733333333	9	15	x
Exon	chr1	15300625	15300857	233	+	0.579310345	3	0.714862915	374	6609	1584	0.550802139	6	0.381150447	11	15	x
Exon	chr1	15303105	15303272	168	+	0.613793103	7	0.858333333	374	562	8237	0.561497326	5	0.487142857	13	15	x
Exon	chr1	15317409	15317987	579	-	0.586206897	4	0.70625	374	2067	519	0.534759358	1	0.5625	2	5	x
Exon	chr1	15471405	15471612	208	+	0.503448276	3	0.578703704	374	20445	16869	0.561497326	16	0.261979167	3	31	long
Exon	chr1	15488481	15488749	269	+	0.627586207	9	0.608531746	374	16869	7017	0.470588235	5	0.57	4	31	long
Exon	chr1	15500287	15500524	238	+	0.413793103	3	0.5	374	4411	7171	0.550802139	9	0.690518278	6	31	long
Exon	chr1	15527359	15527512	154	+	0.496551724	4	0.625	374	1134	916	0.473262032	6	0.651800052	13	31	x
Exon	chr1	15528428	15528624	197	+	0.606896552	5	0.577301587	374	916	12194	0.446524064	11	0.244367299	14	31	x
Exon	chr1	15540818	15540976	159	+	0.503448276	4	0.738296569	374	12194	3189	0.387700535	1	0.597222222	15	31	long
Exon	chr1	15557192	15557366	175	+	0.351724138	4	0.840061593	374	5125	2194	0.459893048	8	0.779302121	20	31	x
Exon	chr1	15559560	15559786	227	+	0.468965517	2	0.626470588	374	2194	1938	0.550802139	8	0.80341811	21	31	x
Exon	chr1	15566545	15566705	161	+	0.55862069	3	0.542195767	374	1529	1747	0.529411765	10	0.722222222	24	31	x
Exon	chr1	15580313	15580534	222	+	0.468965517	3	0.707407407	374	434	576	0.542780749	11	0.773858717	29	31	short
Exon	chr1	15581110	15581276	167	+	0.579310345	5	0.730663781	374	576	15103	0.529411765	8	0.724107143	30	31	x
Exon	chr1	15644678	15644831	154	+	0.620689655	10	0.543333333	374	845	825	0.5	2	0.1875	7	8	short
Exon	chr1	15666467	15666620	154	+	0.613793103	13	0.785897436	374	1241	4451	0.553475936	3	0.637626263	7	8	x
Exon	chr1	15686366	15686519	154	+	0.593103448	8	0.551934524	374	1238	3857	0.545454545	3	0.786111111	7	8	x
Exon	chr1	15694354	15694534	181	-	0.551724138	4	0.751488095	374	9158	1271	0.518716578	12	0.769444444	3	9	x
Exon	chr1	15705980	15706157	178	-	0.565517241	7	0.654761905	374	797	819	0.593582888	12	0.658730159	6	9	short
Exon	chr1	15717191	15717477	287	-	0.565517241	5	0.666666667	374	5673	10202	0.459893048	3	0.570436508	8	9	long
Exon	chr1	15728169	15728354	186	+	0.468965517	3	0.741847042	374	2129	4964	0.318181818	3	0.711507937	2	15	x
Exon	chr1	15735556	15735896	341	+	0.413793103	3	0.811111111	374	2171	7584	0.467914439	7	0.587012987	4	15	x
Exon	chr1	15743480	15743665	186	+	0.531034483	5	0.938095238	374	7584	2183	0.363636364	2	0.818434343	5	15	x
Exon	chr1	15747351	15747510	160	+	0.393103448	3	0.640277778	374	1398	11097	0.331550802	3	0.552915712	7	15	x
Exon	chr1	15761223	15761407	185	+	0.489655172	3	0.833333333	374	2485	1603	0.403743316	1	0.777777778	9	15	x
Exon	chr1	15763010	15763193	184	+	0.510344828	4	0.934375	374	1603	171	0.524064171	10	0.624966422	10	15	x
Exon	chr1	15766180	15766351	172	+	0.413793103	2	0.875	374	918	508	0.451871658	4	0.696036967	14	15	short
Exon	chr1	15776766	15776946	181	-	0.55862069	4	0.608928571	374	994	2843	0.510695187	7	0.791666667	3	7	x
Exon	chr1	15777940	15778136	197	-	0.613793103	9	0.418981481	374	1039	994	0.534759358	6	0.443783069	4	7	x
Exon	chr1	15782274	15782477	204	-	0.565517241	7	0.917063492	374	1300	3050	0.49197861	5	0.666818182	6	7	x
Exon	chr1	15829406	15829643	238	+	0.579310345	5	0.778571429	374	3526	2877	0.387700535	3	0.700980392	3	10	x
Exon	chr1	15850787	15850977	191	+	0.503448276	4	0.841666667	374	1882	4721	0.430481283	3	0.847222222	8	10	x
Exon	chr1	15918815	15919002	188	+	0.537931034	3	0.820238095	374	1108	1408	0.497326203	3	0.847222222	6	20	x
Exon	chr1	15924398	15924627	230	+	0.668965517	7	0.755952381	374	3928	1468	0.604278075	6	0.737962963	8	20	x
Exon	chr1	15929613	15929804	192	+	0.627586207	7	0.785714286	374	602	469	0.596256684	6	0.611111111	15	20	short
Exon	chr1	15931431	15931611	181	+	0.655172414	10	0.8175	374	301	82	0.64171123	7	0.806462585	18	20	short
Exon	chr1	15937174	15937327	154	+	0.675862069	4	0.6	374	98	348	0.63368984	8	0.62797619	3	5	short
Exon	chr1	15942101	15942276	176	+	0.724137931	13	0.817307692	374	112	965	0.644385027	13	0.775641026	3	6	short
Exon	chr1	15963577	15963767	191	+	0.593103448	2	0.75	374	5647	278	0.588235294	6	0.69047619	2	9	x
Exon	chr1	15964045	15964315	271	+	0.6	2	0.714285714	374	278	2142	0.572192513	6	0.730486425	3	9	x
Exon	chr1	15966457	15966645	189	+	0.662068966	3	0.6	374	2142	964	0.572192513	7	0.747619048	4	9	x
Exon	chr1	15969490	15969660	171	+	0.634482759	6	0.590277778	374	1778	4039	0.518716578	2	0.65	6	9	x
Exon	chr1	15973699	15973878	180	+	0.64137931	7	0.50297619	374	4039	2373	0.569518717	10	0.562777778	7	9	x
Exon	chr1	16071897	16072218	322	+	0.544827586	6	0.926978114	374	24665	3065	0.35828877	6	0.70917809	2	15	long
Exon	chr1	16075283	16075760	478	+	0.524137931	5	0.74456377	374	3065	32642	0.326203209	2	0.568681319	3	15	long
Exon	chr1	16108402	16108563	162	+	0.475862069	3	0.922170422	374	32642	1619	0.342245989	3	0.827017196	4	15	x
Exon	chr1	16110182	16110383	202	+	0.365517241	0	0	374	1619	4826	0.342245989	0	0	5	15	x
Exon	chr1	16115209	16115361	153	+	0.4	3	0.370791246	374	4826	2646	0.29144385	1	0.816666667	6	15	x
Exon	chr1	16136244	16136727	484	+	0.613793103	1	0.5	374	896	166	0.553475936	5	0.705	12	15	short
Exon	chr1	16136893	16137088	196	+	0.627586207	6	0.602777778	374	166	711	0.553475936	7	0.682142857	13	15	short
Exon	chr1	16137799	16137958	160	+	0.586206897	4	0.697916667	374	711	419	0.478609626	3	0.803571429	14	15	short
Exon	chr1	16141610	16141820	211	-	0.593103448	9	0.793761023	374	325	108	0.606951872	11	0.545238095	3	16	short
Exon	chr1	16146016	16146205	190	-	0.613793103	4	0.875	374	1167	640	0.601604278	7	0.697871573	13	16	x
Exon	chr1	16147372	16147579	208	-	0.579310345	6	0.861111111	374	24541	1167	0.553475936	6	0.605555556	14	16	x
Exon	chr1	16228207	16228381	175	+	0.572413793	5	0.75	374	280	431	0.660427807	6	0.486111111	12	20	short
Exon	chr1	16229542	16229756	215	+	0.606896552	5	0.523809524	374	385	1035	0.64171123	5	0.640555556	15	20	x
Exon	chr1	16249956	16250130	175	+	0.579310345	5	0.726666667	374	274	429	0.612299465	7	0.630782313	12	20	short
Exon	chr1	16251279	16251493	215	+	0.620689655	7	0.69047619	374	377	1227	0.63368984	9	0.69702381	15	20	x
Exon	chr1	16258950	16259133	184	-	0.648275862	9	0.57962963	374	2047	264	0.617647059	3	0.083333333	3	7	x
Exon	chr1	16328515	16328671	157	-	0.64137931	11	0.78030303	374	636	4113	0.625668449	9	0.746693122	2	17	x
Exon	chr1	16329307	16329501	195	-	0.579310345	4	0.661458333	374	1301	636	0.556149733	3	0.583333333	3	17	x
Exon	chr1	16330802	16330952	151	-	0.613793103	9	0.550925926	374	193	1301	0.561497326	5	0.55	4	17	x
Exon	chr1	16331145	16331355	211	-	0.634482759	8	0.593005952	374	104	193	0.639037433	8	0.6625	5	17	short
Exon	chr1	16332261	16332450	190	-	0.6	7	0.818197279	374	112	740	0.622994652	5	0.5	7	17	short
Exon	chr1	16334117	16334271	155	-	0.655172414	9	0.833333333	374	465	468	0.588235294	8	0.704166667	11	17	short
Exon	chr1	16337356	16337512	157	-	0.606896552	6	0.868055556	374	9947	89	0.598930481	14	0.619047619	14	17	x
Exon	chr1	16401497	16401656	160	-	0.634482759	8	0.567708333	374	2184	554	0.655080214	6	0.724206349	4	16	x
Exon	chr1	16403840	16404001	162	-	0.593103448	5	0.7225	374	167	2184	0.601604278	2	0.892857143	5	16	x
Exon	chr1	16405012	16405165	154	-	0.662068966	9	0.731481481	374	96	263	0.631016043	11	0.605573593	9	16	short
Exon	chr1	16405261	16405422	162	-	0.593103448	6	0.422222222	374	607	96	0.676470588	25	0.295	10	16	short
Exon	chr1	16407724	16408165	442	-	0.668965517	5	0.933333333	374	3418	417	0.518716578	1	0.733333333	15	16	x
Exon	chr1	16432693	16432846	154	-	0.627586207	6	0.566666667	374	2866	594	0.532085561	3	0.722222222	4	5	x
Exon	chr1	16455687	16455841	155	-	0.489655172	1	0.45	374	38023	784	0.382352941	2	0.901388889	6	10	x
Exon	chr1	16514250	16514517	268	-	0.489655172	4	0.604017857	374	36819	9249	0.360962567	4	0.601910957	9	10	long
Exon	chr1	16592309	16592564	256	+	0.634482759	10	0.796666667	374	1803	1555	0.556149733	5	0.751428571	3	4	x
Exon	chr1	16598425	16598603	179	-	0.613793103	2	0.916666667	374	1198	521	0.50802139	2	0.679518398	2	13	x
Exon	chr1	16599801	16599974	174	-	0.565517241	6	0.75	374	2834	1198	0.558823529	1	0.721153846	3	13	x
Exon	chr1	16608682	16609125	444	-	0.648275862	8	0.458333333	374	11465	397	0.601604278	8	0.531353053	8	13	x
Exon	chr1	16650919	16651097	179	+	0.64137931	3	0.625	374	2636	3802	0.534759358	7	0.715929705	6	8	x
Exon	chr1	16674906	16675144	239	-	0.682758621	8	0.670833333	374	336	5697	0.614973262	1	0.5	2	15	x
Exon	chr1	16677336	16677519	184	-	0.675862069	7	0.876190476	374	4849	1180	0.585561497	5	0.686428571	5	15	x
Exon	chr1	16682368	16682568	201	-	0.668965517	12	0.791666667	374	746	4849	0.558823529	10	0.858333333	6	15	x
Exon	chr1	16685507	16685743	237	-	0.648275862	4	0.895833333	374	3956	760	0.537433155	7	0.769047619	10	15	x
Exon	chr1	16689699	16689865	167	-	0.662068966	8	0.925	374	81	3956	0.617647059	7	0.726615646	11	15	x
Exon	chr1	16764714	16764891	178	-	0.503448276	1	0.75	374	597	714	0.441176471	0	0	3	29	short
Exon	chr1	16766260	16766433	174	-	0.510344828	1	0.676190476	374	627	719	0.446524064	0	0	5	29	short
Exon	chr1	16768154	16768318	165	-	0.496551724	3	0.594444444	374	3905	1042	0.470588235	1	0.5	7	29	x
Exon	chr1	16773568	16773774	207	-	0.475862069	2	0.525793651	374	464	1293	0.451871658	2	0.899038462	9	29	x
Exon	chr1	16775348	16775563	216	-	0.544827586	2	0.5	374	835	1037	0.462566845	2	0.720833333	11	29	x
Exon	chr1	16778274	16778484	211	-	0.517241379	3	0.305555556	374	1342	1773	0.398395722	3	0.411078622	13	29	x
Exon	chr1	16779826	16780038	213	-	0.468965517	0	0	374	463	1342	0.481283422	2	0.424923195	14	29	x
Exon	chr1	16781625	16781840	216	-	0.537931034	2	0.416666667	374	835	1051	0.465240642	1	0.75	16	29	x
Exon	chr1	16784570	16784780	211	-	0.517241379	3	0.280092593	374	1351	1792	0.395721925	2	0	18	29	x
Exon	chr1	16786131	16786343	213	-	0.462068966	0	0	374	463	1351	0.467914439	1	0.888888889	19	29	x
Exon	chr1	16787930	16788145	216	-	0.537931034	2	0.25	374	835	1051	0.465240642	1	0	21	29	x
Exon	chr1	16790928	16791138	211	-	0.517241379	4	0.076304792	374	102	1845	0.387700535	1	0.181818182	23	29	x
Exon	chr1	16791240	16791395	156	-	0.496551724	2	0.463924964	374	1127	102	0.486631016	6	0.255208333	24	29	x
Exon	chr1	16807589	16807861	273	-	0.565517241	3	0.839583333	374	4558	13498	0.473262032	6	0.592904617	28	29	long
Exon	chr1	16818926	16819120	195	-	0.675862069	7	0.69047619	374	5736	741	0.631016043	7	0.731145343	2	7	x
Exon	chr1	16824856	16825087	232	-	0.675862069	6	0.513095238	374	347	5736	0.620320856	6	0.778762904	3	7	x
Exon	chr1	16827549	16827732	184	-	0.689655172	11	0.846353142	374	2239	1178	0.588235294	4	0.644940476	6	7	x
Exon	chr1	16847962	16848123	162	+	0.593103448	5	0.810873016	374	88	132	0.582887701	5	0.787172343	9	14	short
Exon	chr1	16901782	16902054	273	-	0.55862069	2	0.641666667	374	970	2680	0.631016043	5	0.697053796	6	11	x
Exon	chr1	16903024	16903226	203	-	0.634482759	7	0.676032202	374	3143	970	0.572192513	7	0.626803157	7	11	x
Exon	chr1	17123406	17123561	156	+	0.648275862	11	0.769513315	374	1526	5366	0.580213904	5	0.465772006	3	37	x
Exon	chr1	17128927	17129113	187	+	0.717241379	8	0.886458333	374	5366	92	0.652406417	9	0.620304233	4	37	x
Exon	chr1	17129510	17129676	167	+	0.662068966	9	0.491467021	374	81	696	0.614973262	10	0.770238095	7	37	short
Exon	chr1	17135718	17135955	238	+	0.655172414	7	0.8	374	5239	767	0.537433155	8	0.672619048	9	37	x
Exon	chr1	17137990	17138224	235	+	0.675862069	13	0.829517705	374	425	751	0.647058824	17	0.602614379	12	37	short
Exon	chr1	17138975	17139175	201	+	0.682758621	15	0.562777778	374	751	4006	0.577540107	13	0.744505495	13	37	x
Exon	chr1	17143181	17143364	184	+	0.710344828	11	0.724494949	374	4006	1179	0.593582888	5	0.661794872	14	37	x
Exon	chr1	17145842	17146073	232	+	0.682758621	8	0.775	374	355	1339	0.620320856	5	0.727175894	17	37	x
Exon	chr1	17147412	17147606	195	+	0.731034483	10	0.626978716	374	1339	274	0.625668449	8	0.618894831	18	37	x
Exon	chr1	17150034	17150204	171	+	0.627586207	8	0.760733624	374	2026	2179	0.56684492	2	0.607600733	20	37	x
Exon	chr1	17152383	17152563	181	+	0.662068966	7	0.634693878	374	2179	741	0.631016043	5	0.736944444	21	37	x
Exon	chr1	17155078	17155238	161	+	0.662068966	8	0.711458333	374	446	2426	0.585561497	5	0.725833333	25	37	x
Exon	chr1	17157664	17157832	169	+	0.703448276	8	0.609722222	374	2426	2007	0.582887701	4	0.725	26	37	x
Exon	chr1	17164804	17164974	171	+	0.655172414	6	0.93452381	374	4592	106	0.596256684	8	0.841939484	28	37	x
Exon	chr1	17167284	17167500	217	+	0.627586207	7	0.583333333	374	1631	697	0.588235294	11	0.543181818	31	37	x
Exon	chr1	17168197	17168422	226	+	0.620689655	7	0.551190476	374	697	444	0.604278075	3	0.76007326	32	37	short
Exon	chr1	17168866	17169016	151	+	0.662068966	11	0.723484848	374	444	318	0.553475936	2	0.675	33	37	short
Exon	chr1	17169334	17169535	202	+	0.675862069	11	0.65530303	374	318	182	0.56684492	5	0.75047619	34	37	short
Exon	chr1	17170546	17170729	184	+	0.724137931	9	0.564814815	374	697	712	0.622994652	11	0.815530303	36	37	short
Exon	chr1	17185544	17185714	171	-	0.668965517	5	0.541666667	374	172	104	0.711229947	26	0.603525641	2	29	short
Exon	chr1	17185886	17186038	153	-	0.627586207	9	0.655555556	374	89	172	0.700534759	21	0.478174603	3	29	short
Exon	chr1	17186127	17186351	225	-	0.620689655	3	0.444444444	374	868	89	0.620320856	12	0.609722222	4	29	short
Exon	chr1	17187403	17187556	154	-	0.627586207	9	0.527777778	374	1216	87	0.537433155	9	0.913888889	6	29	x
Exon	chr1	17189208	17189369	162	-	0.64137931	8	0.885416667	374	1446	123	0.593582888	5	0.906666667	9	29	x
Exon	chr1	17191324	17191484	161	-	0.682758621	9	0.566666667	374	83	113	0.64973262	5	0.813333333	12	29	short
Exon	chr1	17192710	17192917	208	-	0.655172414	5	0.66	374	2140	1047	0.617647059	12	0.757539683	14	29	x
Exon	chr1	17195057	17195246	190	-	0.6	5	0.805	374	89	2140	0.636363636	10	0.75827381	15	29	x
Exon	chr1	17196101	17196257	157	-	0.668965517	9	0.685185185	374	2835	523	0.580213904	5	0.895	18	29	x
Exon	chr1	17278345	17278497	153	-	0.579310345	7	0.625396825	374	3129	3440	0.534759358	5	0.637698413	6	16	long
Exon	chr1	17285602	17285781	180	-	0.606896552	8	0.90625	374	5708	1818	0.588235294	7	0.628061224	10	16	x
Exon	chr1	17303959	17304143	185	-	0.675862069	8	0.776339286	374	14218	1818	0.564171123	10	0.760119048	15	16	x
Exon	chr1	17421371	17421552	182	+	0.551724138	4	0.511011905	374	16980	1150	0.548128342	4	0.708035714	2	16	x
Exon	chr1	17427706	17427879	174	+	0.586206897	4	0.5625	374	2466	150	0.606951872	4	0.579910714	7	16	x
Exon	chr1	17431900	17432052	153	+	0.648275862	11	0.631060606	374	2139	4343	0.516042781	8	0.744419643	11	16	x
Exon	chr1	17458659	17458840	182	+	0.551724138	8	0.521875	374	10348	2374	0.548128342	8	0.608184524	2	16	x
Exon	chr1	17469314	17469493	180	+	0.55862069	3	0.730555556	374	2270	467	0.542780749	3	0.731481481	7	16	x
Exon	chr1	17473716	17473868	153	+	0.593103448	4	0.847222222	374	1187	1732	0.558823529	6	0.740873016	11	16	x
Exon	chr1	17530050	17530231	182	+	0.634482759	6	0.518055556	374	22654	2793	0.540106952	4	0.68002451	2	16	x
Exon	chr1	17541024	17541203	180	+	0.620689655	7	0.794387755	374	2129	177	0.625668449	7	0.535544218	7	16	x
Exon	chr1	17553614	17553769	156	+	0.565517241	3	0.475	374	6484	1295	0.526737968	6	0.573611111	11	16	x
Exon	chr1	17572137	17572315	179	+	0.613793103	7	0.785714286	374	694	2193	0.590909091	11	0.607954545	2	17	x
Exon	chr1	17587462	17587641	180	+	0.55862069	4	0.738095238	374	6288	217	0.558823529	7	0.626260049	7	17	x
Exon	chr1	17593382	17593537	156	+	0.544827586	1	0.9	374	217	496	0.526737968	5	0.479166667	12	17	short
Exon	chr1	17594033	17594190	158	+	0.572413793	5	0.741666667	374	496	432	0.526737968	8	0.669444444	13	17	short
Exon	chr1	17597768	17597930	163	+	0.551724138	4	0.520833333	374	1544	2357	0.577540107	7	0.558673469	16	17	x
Exon	chr1	17612619	17612800	182	-	0.593103448	4	0.889583333	374	2762	358	0.526737968	10	0.621396104	5	13	x
Exon	chr1	17615562	17615729	168	-	0.544827586	11	0.712639381	374	4067	2762	0.537433155	7	0.752777778	6	13	x
Exon	chr1	17786541	17786727	187	+	0.620689655	3	0.716666667	374	6827	800	0.588235294	6	0.687103175	3	29	x
Exon	chr1	17806883	17807059	177	+	0.710344828	12	0.699900794	374	4210	5080	0.620320856	10	0.499621212	7	29	long
Exon	chr1	17826411	17826585	175	+	0.634482759	5	0.725	374	1281	4817	0.585561497	6	0.616269841	15	29	x
Exon	chr1	17833916	17834098	183	+	0.634482759	3	0.902777778	374	272	2871	0.657754011	8	0.635416667	18	29	x
Exon	chr1	17854960	17855184	225	+	0.668965517	12	0.719444444	374	1156	451	0.620320856	4	0.582142857	24	29	x
Exon	chr1	17855635	17855790	156	+	0.648275862	3	0.676190476	374	451	7738	0.604278075	7	0.598809524	25	29	x
Exon	chr1	17863528	17863677	150	+	0.696551724	4	0.375	374	7738	22977	0.631016043	9	0.781481481	26	29	long
Exon	chr1	17886654	17886829	176	+	0.606896552	9	0.616666667	374	22977	7410	0.56684492	5	0.812380952	27	29	long
Exon	chr1	18022066	18022438	373	+	0.586206897	6	0.703869048	374	67480	2410	0.553475936	3	0.603174603	2	3	x
Exon	chr1	18833383	18833619	237	+	0.655172414	9	0.011111111	374	2614	572	0.516042781	4	0	2	9	x
Exon	chr1	18890834	18891034	201	+	0.634482759	12	0.654861111	374	55382	8699	0.537433155	6	0.650505051	5	9	long
Exon	chr1	18899733	18899899	167	+	0.675862069	10	0.383333333	374	8699	2275	0.526737968	4	0.543910256	6	9	x
Exon	chr1	18902174	18902377	204	+	0.675862069	9	0.27037037	374	2275	32335	0.57486631	7	0.509353741	7	9	x
Exon	chr1	18934712	18934959	248	+	0.662068966	9	0.694444444	374	32335	8935	0.556149733	7	0.595578231	8	9	long
Exon	chr1	19048421	19048631	211	-	0.544827586	5	0.67	374	4662	7488	0.532085561	3	0.467592593	3	6	long
Exon	chr1	19056411	19056712	302	-	0.524137931	3	0.531746032	374	1847	2344	0.545454545	2	0.297619048	5	6	x
Exon	chr1	19071884	19072038	155	-	0.627586207	9	0.739478114	374	1505	1013	0.57486631	6	0.51875	2	16	x
Exon	chr1	19075395	19075548	154	-	0.606896552	6	0.736111111	374	740	811	0.596256684	7	0.90297619	5	16	short
Exon	chr1	19080780	19080968	189	-	0.579310345	3	0.611111111	374	1236	2326	0.588235294	6	0.728174603	9	16	x
Exon	chr1	19084553	19084709	157	-	0.620689655	6	0.645833333	374	835	2044	0.628342246	8	0.597767857	12	16	x
Exon	chr1	19275820	19275983	164	-	0.565517241	5	0.9	374	1073	1843	0.505347594	12	0.866559193	2	106	x
Exon	chr1	19280429	19280654	226	-	0.593103448	6	0.471428571	374	2930	3282	0.516042781	10	0.638530081	4	106	x
Exon	chr1	19283584	19283779	196	-	0.55862069	7	0.791666667	374	1446	2930	0.537433155	9	0.656790123	5	106	x
Exon	chr1	19287839	19288058	220	-	0.593103448	3	0.875	374	3841	829	0.502673797	5	0.746428571	9	106	x
Exon	chr1	19292393	19292567	175	-	0.455172414	1	0.761904762	374	462	394	0.540106952	11	0.783207071	11	106	short
Exon	chr1	19293029	19293220	192	-	0.468965517	2	0.742063492	374	766	462	0.417112299	6	0.687828838	12	106	short
Exon	chr1	19299456	19299654	199	-	0.482758621	0	0	374	946	698	0.454545455	3	0.827777778	18	106	short
Exon	chr1	19303164	19303338	175	-	0.503448276	3	0.861111111	374	327	2442	0.457219251	4	0.787762238	20	106	x
Exon	chr1	19305649	19305807	159	-	0.537931034	4	0.813392857	374	110	726	0.521390374	5	0.737777778	24	106	short
Exon	chr1	19311604	19311948	345	-	0.537931034	8	0.851054067	374	831	1691	0.403743316	2	0.755952381	29	106	x
Exon	chr1	19314478	19314718	241	-	0.55862069	3	0.794444444	374	1583	448	0.395721925	0	0	33	106	x
Exon	chr1	19316301	19316495	195	-	0.503448276	6	0.89484127	374	408	1583	0.435828877	3	0.885714286	34	106	x
Exon	chr1	19319260	19319429	170	-	0.544827586	4	0.916666667	374	840	478	0.438502674	5	0.85797619	38	106	short
Exon	chr1	19320269	19320515	247	-	0.475862069	1	0.75	374	499	840	0.419786096	3	0.652777778	39	106	short
Exon	chr1	19321913	19322141	229	-	0.531034483	5	0.676666667	374	1480	820	0.505347594	3	0.930555556	41	106	x
Exon	chr1	19323621	19323771	151	-	0.44137931	3	0	374	1755	1480	0.457219251	3	0.355952381	42	106	x
Exon	chr1	19325526	19325736	211	-	0.565517241	2	0.564285714	374	967	1755	0.473262032	6	0.662848725	43	106	x
Exon	chr1	19337087	19337262	176	-	0.593103448	4	0.8625	374	901	8932	0.382352941	2	0.884615385	47	106	x
Exon	chr1	19340427	19340605	179	-	0.572413793	2	0.6875	374	122	454	0.510695187	3	0.828703704	50	106	short
Exon	chr1	19345906	19346081	176	-	0.537931034	3	0.872222222	374	992	892	0.417112299	1	1	55	106	short
Exon	chr1	19349657	19349874	218	-	0.537931034	4	0.799404762	374	849	1950	0.409090909	4	0.922916667	58	106	x
Exon	chr1	19350723	19350940	218	-	0.496551724	3	0.9	374	453	849	0.427807487	2	0.84375	59	106	short
Exon	chr1	19351393	19351557	165	-	0.482758621	3	0.8	374	824	453	0.443850267	3	0.871428571	60	106	short
Exon	chr1	19352381	19352583	203	-	0.524137931	4	0.825	374	265	824	0.441176471	1	0.803571429	61	106	short
Exon	chr1	19352848	19353020	173	-	0.496551724	2	0.878571429	374	978	265	0.430481283	2	0.952272727	62	106	short
Exon	chr1	19353998	19354156	159	-	0.537931034	5	0.805	374	365	978	0.403743316	4	0.777083333	63	106	short
Exon	chr1	19354521	19354749	229	-	0.455172414	0	0	374	602	365	0.344919786	2	0.693181818	64	106	short
Exon	chr1	19355351	19355504	154	-	0.482758621	5	0.877972028	374	343	602	0.393048128	1	0.606060606	65	106	short
Exon	chr1	19355847	19356006	160	-	0.503448276	3	0.475925926	374	889	343	0.35828877	2	0.08125	66	106	short
Exon	chr1	19356895	19357078	184	-	0.586206897	3	0.866666667	374	2113	889	0.387700535	6	0.740521284	67	106	x
Exon	chr1	19359191	19359362	172	-	0.510344828	3	0.87037037	374	635	2113	0.385026738	1	0.452380952	68	106	x
Exon	chr1	19359997	19360228	232	-	0.551724138	4	0.791666667	374	441	635	0.411764706	4	0.747409188	69	106	short
Exon	chr1	19361500	19361692	193	-	0.517241379	2	0.593101343	374	1152	522	0.409090909	3	0.579166667	72	106	x
Exon	chr1	19363333	19363522	190	-	0.55862069	1	0.75	374	357	425	0.35828877	0	0	74	106	short
Exon	chr1	19363879	19364078	200	-	0.544827586	4	0.745833333	374	251	357	0.42513369	4	0.848370726	75	106	short
Exon	chr1	19366102	19366312	211	-	0.448275862	2	0.803571429	374	795	1264	0.435828877	6	0.652777778	78	106	x
Exon	chr1	19367107	19367265	159	-	0.517241379	0	0	374	1250	795	0.355614973	1	0.714285714	79	106	x
Exon	chr1	19371944	19372174	231	-	0.475862069	4	0.770684524	374	87	1980	0.427807487	6	0.771617965	82	106	x
Exon	chr1	19372519	19372702	184	-	0.462068966	4	0.954861111	374	697	132	0.414438503	2	0.80952381	84	106	short
Exon	chr1	19376541	19376824	284	-	0.468965517	1	0.720588235	374	1307	733	0.393048128	2	0.533333333	88	106	x
Exon	chr1	19378131	19378301	171	-	0.531034483	1	0.425	374	4590	1307	0.339572193	2	0.55521978	89	106	x
Exon	chr1	19383096	19383256	161	-	0.434482759	2	0.95	374	923	119	0.387700535	1	0.909090909	91	106	short
Exon	chr1	19384179	19384367	189	-	0.510344828	2	0.712878788	374	1253	923	0.326203209	2	0.63764881	92	106	x
Exon	chr1	19391268	19391459	192	-	0.489655172	2	0.613690476	374	102	4647	0.35828877	5	0.690567766	96	106	x
Exon	chr1	19421704	19421915	212	-	0.572413793	8	0.836309524	374	561	1775	0.465240642	2	0.367307692	4	23	x
Exon	chr1	19422476	19422650	175	-	0.544827586	5	0.621666667	374	3743	561	0.510695187	5	0.663809524	5	23	x
Exon	chr1	19430341	19430503	163	-	0.475862069	2	0.9375	374	1201	297	0.5	7	0.65827149	8	23	x
Exon	chr1	19431704	19431854	151	-	0.517241379	0	0	374	162	1201	0.438502674	0	0	9	23	x
Exon	chr1	19432016	19432216	201	-	0.524137931	2	0.732142857	374	1994	162	0.462566845	0	0	10	23	x
Exon	chr1	19438898	19439066	169	-	0.531034483	4	0.88110119	374	311	515	0.49197861	4	0.742361111	16	23	short
Exon	chr1	19439377	19439527	151	-	0.586206897	4	0.652777778	374	569	311	0.502673797	2	0.779365079	17	23	short
Exon	chr1	19456913	19457065	153	+	0.6	4	0.6875	374	311	492	0.580213904	3	0.359126984	6	8	short
Exon	chr1	19469828	19470016	189	-	0.579310345	4	0.877083333	374	2925	192	0.553475936	4	0.744034091	6	7	x
Exon	chr1	19485265	19485453	189	-	0.572413793	3	0.888888889	374	2123	192	0.572192513	3	0.516666667	6	7	x
Exon	chr1	19507535	19507723	189	-	0.6	6	0.682539683	374	3184	192	0.502673797	2	0.7	6	7	x
Exon	chr1	19516680	19516922	243	+	0.682758621	6	0.875	374	4710	6791	0.582887701	6	0.765277778	3	9	long
Exon	chr1	19526307	19526493	187	+	0.648275862	7	0.89047619	374	603	1159	0.622994652	8	0.8125	8	9	x
Exon	chr1	19799867	19800052	186	+	0.517241379	1	0.875	374	3677	54039	0.451871658	3	0.882936508	2	5	long
Exon	chr1	19854091	19854280	190	+	0.648275862	5	0.75	374	54039	123	0.593582888	6	0.715277778	3	5	x
Exon	chr1	19854091	19854280	190	+	0.648275862	5	0.75	374	11613	123	0.593582888	6	0.715277778	2	4	x
Exon	chr1	19877646	19877805	160	+	0.613793103	4	0.55625	374	12099	193	0.620320856	7	0.722789116	2	3	x
Exon	chr1	19939856	19940021	166	-	0.627586207	3	0.722222222	374	4590	816	0.580213904	3	0.916666667	6	16	x
Exon	chr1	19970387	19970562	176	-	0.510344828	3	0.472222222	374	9097	738	0.411764706	3	0.392592593	12	16	x
Exon	chr1	19979659	19979846	188	-	0.6	3	0.933333333	374	6259	9097	0.486631016	5	0.425	13	16	long
Exon	chr1	20089464	20089613	150	+	0.427586207	2	0.734455128	374	7650	3834	0.42513369	4	0.835125812	2	8	long
Exon	chr1	20105511	20105696	186	+	0.524137931	3	0.641941392	374	1444	953	0.387700535	2	0.743238304	7	8	x
Exon	chr1	20509655	20509820	166	+	0.627586207	4	0.813095238	374	19487	2095	0.521390374	6	0.543064574	2	22	x
Exon	chr1	20511915	20512068	154	+	0.579310345	9	0.611111111	374	2095	1333	0.601604278	7	0.732142857	3	22	x
Exon	chr1	20513401	20513672	272	+	0.593103448	4	0.543650794	374	1333	2937	0.518716578	3	0.67020202	4	22	x
Exon	chr1	20522435	20522612	178	+	0.531034483	7	0.478061224	374	3849	4357	0.518716578	6	0.359920635	8	22	long
Exon	chr1	20529259	20529462	204	+	0.551724138	5	0.813333333	374	2179	486	0.529411765	4	0.421875	10	22	x
Exon	chr1	20531845	20532031	187	+	0.537931034	2	0.711309524	374	1782	3351	0.497326203	3	0.313780664	12	22	x
Exon	chr1	20535382	20535566	185	+	0.586206897	5	0.801190476	374	3351	1159	0.449197861	4	0.622395833	13	22	x
Exon	chr1	20536725	20536916	192	+	0.579310345	4	0.802083333	374	1159	4595	0.558823529	7	0.713690476	14	22	x
Exon	chr1	20541511	20541689	179	+	0.662068966	4	0.473214286	374	4595	469	0.628342246	4	0.672916667	15	22	x
Exon	chr1	20561223	20561474	252	-	0.55862069	0	0	374	11200	102	0.548128342	5	0.155	2	12	x
Exon	chr1	20597562	20597867	306	-	0.468965517	0	0	374	692	19456	0.451871658	2	0.450493421	7	12	x
Exon	chr1	20836921	20837209	289	+	0.6	7	0.796428571	374	3906	1762	0.473262032	4	0.594146825	2	8	x
Exon	chr1	20843569	20843752	184	+	0.6	7	0.964285714	374	4497	887	0.483957219	4	0.927083333	4	8	x
Exon	chr1	20844639	20844803	165	+	0.593103448	7	0.714285714	374	887	2781	0.49197861	8	0.319760101	5	8	x
Exon	chr1	20848074	20848311	238	+	0.64137931	5	0.675	374	362	1202	0.510695187	6	0.840277778	7	8	x
Exon	chr1	20853302	20853451	150	-	0.620689655	9	0.935185185	374	242	448	0.526737968	7	0.764484127	5	11	short
Exon	chr1	20871017	20871276	260	-	0.537931034	6	0.658333333	374	10456	1446	0.582887701	6	0.681060606	4	15	x
Exon	chr1	20881732	20881964	233	-	0.572413793	4	0.179166667	374	1924	10456	0.577540107	9	0.599302549	5	15	x
Exon	chr1	20883888	20884100	213	-	0.648275862	6	0.770833333	374	1025	1924	0.657754011	15	0.586481481	6	15	x
Exon	chr1	20886467	20887024	558	-	0.627586207	3	0.594444444	374	2243	1261	0.545454545	8	0.598611111	8	15	x
Exon	chr1	20908718	20908908	191	-	0.579310345	9	0.546296296	374	3625	4739	0.620320856	8	0.627604167	12	15	long
Exon	chr1	20921835	20921995	161	-	0.696551724	10	0.891666667	374	710	760	0.604278075	8	0.610416667	2	10	short
Exon	chr1	20923162	20923331	170	-	0.703448276	12	0.53125	374	144	348	0.628342246	11	0.746212121	4	10	short
Exon	chr1	20923475	20923715	241	-	0.634482759	5	0.755	374	1284	144	0.606951872	5	0.411111111	5	10	x
Exon	chr1	20948802	20948962	161	-	0.468965517	0	0	374	7283	2067	0.459893048	7	0.806462585	4	13	x
Exon	chr1	20964456	20964611	156	-	0.455172414	1	0.807692308	374	2052	8120	0.304812834	1	0.7375	6	13	x
Exon	chr1	20972530	20972690	161	-	0.462068966	2	0.775568182	374	2986	2377	0.262032086	1	0.629186603	9	13	x
Exon	chr1	20975676	20975830	155	-	0.44137931	1	0.744565217	374	3061	2986	0.294117647	1	0.633333333	10	13	x
Exon	chr1	20979424	20979620	197	-	0.475862069	3	0.8	374	6108	433	0.360962567	2	0.454004329	12	13	x
Exon	chr1	21039935	21040108	174	-	0.475862069	0	0	374	8386	11583	0.299465241	0	0	8	35	long
Exon	chr1	21050337	21050558	222	-	0.517241379	2	0.729166667	374	2081	1727	0.315508021	0	0	10	35	x
Exon	chr1	21063555	21063792	238	-	0.510344828	3	0.757407407	374	403	2143	0.422459893	4	0.780406746	16	35	x
Exon	chr1	21078402	21078600	199	-	0.372413793	3	0.834722222	374	6680	14060	0.304812834	2	0.639583333	18	35	long
Exon	chr1	21085280	21085451	172	-	0.455172414	4	0.71768544	374	7145	6680	0.315508021	1	0.666666667	19	35	long
Exon	chr1	21098776	21099023	248	-	0.413793103	0	0	374	4939	4195	0.374331551	2	0.710714286	22	35	long
Exon	chr1	21140570	21141410	841	-	0.455172414	0	0	374	7672	36519	0.344919786	2	0.864102564	24	35	long
Exon	chr1	21180127	21180307	181	-	0.551724138	3	0.51984127	374	1160	599	0.336898396	3	0.827777778	29	35	x
Exon	chr1	21375254	21375438	185	-	0.765517241	19	0.006578947	374	363	86961	0.745989305	29	0	34	35	x
Exon	chr1	21455026	21455218	193	-	0.620689655	9	0.753703704	374	1386	8583	0.585561497	6	0.843981481	12	19	x
Exon	chr1	21471778	21471991	214	-	0.572413793	2	0.4	374	6279	12306	0.580213904	6	0.662896825	16	19	long
Exon	chr1	21493013	21493290	278	+	0.537931034	3	0.154365079	374	190	3816	0.577540107	5	0.033333333	2	3	x
Exon	chr1	21644027	21644299	273	+	0.551724138	4	0.399621212	374	4599	20867	0.49197861	8	0.66153588	2	18	long
Exon	chr1	21666075	21666389	315	+	0.489655172	1	0.577777778	374	839	1131	0.414438503	3	0.694207875	4	18	x
Exon	chr1	21667767	21667977	211	+	0.531034483	4	0.18452381	374	102	1734	0.403743316	6	0.559045815	6	18	x
Exon	chr1	21670648	21670863	216	+	0.551724138	4	0.61799812	374	834	1059	0.443850267	4	0.642234848	8	18	x
Exon	chr1	21672459	21672665	207	+	0.462068966	1	0.8125	374	464	1314	0.454545455	1	0.416666667	10	18	x
Exon	chr1	21677223	21677387	165	+	0.524137931	1	0.3	374	3192	1041	0.462566845	3	0.714351852	12	18	x
Exon	chr1	21679130	21679303	174	+	0.475862069	0	0	374	650	706	0.449197861	3	0.877777778	14	18	short
Exon	chr1	21680676	21680849	174	+	0.510344828	5	0.440822511	374	615	714	0.449197861	4	0.493849206	16	18	short
Exon	chr1	21753057	21753222	166	+	0.524137931	2	0.729166667	374	44460	6483	0.454545455	1	0.657142857	2	12	long
Exon	chr1	21762189	21762364	176	+	0.655172414	8	0.364583333	374	1897	756	0.620320856	6	0.548611111	5	12	x
Exon	chr1	21763120	21763296	177	+	0.6	6	0.868055556	374	756	3887	0.665775401	13	0.63974359	6	12	x
Exon	chr1	21774812	21775004	193	+	0.586206897	7	0.655952381	374	1933	597	0.601604278	6	0.670634921	10	12	x
Exon	chr1	21809199	21809355	157	-	0.634482759	12	0.284027778	374	1176	473	0.550802139	5	0.474761905	13	27	x
Exon	chr1	21816385	21816571	187	-	0.613793103	6	0.659722222	374	442	3216	0.63368984	8	0.645833333	20	27	x
Exon	chr1	21894145	21894301	157	-	0.365517241	6	0.77236336	374	6276	4966	0.331550802	1	0	5	27	long
Exon	chr1	21922977	21923175	199	-	0.386206897	0	0	374	4474	2133	0.371657754	1	0.75	16	27	x
Exon	chr1	21927649	21927799	151	-	0.434482759	3	0.704553049	374	984	4474	0.336898396	1	0.816666667	17	27	x
Exon	chr1	21935525	21935705	181	-	0.434482759	3	0.837962963	374	10441	6613	0.299465241	4	0.53034188	19	27	long
Exon	chr1	21955625	21955782	158	-	0.455172414	2	0.760416667	374	960	3426	0.43315508	7	0.381222944	25	27	x
Exon	chr1	22020529	22020691	163	+	0.613793103	3	0.958333333	374	5375	590	0.558823529	5	0.566666667	4	5	x
Exon	chr1	22027334	22027506	173	-	0.544827586	6	0.333333333	374	408	102	0.64973262	9	0.703174603	9	97	short
Exon	chr1	22028462	22028684	223	-	0.662068966	8	0.602083333	374	388	303	0.622994652	5	0.420873016	11	97	short
Exon	chr1	22033758	22034025	268	-	0.613793103	10	0.725	374	594	753	0.524064171	3	0.5625	21	97	short
Exon	chr1	22035881	22036086	206	-	0.668965517	7	0.821428571	374	1818	1164	0.545454545	4	0.5625	23	97	x
Exon	chr1	22037904	22038165	262	-	0.675862069	9	0.785185185	374	285	1818	0.625668449	7	0.568707483	24	97	x
Exon	chr1	22038450	22038630	181	-	0.662068966	7	0.595238095	374	271	285	0.617647059	7	0.60952381	25	97	short
Exon	chr1	22038901	22039097	197	-	0.55862069	3	0.972222222	374	1083	271	0.540106952	5	0.616587302	26	97	x
Exon	chr1	22040180	22040365	186	-	0.648275862	7	0.94047619	374	253	1083	0.56684492	3	0.85	27	97	x
Exon	chr1	22041849	22042001	153	-	0.668965517	8	0.728174603	374	375	389	0.580213904	6	0.755357143	31	97	short
Exon	chr1	22043227	22043379	153	-	0.696551724	9	0.749470899	374	1808	709	0.598930481	4	0.6	33	97	x
Exon	chr1	22045527	22045679	153	-	0.64137931	5	0.502063492	374	754	192	0.590909091	7	0.655952381	35	97	short
Exon	chr1	22046768	22046920	153	-	0.64137931	9	0.658333333	374	117	196	0.64171123	17	0.544117647	37	97	short
Exon	chr1	22047722	22047874	153	-	0.648275862	6	0.739239927	374	98	549	0.585561497	6	0.930555556	39	97	short
Exon	chr1	22049120	22049272	153	-	0.696551724	12	0.83655754	374	170	1009	0.593582888	10	0.659166667	41	97	x
Exon	chr1	22050625	22050777	153	-	0.703448276	10	0.7425	374	93	1047	0.596256684	10	0.65	43	97	x
Exon	chr1	22051998	22052150	153	-	0.731034483	12	0.572916667	374	1122	86	0.652406417	12	0.638888889	47	97	x
Exon	chr1	22053272	22053423	152	-	0.620689655	6	0.909722222	374	267	1122	0.620320856	10	0.5875	48	97	x
Exon	chr1	22053690	22053845	156	-	0.634482759	5	0.3	374	82	267	0.655080214	15	0.732222222	49	97	short
Exon	chr1	22054602	22054755	154	-	0.703448276	10	0.808333333	374	111	76	0.679144385	17	0.675980392	52	97	short
Exon	chr1	22056094	22056275	182	-	0.593103448	5	0.55	374	89	1102	0.572192513	7	0.521428571	54	97	x
Exon	chr1	22058914	22059082	169	-	0.648275862	7	0.566666667	374	174	158	0.620320856	4	0.717559524	57	97	short
Exon	chr1	22071265	22071457	193	-	0.586206897	4	0.714583333	374	242	6376	0.593582888	13	0.41958042	65	97	x
Exon	chr1	22074942	22075122	181	-	0.662068966	5	0.656547619	374	186	115	0.622994652	13	0.661072261	74	97	short
Exon	chr1	22075308	22075485	178	-	0.6	4	0.802083333	374	106	186	0.625668449	14	0.6495671	75	97	short
Exon	chr1	22079442	22079639	198	-	0.682758621	10	0.6	374	96	108	0.636363636	13	0.505769231	82	97	short
Exon	chr1	22079735	22079915	181	-	0.648275862	9	0.37962963	374	503	96	0.617647059	12	0.676388889	83	97	short
Exon	chr1	22080418	22080582	165	-	0.627586207	10	0.75952381	374	3025	503	0.556149733	5	0.72	84	97	x
Exon	chr1	22089060	22089221	162	-	0.620689655	6	0.577876984	374	285	1914	0.56684492	13	0.568417693	92	97	x
Exon	chr1	22185610	22185763	154	+	0.593103448	5	0.620833333	374	2199	2578	0.510695187	7	0.550113264	7	8	x
Exon	chr1	22208784	22208937	154	+	0.579310345	5	0.584761905	374	2189	2592	0.513368984	7	0.624206349	7	8	x
Exon	chr1	22277508	22277663	156	+	0.344827586	2	0.708333333	374	4209	3138	0.336898396	1	0.659090909	3	7	long
Exon	chr1	22285748	22285946	199	+	0.496551724	1	0.694444444	374	120	4561	0.368983957	2	0.702380952	6	7	x
Exon	chr1	22651738	22652026	289	+	0.420689655	4	0.180871212	374	654	36933	0.42513369	7	0.141666667	2	19	x
Exon	chr1	22688959	22689725	767	+	0.524137931	1	0.75	374	36933	754	0.331550802	2	0.80778372	3	19	x
Exon	chr1	22700571	22700764	194	+	0.427586207	1	0.65	374	9958	614	0.443850267	4	0.466666667	5	19	x
Exon	chr1	22705128	22705321	194	+	0.462068966	1	0.8	374	3607	1759	0.377005348	4	0.714781746	7	19	x
Exon	chr1	22707609	22707811	203	+	0.475862069	4	0.632738095	374	392	368	0.419786096	2	0.775974026	9	19	short
Exon	chr1	22710258	22710427	170	+	0.537931034	0	0	374	1945	328	0.377005348	3	0.44025974	11	19	x
Exon	chr1	22710755	22711214	460	+	0.468965517	1	0.632352941	374	328	789	0.409090909	3	0.769708995	12	19	short
Exon	chr1	22712003	22712210	208	+	0.531034483	3	0.784722222	374	789	4169	0.457219251	4	0.815972222	13	19	x
Exon	chr1	22716379	22716544	166	+	0.544827586	3	0.850925926	374	4169	2596	0.457219251	8	0.659145022	14	19	x
Exon	chr1	22719140	22719355	216	+	0.551724138	5	0.713888889	374	2596	1220	0.505347594	3	0.744444444	15	19	x
Exon	chr1	22720575	22720738	164	+	0.489655172	3	0.870833333	374	1220	718	0.505347594	9	0.543209877	16	19	x
Exon	chr1	22723297	22723524	228	+	0.565517241	4	0.757051282	374	1754	1757	0.475935829	4	0.544551282	18	19	x
Exon	chr1	22785559	22785715	157	+	0.682758621	5	0.7	374	9599	2235	0.652406417	5	0.226666667	4	17	x
Exon	chr1	22787950	22788286	337	+	0.655172414	9	0.814814815	374	2235	4119	0.564171123	7	0.735544218	5	17	x
Exon	chr1	22796391	22796556	166	+	0.634482759	9	0.742063492	374	1138	199	0.64973262	5	0.557142857	10	17	x
Exon	chr1	22796755	22796941	187	+	0.648275862	11	0.634415584	374	199	289	0.681818182	4	0.717261905	11	17	short
Exon	chr1	22797917	22798127	211	+	0.64137931	8	0.579166667	374	625	1613	0.572192513	13	0.628769841	13	17	x
Exon	chr1	22800379	22800553	175	+	0.689655172	13	0.624358974	374	211	153	0.695187166	11	0.65530303	16	17	short
Exon	chr1	22836689	22836859	171	+	0.668965517	6	0.608134921	374	907	1053	0.588235294	4	0.504761905	2	3	x
Exon	chr1	22843090	22843284	195	+	0.717241379	7	0.367857143	374	296	3022	0.671122995	8	0.467757937	2	3	x
Exon	chr1	22858519	22858723	205	+	0.593103448	3	0.577777778	374	6136	1168	0.481283422	3	0.520833333	2	3	x
Exon	chr1	23062116	23062272	157	+	0.6	2	0.75	374	77960	1684	0.582887701	10	0.746666667	4	16	x
Exon	chr1	23063956	23064292	337	+	0.606896552	6	0.583333333	374	1684	17146	0.516042781	6	0.820833333	5	16	x
Exon	chr1	23091963	23092126	164	+	0.6	10	0.893809524	374	10400	2425	0.486631016	3	0.564102564	7	16	x
Exon	chr1	23105789	23106037	249	+	0.544827586	4	0.81875	374	600	995	0.529411765	2	0.604166667	11	16	short
Exon	chr1	23107032	23107248	217	+	0.565517241	6	0.855555556	374	995	853	0.569518717	3	0.683333333	12	16	short
Exon	chr1	23108101	23108251	151	+	0.6	7	0.590901361	374	853	1210	0.585561497	3	0.365079365	13	16	x
Exon	chr1	23109461	23109655	195	+	0.565517241	7	0.625	374	1210	1868	0.596256684	4	0.421153846	14	16	x
Exon	chr1	23111523	23111679	157	+	0.579310345	10	0.841666667	374	1868	862	0.545454545	8	0.83695211	15	16	x
Exon	chr1	23212962	23213125	164	-	0.544827586	1	0.666666667	374	1726	2781	0.553475936	5	0.512867965	2	3	x
Exon	chr1	23229548	23229714	167	+	0.462068966	0	0	374	10521	13792	0.323529412	1	1	2	21	long
Exon	chr1	23278069	23278257	189	+	0.455172414	5	0.761976912	374	1629	375	0.409090909	3	0.778619529	17	21	x
Exon	chr1	23290269	23293460	3192	-	0.517241379	4	0.716854867	374	14641	2136	0.454545455	3	0.773412698	2	5	x
Exon	chr1	23512632	23512782	151	-	0.337931034	2	0.860701346	374	4780	2230	0.318181818	1	0.9375	3	11	x
Exon	chr1	23517562	23517777	216	-	0.455172414	3	0.769047619	374	2830	4780	0.36631016	3	0.703535354	4	11	x
Exon	chr1	23522635	23522812	178	-	0.462068966	3	0.650793651	374	9785	1892	0.302139037	1	0.791666667	6	11	x
Exon	chr1	23539931	23540097	167	-	0.413793103	1	0.119047619	374	3193	2243	0.307486631	0	0	10	11	x
Exon	chr1	23592958	23593111	154	-	0.620689655	12	0.727777778	374	3511	6459	0.569518717	3	0.578571429	4	11	long
Exon	chr1	23596871	23597035	165	-	0.579310345	4	0.395833333	374	10708	190	0.443850267	3	0.822390572	6	11	x
Exon	chr1	23630775	23630998	224	-	0.64137931	3	0.758333333	374	1158	570	0.497326203	3	0.881944444	3	25	x
Exon	chr1	23632156	23632352	197	-	0.586206897	3	0.781481481	374	152	1158	0.537433155	5	0.57	4	25	x
Exon	chr1	23634930	23635108	179	-	0.6	5	0.832738095	374	531	1232	0.540106952	3	0.8	9	25	x
Exon	chr1	23715413	23715606	194	-	0.613793103	2	0.5	374	2488	6186	0.524064171	4	0.633035714	2	7	x
Exon	chr1	23719991	23720150	160	-	0.579310345	0	0	374	765	1782	0.454545455	1	0.694444444	4	7	x
Exon	chr1	23720915	23721135	221	-	0.531034483	5	0.807222222	374	2326	765	0.580213904	7	0.720238095	5	7	x
Exon	chr1	23826857	23827075	219	+	0.55862069	7	0.669939386	374	243	508	0.537433155	16	0.405701503	2	7	short
Exon	chr1	23891685	23891836	152	+	0.551724138	5	0.190940171	374	779	1047	0.42513369	11	0.160915978	2	6	x
Exon	chr1	23949921	23951107	1187	+	0.510344828	4	0.911904762	374	896	376	0.43315508	1	1	4	11	short
Exon	chr1	23953176	23953332	157	+	0.448275862	2	0.791666667	374	1581	107	0.470588235	4	0.825892857	6	11	x
Exon	chr1	23954919	23955100	182	+	0.434482759	7	0.84039294	374	1382	250	0.5	6	0.672949735	8	11	x
Exon	chr1	23956029	23956202	174	+	0.579310345	2	0.5	374	567	2386	0.422459893	0	0	10	11	x
Exon	chr1	23971344	23971503	160	-	0.531034483	6	0	374	5772	101	0.435828877	6	0.272156085	3	4	x
Exon	chr1	23993503	23993677	175	+	0.613793103	4	0.858928571	374	101	81	0.628342246	10	0.685909091	9	10	short
Exon	chr1	23996771	23996948	178	-	0.565517241	5	0.769444444	374	245	547	0.564171123	4	0.75	7	12	short
Exon	chr1	24007211	24007400	190	-	0.6	1	0.625	374	2412	3609	0.50802139	3	0.775	3	9	x
Exon	chr1	24013266	24013415	150	-	0.489655172	3	0.981481481	374	2336	3390	0.50802139	5	0.735714286	5	9	x
Exon	chr1	24047725	24047916	192	-	0.455172414	1	0.75	374	5520	2475	0.417112299	3	0.766666667	3	8	x
Exon	chr1	24053436	24053637	202	-	0.427586207	3	0.9	374	5237	5520	0.368983957	2	0.830357143	4	8	long
Exon	chr1	24160005	24160211	207	+	0.496551724	0	0	374	930	305	0.336898396	6	0.044444444	2	3	short
Exon	chr1	24170926	24171089	164	-	0.393103448	4	0.57906746	374	2961	223	0.328877005	1	0.708333333	3	7	x
Exon	chr1	24176987	24177350	364	-	0.393103448	1	0.325396825	374	379	2859	0.280748663	0	0	5	7	x
Exon	chr1	24177729	24177894	166	-	0.379310345	3	0.124747475	374	1373	379	0.302139037	3	0.103114478	6	7	x
Exon	chr1	24261022	24261186	165	-	0.544827586	4	0.725595238	374	1016	636	0.465240642	3	0.745833333	5	37	x
Exon	chr1	24274395	24274552	158	-	0.517241379	3	0.570833333	374	683	1049	0.545454545	7	0.696848588	16	37	x
Exon	chr1	24279092	24279271	180	-	0.627586207	6	0.695833333	374	1135	3742	0.558823529	3	0.640277778	18	37	x
Exon	chr1	24281077	24281265	189	-	0.6	5	0.663333333	374	404	544	0.580213904	4	0.634474206	20	37	short
Exon	chr1	24283544	24283716	173	-	0.517241379	1	0.375	374	2004	1753	0.50802139	5	0.685833333	22	37	x
Exon	chr1	24285720	24285904	185	-	0.64137931	11	0.877272727	374	2710	2004	0.596256684	9	0.56494709	23	37	x
Exon	chr1	24289873	24290073	201	-	0.64137931	6	0.597222222	374	1177	678	0.558823529	5	0.593611111	26	37	x
Exon	chr1	24292023	24292185	163	-	0.634482759	10	0.647738095	374	1744	631	0.604278075	3	0.739285714	28	37	x
Exon	chr1	24304996	24305154	159	-	0.675862069	6	0.767857143	374	995	6144	0.590909091	5	0.866666667	33	37	x
Exon	chr1	24306149	24306309	161	-	0.682758621	11	0.622186147	374	760	995	0.582887701	6	0.691666667	34	37	short
Exon	chr1	24307552	24307731	180	-	0.696551724	9	0.779100529	374	3376	402	0.644385027	3	0.634920635	36	37	x
Exon	chr1	24333287	24333463	177	-	0.503448276	2	0.866071429	374	2744	5931	0.441176471	2	0.666666667	4	7	x
Exon	chr1	24336207	24336386	180	-	0.627586207	7	0.84047619	374	1272	2744	0.524064171	6	0.680769231	5	7	x
Exon	chr1	24358550	24358710	161	-	0.55862069	3	0.791666667	374	1908	291	0.473262032	2	0.825	3	7	x
Exon	chr1	24368493	24368678	186	-	0.572413793	10	0.955357143	374	11129	7732	0.582887701	4	0.677827381	5	7	long
Exon	chr1	24530502	24530689	188	+	0.468965517	3	0.544444444	374	8308	3032	0.537433155	5	0.842261905	2	16	long
Exon	chr1	24535558	24535904	347	+	0.537931034	3	0.781746032	374	1775	250	0.5	4	0.697916667	4	16	x
Exon	chr1	24536712	24536866	155	+	0.586206897	3	0.645833333	374	484	202	0.540106952	2	0.78125	6	16	short
Exon	chr1	24541191	24541350	160	+	0.537931034	4	0.754166667	374	2352	420	0.564171123	5	0.610805861	9	16	x
Exon	chr1	24559927	24560118	192	-	0.627586207	7	0.728968254	374	8632	2231	0.441176471	1	0.625	2	10	x
Exon	chr1	24568750	24568916	167	-	0.386206897	4	0.681547619	374	3862	8632	0.486631016	2	0.886904762	3	10	long
Exon	chr1	24578729	24578900	172	-	0.427586207	3	0.819055944	374	4078	5842	0.422459893	5	0.727738095	5	10	long
Exon	chr1	24618367	24618717	351	+	0.6	6	0.384027778	374	3386	20531	0.42513369	3	0.667045455	2	12	long
Exon	chr1	24641131	24641303	173	+	0.620689655	9	0.678787879	374	1814	2958	0.475935829	2	0.525	4	12	x
Exon	chr1	24713390	24713644	255	+	0.496551724	2	0.697619048	374	6585	16650	0.401069519	6	0.622519841	2	5	long
Exon	chr1	24730294	24730468	175	+	0.413793103	4	0.889434524	374	16650	1691	0.296791444	3	0.838425926	3	5	x
Exon	chr1	24732159	24732331	173	+	0.517241379	6	0.751443001	374	1691	1838	0.390374332	4	0.840556319	4	5	x
Exon	chr1	24847936	24848107	172	+	0.379310345	3	0.804978355	374	2069	941	0.35828877	2	0.724206349	4	17	x
Exon	chr1	24850486	24850690	205	+	0.468965517	3	0.863390313	374	1322	821	0.29144385	1	0.675438596	6	17	x
Exon	chr1	24851511	24851706	196	+	0.496551724	9	0.740740741	374	821	284	0.288770053	0	0	7	17	short
Exon	chr1	24853932	24854207	276	+	0.503448276	6	0.638392857	374	1822	5589	0.352941176	3	0.792448292	9	17	x
Exon	chr1	24868200	24868665	466	+	0.524137931	5	0.852850877	374	2197	532	0.336898396	0	0	14	17	x
Exon	chr1	24869197	24869393	197	+	0.586206897	6	0.825727513	374	532	1070	0.355614973	0	0	15	17	x
Exon	chr1	24870463	24870673	211	+	0.482758621	2	0.722222222	374	1070	586	0.393048128	4	0.745704816	16	17	x
Exon	chr1	25038937	25039119	183	+	0.427586207	1	0.729166667	374	12743	731	0.371657754	1	0.857142857	5	6	x
Exon	chr1	25106336	25106495	160	-	0.655172414	7	0.535714286	374	11822	4592	0.564171123	9	0.661375661	2	6	long
Exon	chr1	25126651	25126808	158	-	0.620689655	12	0.203472222	374	1856	8229	0.505347594	4	0.326488095	4	6	x
Exon	chr1	25444227	25444379	153	-	0.448275862	2	0.788068182	374	1142	1516	0.336898396	3	0.766666667	3	5	x
Exon	chr1	25483650	25483837	188	+	0.593103448	5	0.529383394	374	11877	5881	0.441176471	5	0.439857375	2	10	long
Exon	chr1	25489718	25489869	152	+	0.524137931	2	0.541666667	374	5881	10154	0.473262032	3	0.77037037	3	10	long
Exon	chr1	25500597	25500764	168	+	0.524137931	3	0.85515873	374	426	1635	0.56684492	6	0.639814815	5	10	x
Exon	chr1	25589826	25589993	168	-	0.517241379	0	0	374	1078	1635	0.569518717	6	0.7246337	6	10	x
Exon	chr1	25601673	25601824	152	-	0.551724138	4	0.65625	374	5936	10454	0.486631016	4	0.748274642	8	10	long
Exon	chr1	25607760	25607947	188	-	0.593103448	4	0.8625	374	11769	5936	0.443850267	4	0.78125	9	10	long
Exon	chr1	25655730	25655909	180	+	0.455172414	3	0.678360991	374	2270	1559	0.347593583	0	0	5	11	x
Exon	chr1	25657468	25657970	503	+	0.427586207	2	0.73452381	374	1559	25223	0.355614973	3	0.883525734	6	11	x
Exon	chr1	25683193	25683352	160	+	0.551724138	7	0.675	374	25223	1338	0.465240642	3	0.866666667	7	11	x
Exon	chr1	25684690	25684873	184	+	0.427586207	2	0.203125	374	1338	3377	0.385026738	2	0.541666667	8	11	x
Exon	chr1	25690487	25690662	176	+	0.510344828	6	0.810846561	374	2116	6679	0.406417112	2	0.62202381	10	11	x
Exon	chr1	25977182	25977402	221	+	0.593103448	10	0.687916667	374	6332	2615	0.56684492	5	0.715641026	9	12	x
Exon	chr1	25980017	25980190	174	+	0.620689655	4	0.830902778	374	2615	1472	0.612299465	5	0.875	10	12	x
Exon	chr1	26007657	26007867	211	+	0.64137931	10	0.65	374	3304	236	0.676470588	12	0.790277778	5	13	x
Exon	chr1	26010768	26010957	190	+	0.648275862	5	0.766666667	374	155	807	0.63368984	7	0.637329932	9	13	short
Exon	chr1	26025692	26025904	213	+	0.579310345	6	0.839285714	374	203	2682	0.532085561	2	0.833333333	5	7	x
Exon	chr1	26028586	26028908	323	+	0.448275862	3	0.789927536	374	2682	2090	0.467914439	1	0.9	6	7	x
Exon	chr1	26100568	26100760	193	-	0.482758621	5	0.7575581	374	1958	15621	0.435828877	4	0.354166667	2	5	x
Exon	chr1	26102718	26102891	174	-	0.489655172	3	0.765247715	374	850	1958	0.328877005	1	0.7	3	5	x
Exon	chr1	26171635	26171790	156	-	0.496551724	2	0.677083333	374	1767	10474	0.465240642	2	0.691666667	2	11	x
Exon	chr1	26173557	26173728	172	-	0.489655172	4	0.691666667	374	2031	1767	0.481283422	4	0.820833333	3	11	x
Exon	chr1	26188525	26188679	155	-	0.586206897	6	0.651388889	374	1125	1120	0.467914439	1	1	9	11	x
Exon	chr1	26232773	26232934	162	+	0.572413793	5	0.7	374	380	979	0.564171123	6	0.577777778	9	11	short
Exon	chr1	26233913	26234082	170	+	0.6	1	0	374	979	160	0.620320856	12	0.177579365	10	11	short
Exon	chr1	26241626	26241786	161	-	0.55862069	3	0.666666667	374	689	743	0.532085561	4	0.7	4	8	short
Exon	chr1	26242475	26242629	155	-	0.593103448	7	0.6	374	746	689	0.577540107	5	0.716666667	5	8	short
Exon	chr1	26244074	26244295	222	-	0.606896552	5	0.613769841	374	629	552	0.481283422	8	0.683901515	7	8	short
Exon	chr1	26257467	26257701	235	-	0.524137931	2	0.682142857	374	1642	739	0.459893048	2	0.697916667	5	9	x
Exon	chr1	26260243	26260412	170	-	0.551724138	4	0.660416667	374	4933	804	0.57486631	3	0.513888889	7	9	x
Exon	chr1	26265345	26265518	174	-	0.606896552	6	0.729166667	374	895	4933	0.580213904	7	0.541745754	8	9	x
Exon	chr1	26311537	26311728	192	+	0.544827586	5	0	374	544	1641	0.529411765	19	0.018859649	2	4	x
Exon	chr1	26313369	26313671	303	+	0.475862069	5	0.80854798	374	1641	7243	0.35026738	2	0.607371795	3	4	x
Exon	chr1	26379530	26379688	159	+	0.634482759	4	0.508333333	374	2872	104	0.556149733	1	0.5	2	21	x
Exon	chr1	26379792	26379974	183	+	0.565517241	1	0.619047619	374	104	960	0.609625668	8	0.614583333	3	21	short
Exon	chr1	26384091	26384264	174	+	0.724137931	16	0.721354167	374	401	1981	0.457219251	2	0.833333333	14	21	x
Exon	chr1	26387849	26388031	183	+	0.627586207	9	0.856481481	374	74	325	0.647058824	6	0.608333333	20	21	short
Exon	chr1	26398961	26399136	176	+	0.496551724	3	0.872474747	374	1464	771	0.518716578	1	0.416666667	7	10	x
Exon	chr1	26399907	26400119	213	+	0.537931034	5	0.573809524	374	771	312	0.590909091	7	0.620238095	8	10	short
Exon	chr1	26400431	26400597	167	+	0.55862069	10	0.680087413	374	312	969	0.542780749	8	0.430654762	9	10	short
Exon	chr1	26443243	26443396	154	+	0.551724138	7	0.784070295	374	4327	10852	0.35828877	3	0.457407407	3	14	long
Exon	chr1	26454248	26454943	696	+	0.489655172	4	0.54481456	374	10852	1731	0.395721925	2	0.74047619	4	14	x
Exon	chr1	26458694	26458880	187	+	0.455172414	4	0.599237915	374	1356	8680	0.419786096	2	0.638621795	7	14	x
Exon	chr1	26467560	26467713	154	+	0.475862069	4	0.721969697	374	8680	824	0.497326203	1	0.791666667	8	14	x
Exon	chr1	26468537	26468692	156	+	0.503448276	1	0.5	374	824	1399	0.403743316	4	0.668587662	9	14	x
Exon	chr1	26475612	26475838	227	+	0.565517241	1	0.214285714	374	1463	372	0.510695187	0	0	13	14	x
Exon	chr1	26479842	26480010	169	+	0.593103448	5	0.625	374	561	125	0.585561497	4	0.53422619	2	3	short
Exon	chr1	26484900	26485115	216	-	0.593103448	6	0.756944444	374	8167	281	0.577540107	6	0.62202381	7	16	x
Exon	chr1	26521241	26521401	161	-	0.620689655	5	0.59047619	374	1828	107	0.56684492	7	0.374907236	2	20	x
Exon	chr1	26523229	26523388	160	-	0.6	6	0.788888889	374	3898	1828	0.569518717	3	0.652777778	3	20	x
Exon	chr1	26563609	26564304	696	-	0.496551724	3	0.556481481	374	2366	1377	0.564171123	7	0.538435374	3	6	x
Exon	chr1	26566670	26566875	206	-	0.627586207	2	0.275	374	660	2366	0.556149733	4	0.613636364	4	6	x
Exon	chr1	26624380	26624565	186	+	0.517241379	3	0.802777778	374	13720	754	0.43315508	3	0.76729798	3	4	x
Exon	chr1	26760582	26760741	160	+	0.537931034	3	0.508333333	374	370	9785	0.561497326	4	0.755208333	17	22	x
Exon	chr1	26770526	26770688	163	+	0.572413793	6	0.777777778	374	9785	238	0.582887701	5	0.553214286	18	22	x
Exon	chr1	26928728	26928941	214	+	0.6	8	0.630208333	374	32110	1288	0.401069519	2	0.818910256	2	20	x
Exon	chr1	26930229	26930682	454	+	0.572413793	3	0.627380952	374	1288	1071	0.454545455	2	0.614484127	3	20	x
Exon	chr1	26959933	26960174	242	+	0.586206897	4	0.677083333	374	28063	287	0.409090909	2	0.548611111	5	20	x
Exon	chr1	26961229	26961397	169	+	0.613793103	3	0.883333333	374	678	653	0.435828877	2	0.714285714	7	20	short
Exon	chr1	26962050	26962363	314	+	0.55862069	2	0.705357143	374	653	2935	0.417112299	2	0.793939394	8	20	x
Exon	chr1	26966867	26967077	211	+	0.489655172	1	0.291666667	374	1223	3119	0.478609626	3	0.75	11	20	x
Exon	chr1	26970196	26970404	209	+	0.531034483	1	0.716666667	374	3119	1173	0.502673797	4	0.8	12	20	x
Exon	chr1	26971889	26972065	177	+	0.468965517	2	0.730555556	374	179	358	0.494652406	2	0.894444444	14	20	short
Exon	chr1	26972423	26972574	152	+	0.613793103	6	0.75	374	358	83	0.516042781	6	0.663690476	15	20	short
Exon	chr1	26973406	26974298	893	+	0.572413793	5	0.411111111	374	430	356	0.427807487	1	0.875	18	20	short
Exon	chr1	26993190	26994312	1123	+	0.572413793	3	0.944940476	374	3219	2328	0.427807487	2	0.682738095	3	4	x
Exon	chr1	27031524	27031685	162	+	0.6	6	0.642361111	374	5307	16000	0.532085561	6	0.643055556	2	8	long
Exon	chr1	27047685	27047835	151	+	0.586206897	7	0.926190476	374	16000	1543	0.596256684	3	0.762037037	3	8	x
Exon	chr1	27085050	27085211	162	-	0.503448276	1	0.875	374	2835	1682	0.473262032	7	0.840861345	3	5	x
Exon	chr1	27088046	27088203	158	-	0.524137931	3	0.418650794	374	560	2835	0.497326203	3	0.77473545	4	5	x
Exon	chr1	27093313	27093488	176	-	0.6	6	0.492063492	374	2890	787	0.542780749	8	0.697916667	5	7	x
Exon	chr1	27096378	27096803	426	-	0.55862069	1	0.9	374	2266	2890	0.459893048	3	0.633333333	6	7	x
Exon	chr1	27140534	27140738	205	+	0.55862069	3	0.861111111	374	17290	92	0.553475936	2	0.845238095	3	9	x
Exon	chr1	27141948	27142143	196	+	0.572413793	6	0.295634921	374	94	2324	0.518716578	4	0.654202742	6	9	x
Exon	chr1	27150419	27151490	1072	-	0.668965517	4	0.8125	374	7937	585	0.580213904	1	0.708333333	3	4	x
Exon	chr1	27301462	27301636	175	-	0.565517241	7	0.523809524	374	114	254	0.647058824	10	0.754166667	5	12	short
Exon	chr1	27304962	27305165	204	-	0.524137931	4	0.979166667	374	1560	2572	0.548128342	8	0.698883929	8	12	x
Exon	chr1	27306725	27306943	219	-	0.606896552	6	0.682539683	374	1661	1560	0.604278075	9	0.714057239	9	12	x
Exon	chr1	27308604	27308855	252	-	0.537931034	7	0.743367347	374	4048	1661	0.636363636	9	0.792416226	10	12	x
Exon	chr1	27312903	27313364	462	-	0.551724138	5	0.635	374	39696	4048	0.556149733	10	0.661345599	11	12	long
Exon	chr1	27486751	27486939	189	+	0.620689655	9	0.760185185	374	4224	4353	0.558823529	5	0.780952381	6	16	long
Exon	chr1	27491292	27491475	184	+	0.55862069	5	0.781666667	374	4353	1624	0.5	3	0.837301587	7	16	x
Exon	chr1	27497015	27497189	175	+	0.55862069	3	0.655555556	374	781	3114	0.540106952	0	0	12	16	x
Exon	chr1	27500303	27500539	237	+	0.565517241	3	0.833333333	374	3114	2159	0.556149733	2	0.40625	13	16	x
Exon	chr1	27502698	27502873	176	+	0.6	10	0.675833333	374	2159	1205	0.502673797	2	0.631944444	14	16	x
Exon	chr1	27504078	27504271	194	+	0.586206897	6	0.775	374	1205	992	0.577540107	4	0.590873016	15	16	x
Exon	chr1	27530062	27530215	154	+	0.579310345	2	0.9125	374	180	932	0.604278075	7	0.68962585	3	8	short
Exon	chr1	27544374	27544603	230	+	0.696551724	7	0.886904762	374	3146	1895	0.588235294	5	0.658333333	2	15	x
Exon	chr1	27546498	27546647	150	+	0.620689655	7	0.815986395	374	1895	238	0.598930481	7	0.603741497	3	15	x
Exon	chr1	27552360	27552566	207	+	0.696551724	8	0.927083333	374	1727	224	0.585561497	2	0.755952381	14	15	x
Exon	chr1	27555667	27555827	161	-	0.634482759	5	0.507142857	374	259	89	0.660427807	23	0.569056246	5	29	short
Exon	chr1	27556477	27556654	178	-	0.662068966	8	0.111607143	374	134	285	0.625668449	17	0.028711485	7	29	short
Exon	chr1	27556788	27556954	167	-	0.675862069	9	0.134259259	374	304	134	0.588235294	14	0.216720779	8	29	short
Exon	chr1	27557496	27557689	194	-	0.648275862	7	0.697619048	374	97	99	0.631016043	7	0.723639456	10	29	short
Exon	chr1	27557786	27557944	159	-	0.6	5	0.933333333	374	550	97	0.580213904	9	0.70997151	11	29	short
Exon	chr1	27560782	27560945	164	-	0.613793103	3	0.527777778	374	223	77	0.596256684	6	0.626984127	20	29	short
Exon	chr1	27561168	27561328	161	-	0.572413793	3	0.875	374	390	223	0.553475936	5	0.510984848	21	29	short
Exon	chr1	27561928	27562099	172	-	0.634482759	7	0.920408163	374	420	97	0.57486631	5	0.730714286	23	29	short
Exon	chr1	27562994	27563163	170	-	0.64137931	12	0.736111111	374	118	368	0.612299465	5	0.745714286	25	29	short
Exon	chr1	27563281	27563472	192	-	0.668965517	6	0.751388889	374	266	118	0.620320856	10	0.713194444	26	29	short
Exon	chr1	27581576	27581744	169	-	0.655172414	8	0.557291667	374	484	100	0.620320856	6	0.599206349	4	5	short
Exon	chr1	27608772	27609287	516	-	0.579310345	5	0.771428571	374	2365	1345	0.462566845	2	0.666666667	2	9	x
Exon	chr1	27611652	27611808	157	-	0.517241379	3	0.719444444	374	2105	2365	0.368983957	2	0.958333333	3	9	x
Exon	chr1	27617356	27617510	155	-	0.455172414	1	0.5	374	531	2173	0.449197861	7	0.430467945	6	9	x
Exon	chr1	27627857	27628030	174	-	0.524137931	7	0.439316636	374	61053	9681	0.419786096	4	0.245833333	8	9	long
Exon	chr1	27752171	27752388	218	-	0.606896552	5	0.686428571	374	5014	144	0.505347594	7	0.538095238	4	7	x
Exon	chr1	27757402	27757628	227	-	0.579310345	2	0.720238095	374	175	5014	0.601604278	3	0.65491453	5	7	x
Exon	chr1	27757803	27757981	179	-	0.620689655	3	0.730311355	374	44513	175	0.513368984	3	0.612301587	6	7	x
Exon	chr1	27813527	27813681	155	-	0.586206897	9	0.674074074	374	266	1079	0.598930481	9	0.597222222	3	13	x
Exon	chr1	27815954	27816104	151	-	0.551724138	6	0.66010101	374	186	1012	0.606951872	6	0.640277778	7	13	x
Exon	chr1	27822788	27823027	240	-	0.572413793	2	0.358333333	374	1159	546	0.577540107	9	0.411706349	11	13	x
Exon	chr1	27933128	27933281	154	+	0.413793103	1	0.9	374	1373	10470	0.379679144	8	0.73838633	5	10	x
Exon	chr1	27943751	27943909	159	+	0.510344828	3	0.717261905	374	10470	4256	0.411764706	2	0.583333333	6	10	long
Exon	chr1	28037796	28037950	155	+	0.406896552	1	0.763888889	374	5882	2161	0.326203209	1	0.811111111	3	7	x
Exon	chr1	28040111	28040332	222	+	0.517241379	4	0.872767857	374	2161	1951	0.427807487	3	0.707051282	4	7	x
Exon	chr1	28078741	28079152	412	+	0.6	1	1	374	2915	1916	0.569518717	3	0.583333333	3	6	x
Exon	chr1	28081068	28082141	1074	+	0.64137931	7	0.475	374	1916	2251	0.489304813	6	0.807913614	4	6	x
Exon	chr1	28084392	28084549	158	+	0.572413793	5	0.663333333	374	2251	415	0.518716578	3	0.578373016	5	6	x
Exon	chr1	28144329	28144543	215	+	0.537931034	1	1	374	9987	3619	0.550802139	5	0.697539683	2	8	long
Exon	chr1	28153451	28153624	174	+	0.593103448	5	0.913333333	374	995	1157	0.572192513	6	0.800412088	5	8	x
Exon	chr1	28154781	28154962	182	+	0.55862069	10	0.755357143	374	1157	84	0.553475936	6	0.787374687	6	8	x
Exon	chr1	28162594	28162791	198	+	0.634482759	6	0.833333333	374	3134	2809	0.505347594	4	0.695535714	2	3	x
Exon	chr1	28192497	28192658	162	-	0.475862069	3	0.311309524	374	3759	3588	0.347593583	1	0.422619048	5	18	long
Exon	chr1	28212208	28212392	185	-	0.537931034	2	0.80952381	374	3859	2024	0.374331551	2	0.754166667	10	18	x
Exon	chr1	28470771	28470969	199	+	0.648275862	6	0.604166667	374	2425	412	0.401069519	2	0.763528139	3	10	x
Exon	chr1	28471381	28471564	184	+	0.579310345	7	0.551190476	374	412	114	0.604278075	5	0.666666667	4	10	short
Exon	chr1	28471678	28471891	214	+	0.64137931	4	0.575	374	114	564	0.564171123	11	0.691522367	5	10	short
Exon	chr1	28472455	28472606	152	+	0.655172414	8	0.71875	374	564	531	0.57486631	6	0.827083333	6	10	short
Exon	chr1	28473922	28474113	192	+	0.572413793	5	0.879761905	374	666	4081	0.43315508	2	0.723800505	8	10	x
Exon	chr1	28658182	28658356	175	+	0.475862069	0	0	374	51621	953	0.36631016	2	0.525	3	14	x
Exon	chr1	28664782	28664947	166	+	0.468965517	2	0.586688312	374	5392	532	0.411764706	4	0.69890873	5	14	x
Exon	chr1	28665479	28665866	388	+	0.510344828	0	0	374	532	6786	0.379679144	2	0.854166667	6	14	x
Exon	chr1	28672652	28673250	599	+	0.482758621	3	0.827777778	374	6786	1955	0.401069519	4	0.771875	7	14	x
Exon	chr1	28675205	28675390	186	+	0.455172414	3	0.702083333	374	1955	4159	0.438502674	1	0.716666667	8	14	x
Exon	chr1	28679549	28679703	155	+	0.468965517	2	0.85625	374	4159	8565	0.43315508	5	0.676666667	9	14	long
Exon	chr1	28730901	28731089	189	+	0.620689655	5	0.758684211	374	1863	180	0.524064171	6	0.728505291	6	13	x
Exon	chr1	28731269	28731449	181	+	0.593103448	4	0.678869048	374	180	2699	0.558823529	6	0.846527778	7	13	x
Exon	chr1	28734969	28735125	157	+	0.586206897	6	0.618055556	374	490	235	0.497326203	7	0.772137188	10	13	short
Exon	chr1	28735845	28735998	154	+	0.613793103	3	0.63968254	374	365	932	0.516042781	4	0.689285714	12	13	short
Exon	chr1	28770274	28770437	164	+	0.475862069	1	0.788888889	374	3762	528	0.467914439	7	0.820006184	8	10	x
Exon	chr1	28821012	28821264	253	-	0.489655172	2	0.792857143	374	20489	3883	0.401069519	2	0.584722222	5	6	long
Exon	chr1	28882684	28882839	156	+	0.475862069	0	0	374	14746	6363	0.422459893	6	0.6625	2	10	long
Exon	chr1	28896025	28896183	159	+	0.489655172	2	0.65625	374	3881	5353	0.368983957	1	0.285714286	6	10	long
Exon	chr1	28941501	28943085	1585	+	0.413793103	1	0.5	374	4064	24942	0.414438503	7	0.812044818	5	6	long
Exon	chr1	29058052	29058402	351	+	0.565517241	6	0.484935897	374	46343	3438	0.516042781	1	0.833333333	2	3	long
Exon	chr1	29186529	29187004	476	+	0.44137931	2	0.634332579	374	100220	5424	0.414438503	5	0.557380952	2	21	long
Exon	chr1	29192428	29192641	214	+	0.406896552	0	0	374	5424	3672	0.336898396	2	0.3875	3	21	long
Exon	chr1	29217322	29217541	220	+	0.434482759	3	0.785470085	374	2456	11957	0.363636364	3	0.799007937	7	21	x
Exon	chr1	29232191	29232344	154	+	0.44137931	3	0.818915344	374	2605	2580	0.347593583	1	0.595833333	9	21	x
Exon	chr1	29238352	29238525	174	+	0.510344828	9	0.800925926	374	3330	13677	0.342245989	1	0.65	11	21	long
Exon	chr1	29252202	29252411	210	+	0.55862069	5	0.752222222	374	13677	5276	0.368983957	3	0.848412698	12	21	long
Exon	chr1	29264080	29264257	178	+	0.427586207	2	0.96875	374	4497	32648	0.339572193	1	0.666666667	16	21	long
Exon	chr1	29353794	29354009	216	-	0.475862069	6	0.767857143	374	4463	4503	0.328877005	1	0.888888889	3	6	long
Exon	chr1	29457603	29457875	273	+	0.579310345	3	0.321428571	374	3098	484	0.577540107	2	0.583333333	3	31	x
Exon	chr1	29474546	29474855	310	+	0.613793103	4	0.709077381	374	14544	3255	0.441176471	3	0.805555556	8	31	long
Exon	chr1	29478554	29478756	203	+	0.6	10	0.838333333	374	334	381	0.564171123	3	0.9	10	31	short
Exon	chr1	29481774	29482048	275	+	0.613793103	5	0.794047619	374	2534	990	0.612299465	6	0.625793651	12	31	x
Exon	chr1	29490967	29491125	159	+	0.613793103	7	0.357142857	374	6999	11828	0.56684492	2	0.541666667	15	31	long
Exon	chr1	29502953	29503144	192	+	0.662068966	10	0.565833333	374	11828	728	0.577540107	6	0.545093795	16	31	x
Exon	chr1	29511650	29511805	156	+	0.662068966	10	0.554166667	374	792	2665	0.50802139	2	0.679166667	23	31	x
Exon	chr1	29515100	29515250	151	+	0.524137931	2	0.928571429	374	494	1596	0.545454545	3	0.696759259	25	31	x
Exon	chr1	29516846	29517020	175	+	0.634482759	11	0.759090909	374	1596	2763	0.588235294	3	0.721560847	26	31	x
Exon	chr1	29522735	29522887	153	+	0.627586207	6	0.604166667	374	140	1402	0.625668449	6	0.66031746	29	31	x
Exon	chr1	30960590	30960743	154	-	0.503448276	2	0.85	374	599	829	0.550802139	4	0.59375	3	8	short
Exon	chr1	30961342	30961759	418	-	0.565517241	3	0.855555556	374	464	599	0.49197861	4	0.606413399	4	8	short
Exon	chr1	30971168	30971485	318	+	0.55862069	7	0.627210884	374	4012	191	0.473262032	6	0.75297619	3	4	x
Exon	chr1	31119730	31120022	293	-	0.620689655	6	0.753968254	374	1963	919	0.561497326	1	0.392857143	2	5	x
Exon	chr1	31121985	31122599	615	-	0.655172414	4	0.38125	374	1457	1963	0.572192513	4	0.401710558	3	5	x
Exon	chr1	31182076	31182269	194	-	0.551724138	11	0.764393939	374	4315	3300	0.510695187	3	0.835714286	2	22	long
Exon	chr1	31199147	31199415	269	-	0.524137931	5	0.842698413	374	10692	1350	0.377005348	6	0.711324786	8	22	x
Exon	chr1	31210107	31210344	238	-	0.531034483	2	0.720238095	374	1071	10692	0.42513369	4	0.799305556	9	22	x
Exon	chr1	31211415	31211712	298	-	0.572413793	6	0.805555556	374	888	1071	0.363636364	1	0.65	10	22	x
Exon	chr1	31220084	31220236	153	-	0.565517241	2	1	374	5259	6158	0.310160428	3	0.797222222	13	22	long
Exon	chr1	31237823	31238094	272	-	0.489655172	1	0.625	374	2393	10984	0.449197861	2	0.479166667	16	22	x
Exon	chr1	31240487	31240654	168	-	0.44137931	3	0.635486443	374	10632	2393	0.382352941	5	0.730699023	17	22	x
Exon	chr1	31251286	31251465	180	-	0.489655172	3	0.625	374	962	10632	0.393048128	1	0.919871795	18	22	x
Exon	chr1	31304637	31305011	375	-	0.482758621	3	0.451190476	374	6038	30339	0.315508021	1	0.55	21	22	long
Exon	chr1	31429250	31429448	199	-	0.593103448	3	0.111111111	374	1232	1226	0.540106952	5	0.561666667	4	7	x
Exon	chr1	31534687	31534853	167	-	0.496551724	2	0.238888889	374	2493	7757	0.377005348	2	0.665873016	7	10	x
Exon	chr1	31614818	31614991	174	-	0.489655172	2	0.85625	374	3384	1890	0.438502674	1	0.864285714	3	4	x
Exon	chr1	31669126	31669288	163	+	0.648275862	8	0.052083333	374	7785	828	0.612299465	10	0.134166667	3	11	x
Exon	chr1	31670116	31670307	192	+	0.655172414	6	0.433333333	374	828	456	0.620320856	6	0.554861111	4	11	short
Exon	chr1	31672087	31672257	171	+	0.551724138	7	0.5	374	740	2154	0.596256684	5	0.411666667	7	11	x
Exon	chr1	31678400	31678619	220	+	0.593103448	6	0.675	374	3428	878	0.564171123	7	0.830952381	10	11	x
Exon	chr1	31815321	31815646	326	+	0.662068966	8	0.71875	374	538	1745	0.572192513	3	0.247222222	2	12	x
Exon	chr1	31823073	31823224	152	+	0.634482759	10	0.381666667	374	84	114	0.625668449	10	0.455357143	7	12	short
Exon	chr1	31823338	31823528	191	+	0.593103448	7	0.583333333	374	114	99	0.606951872	11	0.321969697	8	12	short
Exon	chr1	31857238	31857579	342	+	0.593103448	5	0.562121212	374	234	140	0.556149733	8	0.692522321	3	9	short
Exon	chr1	31857719	31857898	180	+	0.593103448	3	0.633333333	374	140	1132	0.598930481	10	0.698333333	4	9	x
Exon	chr1	31859030	31859274	245	+	0.586206897	6	0.894444444	374	1132	390	0.561497326	5	0.75	5	9	x
Exon	chr1	31861710	31861937	228	+	0.634482759	5	0.833333333	374	1930	1247	0.50802139	5	0.8775	7	9	x
Exon	chr1	31871346	31871502	157	-	0.524137931	2	0.333333333	374	1907	520	0.5	2	0.708333333	3	5	x
Exon	chr1	31873409	31873710	302	-	0.64137931	3	0.697222222	374	9318	1907	0.475935829	4	0.608333333	4	5	x
Exon	chr1	31892054	31892231	178	-	0.627586207	4	0.5625	374	748	190	0.521390374	4	0.766369048	3	71	short
Exon	chr1	31893501	31893690	190	-	0.682758621	3	0.791666667	374	897	455	0.537433155	3	0.566919192	5	71	short
Exon	chr1	31936093	31936360	268	-	0.620689655	4	0.625	374	310	605	0.529411765	4	0.561458333	66	71	short
Exon	chr1	31968987	31969607	621	-	0.64137931	9	0.67771164	374	695	2166	0.550802139	5	0.730555556	5	33	x
Exon	chr1	31971159	31971331	173	-	0.620689655	7	0.664115646	374	2039	359	0.63368984	9	0.742063492	8	33	x
Exon	chr1	31974760	31974911	152	-	0.613793103	8	0.671428571	374	705	182	0.695187166	12	0.211805556	13	33	short
Exon	chr1	31977495	31977823	329	-	0.620689655	9	0.27962963	374	290	370	0.553475936	3	0.68015873	19	33	short
Exon	chr1	31978534	31978729	196	-	0.627586207	6	0.913888889	374	831	168	0.593582888	6	0.431908369	22	33	short
Exon	chr1	31979987	31980155	169	-	0.634482759	8	0.690625	374	85	74	0.628342246	12	0.690972222	25	33	short
Exon	chr1	31980240	31980405	166	-	0.675862069	6	0.534722222	374	620	85	0.628342246	7	0.642857143	26	33	short
Exon	chr1	31982380	31982545	166	-	0.696551724	8	0.753125	374	290	1190	0.606951872	6	0.625	28	33	x
Exon	chr1	32030402	32030589	188	-	0.682758621	4	0.354166667	374	276	923	0.542780749	4	0.683035714	2	16	short
Exon	chr1	32031465	32031616	152	-	0.648275862	4	0.849007937	374	318	510	0.564171123	2	1	4	16	short
Exon	chr1	32031934	32032085	152	-	0.572413793	5	0.748333333	374	226	318	0.612299465	3	0.797222222	5	16	short
Exon	chr1	32036629	32036789	161	-	0.620689655	4	0.78125	374	799	118	0.609625668	9	0.433333333	9	16	short
Exon	chr1	32038628	32038805	178	-	0.675862069	2	0.583333333	374	1046	299	0.542780749	9	0.778042328	13	16	x
Exon	chr1	32052138	32053560	1423	-	0.634482759	3	0.834722222	374	588	12245	0.532085561	4	0.732638889	15	16	x
Exon	chr1	32157157	32157846	690	-	0.448275862	4	0.672166896	374	18328	2982	0.363636364	4	0.835416667	5	6	x
Exon	chr1	32276022	32276224	203	+	0.586206897	5	0.770634921	374	791	515	0.403743316	2	0.85	6	9	short
Exon	chr1	32313790	32314010	221	+	0.55862069	1	0.523809524	374	525	940	0.467914439	3	0.655840456	3	9	short
Exon	chr1	32315351	32315506	156	+	0.586206897	5	0.71452381	374	317	14356	0.548128342	5	0.715	5	9	x
Exon	chr1	32329862	32330199	338	+	0.544827586	7	0.702380952	374	14356	2772	0.532085561	4	0.695684524	6	9	x
Exon	chr1	32332971	32333159	189	+	0.593103448	6	0.868055556	374	2772	5470	0.494652406	2	0.875	7	9	x
Exon	chr1	32400548	32400712	165	+	0.551724138	5	0.803333333	374	314	710	0.483957219	9	0.5579806	9	14	short
Exon	chr1	32408069	32408248	180	+	0.531034483	3	0.9	374	2585	646	0.494652406	8	0.614955357	13	14	x
Exon	chr1	32418501	32418702	202	+	0.593103448	7	0.035714286	374	537	727	0.64171123	26	0.042582418	2	11	short
Exon	chr1	32419429	32419765	337	+	0.593103448	8	0.799231151	374	727	2947	0.449197861	6	0.669642857	3	11	x
Exon	chr1	32426141	32426312	172	+	0.586206897	6	0.638095238	374	3337	1930	0.5	4	0.79047619	5	11	x
Exon	chr1	32428242	32428437	196	+	0.593103448	7	0.690277778	374	1930	2061	0.521390374	3	0.837301587	6	11	x
Exon	chr1	32440100	32440287	188	+	0.620689655	4	0.577083333	374	1203	1779	0.553475936	3	0.333333333	2	6	x
Exon	chr1	32442066	32442233	168	+	0.613793103	4	0.60625	374	1779	140	0.558823529	6	0.808730159	3	6	x
Exon	chr1	32442373	32442567	195	+	0.586206897	4	0.7625	374	140	218	0.598930481	3	0.791666667	4	6	short
Exon	chr1	32444696	32444949	254	+	0.517241379	1	0.517857143	374	211	240	0.564171123	3	0.762962963	3	5	short
Exon	chr1	32464358	32464508	151	+	0.544827586	6	0.854166667	374	1695	82	0.478609626	2	0.837301587	5	11	x
Exon	chr1	32473139	32473398	260	-	0.565517241	2	0.541666667	374	4084	137	0.50802139	6	0.765277778	4	7	x
Exon	chr1	32514524	32514677	154	+	0.668965517	6	0.722222222	374	273	117	0.625668449	13	0.647435897	8	13	short
Exon	chr1	32514794	32514974	181	+	0.6	8	0.690625	374	117	2884	0.64171123	14	0.788690476	9	13	x
Exon	chr1	32518028	32518182	155	+	0.510344828	5	0.861666667	374	93	84	0.556149733	6	0.874702381	11	13	short
Exon	chr1	32570277	32570430	154	+	0.489655172	3	0.805555556	374	283	458	0.564171123	6	0.636904762	12	14	short
Exon	chr1	32614449	32614929	481	-	0.475862069	2	1	374	1228	7711	0.475935829	4	0.784027778	3	11	x
Exon	chr1	32622017	32622236	220	-	0.593103448	7	0.55952381	374	2730	2561	0.481283422	4	0.583333333	8	11	x
Exon	chr1	32708771	32709803	1033	+	0.524137931	1	1	374	5478	9275	0.449197861	7	0.835714286	2	4	long
Exon	chr1	32719078	32719257	180	+	0.593103448	6	0.708333333	374	9275	4031	0.473262032	6	0.626388889	3	4	long
Exon	chr1	32831118	32831942	825	+	0.475862069	3	0.911616162	374	39390	1299	0.446524064	3	0.808333333	3	5	x
Exon	chr1	32833241	32833411	171	+	0.496551724	6	0.785846561	374	1299	4863	0.363636364	4	0.788268717	4	5	x
Exon	chr1	32906412	32906586	175	+	0.344827586	1	0.373626374	374	10652	340	0.331550802	1	0.575	4	12	x
Exon	chr1	32907159	32907320	162	+	0.468965517	2	0.697222222	374	117	98	0.398395722	2	0.661904762	6	12	short
Exon	chr1	32933052	32934232	1181	-	0.482758621	2	0.279166667	374	6563	10482	0.497326203	4	0.679166667	4	5	long
Exon	chr1	33005974	33006145	172	+	0.634482759	2	0.866666667	374	25597	104	0.561497326	2	0.399305556	2	7	x
Exon	chr1	33018272	33018466	195	-	0.55862069	4	0.923611111	374	769	561	0.5	5	0.774786325	3	13	short
Exon	chr1	33048778	33048954	177	-	0.503448276	3	0.821212121	374	144	3979	0.441176471	1	0.928571429	11	13	x
Exon	chr1	33064285	33065118	834	+	0.468965517	2	0.964285714	374	668	1062	0.35026738	1	0.821428571	3	7	x
Exon	chr1	33106377	33106576	200	-	0.613793103	6	0.672222222	374	493	347	0.532085561	6	0.837037037	4	6	short
Exon	chr1	33127065	33127464	400	+	0.613793103	9	0.784259259	374	2362	4247	0.540106952	2	0.666666667	2	4	x
Exon	chr1	33133742	33133931	190	-	0.593103448	6	0.791666667	374	166	115	0.665775401	14	0.781462585	3	6	short
Exon	chr1	33136313	33136507	195	-	0.613793103	6	0.638888889	374	2903	2156	0.532085561	2	0.125	5	6	x
Exon	chr1	33180439	33180647	209	-	0.55862069	2	0.715277778	374	1559	3723	0.355614973	3	0.852380952	3	9	x
Exon	chr1	33184589	33184752	164	-	0.496551724	2	0.881944444	374	1657	773	0.385026738	1	0.817460317	6	9	x
Exon	chr1	33187756	33187962	207	-	0.524137931	3	0.680555556	374	14276	1202	0.323529412	0	0	8	9	x
Exon	chr1	33251394	33251590	197	-	0.551724138	9	0.596380471	374	1119	2373	0.451871658	1	0.8	2	8	x
Exon	chr1	33320365	33320542	178	+	0.613793103	5	0.566666667	374	365	1599	0.588235294	13	0.293864469	4	12	x
Exon	chr1	33322141	33322315	175	+	0.565517241	2	0.625	374	1599	7922	0.582887701	5	0.77	5	12	x
Exon	chr1	33330237	33330410	174	+	0.517241379	1	1	374	7922	1059	0.601604278	1	0.9	6	12	x
Exon	chr1	33332735	33332901	167	+	0.572413793	5	0.566666667	374	1131	1993	0.556149733	5	0.575	8	12	x
Exon	chr1	33334894	33335057	164	+	0.565517241	3	0.794444444	374	1993	1197	0.497326203	2	0.760416667	9	12	x
Exon	chr1	33356089	33356304	216	+	0.648275862	5	0.488333333	374	19722	1927	0.532085561	4	0.5875	11	12	x
Exon	chr1	33519774	33519999	226	+	0.551724138	3	0.791666667	374	1129	13125	0.609625668	6	0.86875	6	9	x
Exon	chr1	33533334	33533493	160	+	0.627586207	8	0.676041667	374	131	3624	0.604278075	8	0.56875	8	9	x
Exon	chr1	33567057	33567334	278	-	0.544827586	5	0.88	374	924	3850	0.446524064	1	0.6875	2	14	x
Exon	chr1	33572277	33572480	204	-	0.579310345	6	0.773737374	374	20108	1685	0.435828877	5	0.909722222	6	14	x
Exon	chr1	33592588	33592754	167	-	0.606896552	4	0.487946429	374	274	20108	0.516042781	2	0.751190476	7	14	x
Exon	chr1	33593028	33593441	414	-	0.579310345	2	0.5	374	11862	274	0.521390374	6	0.716666667	8	14	x
Exon	chr1	33605303	33605616	314	-	0.682758621	6	0.910714286	374	1107	11862	0.505347594	4	0.309722222	9	14	x
Exon	chr1	33608608	33608773	166	-	0.613793103	2	0.561805556	374	431	1798	0.593582888	2	0.181818182	11	14	x
Exon	chr1	33610476	33610635	160	-	0.689655172	9	0.664285714	374	2918	1194	0.540106952	5	0.523992674	13	14	x
Exon	chr1	33717366	33717893	528	+	0.579310345	2	0.84375	374	6491	8758	0.449197861	2	0.672916667	2	8	long
Exon	chr1	33726651	33726838	188	+	0.531034483	1	1	374	8758	463	0.470588235	2	0.666666667	3	8	x
Exon	chr1	33729211	33729889	679	+	0.517241379	2	0.880882353	374	1422	1484	0.427807487	3	0.850925926	6	8	x
Exon	chr1	33731373	33731802	430	+	0.544827586	1	0.708333333	374	1484	602	0.443850267	1	0.766666667	7	8	x
Exon	chr1	33757651	33757864	214	-	0.6	7	0.670238095	374	134	2894	0.588235294	14	0.465306122	2	70	x
Exon	chr1	33763068	33763230	163	-	0.544827586	2	0.825	374	2152	1462	0.475935829	2	0.672619048	6	70	x
Exon	chr1	33771236	33771416	181	-	0.662068966	8	0.875	374	566	5791	0.518716578	6	0.519041607	8	70	x
Exon	chr1	33775622	33775796	175	-	0.620689655	5	0.683809524	374	2915	340	0.542780749	5	0.473333333	11	70	x
Exon	chr1	33778711	33778885	175	-	0.6	4	0.791666667	374	431	2915	0.518716578	3	0.471428571	12	70	x
Exon	chr1	33779316	33779496	181	-	0.524137931	3	0.723611111	374	1410	431	0.494652406	0	0	13	70	x
Exon	chr1	33780906	33781083	178	-	0.579310345	4	0.729166667	374	3140	1410	0.481283422	7	0.594557823	14	70	x
Exon	chr1	33784223	33784406	184	-	0.648275862	11	0.738636364	374	3957	3140	0.497326203	4	0.545833333	15	70	long
Exon	chr1	33788363	33788537	175	-	0.606896552	3	0.73452381	374	17242	3957	0.510695187	2	0.638257576	16	70	long
Exon	chr1	33805779	33805953	175	-	0.579310345	6	0.743055556	374	1607	17242	0.393048128	1	0.416666667	17	70	x
Exon	chr1	33807560	33807734	175	-	0.627586207	6	0.775859788	374	1984	1607	0.457219251	0	0	18	70	x
Exon	chr1	33809718	33809913	196	-	0.55862069	6	0.829563492	374	779	1984	0.459893048	0	0	19	70	x
Exon	chr1	33810692	33810878	187	-	0.572413793	2	0.541666667	374	4604	779	0.393048128	2	0.903846154	20	70	x
Exon	chr1	33815482	33815671	190	-	0.648275862	3	0.861111111	374	3268	4604	0.481283422	5	0.573357143	21	70	long
Exon	chr1	33821828	33822017	190	-	0.475862069	3	0.361111111	374	2673	2742	0.502673797	3	0.386111111	23	70	x
Exon	chr1	33840555	33840733	179	-	0.6	6	0.833333333	374	2735	1358	0.518716578	3	0.58234127	27	70	x
Exon	chr1	33843468	33843657	190	-	0.593103448	3	0.841269841	374	392	2735	0.510695187	4	0.666666667	28	70	x
Exon	chr1	33849227	33849437	211	-	0.537931034	7	0.566468254	374	3253	5052	0.550802139	4	0.827272727	30	70	long
Exon	chr1	33874546	33874741	196	-	0.627586207	8	0.770833333	374	10093	1029	0.545454545	7	0.626530612	41	70	x
Exon	chr1	33884834	33885022	189	-	0.544827586	7	0.476870748	374	5487	10093	0.585561497	4	0.791666667	42	70	long
Exon	chr1	33896132	33896324	193	-	0.586206897	6	0.683531746	374	4752	5484	0.534759358	4	0.661458333	44	70	long
Exon	chr1	33901076	33901279	204	-	0.551724138	6	0.70479798	374	29837	4752	0.548128342	4	0.732981602	45	70	long
Exon	chr1	33936939	33937131	193	-	0.565517241	4	0.616666667	374	1572	5696	0.505347594	2	0	47	70	x
Exon	chr1	33938703	33938860	158	-	0.468965517	2	0.65	374	8415	1572	0.411764706	3	0.728571429	48	70	x
Exon	chr1	33947275	33947445	171	-	0.510344828	2	0.789583333	374	5328	8415	0.42513369	3	0.590277778	49	70	long
Exon	chr1	33952773	33952962	190	-	0.682758621	10	0.758333333	374	1510	5328	0.540106952	9	0.619186012	50	70	x
Exon	chr1	33954472	33954688	217	-	0.482758621	2	0.683333333	374	7695	1510	0.457219251	1	0.674603175	51	70	x
Exon	chr1	33962703	33962892	190	-	0.544827586	3	0.677777778	374	644	203	0.526737968	5	0.669166667	53	70	short
Exon	chr1	33963536	33963724	189	-	0.551724138	10	0.76593254	374	1010	644	0.516042781	2	0.684981685	54	70	x
Exon	chr1	33977327	33977522	196	-	0.620689655	9	0.666666667	374	3945	12454	0.529411765	6	0.550126263	56	70	long
Exon	chr1	33981467	33981794	328	-	0.565517241	4	0.522916667	374	28962	3945	0.577540107	1	0.666666667	57	70	long
Exon	chr1	34010756	34010939	184	-	0.579310345	7	0.765873016	374	15848	28962	0.505347594	8	0.59375	58	70	long
Exon	chr1	34116357	34116538	182	+	0.510344828	3	0.611111111	374	2577	3812	0.502673797	2	0.125	5	8	x
Exon	chr1	34122757	34123002	246	+	0.468965517	1	0.5	374	2335	271	0.470588235	1	0.5	7	8	x
Exon	chr1	34156281	34156489	209	-	0.579310345	3	0.458333333	374	17458	71097	0.441176471	0	0	66	70	long
Exon	chr1	34173947	34174142	196	-	0.648275862	6	0.650694444	374	96639	17458	0.56684492	5	0.659761905	67	70	long
Exon	chr1	34327164	34327381	218	-	0.551724138	5	0.668095238	374	76553	56270	0.483957219	6	0.747664835	69	70	long
Exon	chr1	34435412	34436101	690	+	0.551724138	0	0	374	19115	2858	0.561497326	5	0.598611111	2	7	x
Exon	chr1	34438959	34439220	262	+	0.606896552	4	0.661742424	374	2858	1051	0.521390374	1	0.796296296	3	7	x
Exon	chr1	34440271	34440447	177	+	0.496551724	4	0.460119048	374	1051	5897	0.502673797	5	0.6225	4	7	x
Exon	chr1	34450397	34450594	198	+	0.55862069	3	0.563744589	374	3975	6279	0.577540107	2	0.590277778	6	7	long
Exon	chr1	35094743	35094927	185	-	0.44137931	3	0.854395604	374	2100	573	0.401069519	5	0.758333333	2	3	x
Exon	chr1	35138255	35138461	207	-	0.662068966	11	0.782467532	374	4003	326	0.585561497	5	0.498333333	9	10	x
Exon	chr1	35216118	35216272	155	-	0.551724138	1	1	374	593	528	0.505347594	4	0.685119048	2	3	short
Exon	chr1	35221954	35222135	182	-	0.531034483	3	0.873148148	374	1250	1647	0.481283422	1	0.458333333	2	3	x
Exon	chr1	35230421	35230575	155	-	0.44137931	1	0.541666667	374	11580	3298	0.294117647	1	0.723076923	2	16	long
Exon	chr1	35246939	35247112	174	-	0.413793103	3	0.79992785	374	1522	1653	0.272727273	0	0	6	16	x
Exon	chr1	35248634	35248785	152	-	0.365517241	1	0.933333333	374	160	1522	0.382352941	3	0.675	7	16	x
Exon	chr1	35248945	35249224	280	-	0.448275862	3	0.662606838	374	853	160	0.307486631	0	0	8	16	short
Exon	chr1	35250618	35250769	152	-	0.413793103	0	0	374	2115	425	0.270053476	3	0.678727754	10	16	x
Exon	chr1	35252884	35253076	193	-	0.379310345	2	0.658333333	374	99	2115	0.371657754	0	0	11	16	x
Exon	chr1	35253175	35253350	176	-	0.365517241	1	0.916666667	374	4190	99	0.339572193	1	0.75	12	16	x
Exon	chr1	35257540	35257790	251	-	0.524137931	2	0.432167832	374	780	4190	0.36631016	2	0.817307692	13	16	x
Exon	chr1	35268734	35268901	168	-	0.4	1	0.1125	374	1101	10079	0.409090909	6	0.363667358	15	16	x
Exon	chr1	35332101	35332271	171	+	0.44137931	1	0.75	374	14471	1735	0.315508021	0	0	2	10	x
Exon	chr1	35335504	35335754	251	+	0.420689655	1	0	374	1425	6728	0.414438503	4	0.325	4	10	x
Exon	chr1	35342482	35342657	176	+	0.393103448	0	0	374	6728	87	0.304812834	0	0	5	10	x
Exon	chr1	35342744	35342957	214	+	0.337931034	0	0	374	87	5524	0.331550802	2	0.74702381	6	10	x
Exon	chr1	35348481	35348635	155	+	0.4	1	0.6875	374	5524	1324	0.243315508	1	0	7	10	x
Exon	chr1	35427373	35427570	198	-	0.44137931	5	0.625650708	374	1115	98	0.347593583	5	0.55361244	6	10	x
Exon	chr1	35428881	35429183	303	-	0.455172414	4	0.058333333	374	345	100	0.387700535	3	0.08674812	8	10	short
Exon	chr1	35429528	35429717	190	-	0.393103448	3	0	374	692	345	0.374331551	5	0.025263158	9	10	short
Exon	chr1	35597112	35597634	523	+	0.372413793	2	0.720559846	374	33519	1747	0.296791444	2	0.726388889	3	30	x
Exon	chr1	35599806	35599977	172	+	0.406896552	1	0.851449275	374	363	8239	0.334224599	3	0.266233766	5	30	x
Exon	chr1	35608559	35608815	257	+	0.510344828	3	0.712859363	374	258	10631	0.288770053	0	0	7	30	x
Exon	chr1	35619446	35619621	176	+	0.344827586	0	0	374	10631	112	0.328877005	3	0.738888889	8	30	x
Exon	chr1	35619733	35619946	214	+	0.406896552	4	0.54375	374	112	3683	0.393048128	3	0.972222222	9	30	x
Exon	chr1	35623629	35623780	152	+	0.379310345	2	0.657967033	374	3683	481	0.278074866	2	0.677865783	10	30	x
Exon	chr1	35625190	35625466	277	+	0.386206897	2	0.418181818	374	813	175	0.328877005	3	0.483838384	12	30	short
Exon	chr1	35625641	35625792	152	+	0.331034483	1	0.758333333	374	175	1305	0.29144385	3	0.798148148	13	30	x
Exon	chr1	35627097	35627270	174	+	0.344827586	1	0.666666667	374	1305	865	0.360962567	2	0.708333333	14	30	x
Exon	chr1	35628135	35628286	152	+	0.420689655	3	0.839616402	374	865	2113	0.312834225	3	0.796296296	15	30	x
Exon	chr1	35635564	35635733	170	+	0.393103448	0	0	374	706	867	0.304812834	1	0.5625	20	30	short
Exon	chr1	35637051	35637231	181	+	0.462068966	0	0	374	397	438	0.35828877	4	0.652003205	22	30	short
Exon	chr1	35643210	35643382	173	+	0.482758621	1	0.75	374	5446	178	0.326203209	1	0.810606061	24	30	x
Exon	chr1	35646195	35646347	153	+	0.44137931	2	0.892857143	374	2539	5812	0.36631016	3	0.737878788	26	30	x
Exon	chr1	35653653	35653902	250	+	0.468965517	3	0.541666667	374	1382	2728	0.377005348	5	0.817215758	28	30	x
Exon	chr1	35686360	35686520	161	-	0.517241379	4	0.791399573	374	1534	3869	0.478609626	3	0.627705628	6	21	x
Exon	chr1	35688545	35688697	153	-	0.517241379	2	0.636904762	374	1118	352	0.462566845	3	0.906746032	8	21	x
Exon	chr1	35689815	35689964	150	-	0.496551724	1	0.225	374	1780	1118	0.438502674	1	0.6	9	21	x
Exon	chr1	35694200	35694429	230	-	0.489655172	0	0	374	4063	1527	0.441176471	6	0.704710145	12	21	x
Exon	chr1	35717153	35717400	248	-	0.55862069	1	0.655462185	374	27399	4059	0.352941176	1	0.606060606	18	21	long
Exon	chr1	35744799	35745323	525	-	0.503448276	1	0.208333333	374	47214	27399	0.401069519	3	0.140522876	19	21	long
Exon	chr1	35792537	35792707	171	-	0.489655172	2	0.6875	374	2687	47214	0.328877005	2	0.710686324	20	21	x
Exon	chr1	35798513	35799482	970	+	0.551724138	7	0.760714286	374	1078	1097	0.550802139	2	0.791666667	4	8	x
Exon	chr1	35800579	35800821	243	+	0.662068966	4	0.704261364	374	1097	568	0.534759358	4	0.877083333	5	8	x
Exon	chr1	35801389	35801614	226	+	0.64137931	6	0.422222222	374	568	340	0.550802139	7	0.645408163	6	8	short
Exon	chr1	35826517	35826740	224	+	0.689655172	7	0.756972789	374	13329	1377	0.593582888	6	0.645138889	4	7	x
Exon	chr1	35847433	35847596	164	-	0.544827586	4	0.576041667	374	21865	3963	0.446524064	1	0.565789474	3	6	long
Exon	chr1	35975101	35975263	163	-	0.475862069	2	1	374	263	307	0.374331551	3	0.861038961	2	25	short
Exon	chr1	35977552	35977717	166	-	0.44137931	2	0.629166667	374	3611	107	0.36631016	5	0.869199134	7	25	x
Exon	chr1	35984953	35985180	228	-	0.427586207	1	0.833333333	374	914	1203	0.513368984	16	0.590538194	11	25	x
Exon	chr1	35986094	35986249	156	-	0.489655172	1	0.761904762	374	343	914	0.352941176	1	0.75	12	25	short
Exon	chr1	35986592	35986792	201	-	0.489655172	2	0.461489899	374	862	343	0.352941176	1	0.875	13	25	short
Exon	chr1	35987820	35987999	180	-	0.344827586	0	0	374	1438	101	0.326203209	0	0	15	25	x
Exon	chr1	35989437	35989694	258	-	0.448275862	3	0.932336523	374	2238	1438	0.334224599	1	0.594444444	16	25	x
Exon	chr1	35991932	35992124	193	-	0.496551724	1	0.933333333	374	6405	2238	0.374331551	1	0.909090909	17	25	x
Exon	chr1	35998529	35999104	576	-	0.379310345	1	0.742424242	374	179	6405	0.36631016	1	0.541666667	18	25	x
Exon	chr1	36001347	36001509	163	-	0.372413793	0	0	374	944	678	0.326203209	0	0	22	25	short
Exon	chr1	36002453	36002902	450	-	0.331034483	1	0.868421053	374	503	944	0.334224599	2	0.929166667	23	25	short
Exon	chr1	36055069	36055235	167	+	0.455172414	6	0.680074025	374	8446	5814	0.371657754	2	0.698295455	2	18	long
Exon	chr1	36063500	36063682	183	+	0.462068966	1	0.583333333	374	2330	184	0.342245989	0	0	4	18	x
Exon	chr1	36072177	36072362	186	+	0.448275862	1	0.785714286	374	1419	1659	0.360962567	2	0.777777778	12	18	x
Exon	chr1	36074021	36074181	161	+	0.427586207	1	0.700892857	374	1659	5171	0.371657754	0	0	13	18	x
Exon	chr1	36079352	36079668	317	+	0.551724138	5	0.718888889	374	5171	135	0.411764706	4	0.682088745	14	18	x
Exon	chr1	36089041	36089241	201	+	0.496551724	2	0.541666667	374	595	2443	0.363636364	4	0.880555556	17	18	x
Exon	chr1	36126614	36126798	185	+	0.620689655	9	0.827358907	374	4980	3946	0.443850267	5	0.78525641	2	19	long
Exon	chr1	36131284	36131466	183	+	0.551724138	3	0.719047619	374	419	395	0.457219251	1	0.819444444	4	19	short
Exon	chr1	36145122	36145307	186	+	0.537931034	5	0.806944444	374	4597	6722	0.459893048	2	0.6	12	19	long
Exon	chr1	36152029	36152189	161	+	0.496551724	4	0.85625	374	6722	182	0.435828877	4	0.759696115	13	19	x
Exon	chr1	36153535	36153730	196	+	0.579310345	7	0.913010204	374	1073	2050	0.435828877	1	0.833333333	15	19	x
Exon	chr1	36157242	36157442	201	+	0.565517241	5	0.795970696	374	631	244	0.489304813	3	0.931481481	18	19	short
Exon	chr1	36183879	36184051	173	+	0.496551724	1	0.416666667	374	14246	21091	0.318181818	2	0.714772727	2	19	long
Exon	chr1	36210211	36210420	210	+	0.455172414	4	0.843616453	374	4948	1142	0.28342246	3	0.565079365	4	19	x
Exon	chr1	36265301	36265486	186	+	0.524137931	4	0.838209707	374	13065	6875	0.315508021	2	0.393382353	12	19	long
Exon	chr1	36272361	36272521	161	+	0.365517241	2	0.606944444	374	6875	1843	0.318181818	3	0.686228124	13	19	x
Exon	chr1	36277977	36278172	196	+	0.462068966	4	0.802256944	374	3522	322	0.315508021	3	0.773148148	15	19	x
Exon	chr1	36293133	36293333	201	+	0.434482759	2	0.743939394	374	11397	491	0.411764706	2	0.844444444	18	19	x
Exon	chr1	36323057	36323265	209	+	0.606896552	7	0.592857143	374	720	85	0.545454545	10	0.78702381	2	10	short
Exon	chr1	36324023	36324229	207	+	0.565517241	2	0.875	374	547	662	0.529411765	11	0.759469697	4	10	short
Exon	chr1	36329805	36330013	209	+	0.551724138	1	0.525	374	277	84	0.593582888	10	0.825602241	3	6	short
Exon	chr1	36330097	36330282	186	+	0.627586207	5	0.883333333	374	84	327	0.585561497	7	0.783928571	4	6	short
Exon	chr1	36375983	36376166	184	-	0.468965517	2	0.769444444	374	1741	473	0.486631016	4	0.61981456	2	5	x
Exon	chr1	36409158	36409503	346	+	0.648275862	3	0.729166667	374	14507	197	0.526737968	5	0.84025974	2	17	x
Exon	chr1	36410651	36410815	165	+	0.627586207	10	0.676666667	374	882	736	0.521390374	6	0.881150794	4	17	short
Exon	chr1	36416060	36416389	330	+	0.744827586	8	0.6171875	374	1030	217	0.596256684	12	0.677777778	9	17	x
Exon	chr1	36418061	36418255	195	+	0.606896552	2	0.916666667	374	117	180	0.606951872	2	0.9	16	17	short
Exon	chr1	36520720	36520888	169	+	0.462068966	9	0.863203463	374	23048	3667	0.393048128	2	0.575	3	12	long
Exon	chr1	36524555	36525458	904	+	0.468965517	1	0.633333333	374	3667	1789	0.35026738	2	0.730208333	4	12	x
Exon	chr1	36527247	36527952	706	+	0.4	4	0.789212893	374	1789	1609	0.43315508	4	0.676334083	5	12	x
Exon	chr1	36529561	36529734	174	+	0.482758621	3	0.75978836	374	1609	1051	0.385026738	2	0.810606061	6	12	x
Exon	chr1	36534770	36534958	189	+	0.413793103	4	0.776306936	374	2647	4115	0.446524064	1	0.916666667	9	12	x
Exon	chr1	36539073	36539272	200	+	0.524137931	2	0.43452381	374	4115	468	0.446524064	1	1	10	12	x
Exon	chr1	36557862	36558986	1125	+	0.620689655	6	0.457986111	374	138	116	0.665775401	19	0.132236842	14	16	short
Exon	chr1	36593393	36593621	229	-	0.565517241	10	0.814861111	374	2805	789	0.617647059	2	0.65	7	12	x
Exon	chr1	36606035	36606272	238	-	0.510344828	3	0.780555556	374	17638	6507	0.451871658	2	0.95	11	12	long
Exon	chr1	36670609	36670777	169	-	0.524137931	4	0.704166667	374	6166	539	0.441176471	4	0.800933442	8	10	x
Exon	chr1	36676943	36677098	156	-	0.462068966	1	1	374	11347	6166	0.462566845	3	0.85290404	9	10	long
Exon	chr1	36694374	36694566	193	-	0.496551724	6	0.825462963	374	1544	261	0.42513369	1	1	2	8	x
Exon	chr1	36704808	36705015	208	-	0.613793103	3	0.75	374	402	420	0.601604278	6	0.718518519	2	18	short
Exon	chr1	36707839	36708028	190	-	0.613793103	4	0.745535714	374	1592	394	0.457219251	1	0	8	18	x
Exon	chr1	36709620	36709834	215	-	0.613793103	5	0.653333333	374	419	1592	0.569518717	7	0.39047619	9	18	x
Exon	chr1	36710425	36710579	155	-	0.682758621	6	0.834722222	374	125	98	0.636363636	7	0.80952381	11	18	short
Exon	chr1	36710704	36710874	171	-	0.655172414	5	0.666666667	374	748	125	0.601604278	9	0.817824074	12	18	short
Exon	chr1	36711622	36711810	189	-	0.620689655	4	0.61875	374	141	748	0.569518717	2	0.451388889	13	18	short
Exon	chr1	36713564	36713861	298	-	0.634482759	4	0.6375	374	3759	1489	0.545454545	12	0.753472222	15	18	x
Exon	chr1	37043174	37043425	252	-	0.572413793	5	0.478095238	374	866	2941	0.564171123	8	0.575284091	2	16	x
Exon	chr1	37044291	37044514	224	-	0.586206897	8	0.921875	374	10733	866	0.518716578	12	0.57906746	3	16	x
Exon	chr1	37055247	37055465	219	-	0.531034483	3	0.520502646	374	2458	10733	0.542780749	6	0.593088624	4	16	x
Exon	chr1	37063790	37064014	225	-	0.593103448	6	0.686111111	374	15909	5748	0.545454545	4	0.632738095	6	16	long
Exon	chr1	37079923	37080127	205	-	0.579310345	11	0.730140693	374	8371	15909	0.590909091	4	0.740746753	7	16	long
Exon	chr1	37098031	37098205	175	-	0.593103448	7	0.766666667	374	9730	592	0.582887701	6	0.707407407	11	16	x
Exon	chr1	37110375	37110557	183	-	0.55862069	8	0.529166667	374	8264	2386	0.537433155	7	0.786904762	13	16	x
Exon	chr1	37118821	37119079	259	-	0.627586207	8	0.791666667	374	10028	8264	0.569518717	4	0.655681818	14	16	long
Exon	chr1	37129107	37129284	178	-	0.524137931	8	0.72202381	374	142897	10028	0.49197861	1	0.916666667	15	16	long
Exon	chr1	37713646	37714127	482	+	0.613793103	5	0.161111111	374	829	4350	0.524064171	6	0.074537037	2	6	x
Exon	chr1	37719788	37720023	236	+	0.586206897	10	0.386607143	374	1171	598	0.631016043	8	0.690144231	4	6	x
Exon	chr1	37739991	37740184	194	-	0.503448276	3	0.632539683	374	7281	5067	0.438502674	2	0.767821068	4	8	long
Exon	chr1	37778344	37778943	600	-	0.544827586	9	0.813800705	374	11889	2144	0.336898396	3	0.809798535	2	4	x
Exon	chr1	37797514	37797684	171	+	0.6	4	0.745833333	374	1578	2060	0.604278075	1	0.75	3	6	x
Exon	chr1	37799744	37799923	180	+	0.613793103	8	0.888541667	374	2060	345	0.553475936	5	0.8175	4	6	x
Exon	chr1	37800268	37800433	166	+	0.517241379	6	0.699134199	374	345	2780	0.57486631	7	0.634863946	5	6	x
Exon	chr1	37807038	37807490	453	-	0.462068966	0	0	374	5040	493	0.374331551	4	0.630769231	4	16	x
Exon	chr1	37812852	37813011	160	-	0.413793103	3	0.770833333	374	771	208	0.449197861	4	0.768303571	6	16	short
Exon	chr1	37820965	37821124	160	-	0.4	1	0.715277778	374	930	441	0.417112299	4	0.629734848	10	16	short
Exon	chr1	37825498	37825683	186	-	0.434482759	2	0.619444444	374	3210	3377	0.419786096	3	0.333333333	12	16	long
Exon	chr1	37850007	37851180	1174	-	0.593103448	4	0.472619048	374	782	71	0.553475936	6	0.520833333	2	9	short
Exon	chr1	37851962	37852151	190	-	0.620689655	5	0.60030303	374	291	782	0.588235294	2	0.35	3	9	short
Exon	chr1	37852442	37852592	151	-	0.579310345	3	0.333333333	374	2150	291	0.601604278	2	0.616666667	4	9	x
Exon	chr1	37854742	37854934	193	-	0.627586207	8	0.692708333	374	12892	2150	0.548128342	7	0.666666667	5	9	x
Exon	chr1	37867826	37868208	383	-	0.537931034	5	0.472261905	374	1894	12892	0.473262032	2	0.795833333	6	9	x
Exon	chr1	37870102	37870281	180	-	0.379310345	1	0.683333333	374	264	1894	0.406417112	2	0.527777778	7	9	x
Exon	chr1	37924531	37924711	181	-	0.510344828	4	0.726190476	374	3153	2835	0.409090909	2	0.694805195	3	5	x
Exon	chr1	37927864	37928142	279	-	0.593103448	7	0.014285714	374	450	3153	0.49197861	12	0.113657407	4	5	x
Exon	chr1	37956919	37957075	157	-	0.675862069	9	0.658024691	374	597	174	0.622994652	8	0.717857143	2	17	short
Exon	chr1	37957672	37957866	195	-	0.6	2	0.61875	374	301	597	0.598930481	3	0.631481481	3	17	short
Exon	chr1	37958167	37958317	151	-	0.620689655	7	0.684920635	374	292	301	0.598930481	5	0.58702381	4	17	short
Exon	chr1	37958609	37958813	205	-	0.627586207	6	0.694444444	374	228	292	0.585561497	7	0.85127551	5	17	short
Exon	chr1	37959918	37960104	187	-	0.655172414	10	0.508333333	374	1195	815	0.57486631	7	0.572959184	7	17	x
Exon	chr1	37969669	37969841	173	-	0.613793103	5	0.969047619	374	3674	4200	0.5	7	0.64364564	11	17	long
Exon	chr1	38060379	38060975	597	-	0.420689655	1	0.916666667	374	993	4638	0.390374332	3	0.556314056	3	11	x
Exon	chr1	38078178	38078417	240	-	0.55862069	6	0.728535354	374	17092	1163	0.422459893	3	0.666059757	9	11	x
Exon	chr1	38095509	38095968	460	-	0.468965517	4	0.649936869	374	1821	17092	0.409090909	4	0.691910173	10	11	x
Exon	chr1	38111188	38111424	237	-	0.44137931	2	0.85	374	827	4315	0.427807487	2	0.591724942	6	24	x
Exon	chr1	38112251	38112414	164	-	0.44137931	0	0	374	1450	827	0.403743316	1	0.712962963	7	24	x
Exon	chr1	38123896	38124084	189	-	0.517241379	4	0.708333333	374	1062	2719	0.473262032	7	0.8125	12	24	x
Exon	chr1	38127815	38127983	169	-	0.413793103	4	0.781104312	374	1633	1212	0.360962567	1	0.589285714	16	24	x
Exon	chr1	38207829	38207994	166	-	0.489655172	4	0.704967949	374	7148	106	0.393048128	1	0.75	5	17	x
Exon	chr1	38235942	38236129	188	-	0.551724138	6	0.512962963	374	92	124	0.598930481	12	0.848024892	2	6	short
Exon	chr1	38236221	38236391	171	-	0.593103448	6	0.941666667	374	841	92	0.593582888	11	0.601136364	3	6	short
Exon	chr1	38237232	38237407	176	-	0.6	9	0.722222222	374	108	841	0.534759358	5	0.6925	4	6	short
Exon	chr1	38237515	38237691	177	-	0.524137931	5	0.541031746	374	5924	108	0.590909091	8	0.616266026	5	6	x
Exon	chr1	38450356	38450710	355	-	0.475862069	1	0.657142857	374	2265	275	0.580213904	6	0.8375	3	4	x
Exon	chr1	39084197	39084346	150	-	0.35862069	0	0	374	5527	6234	0.336898396	0	0	2	7	long
Exon	chr1	39093966	39094166	201	-	0.413793103	0	0	374	971	3219	0.342245989	1	0.866666667	5	7	x
Exon	chr1	39095137	39095341	205	-	0.4	3	0.684848485	374	2327	971	0.331550802	0	0	6	7	x
Exon	chr1	39113036	39114452	1417	-	0.448275862	3	0.766666667	374	5238	868	0.475935829	3	0.876719577	6	7	x
Exon	chr1	39153820	39153969	150	-	0.468965517	1	0.75	374	3256	4127	0.470588235	2	0.541666667	6	8	long
Exon	chr1	39157225	39157596	372	-	0.620689655	7	0.812103175	374	22344	3256	0.457219251	4	0.754861111	7	8	long
Exon	chr1	39266981	39267199	219	+	0.44137931	6	0.68017721	374	2324	5451	0.417112299	8	0.726041667	2	3	x
Exon	chr1	39322425	39322697	273	+	0.606896552	4	0.710416667	374	749	146743	0.475935829	4	0.572916667	3	95	x
Exon	chr1	39520466	39520633	168	+	0.462068966	1	0.964285714	374	24179	814	0.342245989	2	0.754166667	8	95	x
Exon	chr1	39523862	39524017	156	+	0.489655172	2	0.857142857	374	213	1527	0.446524064	1	0.444444444	15	95	x
Exon	chr1	39525544	39525821	278	+	0.482758621	4	0.750222816	374	1527	4347	0.395721925	2	0.777777778	16	95	x
Exon	chr1	39531716	39531878	163	+	0.434482759	1	0.570707071	374	614	1426	0.409090909	0	0	19	95	x
Exon	chr1	39538468	39538621	154	+	0.455172414	4	0.845725108	374	2464	2561	0.379679144	1	0.698757764	23	95	x
Exon	chr1	39541182	39541337	156	+	0.475862069	3	0.844444444	374	2561	6491	0.42513369	1	0.916666667	24	95	x
Exon	chr1	39548503	39548687	185	+	0.524137931	4	0.792002442	374	548	402	0.352941176	2	0.833333333	26	95	short
Exon	chr1	39549089	39549259	171	+	0.489655172	2	0.61037851	374	402	4512	0.409090909	2	0.667929293	27	95	x
Exon	chr1	39553771	39553950	180	+	0.455172414	1	0.875	374	4512	699	0.360962567	1	0.583333333	28	95	x
Exon	chr1	39555472	39555666	195	+	0.510344828	4	0.708333333	374	684	1045	0.43315508	2	0.621031746	30	95	x
Exon	chr1	39556711	39556874	164	+	0.531034483	2	0.636904762	374	1045	1048	0.401069519	5	0.797651515	31	95	x
Exon	chr1	39562451	39562604	154	+	0.413793103	1	0.60625	374	1184	300	0.360962567	1	0.797979798	35	95	x
Exon	chr1	39587736	39587886	151	+	0.517241379	0	0	374	22124	1157	0.43315508	5	0.55952381	38	95	x
Exon	chr1	39589043	39589277	235	+	0.517241379	3	0.875925926	374	1157	1988	0.393048128	4	0.756534091	39	95	x
Exon	chr1	39591265	39591490	226	+	0.475862069	1	1	374	1988	4143	0.377005348	0	0	40	95	x
Exon	chr1	39595633	39596152	520	+	0.468965517	1	0.708333333	374	4143	803	0.427807487	0	0	41	95	x
Exon	chr1	39596955	39597132	178	+	0.489655172	2	0.65	374	803	267	0.43315508	1	0.733333333	42	95	short
Exon	chr1	39599051	39599260	210	+	0.489655172	1	0.55	374	1528	358	0.312834225	0	0	44	95	x
Exon	chr1	39599618	39599936	319	+	0.475862069	4	0.715277778	374	358	6470	0.42513369	3	0.756084656	45	95	x
Exon	chr1	39606406	39606573	168	+	0.448275862	0	0	374	6470	1715	0.320855615	0	0	46	95	x
Exon	chr1	39608288	39608445	158	+	0.44137931	2	0.928571429	374	1715	2292	0.398395722	3	0.805555556	47	95	x
Exon	chr1	39617461	39617703	243	+	0.434482759	1	0.677083333	374	679	799	0.382352941	1	0.833333333	50	95	short
Exon	chr1	39620211	39620411	201	+	0.524137931	2	0.824404762	374	1579	3281	0.360962567	2	0.781601732	52	95	x
Exon	chr1	39623692	39624188	497	+	0.482758621	2	0.804545455	374	3281	1257	0.438502674	6	0.709203297	53	95	x
Exon	chr1	39625445	39626917	1473	+	0.517241379	3	0.784722222	374	1257	33715	0.35828877	3	0.573659004	54	95	x
Exon	chr1	39660632	39660794	163	+	0.393103448	1	0.566666667	374	33715	194	0.360962567	7	0.57922111	55	95	x
Exon	chr1	39660988	39661159	172	+	0.455172414	2	0.466964286	374	194	1127	0.355614973	5	0.591618567	56	95	x
Exon	chr1	39662286	39662453	168	+	0.489655172	2	0.827272727	374	1127	3260	0.344919786	3	0.686544012	57	95	x
Exon	chr1	39665713	39665873	161	+	0.462068966	1	0.628205128	374	3260	346	0.326203209	3	0.771845148	58	95	x
Exon	chr1	39666219	39666546	328	+	0.489655172	1	0.77972028	374	346	954	0.267379679	2	0.876121832	59	95	short
Exon	chr1	39668085	39668327	243	+	0.496551724	2	0.7875	374	500	633	0.331550802	2	0.761607143	61	95	short
Exon	chr1	39668960	39669167	208	+	0.455172414	1	0.954545455	374	633	1626	0.385026738	0	0	62	95	x
Exon	chr1	39672672	39672891	220	+	0.462068966	3	0.769907407	374	1258	925	0.221925134	1	0.73030303	65	95	x
Exon	chr1	39673816	39674020	205	+	0.475862069	3	0.979166667	374	925	713	0.368983957	2	0.708333333	66	95	short
Exon	chr1	39676033	39676267	235	+	0.510344828	5	0.800833333	374	1293	1265	0.385026738	1	0.7375	68	95	x
Exon	chr1	39677532	39677759	228	+	0.448275862	2	0.82012987	374	1265	1502	0.339572193	1	0.595238095	69	95	x
Exon	chr1	39680405	39680579	175	+	0.427586207	2	0.908333333	374	93	91	0.403743316	3	0.811904762	73	95	short
Exon	chr1	39680670	39680826	157	+	0.475862069	2	0.864583333	374	91	146	0.395721925	5	0.819065934	74	95	short
Exon	chr1	39680972	39681170	199	+	0.455172414	0	0	374	146	534	0.379679144	1	0.8125	75	95	short
Exon	chr1	39682920	39683094	175	+	0.448275862	0	0	374	1087	2596	0.342245989	1	0.846590909	77	95	x
Exon	chr1	39685690	39685846	157	+	0.44137931	1	0.575757576	374	2596	104	0.360962567	4	0.71653312	78	95	x
Exon	chr1	39685950	39686157	208	+	0.434482759	5	0.640909091	374	104	134	0.379679144	2	0.787878788	79	95	short
Exon	chr1	39686852	39687022	171	+	0.434482759	0	0	374	441	2288	0.304812834	2	0.696527778	81	95	x
Exon	chr1	39689310	39689470	161	+	0.572413793	4	0.664583333	374	2288	944	0.454545455	6	0.836805556	82	95	x
Exon	chr1	39690414	39690609	196	+	0.517241379	6	0.81984127	374	944	333	0.355614973	3	0.63961039	83	95	short
Exon	chr1	39693167	39693356	190	+	0.544827586	6	0.894246032	374	1058	3272	0.438502674	3	0.787037037	86	95	x
Exon	chr1	39697344	39697508	165	+	0.544827586	4	0.83125	374	595	1382	0.387700535	3	0.876515152	88	95	x
Exon	chr1	39698890	39699053	164	+	0.406896552	5	0.693484848	374	1382	1088	0.457219251	1	0.777777778	89	95	x
Exon	chr1	39700141	39700296	156	+	0.468965517	6	0.868362193	374	1088	1574	0.411764706	5	0.488333333	90	95	x
Exon	chr1	39718056	39718268	213	+	0.517241379	1	0.732142857	374	11065	4591	0.379679144	4	0.738988095	93	95	long
Exon	chr1	39749432	39749622	191	+	0.634482759	5	0.7	374	18848	392	0.64171123	9	0.597222222	2	7	x
Exon	chr1	39750014	39750163	150	+	0.565517241	5	0.793333333	374	392	9471	0.665775401	13	0.70623415	3	7	x
Exon	chr1	39759634	39759829	196	+	0.662068966	9	0.757671958	374	9471	832	0.668449198	13	0.683272283	4	7	x
Exon	chr1	39785837	39787210	1374	-	0.489655172	1	0.819444444	374	4166	1721	0.393048128	1	0.738888889	5	9	x
Exon	chr1	39794857	39795402	546	-	0.475862069	0	0	374	2490	2206	0.49197861	8	0.605275974	8	9	x
Exon	chr1	39803364	39803637	274	-	0.524137931	2	0.666666667	374	2372	332	0.497326203	3	0.721306471	9	16	x
Exon	chr1	39810651	39810845	195	-	0.427586207	2	0.775641026	374	3172	1043	0.390374332	3	0.660119048	15	16	x
Exon	chr1	39899337	39899522	186	-	0.613793103	9	0.861574074	374	2048	1592	0.553475936	1	0.235294118	2	6	x
Exon	chr1	39904327	39904495	169	-	0.565517241	8	0.703125	374	5667	418	0.534759358	4	0.666666667	5	6	x
Exon	chr1	39922700	39922870	171	-	0.586206897	3	0.333333333	374	6694	289	0.700534759	17	0.254551821	3	4	x
Exon	chr1	39987161	39987347	187	+	0.496551724	4	0.818509615	374	3404	3821	0.462566845	5	0.696566365	8	11	long
Exon	chr1	40002881	40003076	196	-	0.655172414	9	0.869753086	374	9490	831	0.663101604	12	0.661805556	4	7	x
Exon	chr1	40012566	40012715	150	-	0.565517241	5	0.801666667	374	392	9490	0.660427807	12	0.704861111	5	7	x
Exon	chr1	40013107	40013297	191	-	0.634482759	5	0.645277778	374	13113	392	0.64973262	9	0.456481481	6	7	x
Exon	chr1	40196920	40197084	165	+	0.55862069	1	0.5	374	1440	6385	0.518716578	3	0.508333333	3	14	x
Exon	chr1	40204115	40204273	159	+	0.565517241	4	0.75	374	307	586	0.467914439	2	0.78125	6	14	short
Exon	chr1	40206827	40207004	178	+	0.565517241	7	0.755952381	374	91	759	0.548128342	4	0.71875	13	14	short
Exon	chr1	40305798	40305976	179	+	0.551724138	5	0.753333333	374	1219	1972	0.505347594	4	0.829910714	8	13	x
Exon	chr1	40307948	40308133	186	+	0.531034483	2	0.808333333	374	1972	284	0.422459893	8	0.830803571	9	13	x
Exon	chr1	40427313	40427468	156	+	0.406896552	2	0.657142857	374	27418	1562	0.352941176	2	0.782738095	2	8	x
Exon	chr1	40440670	40440873	204	+	0.337931034	1	0.761764706	374	6647	19959	0.248663102	1	0.717948718	5	8	long
Exon	chr1	40508233	40508386	154	+	0.351724138	0	0	374	1439	1766	0.304812834	1	0.508928571	5	10	x
Exon	chr1	40519601	40519786	186	+	0.413793103	3	0.726984127	374	9307	4397	0.342245989	0	0	7	10	long
Exon	chr1	40540879	40541068	190	-	0.689655172	10	0.533333333	374	321	731	0.556149733	8	0.674925595	3	32	short
Exon	chr1	40654434	40654600	167	+	0.496551724	3	0.314814815	374	794	438	0.427807487	1	0.788888889	8	10	short
Exon	chr1	40655038	40655355	318	+	0.586206897	2	0.893939394	374	438	4879	0.422459893	4	0.871031746	9	10	x
Exon	chr1	40717591	40717747	157	+	0.572413793	3	0.805555556	374	1438	2274	0.505347594	2	0.7125	2	6	x
Exon	chr1	40879967	40880215	249	-	0.662068966	4	0.791666667	374	5711	5651	0.502673797	3	0.759259259	6	8	long
Exon	chr1	40885926	40886101	176	-	0.517241379	2	0.6875	374	17551	5711	0.441176471	1	0.794642857	7	8	long
Exon	chr1	40996379	40996553	175	+	0.620689655	6	0.854761905	374	4874	4695	0.465240642	1	0.761904762	11	15	long
Exon	chr1	41062355	41062517	163	+	0.724137931	12	0.625	374	1694	6825	0.612299465	4	0.767857143	9	14	x
Exon	chr1	41069342	41069563	222	+	0.620689655	10	0.735654762	374	6825	1709	0.572192513	12	0.827083333	10	14	x
Exon	chr1	41221536	41221715	180	+	0.35862069	0	0	374	3448	1364	0.377005348	2	0.814285714	2	19	x
Exon	chr1	41223079	41223250	172	+	0.455172414	2	0.841666667	374	1364	2380	0.328877005	2	0.677083333	3	19	x
Exon	chr1	41234175	41234327	153	+	0.455172414	3	0.544642857	374	4071	1325	0.401069519	3	0.85787037	8	19	x
Exon	chr1	41258484	41259037	554	-	0.620689655	2	0.864285714	374	85	2069	0.582887701	3	0.729166667	4	6	x
Exon	chr1	41266791	41266971	181	+	0.586206897	8	0.7546875	374	10131	9333	0.550802139	4	0.911458333	2	4	long
Exon	chr1	41275620	41275800	181	-	0.579310345	3	0.82962963	374	8865	3313	0.553475936	0	0	4	16	long
Exon	chr1	41284665	41284857	193	-	0.551724138	4	0.74781746	374	2091	8865	0.548128342	4	0.604329004	5	16	x
Exon	chr1	41286948	41287149	202	-	0.489655172	2	0.6625	374	21704	2091	0.5	0	0	6	16	x
Exon	chr1	41313477	41313710	234	-	0.503448276	1	0.75	374	37831	4497	0.465240642	10	0.710853175	8	16	long
Exon	chr1	41351541	41351785	245	-	0.537931034	3	0.813888889	374	3395	37831	0.36631016	2	0.791666667	9	16	long
Exon	chr1	41381136	41381371	236	-	0.489655172	1	0.954545455	374	8501	25867	0.36631016	2	0.858173077	11	16	long
Exon	chr1	41397983	41398192	210	-	0.310344828	0	0	374	941	6983	0.35828877	0	0	14	16	x
Exon	chr1	41722304	41722461	158	-	0.613793103	5	0.82547619	374	334	1458	0.582887701	3	0.383333333	4	5	x
Exon	chr1	41751073	41752008	936	-	0.627586207	9	0.850925926	374	4651	1549	0.513368984	6	0.61355057	2	9	x
Exon	chr1	41762992	41763168	177	-	0.482758621	8	0.863068182	374	50633	6246	0.631016043	10	0.873571429	4	9	long
Exon	chr1	41817994	41823576	5583	-	0.6	5	0.8	374	43430	4047	0.478609626	3	0.522222222	6	9	long
Exon	chr1	41867006	41867205	200	-	0.572413793	6	0.692857143	374	71968	43430	0.465240642	2	0.8125	7	9	long
Exon	chr1	42392937	42393124	188	+	0.620689655	3	0.856481481	374	1139	668	0.617647059	10	0.70952381	2	3	x
Exon	chr1	42401660	42401868	209	-	0.531034483	1	0.75	374	1027	432	0.590909091	7	0.553571429	2	3	x
Exon	chr1	42426994	42427186	193	-	0.427586207	1	0.714285714	374	374	6712	0.29144385	3	0.51037851	3	15	x
Exon	chr1	42429560	42429977	418	-	0.510344828	2	0.964285714	374	3170	1898	0.344919786	1	0.6	5	15	x
Exon	chr1	42433147	42433322	176	-	0.406896552	1	0.744444444	374	4037	3170	0.29144385	0	0	6	15	long
Exon	chr1	42516605	42516930	326	-	0.448275862	1	0.535714286	374	32377	13158	0.294117647	0	0	11	15	long
Exon	chr1	42637661	42637892	232	+	0.551724138	3	0.655952381	374	18306	4876	0.419786096	3	0.497130647	2	5	long
Exon	chr1	42648241	42648445	205	+	0.531034483	4	0.723015873	374	5386	4296	0.449197861	3	0.725	4	5	long
Exon	chr1	42678113	42678283	171	-	0.455172414	4	0.769067738	374	8441	3312	0.315508021	2	0.870833333	5	8	long
Exon	chr1	42686724	42686896	173	-	0.510344828	4	0.857638889	374	1279	8441	0.459893048	2	0.7625	6	8	x
Exon	chr1	42783667	42783837	171	+	0.351724138	1	0.585858586	374	6099	10576	0.35026738	4	0.635416667	4	16	long
Exon	chr1	42794413	42794663	251	+	0.468965517	0	0	374	10576	9890	0.336898396	4	0.695089286	5	16	long
Exon	chr1	42804553	42804733	181	+	0.4	3	0.976190476	374	9890	10544	0.344919786	2	0.531628788	6	16	long
Exon	chr1	42815277	42815487	211	+	0.413793103	1	0.714285714	374	10544	4130	0.344919786	0	0	7	16	long
Exon	chr1	42819617	42819772	156	+	0.35862069	1	0.708333333	374	4130	7806	0.334224599	1	0.9375	8	16	long
Exon	chr1	42827578	42827741	164	+	0.351724138	1	0.733333333	374	7806	21494	0.355614973	0	0	9	16	long
Exon	chr1	42884392	42884575	184	+	0.475862069	0	0	374	1327	7058	0.398395722	3	0.676178451	14	16	x
Exon	chr1	42934899	42935202	304	+	0.524137931	5	0.638571429	374	353	235	0.35828877	2	0.416666667	5	8	short
Exon	chr1	42939038	42939304	267	+	0.544827586	7	0.779336735	374	3518	934	0.401069519	2	0.795238095	7	8	x
Exon	chr1	42974135	42974288	154	-	0.675862069	6	0.777777778	374	2198	743	0.614973262	3	0.541666667	2	5	x
Exon	chr1	42985510	42985670	161	-	0.620689655	7	0.571428571	374	310	400	0.556149733	8	0.641071429	2	15	short
Exon	chr1	42988443	42988594	152	-	0.572413793	8	0.679166667	374	1937	1868	0.502673797	6	0.848611111	5	15	x
Exon	chr1	42997458	42997648	191	-	0.572413793	7	0.543367347	374	2932	217	0.417112299	0	0	13	15	x
Exon	chr1	43000580	43000733	154	-	0.489655172	2	0.852272727	374	4031	2932	0.489304813	5	0.322402597	14	15	x
Exon	chr1	43027525	43027743	219	+	0.613793103	0	0	374	1203	335	0.516042781	7	0.603174603	2	7	x
Exon	chr1	43032670	43032871	202	+	0.468965517	0	0	374	668	3484	0.398395722	0	0	6	7	x
Exon	chr1	43054688	43054838	151	-	0.455172414	1	0.066666667	374	609	8930	0.532085561	6	0.109126984	2	3	x
Exon	chr1	43069025	43069373	349	+	0.586206897	6	0.885416667	374	234	3922	0.513368984	5	0.75802005	4	12	x
Exon	chr1	43087822	43088000	179	+	0.413793103	2	0.738383838	374	151	1207	0.430481283	1	0.833333333	3	4	x
Exon	chr1	43165862	43166066	205	-	0.524137931	2	0.784722222	374	1123	363	0.532085561	4	0.711309524	2	10	x
Exon	chr1	43167850	43168038	189	-	0.606896552	8	0.845238095	374	92	278	0.593582888	11	0.858726879	5	10	short
Exon	chr1	43168130	43168293	164	-	0.634482759	8	0.854613095	374	590	92	0.601604278	9	0.799074074	6	10	short
Exon	chr1	43168883	43169124	242	-	0.627586207	9	0.373148148	374	179	590	0.606951872	7	0.501190476	7	10	short
Exon	chr1	43169303	43169464	162	-	0.565517241	6	0.338128307	374	12019	179	0.598930481	4	0.583333333	8	10	x
Exon	chr1	43212231	43212446	216	+	0.455172414	1	0.819444444	374	3579	8936	0.454545455	3	0.594444444	3	4	long
Exon	chr1	43402900	43403063	164	-	0.475862069	3	0.847222222	374	2020	149	0.502673797	4	0.687202381	2	10	x
Exon	chr1	43409736	43409909	174	-	0.531034483	5	0.523611111	374	234	599	0.489304813	9	0.29664903	7	10	short
Exon	chr1	43410989	43411168	180	+	0.434482759	5	0	374	278	8623	0.524064171	15	0.091137566	2	24	x
Exon	chr1	43419791	43420108	318	+	0.489655172	4	0.779356061	374	8623	1740	0.417112299	5	0.838369963	3	24	x
Exon	chr1	43421848	43422135	288	+	0.475862069	1	0.75	374	1740	1271	0.344919786	2	0.626068376	4	24	x
Exon	chr1	43423406	43423614	209	+	0.489655172	2	0.821428571	374	1271	1350	0.451871658	3	0.604761905	5	24	x
Exon	chr1	43424964	43425117	154	+	0.524137931	2	0.754960317	374	1350	10693	0.451871658	6	0.648611111	6	24	x
Exon	chr1	43436738	43436904	167	+	0.406896552	3	0.754148629	374	788	743	0.403743316	3	0.687830688	8	24	short
Exon	chr1	43444977	43445190	214	+	0.455172414	2	0.299107143	374	7216	2810	0.494652406	8	0.346946803	10	24	x
Exon	chr1	43448000	43448174	175	+	0.517241379	8	0.692460317	374	2810	5338	0.462566845	6	0.558910534	11	24	x
Exon	chr1	43453512	43453674	163	+	0.524137931	3	0.706349206	374	5338	3965	0.542780749	4	0.388392857	12	24	long
Exon	chr1	43457639	43457795	157	+	0.379310345	2	0.695175439	374	3965	1834	0.427807487	2	0.791666667	13	24	x
Exon	chr1	43460362	43460553	192	+	0.496551724	1	0.4	374	639	528	0.50802139	2	0.65	15	24	short
Exon	chr1	43461081	43461255	175	+	0.496551724	5	0.730518207	374	528	1048	0.617647059	8	0.628298611	16	24	x
Exon	chr1	43462303	43462462	160	+	0.468965517	4	0.568886231	374	1048	2778	0.518716578	6	0.704563492	17	24	x
Exon	chr1	43510441	43510597	157	+	0.613793103	5	0.495	374	1390	238	0.561497326	2	0.854166667	3	4	x
Exon	chr1	43545097	43545253	157	+	0.6	6	0.658928571	374	1496	146	0.617647059	4	0.365625	4	23	x
Exon	chr1	43549928	43550087	160	+	0.675862069	7	0.773809524	374	2138	164	0.561497326	4	0.820684524	10	23	x
Exon	chr1	43550562	43550859	298	+	0.668965517	6	0.770833333	374	173	533	0.580213904	7	0.4945382	12	23	short
Exon	chr1	43551392	43551683	292	+	0.662068966	7	0.726190476	374	533	352	0.614973262	5	0.76	13	23	short
Exon	chr1	43552035	43552226	192	+	0.627586207	5	0.885	374	352	3230	0.49197861	4	0.595833333	14	23	x
Exon	chr1	43555456	43555667	212	+	0.586206897	8	0.577651515	374	3230	154	0.553475936	7	0.706114719	15	23	x
Exon	chr1	43556139	43556330	192	+	0.524137931	8	0.848686975	374	207	1162	0.614973262	5	0.579343434	17	23	x
Exon	chr1	43576799	43576978	180	+	0.572413793	6	0.481141775	374	310	550	0.564171123	3	0.786111111	3	12	short
Exon	chr1	43577528	43577827	300	+	0.606896552	1	1	374	550	394	0.510695187	2	0.666666667	4	12	short
Exon	chr1	43578221	43578384	164	+	0.613793103	1	1	374	394	260	0.462566845	2	0.674450549	5	12	short
Exon	chr1	43584702	43584887	186	+	0.551724138	3	0.532539683	374	5931	162	0.502673797	4	0.65504386	7	12	x
Exon	chr1	43597747	43597896	150	+	0.572413793	4	0.220833333	374	93	86	0.582887701	17	0.027052359	3	11	short
Exon	chr1	43598450	43598647	198	+	0.531034483	1	0.708333333	374	95	109	0.529411765	10	0.723690476	6	11	short
Exon	chr1	43598990	43599219	230	+	0.586206897	2	0.483333333	374	139	158	0.529411765	2	0.875	8	11	short
Exon	chr1	43603443	43603634	192	-	0.537931034	3	0.793803419	374	187	177	0.529411765	8	0.751930014	6	8	short
Exon	chr1	43624235	43624484	250	-	0.565517241	2	0.75	374	362	871	0.467914439	1	0.833333333	3	8	short
Exon	chr1	43641858	43642032	175	+	0.55862069	2	0.864583333	374	298	605	0.470588235	2	0.385416667	3	71	short
Exon	chr1	43642637	43642808	172	+	0.517241379	4	0.75	374	605	10531	0.470588235	3	0.826388889	4	71	x
Exon	chr1	43657991	43658202	212	+	0.468965517	3	0.833333333	374	3092	208	0.545454545	1	0.475	8	71	x
Exon	chr1	43658410	43658581	172	+	0.613793103	8	0.888541667	374	208	425	0.486631016	0	0	9	71	short
Exon	chr1	43659006	43659241	236	+	0.517241379	6	0.791666667	374	425	190	0.521390374	2	0.895833333	10	71	short
Exon	chr1	43660737	43660890	154	+	0.572413793	5	0.904761905	374	254	136	0.558823529	3	0.626068376	13	71	short
Exon	chr1	43661356	43661574	219	+	0.613793103	5	0.671666667	374	215	900	0.572192513	5	0.49	15	71	short
Exon	chr1	43662474	43662690	217	+	0.606896552	3	0.777777778	374	900	351	0.548128342	9	0.683355379	16	71	short
Exon	chr1	43663731	43663900	170	+	0.55862069	4	0.806547619	374	266	192	0.561497326	4	0.697916667	19	71	short
Exon	chr1	43665538	43665703	166	+	0.565517241	2	0.785416667	374	101	84	0.582887701	11	0.859848485	24	71	short
Exon	chr1	43665787	43665992	206	+	0.579310345	7	1	374	84	268	0.518716578	5	0.884166667	25	71	short
Exon	chr1	43666497	43666744	248	+	0.579310345	4	0.833333333	374	121	1216	0.572192513	8	0.588541667	27	71	x
Exon	chr1	43668753	43669047	295	+	0.6	6	0.683333333	374	106	159	0.542780749	4	0.770833333	31	71	short
Exon	chr1	43669973	43670159	187	+	0.565517241	4	0.921875	374	192	370	0.550802139	4	0.822916667	35	71	short
Exon	chr1	43670529	43670697	169	+	0.593103448	4	0.85	374	370	77	0.577540107	3	0.8	36	71	short
Exon	chr1	43671246	43671448	203	+	0.586206897	2	1	374	189	1195	0.516042781	3	0.742063492	39	71	x
Exon	chr1	43675428	43675581	154	+	0.572413793	5	0.887171717	374	1841	82	0.518716578	5	0.855	42	71	x
Exon	chr1	43677186	43677351	166	+	0.586206897	2	0.708333333	374	111	264	0.572192513	9	0.686347603	47	71	short
Exon	chr1	43677862	43678027	166	+	0.6	4	0.609375	374	162	111	0.564171123	6	0.782954545	49	71	short
Exon	chr1	43678138	43678306	169	+	0.572413793	5	0.96	374	111	404	0.550802139	7	0.666666667	50	71	short
Exon	chr1	43679471	43679638	168	+	0.544827586	5	0.941666667	374	627	123	0.550802139	4	0.733333333	52	71	short
Exon	chr1	43680699	43680876	178	+	0.593103448	5	0.946666667	374	73	200	0.561497326	6	0.612617244	57	71	short
Exon	chr1	43681076	43681344	269	+	0.593103448	5	0.732142857	374	200	101	0.558823529	3	0.776515152	58	71	short
Exon	chr1	43681854	43682054	201	+	0.620689655	6	0.890277778	374	119	2097	0.569518717	4	0.69047619	61	71	x
Exon	chr1	43685212	43685426	215	+	0.55862069	6	0.840277778	374	538	376	0.532085561	3	0.833333333	65	71	short
Exon	chr1	43685802	43685956	155	+	0.593103448	6	0.841666667	374	376	150	0.553475936	3	0.708333333	66	71	short
Exon	chr1	43686336	43686742	407	+	0.606896552	5	0.641666667	374	107	127	0.57486631	7	0.73962585	68	71	short
Exon	chr1	43807847	43808036	190	+	0.593103448	6	0.731746032	374	15648	9031	0.609625668	6	0.54484127	6	34	long
Exon	chr1	43826988	43827258	271	+	0.655172414	9	0.481481481	374	9810	1971	0.609625668	5	0.510952381	8	34	x
Exon	chr1	43836977	43837171	195	+	0.64137931	9	0.828703704	374	666	3157	0.588235294	4	0.671875	13	34	x
Exon	chr1	43841868	43842447	580	+	0.668965517	7	0.677721088	374	77	713	0.582887701	8	0.792559524	16	34	short
Exon	chr1	43844497	43844716	220	+	0.606896552	10	0.718333333	374	617	355	0.620320856	10	0.737202381	20	34	short
Exon	chr1	43845071	43845226	156	+	0.6	6	0.829166667	374	355	2414	0.639037433	8	0.713541667	21	34	x
Exon	chr1	43855993	43856169	177	+	0.565517241	9	0.581481481	374	167	718	0.572192513	6	0.5	25	34	short
Exon	chr1	43857305	43857460	156	+	0.613793103	6	0.758333333	374	298	85	0.601604278	16	0.725186012	27	34	short
Exon	chr1	43857545	43857831	287	+	0.620689655	10	0.758333333	374	85	106	0.63368984	9	0.786507937	28	34	short
Exon	chr1	43857937	43858116	180	+	0.6	6	0.663888889	374	106	236	0.647058824	4	0.582142857	29	34	short
Exon	chr1	43859095	43859250	156	+	0.565517241	5	0.676666667	374	258	104	0.596256684	13	0.588461538	32	34	short
Exon	chr1	43891394	43891571	178	+	0.482758621	2	0.833333333	374	2884	2277	0.398395722	6	0.619997595	2	22	x
Exon	chr1	43893848	43894024	177	+	0.462068966	4	0.693154762	374	2277	4531	0.473262032	0	0	3	22	x
Exon	chr1	43901151	43901345	195	+	0.475862069	1	0.964285714	374	2481	2608	0.475935829	8	0.829804744	5	22	x
Exon	chr1	43906029	43906277	249	+	0.524137931	1	0.733333333	374	680	1080	0.50802139	8	0.812379808	9	22	x
Exon	chr1	43907357	43907557	201	+	0.579310345	5	0.583333333	374	1080	2205	0.459893048	3	0.798148148	10	22	x
Exon	chr1	43909762	43910133	372	+	0.482758621	4	0.403125	374	2205	11808	0.593582888	2	0.6	11	22	x
Exon	chr1	43927171	43927353	183	+	0.551724138	1	0.8125	374	5109	1749	0.483957219	1	0.9	13	22	x
Exon	chr1	43929102	43929307	206	+	0.496551724	3	0.6	374	1749	446	0.502673797	4	0.839732143	14	22	x
Exon	chr1	43932966	43933152	187	+	0.496551724	5	0.686190476	374	606	2948	0.446524064	1	0.535714286	18	22	x
Exon	chr1	43936100	43936271	172	+	0.496551724	4	0.905059524	374	2948	5603	0.475935829	2	0.640277778	19	22	x
Exon	chr1	43974490	43974683	194	+	0.475862069	2	0.735119048	374	28539	55676	0.382352941	3	0.722053872	2	13	long
Exon	chr1	44062989	44063151	163	+	0.468965517	3	0.764285714	374	9797	13326	0.411764706	0	0	5	13	long
Exon	chr1	44137799	44137986	188	+	0.510344828	7	0.878571429	374	277	20676	0.558823529	7	0.681292517	10	13	x
Exon	chr1	44172370	44172519	150	+	0.6	3	0.369047619	374	226	1329	0.64973262	10	0.232142857	2	5	x
Exon	chr1	44187675	44188412	738	+	0.551724138	3	0.5	374	1732	6166	0.526737968	2	0.9375	2	20	x
Exon	chr1	44195068	44195235	168	+	0.489655172	3	0.877314815	374	108	218	0.521390374	0	0	5	20	short
Exon	chr1	44196235	44196417	183	+	0.544827586	2	0.708333333	374	427	83	0.529411765	1	0.85	8	20	short
Exon	chr1	44205573	44205755	183	+	0.620689655	4	0.826041667	374	295	89	0.558823529	7	0.69047619	19	20	short
Exon	chr1	44209224	44209448	225	+	0.613793103	3	0.904166667	374	257	197	0.462566845	2	0.613636364	3	6	short
Exon	chr1	44209645	44210329	685	+	0.613793103	3	0.944444444	374	197	87	0.534759358	4	0.805729167	4	6	short
Exon	chr1	44210416	44210593	178	+	0.572413793	3	0.802083333	374	87	80	0.588235294	9	0.860582011	5	6	short
Exon	chr1	44215284	44215475	192	+	0.537931034	7	0.845153061	374	201	764	0.5	1	0.683333333	7	8	short
Exon	chr1	44219367	44219732	366	+	0.744827586	9	0.735185185	374	1597	215	0.572192513	2	0.666666667	2	7	x
Exon	chr1	44219947	44220183	237	+	0.627586207	9	0.388888889	374	215	2940	0.561497326	6	0.517857143	3	7	x
Exon	chr1	44223123	44223314	192	+	0.593103448	9	0.766666667	374	2940	222	0.636363636	8	0.861111111	4	7	x
Exon	chr1	44230470	44230646	177	+	0.627586207	7	0.25952381	374	207	135	0.639037433	10	0.01547619	3	9	short
Exon	chr1	44236113	44236284	172	-	0.6	7	0.710034014	374	2741	115	0.639037433	12	0.485416667	2	14	x
Exon	chr1	44239648	44239886	239	-	0.55862069	4	0.494444444	374	685	91	0.556149733	7	0.633843537	6	14	short
Exon	chr1	44246611	44246882	272	-	0.572413793	3	0.527777778	374	1341	5367	0.550802139	4	0.50625	10	14	x
Exon	chr1	44248984	44249141	158	-	0.64137931	9	0.735185185	374	678	629	0.657754011	4	0.4125	12	14	short
Exon	chr1	44249819	44249981	163	-	0.579310345	1	0.444444444	374	5324	678	0.64171123	5	0.585897436	13	14	x
Exon	chr1	44367611	44368455	845	+	0.517241379	7	0.710260771	374	10364	315	0.526737968	4	0.8375	2	4	x
Exon	chr1	44368770	44369015	246	+	0.531034483	4	0.762247475	374	315	2481	0.532085561	7	0.765986395	3	4	x
Exon	chr1	44452961	44453157	197	+	0.593103448	5	0.578333333	374	261	3412	0.505347594	6	0.614351852	4	11	x
Exon	chr1	44456569	44456728	160	+	0.531034483	6	0.868055556	374	3412	118	0.553475936	5	0.915714286	5	11	x
Exon	chr1	44456846	44457014	169	+	0.572413793	10	0.911071429	374	118	300	0.537433155	4	0.96875	6	11	short
Exon	chr1	44457314	44457500	187	+	0.593103448	8	0.717708333	374	300	164	0.56684492	3	0.877777778	7	11	short
Exon	chr1	44458275	44458568	294	+	0.606896552	7	0.892857143	374	138	249	0.606951872	8	0.755208333	10	11	short
Exon	chr1	44577303	44577581	279	-	0.462068966	4	0.881758884	374	13527	19300	0.443850267	2	0.773809524	7	9	long
Exon	chr1	44650239	44650981	743	+	0.524137931	2	0.445833333	374	6450	201442	0.475935829	5	0.472602339	2	15	long
Exon	chr1	44927934	44928162	229	+	0.475862069	2	0.695512821	374	14802	7198	0.462566845	7	0.740306122	2	12	long
Exon	chr1	44936321	44936488	168	+	0.420689655	2	0.7625	374	892	2693	0.43315508	1	0.9	4	12	x
Exon	chr1	44939181	44939378	198	+	0.517241379	2	0.575	374	2693	2969	0.435828877	3	0.7875	5	12	x
Exon	chr1	44994333	44994496	164	+	0.4	1	0.822916667	374	91	1318	0.497326203	8	0.744772476	10	21	x
Exon	chr1	44998538	44998743	206	+	0.55862069	9	0.657407407	374	931	107	0.572192513	4	0.896428571	15	21	short
Exon	chr1	45015872	45016048	177	+	0.524137931	10	0.604375	374	839	210	0.526737968	5	0.291785714	4	6	short
Exon	chr1	45023366	45023564	199	-	0.593103448	4	0.729166667	374	293	122	0.550802139	5	0.581493506	4	9	short
Exon	chr1	45024332	45024487	156	-	0.551724138	9	0.106018519	374	234	397	0.569518717	13	0.022435897	6	9	short
Exon	chr1	45041213	45041412	200	+	0.620689655	10	0.564444444	374	99	114	0.588235294	5	0.74	7	15	short
Exon	chr1	45042597	45042760	164	+	0.606896552	5	0.566666667	374	92	148	0.572192513	3	0.552579365	12	15	short
Exon	chr1	45048471	45048685	215	+	0.531034483	4	0.316666667	374	1306	127	0.598930481	4	0.375297619	2	8	x
Exon	chr1	45064746	45065027	282	-	0.606896552	4	0.229166667	374	133	100	0.620320856	10	0.431666667	6	23	short
Exon	chr1	45065160	45065341	182	-	0.586206897	6	0.545833333	374	84	133	0.663101604	11	0.465909091	7	23	short
Exon	chr1	45065660	45065973	314	-	0.648275862	7	0.610714286	374	128	92	0.628342246	11	0.786107832	9	23	short
Exon	chr1	45066101	45066450	350	-	0.606896552	5	0.782001332	374	104	128	0.631016043	12	0.535714286	10	23	short
Exon	chr1	45067415	45067571	157	-	0.675862069	6	0.875	374	89	82	0.636363636	9	0.746097884	14	23	short
Exon	chr1	45069106	45069302	197	-	0.648275862	4	0.813541667	374	662	817	0.564171123	4	0.677083333	18	23	short
Exon	chr1	45070410	45070600	191	-	0.586206897	2	0.901785714	374	9505	107	0.593582888	6	0.704563492	21	23	x
Exon	chr1	45080105	45080298	194	-	0.572413793	3	0.618055556	374	821	9505	0.561497326	3	0.682692308	22	23	x
Exon	chr1	45112936	45113085	150	-	0.455172414	1	0.733333333	374	791	16870	0.403743316	0	0	3	12	x
Exon	chr1	45118076	45118267	192	-	0.489655172	2	0.708333333	374	1603	4122	0.467914439	2	0.772916667	5	12	x
Exon	chr1	45179764	45179924	161	-	0.448275862	2	0.648989899	374	36649	14766	0.334224599	1	0.826388889	9	12	long
Exon	chr1	45219279	45219436	158	-	0.448275862	2	0.814285714	374	5315	2560	0.363636364	2	0.773295455	11	12	x
Exon	chr1	45242858	45243065	208	-	0.503448276	5	0.744444444	374	987	222	0.57486631	1	0.733333333	6	21	short
Exon	chr1	45245671	45245854	184	-	0.634482759	7	0.864285714	374	644	141	0.516042781	3	0.423611111	12	21	short
Exon	chr1	45246794	45246960	167	-	0.537931034	7	0.766496599	374	442	214	0.526737968	5	0.813492063	14	21	short
Exon	chr1	45251852	45252050	199	+	0.572413793	4	0.744444444	374	239	117	0.497326203	6	0.76498779	5	10	short
Exon	chr1	45252167	45252329	163	+	0.565517241	2	0.708333333	374	117	368	0.545454545	8	0.688293651	6	10	short
Exon	chr1	45258883	45259047	165	-	0.468965517	3	0.564153439	374	13523	477	0.462566845	3	0.53968254	3	14	x
Exon	chr1	45272570	45272728	159	-	0.544827586	3	0.755555556	374	1218	13523	0.502673797	6	0.819444444	4	14	x
Exon	chr1	45274297	45274558	262	-	0.517241379	1	0.65	374	2636	215	0.462566845	4	0.635416667	6	14	x
Exon	chr1	45281477	45281654	178	-	0.496551724	3	0.7	374	7678	2680	0.427807487	1	0.8125	9	14	x
Exon	chr1	45289332	45289512	181	-	0.503448276	0	0	374	7355	7678	0.352941176	1	0.694444444	10	14	long
Exon	chr1	45296867	45297018	152	-	0.517241379	3	0.61969697	374	1339	7355	0.451871658	1	0.8	11	14	x
Exon	chr1	45298357	45298506	150	-	0.503448276	2	0.561805556	374	27633	1339	0.395721925	0	0	12	14	x
Exon	chr1	45326139	45326496	358	-	0.448275862	0	0	374	117518	27633	0.334224599	1	0.4	13	14	long
Exon	chr1	45569440	45569593	154	-	0.551724138	5	0.566666667	374	85	624	0.518716578	12	0.764583333	3	16	short
Exon	chr1	45569919	45570108	190	-	0.634482759	1	1	374	173	104	0.609625668	9	0.883730159	5	16	short
Exon	chr1	45571671	45571862	192	-	0.6	4	0.672916667	374	787	88	0.558823529	3	0.883333333	14	16	short
Exon	chr1	45580207	45580366	160	+	0.468965517	0	0	374	379	276	0.49197861	2	0.836538462	5	8	short
Exon	chr1	45580642	45580902	261	+	0.544827586	7	0.690816327	374	276	199	0.497326203	3	0.708333333	6	8	short
Exon	chr1	45581101	45581261	161	+	0.572413793	4	0.588541667	374	199	79	0.510695187	9	0.699228395	7	8	short
Exon	chr1	45695822	45696130	309	-	0.351724138	2	0.803571429	374	32980	35717	0.307486631	0	0	10	11	long
Exon	chr1	45745614	45745809	196	+	0.6	3	0.724206349	374	6942	661	0.49197861	1	0.616666667	2	4	x
Exon	chr1	45746470	45746623	154	+	0.579310345	4	0.802083333	374	661	431	0.473262032	3	0.676515152	3	4	short
Exon	chr1	45753912	45754066	155	-	0.420689655	1	0.6875	374	3130	658	0.438502674	4	0.305208333	4	6	x
Exon	chr1	45805127	45805279	153	+	0.6	4	0.729166667	374	180	961	0.518716578	2	0.529166667	6	11	short
Exon	chr1	45806240	45806436	197	+	0.544827586	5	0.538095238	374	961	307	0.483957219	4	0.561397059	7	11	short
Exon	chr1	45806743	45806943	201	+	0.537931034	2	0.611607143	374	307	242	0.532085561	1	0.470588235	8	11	short
Exon	chr1	45845579	45846596	1018	+	0.420689655	1	0.32	374	729	4831	0.414438503	4	0.588582251	6	15	x
Exon	chr1	45853271	45853460	190	+	0.475862069	1	1	374	646	103	0.395721925	5	0.751127873	10	15	short
Exon	chr1	45853563	45853730	168	+	0.44137931	3	0.806460533	374	103	865	0.414438503	3	0.849446849	11	15	short
Exon	chr1	45859161	45859372	212	-	0.613793103	2	0.722222222	374	167	69	0.540106952	5	0.905	3	13	short
Exon	chr1	45859539	45859743	205	-	0.620689655	2	0.596428571	374	153	167	0.534759358	5	0.699444444	4	13	short
Exon	chr1	45871747	45871906	160	-	0.531034483	5	0.835	374	448	2882	0.382352941	3	0.658585859	4	13	x
Exon	chr1	45878468	45878662	195	-	0.482758621	2	0.75	374	2023	5973	0.352941176	1	0.675438596	6	13	x
Exon	chr1	45892801	45893088	288	-	0.489655172	1	0.633333333	374	360	12043	0.310160428	2	0.485858586	8	13	x
Exon	chr1	45898442	45899484	1043	-	0.448275862	3	0.552910053	374	24350	1041	0.328877005	1	0	11	13	x
Exon	chr1	45952505	45952726	222	-	0.372413793	1	0.775	374	2427	14056	0.312834225	2	0.585997336	3	10	x
Exon	chr1	45965889	45966057	169	-	0.531034483	5	0.863333333	374	1815	8290	0.323529412	0	0	6	10	x
Exon	chr1	45967872	45968028	157	-	0.393103448	4	0.71510989	374	11131	1815	0.243315508	0	0	7	10	x
Exon	chr1	45979159	45979591	433	-	0.393103448	1	0.916666667	374	4787	11131	0.29144385	3	0.807834758	8	10	long
Exon	chr1	45984378	45984720	343	-	0.386206897	2	0.766418651	374	4135	4787	0.310160428	1	0.8125	9	10	long
Exon	chr1	46244499	46244654	156	+	0.565517241	5	0.613333333	374	3357	1900	0.441176471	0	0	8	29	x
Exon	chr1	46248988	46249198	211	+	0.448275862	5	0.843219281	374	2358	8656	0.441176471	0	0	10	29	x
Exon	chr1	46262030	46262239	210	+	0.517241379	5	0.8625	374	453	1696	0.534759358	1	0.857142857	15	29	x
Exon	chr1	46267026	46267192	167	+	0.572413793	5	0.683333333	374	904	532	0.494652406	4	0.770673077	18	29	short
Exon	chr1	46268865	46269020	156	+	0.648275862	8	0.579166667	374	368	245	0.553475936	6	0.68859127	22	29	short
Exon	chr1	46269265	46269549	285	+	0.579310345	6	0.65	374	245	100	0.620320856	12	0.895486111	23	29	short
Exon	chr1	46269649	46269844	196	+	0.606896552	5	0.805	374	100	592	0.577540107	8	0.7421875	24	29	short
Exon	chr1	46270436	46270663	228	+	0.6	8	0.916666667	374	592	191	0.57486631	5	0.684191919	25	29	short
Exon	chr1	46272331	46272525	195	+	0.593103448	5	0.84	374	134	271	0.56684492	6	0.716666667	28	29	short
Exon	chr1	46284176	46284347	172	-	0.393103448	1	0.817460317	374	462	2046	0.296791444	3	0.579598506	2	11	x
Exon	chr1	46294053	46294230	178	-	0.372413793	4	0.915937208	374	5957	9169	0.467914439	6	0.599537037	4	11	long
Exon	chr1	46305169	46305350	182	-	0.406896552	1	0.716666667	374	10423	731	0.352941176	1	0.464285714	7	11	x
Exon	chr1	46422449	46422656	208	+	0.55862069	5	0.378333333	374	3026	196	0.545454545	3	0.31547619	4	9	x
Exon	chr1	46423218	46423374	157	+	0.468965517	3	0.081018519	374	76	109	0.534759358	5	0.368253968	7	9	short
Exon	chr1	46435960	46436130	171	-	0.586206897	6	0.555555556	374	21833	617	0.558823529	3	0.861111111	22	23	x
Exon	chr1	46498985	46499274	290	+	0.544827586	4	0.701934524	374	115	245	0.467914439	4	0.774007937	8	19	short
Exon	chr1	46505717	46505868	152	+	0.496551724	4	0.835119048	374	6073	3049	0.521390374	6	0.916666667	10	19	long
Exon	chr1	46512796	46512976	181	+	0.544827586	4	0.8125	374	321	3099	0.49197861	1	0.774725275	17	19	x
Exon	chr1	46516075	46516239	165	+	0.537931034	3	0.711111111	374	3099	91	0.49197861	6	0.747958754	18	19	x
Exon	chr1	46518654	46518819	166	-	0.572413793	2	0.864583333	374	564	105	0.465240642	3	0.847222222	5	10	short
Exon	chr1	46519383	46519644	262	-	0.634482759	6	0.709722222	374	3976	564	0.451871658	3	0.778571429	6	10	x
Exon	chr1	46523620	46524758	1139	-	0.524137931	2	0.572916667	374	11063	3976	0.446524064	1	0.773076923	7	10	long
Exon	chr1	46548413	46548575	163	+	0.517241379	6	0.632996633	374	1027	6235	0.462566845	4	0.828125	3	4	x
Exon	chr1	46579581	46579756	176	+	0.655172414	11	0.371948506	374	403	3303	0.561497326	9	0.415644541	2	7	x
Exon	chr1	46583059	46583403	345	+	0.524137931	4	0.880208333	374	3303	1776	0.475935829	1	0	3	7	x
Exon	chr1	46585179	46585334	156	+	0.6	3	0.690277778	374	1776	5792	0.5	6	0.715277778	4	7	x
Exon	chr1	46591126	46591287	162	+	0.510344828	3	0.908850409	374	5792	7675	0.462566845	2	0.160714286	5	7	long
Exon	chr1	46643846	46644053	208	+	0.613793103	6	0.531746032	374	82	243	0.647058824	20	0.71875	5	15	short
Exon	chr1	46748719	46748913	195	+	0.572413793	7	0.592176871	374	3296	280	0.540106952	2	0.541666667	2	4	x
Exon	chr1	46749193	46749542	350	+	0.620689655	4	0.720833333	374	280	759	0.596256684	7	0.489087302	3	4	short
Exon	chr1	46799736	46799901	166	-	0.544827586	3	0.555555556	374	1006	1200	0.556149733	4	0.85625	3	14	x
Exon	chr1	46800907	46801102	196	-	0.648275862	8	0.735416667	374	2197	1006	0.588235294	8	0.763216991	4	14	x
Exon	chr1	46832371	46832539	169	-	0.420689655	2	0.908333333	374	9904	10783	0.390374332	7	0.685354526	13	14	long
Exon	chr1	46848260	46848463	204	-	0.551724138	5	0.718333333	374	2699	317	0.441176471	2	0.614583333	2	4	x
Exon	chr1	46926611	46926803	193	-	0.448275862	1	0.864285714	374	1042	1482	0.422459893	4	0.644886364	5	11	x
Exon	chr1	46954553	46954702	150	-	0.489655172	3	0.829761905	374	1459	8243	0.401069519	5	0.829852941	10	11	x
Exon	chr1	47052167	47052322	156	+	0.586206897	5	0.94	374	302	145	0.572192513	3	0.841666667	6	12	short
Exon	chr1	47053332	47053523	192	+	0.531034483	4	0.656944444	374	758	1783	0.550802139	3	0.516666667	8	12	x
Exon	chr1	47106205	47106396	192	-	0.455172414	1	0.6	374	5106	8159	0.296791444	1	0.657142857	5	12	long
Exon	chr1	47121196	47121351	156	-	0.4	2	0.6875	374	79	9590	0.427807487	1	0.125	7	12	x
Exon	chr1	47172434	47172625	192	-	0.586206897	4	0.6	374	86	96	0.545454545	2	0.626190476	5	12	short
Exon	chr1	47173258	47173413	156	-	0.55862069	4	0.158333333	374	368	440	0.540106952	4	0.357638889	7	12	short
Exon	chr1	47274275	47274430	156	+	0.413793103	3	0.757638658	374	83	2488	0.393048128	5	0.797777778	6	12	x
Exon	chr1	47277600	47277791	192	+	0.510344828	1	0.928571429	374	575	6934	0.344919786	1	0.633333333	8	12	x
Exon	chr1	47323082	47323237	156	+	0.4	2	0.642307692	374	79	9587	0.42513369	1	0.571428571	6	12	x
Exon	chr1	47337352	47337543	192	+	0.462068966	3	0.509126984	374	4424	6843	0.302139037	2	0.660189076	8	12	long
Exon	chr1	47382020	47382175	156	+	0.544827586	3	0.597222222	374	368	440	0.537433155	4	0.430013736	6	12	short
Exon	chr1	47382808	47382999	192	+	0.586206897	4	0.610416667	374	86	96	0.548128342	2	0.729166667	8	12	short
Exon	chr1	47498547	47498798	252	-	0.406896552	3	0.727292749	374	2363	8366	0.36631016	5	0.765833333	2	17	x
Exon	chr1	47501161	47501375	215	-	0.4	0	0	374	6518	2363	0.315508021	0	0	3	17	x
Exon	chr1	47507893	47508125	233	-	0.413793103	0	0	374	2209	6518	0.363636364	3	0.680555556	4	17	x
Exon	chr1	47510334	47510500	167	-	0.503448276	1	0.533333333	374	7999	2209	0.304812834	1	0.659340659	5	17	x
Exon	chr1	47518499	47519468	970	-	0.44137931	1	0.8	374	1135	7999	0.320855615	1	0.520833333	6	17	x
Exon	chr1	47527693	47527844	152	-	0.35862069	1	0.156565657	374	3872	1774	0.326203209	1	0.9375	9	17	x
Exon	chr1	47538163	47538411	249	-	0.379310345	0	0	374	1408	4056	0.278074866	3	0.733694084	12	17	x
Exon	chr1	47539819	47540007	189	-	0.386206897	2	0.822222222	374	485	1408	0.29144385	2	0.7	13	17	x
Exon	chr1	47611213	47611366	154	+	0.386206897	1	0.785714286	374	4339	1801	0.307486631	1	0.65530303	3	6	x
Exon	chr1	48013428	48013698	271	-	0.689655172	10	0.679761905	374	3014	9063	0.529411765	6	0.649206349	2	7	long
Exon	chr1	48032844	48033019	176	-	0.593103448	9	0.751587302	374	6712	16041	0.49197861	6	0.358333333	4	7	long
Exon	chr1	48402889	48403171	283	-	0.406896552	2	0.440441176	374	1560	2721	0.336898396	0	0	6	10	x
Exon	chr1	48404731	48405079	349	-	0.455172414	1	1	374	12334	1560	0.342245989	0	0	7	10	x
Exon	chr1	48467553	48467718	166	+	0.565517241	3	0.833333333	374	117	1140	0.502673797	4	0.575	5	15	x
Exon	chr1	48470204	48470410	207	+	0.620689655	4	0.822916667	374	320	215	0.593582888	2	0.666666667	8	15	short
Exon	chr1	48473987	48474138	152	+	0.579310345	5	0.866666667	374	1966	1799	0.577540107	6	0.759722222	11	15	x
Exon	chr1	48475937	48476106	170	+	0.55862069	1	0.833333333	374	1799	1474	0.470588235	1	0.708333333	12	15	x
Exon	chr1	48477580	48477796	217	+	0.565517241	4	0.819642857	374	1474	2919	0.467914439	2	0.201923077	13	15	x
Exon	chr1	48480715	48480875	161	+	0.668965517	6	0.597222222	374	2919	4718	0.502673797	5	0.576666667	14	15	x
Exon	chr1	48597844	48598029	186	-	0.462068966	2	0.5875	374	25538	3816	0.256684492	1	0.690340909	4	13	long
Exon	chr1	48637609	48637903	295	-	0.372413793	0	0	374	4157	3996	0.328877005	1	0.816666667	7	13	long
Exon	chr1	48825262	48825425	164	-	0.572413793	6	0.44750481	374	3666	47265	0.486631016	3	0.472222222	4	14	long
Exon	chr1	48829091	48829244	154	-	0.489655172	1	0.476190476	374	43507	3666	0.532085561	2	0.901785714	5	14	long
Exon	chr1	48974497	48974711	215	-	0.489655172	5	0.827142857	374	6170	8195	0.451871658	6	0.797844517	2	6	long
Exon	chr1	48980881	48981030	150	-	0.503448276	9	0.62797619	374	16128	6170	0.403743316	4	0.592217262	3	6	long
Exon	chr1	48997158	48997543	386	-	0.620689655	10	0.797380952	374	2052	16128	0.465240642	1	1	4	6	x
Exon	chr1	49283842	49284059	218	-	0.489655172	3	0.648148148	374	199969	178353	0.347593583	2	0.604220779	10	14	long
Exon	chr1	50383215	50383456	242	+	0.44137931	2	0.443722944	374	96774	31891	0.374331551	0	0	2	7	long
Exon	chr1	50432023	50432177	155	+	0.503448276	7	0.743395692	374	16572	1642	0.401069519	2	0.872222222	4	7	x
Exon	chr1	50433819	50434045	227	+	0.572413793	3	0.527777778	374	1642	1642	0.518716578	2	0.401190476	5	7	x
Exon	chr1	50713723	50713939	217	-	0.482758621	1	0.9	374	14908	33940	0.403743316	0	0	2	19	long
Exon	chr1	50805336	50805491	156	-	0.413793103	1	0.714285714	374	15386	27348	0.28342246	1	0.816666667	7	19	long
Exon	chr1	51026259	51026465	207	-	0.462068966	1	0.732142857	374	13425	43224	0.339572193	0	0	16	19	long
Exon	chr1	51508215	51508385	171	+	0.455172414	1	0.826388889	374	33076	1025	0.334224599	2	0.765467172	2	3	x
Exon	chr1	51539831	51539993	163	-	0.579310345	5	0.712261905	374	623	5401	0.545454545	6	0.604960317	7	18	x
Exon	chr1	51599430	51599615	186	-	0.413793103	0	0	374	2510	4324	0.352941176	2	0.8125	2	25	x
Exon	chr1	51602125	51602288	164	-	0.462068966	4	0.849242424	374	1924	2510	0.331550802	1	0.633333333	3	25	x
Exon	chr1	51644164	51644368	205	-	0.406896552	0	0	374	2026	2372	0.382352941	4	0.647849026	10	25	x
Exon	chr1	51646394	51646592	199	-	0.427586207	2	0.420588235	374	1202	2026	0.307486631	0	0	11	25	x
Exon	chr1	51647794	51647956	163	-	0.475862069	0	0	374	12089	1202	0.377005348	2	0.908041958	12	25	x
Exon	chr1	51683148	51683305	158	-	0.44137931	2	0.559090909	374	1914	4456	0.355614973	2	0.691666667	15	25	x
Exon	chr1	52004081	52004241	161	+	0.468965517	3	0.635449735	374	3850	6088	0.294117647	1	0.913043478	12	24	long
Exon	chr1	52019423	52019595	173	+	0.427586207	3	0.671296296	374	4245	1223	0.352941176	0	0	16	24	x
Exon	chr1	52036508	52036671	164	-	0.468965517	4	0.901424964	374	2144	3394	0.385026738	1	0.833333333	10	33	x
Exon	chr1	52042073	52042224	152	-	0.406896552	3	0.791666667	374	1545	3130	0.331550802	0	0	12	33	x
Exon	chr1	52072276	52072430	155	-	0.427586207	1	1	374	1960	6147	0.371657754	1	1	28	33	x
Exon	chr1	52078485	52078774	290	-	0.344827586	0	0	374	37468	2605	0.315508021	0	0	32	33	x
Exon	chr1	52215149	52215377	229	-	0.468965517	5	0.475	374	13434	39477	0.540106952	3	0.773148148	4	5	long
Exon	chr1	52321599	52321801	203	+	0.413793103	1	0.55	374	18401	2570	0.304812834	2	0.884157509	4	6	x
Exon	chr1	52475747	52477855	2109	+	0.434482759	1	0.2	374	4211	24177	0.286096257	3	0.736607143	4	19	long
Exon	chr1	52504914	52505091	178	+	0.531034483	0	0	374	2782	1631	0.355614973	1	0.75	6	19	x
Exon	chr1	52506722	52506892	171	+	0.551724138	2	0.457142857	374	1631	5831	0.320855615	1	0.676767677	7	19	x
Exon	chr1	52519920	52520076	157	+	0.434482759	2	0.588392857	374	3046	11636	0.323529412	0	0	10	19	long
Exon	chr1	52531712	52531937	226	+	0.427586207	1	0.833333333	374	11636	2217	0.406417112	6	0.627138833	11	19	x
Exon	chr1	52571027	52571178	152	+	0.462068966	0	0	374	28842	1769	0.347593583	2	0.698015873	14	19	x
Exon	chr1	52576031	52576194	164	+	0.537931034	5	0.645833333	374	3003	2191	0.393048128	2	0.602678571	16	19	x
Exon	chr1	52583027	52583204	178	+	0.455172414	2	0.665407509	374	4536	1115	0.438502674	4	0.918452381	18	19	x
Exon	chr1	52595785	52595958	174	-	0.613793103	5	0.958333333	374	82	399	0.604278075	6	0.53125	10	24	short
Exon	chr1	52597964	52598143	180	-	0.620689655	6	0.82281746	374	190	170	0.548128342	3	0.633333333	17	24	short
Exon	chr1	52598333	52598493	161	-	0.620689655	1	1	374	190	190	0.606951872	6	0.511111111	18	24	short
Exon	chr1	52599233	52599392	160	-	0.606896552	4	0.748809524	374	380	424	0.553475936	7	0.761842919	20	24	short
Exon	chr1	52613689	52613859	171	-	0.551724138	4	0.707738095	374	6042	532	0.409090909	1	0.892857143	3	17	x
Exon	chr1	52621679	52621829	151	-	0.524137931	4	0.708333333	374	260	1658	0.50802139	6	0.729166667	5	17	x
Exon	chr1	52622809	52622981	173	-	0.524137931	3	0.718181818	374	439	612	0.441176471	5	0.843809524	7	17	short
Exon	chr1	52626716	52626897	182	-	0.462068966	2	0.933333333	374	579	2507	0.377005348	1	0.875	10	17	x
Exon	chr1	52631702	52632063	362	-	0.468965517	2	0.751785714	374	2242	4121	0.379679144	1	0.521390374	12	17	x
Exon	chr1	52634305	52634624	320	-	0.489655172	4	0.830357143	374	1320	2242	0.411764706	2	0.685119048	13	17	x
Exon	chr1	52635944	52636123	180	-	0.482758621	6	0.8375	374	3498	1320	0.454545455	2	0.667234848	14	17	x
Exon	chr1	52643939	52644099	161	+	0.379310345	3	0.694047619	374	800	2729	0.36631016	3	0.779265873	2	10	x
Exon	chr1	52663608	52663767	160	-	0.503448276	4	0.769097222	374	5505	1346	0.336898396	0	0	2	30	x
Exon	chr1	52669272	52669720	449	-	0.517241379	2	0.625	374	3904	5505	0.318181818	1	0.773809524	3	30	long
Exon	chr1	52675014	52675235	222	-	0.482758621	3	0.633532695	374	1244	1289	0.363636364	3	0.658385474	5	30	x
Exon	chr1	52684524	52684702	179	-	0.420689655	3	0.789646465	374	147	260	0.310160428	2	0.753418803	9	30	short
Exon	chr1	52710211	52710362	152	-	0.365517241	3	0.872474747	374	2729	3684	0.302139037	1	0.5	17	30	x
Exon	chr1	52713091	52713795	705	-	0.379310345	2	0.702272727	374	2172	2729	0.299465241	0	0	18	30	x
Exon	chr1	52715967	52716142	176	-	0.379310345	3	0.786623932	374	3540	2172	0.35026738	1	0.723076923	19	30	x
Exon	chr1	52719682	52719895	214	-	0.413793103	0	0	374	168	3540	0.326203209	1	0.796153846	20	30	x
Exon	chr1	52735265	52735443	179	-	0.455172414	3	0.585026086	374	12412	1490	0.310160428	1	0.533653846	26	30	x
Exon	chr1	52754150	52754314	165	-	0.379310345	2	0.838847118	374	9508	6178	0.304812834	0	0	28	30	long
Exon	chr1	52763822	52764633	812	-	0.372413793	3	0.555555556	374	26557	9508	0.267379679	2	0.977272727	29	30	long
Exon	chr1	52844943	52845205	263	+	0.572413793	4	0.84375	374	4136	1316	0.524064171	0	0	2	3	x
Exon	chr1	52994717	52994883	167	+	0.475862069	3	0.543981481	374	29774	14396	0.299465241	0	0	2	14	long
Exon	chr1	53009279	53010034	756	+	0.448275862	4	0.795138889	374	14396	8078	0.339572193	3	0.676719577	3	14	long
Exon	chr1	53023136	53023313	178	+	0.489655172	2	0.855555556	374	4883	4949	0.379679144	1	0.787878788	5	14	long
Exon	chr1	53040078	53040240	163	+	0.365517241	0	0	374	5034	111	0.299465241	0	0	9	14	x
Exon	chr1	53051795	53051993	199	+	0.379310345	1	0.757142857	374	11396	126	0.339572193	0	0	11	14	x
Exon	chr1	53092724	53092890	167	+	0.496551724	3	0.814484127	374	11491	2367	0.355614973	1	0.722222222	2	14	x
Exon	chr1	53095257	53096009	753	+	0.455172414	2	0.791666667	374	2367	2981	0.278074866	1	0.535714286	3	14	x
Exon	chr1	53102240	53102417	178	+	0.482758621	3	0.788492063	374	3109	2345	0.419786096	6	0.737433862	5	14	x
Exon	chr1	53115941	53116103	163	+	0.372413793	0	0	374	9904	81	0.307486631	3	0.682407407	9	14	x
Exon	chr1	53119730	53119925	196	+	0.482758621	3	0.830555556	374	3501	4167	0.363636364	3	0.798687424	11	14	long
Exon	chr1	53142905	53143093	189	-	0.696551724	10	0.791666667	374	200	5421	0.518716578	4	0.767361111	4	10	x
Exon	chr1	53216476	53216627	152	+	0.420689655	1	0.725	374	1447	2028	0.35026738	1	1	9	16	x
Exon	chr1	53253149	53253303	155	+	0.524137931	3	0	374	26753	12925	0.334224599	3	0	12	16	long
Exon	chr1	53301629	53301819	191	+	0.675862069	7	0.528996599	374	1061	3252	0.617647059	16	0.252083333	2	13	x
Exon	chr1	53308060	53308427	368	+	0.668965517	9	0.672222222	374	2933	1367	0.636363636	12	0.709325397	4	13	x
Exon	chr1	53315449	53315606	158	+	0.613793103	8	0.651041667	374	1218	338	0.639037433	5	0.685	8	13	x
Exon	chr1	53318987	53319136	150	+	0.579310345	8	0.729166667	374	1705	1104	0.542780749	8	0.855208333	11	13	x
Exon	chr1	53320240	53320448	209	+	0.544827586	2	0.623511905	374	1104	2324	0.588235294	8	0.744385823	12	13	x
Exon	chr1	53328871	53329066	196	-	0.586206897	9	0.686111111	374	1747	677	0.679144385	14	0.554166667	4	11	x
Exon	chr1	53341605	53341828	224	-	0.606896552	7	0.733049887	374	2163	9785	0.518716578	4	0.497348485	7	11	x
Exon	chr1	53353017	53353233	217	-	0.627586207	7	0.580952381	374	19376	8983	0.671122995	11	0.664393939	9	11	long
Exon	chr1	53448274	53449579	1306	+	0.462068966	2	0.57951505	374	7585	1944	0.401069519	2	0.753676471	4	5	x
Exon	chr1	53487639	53487816	178	-	0.6	6	0.652777778	374	1133	2323	0.510695187	2	0.581439394	2	19	x
Exon	chr1	53488949	53489122	174	-	0.462068966	2	0.5	374	4254	1133	0.494652406	3	0.605866356	3	19	x
Exon	chr1	53495499	53495724	226	-	0.579310345	5	0.671428571	374	854	2054	0.443850267	2	0.822916667	5	19	x
Exon	chr1	53496578	53496731	154	-	0.551724138	1	0.166666667	374	1992	854	0.465240642	1	0.634920635	6	19	x
Exon	chr1	53502428	53502656	229	-	0.620689655	9	0.711772487	374	2076	1604	0.532085561	2	0.890151515	10	19	x
Exon	chr1	53504732	53504907	176	-	0.537931034	8	0.848214286	374	4380	2076	0.521390374	1	0.916666667	11	19	x
Exon	chr1	53699733	53699906	174	+	0.689655172	8	0.702430556	374	1442	2991	0.63368984	13	0.807234432	2	4	x
Exon	chr1	53702897	53703108	212	+	0.627586207	9	0.166666667	374	2991	1747	0.532085561	3	0.741071429	3	4	x
Exon	chr1	53747380	53747548	169	-	0.634482759	6	0.569444444	374	561	2343	0.63368984	9	0.42962963	2	10	x
Exon	chr1	53748109	53748288	180	-	0.717241379	5	0.576666667	374	4597	561	0.580213904	8	0.759027778	3	10	x
Exon	chr1	53752885	53753042	158	-	0.64137931	7	0.833333333	374	5852	4597	0.545454545	4	0.75625	4	10	long
Exon	chr1	53768051	53768213	163	-	0.634482759	8	0.538541667	374	64155	4903	0.614973262	4	0.552083333	7	10	long
Exon	chr1	53832368	53833251	884	-	0.586206897	7	0.535714286	374	5110	64155	0.628342246	7	0.71547619	8	10	long
Exon	chr1	53838361	53838539	179	-	0.668965517	5	0.724444444	374	133625	5110	0.572192513	3	0.565277778	9	10	long
Exon	chr1	54010589	54010750	162	-	0.420689655	3	0.840939153	374	14668	4295	0.409090909	3	0.875	2	18	long
Exon	chr1	54035159	54035405	247	-	0.468965517	2	0.772321429	374	3548	94	0.347593583	3	0.842630079	7	18	x
Exon	chr1	54038953	54039109	157	-	0.413793103	1	0.770833333	374	3079	3548	0.406417112	6	0.697222222	8	18	long
Exon	chr1	54066259	54066434	176	-	0.496551724	0	0	374	4316	2062	0.315508021	2	0.735441545	15	18	x
Exon	chr1	54104460	54104643	184	-	0.489655172	4	0.498511905	374	375	6046	0.486631016	5	0.390555556	4	12	x
Exon	chr1	54105018	54105185	168	-	0.475862069	2	0.690705128	374	4447	375	0.406417112	2	0.821230159	5	12	x
Exon	chr1	54121373	54121537	165	-	0.475862069	0	0	374	5630	4390	0.403743316	2	0.766369048	9	12	long
Exon	chr1	54127504	54127724	221	-	0.524137931	6	0.208134921	374	249	257	0.486631016	14	0.029464286	11	12	short
Exon	chr1	54144355	54144555	201	+	0.537931034	2	0.75	374	1285	3636	0.521390374	3	0.893308081	3	4	x
Exon	chr1	54190246	54190733	488	+	0.510344828	2	0.4875	374	4164	5676	0.42513369	2	0.781818182	3	9	long
Exon	chr1	54281633	54281786	154	-	0.434482759	3	0.803571429	374	2166	1567	0.28342246	1	0.625	5	8	x
Exon	chr1	54326857	54327051	195	+	0.420689655	3	0.70491453	374	19699	7494	0.363636364	4	0.662232906	4	5	long
Exon	chr1	54379358	54379694	337	-	0.579310345	7	0.621428571	374	3032	991	0.550802139	4	0.496245421	2	4	x
Exon	chr1	54382726	54383074	349	-	0.537931034	2	0.65	374	8030	3032	0.537433155	2	0.464285714	3	4	long
Exon	chr1	54417409	54417613	205	-	0.586206897	4	0.916517857	374	4808	4326	0.510695187	2	0.725	2	8	long
Exon	chr1	54429008	54429157	150	-	0.606896552	6	0.524801587	374	4522	3008	0.473262032	5	0.684423077	5	8	long
Exon	chr1	54433679	54433976	298	-	0.64137931	4	0.895833333	374	653	4522	0.486631016	2	0.772321429	6	8	x
Exon	chr1	54443278	54443462	185	+	0.517241379	4	0.772222222	374	4428	93	0.43315508	5	0.933034816	2	7	x
Exon	chr1	54448206	54448392	187	+	0.482758621	4	0.76875	374	4535	2369	0.473262032	3	0.763888889	4	7	x
Exon	chr1	54450761	54450919	159	+	0.537931034	3	0.772222222	374	2369	3482	0.505347594	3	0.803968254	5	7	x
Exon	chr1	54454401	54454605	205	+	0.551724138	4	0.804166667	374	3482	1827	0.590909091	6	0.658547009	6	7	x
Exon	chr1	54822915	54823123	209	+	0.613793103	9	0.489814815	374	36312	972	0.593582888	6	0.642216117	2	17	x
Exon	chr1	54835519	54835676	158	+	0.6	4	0.770535714	374	2567	1880	0.550802139	0	0	7	17	x
Exon	chr1	54850746	54850971	226	-	0.606896552	3	0.822222222	374	1989	740	0.558823529	5	0.726474359	4	8	x
Exon	chr1	54852960	54853120	161	-	0.551724138	3	0.541666667	374	1160	1989	0.537433155	6	0.79781746	5	8	x
Exon	chr1	54854280	54854433	154	-	0.551724138	3	0.68452381	374	3691	1160	0.449197861	4	0.498872655	6	8	x
Exon	chr1	54868994	54869147	154	+	0.55862069	5	0.674761905	374	22665	3801	0.441176471	10	0.65424506	16	17	long
Exon	chr1	54891113	54892418	1306	+	0.613793103	5	0.584166667	374	869	11009	0.50802139	2	0.777777778	3	24	x
Exon	chr1	54917523	54917700	178	+	0.627586207	5	0.564761905	374	408	451	0.57486631	5	0.61797619	12	24	short
Exon	chr1	54918151	54918306	156	+	0.627586207	4	0.8125	374	451	2610	0.590909091	5	0.282142857	13	24	x
Exon	chr1	54924518	54924709	192	+	0.64137931	7	0.729978355	374	3463	5975	0.553475936	2	0.416666667	15	24	long
Exon	chr1	54939403	54939583	181	+	0.613793103	4	0.80625	374	681	767	0.537433155	3	0.420634921	19	24	short
Exon	chr1	54940350	54940506	157	+	0.606896552	5	0.705	374	767	377	0.542780749	8	0.609895833	20	24	short
Exon	chr1	54955752	54955914	163	+	0.379310345	1	0.733333333	374	774	3509	0.35026738	3	0.884722222	3	10	x
Exon	chr1	54969746	54969961	216	+	0.496551724	1	0.666666667	374	3053	1928	0.379679144	4	0.645238095	7	10	x
Exon	chr1	55020585	55020738	154	-	0.620689655	4	0.904166667	374	3505	545	0.49197861	2	0.737301587	2	7	x
Exon	chr1	55024243	55024405	163	-	0.524137931	3	0.876719577	374	812	3505	0.50802139	3	0.783333333	3	7	x
Exon	chr1	55045786	55045951	166	+	0.579310345	3	0.363095238	374	442	198	0.577540107	6	0.588744589	3	11	short
Exon	chr1	55052074	55052236	163	+	0.462068966	3	0.535714286	374	1624	938	0.558823529	9	0.494444444	7	11	x
Exon	chr1	55091694	55091873	180	-	0.586206897	5	0.83	374	424	1047	0.588235294	3	0.833333333	2	9	x
Exon	chr1	55092297	55092495	199	-	0.572413793	3	0.752777778	374	11068	424	0.564171123	5	0.811060606	3	9	x
Exon	chr1	55109610	55109874	265	-	0.572413793	3	0.613888889	374	3479	5903	0.524064171	3	0.541666667	5	9	long
Exon	chr1	55121878	55122034	157	-	0.517241379	3	0.869444444	374	3115	7570	0.56684492	2	0.638888889	8	9	long
Exon	chr1	55224357	55224707	351	+	0.586206897	4	0.758333333	374	5016	5389	0.534759358	4	0.808333333	2	3	long
Exon	chr1	55245257	55245533	277	+	0.620689655	5	0.312142857	374	1880	941	0.580213904	6	0.576388889	3	4	x
Exon	chr1	55282103	55282295	193	+	0.593103448	5	0.775	374	3798	2488	0.42513369	2	0.894444444	2	12	x
Exon	chr1	55294253	55294450	198	+	0.662068966	7	0.226190476	374	3201	1141	0.596256684	17	0.493907563	6	12	x
Exon	chr1	55295591	55295775	185	+	0.606896552	4	0.529166667	374	1141	521	0.601604278	6	0.554166667	7	12	x
Exon	chr1	55296296	55296470	175	+	0.662068966	5	0.74	374	521	289	0.516042781	7	0.49047619	8	12	short
Exon	chr1	55296759	55296908	150	+	0.648275862	10	0.518333333	374	289	838	0.534759358	5	0.43	9	12	short
Exon	chr1	55297746	55297924	179	+	0.662068966	5	0.645	374	838	1711	0.553475936	2	0.225	10	12	x
Exon	chr1	55299635	55299817	183	+	0.648275862	4	0.585416667	374	1711	1812	0.540106952	7	0.69047619	11	12	x
Exon	chr1	55332197	55332348	152	-	0.482758621	5	0.624893162	374	1167	1020	0.352941176	5	0.874615385	17	68	x
Exon	chr1	55335212	55335433	222	-	0.510344828	4	0.859848485	374	425	329	0.403743316	5	0.822449495	20	68	short
Exon	chr1	55345499	55345691	193	-	0.468965517	2	0.780844156	374	2754	975	0.409090909	4	0.540178571	29	68	x
Exon	chr1	55358856	55359017	162	-	0.524137931	5	0.835	374	679	10349	0.377005348	1	0.622171946	31	68	x
Exon	chr1	55361707	55361863	157	-	0.524137931	6	0.636772487	374	866	1940	0.355614973	2	0.851280664	33	68	x
Exon	chr1	55362729	55362889	161	-	0.482758621	3	0.858241758	374	691	866	0.382352941	1	0.595238095	34	68	short
Exon	chr1	55363580	55363809	230	-	0.434482759	4	0.785863095	374	114	691	0.344919786	2	0.736309524	35	68	short
Exon	chr1	55370805	55370961	157	-	0.434482759	2	0.65	374	1369	2970	0.280748663	4	0.598944805	38	68	x
Exon	chr1	55375775	55375949	175	-	0.44137931	0	0	374	117	3101	0.342245989	1	0.645833333	41	68	x
Exon	chr1	55385909	55386059	151	-	0.489655172	7	0.672843228	374	664	588	0.288770053	1	0.601052632	51	68	short
Exon	chr1	55392379	55392541	163	-	0.462068966	1	0.770833333	374	90	201	0.387700535	5	0.901150794	54	68	short
Exon	chr1	55397138	55397297	160	-	0.44137931	5	0.6875	374	574	1507	0.294117647	0	0	59	68	x
Exon	chr1	55416227	55416393	167	-	0.427586207	1	0.563492063	374	36657	1523	0.318181818	0	0	67	68	x
Exon	chr1	56750235	56750412	178	-	0.6	4	0.6875	374	11670	15299	0.486631016	4	0.770833333	2	6	long
Exon	chr1	56762536	56762814	279	-	0.510344828	7	0.781122449	374	12400	396	0.406417112	5	0.743846154	4	6	x
Exon	chr1	56775214	56775372	159	-	0.524137931	6	0.738667582	374	41766	12400	0.417112299	2	0.651190476	5	6	long
Exon	chr1	56934195	56934420	226	+	0.475862069	3	0.717254967	374	2082	7811	0.371657754	0	0	6	9	x
Exon	chr1	56942231	56942736	506	+	0.420689655	4	0.679265873	374	7811	1616	0.328877005	0	0	7	9	x
Exon	chr1	56958433	56958590	158	-	0.35862069	2	0.668949106	374	3258	117	0.254010695	2	0.603787879	3	20	x
Exon	chr1	56989304	56989464	161	-	0.537931034	1	0	374	2635	6777	0.326203209	0	0	12	20	x
Exon	chr1	57027233	57027395	163	-	0.572413793	2	0.875	374	2921	1764	0.483957219	6	0.430592105	18	20	x
Exon	chr1	57030316	57031064	749	-	0.537931034	2	0.44375	374	26478	2921	0.403743316	4	0.569561688	19	20	x
Exon	chr1	57119705	57119895	191	+	0.455172414	4	0.495833333	374	5235	1846	0.454545455	3	0.558333333	5	11	x
Exon	chr1	57121741	57121942	202	+	0.365517241	1	0.466666667	374	1846	2245	0.29144385	2	0.525641026	6	11	x
Exon	chr1	57124187	57124428	242	+	0.372413793	0	0	374	2245	20499	0.417112299	2	0.75	7	11	x
Exon	chr1	57146216	57146374	159	+	0.503448276	5	0.837777778	374	1163	4289	0.443850267	3	0.701515152	9	11	x
Exon	chr1	57150663	57150886	224	+	0.662068966	7	0.621598639	374	4289	4939	0.534759358	3	0.505555556	10	11	long
Exon	chr1	57171595	57171749	155	-	0.517241379	0	0	374	7360	1456	0.457219251	3	0.287169312	3	12	x
Exon	chr1	57179109	57179273	165	-	0.579310345	5	0.65	374	2683	7360	0.454545455	2	0.375	4	12	x
Exon	chr1	57184081	57184322	242	-	0.496551724	3	0.554365079	374	3493	1996	0.435828877	2	0.604166667	6	12	x
Exon	chr1	57187815	57188013	199	-	0.351724138	4	0.578394522	374	2295	3493	0.43315508	2	0.757142857	7	12	x
Exon	chr1	57198280	57198437	158	-	0.489655172	1	0.633333333	374	5680	3109	0.387700535	3	0.545950346	11	12	long
Exon	chr1	57253143	57253692	550	-	0.55862069	6	0.550132275	374	8099	3610	0.42513369	2	0.648674242	4	17	long
Exon	chr1	57529223	57529426	204	-	0.427586207	1	0.579166667	374	358425	145533	0.304812834	1	0.887878788	14	17	long
Exon	chr1	58122258	58122422	165	-	0.551724138	4	0.541319444	374	366077	234333	0.422459893	3	0.556944444	16	17	long
Exon	chr1	58744319	58744469	151	-	0.462068966	2	0.813988095	374	21051	24885	0.318181818	5	0.900039683	2	9	long
Exon	chr1	58772417	58772591	175	-	0.393103448	2	0.647351552	374	2181	97	0.288770053	2	0.552197802	6	9	x
Exon	chr1	58774772	58775001	230	-	0.379310345	1	0.858333333	374	2053	2181	0.304812834	4	0.865806069	7	9	x
Exon	chr1	58777054	58777570	517	-	0.4	2	0.74096002	374	7392	2053	0.323529412	4	0.723543107	8	9	x
Exon	chr1	58905297	58905486	190	-	0.427586207	1	0.723214286	374	620	1406	0.286096257	2	0.4375	5	20	x
Exon	chr1	58920044	58920805	762	-	0.351724138	4	0.780907353	374	2607	4728	0.294117647	4	0.401121795	13	20	x
Exon	chr1	59131804	59131977	174	+	0.572413793	2	0.708333333	374	108239	2539	0.478609626	5	0.7225	2	4	x
Exon	chr1	59559795	59560010	216	+	0.551724138	3	0.672222222	374	24385	18207	0.409090909	4	0.87797619	2	17	long
Exon	chr1	59584506	59584658	153	+	0.537931034	6	0.803670635	374	6177	32350	0.414438503	2	0.675824176	4	17	long
Exon	chr1	60081691	60081858	168	+	0.324137931	0	0	374	3040	3446	0.334224599	0	0	9	22	long
Exon	chr1	60086574	60086776	203	+	0.344827586	2	0.739772727	374	1129	556	0.270053476	1	0.875	11	22	x
Exon	chr1	60143130	60143318	189	-	0.586206897	4	0.744047619	374	2727	3767	0.355614973	0	0	3	9	x
Exon	chr1	60148043	60148220	178	-	0.386206897	0	0	374	1647	1856	0.374331551	1	0.471428571	5	9	x
Exon	chr1	60149867	60150028	162	-	0.434482759	2	0.691346154	374	393	1647	0.363636364	2	0.635714286	6	9	x
Exon	chr1	60150421	60150571	151	-	0.462068966	1	0.833333333	374	3626	393	0.382352941	0	0	7	9	x
Exon	chr1	60154197	60154360	164	-	0.44137931	3	0.791468254	374	10436	3626	0.427807487	3	0.641666667	8	9	long
Exon	chr1	60235868	60236076	209	-	0.496551724	1	0.714285714	374	3260	6775	0.393048128	1	0.5	2	12	long
Exon	chr1	60271735	60271901	167	-	0.475862069	3	0.819444444	374	4350	7977	0.435828877	2	0.861111111	6	12	long
Exon	chr1	60278176	60278440	265	-	0.434482759	1	0.716666667	374	810	1809	0.411764706	4	0.706912879	8	12	x
Exon	chr1	60293463	60293698	236	-	0.427586207	0	0	374	17098	14072	0.334224599	2	0.541666667	10	12	long
Exon	chr1	61326408	61326940	533	+	0.455172414	4	0.783798037	374	5330	188839	0.414438503	7	0.715091651	3	12	long
Exon	chr1	61642363	61642542	180	+	0.537931034	4	0.319940476	374	20738	2279	0.385026738	5	0.268039216	9	12	x
Exon	chr1	61644821	61644987	167	+	0.627586207	5	0.901666667	374	2279	19737	0.427807487	6	0.742757937	10	12	x
Exon	chr1	62001272	62001439	168	+	0.462068966	3	0.819444444	374	98	3099	0.272727273	0	0	3	43	x
Exon	chr1	62004538	62004733	196	+	0.413793103	2	0.796474359	374	3099	2809	0.248663102	0	0	4	43	x
Exon	chr1	62009690	62009886	197	+	0.413793103	1	0.928571429	374	2008	3579	0.323529412	2	0.731818182	6	43	x
Exon	chr1	62026013	62026232	220	+	0.579310345	1	0.807692308	374	12419	3375	0.360962567	1	0.7	8	43	long
Exon	chr1	62065681	62065843	163	+	0.475862069	4	0.796378968	374	4342	6070	0.334224599	2	0.719337607	16	43	long
Exon	chr1	62094289	62094499	211	+	0.475862069	1	0.65	374	22244	5311	0.352941176	0	0	18	43	long
Exon	chr1	62102497	62102893	397	+	0.44137931	2	0.785416667	374	2570	10609	0.43315508	6	0.841468254	20	43	x
Exon	chr1	62122496	62122668	173	+	0.475862069	3	0.850239916	374	8870	15174	0.288770053	2	0.703914141	22	43	long
Exon	chr1	62139541	62139719	179	+	0.379310345	3	0.653550757	374	1627	6912	0.304812834	2	0.75	24	43	x
Exon	chr1	62228427	62228624	198	+	0.420689655	4	0.695075758	374	62338	27491	0.35828877	1	0.758333333	28	43	long
Exon	chr1	62352312	62352506	195	+	0.572413793	3	0.361111111	374	5532	2285	0.411764706	1	1	35	43	x
Exon	chr1	62444778	62445896	1119	+	0.310344828	1	0.6125	374	2961	2146	0.344919786	5	0.838333333	4	5	x
Exon	chr1	62485731	62485932	202	-	0.64137931	6	0.826388889	374	5394	9090	0.486631016	2	0.083333333	2	10	long
Exon	chr1	62501351	62501571	221	-	0.593103448	10	0.392142857	374	3420	9882	0.459893048	2	0.654761905	4	10	long
Exon	chr1	62506546	62506765	220	-	0.627586207	3	0.640740741	374	2972	1467	0.513368984	9	0.814969136	6	10	x
Exon	chr1	62511463	62513347	1885	-	0.627586207	5	0.54030303	374	6461	1614	0.401069519	4	0.650466721	8	10	x
Exon	chr1	62678057	62678296	240	+	0.324137931	0	0	374	3331	1450	0.339572193	4	0.321329365	2	9	x
Exon	chr1	62681417	62681578	162	+	0.372413793	2	0.720436508	374	859	1418	0.342245989	3	0.734001671	5	9	x
Exon	chr1	62682996	62683688	693	+	0.35862069	0	0	374	1418	1911	0.267379679	0	0	6	9	x
Exon	chr1	62685599	62685770	172	+	0.4	2	0.689338235	374	1911	953	0.304812834	0	0	7	9	x
Exon	chr1	62686723	62686925	203	+	0.372413793	1	0.601503759	374	953	1579	0.288770053	2	0.441666667	8	9	x
Exon	chr1	62695796	62695964	169	-	0.455172414	1	0.9	374	16276	2081	0.382352941	4	0.800892857	2	49	x
Exon	chr1	62713965	62714202	238	-	0.379310345	2	0.706439394	374	123	355	0.336898396	1	0.356060606	5	49	short
Exon	chr1	62732533	62732726	194	-	0.489655172	2	0.777164502	374	1113	1427	0.35828877	2	0.765972222	11	49	x
Exon	chr1	62734597	62734756	160	-	0.393103448	1	0.781746032	374	8132	657	0.270053476	0	0	13	49	x
Exon	chr1	62742888	62743041	154	-	0.475862069	4	0.870535714	374	899	8132	0.312834225	2	0.673710317	14	49	x
Exon	chr1	62751702	62751865	164	-	0.44137931	6	0.765289449	374	109	2770	0.35828877	3	0.421296296	18	49	x
Exon	chr1	62751974	62752157	184	-	0.427586207	2	0.236111111	374	14252	109	0.307486631	1	0.606617647	19	49	x
Exon	chr1	62766409	62766564	156	-	0.482758621	6	0.753637566	374	971	14252	0.267379679	0	0	20	49	x
Exon	chr1	62767535	62767705	171	-	0.420689655	4	0.773611111	374	6046	971	0.272727273	2	0.705310458	21	49	x
Exon	chr1	62776149	62776320	172	-	0.434482759	2	0.775	374	1483	2258	0.286096257	0	0	23	49	x
Exon	chr1	62790990	62791160	171	-	0.475862069	4	0.788988095	374	2923	8986	0.310160428	1	0.514285714	28	49	x
Exon	chr1	62794083	62794248	166	-	0.365517241	2	0.603896104	374	2999	2923	0.29144385	2	0.580164627	29	49	x
Exon	chr1	62797247	62797479	233	-	0.413793103	2	0.534090909	374	2396	2999	0.259358289	2	0.661916209	30	49	x
Exon	chr1	62842227	62842494	268	+	0.365517241	1	0.814285714	374	1588	397	0.286096257	3	0.680717893	6	7	x
Exon	chr1	62856964	62857127	164	-	0.434482759	3	0.85	374	1031	32081	0.278074866	4	0.72789378	36	49	x
Exon	chr1	62869498	62869664	167	-	0.386206897	1	0.961538462	374	2092	5838	0.401069519	6	0.470833333	39	49	x
Exon	chr1	62873031	62873181	151	-	0.372413793	1	0.875	374	1614	1194	0.243315508	0	0	41	49	x
Exon	chr1	62886364	62886577	214	-	0.427586207	3	0.713425926	374	96	329	0.254010695	0	0	44	49	short
Exon	chr1	62892242	62892418	177	-	0.448275862	2	0.719480519	374	8865	190	0.312834225	3	0.676638177	47	49	x
Exon	chr1	63054833	63055067	235	+	0.455172414	3	0.634848485	374	11319	2196	0.288770053	2	0.673611111	4	11	x
Exon	chr1	63057263	63057594	332	+	0.4	0	0	374	2196	1803	0.318181818	3	0.753434066	5	11	x
Exon	chr1	63399662	63399824	163	-	0.427586207	1	0.742424242	374	981	1141	0.42513369	2	0.714285714	3	12	x
Exon	chr1	63408410	63408683	274	-	0.551724138	4	0.576934524	374	20015	5796	0.259358289	3	0.763888889	6	12	long
Exon	chr1	63436974	63437279	306	-	0.468965517	1	0.491666667	374	58964	8191	0.443850267	7	0.499263039	8	12	long
Exon	chr1	63609029	63609318	290	+	0.324137931	1	0.658730159	374	3083	25453	0.35828877	4	0.652707709	2	15	long
Exon	chr1	63649404	63649590	187	+	0.413793103	2	0.684803922	374	4019	594	0.280748663	0	0	8	15	x
Exon	chr1	63667186	63667385	200	+	0.337931034	0	0	374	126	7696	0.251336898	0	0	14	15	x
Exon	chr1	63763830	63764018	189	+	0.406896552	4	0.829212975	374	1937	6060	0.27540107	3	0.696296296	2	14	x
Exon	chr1	63770078	63770290	213	+	0.337931034	0	0	374	6060	638	0.288770053	3	0.681468531	3	14	x
Exon	chr1	63771712	63771908	197	+	0.351724138	1	0.707142857	374	697	445	0.331550802	2	0.873626374	5	14	short
Exon	chr1	63793616	63793774	159	+	0.406896552	0	0	374	3523	1598	0.310160428	0	0	9	14	x
Exon	chr1	63799967	63800116	150	+	0.379310345	1	0.7	374	4461	6452	0.280748663	1	0.630681818	11	14	long
Exon	chr1	63806568	63806778	211	+	0.35862069	2	0.7875	374	6452	2501	0.27540107	1	0.833333333	12	14	x
Exon	chr1	63867683	63867846	164	+	0.44137931	3	0.794444444	374	35690	354	0.395721925	2	0.742857143	2	11	x
Exon	chr1	63873087	63873278	192	+	0.524137931	5	0.763928571	374	3046	1214	0.438502674	2	0.793333333	5	11	x
Exon	chr1	63874492	63874647	156	+	0.544827586	6	0.770271164	374	1214	2296	0.435828877	5	0.596428571	6	11	x
Exon	chr1	63889927	63890111	185	+	0.455172414	4	0.821180556	374	3016	2479	0.470588235	5	0.539199134	9	11	x
Exon	chr1	64287950	64288238	289	+	0.510344828	4	0.631628788	374	40314	707	0.505347594	0	0	3	9	x
Exon	chr1	64378379	64378697	319	+	0.496551724	3	0.716666667	374	2612	1978	0.417112299	3	0.755128205	6	9	x
Exon	chr1	64380675	64380921	247	+	0.510344828	4	0.5625	374	1978	16330	0.470588235	4	0.634375	7	9	x
Exon	chr1	64397251	64397463	213	+	0.427586207	1	0.678571429	374	16330	18235	0.336898396	3	0.785185185	8	9	long
Exon	chr1	64820426	64820575	150	+	0.455172414	4	0.87797619	374	31499	20501	0.307486631	1	0.728571429	3	27	long
Exon	chr1	64872314	64872531	218	+	0.455172414	4	0.803918651	374	1300	7559	0.355614973	2	0.524305556	7	27	x
[truncated: 51,404 more rows]
