# Supplementary material for: Links between DNA methylation and nucleosome occupancy in the human genome
Source: Epigenetics Chromatin. 2017 Apr 11;10:18. doi: 10.1186/s13072-017-0125-5 (PMC5387343; doi:10.1186/s13072-017-0125-5)
Supplement: Supplementary file 2 — Additional file 2. Detailed bioinformatics procedures and in-house scripts used in this study are enclosed in the zip file. [file 13072_2017_125_MOESM2_ESM.zip › Supplmentary.Methods.2017.0320/Figure4.FiguresS6-S13/nomeseq_features_CG.txt]

pos	Satelliteacro	promoterTSS	CpGIsfeatureless	exon	Satellitecentr	Simple_repeatSimple_repeat	CpGIall	promoterTSSCpGI	TTS	intron	LTRMaLR	SINEAlu	Satellitetelo	LINEL1	LTRERVL	Low_complexityLow_complexity	LINECR1	LTRERV	LTRERV1	Intergenic	SatelliteSatellite	LTRERVK	LINEL2	SINEMIR	LINERTE	UTR3	UTR5	UTR5CpGI
-999	0.024574669	0.050118701	0.077078978	0.025010897	0.019695355	0.02212804	0	0.071157465	0.02690755	0.020342977	0.01519306	0.022101004	0.041292639	0.014415801	0.0151113	0.017896944	0.017060136	0.015186798	0.017790306	0.017074628	0.036552955	0.019379536	0.017535976	0.019402454	0.016814963	0.024611805	0.034335116	0.066937974
-998	0.074669187	0.050454686	0.07570234	0.024785266	0.019565781	0.022173324	0	0.072401365	0.026745348	0.020275098	0.015423771	0.022111478	0.037342908	0.014288717	0.014900957	0.018484135	0.017296974	0.019439101	0.017818157	0.016923598	0.038511851	0.01847522	0.017448851	0.019546089	0.016722826	0.023973269	0.035499852	0.057255122
-997	0.033081285	0.050557904	0.074491409	0.024956665	0.018308426	0.022363701	0	0.071476414	0.026272185	0.020387955	0.015479235	0.021924426	0.041292639	0.014216952	0.014838717	0.01751651	0.017172731	0.01923661	0.017885606	0.016990251	0.03588907	0.019126515	0.017446441	0.019509928	0.016663595	0.024450312	0.033678926	0.063008701
-996	0.042533081	0.050383065	0.077142711	0.024956665	0.021015098	0.021835082	0	0.074554269	0.026437075	0.020336947	0.01534751	0.022171047	0.043806104	0.014244581	0.014909956	0.018380757	0.016908714	0.014579326	0.017842318	0.016960692	0.032589302	0.019346737	0.017313343	0.019552351	0.017117698	0.024328129	0.033268808	0.060482739
-995	0.036862004	0.051182479	0.076811299	0.025053077	0.029075125	0.022212139	0	0.071285044	0.026256055	0.02031398	0.015293009	0.022050436	0.051705566	0.014286842	0.014890084	0.016887966	0.016481629	0.018629138	0.017851378	0.016948978	0.033065377	0.019496676	0.017486852	0.019680027	0.017209835	0.024150699	0.035138948	0.068060623
-994	0.102079395	0.051016066	0.077729057	0.025680425	0.023397833	0.022244484	0	0.076212803	0.026551781	0.02031454	0.015397388	0.021945209	0.047396768	0.014305524	0.014822594	0.017810105	0.016592283	0.018224157	0.017695341	0.017022708	0.038461622	0.019112458	0.017404546	0.01943013	0.017315134	0.024123075	0.032629023	0.067499298
-993	0.088846881	0.052235725	0.077435884	0.024941935	0.028088917	0.022417302	0	0.072736261	0.026819728	0.020313881	0.015274136	0.021922625	0.040574506	0.014307459	0.014772352	0.018145053	0.01720185	0.020654045	0.017568497	0.016942114	0.036673065	0.019698155	0.017485555	0.019515988	0.017242741	0.023714029	0.031497096	0.066376649
-992	0.033081285	0.050860186	0.074759088	0.024654038	0.021641376	0.022241712	0	0.075861959	0.026470232	0.020299284	0.015434363	0.02182329	0.048473968	0.014276262	0.014633248	0.017537185	0.016766999	0.014579326	0.017984933	0.017001507	0.045037136	0.019590387	0.017647201	0.019434171	0.016887356	0.023954144	0.034876472	0.068060623
-991	0.051984877	0.052266269	0.076773059	0.024664081	0.019316229	0.022094771	0	0.076483909	0.025843829	0.020317045	0.015417801	0.0219439	0.038779174	0.014327894	0.014924578	0.018083026	0.017339683	0.01447808	0.017672858	0.016990129	0.040138804	0.01920617	0.01749575	0.019547705	0.016999237	0.024210196	0.035598281	0.067920292
-990	0.031190926	0.050859133	0.075166981	0.024889712	0.023956924	0.022566091	0	0.072800051	0.026212144	0.020317901	0.015538357	0.022025071	0.037342908	0.014412658	0.014934327	0.017843187	0.017120316	0.016098005	0.017961779	0.016977439	0.036557322	0.019421706	0.01742123	0.019444272	0.01674257	0.024077389	0.03441714	0.06174572
-989	0.037807183	0.050697986	0.075689594	0.024857575	0.020503998	0.021944133	0	0.072289733	0.026118049	0.020235589	0.015370619	0.022000523	0.037701975	0.014377531	0.014948575	0.018628866	0.017265913	0.016199251	0.017793997	0.016924482	0.050555676	0.019346737	0.017412703	0.019633765	0.016630689	0.023899959	0.035253781	0.062307045
-988	0.031190926	0.050748542	0.07574058	0.024601815	0.020662367	0.022244484	0	0.072417313	0.026368968	0.020353324	0.015361183	0.021932117	0.043447038	0.014274206	0.014706737	0.018045809	0.01639427	0.017009213	0.017854398	0.016995833	0.042099884	0.019613815	0.017378594	0.019509726	0.017091373	0.024182573	0.03500771	0.067499298
-987	0.019848771	0.050941286	0.074835568	0.025024957	0.022085289	0.022284223	0	0.07056741	0.025953159	0.020271638	0.015367153	0.021841782	0.037342908	0.014287447	0.014956824	0.017541321	0.016763117	0.014781816	0.017853727	0.016936135	0.036286527	0.018320596	0.017520405	0.019325889	0.016393766	0.024437562	0.033826569	0.062447376
-986	0.031190926	0.050937073	0.07612298	0.024718982	0.021048691	0.021876669	0	0.076180908	0.02669606	0.020367855	0.01539681	0.021923607	0.037701975	0.014260603	0.014975196	0.018405568	0.016916479	0.015895515	0.017715475	0.016942236	0.043438572	0.018915664	0.017448851	0.019513766	0.017117698	0.024195322	0.034564782	0.064692675
-985	0.098298677	0.050423089	0.080469586	0.02509057	0.030402066	0.022363701	0	0.080056135	0.026444244	0.02031655	0.015177076	0.021785486	0.036983842	0.014269853	0.015017939	0.017636429	0.016755352	0.016907968	0.017827218	0.016981496	0.040099495	0.019370165	0.017479252	0.019522655	0.017571801	0.023982831	0.032973523	0.062447376
-984	0.056710775	0.05084544	0.076288686	0.025035	0.03048365	0.022387729	0	0.074315058	0.026111776	0.020278228	0.015382174	0.021973684	0.039497307	0.014272755	0.014860838	0.017648835	0.017060136	0.019641592	0.01781648	0.016902519	0.03403063	0.019149943	0.01741363	0.019483059	0.016821544	0.023969019	0.037927754	0.073533539
-983	0.052930057	0.051284644	0.077423138	0.024560304	0.032182518	0.022216759	0	0.074793481	0.026479194	0.020264059	0.015460747	0.021974666	0.040933573	0.014204134	0.015089928	0.017810105	0.016823297	0.015490534	0.017731917	0.016982869	0.036332388	0.019215541	0.017444402	0.019414171	0.017170348	0.024202759	0.034269497	0.067218636
-982	0.040642722	0.050833855	0.07570234	0.025041695	0.025346252	0.022735212	0	0.075128377	0.026127906	0.020291112	0.015393344	0.022037017	0.04524237	0.014235392	0.01491783	0.01751651	0.017089255	0.016098005	0.017680576	0.016957672	0.037422119	0.019637243	0.017297771	0.019572553	0.017196673	0.024299443	0.034039831	0.069183273
-981	0.024574669	0.051552168	0.076658339	0.024938588	0.024628792	0.02295701	0	0.074219373	0.026375241	0.020302315	0.015319008	0.021781886	0.042010772	0.014227895	0.015017189	0.017735673	0.016800002	0.016300496	0.017754065	0.016955811	0.035517819	0.019623186	0.01733188	0.019329929	0.016657014	0.023841524	0.033711736	0.063289363
-980	0.024574669	0.052197808	0.078889002	0.024838158	0.022478812	0.022630782	0	0.075527063	0.026705022	0.020282775	0.015271248	0.021854219	0.042010772	0.014264654	0.014775351	0.017772889	0.016555398	0.01751544	0.017680576	0.016932322	0.030831319	0.018864123	0.017545245	0.019513362	0.016630689	0.024429062	0.033941402	0.062166713
-979	0.028355388	0.050690613	0.079717534	0.025182965	0.028703197	0.022311948	0	0.073661213	0.026171817	0.020267684	0.015417994	0.021815762	0.044883303	0.014215803	0.015113174	0.018612325	0.016714584	0.016502987	0.017613127	0.016956574	0.034447742	0.019857465	0.017390273	0.01947215	0.016406929	0.02332092	0.035286591	0.061044064
-978	0.025519849	0.050997108	0.079284148	0.024953987	0.029228695	0.022478296	0	0.073565528	0.026090268	0.020262247	0.015291083	0.021868621	0.034829443	0.01427475	0.014896083	0.01807062	0.016809708	0.01599676	0.017543665	0.016948337	0.037489818	0.018845381	0.01720286	0.019533564	0.016940006	0.024400376	0.033071951	0.068481617
-977	0.029300567	0.051508985	0.076887779	0.025037678	0.025420638	0.022495855	0	0.072289733	0.026716671	0.020317078	0.015243516	0.021816089	0.043806104	0.014355403	0.01465537	0.017028562	0.017242618	0.013971854	0.017698361	0.016938972	0.046059169	0.019613815	0.017365247	0.019332959	0.017288809	0.024503434	0.035368614	0.063710356
-976	0.087901701	0.057117519	0.076403406	0.025002193	0.03088917	0.022217684	0	0.076611489	0.026179883	0.02024877	0.015356368	0.021693678	0.048833034	0.014266226	0.014740107	0.018227756	0.017100903	0.015389288	0.017535276	0.016976707	0.048312882	0.019271768	0.01725736	0.019370737	0.017170348	0.023973269	0.034318711	0.05936009
-975	0.027410208	0.051610097	0.077933004	0.024844184	0.020964708	0.022285147	0	0.074043951	0.026423633	0.020303897	0.015386796	0.021850619	0.040933573	0.014264654	0.014809471	0.01738832	0.017283385	0.015085552	0.017745004	0.016925977	0.04281618	0.019318624	0.017462383	0.019325283	0.017361203	0.023638595	0.033678926	0.066376649
-974	0.037807183	0.051324667	0.078838016	0.0248636	0.029084723	0.022591968	0	0.0780946	0.026194221	0.020225144	0.015377167	0.021760448	0.038420108	0.014241921	0.014870212	0.018310459	0.017341624	0.016098005	0.017743326	0.016908406	0.03517059	0.018990634	0.017276268	0.019458009	0.017012399	0.023763965	0.035811542	0.065534662
-973	0.101134216	0.050942339	0.078481109	0.024834141	0.02495033	0.021929346	0	0.073836634	0.026011408	0.020241455	0.01529378	0.021974012	0.042010772	0.014250446	0.014923829	0.017636429	0.01663305	0.014579326	0.017630577	0.016934884	0.042427459	0.01929051	0.017381189	0.019424272	0.016880775	0.024031704	0.035844352	0.063289363
-972	0.025519849	0.051047664	0.076173966	0.024968047	0.028139307	0.021949678	0	0.073629318	0.026190636	0.020271704	0.015370234	0.021946027	0.035547576	0.014164534	0.014901707	0.018711569	0.017054312	0.020350309	0.017716146	0.016868445	0.031822778	0.019496676	0.017375999	0.019506897	0.016288467	0.023987081	0.03504052	0.063289363
-971	0.040642722	0.050758021	0.076365166	0.02500621	0.021451813	0.022709336	0	0.074075846	0.026145829	0.020173312	0.015318237	0.02160678	0.035547576	0.01423261	0.014828593	0.018091296	0.016372916	0.016502987	0.01760004	0.016975121	0.032866649	0.018672014	0.017320943	0.019599826	0.016242399	0.024681927	0.034794449	0.067218636
-970	0.035916824	0.051072941	0.078595829	0.024854896	0.027441044	0.021842475	0	0.073868529	0.026506974	0.020241125	0.015451696	0.021640656	0.041651706	0.014277411	0.014981195	0.017810105	0.016537926	0.01447808	0.017667824	0.016980581	0.034840832	0.01920617	0.017259955	0.019499827	0.016295048	0.024319629	0.03504052	0.068341285
-969	0.02268431	0.05093602	0.079411615	0.024733712	0.028292877	0.022581802	0	0.075622747	0.026498013	0.020254273	0.015285306	0.021779431	0.043447038	0.014235694	0.014762603	0.017644699	0.016495218	0.013971854	0.017667153	0.01696121	0.029005636	0.018620473	0.017283312	0.01938003	0.016657014	0.024222946	0.032743856	0.063429694
-968	0.040642722	0.05104977	0.07562586	0.02483615	0.030322881	0.022330431	0	0.080008293	0.025909248	0.020257304	0.015307645	0.021767648	0.043447038	0.014242586	0.01491183	0.018000323	0.016784471	0.015186798	0.017634939	0.016903708	0.037858885	0.01855019	0.01754024	0.019292556	0.016814963	0.02400408	0.036402113	0.073814202
-967	0.034971645	0.051181426	0.076454392	0.024898416	0.024160884	0.021986644	0	0.082496093	0.025901182	0.020274472	0.015376011	0.021826563	0.034470377	0.01418116	0.015024688	0.017901079	0.016840769	0.01599676	0.017661784	0.016870763	0.033342724	0.018690757	0.017307225	0.01953518	0.015834364	0.023998768	0.036008399	0.065815324
-966	0.036862004	0.051480548	0.075982767	0.024808699	0.026411644	0.02209015	0	0.078588971	0.025978251	0.020314178	0.01536619	0.021911988	0.044165171	0.014188113	0.014728859	0.018475865	0.016854358	0.015490534	0.01774534	0.016850142	0.032445169	0.018817267	0.01743847	0.019473362	0.016610946	0.024372752	0.036730208	0.059640752
-965	0.059546314	0.053179433	0.078124203	0.024825437	0.022725964	0.021867428	0	0.076021433	0.026288316	0.020253152	0.015327866	0.021751447	0.037701975	0.014213868	0.014748356	0.017475158	0.017260089	0.016604232	0.017600711	0.016875888	0.031632785	0.018967206	0.017438099	0.019305889	0.017315134	0.023820275	0.035893566	0.063008701
-964	0.035916824	0.051842864	0.079105695	0.025131412	0.022572394	0.022305479	0	0.084601155	0.026400333	0.020221618	0.015311304	0.021926553	0.048833034	0.014289502	0.014840966	0.017574402	0.016607813	0.012453174	0.017871848	0.016904257	0.040577754	0.01949199	0.01726014	0.019455181	0.016992655	0.023797963	0.035302996	0.069744597
-963	0.032136106	0.052174637	0.077155458	0.025085214	0.022147677	0.022481069	0	0.082320671	0.026005135	0.020222508	0.015374471	0.021838673	0.041651706	0.014220156	0.014751355	0.017255995	0.016900949	0.013769363	0.017563128	0.016956421	0.030158699	0.019431078	0.017389902	0.019372151	0.016354279	0.024081639	0.035417829	0.061465058
-962	0.028355388	0.052770774	0.078506603	0.025082536	0.019757743	0.022093846	0	0.07760023	0.02642901	0.020236907	0.015288387	0.021793505	0.040574506	0.014191861	0.014770852	0.018145053	0.016363209	0.01579427	0.017553397	0.016893825	0.032713781	0.019487304	0.017353198	0.019299222	0.017045305	0.024188947	0.034236688	0.06174572
-961	0.034971645	0.05120881	0.077958497	0.024552939	0.022704368	0.022356307	0	0.076994227	0.025902975	0.020206461	0.015310149	0.021932608	0.041651706	0.01422995	0.014807222	0.017628159	0.016897067	0.012959401	0.017580242	0.016908955	0.026138267	0.018850066	0.017322982	0.019345889	0.016768895	0.024066765	0.034335116	0.072270559
-960	0.043478261	0.052126187	0.0800362	0.024897746	0.023179475	0.021982947	0	0.076180908	0.026187948	0.020290354	0.015338843	0.02175292	0.04021544	0.014191922	0.014892333	0.0190093	0.016609754	0.013769363	0.017708428	0.016866553	0.031344519	0.019079659	0.017433836	0.019449726	0.016703083	0.023938208	0.034121854	0.06651698
-959	0.09168242	0.051638534	0.078519349	0.024898416	0.024671984	0.022450571	0	0.07498485	0.02608758	0.020180297	0.015178231	0.021795633	0.045601436	0.014261812	0.014839842	0.017413131	0.016735939	0.015085552	0.017947685	0.016915148	0.038040143	0.019885578	0.017255506	0.01944508	0.016775476	0.02400833	0.035581876	0.074375526
-958	0.02362949	0.051405767	0.080087187	0.024575034	0.02330905	0.021856338	0	0.084250311	0.026267704	0.020278426	0.015476346	0.021990868	0.042369838	0.014186178	0.014900207	0.01820708	0.016636932	0.015591779	0.017658764	0.016885863	0.038398291	0.018934407	0.017355608	0.019325283	0.016768895	0.024012579	0.033547689	0.063710356
-957	0.086956522	0.051783882	0.0800362	0.024952648	0.020492	0.022197352	0	0.082559883	0.026000654	0.020291573	0.015112176	0.021754884	0.034829443	0.014206734	0.014935077	0.017917619	0.017079549	0.016098005	0.017701716	0.016899346	0.036865242	0.019018747	0.017433465	0.019508109	0.015459236	0.023974331	0.03656616	0.069884928
-956	0.018903592	0.051381542	0.077563351	0.024942605	0.022022901	0.022091998	0	0.083692151	0.026219313	0.020232261	0.015227917	0.021634273	0.036624776	0.014187931	0.015022438	0.017847322	0.016831062	0.015186798	0.017447358	0.016897485	0.03364846	0.018803211	0.017338368	0.019484473	0.016459578	0.023875523	0.033400046	0.079006455
-955	0.040642722	0.051242514	0.07798399	0.024607171	0.020434411	0.0221992	0	0.077871336	0.026019473	0.020328512	0.01538487	0.021693024	0.041292639	0.014253227	0.014845841	0.018327	0.016660228	0.016098005	0.017800037	0.016869238	0.040817976	0.019056232	0.017281644	0.019279829	0.016314792	0.023828775	0.033941402	0.062447376
-954	0.008506616	0.05177019	0.077856524	0.025054416	0.020129671	0.022121571	0	0.076212803	0.026390476	0.020243135	0.015261234	0.021968775	0.038420108	0.014291074	0.014791099	0.018219486	0.016448626	0.017717931	0.018166474	0.016906088	0.043150307	0.018484591	0.017220841	0.019401848	0.01641351	0.024214446	0.033662522	0.062868369
-953	0.032136106	0.05117616	0.075523887	0.024862261	0.04411059	0.022286071	0	0.079274711	0.025799022	0.020246991	0.015330562	0.021772067	0.0502693	0.014222212	0.014747981	0.017417266	0.01697666	0.01447808	0.017531585	0.016835225	0.036421925	0.018756355	0.017364506	0.019272556	0.016663595	0.024028516	0.034745234	0.060763402
-952	0.017013233	0.052499036	0.079615561	0.02489239	0.019656963	0.021945981	0	0.080901349	0.02582501	0.020287685	0.015222717	0.021936536	0.037701975	0.014197363	0.014613001	0.018202945	0.016867947	0.01427559	0.017506082	0.016873539	0.035091972	0.018376823	0.017246793	0.019321444	0.014939321	0.024122013	0.032038453	0.063850688
-951	0.02173913	0.053036192	0.08011268	0.024893729	0.028460844	0.021962616	0	0.073693108	0.026574185	0.020214896	0.015140486	0.02182378	0.041651706	0.01417463	0.014839842	0.01752478	0.016712643	0.016199251	0.017561115	0.016844681	0.035120362	0.019618501	0.017309079	0.01942609	0.016703083	0.024442874	0.03317038	0.066236318
-950	0.032136106	0.052070365	0.076365166	0.024710278	0.027599413	0.021957071	0	0.074315058	0.026206767	0.02022175	0.015208466	0.021634764	0.04021544	0.014218524	0.014903957	0.018269108	0.016928127	0.013364382	0.017718495	0.016861337	0.037042133	0.019028118	0.017447368	0.019384272	0.016262142	0.023895709	0.034876472	0.066797642
-949	0.026465028	0.052065099	0.078379136	0.024851549	0.023553802	0.021994961	0	0.077105859	0.026576873	0.020256645	0.015005487	0.021764048	0.045960503	0.014193131	0.014608502	0.017280806	0.016939775	0.013668118	0.017818157	0.016906789	0.035439201	0.018840695	0.017276268	0.019218011	0.016439835	0.024058265	0.034023426	0.064973337
-948	0.02173913	0.051751232	0.078200683	0.024512098	0.025840556	0.02216131	0	0.078142443	0.025968393	0.020247485	0.015267011	0.02181838	0.039856373	0.014222091	0.014908081	0.018124377	0.016623343	0.012048193	0.017550712	0.016817379	0.035338745	0.019243655	0.017260697	0.019291142	0.016861031	0.024210196	0.034285902	0.059500421
-947	0.060491493	0.052073525	0.079513588	0.025217111	0.022330041	0.02172788	0	0.076770963	0.026101918	0.020251208	0.015170913	0.021877131	0.037701975	0.014115864	0.014744606	0.018612325	0.016914538	0.015895515	0.017887955	0.016847884	0.032342529	0.01876104	0.017271819	0.019444272	0.016801801	0.024226133	0.033367236	0.069042941
-946	0.018903592	0.053490141	0.080099934	0.024741746	0.021456612	0.021884063	0	0.081411667	0.02598542	0.020178386	0.015098503	0.021783195	0.039138241	0.014163264	0.014920454	0.020138197	0.016636932	0.015895515	0.017455412	0.01687967	0.032541258	0.018629844	0.017293137	0.019343464	0.016643852	0.023754403	0.034335116	0.068341285
-945	0.012287335	0.05165644	0.078939989	0.024771205	0.024105695	0.022298085	0	0.072178101	0.026262328	0.020219476	0.015291661	0.021780086	0.029084381	0.014185755	0.014710486	0.017499969	0.016897067	0.016300496	0.017807419	0.016878877	0.04946376	0.018653272	0.01726218	0.019494776	0.01668992	0.024055078	0.034646806	0.073533539
-944	0.030245747	0.051188799	0.08227961	0.024751789	0.02141342	0.022341521	0	0.073980161	0.026107295	0.02024017	0.015215977	0.021748174	0.042369838	0.014156674	0.014933952	0.018351811	0.01628944	0.016502987	0.017735608	0.016796453	0.061304489	0.018850066	0.017271634	0.019433565	0.017650775	0.023824525	0.03410545	0.069183273
-943	0.02268431	0.051839704	0.077818284	0.024437111	0.048194592	0.022357231	0	0.077153701	0.025987212	0.020237566	0.015256226	0.021758484	0.037342908	0.014145247	0.014792974	0.018004458	0.016549574	0.013060646	0.017688965	0.01677092	0.037976812	0.018887551	0.01718284	0.019251748	0.016472741	0.023637532	0.034007021	0.066236318
-942	0.02268431	0.051892367	0.080762759	0.025095257	0.023961723	0.022239863	0	0.077329123	0.025885052	0.020211963	0.015139715	0.021863548	0.044165171	0.014209213	0.014929078	0.017859727	0.016747586	0.015693024	0.017423198	0.016796026	0.074217479	0.019192113	0.017419191	0.01936306	0.016433253	0.024076327	0.034646806	0.063429694
-941	0.062381853	0.052235725	0.07836639	0.024837489	0.024256865	0.022202897	0	0.076483909	0.025704927	0.020185734	0.01527741	0.021775504	0.036983842	0.014166589	0.014640372	0.018136783	0.017295033	0.019540346	0.017705072	0.016841356	0.030748333	0.018503334	0.017244569	0.019244273	0.016209493	0.02436744	0.033957807	0.07241089
-940	0.059546314	0.051985052	0.077843777	0.024758484	0.024012113	0.02234799	0	0.075654642	0.026171817	0.020194401	0.015207118	0.021671585	0.038061041	0.014134425	0.014859339	0.018678488	0.016879595	0.013060646	0.017605745	0.016828788	0.041955751	0.01790358	0.01709108	0.019390737	0.016887356	0.024303693	0.03472883	0.069884928
-939	0.092627599	0.051978733	0.078417376	0.025091909	0.022106885	0.022069818	0	0.077169649	0.025652951	0.020193412	0.015334222	0.021740319	0.044524237	0.014207641	0.014759979	0.017491699	0.017209616	0.013566873	0.017628228	0.016842058	0.046255713	0.018236256	0.017293137	0.019352959	0.01559086	0.023894647	0.035860757	0.063149032
-938	0.041587902	0.051741753	0.081323612	0.024748442	0.022925125	0.022250029	0	0.076802858	0.025944197	0.020187777	0.01509677	0.021707752	0.038420108	0.014207762	0.014873586	0.018905921	0.016473863	0.012351929	0.017527223	0.016819301	0.039121139	0.018789154	0.017369696	0.019223061	0.016051544	0.023847899	0.034909282	0.066797642
-937	0.038752363	0.052158838	0.078710549	0.024810038	0.025108699	0.022054108	0	0.07629254	0.026193325	0.020218488	0.015188631	0.021726245	0.044883303	0.014126142	0.014828968	0.019116814	0.016671876	0.018730384	0.017964464	0.016891689	0.032152536	0.019093716	0.017407512	0.019313768	0.01657804	0.024234633	0.034892877	0.063850688
-936	0.076559546	0.05181548	0.080444093	0.024883017	0.028266482	0.022442254	0	0.085175262	0.026772232	0.020198948	0.015264315	0.021718226	0.04524237	0.014158427	0.014867962	0.017958971	0.016961129	0.01427559	0.017385279	0.01685972	0.035568047	0.018606416	0.017298698	0.01927599	0.015840946	0.023710842	0.037878539	0.061184395
-935	0.064272212	0.057738934	0.078876256	0.025073163	0.025063108	0.022334127	0	0.083835678	0.026174506	0.020204517	0.015146648	0.021817234	0.038061041	0.014223844	0.014910331	0.017495834	0.016240907	0.015591779	0.017573866	0.016803987	0.047122694	0.018165972	0.017166341	0.019311141	0.01707163	0.024261194	0.036418518	0.065113668
-934	0.0463138	0.05232841	0.07802223	0.024823429	0.026594009	0.022349838	0	0.078987657	0.025988108	0.02020277	0.015280106	0.021909697	0.043447038	0.014167315	0.014647871	0.017719132	0.017100903	0.013465627	0.017613463	0.016857158	0.033744549	0.019262397	0.017298698	0.019457807	0.01619633	0.024249507	0.035056924	0.066657311
-933	0.052930057	0.051966094	0.079386121	0.025203721	0.023899335	0.021811978	0	0.078014863	0.025898494	0.020242608	0.015170143	0.02165653	0.044524237	0.014131825	0.014711236	0.017677781	0.016615578	0.013161891	0.01794433	0.016894099	0.036976618	0.018925035	0.017262365	0.019588109	0.015840946	0.023717217	0.034892877	0.061886051
-932	0.030245747	0.051696463	0.077665324	0.025014244	0.022253256	0.021877593	0	0.079769081	0.02608758	0.020204517	0.015103318	0.021705788	0.043447038	0.01421937	0.014650871	0.018467595	0.016953364	0.014984307	0.017583598	0.016817044	0.034746927	0.019112458	0.01736154	0.019418615	0.015893595	0.024162386	0.03348207	0.069183273
-931	0.031190926	0.052589615	0.079679294	0.024913815	0.029283884	0.022126192	0	0.077424808	0.025860856	0.02019183	0.015125272	0.021694333	0.048833034	0.014227895	0.01458863	0.017628159	0.016867947	0.015288043	0.017798695	0.016797398	0.042383782	0.019014061	0.01727979	0.019385282	0.016867613	0.024026391	0.033646117	0.066376649
-930	0.059546314	0.053319515	0.080099934	0.024855566	0.022721165	0.022004203	0	0.077616177	0.025867129	0.020278525	0.01524005	0.021799887	0.048473968	0.014260905	0.014787725	0.018302189	0.017168848	0.01447808	0.017851378	0.016843461	0.03852277	0.018376823	0.017354866	0.019438211	0.016209493	0.024136887	0.035385019	0.066797642
-929	0.028355388	0.052035608	0.08026564	0.024855566	0.02320587	0.022208442	0	0.078796287	0.025896702	0.020244223	0.015246983	0.02171888	0.042728905	0.014167919	0.014777601	0.017855592	0.017060136	0.016199251	0.017438298	0.016875095	0.036860875	0.019210856	0.017427533	0.019392757	0.016058125	0.02436744	0.035024115	0.069604266
-928	0.051039698	0.052985636	0.07802223	0.025415292	0.038090165	0.022163158	0	0.079019552	0.026290108	0.020190941	0.015101777	0.02163771	0.039856373	0.014260905	0.014688365	0.019063057	0.016854358	0.012453174	0.017712454	0.016826653	0.036262505	0.018821953	0.017377482	0.019307909	0.016696501	0.024572494	0.034958496	0.067358967
-927	0.026465028	0.051891313	0.081157905	0.024727686	0.023028305	0.022128964	0	0.079354448	0.025701343	0.020180199	0.015107939	0.021857165	0.040933573	0.014210543	0.01491258	0.018893516	0.01639427	0.014376835	0.017548699	0.016842241	0.030899017	0.018409622	0.017293508	0.019316192	0.017025561	0.024341941	0.036336494	0.067779961
-926	0.052930057	0.052309452	0.079462601	0.024924527	0.024770365	0.022028231	0	0.079083341	0.026511455	0.020180989	0.015087333	0.021689587	0.054578097	0.014172696	0.014846965	0.017739808	0.016895125	0.015085552	0.017693327	0.016786478	0.035295068	0.018714185	0.017233817	0.019344879	0.016986074	0.02387446	0.033990616	0.070726916
-925	0.034971645	0.052583296	0.079857747	0.02477924	0.024535211	0.021883138	0	0.077392913	0.025913728	0.02017463	0.015291854	0.02167044	0.048473968	0.014154981	0.014644497	0.017520645	0.016860182	0.018629138	0.017707085	0.016886107	0.034200969	0.01940765	0.017136125	0.019441241	0.016531971	0.024062515	0.033186784	0.07128824
-924	0.024574669	0.052887684	0.078748789	0.024643326	0.021895726	0.021808282	0	0.079800976	0.026015889	0.02017921	0.015167639	0.021759793	0.047396768	0.014137629	0.014770852	0.018852164	0.01690289	0.01447808	0.017582591	0.016835957	0.044128663	0.02002146	0.017198411	0.019305687	0.016584621	0.024049765	0.035401424	0.07002526
-923	0.039697543	0.052077738	0.079666548	0.024589763	0.028861566	0.022200125	0	0.079482027	0.026055319	0.020250187	0.015159744	0.02184571	0.045601436	0.014105646	0.014896083	0.018355946	0.016873771	0.017312949	0.017519169	0.016851972	0.065604452	0.018400251	0.017214909	0.019310131	0.016808382	0.02400408	0.03691066	0.073112546
-922	0.097353497	0.052879258	0.079360628	0.024964699	0.02955743	0.022525428	0	0.079450132	0.025789165	0.02020567	0.015059217	0.021786795	0.038061041	0.01420353	0.014859339	0.018566839	0.01663305	0.014376835	0.017620845	0.016877932	0.030368347	0.019581016	0.017282756	0.019356394	0.01756522	0.024174073	0.035171758	0.065253999
-921	0.083175803	0.051990319	0.079946974	0.024757145	0.029391863	0.022169627	0	0.076260645	0.026283835	0.020152058	0.015243131	0.021718226	0.038420108	0.014211268	0.014711236	0.017264265	0.016928127	0.017211704	0.017534605	0.016854077	0.042056207	0.019187428	0.017316865	0.019389727	0.016275305	0.024089076	0.034942091	0.068762279
-920	0.038752363	0.054052574	0.081094172	0.024689523	0.030013341	0.022318417	0	0.078796287	0.025710304	0.020244486	0.015223103	0.021883349	0.038779174	0.014180374	0.014610002	0.020398711	0.01703684	0.014579326	0.017570175	0.016849745	0.04287296	0.019093716	0.017269224	0.019259223	0.016571459	0.023907396	0.034646806	0.068060623
-919	0.026465028	0.052251524	0.080711773	0.024701575	0.022373233	0.022127116	0	0.079561764	0.026187948	0.020197893	0.015242361	0.021820507	0.038061041	0.014122938	0.014633998	0.017690186	0.016889301	0.019135365	0.017476217	0.016901207	0.049114348	0.018821953	0.017292766	0.019336394	0.016959749	0.02387871	0.034400735	0.066657311
-918	0.034026465	0.054542333	0.077741804	0.024413677	0.027064317	0.022498628	0	0.079800976	0.025565129	0.020154826	0.015287424	0.021927208	0.059964093	0.014152563	0.014602878	0.017793565	0.017318328	0.012048193	0.017602054	0.016846695	0.046884657	0.019262397	0.017347637	0.019118416	0.015939664	0.023872335	0.034843663	0.067358967
-917	0.02268431	0.053747133	0.079386121	0.024827446	0.018178851	0.022145599	0	0.077233439	0.025827699	0.020214731	0.015115257	0.021705788	0.039138241	0.01422989	0.014711236	0.01726013	0.017079549	0.016401741	0.01747521	0.01684703	0.038531505	0.01912183	0.017319089	0.019190536	0.015847527	0.024044453	0.034400735	0.068621948
-916	0.038752363	0.052296813	0.079156682	0.024675463	0.024626393	0.022526352	0	0.076499856	0.025712993	0.020252362	0.015225414	0.021745065	0.042728905	0.014222212	0.014767103	0.017793565	0.017242618	0.014376835	0.017813795	0.016801029	0.042158847	0.01933268	0.017162819	0.019402454	0.015485561	0.024059328	0.035598281	0.074375526
-915	0.031190926	0.05257487	0.078825269	0.025002862	0.02402651	0.022165931	0	0.078764393	0.026066969	0.02010016	0.015208659	0.021647038	0.043447038	0.014158971	0.014831593	0.017983782	0.016733997	0.016502987	0.017671851	0.016911945	0.03965181	0.018892236	0.01721287	0.019356596	0.016163424	0.023694905	0.034531973	0.073112546
-914	0.036862004	0.052972997	0.079615561	0.024825437	0.020580783	0.021828613	0	0.079210921	0.026023954	0.02017809	0.01525276	0.021819853	0.035906643	0.014238112	0.014642622	0.017574402	0.017091196	0.016604232	0.017827889	0.016870366	0.049151473	0.018967206	0.017351715	0.019319222	0.016308211	0.023723591	0.03535221	0.070586584
-913	0.030245747	0.053037245	0.079360628	0.024983446	0.021067888	0.022240788	0	0.078270022	0.026097437	0.020151861	0.015219636	0.02182378	0.040933573	0.014225174	0.014790724	0.01780597	0.016673817	0.013769363	0.017780574	0.016897516	0.085193411	0.01977781	0.017267185	0.019617805	0.015103851	0.023708717	0.035467043	0.069183273
-912	0.060491493	0.052662289	0.082598277	0.024681489	0.01952019	0.022411757	0	0.07871655	0.025396655	0.020173575	0.015172646	0.021665203	0.039138241	0.014201353	0.014894208	0.017731538	0.017271737	0.017819176	0.017444338	0.016827324	0.037688546	0.019028118	0.017188215	0.019385888	0.016676758	0.024042328	0.035647495	0.066236318
-911	0.051984877	0.053215243	0.079590068	0.024940596	0.020168063	0.022148372	0	0.078828182	0.02587609	0.02022811	0.015215014	0.021760284	0.037701975	0.014155586	0.014832343	0.017214643	0.017143611	0.014680571	0.017437962	0.016863503	0.033665931	0.019646614	0.01725254	0.019410333	0.016347698	0.023399542	0.032842285	0.067920292
-910	0.032136106	0.052813957	0.082381584	0.024720991	0.022111684	0.022096619	0	0.079673396	0.025842037	0.020180923	0.015184009	0.02170497	0.046319569	0.014114353	0.014702988	0.018327	0.016780589	0.01599676	0.01763863	0.01683254	0.074521031	0.019000005	0.017231778	0.019447706	0.016663595	0.023686405	0.034991305	0.071849565
-909	0.04536862	0.05390196	0.079233162	0.024712957	0.027232284	0.022482917	0	0.074952955	0.025531076	0.020197399	0.015355405	0.021728209	0.039856373	0.014203711	0.014756979	0.019104408	0.017128081	0.014781816	0.017652053	0.016815183	0.037109831	0.019566959	0.01732187	0.019487706	0.01559086	0.02429838	0.033629712	0.066937974
-908	0.04536862	0.052354742	0.080584306	0.024880339	0.020448808	0.022391425	0	0.077998916	0.025921794	0.020202836	0.01518035	0.021666512	0.043806104	0.014242707	0.014839842	0.018914191	0.016704878	0.014073099	0.01745407	0.016780194	0.054327151	0.019253026	0.017274785	0.019574775	0.016038382	0.023923333	0.03407264	0.070305922
-907	0.070888469	0.05249061	0.079628308	0.024322622	0.016338411	0.022278678	0	0.07697828	0.025635925	0.020240499	0.015256612	0.021802997	0.039856373	0.014242949	0.014911081	0.018529622	0.017403746	0.017819176	0.017462459	0.016873478	0.034923817	0.018981262	0.017259955	0.019616795	0.016591202	0.024067827	0.035188162	0.072551221
-906	0.043478261	0.052327357	0.083414062	0.024842175	0.024033709	0.02164563	0	0.077185596	0.025645782	0.020225342	0.015126042	0.021774031	0.038420108	0.014190591	0.014699238	0.018236026	0.016883477	0.017819176	0.01761447	0.016865059	0.03940067	0.019524789	0.017273117	0.019412959	0.01674257	0.023771402	0.03379376	0.063008701
-905	0.039697543	0.052901376	0.079437108	0.02504839	0.020854329	0.022228773	0	0.078142443	0.02535364	0.020290157	0.015145107	0.021706116	0.051346499	0.014173602	0.014972571	0.017921755	0.017450337	0.013971854	0.017602725	0.016849714	0.034570037	0.020026146	0.017216021	0.019593765	0.016913681	0.023976456	0.034056235	0.073112546
-904	0.040642722	0.053074108	0.081106919	0.024771875	0.016705539	0.021794419	0	0.080678085	0.025391278	0.020224254	0.015268552	0.021662912	0.041651706	0.014198874	0.014742357	0.018095431	0.016733997	0.015490534	0.017547357	0.016842088	0.03924125	0.019468562	0.017347266	0.019554978	0.016439835	0.023786276	0.034548378	0.07002526
-903	0.094517958	0.05257487	0.076339673	0.025237867	0.019273038	0.022630782	0	0.081252193	0.025881467	0.020189754	0.015145107	0.021871075	0.044524237	0.014272816	0.0147821	0.017781159	0.016935892	0.015085552	0.017477559	0.016807648	0.031859903	0.01953416	0.017481847	0.019560634	0.017420433	0.02424207	0.034351521	0.063710356
-902	0.018903592	0.052621213	0.081693265	0.025438725	0.017372609	0.022853504	0	0.08002424	0.025943301	0.020174004	0.015257574	0.021599088	0.048114901	0.014230857	0.014600253	0.018004458	0.016324383	0.013263137	0.017572524	0.016853955	0.036939493	0.019271768	0.017235486	0.019474978	0.016966331	0.024175135	0.034351521	0.068341285
-901	0.072778828	0.054130514	0.080941212	0.024828785	0.021715761	0.021622526	0	0.079641502	0.025585741	0.020230943	0.015157625	0.021860602	0.042010772	0.014147968	0.014890459	0.01807062	0.016994131	0.013060646	0.01772487	0.016829398	0.041280948	0.019749697	0.017244754	0.0194972	0.015722484	0.023857461	0.034663211	0.074235195
-900	0.026465028	0.053278438	0.080673533	0.025107978	0.024820755	0.021846172	0	0.080040188	0.026045461	0.020206362	0.015214244	0.021731154	0.043087971	0.014197363	0.014713861	0.017793565	0.016939775	0.014376835	0.017620174	0.016850508	0.039005396	0.019370165	0.017304074	0.019528513	0.016571459	0.024213384	0.034056235	0.072691552
-899	0.04536862	0.052641224	0.079730281	0.025089901	0.023995316	0.022564243	0	0.079848818	0.02587161	0.020259677	0.015239472	0.021832781	0.046678636	0.01420619	0.014854464	0.018049944	0.016735939	0.017616685	0.017713461	0.016828544	0.036679617	0.019089031	0.01729981	0.019495786	0.016426672	0.02393077	0.033334427	0.070867247
-898	0.026465028	0.053943036	0.080941212	0.024706931	0.020854329	0.022387729	0	0.079450132	0.026221105	0.020212293	0.015151463	0.021711516	0.039138241	0.014206371	0.014827093	0.017632294	0.01690289	0.012655665	0.017719501	0.016830313	0.089427858	0.019473248	0.017188957	0.01938003	0.016630689	0.023658781	0.033531284	0.069884928
-897	0.049149338	0.053458543	0.08038036	0.024980768	0.018310826	0.022076287	0	0.078796287	0.025465658	0.020240664	0.015436674	0.021653911	0.042728905	0.014179951	0.014821094	0.017495834	0.017131964	0.017009213	0.017833929	0.016853223	0.033449731	0.019702841	0.017130935	0.019316798	0.01624898	0.024127325	0.033875783	0.069183273
-896	0.02268431	0.053076215	0.079386121	0.025171583	0.02709791	0.02205688	0	0.078254075	0.025856375	0.020189557	0.015131627	0.021706934	0.041651706	0.014282126	0.014640372	0.017772889	0.016774765	0.014174344	0.017967484	0.016897424	0.045910668	0.019538846	0.017149102	0.019497402	0.016505647	0.024065702	0.037878539	0.064271681
-895	0.050094518	0.052372647	0.079500841	0.02493524	0.024943131	0.022457965	0	0.080486716	0.025626963	0.020203429	0.015235043	0.021810525	0.046678636	0.014216468	0.014903582	0.017930025	0.01673788	0.015085552	0.017940974	0.016884277	0.037415568	0.020138599	0.017456822	0.019423464	0.016762313	0.024638366	0.033580498	0.07479652
-894	0.024574669	0.052558018	0.08030388	0.024858914	0.018685153	0.022592892	0	0.079354448	0.025827699	0.020227154	0.015097733	0.021787941	0.055655296	0.014132188	0.014681616	0.01738832	0.016939775	0.016705477	0.017625208	0.016892757	0.033292496	0.019670042	0.017293693	0.019451342	0.015781715	0.023748028	0.034909282	0.062026382
-893	0.031190926	0.052822383	0.079564575	0.025359051	0.021137474	0.02213913	0	0.079322553	0.025357224	0.020211107	0.015147804	0.021912806	0.043447038	0.01419035	0.014782475	0.018128512	0.017044605	0.017110459	0.0177544	0.01686274	0.040162826	0.019126515	0.017373033	0.019701037	0.016275305	0.023997705	0.035467043	0.0760595
-892	0.033081285	0.052871885	0.082190384	0.024731034	0.02607331	0.022042094	0	0.07946608	0.025613521	0.020193412	0.015381019	0.021734264	0.040933573	0.014162841	0.015001442	0.017607483	0.016990249	0.015490534	0.017742991	0.016856182	0.036622837	0.018812582	0.017164673	0.01948811	0.016327954	0.024259069	0.034466354	0.063850688
-891	0.02362949	0.053201551	0.083541529	0.024647343	0.020945511	0.021923801	0	0.07878034	0.026066073	0.020185207	0.015233309	0.022001832	0.042728905	0.014080556	0.014666993	0.017743943	0.016601989	0.013263137	0.017874868	0.016877688	0.032866649	0.019660671	0.017297586	0.019368111	0.016400347	0.024106076	0.033859379	0.07241089
-890	0.036862004	0.053436425	0.082152144	0.024913145	0.02438404	0.021869276	0	0.084314101	0.025499711	0.020310949	0.01522214	0.021854547	0.037701975	0.014247786	0.014733358	0.017892809	0.016904832	0.013668118	0.017757756	0.016831198	0.043169961	0.019482619	0.017270336	0.019347303	0.015531629	0.024156011	0.033416451	0.070586584
-889	0.02268431	0.053041458	0.082929689	0.024758484	0.021271848	0.022695473	0	0.087870379	0.025345575	0.020171335	0.01521694	0.021650475	0.038420108	0.014241679	0.014890459	0.017777024	0.016889301	0.011643212	0.01766212	0.016871861	0.045576542	0.019698155	0.017444031	0.019312758	0.016597783	0.024042328	0.035713114	0.072130227
-888	0.06710775	0.05386299	0.081234385	0.024593111	0.021660572	0.022174248	0	0.085717475	0.025609936	0.020268244	0.015195564	0.021562267	0.04021544	0.014238475	0.014844341	0.018314594	0.017254266	0.013060646	0.018092649	0.016875369	0.039354809	0.019468562	0.017404917	0.019362252	0.016610946	0.024046578	0.034794449	0.068762279
-887	0.02268431	0.054090491	0.080762759	0.025069146	0.022903529	0.022395122	0	0.08201767	0.026101918	0.020247617	0.015293394	0.02170988	0.040933573	0.014182188	0.014901707	0.017553726	0.017281444	0.012554419	0.017918827	0.016934366	0.041855295	0.018906293	0.017227515	0.019430534	0.016880775	0.024039141	0.035385019	0.066095987
-886	0.058601134	0.053246841	0.078952735	0.02500621	0.02192452	0.021924725	0	0.082224986	0.025574987	0.020171434	0.015084637	0.021809216	0.048833034	0.01419168	0.01504381	0.017913484	0.016963071	0.014376835	0.017933256	0.01686817	0.049197333	0.019365479	0.017115734	0.019365282	0.015604022	0.023975394	0.03223531	0.076199832
-885	0.025519849	0.05333426	0.08247081	0.024763171	0.022157275	0.021942284	0	0.084457628	0.025610833	0.020188239	0.015100044	0.021717735	0.049910233	0.014149237	0.014874711	0.017872133	0.016848534	0.013161891	0.017750373	0.016853924	0.049393878	0.019323309	0.017373774	0.019499019	0.016861031	0.024368502	0.033908593	0.066797642
-884	0.040642722	0.054217933	0.082101157	0.025006879	0.024352846	0.0221724	0	0.082193092	0.026034708	0.020245903	0.015354057	0.021598597	0.053859964	0.014189503	0.014796723	0.01819881	0.017168848	0.014781816	0.017866143	0.016875095	0.0355069	0.01933268	0.017384155	0.019639219	0.017262485	0.023631158	0.035647495	0.078866124
-883	0.026465028	0.053544909	0.08064804	0.025271343	0.023661781	0.022229698	0	0.08195388	0.025918209	0.020299251	0.015127968	0.021564394	0.044165171	0.014131221	0.014795598	0.01833527	0.017102844	0.016199251	0.017751044	0.016855541	0.045705388	0.020087058	0.017378409	0.019470332	0.017170348	0.024429062	0.033875783	0.066236318
-882	0.037807183	0.0539799	0.079717534	0.025002193	0.022378032	0.022060577	0	0.082448251	0.025859064	0.020203133	0.01515127	0.021654402	0.046319569	0.014165682	0.014794474	0.017892809	0.016708761	0.016907968	0.017971511	0.016870031	0.03146463	0.018953149	0.017310191	0.019244475	0.016255561	0.023795838	0.034220283	0.065815324
-881	0.029300567	0.052725484	0.082254117	0.024938588	0.025123096	0.022127116	0	0.081603036	0.025650263	0.020250846	0.015092918	0.021731482	0.041651706	0.014188717	0.014705237	0.017826646	0.016685465	0.01579427	0.017859096	0.016921066	0.036059409	0.019210856	0.017352086	0.019371141	0.016387185	0.024299443	0.035499852	0.071147909
-880	0.041587902	0.053372177	0.080953959	0.024930553	0.021593385	0.021770391	0	0.084792524	0.025591117	0.020241751	0.015180735	0.021766012	0.038061041	0.014236117	0.014712736	0.018653677	0.016749528	0.011339476	0.017871512	0.01693943	0.041901155	0.019065603	0.017309079	0.019441039	0.016393766	0.024381252	0.034778044	0.073112546
-879	0.085066163	0.053222616	0.080966706	0.024838158	0.022608387	0.021958919	0	0.079785029	0.025558856	0.020252823	0.015191327	0.021623636	0.033752244	0.014141499	0.014713111	0.018161594	0.016928127	0.013465627	0.017933256	0.016943151	0.053846708	0.019182742	0.017259955	0.019497806	0.01636086	0.024150699	0.034581187	0.072972214
-878	0.034026465	0.05321103	0.081259879	0.025381146	0.02582136	0.021731576	0	0.087360061	0.025466554	0.020237402	0.015155892	0.021648347	0.049192101	0.014154074	0.014870212	0.018025133	0.016819415	0.015591779	0.01782856	0.016882934	0.036026651	0.019060917	0.017322982	0.019486291	0.017038724	0.023715092	0.034367925	0.069042941
-877	0.029300567	0.053424839	0.084344567	0.024966038	0.019131466	0.022151144	0	0.080534558	0.025686108	0.020218718	0.015177654	0.021745065	0.046319569	0.014234545	0.014815845	0.017777024	0.016916479	0.013566873	0.017898693	0.016934884	0.033349275	0.019759068	0.017376926	0.019396999	0.016327954	0.023666219	0.035073329	0.066937974
-876	0.018903592	0.054281128	0.082407077	0.025223137	0.018380412	0.021917332	0	0.082862884	0.025823218	0.020210876	0.015276255	0.02172199	0.049910233	0.014124631	0.014941451	0.017665375	0.016941716	0.01427559	0.01788829	0.016902976	0.031178548	0.018934407	0.017360428	0.019407706	0.016209493	0.023549348	0.035745923	0.072691552
-875	0.02268431	0.052996168	0.083171876	0.025313523	0.021315039	0.022729667	0	0.082272829	0.025456696	0.02015107	0.015253338	0.02171348	0.048833034	0.014239926	0.014511767	0.01900103	0.016910656	0.013668118	0.017628228	0.016824304	0.037066155	0.019384222	0.017304445	0.01944508	0.01718351	0.023986018	0.036434922	0.074936851
-874	0.025519849	0.053648127	0.08227961	0.025286073	0.017698945	0.022286071	0	0.081092718	0.025776619	0.020239577	0.015119687	0.021917552	0.043806104	0.014216105	0.014686115	0.019807385	0.016803884	0.014376835	0.01770977	0.016899133	0.041359566	0.019257711	0.017281644	0.0194671	0.016327954	0.023686405	0.034991305	0.063570025
-873	0.035916824	0.053672352	0.082572783	0.024786605	0.019455402	0.022202897	0	0.081156508	0.026106399	0.02024877	0.01516995	0.021733282	0.052064632	0.014259575	0.014771227	0.017466888	0.016792236	0.013769363	0.017623865	0.016927594	0.030523399	0.019356108	0.017395463	0.019442857	0.016341117	0.023676843	0.035499852	0.066657311
-872	0.019848771	0.054007284	0.081846224	0.024874982	0.021079885	0.023325749	0	0.081156508	0.025379628	0.02031543	0.0151998	0.021694333	0.034470377	0.014235392	0.014810596	0.018393162	0.017015486	0.016401741	0.017720172	0.016921584	0.069078926	0.018629844	0.017256433	0.019340434	0.016768895	0.024124137	0.036336494	0.077743475
-871	0.060491493	0.059228224	0.082878703	0.024916493	0.021295843	0.022037473	0	0.081730616	0.02560904	0.020259809	0.015225414	0.021619872	0.055655296	0.014197726	0.014796348	0.018289783	0.016869888	0.014579326	0.017871177	0.016974449	0.039771921	0.019051546	0.017352456	0.019432151	0.016729407	0.023983893	0.035909971	0.070726916
-870	0.038752363	0.053611264	0.082955183	0.024976081	0.021288644	0.022036549	0	0.081921985	0.025598287	0.020204022	0.015275099	0.021812652	0.049910233	0.014232429	0.014829343	0.017863862	0.016710702	0.015186798	0.017878895	0.016944921	0.049099061	0.019674727	0.017342817	0.019594169	0.016617527	0.023784151	0.034860068	0.071568903
-869	0.032136106	0.054459127	0.081349105	0.024618553	0.021907724	0.022659431	0	0.080598348	0.025744358	0.020223035	0.015225799	0.021797596	0.043806104	0.014261208	0.014909206	0.018103701	0.017087314	0.017616685	0.017806748	0.016984608	0.03313526	0.020532188	0.017206938	0.019445686	0.016735989	0.023801151	0.034433544	0.070867247
-868	0.119092628	0.053338473	0.081298119	0.025014244	0.022524403	0.022154841	0	0.080438873	0.026000654	0.020188832	0.015316312	0.021883022	0.039856373	0.01416931	0.014984194	0.019257409	0.01729115	0.013263137	0.017730575	0.016901665	0.032139433	0.019412335	0.017454597	0.019455585	0.01685445	0.024058265	0.033350832	0.07479652
-867	0.030245747	0.053915652	0.085389792	0.024961351	0.019469799	0.022462585	0	0.082320671	0.026096541	0.020247353	0.015282225	0.021686969	0.042369838	0.014195186	0.014774227	0.017843187	0.016343796	0.015490534	0.017823862	0.016891079	0.04094027	0.019398279	0.017383043	0.019354777	0.017552057	0.024029579	0.034745234	0.065815324
-866	0.027410208	0.053251054	0.082560037	0.025116013	0.020873525	0.021834158	0	0.080295347	0.025526595	0.020272231	0.015246405	0.021796614	0.041292639	0.014254739	0.014810221	0.018885245	0.016718467	0.018122912	0.017723528	0.016925489	0.036535484	0.020012089	0.017263477	0.019295586	0.017308553	0.02363222	0.033088356	0.071709234
-865	0.034971645	0.053224723	0.08502014	0.025185643	0.017178247	0.022065198	0	0.079258763	0.02558126	0.020221816	0.015299364	0.021681568	0.039856373	0.014220216	0.014923079	0.01819881	0.016933951	0.014680571	0.017753058	0.016936379	0.038631961	0.020124543	0.017400283	0.019335788	0.016663595	0.023880835	0.033432855	0.066657311
-864	0.017013233	0.0527792	0.081667771	0.024872974	0.019560982	0.021863731	0	0.081012981	0.025868921	0.020183856	0.015397195	0.021657675	0.047396768	0.014204678	0.014704112	0.018513082	0.017050429	0.014781816	0.018010101	0.016932292	0.034211888	0.020049573	0.017354125	0.01947114	0.017216416	0.024456686	0.037009088	0.071147909
-863	0.031190926	0.054003071	0.084574007	0.024887034	0.019025886	0.022264816	0	0.084154626	0.025617106	0.020246167	0.015200185	0.021791214	0.044524237	0.01423128	0.014983069	0.017859727	0.017386274	0.012959401	0.017851378	0.016970697	0.031056253	0.020180769	0.017410293	0.019579624	0.016439835	0.024088014	0.032300929	0.068481617
-862	0.04442344	0.053270012	0.081693265	0.024904442	0.019812933	0.021887759	0	0.08251204	0.025908352	0.020239675	0.015332488	0.021739991	0.046319569	0.014194098	0.014870962	0.018223621	0.017060136	0.01447808	0.01788225	0.01687302	0.030468803	0.019262397	0.017287946	0.019425686	0.017104536	0.023859586	0.033006332	0.069884928
-861	0.053875236	0.052763401	0.083885688	0.025009558	0.020319234	0.022133585	0	0.081858195	0.025511361	0.020203923	0.015298402	0.02174441	0.04021544	0.014170882	0.014809846	0.018273243	0.01699219	0.016401741	0.017812117	0.016917009	0.035675055	0.019089031	0.017478325	0.019312354	0.015933082	0.02375759	0.033941402	0.071568903
-860	0.039697543	0.054029402	0.08273849	0.024746433	0.019097872	0.022409908	0	0.081140561	0.025849206	0.020216379	0.015346932	0.021898732	0.043447038	0.014182006	0.014842466	0.017375914	0.01687183	0.015591779	0.017898022	0.016930095	0.044783812	0.019402964	0.017478881	0.019574371	0.016518809	0.023963706	0.033990616	0.07128824
-859	0.032136106	0.053365858	0.082254117	0.025151498	0.022939522	0.02240806	0	0.08450547	0.025596494	0.020262247	0.015287232	0.021672076	0.047396768	0.014364774	0.014703737	0.018099566	0.016908714	0.016098005	0.01790876	0.016886961	0.053958084	0.01981998	0.017424011	0.019559826	0.017374365	0.023530224	0.035680304	0.076480494
-858	0.064272212	0.053194178	0.082113904	0.025363738	0.017660553	0.021689989	0	0.082942621	0.025742565	0.020249462	0.015290121	0.021650802	0.051346499	0.014183276	0.014887459	0.018885245	0.017083431	0.018122912	0.017940974	0.016972863	0.032287934	0.020218254	0.017400468	0.019441241	0.017130861	0.023479226	0.033498474	0.075077182
-857	0.038752363	0.053166794	0.082062917	0.025065798	0.020021692	0.022120647	0	0.082687462	0.025441462	0.020254635	0.015263544	0.021695642	0.040574506	0.014260724	0.01484734	0.017830781	0.01723097	0.011946947	0.017719166	0.016930339	0.034168212	0.020424419	0.017305372	0.019603664	0.015965988	0.023975394	0.033810164	0.076761156
-856	0.041587902	0.054924661	0.084969153	0.025386502	0.017286226	0.022228773	0	0.083516729	0.025366186	0.020343801	0.015287424	0.021766012	0.043087971	0.014213868	0.015043435	0.017748078	0.016916479	0.01103574	0.017811782	0.016868079	0.036965699	0.019276454	0.017364877	0.019560634	0.016657014	0.02388296	0.033367236	0.07367387
-855	0.04442344	0.053321621	0.081055932	0.025008218	0.016194439	0.022018065	0	0.083692151	0.025290014	0.020169951	0.015135478	0.021828526	0.04524237	0.014197967	0.014776476	0.018099566	0.016881536	0.015591779	0.018106408	0.01694428	0.043185248	0.019299881	0.017294805	0.019339222	0.016512228	0.023965831	0.034892877	0.078304799
-854	0.043478261	0.056170651	0.079946974	0.025253266	0.017523779	0.022069818	0	0.081523299	0.02560904	0.020254932	0.015220599	0.021829181	0.039497307	0.014198209	0.014949325	0.018281513	0.016601989	0.013364382	0.017835942	0.01697085	0.038660351	0.019440449	0.017300737	0.019633159	0.016584621	0.023633283	0.034827258	0.073954533
-853	0.040642722	0.054547599	0.080482333	0.025325575	0.015069059	0.021993113	0	0.084282206	0.026204078	0.020255195	0.015232732	0.021645565	0.042728905	0.014178681	0.014873961	0.018306324	0.01721544	0.01447808	0.017802721	0.016970636	0.038874366	0.018765726	0.017444216	0.01945316	0.016499065	0.02375759	0.033711736	0.077041819
-852	0.02173913	0.053984113	0.082381584	0.024796648	0.015253822	0.022239863	0	0.082926674	0.02621752	0.020250912	0.015150885	0.021786468	0.044524237	0.01423781	0.014975196	0.017872133	0.016914538	0.015186798	0.017788628	0.016890286	0.040315695	0.020068316	0.017382487	0.01940912	0.017407271	0.023638595	0.033367236	0.07002526
-851	0.028355388	0.053618637	0.082763983	0.024808699	0.019465	0.022113254	0	0.084314101	0.025471034	0.020249594	0.015326326	0.02147946	0.042369838	0.01426284	0.014843966	0.017950701	0.017118375	0.015490534	0.017914465	0.016983296	0.037332582	0.019834037	0.017343002	0.01955417	0.015959407	0.023646032	0.036336494	0.072691552
-850	0.015122873	0.054152632	0.081999184	0.024907789	0.019743346	0.022317493	0	0.08519121	0.025583948	0.020263466	0.015183238	0.021804961	0.047755835	0.014277834	0.014928703	0.019170571	0.017029075	0.013566873	0.017877217	0.016967799	0.050568779	0.019684099	0.017419191	0.019300435	0.016130518	0.023657719	0.036976279	0.074656189
-849	0.027410208	0.053296343	0.083694488	0.025067806	0.021334236	0.022615072	0	0.080757822	0.025833076	0.020252757	0.015177654	0.021793014	0.060682226	0.014215319	0.014804972	0.01766124	0.017329976	0.015186798	0.017910438	0.016998213	0.042582511	0.019557588	0.017523	0.019433363	0.016005476	0.023800088	0.03348207	0.070305922
-848	0.029300567	0.054146313	0.083082649	0.025106639	0.021485406	0.022125268	0	0.08126814	0.025531972	0.0201772	0.015350783	0.021519881	0.039856373	0.014130253	0.01491258	0.017847322	0.016836886	0.014883062	0.017667153	0.016925977	0.034814626	0.019238969	0.017364691	0.019511544	0.017084792	0.024113513	0.035106139	0.077041819
-847	0.047258979	0.053112025	0.083809208	0.025267995	0.019692956	0.022306403	0	0.084122731	0.025265818	0.020221025	0.015144337	0.021800051	0.058168761	0.014171486	0.014890834	0.017466888	0.016897067	0.015490534	0.017888626	0.016971063	0.040138804	0.019370165	0.017314455	0.019475382	0.016255561	0.024029579	0.036205256	0.076761156
-846	0.058601134	0.053371124	0.083312089	0.025213094	0.019709753	0.021951526	0	0.080343189	0.025457592	0.020218949	0.015192097	0.021730663	0.044883303	0.014256975	0.014783225	0.017520645	0.017300857	0.017414195	0.017739971	0.016914294	0.037887275	0.02034945	0.017340036	0.019404676	0.016558296	0.023788401	0.034154664	0.078304799
-845	0.034026465	0.053914599	0.083911181	0.025281386	0.020794341	0.022098467	0	0.081571142	0.0257345	0.020244585	0.015238316	0.021784668	0.049192101	0.014173421	0.014816595	0.018004458	0.016778647	0.017717931	0.017802386	0.016933481	0.040973028	0.0201058	0.01742883	0.019565079	0.016268724	0.024091201	0.035204567	0.078164468
-844	0.035916824	0.053398508	0.084382807	0.02529009	0.022589191	0.022178869	0	0.082240934	0.025948678	0.020237995	0.015195178	0.021619217	0.048473968	0.014214775	0.015030312	0.019063057	0.016619461	0.019135365	0.017792654	0.016910755	0.038684373	0.01957633	0.017367101	0.019419827	0.016209493	0.02394777	0.033367236	0.077322481
-843	0.034971645	0.054576037	0.08239433	0.024815394	0.021905324	0.02229254	0	0.084872261	0.025194127	0.020257139	0.015173802	0.021801033	0.046678636	0.014239805	0.014852965	0.017710862	0.016691289	0.018325402	0.017780239	0.016912738	0.036712374	0.018934407	0.017380448	0.019548513	0.016847869	0.024212321	0.035532662	0.069323604
-842	0.028355388	0.053847191	0.082993423	0.024978759	0.021895726	0.02163454	0	0.083660256	0.025472827	0.020254965	0.015218288	0.021733773	0.054937163	0.0142233	0.014877711	0.018178134	0.016763117	0.01275691	0.017693663	0.016919784	0.031067172	0.020513445	0.017496677	0.019377606	0.016775476	0.023820275	0.0356639	0.073954533
-841	0.02362949	0.053314249	0.085160353	0.025213764	0.022524403	0.022033776	0	0.085302842	0.025445046	0.020259874	0.015168987	0.021745555	0.044524237	0.014252925	0.014903957	0.01819881	0.016821356	0.013263137	0.017821849	0.016924238	0.033165834	0.019060917	0.01748574	0.019496796	0.016202912	0.023706592	0.032448571	0.076620825
-840	0.027410208	0.053688151	0.083465049	0.024842175	0.030567633	0.021652099	0	0.083628361	0.025564233	0.020258029	0.01530649	0.021717244	0.043087971	0.014226625	0.014800848	0.018876975	0.016867947	0.016604232	0.01799198	0.016901359	0.068388835	0.019065603	0.017294991	0.01936508	0.017940348	0.02400833	0.033564093	0.073252877
-839	0.025519849	0.053763984	0.083745475	0.025231841	0.026718784	0.022040245	0	0.082735304	0.025842037	0.020195191	0.015148381	0.021638855	0.048114901	0.014223239	0.015178789	0.017301482	0.016407859	0.013769363	0.017712119	0.016936867	0.045264254	0.019276454	0.017287205	0.019412353	0.016696501	0.023687468	0.034269497	0.079006455
-838	0.029300567	0.05378189	0.082802223	0.024943274	0.02448722	0.022267588	0	0.084617102	0.025554376	0.020268475	0.015265085	0.021898732	0.047396768	0.014193856	0.01491558	0.018992759	0.016895125	0.018122912	0.01795641	0.016930522	0.039979385	0.019388907	0.017377667	0.019540836	0.016670177	0.024234633	0.034302307	0.073954533
-837	0.04536862	0.053109919	0.085211339	0.024932562	0.021139873	0.022229698	0	0.084250311	0.025567818	0.020283764	0.015144337	0.021748501	0.045601436	0.014200809	0.014845466	0.017880403	0.017091196	0.016300496	0.017753393	0.016890073	0.048944009	0.019271768	0.017231407	0.019542049	0.017117698	0.023860648	0.033941402	0.076199832
-836	0.074669187	0.053308982	0.083656248	0.024710948	0.02300191	0.021735273	0	0.084792524	0.025078524	0.020214006	0.015258923	0.021770758	0.050987433	0.014160543	0.015022813	0.018897651	0.016968895	0.013161891	0.017731582	0.016996566	0.0470004	0.019749697	0.017258657	0.019427706	0.016867613	0.023596097	0.035368614	0.086303677
-835	0.038752363	0.05394409	0.084421047	0.024936579	0.02207809	0.021806433	0	0.082097407	0.025628755	0.020194038	0.015306875	0.021717571	0.051705566	0.01415226	0.014906956	0.018777731	0.017050429	0.012149438	0.017992651	0.016912921	0.036382616	0.019117144	0.017218246	0.01954124	0.01701898	0.023536599	0.034974901	0.075498176
-834	0.077504726	0.05345749	0.083911181	0.025407927	0.020247248	0.022313796	0	0.084967946	0.025784684	0.020221717	0.015308223	0.021793505	0.043806104	0.014140169	0.014772352	0.017946566	0.016891243	0.016300496	0.017907082	0.01690682	0.03209794	0.019276454	0.017360242	0.01958124	0.017604707	0.023891459	0.037041898	0.074235195
-833	0.034026465	0.053374284	0.082904196	0.025391189	0.019836928	0.022229698	0	0.085334737	0.0252004	0.020215226	0.015299364	0.021882531	0.049192101	0.014191015	0.014924578	0.017698456	0.016427272	0.016705477	0.01790272	0.016864357	0.044283715	0.019782496	0.017301108	0.019543261	0.016986074	0.023223174	0.033301618	0.072972214
-832	0.058601134	0.053135197	0.083465049	0.02509124	0.019145863	0.02221029	0	0.085286894	0.02482402	0.0202088	0.015249871	0.02171168	0.037701975	0.014154497	0.014990943	0.018641271	0.016770882	0.013668118	0.017790306	0.016918015	0.030204559	0.019754382	0.017238637	0.019501847	0.016077869	0.023691718	0.036927065	0.071709234
-831	0.04442344	0.053758718	0.083923928	0.025330262	0.023193873	0.021848945	0	0.091283131	0.025596494	0.020184548	0.015228302	0.021776976	0.04021544	0.014163748	0.015062932	0.018215351	0.016809708	0.015085552	0.017966813	0.01697991	0.033174569	0.019557588	0.017327246	0.019477807	0.01668992	0.023604596	0.033728141	0.076340163
-830	0.087901701	0.053326887	0.084612247	0.02479263	0.026961137	0.021728804	0	0.084537365	0.02576945	0.020185998	0.015259308	0.021710862	0.053141831	0.014404858	0.014941076	0.018546163	0.016838828	0.01599676	0.017936276	0.016948581	0.036162049	0.019510732	0.01737674	0.019487706	0.016235818	0.023910584	0.034236688	0.074656189
-829	0.064272212	0.052717058	0.085007393	0.024860253	0.023385835	0.021973706	0	0.088396645	0.025693278	0.020197465	0.015084637	0.02179105	0.043087971	0.014154437	0.014934327	0.018459325	0.016735939	0.013870608	0.017984598	0.016918656	0.039481471	0.019810609	0.017295547	0.019390131	0.016972912	0.023648157	0.035696709	0.078585462
-828	0.06805293	0.053794529	0.083885688	0.024968047	0.02089992	0.021877593	0	0.08519121	0.025271195	0.020186822	0.015288195	0.021621836	0.043087971	0.014267133	0.015186663	0.018401432	0.016815532	0.012959401	0.017826882	0.016912738	0.035629194	0.019360794	0.017335773	0.019330737	0.016189749	0.02363222	0.03594278	0.075778838
-827	0.103969754	0.054390666	0.086129098	0.024754467	0.025166288	0.022393274	0	0.085462316	0.025471034	0.020197168	0.015302061	0.021505807	0.043447038	0.014209152	0.014889334	0.018269108	0.016877654	0.015591779	0.018024194	0.016897455	0.028837482	0.01883601	0.017280161	0.019502049	0.016604365	0.023508975	0.035959185	0.079006455
-826	0.035916824	0.053436425	0.085440779	0.025016253	0.025989327	0.021733425	0	0.089098332	0.02521653	0.020212985	0.015181698	0.021677477	0.039138241	0.014215319	0.01481997	0.018132647	0.016850475	0.01427559	0.018059429	0.016918137	0.036413189	0.019084345	0.017350417	0.019528917	0.016657014	0.023835149	0.034597592	0.073814202
-825	0.030245747	0.05341536	0.087671442	0.024960012	0.019318629	0.021824916	0	0.085079578	0.024998768	0.020223892	0.015086178	0.021655875	0.043087971	0.014275476	0.014986444	0.018074755	0.01679806	0.014984307	0.017999698	0.016913958	0.046945804	0.019126515	0.017358945	0.019383262	0.016966331	0.024204884	0.035598281	0.079427449
-824	0.036862004	0.054102076	0.085631979	0.024860253	0.023680977	0.022089226	0	0.086722164	0.025845622	0.020197959	0.014960038	0.02164131	0.038420108	0.014203106	0.014750605	0.017561996	0.016495218	0.016502987	0.017861445	0.01692735	0.044399458	0.019674727	0.017429387	0.019277202	0.015946245	0.023418666	0.035499852	0.082935728
-823	0.06899811	0.053492247	0.085071126	0.025065798	0.021859733	0.02195245	0	0.085861002	0.025902975	0.020215983	0.01519903	0.021761757	0.050987433	0.014220761	0.014658744	0.018434514	0.016763117	0.01275691	0.017848694	0.016899133	0.051468517	0.019384222	0.017458861	0.019396595	0.016183168	0.023944582	0.034433544	0.075778838
-822	0.032136106	0.053549122	0.087021363	0.024838828	0.021149472	0.022202897	0	0.0889867	0.025760488	0.020211403	0.015239664	0.021644419	0.043806104	0.014222695	0.014827093	0.017673645	0.016512689	0.016401741	0.017673865	0.016905234	0.030217662	0.019477933	0.017252725	0.019457605	0.016393766	0.023435666	0.033629712	0.075638507
-821	0.036862004	0.054395932	0.084344567	0.02496403	0.024791961	0.021872048	0	0.089927599	0.02549075	0.020181945	0.015173224	0.021679932	0.047037702	0.014179044	0.014953449	0.018322865	0.016935892	0.016502987	0.017778225	0.016873478	0.039721693	0.020813322	0.017224363	0.019424272	0.0161371	0.024179385	0.034843663	0.077041819
-820	0.030245747	0.054927821	0.084089634	0.02507718	0.018181251	0.021815675	0	0.097566421	0.025900286	0.020201847	0.015228302	0.021815762	0.048114901	0.014147303	0.014660994	0.018020998	0.016768941	0.012453174	0.017835271	0.016878816	0.032711597	0.019824666	0.017245496	0.019548917	0.015715903	0.023966894	0.034449949	0.074094864
-819	0.013232514	0.054564451	0.086320298	0.025093249	0.019971302	0.022037473	0	0.090421969	0.025662809	0.020210612	0.015300713	0.021743755	0.048833034	0.014146759	0.014651246	0.018413838	0.016695171	0.013465627	0.017889297	0.01691167	0.029379071	0.020410363	0.01752059	0.019328717	0.015663253	0.02345054	0.035368614	0.075217513
-818	0.017958412	0.053702896	0.084319074	0.024972064	0.021893326	0.022048563	0	0.085047683	0.025733604	0.02019987	0.015320933	0.021728536	0.044524237	0.014199056	0.014909956	0.018537892	0.01590118	0.01599676	0.017966142	0.01684642	0.040549364	0.019730954	0.01722047	0.019251546	0.015959407	0.023894647	0.034531973	0.079287118
-817	0.025519849	0.053867203	0.085976138	0.025002193	0.019253842	0.021968161	0	0.0864989	0.025319587	0.020179408	0.015222525	0.021698588	0.048473968	0.014150809	0.014752105	0.01819881	0.016957247	0.014984307	0.01762655	0.016928173	0.037090177	0.019632557	0.01735431	0.019372555	0.016551715	0.023816025	0.034745234	0.069884928
-816	0.06710775	0.054367494	0.085810432	0.025075841	0.017027076	0.021750984	0	0.086913533	0.025492542	0.020169753	0.015206733	0.02165162	0.04524237	0.014239684	0.01478285	0.018049944	0.016813591	0.014984307	0.017983255	0.016916185	0.029724117	0.019238969	0.017271263	0.019538008	0.017249322	0.023545099	0.034400735	0.076480494
-815	0.033081285	0.055493414	0.085695712	0.024781248	0.02141342	0.022072591	0	0.087982011	0.025925378	0.020215786	0.015180542	0.021494025	0.049551167	0.014160906	0.014870587	0.018839759	0.016978601	0.01599676	0.017973188	0.016840868	0.040018694	0.019220227	0.017298142	0.019527301	0.016327954	0.023879772	0.033613308	0.071007578
-814	0.031190926	0.052981423	0.084140621	0.025215103	0.028148905	0.021482054	0	0.086227793	0.025841141	0.020170181	0.015147418	0.021565704	0.049551167	0.014138657	0.014731108	0.017665375	0.016491335	0.01427559	0.018090636	0.016873142	0.032681023	0.020180769	0.01722288	0.019463059	0.016657014	0.024169823	0.035171758	0.076480494
-813	0.029300567	0.05409681	0.085147606	0.025263309	0.020791941	0.022309175	0	0.086036424	0.025755111	0.020184383	0.01519826	0.021505153	0.049192101	0.014127412	0.014738232	0.018149188	0.017064018	0.01123823	0.017952719	0.016866675	0.03710328	0.020082372	0.017111656	0.019392959	0.016295048	0.023845774	0.035220972	0.077883806
-812	0.016068053	0.054484405	0.084586754	0.025021609	0.023112288	0.021773164	0	0.084648997	0.025646678	0.020128136	0.015191134	0.021648183	0.044165171	0.014256673	0.014760354	0.018020998	0.016664111	0.013668118	0.017824198	0.016843552	0.035526554	0.020293223	0.017184323	0.019355586	0.017065049	0.023659844	0.03469602	0.078725793
-811	0.02362949	0.053608104	0.08277673	0.024996167	0.022313244	0.021827689	0	0.086132109	0.025349159	0.02017809	0.015236391	0.021621181	0.045960503	0.014146638	0.014830468	0.018128512	0.016431155	0.013870608	0.017866479	0.01691289	0.038064165	0.019107773	0.017341149	0.019554978	0.017295391	0.023529162	0.033268808	0.074936851
-810	0.026465028	0.054300087	0.085491766	0.025313523	0.024516014	0.021758377	0	0.086052371	0.0252004	0.02017028	0.015184779	0.021787777	0.044165171	0.014120096	0.014930578	0.018893516	0.016945599	0.015490534	0.017776547	0.016874088	0.049481231	0.020227625	0.017329099	0.019528109	0.016499065	0.023853211	0.034482759	0.079848442
-809	0.02362949	0.053001435	0.084701474	0.02509124	0.023534606	0.021700155	0	0.085940739	0.025447735	0.020136407	0.015088874	0.021571759	0.048114901	0.014089988	0.014923454	0.017855592	0.017032957	0.013263137	0.017716817	0.016838672	0.033757652	0.019876207	0.017398429	0.019420635	0.017328297	0.023388918	0.035253781	0.074656189
-808	0.028355388	0.05289927	0.085670219	0.024996167	0.018044478	0.022132661	0	0.086977323	0.025536453	0.020155617	0.015134708	0.021649656	0.049551167	0.014150023	0.014765603	0.017466888	0.016825238	0.016098005	0.017677891	0.016876254	0.029643315	0.020733667	0.017271819	0.019343868	0.01630163	0.024049765	0.034007021	0.080550098
-807	0.038752363	0.053387976	0.081642278	0.025060442	0.024172881	0.022001431	0	0.086977323	0.025092863	0.020207284	0.015147418	0.02170857	0.04524237	0.014126263	0.01465237	0.018314594	0.016963071	0.01427559	0.017686616	0.016859629	0.037607745	0.019665356	0.017353013	0.019457605	0.016834707	0.023964769	0.036074018	0.069884928
-806	0.014177694	0.054208454	0.084497527	0.025037678	0.029862171	0.022037473	0	0.087328166	0.024957545	0.020146621	0.015269707	0.021711025	0.048114901	0.014196577	0.01484659	0.018963813	0.016937834	0.01599676	0.017751716	0.016851331	0.035255759	0.01944982	0.017000988	0.019289121	0.016025219	0.023723591	0.034039831	0.079708111
-805	0.034971645	0.053682885	0.088079335	0.0251053	0.021540595	0.021722335	0	0.088125538	0.025329444	0.020123424	0.014977177	0.021549666	0.044165171	0.014114292	0.014706362	0.017520645	0.017003838	0.013668118	0.017995671	0.016881623	0.040376842	0.020869549	0.017238822	0.019380636	0.015952826	0.023557848	0.037140326	0.085602021
-804	0.02362949	0.053808221	0.085262326	0.024980098	0.023095492	0.021560607	0	0.088348802	0.025710304	0.020190512	0.015116028	0.021572413	0.041292639	0.014165561	0.014793724	0.018264972	0.016957247	0.019337856	0.017868157	0.016827751	0.036199174	0.020419734	0.017201562	0.019383868	0.016531971	0.023686405	0.035155353	0.08433904
-803	0.033081285	0.053607051	0.085988885	0.025014244	0.026322862	0.021762998	0	0.089034542	0.025332133	0.020119997	0.015176113	0.021664058	0.047396768	0.01412977	0.014801597	0.017446212	0.016619461	0.018325402	0.017965806	0.016812925	0.036124924	0.020288538	0.017368028	0.01949013	0.015965988	0.023114804	0.034171069	0.075077182
-802	0.034971645	0.053974634	0.085313313	0.025197695	0.019913713	0.021782405	0	0.086706216	0.025074044	0.020096272	0.015019738	0.021556212	0.049910233	0.014214412	0.014746106	0.017644699	0.016275851	0.017819176	0.017890639	0.016838245	0.031113033	0.018831324	0.017050297	0.019406292	0.016420091	0.023451602	0.035778733	0.078725793
-801	0.053875236	0.053149942	0.084382807	0.024845523	0.018627564	0.021994037	0	0.086945428	0.025542726	0.020129421	0.015104473	0.02171168	0.049192101	0.014137992	0.014731858	0.017586807	0.016864064	0.01923661	0.017692992	0.016875735	0.027387418	0.019417021	0.017061605	0.019340838	0.016913681	0.023591847	0.03410545	0.079848442
-800	0.024574669	0.054231626	0.087773416	0.024773214	0.022814747	0.022152993	0	0.086211846	0.025311521	0.020149653	0.015190749	0.02160318	0.036983842	0.014144643	0.014736732	0.017574402	0.016959188	0.018224157	0.017801379	0.01685789	0.036242851	0.019623186	0.017141872	0.019458211	0.015873852	0.023285859	0.03691066	0.074656189
-799	0.034971645	0.0548562	0.084803447	0.025071824	0.033967769	0.021933967	0	0.088061748	0.025173515	0.020146885	0.015183816	0.021671749	0.044883303	0.014137871	0.014759604	0.018401432	0.016613637	0.014984307	0.017800372	0.01685127	0.03940067	0.019815295	0.01729462	0.019080032	0.016729407	0.023740591	0.036041209	0.078445131
-798	0.033081285	0.052927707	0.085580992	0.025071154	0.053653527	0.021851717	0	0.087710905	0.025674459	0.020108793	0.015101969	0.021766175	0.049192101	0.014147182	0.014913705	0.018281513	0.016728173	0.014984307	0.017761783	0.016865242	0.040446724	0.019566959	0.017186732	0.019270334	0.01619633	0.023723591	0.03441714	0.078866124
-797	0.029300567	0.053815594	0.085746699	0.024986794	0.021502203	0.02150793	0	0.092558926	0.025517634	0.020066023	0.015121227	0.021619708	0.044165171	0.014197181	0.014738232	0.018351811	0.016642756	0.016806723	0.018019161	0.016805025	0.031554167	0.019721583	0.01710628	0.01922892	0.017124279	0.023851086	0.036123232	0.082234072
-796	0.122873346	0.054308513	0.086231071	0.025052407	0.018761938	0.02175468	0	0.089847861	0.025514945	0.020155815	0.014983918	0.021652766	0.039138241	0.014181523	0.01491258	0.017045102	0.016489394	0.014984307	0.017516485	0.016823938	0.068000114	0.019782496	0.017125745	0.019433767	0.016795219	0.023585472	0.034778044	0.083356722
-795	0.049149338	0.054271649	0.086855657	0.02490712	0.017998887	0.022162234	0	0.091091762	0.025298975	0.020110507	0.015056135	0.021533955	0.048114901	0.014170277	0.014698488	0.017367644	0.016943658	0.018122912	0.018098354	0.016796361	0.029311373	0.019655985	0.017110173	0.019345687	0.015676416	0.023856398	0.034745234	0.078725793
-794	0.038752363	0.053605998	0.088665681	0.025000854	0.020777544	0.021836006	0	0.089082384	0.02506329	0.020097096	0.015020508	0.021471605	0.044165171	0.014122938	0.014796348	0.017971376	0.016526278	0.016401741	0.017679569	0.016828483	0.031390379	0.020204197	0.017425494	0.019307909	0.016485903	0.023340045	0.035499852	0.079006455
-793	0.025519849	0.053918812	0.087760669	0.024969386	0.021859733	0.022730591	0	0.086355373	0.025321379	0.020144183	0.015044195	0.021461295	0.048114901	0.014119794	0.014806472	0.017280806	0.017225146	0.014883062	0.01764165	0.016828025	0.028590709	0.019454505	0.017286093	0.01944407	0.01619633	0.023298609	0.036943469	0.078304799
-792	0.069943289	0.05434011	0.086180085	0.024900424	0.024465624	0.022365549	0	0.087088955	0.025226388	0.020088298	0.015123346	0.021722153	0.048833034	0.014232913	0.014804972	0.017272536	0.016716526	0.015085552	0.017835271	0.016765155	0.032838259	0.020096429	0.017293322	0.019248314	0.016768895	0.023479226	0.033088356	0.078585462
-791	0.018903592	0.054066266	0.085198593	0.024976081	0.024000115	0.02220567	0	0.089512965	0.025458488	0.020091395	0.014889553	0.021535592	0.043806104	0.014143977	0.014902457	0.016991345	0.016458333	0.015389288	0.01781346	0.016745082	0.028001074	0.020555615	0.017415669	0.019308111	0.016347698	0.023031932	0.034089045	0.077883806
-790	0.072778828	0.053747133	0.086358538	0.025051068	0.033156728	0.021691838	0	0.090342232	0.025313314	0.020091132	0.015171491	0.021355904	0.042369838	0.014062176	0.014943701	0.017053372	0.016895125	0.014781816	0.01780205	0.016815213	0.029472976	0.020162027	0.017236227	0.01949215	0.016314792	0.02345904	0.033695331	0.073252877
-789	0.014177694	0.053518578	0.085976138	0.024471926	0.024439229	0.021517172	0	0.089449176	0.025890429	0.020186954	0.014949253	0.021540829	0.049910233	0.014112176	0.014856714	0.018318729	0.016770882	0.02227397	0.017796681	0.016768541	0.032202764	0.019581016	0.017241047	0.019306293	0.016104194	0.023843649	0.034761639	0.076340163
-788	0.033081285	0.053590199	0.08718707	0.024812047	0.023213069	0.021886835	0	0.090087073	0.025269403	0.020112748	0.015179002	0.021399598	0.040933573	0.014109334	0.014754355	0.017210508	0.016549574	0.012858155	0.017723193	0.01682708	0.034443374	0.020405677	0.017289615	0.019238213	0.016051544	0.023510038	0.033350832	0.078725793
-787	0.034971645	0.052808691	0.086027125	0.024777231	0.024357645	0.021561531	0	0.094632093	0.025057913	0.020068988	0.015184586	0.021647202	0.047396768	0.014164473	0.014804222	0.018393162	0.016873771	0.013566873	0.017741313	0.016737944	0.030715576	0.019932434	0.017356349	0.019310131	0.016808382	0.023311358	0.034794449	0.082374404
-786	0.04442344	0.054006231	0.087658696	0.02487833	0.030294087	0.021854489	0	0.097901317	0.025629652	0.020058082	0.014918248	0.021433474	0.053859964	0.014172272	0.014947075	0.01833527	0.016978601	0.015186798	0.017792654	0.016832327	0.033504327	0.019904321	0.017224734	0.019466696	0.015775134	0.0235196	0.036057613	0.078445131
-785	0.026465028	0.053527004	0.085695712	0.024629935	0.02694914	0.022230622	0	0.096322521	0.025842933	0.020075513	0.014978333	0.021493534	0.046678636	0.014043615	0.014786975	0.01753305	0.017042664	0.022780196	0.017758427	0.016752098	0.042761585	0.02026511	0.017144653	0.019312354	0.016814963	0.023311358	0.034515568	0.078866124
-784	0.040642722	0.053968314	0.088079335	0.024635291	0.033331894	0.022032852	0	0.088141486	0.025426227	0.020145699	0.015105051	0.021490588	0.047755835	0.014070822	0.014773102	0.017255995	0.016700995	0.013870608	0.017956075	0.016844651	0.046605126	0.019965233	0.017265887	0.019438211	0.01514992	0.023714029	0.03379376	0.072831883
-783	0.065217391	0.053076215	0.084918167	0.024899755	0.028384059	0.021893304	0	0.088093643	0.025089278	0.020134429	0.015056328	0.021411054	0.06535009	0.014140531	0.01481997	0.018087161	0.016516572	0.016401741	0.017792654	0.016775679	0.034152925	0.019089031	0.017167454	0.019520029	0.015847527	0.023620533	0.035122543	0.075919169
-782	0.071833648	0.053639701	0.091457197	0.024904442	0.027145901	0.021611436	0	0.090804708	0.025600079	0.020096799	0.015010494	0.021619054	0.043806104	0.014095671	0.014853339	0.016821804	0.016990249	0.015490534	0.017919498	0.016726749	0.034463029	0.019126515	0.017260326	0.019300839	0.015459236	0.023493038	0.034089045	0.079006455
-781	0.09168242	0.05293824	0.087085097	0.024589763	0.025557411	0.021872973	0	0.092814085	0.025500607	0.020086815	0.014986806	0.021526427	0.052782765	0.01408104	0.014627249	0.018248432	0.016502983	0.018629138	0.017716481	0.016716347	0.036638124	0.019365479	0.017129452	0.019278819	0.01641351	0.023788401	0.034663211	0.081672748
-780	0.106805293	0.053306876	0.087416509	0.025168905	0.027237083	0.021701079	0	0.089241859	0.024792655	0.020126225	0.015076356	0.021608907	0.044883303	0.014156493	0.014721735	0.019654384	0.016504924	0.014984307	0.017656751	0.016771561	0.032722516	0.019824666	0.017071245	0.019342252	0.016216074	0.023678968	0.035073329	0.086584339
-779	0.028355388	0.053705003	0.085071126	0.024960012	0.028216092	0.021681672	0	0.08836475	0.025031925	0.020100094	0.014831009	0.02159287	0.047755835	0.014080254	0.014798973	0.018306324	0.016535985	0.012655665	0.017898022	0.016748102	0.038302203	0.019899635	0.01730463	0.019314172	0.016327954	0.023485601	0.036352899	0.075638507
-778	0.033081285	0.053350059	0.087735176	0.02512003	0.03581061	0.021908091	0	0.088906963	0.025270299	0.020087013	0.015103895	0.021513008	0.045960503	0.014028984	0.014815845	0.01726013	0.016468039	0.016401741	0.01777487	0.016801059	0.029874801	0.019337366	0.017134828	0.019279627	0.016288467	0.023315608	0.034597592	0.075638507
-777	0.053875236	0.052900323	0.084918167	0.02490645	0.029343872	0.021752832	0	0.088811278	0.025265818	0.020113077	0.015038225	0.02150859	0.04021544	0.014060967	0.014613376	0.017752213	0.016132195	0.013263137	0.017745675	0.016719153	0.040121334	0.019037489	0.017380263	0.019131749	0.016354279	0.023130741	0.034449949	0.081532417
-776	0.025519849	0.05490149	0.086256565	0.025099274	0.025319858	0.021577242	0	0.09160208	0.024590127	0.020055511	0.015140871	0.021667985	0.040574506	0.014068948	0.014687615	0.018149188	0.016493276	0.012959401	0.017804735	0.016699477	0.038393924	0.018723556	0.01713353	0.019338212	0.016637271	0.023477101	0.033859379	0.071849565
-775	0.031190926	0.053530164	0.086231071	0.024747102	0.029725398	0.021693686	0	0.090565496	0.025407408	0.020032709	0.014965622	0.021599252	0.0502693	0.01410474	0.014848465	0.01805408	0.016751469	0.015490534	0.01754635	0.016713449	0.03467486	0.020288538	0.017128154	0.01931498	0.016097612	0.023651344	0.034942091	0.081251754
-774	0.017958412	0.05354175	0.091125784	0.025122708	0.028062522	0.021812902	0	0.092527031	0.025187854	0.020055577	0.015014153	0.021637055	0.042728905	0.014130072	0.01468949	0.017665375	0.016365151	0.016502987	0.017904062	0.016742672	0.044868981	0.020007403	0.017353198	0.019381242	0.016893937	0.023478164	0.034958496	0.080830761
-773	0.012287335	0.053426946	0.086715444	0.024789952	0.024165683	0.02141459	0	0.088524224	0.025213842	0.020028755	0.01486471	0.021451148	0.049192101	0.013988779	0.014581506	0.018029269	0.016834945	0.015591779	0.017664133	0.016751244	0.033438812	0.019107773	0.017058268	0.01931801	0.016485903	0.023465414	0.034630401	0.077743475
-772	0.060491493	0.053705003	0.087594963	0.025213094	0.033749412	0.021573545	0	0.089624597	0.024922596	0.020032116	0.014939817	0.021308118	0.049551167	0.014089322	0.014866087	0.017553726	0.016578693	0.013161891	0.017854398	0.016746791	0.046701215	0.019346737	0.017279419	0.019300839	0.015505304	0.022973497	0.036270875	0.080269436
-771	0.061436673	0.052720218	0.086282058	0.024923858	0.031549042	0.021538427	0	0.092909769	0.0249217	0.020039497	0.015051128	0.021658493	0.04524237	0.014151474	0.01481622	0.018699163	0.016786412	0.01599676	0.017608429	0.016746547	0.035744937	0.020194826	0.017204899	0.019143264	0.015255219	0.023467539	0.034433544	0.075357845
-770	0.015122873	0.05334058	0.088856881	0.025021609	0.027249081	0.021918256	0	0.091123656	0.025271195	0.019960843	0.014983725	0.021565376	0.045960503	0.014041318	0.01481772	0.018049944	0.016506865	0.017717931	0.017517491	0.016749078	0.031036599	0.020213568	0.017100348	0.019250334	0.016893937	0.023505788	0.033203189	0.081813079
-769	0.028355388	0.053198391	0.085530006	0.024838158	0.021144673	0.021865579	0	0.091586132	0.025057017	0.020026679	0.014918633	0.021442311	0.051705566	0.01408769	0.014672617	0.01780597	0.017069842	0.015186798	0.017853727	0.0167093	0.03303262	0.02067744	0.017097012	0.019185082	0.015176245	0.023561035	0.034007021	0.085181027
-768	0.042533081	0.053208924	0.086932137	0.025066467	0.026166892	0.021643781	0	0.092335662	0.024964714	0.019981503	0.014971207	0.021537719	0.046678636	0.014146335	0.014747231	0.017417266	0.016638874	0.014984307	0.017747689	0.016680503	0.038450703	0.018976577	0.01709386	0.019156395	0.016499065	0.023712967	0.03472883	0.083216391
-767	0.048204159	0.052999328	0.088423495	0.025095927	0.02090232	0.021700155	0	0.093866616	0.02526761	0.020032709	0.014996435	0.021622981	0.04021544	0.014043978	0.014486271	0.017561996	0.016600048	0.014376835	0.018009094	0.016708171	0.033733629	0.019754382	0.017048814	0.019214577	0.016163424	0.023353856	0.034285902	0.080830761
-766	0.02173913	0.054065213	0.087505736	0.024616544	0.023352242	0.021589256	0	0.087934169	0.025525699	0.019951122	0.015011264	0.021501389	0.04524237	0.014047303	0.014861588	0.017475158	0.016565104	0.017009213	0.017658093	0.01673468	0.039498942	0.020499389	0.017104241	0.019448716	0.016485903	0.023410167	0.033596903	0.079848442
-765	0.02173913	0.053455383	0.090169785	0.024838158	0.029127914	0.021787026	0	0.092383504	0.025091967	0.020004338	0.014998554	0.021429055	0.049192101	0.01402451	0.01484659	0.017479293	0.016388446	0.017819176	0.017731582	0.016676721	0.045508843	0.019688784	0.017104612	0.01931296	0.015998894	0.023732091	0.034154664	0.077041819
-764	0.036862004	0.053150995	0.085555499	0.024916493	0.027858562	0.021695534	0	0.090469812	0.025193231	0.020051162	0.015041499	0.021429546	0.048473968	0.01402312	0.014596879	0.01778943	0.015967184	0.018325402	0.017840305	0.016694597	0.043054218	0.019412335	0.017085889	0.01918084	0.016275305	0.023125428	0.03379376	0.08195341
-763	0.026465028	0.053841925	0.087990109	0.025093918	0.046894046	0.02189238	0	0.092271872	0.024958441	0.020042001	0.01493558	0.021292407	0.05529623	0.014032854	0.014457775	0.01819881	0.016105017	0.015288043	0.017755407	0.016746425	0.040055819	0.01912183	0.017264589	0.019282657	0.017249322	0.023652407	0.034892877	0.078585462
-762	0.040642722	0.052321038	0.09178861	0.02492118	0.02264198	0.021409045	0	0.090996077	0.024903777	0.019978834	0.015021278	0.021413181	0.049551167	0.01402451	0.01478285	0.018173999	0.016586459	0.01599676	0.017627557	0.016714791	0.037483266	0.019688784	0.016988197	0.019196395	0.015610604	0.023387855	0.034400735	0.078725793
-761	0.024574669	0.053559655	0.088678428	0.025229163	0.019328227	0.021878518	0	0.093499825	0.025246103	0.02003294	0.014993354	0.021242657	0.045601436	0.014139685	0.014747231	0.017698456	0.016689348	0.014883062	0.017787957	0.016696732	0.029898823	0.018915664	0.017039546	0.019161042	0.015939664	0.023258235	0.036336494	0.078866124
-760	0.04536862	0.053414307	0.088385255	0.024799326	0.017984489	0.021928422	0	0.090087073	0.024908257	0.019987797	0.015072312	0.021457203	0.034829443	0.013993495	0.014635498	0.01846346	0.017104785	0.015490534	0.017728897	0.016696457	0.033783858	0.019805924	0.017230851	0.019129729	0.017124279	0.023089305	0.035467043	0.08433904
-759	0.086011342	0.05249693	0.089111814	0.024884356	0.021226257	0.02192565	0	0.08892291	0.025312417	0.019999758	0.014946942	0.021568813	0.050628366	0.013965019	0.01455526	0.018384892	0.017005779	0.015693024	0.017841983	0.016722356	0.043678793	0.018611102	0.017052893	0.019385686	0.016347698	0.023438853	0.033875783	0.079427449
-758	0.06710775	0.052792892	0.086358538	0.024824098	0.017598165	0.021465419	0	0.091984818	0.025299871	0.019971091	0.015046314	0.021459822	0.042010772	0.014019432	0.014564634	0.018306324	0.016295264	0.013566873	0.01788225	0.016701887	0.03849438	0.019829351	0.017224734	0.019298414	0.016558296	0.02307443	0.035335805	0.079708111
-757	0.036862004	0.053761878	0.087531229	0.024786605	0.020782343	0.021748211	0	0.091235288	0.024953961	0.019981404	0.014986999	0.021276369	0.047037702	0.013978259	0.014594629	0.017181562	0.016452509	0.015186798	0.017712454	0.016651493	0.070727718	0.019716898	0.017063644	0.01925599	0.016637271	0.023405917	0.033383641	0.075919169
-756	0.033081285	0.053433265	0.088742161	0.024904442	0.026058913	0.021720487	0	0.090884445	0.025172619	0.019936525	0.014815795	0.021518572	0.034829443	0.014035333	0.014720985	0.017996187	0.016405918	0.016806723	0.017911444	0.01666281	0.036793176	0.019145257	0.017154477	0.019126295	0.015682997	0.023495163	0.035270186	0.086303677
-755	0.038752363	0.053911439	0.090157039	0.024841506	0.020463206	0.021470964	0	0.091362868	0.024790863	0.019986709	0.014855659	0.021227602	0.037701975	0.013973846	0.014474273	0.01725186	0.016493276	0.01447808	0.017758427	0.016715859	0.036015732	0.019712212	0.017061976	0.019181244	0.016762313	0.023353856	0.032186095	0.08195341
-754	0.063327032	0.053483821	0.090615918	0.025041695	0.021406222	0.021518096	0	0.093436035	0.025073148	0.019985128	0.014867599	0.021398944	0.0502693	0.013997667	0.014562384	0.017640564	0.016710702	0.015186798	0.017912116	0.016709361	0.033930174	0.020232311	0.01707143	0.01923296	0.015636928	0.023172176	0.035926376	0.074936851
-753	0.031190926	0.053281598	0.087097843	0.024787944	0.019664162	0.021766694	0	0.091777501	0.025195023	0.019970267	0.014824268	0.021303863	0.047755835	0.013956736	0.014388411	0.018111972	0.016563163	0.015693024	0.017710441	0.016695969	0.032497581	0.019351423	0.017091265	0.019296192	0.015742228	0.023461165	0.035713114	0.083918047
-752	0.041587902	0.053482768	0.090781624	0.025050399	0.019738547	0.021426604	0	0.094376934	0.024850904	0.019956263	0.014916707	0.021436092	0.043806104	0.01405075	0.014629874	0.018182269	0.017027134	0.01447808	0.017623194	0.016728823	0.047913241	0.018957835	0.017068835	0.018936801	0.015946245	0.023646032	0.036500541	0.074094864
-751	0.031190926	0.054200028	0.089060827	0.024759823	0.020242449	0.021329568	0	0.092957612	0.025241622	0.02003808	0.014895331	0.021398289	0.057450628	0.014079528	0.014521516	0.018347675	0.016873771	0.013161891	0.017568833	0.016725651	0.046701215	0.019627872	0.017251057	0.019329121	0.015893595	0.023462227	0.034220283	0.083216391
-750	0.04536862	0.053597572	0.090055066	0.024804682	0.02515189	0.021449708	0	0.093946353	0.024401041	0.020039431	0.014959845	0.021472095	0.051705566	0.013867196	0.014533514	0.017566131	0.017034899	0.013060646	0.017716146	0.016639047	0.047009135	0.020068316	0.01696966	0.019070134	0.016334535	0.023205113	0.037074707	0.08307606
-749	0.017013233	0.052433735	0.087556723	0.025273352	0.022150076	0.021306464	0	0.092367557	0.024503201	0.019986973	0.014896293	0.02149697	0.050628366	0.01392566	0.014579632	0.017198103	0.016974718	0.014579326	0.017636617	0.016678398	0.042997438	0.01986215	0.01708626	0.019084679	0.016255561	0.023015995	0.035302996	0.08195341
-748	0.02173913	0.053316355	0.090093305	0.025323566	0.017754134	0.021417363	0	0.092511083	0.02492618	0.019893227	0.014968704	0.021482242	0.037701975	0.013974329	0.014870587	0.018413838	0.017032957	0.017110459	0.017856076	0.016684804	0.035303804	0.0196513	0.016905891	0.019151547	0.015794877	0.023145615	0.034138259	0.083497053
-747	0.038752363	0.052911909	0.088997094	0.025024957	0.023217868	0.021806433	0	0.090820655	0.024701249	0.02000826	0.014872799	0.021425128	0.043447038	0.01399809	0.014779851	0.018248432	0.016580635	0.012149438	0.017557424	0.016652774	0.033965115	0.019993346	0.017053078	0.019182456	0.016992655	0.023113741	0.032563404	0.087566657
-746	0.029300567	0.053158368	0.091023811	0.024829454	0.02161738	0.022006976	0	0.093436035	0.024890335	0.019958536	0.014901686	0.021447384	0.050987433	0.013895914	0.014457025	0.017367644	0.016491335	0.017414195	0.017819835	0.016634563	0.044783812	0.019496676	0.017237896	0.019137608	0.016091031	0.023263548	0.034876472	0.084760034
-745	0.080340265	0.053044618	0.088461735	0.025002193	0.020715156	0.02172788	0	0.093117086	0.025359017	0.019992904	0.014903612	0.021432165	0.047755835	0.014000689	0.01458713	0.01685902	0.01703684	0.016806723	0.01752286	0.016709697	0.038208298	0.019716898	0.017193035	0.01913781	0.015992313	0.023726779	0.034351521	0.08672467
-744	0.095463138	0.053551229	0.088933361	0.025014244	0.024547208	0.021275967	0	0.0927184	0.025431604	0.020022429	0.014879539	0.021440675	0.042369838	0.014073966	0.014986069	0.017657105	0.016613637	0.013465627	0.017864801	0.016741696	0.032274831	0.020204197	0.017153921	0.019128315	0.016117356	0.023209362	0.035483448	0.081672748
-743	0.056710775	0.054306406	0.088487228	0.025291429	0.023280256	0.022117875	0	0.094887252	0.025014002	0.019974946	0.015043425	0.021451312	0.040574506	0.014013628	0.014606627	0.018211215	0.016207905	0.01447808	0.017694334	0.016679893	0.038431049	0.019477933	0.017199894	0.019199223	0.016123937	0.022906562	0.034056235	0.085321358
-742	0.103024575	0.056085338	0.086103605	0.024754467	0.02443683	0.021862807	0	0.092558926	0.024436887	0.019975078	0.014921714	0.021495988	0.042369838	0.014047848	0.014605878	0.018111972	0.016512689	0.020957781	0.01771883	0.016654665	0.034460845	0.020443162	0.0170642	0.018979629	0.015465817	0.023319858	0.033071951	0.080971092
-741	0.032136106	0.053498567	0.088385255	0.024810708	0.020719955	0.021895152	0	0.092973559	0.024957545	0.019905155	0.014843141	0.021497134	0.043087971	0.014079286	0.014708987	0.017760484	0.016683524	0.018224157	0.017614134	0.01668517	0.035179325	0.020129228	0.017148545	0.019370939	0.015781715	0.023028745	0.034843663	0.089531294
-740	0.096408318	0.054844615	0.089838373	0.025144802	0.018380412	0.021536579	0	0.093212771	0.024471837	0.019957317	0.014912085	0.021376851	0.04524237	0.013955587	0.014674117	0.01752478	0.016268086	0.015288043	0.017784936	0.016660492	0.039889848	0.019754382	0.017132789	0.019182456	0.015768552	0.023027682	0.032907904	0.087426326
-739	0.031190926	0.052821329	0.089659919	0.024947961	0.021012698	0.021838779	0	0.092957612	0.024668988	0.019973101	0.014942898	0.021361795	0.045601436	0.013976083	0.014481397	0.017793565	0.016640815	0.015288043	0.017679569	0.016746486	0.034773133	0.019829351	0.017104612	0.019047103	0.016367441	0.023591847	0.034449949	0.081532417
-738	0.058601134	0.053160475	0.089111814	0.025024287	0.025749374	0.021940436	0	0.095413517	0.024832085	0.020019035	0.01488185	0.021262295	0.038420108	0.014002322	0.014700738	0.018107837	0.016310794	0.016502987	0.017765474	0.016676263	0.04660731	0.020204197	0.017029165	0.01914589	0.016025219	0.02327311	0.034810853	0.084479371
-737	0.028355388	0.054087331	0.087786162	0.025114673	0.027474637	0.021521793	0	0.094871304	0.02496113	0.019925618	0.014901301	0.021399107	0.054219031	0.0140074	0.014504643	0.018306324	0.017058194	0.014579326	0.017913458	0.01666824	0.048068293	0.019927748	0.017061605	0.019227304	0.016406929	0.023314546	0.035368614	0.086865001
-736	0.040642722	0.05361653	0.088525468	0.025042364	0.035937785	0.021342506	0	0.093914458	0.025129604	0.019938436	0.015081171	0.021461295	0.039497307	0.014018827	0.014552261	0.018591649	0.016316618	0.015693024	0.017699367	0.016667752	0.038138416	0.020799265	0.017038619	0.019114174	0.015571116	0.023242299	0.033974212	0.092478249
-735	0.031190926	0.052634905	0.087888135	0.024814725	0.02074635	0.021668734	0	0.092638663	0.024844631	0.019940907	0.01484083	0.021362122	0.044165171	0.0140626	0.014809846	0.018951408	0.016809708	0.019540346	0.017711783	0.016657136	0.031274636	0.019220227	0.017224549	0.019317404	0.015952826	0.023413354	0.034581187	0.080129105
-734	0.032136106	0.052372647	0.089455973	0.025327583	0.023824949	0.02191456	0	0.095732466	0.024744264	0.01990532	0.015141834	0.021431837	0.041292639	0.014049843	0.014701488	0.018517217	0.016807767	0.016199251	0.01771581	0.016673548	0.033801328	0.019103087	0.01715559	0.019212152	0.016183168	0.023049994	0.03472883	0.08195341
-733	0.0463138	0.052662289	0.089596186	0.025108648	0.020835133	0.021720487	0	0.09458425	0.025143943	0.019930198	0.014833897	0.0213199	0.050628366	0.01399942	0.014866462	0.017884538	0.016732056	0.016401741	0.017659771	0.016735717	0.043100078	0.0201058	0.017018969	0.019211344	0.017078211	0.023379355	0.036188851	0.090934606
-732	0.039697543	0.053363751	0.090717891	0.024951978	0.018927505	0.021490371	0	0.094919146	0.024664507	0.019960151	0.015015886	0.021513826	0.044883303	0.013934729	0.014724359	0.018455189	0.01611084	0.017211704	0.017918491	0.016670833	0.039826517	0.019599758	0.017047702	0.019270536	0.016058125	0.023425041	0.032940713	0.088829638
-731	0.066162571	0.052489557	0.091049304	0.025351017	0.019054681	0.021482054	0	0.091155551	0.024767563	0.019889174	0.014979296	0.021427419	0.047396768	0.013993011	0.014520016	0.019191247	0.016545691	0.017616685	0.017743662	0.016650913	0.030990738	0.019721583	0.017103314	0.019327303	0.016426672	0.023257173	0.036008399	0.082795397
-730	0.06899811	0.053479608	0.090998317	0.024646673	0.019599374	0.021818447	0	0.095939782	0.024979949	0.019877905	0.015022049	0.021385197	0.042728905	0.013994523	0.014581881	0.017429671	0.0166777	0.01599676	0.017787621	0.016714577	0.029309189	0.019965233	0.017095899	0.019243465	0.01586727	0.023396355	0.033629712	0.078445131
-729	0.072778828	0.053718695	0.090411972	0.024699566	0.020583182	0.021603118	0	0.093914458	0.02475681	0.019918863	0.014950216	0.02140058	0.046678636	0.013994281	0.014769727	0.017446212	0.017120316	0.015490534	0.01778393	0.016720099	0.036821566	0.019791867	0.017110173	0.019379828	0.017222997	0.023036182	0.035565471	0.082234072
-728	0.070888469	0.053124664	0.088640188	0.025198364	0.018831524	0.021104997	0	0.09664147	0.025145735	0.019928452	0.015028596	0.021360486	0.0502693	0.013982975	0.014580381	0.017413131	0.016691289	0.015288043	0.017855405	0.016639657	0.043121917	0.020827379	0.017211758	0.019050942	0.016643852	0.023406979	0.033580498	0.084619702
-727	0.04536862	0.053300556	0.090615918	0.024777231	0.020187259	0.022014369	0	0.095030779	0.024805201	0.019974221	0.014858163	0.021359995	0.038420108	0.014010302	0.014680491	0.017644699	0.016565104	0.014984307	0.017774534	0.016685781	0.029793999	0.020157342	0.017162634	0.01918589	0.016341117	0.023215737	0.034302307	0.090092619
-726	0.097353497	0.05317522	0.089621679	0.024879	0.017706144	0.021555062	0	0.095875993	0.025238934	0.01999643	0.014986614	0.0213091	0.051705566	0.014112418	0.014626874	0.018004458	0.016563163	0.018629138	0.017719501	0.016649724	0.041894604	0.019866836	0.017105539	0.019021043	0.016564877	0.023107367	0.03500771	0.082514735
-725	0.086011342	0.059133431	0.08908632	0.025142794	0.021435016	0.021628071	0	0.094663987	0.024891231	0.019951913	0.015077512	0.02127146	0.050628366	0.014005526	0.014696239	0.017227049	0.01642339	0.017920421	0.017799366	0.016720953	0.039896399	0.020129228	0.017061234	0.019263263	0.016439835	0.023372981	0.0353194	0.089250631
-724	0.086011342	0.053846138	0.090641411	0.024885695	0.018673155	0.021409045	0	0.095493254	0.024524709	0.01989616	0.015020893	0.021262786	0.039138241	0.014011995	0.01458863	0.017313887	0.016749528	0.01447808	0.017758091	0.016680778	0.038358982	0.020583729	0.017154848	0.019171951	0.015906758	0.023541911	0.033564093	0.086023014
-723	0.033081285	0.053290024	0.09159741	0.024973403	0.020827934	0.021564304	0	0.096466048	0.025502399	0.020060421	0.014996628	0.021389779	0.043087971	0.014030254	0.014572508	0.018351811	0.016238966	0.016705477	0.01759098	0.016633709	0.0372627	0.020461904	0.017013964	0.019168921	0.01652539	0.023485601	0.035434233	0.088268313
-722	0.037807183	0.054390666	0.088525468	0.024951309	0.021331836	0.021032913	0	0.092957612	0.025079421	0.01995501	0.014919018	0.021384379	0.042010772	0.014088113	0.014770852	0.017342833	0.016825238	0.015085552	0.017666818	0.016762623	0.032423331	0.019885578	0.017039175	0.019215587	0.016012057	0.023529162	0.036713803	0.092197586
-721	0.036862004	0.054827763	0.088448988	0.024982776	0.019493795	0.021480205	0	0.093691194	0.02493783	0.019987731	0.014955031	0.021317609	0.049910233	0.013970399	0.014769352	0.018285648	0.016013775	0.013870608	0.017784265	0.01668636	0.035875967	0.020616528	0.017105353	0.019376797	0.016176587	0.023247611	0.033678926	0.083356722
-720	0.029300567	0.053006701	0.088550961	0.024703583	0.019191454	0.021651175	0	0.093531719	0.02577393	0.01997432	0.014885124	0.021401398	0.045960503	0.014014716	0.014705987	0.018091296	0.016792236	0.014073099	0.017641315	0.01675402	0.03171577	0.020583729	0.017077362	0.019406494	0.015623766	0.023556786	0.036123232	0.084479371
-719	0.034026465	0.055036305	0.090042319	0.024860253	0.017425399	0.021827689	0	0.093531719	0.025123331	0.01995936	0.015011457	0.021584032	0.044524237	0.014004619	0.01452489	0.017318022	0.016609754	0.015186798	0.018049362	0.01670265	0.034821177	0.020691497	0.016894027	0.019293566	0.016380604	0.02303087	0.032973523	0.081251754
-718	0.039697543	0.052569604	0.091125784	0.025103961	0.020940712	0.021548593	0	0.095062673	0.024946792	0.019947959	0.014926529	0.021382415	0.042010772	0.014029528	0.014878086	0.017537185	0.016609754	0.017819176	0.01768024	0.016767351	0.035024273	0.020808636	0.017075879	0.019105285	0.016183168	0.023489851	0.033842974	0.082795397
-717	0.034026465	0.053737653	0.089099067	0.025253935	0.020551988	0.02150793	0	0.097040156	0.025101824	0.019988159	0.015084445	0.021431183	0.044883303	0.01397572	0.014762978	0.017160886	0.016493276	0.01447808	0.017823862	0.016691668	0.032978024	0.020850807	0.017127784	0.019311546	0.015380262	0.023525974	0.034531973	0.092057255
-716	0.042533081	0.053306876	0.090450212	0.024744424	0.020403217	0.021602194	0	0.095684623	0.024874204	0.02000246	0.015102932	0.021467186	0.054219031	0.014011028	0.014734858	0.017619888	0.016106958	0.014781816	0.017751044	0.016708629	0.042460216	0.020218254	0.01707903	0.019360636	0.015715903	0.023243361	0.034630401	0.08546169
-715	0.013232514	0.053275278	0.092132769	0.025012905	0.022553198	0.021531034	0	0.099846905	0.024573997	0.019948552	0.014852	0.021422018	0.048833034	0.01402572	0.014624625	0.018256702	0.016699054	0.017009213	0.017662455	0.016706799	0.042936291	0.019510732	0.017101831	0.019327909	0.01619633	0.023610971	0.032333738	0.087987651
-714	0.033081285	0.055778844	0.088563708	0.024685506	0.020350428	0.021328644	0	0.097789685	0.0251538	0.019970234	0.015024167	0.021468659	0.045960503	0.014042588	0.014678991	0.017570267	0.016636932	0.013060646	0.017890639	0.01672684	0.050979339	0.019791867	0.017024345	0.019306091	0.016150262	0.023873398	0.034892877	0.0891103
-713	0.026465028	0.053709216	0.090297252	0.024917163	0.04380345	0.021253787	0	0.094201512	0.024697664	0.01994819	0.01495349	0.021334956	0.044524237	0.014008912	0.014770102	0.018843894	0.016339914	0.01447808	0.017938625	0.016738066	0.041798515	0.020157342	0.017283312	0.019321242	0.016452997	0.023828775	0.034531973	0.084760034
-712	0.032136106	0.053102546	0.091890583	0.024960682	0.020103276	0.021802737	0	0.096290626	0.025168139	0.019942127	0.014934424	0.021181125	0.046319569	0.013985998	0.014807596	0.0171154	0.016957247	0.013769363	0.017756413	0.016660522	0.034072123	0.019552902	0.017044551	0.019293566	0.01509727	0.023564223	0.033629712	0.079848442
-711	0.016068053	0.052505356	0.090666905	0.025273352	0.017871711	0.021816599	0	0.096210889	0.025322275	0.019970926	0.014956571	0.021440184	0.041292639	0.014048513	0.014739357	0.017644699	0.016667993	0.01579427	0.017954732	0.016679314	0.03334054	0.020091744	0.01716838	0.019300637	0.016624108	0.022959685	0.033071951	0.084760034
-710	0.024574669	0.052410564	0.091176771	0.025397884	0.019906514	0.021479281	0	0.095509202	0.024614323	0.019947432	0.014895716	0.021502698	0.050987433	0.013972274	0.014839467	0.018591649	0.017248442	0.014984307	0.017821513	0.016714882	0.044499914	0.020190141	0.017219173	0.019304273	0.015400005	0.022936311	0.033990616	0.091074937
-709	0.031190926	0.052833968	0.091724876	0.025093249	0.021590985	0.02160127	0	0.097566421	0.024651961	0.01992664	0.01503784	0.021299117	0.052782765	0.014061995	0.014912205	0.017363509	0.01643892	0.013364382	0.017975537	0.016758718	0.03334054	0.019487304	0.017099792	0.019393767	0.015893595	0.023133928	0.034991305	0.095846197
-708	0.042533081	0.054710852	0.09132973	0.025120699	0.01747099	0.021528262	0	0.096370363	0.02468243	0.019928287	0.015113909	0.021414654	0.05529623	0.014007159	0.014702988	0.017570267	0.017071783	0.014781816	0.017870506	0.016704785	0.035087604	0.018906293	0.017198226	0.019351747	0.015525048	0.023252923	0.036779422	0.0891103
-707	0.034971645	0.053501726	0.089838373	0.025243892	0.017370209	0.021640085	0	0.095764361	0.024930661	0.019987698	0.015029174	0.021410072	0.047755835	0.014001657	0.01455451	0.017363509	0.016850475	0.015490534	0.018028892	0.016780621	0.040562467	0.019674727	0.017161707	0.019320232	0.014978809	0.023314546	0.035155353	0.086303677
-706	0.077504726	0.0538177	0.092553408	0.025049729	0.021674969	0.021639161	0	0.097582369	0.025107201	0.020020748	0.014847185	0.021301735	0.048833034	0.01401387	0.014954199	0.017227049	0.01634962	0.018122912	0.017765809	0.016703748	0.051970798	0.019932434	0.017128154	0.019322252	0.015854108	0.023130741	0.037238755	0.082655066
-705	0.064272212	0.05362285	0.092311222	0.024874313	0.019203451	0.02148575	0	0.093037349	0.024962922	0.019959953	0.014986614	0.021211237	0.048833034	0.014020581	0.015007441	0.01873638	0.016504924	0.016907968	0.018069831	0.01672138	0.035054847	0.020030831	0.017191367	0.019244273	0.015952826	0.023194488	0.034335116	0.088268313
-704	0.027410208	0.058546774	0.091176771	0.024828115	0.025343853	0.022046714	0	0.097438842	0.024821332	0.01993692	0.014971207	0.021437729	0.046319569	0.01401399	0.01459238	0.017549591	0.016163255	0.016098005	0.01802453	0.016722692	0.044838407	0.019154629	0.017124818	0.019263263	0.015696159	0.022912937	0.032087667	0.081672748
-703	0.039697543	0.053590199	0.089519706	0.025235858	0.024669584	0.02134343	0	0.093356298	0.025128708	0.020024537	0.014921329	0.021368996	0.0502693	0.014001475	0.014647121	0.017739808	0.016299146	0.01751544	0.017551719	0.016761677	0.054530247	0.019707526	0.017143355	0.019233364	0.016472741	0.023402729	0.034499163	0.079988774
-702	0.092627599	0.053555442	0.090552185	0.024851549	0.021725359	0.021939512	0	0.097582369	0.025042679	0.01999989	0.015119109	0.021456385	0.049910233	0.01411405	0.014802347	0.017884538	0.016706819	0.013161891	0.017735273	0.016701216	0.04168714	0.019965233	0.017094416	0.019309727	0.016110775	0.023500475	0.037468421	0.090092619
-701	0.02268431	0.052653863	0.091775863	0.025071154	0.021257451	0.022053183	0	0.095860045	0.024819539	0.01998526	0.01518112	0.021337738	0.047037702	0.014027533	0.014734108	0.017313887	0.016685465	0.014984307	0.017832922	0.016732545	0.030750517	0.020410363	0.017141316	0.019359626	0.01608445	0.02313924	0.03594278	0.081813079
-700	0.017013233	0.052675982	0.092757355	0.02440966	0.02064557	0.021241773	0	0.100070169	0.024388495	0.020044209	0.014956571	0.021374396	0.047396768	0.014021971	0.014617876	0.017264265	0.016295264	0.01579427	0.01789366	0.016719184	0.041339911	0.019327995	0.017108505	0.019469322	0.016077869	0.023129678	0.033268808	0.094583216
-699	0.017958412	0.053475395	0.090195279	0.025102622	0.02069596	0.021359141	0	0.098906006	0.024617011	0.019998045	0.01494078	0.021459003	0.046678636	0.014141015	0.0146205	0.017690186	0.016768941	0.015591779	0.017782252	0.016736144	0.041069116	0.019454505	0.017155034	0.019269526	0.016130518	0.023431416	0.034482759	0.088408644
-698	0.033081285	0.054429636	0.094210473	0.025103291	0.017588567	0.021553214	0	0.100213696	0.024764875	0.019999659	0.01515724	0.021232675	0.050987433	0.014049722	0.014728859	0.017512374	0.016664111	0.01123823	0.017986275	0.016706799	0.035203347	0.020012089	0.017060678	0.019211748	0.015689578	0.023344294	0.033531284	0.088127982
-697	0.028355388	0.053734494	0.092655382	0.02470827	0.022579592	0.021555986	0	0.100883488	0.024940519	0.020072152	0.015034374	0.021305172	0.043447038	0.014070701	0.014617501	0.017582672	0.016984425	0.014376835	0.01778091	0.016793067	0.033316518	0.019927748	0.017202675	0.019371141	0.015242056	0.023282672	0.033153975	0.084479371
-696	0.024574669	0.053025659	0.092094529	0.024952648	0.020669565	0.021494068	0	0.094807514	0.025281052	0.020040815	0.015036877	0.021483387	0.051705566	0.014069552	0.014793724	0.018566839	0.016541809	0.014579326	0.017877217	0.016705731	0.039813414	0.019918377	0.017241047	0.019165082	0.016209493	0.02295331	0.033908593	0.09261858
-695	0.051984877	0.0541421	0.092425942	0.025160201	0.023832148	0.022070742	0	0.097901317	0.025045367	0.020049514	0.015074816	0.021243148	0.047037702	0.014067194	0.014607752	0.018380757	0.016506865	0.014174344	0.017660106	0.016738646	0.041438183	0.019632557	0.01730222	0.019197001	0.016091031	0.023434603	0.033908593	0.082093741
-694	0.024574669	0.054191602	0.092464182	0.025069815	0.023153081	0.021465419	0	0.097359104	0.025197711	0.020046779	0.015106014	0.021381597	0.043447038	0.014083277	0.014976695	0.017657105	0.016801943	0.01599676	0.017927552	0.016779797	0.046240427	0.020016774	0.017203231	0.019338616	0.016071288	0.023282672	0.032366547	0.08784732
-693	0.034971645	0.054206348	0.094414419	0.025281386	0.020295238	0.021625298	0	0.096418206	0.025160073	0.020033072	0.015185935	0.021233166	0.050628366	0.014028561	0.014806847	0.017607483	0.016462216	0.017211704	0.017863459	0.016784983	0.042534466	0.019538846	0.01702175	0.019258213	0.016630689	0.023326233	0.035795138	0.080129105
-692	0.075614367	0.053725014	0.093279967	0.024855566	0.020304836	0.02142568	0	0.097694001	0.024960234	0.01996974	0.015060565	0.021370305	0.045960503	0.014137025	0.014635123	0.01778943	0.016380681	0.012250683	0.018056408	0.016780712	0.078410433	0.018896922	0.017259399	0.019515786	0.015400005	0.023540849	0.035024115	0.087145664
-691	0.039697543	0.052904536	0.09132973	0.025024287	0.021351032	0.02159018	0	0.098331898	0.024359819	0.020007271	0.015138367	0.021428401	0.048114901	0.014076626	0.014586006	0.017756348	0.016370974	0.018730384	0.017648362	0.016802676	0.03635641	0.019791867	0.017197113	0.0194671	0.01586727	0.023708717	0.03379376	0.092337917
-690	0.038752363	0.052809744	0.094044766	0.025001523	0.023289854	0.021482978	0	0.096306574	0.024803409	0.02000681	0.015034181	0.021434783	0.042369838	0.014113325	0.014771602	0.018095431	0.016815532	0.013668118	0.01787319	0.016826043	0.037168795	0.01924834	0.017310747	0.019422252	0.015505304	0.023136053	0.034778044	0.085040696
-689	0.030245747	0.054766674	0.092476929	0.024887703	0.023503412	0.021320326	0	0.095748413	0.024598192	0.019989313	0.015305527	0.021194871	0.058168761	0.014109637	0.014773102	0.018020998	0.016836886	0.014680571	0.017857418	0.016799564	0.036572609	0.019463877	0.017212129	0.019288111	0.016703083	0.022969247	0.034400735	0.093741229
-688	0.020793951	0.056325478	0.093101514	0.024885025	0.025387044	0.021517172	0	0.099894747	0.02514932	0.02003093	0.015137404	0.021355249	0.048114901	0.014087871	0.014898707	0.018310459	0.016724291	0.015591779	0.01787319	0.016847915	0.050955317	0.02050876	0.01721287	0.019323061	0.01685445	0.023330482	0.035024115	0.088268313
-687	0.027410208	0.053282651	0.093624127	0.02513409	0.023546604	0.02195245	0	0.096210889	0.024940519	0.019974847	0.015042269	0.021422018	0.058886894	0.014056916	0.014735608	0.017570267	0.016027365	0.012858155	0.017902384	0.016845444	0.048598964	0.01912183	0.017144653	0.019333768	0.016051544	0.023265673	0.032087667	0.086303677
-686	0.02362949	0.054504416	0.091125784	0.025330931	0.020086479	0.022053183	0	0.097167735	0.024484382	0.019998407	0.015015116	0.021319737	0.046319569	0.014070762	0.014694739	0.018666082	0.016568987	0.012655665	0.017989967	0.01676607	0.040341901	0.019805924	0.017213241	0.019307303	0.017255903	0.023299671	0.033252403	0.087285995
-685	0.029300567	0.054429636	0.092935808	0.025044373	0.020396019	0.021567076	0	0.095668676	0.02525596	0.020015674	0.01515647	0.021359504	0.048473968	0.014091015	0.014849965	0.017839052	0.016396211	0.013263137	0.017964799	0.016825402	0.044790363	0.019538846	0.017289986	0.019211344	0.016025219	0.023096742	0.035598281	0.080550098
-684	0.050094518	0.05325316	0.092795595	0.024872304	0.020590381	0.022001431	0	0.10043696	0.024966507	0.02004355	0.015165906	0.021284879	0.049910233	0.014099419	0.014803472	0.018041674	0.016704878	0.017110459	0.018019832	0.016779156	0.039531699	0.021010116	0.017250501	0.019448918	0.016861031	0.02345904	0.035188162	0.091074937
-683	0.033081285	0.053508046	0.094898792	0.025234519	0.018865118	0.021495916	0	0.100389117	0.024918115	0.02003495	0.015168025	0.021466695	0.049551167	0.014089504	0.014730358	0.017330428	0.016673817	0.011541966	0.017765138	0.016867529	0.031608762	0.019988661	0.01720768	0.019402858	0.015597441	0.02296181	0.035106139	0.09149593
-682	0.020793951	0.052254683	0.091903329	0.024799326	0.018862718	0.021524565	0	0.101824387	0.024780109	0.019983085	0.0150259	0.021485515	0.048114901	0.014090592	0.014819595	0.017334563	0.016774765	0.014174344	0.017966477	0.016808899	0.04279871	0.020068316	0.017102387	0.019332959	0.01674257	0.023170051	0.034876472	0.081532417
-681	0.081285444	0.052724431	0.092897568	0.024903772	0.024266463	0.021957071	0	0.099799062	0.02471021	0.019984831	0.015229073	0.021291589	0.052064632	0.01409694	0.014828593	0.017384185	0.017417335	0.012351929	0.018043657	0.016770859	0.040071106	0.019768439	0.017250686	0.019313364	0.016604365	0.023314546	0.035565471	0.095986528
-680	0.0463138	0.052645437	0.095689084	0.025114673	0.023868141	0.021774088	0	0.102318757	0.024576685	0.019979526	0.015011457	0.021481587	0.052782765	0.014045127	0.014986819	0.017851457	0.016817473	0.013566873	0.017907418	0.016857585	0.042309532	0.02034945	0.017102573	0.019427706	0.015465817	0.023349607	0.035253781	0.086023014
-679	0.030245747	0.054530747	0.092120022	0.025207068	0.024388839	0.021594801	0	0.100484802	0.025220115	0.02009268	0.015107747	0.021422182	0.057091562	0.014042225	0.0149497	0.017202238	0.01738045	0.014376835	0.017983926	0.016839953	0.046118132	0.0201058	0.017245311	0.019355384	0.015288125	0.023491976	0.036713803	0.084619702
-678	0.040642722	0.058292941	0.090794371	0.024782587	0.024360045	0.021519944	0	0.100245591	0.025080317	0.020047043	0.015102547	0.0214248	0.044524237	0.014117859	0.014841341	0.017917619	0.016718467	0.014376835	0.017878559	0.016805543	0.038337144	0.020255739	0.017231037	0.019351141	0.016367441	0.023292234	0.034630401	0.092197586
-677	0.027410208	0.054441222	0.089749146	0.025551875	0.015714533	0.021374851	0	0.100979173	0.024718275	0.020066847	0.014908233	0.021445093	0.0502693	0.01407717	0.014868712	0.017483428	0.016535985	0.015288043	0.017846345	0.01684645	0.030053875	0.019918377	0.017307596	0.019557402	0.016433253	0.022952248	0.036992683	0.088548976
-676	0.030245747	0.053017233	0.096619589	0.025179618	0.020014493	0.021536579	0	0.098921953	0.025008625	0.020026185	0.014973903	0.021196017	0.049910233	0.014080616	0.014764853	0.018521352	0.016625285	0.013566873	0.018051039	0.016894343	0.032045528	0.019805924	0.017270707	0.019337404	0.017144023	0.023028745	0.035483448	0.092758911
-675	0.006616257	0.052512728	0.091508183	0.024864939	0.021075086	0.021823068	0	0.100038274	0.025156489	0.020031194	0.014912663	0.021443948	0.064991023	0.014111995	0.014845841	0.017743943	0.016768941	0.015591779	0.017981913	0.016801944	0.041392323	0.021047601	0.017241974	0.019494978	0.015709322	0.023342169	0.032596214	0.086303677
-674	0.026465028	0.053796635	0.096173456	0.025201712	0.02110868	0.022113254	0	0.096657417	0.024974572	0.02006968	0.015093303	0.021307463	0.057450628	0.014080858	0.01459088	0.018074755	0.016866006	0.013971854	0.017823862	0.016838153	0.037079258	0.019585702	0.017272004	0.019340232	0.016387185	0.023170051	0.035827947	0.097670502
-673	0.028355388	0.053668139	0.092323969	0.025274021	0.016743932	0.02141459	0	0.107485727	0.02500056	0.020002295	0.015173609	0.021551139	0.056373429	0.014135816	0.014887459	0.017264265	0.016733997	0.015288043	0.018044999	0.016792548	0.036946044	0.019834037	0.017273302	0.019444676	0.01580804	0.022934186	0.034400735	0.082234072
-672	0.04442344	0.053350059	0.093318207	0.024873643	0.01670314	0.021813827	0	0.109160208	0.024720964	0.020057225	0.015057676	0.021259841	0.052423698	0.014102019	0.014497519	0.018715704	0.016318559	0.015693024	0.018011107	0.016846542	0.042152296	0.020241682	0.017354866	0.019487706	0.016242399	0.023198738	0.03313757	0.089952287
-671	0.054820416	0.059264034	0.090730638	0.025027635	0.019342624	0.021469116	0	0.101920071	0.024993391	0.020083619	0.015106591	0.021320391	0.04524237	0.014122938	0.014715736	0.017892809	0.016506865	0.01599676	0.017973188	0.01677336	0.057655309	0.020124543	0.017269038	0.019651138	0.016433253	0.023307108	0.03535221	0.091215268
-670	0.02268431	0.052533793	0.094325192	0.025651635	0.019848925	0.021518096	0	0.104009186	0.025026548	0.019997419	0.015084445	0.021337738	0.054937163	0.014093192	0.014705987	0.019207787	0.016937834	0.012554419	0.017915136	0.016773849	0.02911046	0.01986215	0.017172459	0.019503261	0.016334535	0.023202988	0.034581187	0.085040696
-669	0.020793951	0.052299973	0.092438689	0.025170914	0.021528598	0.021618829	0	0.102414442	0.024788175	0.020024439	0.015058831	0.021328901	0.043087971	0.014089625	0.014780226	0.01806235	0.016421448	0.011845702	0.017949699	0.01694913	0.039132058	0.019852779	0.017312972	0.019420433	0.016018638	0.023287984	0.035795138	0.091776593
-668	0.02268431	0.053385869	0.092578902	0.025324905	0.022358836	0.021768543	0	0.10099512	0.024728133	0.020070603	0.015080208	0.021375214	0.044524237	0.014153832	0.014867587	0.018136783	0.016982484	0.017110459	0.018017483	0.016852704	0.039230331	0.020316651	0.01722288	0.019392353	0.016117356	0.023282672	0.035237377	0.084760034
-667	0.04442344	0.053272119	0.092502422	0.025420648	0.016316815	0.021589256	0	0.102159283	0.024567724	0.020030963	0.014974866	0.021354103	0.051346499	0.014173905	0.014774977	0.018488271	0.016508807	0.018224157	0.018134595	0.016832571	0.027059844	0.019585702	0.017213241	0.019357606	0.016518809	0.02325611	0.034335116	0.089390963
-666	0.025519849	0.052934027	0.092833835	0.025163549	0.027954543	0.021320326	0	0.102956655	0.024815955	0.020072481	0.015151077	0.021375051	0.049910233	0.01417729	0.014855964	0.018277378	0.016770882	0.014984307	0.018080569	0.016815549	0.06848274	0.019356108	0.017201562	0.019333364	0.016275305	0.023551473	0.036090423	0.089671625
-665	0.035916824	0.052844501	0.092897568	0.025592717	0.029473447	0.021112391	0	0.102526074	0.024895712	0.02009212	0.015028404	0.021232675	0.05529623	0.014208306	0.014709737	0.018934867	0.016652463	0.016502987	0.018338618	0.016875796	0.038431049	0.019431078	0.017449778	0.019511746	0.016242399	0.023223174	0.034531973	0.090092619
-664	0.039697543	0.052884524	0.093471167	0.025045712	0.024933533	0.021668734	0	0.102350652	0.024615219	0.020024471	0.014993161	0.021306317	0.0502693	0.014141257	0.014779476	0.018322865	0.016598106	0.012554419	0.018000034	0.016863167	0.036518013	0.020171398	0.017313528	0.019381646	0.016281886	0.0232083	0.035991994	0.091916924
-663	0.036862004	0.054609741	0.093636874	0.025103291	0.026356455	0.021451557	0	0.106879724	0.024873308	0.020101445	0.015179772	0.021215	0.061759425	0.014138476	0.01504306	0.018397297	0.017269796	0.017211704	0.017982249	0.016857737	0.038035776	0.021113199	0.017303889	0.019403262	0.015696159	0.023206175	0.034564782	0.098372158
-662	0.038752363	0.052192542	0.093777087	0.025610124	0.022673174	0.021604967	0	0.101872229	0.024485279	0.020110573	0.014963889	0.021303208	0.051346499	0.014133034	0.01501269	0.017421401	0.017102844	0.016401741	0.018106743	0.016847061	0.032104492	0.019768439	0.017345412	0.019353565	0.016354279	0.023249736	0.033235999	0.090794274
-661	0.030245747	0.054034669	0.096377403	0.025364407	0.020669565	0.021664113	0	0.105253086	0.024773836	0.020047307	0.015300905	0.021314664	0.0502693	0.014129951	0.014735233	0.018570974	0.016520454	0.014984307	0.018188957	0.016947361	0.049153656	0.019168685	0.017335217	0.019442655	0.01630163	0.023071243	0.033186784	0.086023014
-660	0.033081285	0.054389612	0.092311222	0.025045043	0.026322862	0.021617905	0	0.104519504	0.024910946	0.02006889	0.015153003	0.021372432	0.053141831	0.014199781	0.014835342	0.01766951	0.016706819	0.014781816	0.017875875	0.016841478	0.032495398	0.019852779	0.017419747	0.019252758	0.015788296	0.023100992	0.034089045	0.092758911
-659	0.028355388	0.053279491	0.092884821	0.0251053	0.022258055	0.021849869	0	0.102015756	0.024837462	0.019973167	0.015101969	0.021415636	0.045960503	0.014068585	0.01491183	0.01900103	0.016460274	0.014579326	0.018233587	0.016832266	0.035779879	0.020461904	0.017488335	0.019474978	0.016571459	0.023276297	0.034613997	0.087426326
-658	0.048204159	0.052669662	0.09129149	0.025152837	0.022589191	0.021395183	0	0.100229643	0.024185071	0.020002921	0.015009531	0.021200108	0.046678636	0.014170156	0.014777601	0.018004458	0.01663305	0.014174344	0.018256405	0.016815274	0.040647637	0.020429105	0.017559704	0.019591543	0.016209493	0.023289047	0.034482759	0.091355599
-657	0.103969754	0.052701259	0.094376179	0.025458141	0.021850135	0.02185911	0	0.09906548	0.024736198	0.020104609	0.015214051	0.02137636	0.04524237	0.014138899	0.014810596	0.017896944	0.016741763	0.017312949	0.018126877	0.016823358	0.041252558	0.019243655	0.017285537	0.019363666	0.016400347	0.023161552	0.036976279	0.089811956
-656	0.042533081	0.052308399	0.09364962	0.025132081	0.016952691	0.021484826	0	0.104375977	0.025168139	0.020057489	0.015278758	0.021530682	0.052064632	0.01416405	0.014912955	0.017801835	0.016850475	0.01599676	0.018110434	0.016858012	0.043425469	0.019253026	0.017310933	0.019477605	0.016439835	0.023540849	0.034466354	0.099635139
-655	0.033081285	0.052286281	0.092833835	0.025035	0.023714571	0.022071667	0	0.101138647	0.024981741	0.020027931	0.015100044	0.02144673	0.048833034	0.014126021	0.014977445	0.018814948	0.016821356	0.017414195	0.017960101	0.016884551	0.035122546	0.020705554	0.017406586	0.019440837	0.016130518	0.023418666	0.033990616	0.089811956
-654	0.027410208	0.051960828	0.092285729	0.025185643	0.020763147	0.021139191	0	0.103913501	0.024720964	0.020093998	0.015179387	0.021249531	0.05529623	0.014189745	0.014824094	0.017909349	0.016697113	0.015591779	0.018285935	0.016845688	0.035295068	0.020091744	0.017407698	0.019426494	0.0161371	0.02309143	0.034581187	0.087145664
-653	0.031190926	0.05245164	0.094580125	0.02533227	0.019282636	0.021315705	0	0.102143336	0.024987118	0.020041342	0.015108902	0.021448039	0.056373429	0.014246758	0.014779101	0.018231891	0.017432865	0.013668118	0.018008758	0.016885558	0.03025042	0.020035517	0.0172898	0.019433565	0.01619633	0.023149865	0.034991305	0.087987651
-652	0.032136106	0.053146782	0.094490899	0.025563927	0.021358231	0.021764846	0	0.100564539	0.024850904	0.020056105	0.015128738	0.021315482	0.04524237	0.014132188	0.014831968	0.017768754	0.017345507	0.016502987	0.018146004	0.0168736	0.0294293	0.01973564	0.017318162	0.019503059	0.016242399	0.022916124	0.035811542	0.09388156
-651	0.061436673	0.052270482	0.094172233	0.025713901	0.02454001	0.021444163	0	0.09962364	0.025105409	0.020091527	0.015086948	0.021365232	0.056014363	0.014186843	0.014989443	0.017963106	0.015955536	0.013566873	0.01818191	0.016929028	0.034085226	0.020283852	0.017242901	0.019353161	0.015761971	0.023089305	0.034335116	0.09023295
-650	0.103024575	0.05209459	0.094108499	0.025210416	0.02489754	0.021324023	0	0.103594552	0.024583854	0.020015509	0.015117761	0.021386015	0.04524237	0.01421278	0.014902457	0.017743943	0.0165884	0.017312949	0.018093321	0.016857188	0.036716742	0.019707526	0.017426421	0.019485887	0.017334878	0.022986247	0.035286591	0.091355599
-649	0.030245747	0.052086164	0.097116708	0.025532459	0.024779963	0.021845248	0	0.103307498	0.024778317	0.020117262	0.01486914	0.021504826	0.057809695	0.014133941	0.014851465	0.018475865	0.017077607	0.012048193	0.018096341	0.016814207	0.03370524	0.020368192	0.017361911	0.019555382	0.016617527	0.023185988	0.033892188	0.084058378
-648	0.049149338	0.05185129	0.094121246	0.025636236	0.029571828	0.021453405	0	0.102605811	0.025108993	0.020081675	0.015127197	0.021300917	0.065709156	0.014207218	0.014969572	0.017979647	0.016636932	0.016300496	0.018068153	0.016886992	0.028389796	0.019852779	0.01732706	0.019389323	0.017144023	0.023206175	0.035762328	0.095284872
-647	0.016068053	0.051768084	0.094656605	0.02524724	0.021487806	0.021745439	0	0.104519504	0.02486345	0.020090802	0.015105436	0.021335447	0.049910233	0.014189019	0.014803472	0.017896944	0.016873771	0.016907968	0.018157749	0.0168718	0.027813265	0.020096429	0.017323353	0.019574371	0.016538553	0.023086117	0.033990616	0.091776593
-646	0.052930057	0.052420043	0.094784072	0.02543136	0.023328246	0.021254711	0	0.10279718	0.024714691	0.020023252	0.015173995	0.021434783	0.053500898	0.0141759	0.014968447	0.018513082	0.016959188	0.014883062	0.018130568	0.016872471	0.029999279	0.019637243	0.017480735	0.01936205	0.015709322	0.023508975	0.035909971	0.089952287
-645	0.037807183	0.052793945	0.095217458	0.025384493	0.026848359	0.021865579	0	0.104631136	0.024791759	0.02004935	0.015050165	0.021327428	0.058168761	0.014199902	0.014826344	0.018223621	0.017409569	0.013566873	0.018145333	0.016911579	0.05119117	0.019196799	0.017273117	0.019520433	0.015610604	0.023109491	0.033055546	0.094021892
-644	0.02268431	0.052677035	0.094427166	0.025306828	0.027666599	0.02148575	0	0.100660224	0.024837462	0.020050964	0.01516995	0.021296662	0.058168761	0.014201837	0.014781351	0.017487564	0.017130022	0.015490534	0.018128219	0.016840624	0.032774928	0.019866836	0.017204899	0.019353161	0.016420091	0.023088242	0.034958496	0.090373281
-643	0.02268431	0.052869779	0.097205935	0.025600081	0.029039132	0.021886835	0	0.103371288	0.02496113	0.020051689	0.015190749	0.021247567	0.041292639	0.014234485	0.014836842	0.017561996	0.016817473	0.017211704	0.018043657	0.01690258	0.045823315	0.019548217	0.017296844	0.019487908	0.0169071	0.023349607	0.034089045	0.094863879
-642	0.036862004	0.051780723	0.097282415	0.024985454	0.045615096	0.021557835	0	0.103100182	0.025071355	0.020066814	0.015040921	0.021387161	0.061400359	0.014177049	0.015050934	0.018413838	0.017124198	0.013769363	0.018173185	0.016846908	0.026585952	0.019885578	0.01741122	0.019388313	0.016722826	0.023138178	0.036188851	0.093741229
-641	0.026465028	0.053188912	0.096747056	0.025165558	0.020587981	0.021735273	0	0.104136765	0.024522917	0.019980152	0.015063646	0.021212055	0.058527828	0.014145549	0.014813596	0.018132647	0.016724291	0.018325402	0.018014463	0.016819423	0.027688787	0.02026511	0.017385638	0.01933902	0.016150262	0.023907396	0.033547689	0.086163345
-640	0.031190926	0.053352165	0.094197726	0.025302811	0.023313849	0.021898849	0	0.104136765	0.024718275	0.020018376	0.015143567	0.021367359	0.062836625	0.014128742	0.014797098	0.018145053	0.017646408	0.016098005	0.018121172	0.016862069	0.035705628	0.018910979	0.017296659	0.019465888	0.016584621	0.022858752	0.035844352	0.088969969
-639	0.037807183	0.053680778	0.094949778	0.025456133	0.024983923	0.021671506	0	0.102621759	0.024322181	0.020015146	0.015220021	0.021069351	0.052064632	0.014126988	0.014880335	0.017421401	0.01664858	0.01447808	0.018047684	0.016913378	0.031862087	0.019590387	0.0171732	0.01940407	0.016959749	0.023228487	0.033892188	0.093039573
-638	0.027410208	0.052144092	0.091265997	0.025300802	0.025638995	0.021603118	0	0.102526074	0.024679741	0.020070603	0.015209815	0.021311227	0.047396768	0.014164896	0.014731858	0.018103701	0.016697113	0.017312949	0.017989295	0.01680716	0.031294291	0.020035517	0.01745849	0.019416595	0.016156843	0.023261423	0.035024115	0.090653943
-637	0.065217391	0.054445434	0.094758578	0.025500322	0.021588586	0.021795343	0	0.102701496	0.024677053	0.020055446	0.015033026	0.021269332	0.053859964	0.014175295	0.014860838	0.01794243	0.016955305	0.017414195	0.018102381	0.016794287	0.030977635	0.020185455	0.017229183	0.019369121	0.015913339	0.022930999	0.035024115	0.093741229
-636	0.119092628	0.051908165	0.095714577	0.02523318	0.019822531	0.021588332	0	0.103243709	0.024503201	0.02002312	0.015089452	0.021355576	0.04524237	0.014143373	0.014901332	0.018426243	0.01679806	0.017211704	0.018231238	0.01680356	0.027009615	0.019852779	0.017340593	0.019528715	0.016374023	0.023005371	0.035532662	0.097530171
-635	0.032136106	0.052865566	0.095714577	0.024910467	0.024276061	0.022157613	0	0.106257774	0.024752329	0.019984798	0.015257767	0.02122842	0.044883303	0.014127593	0.014755854	0.017326293	0.016749528	0.013161891	0.018361437	0.01679993	0.039011948	0.020714925	0.017160966	0.019395181	0.016492484	0.022967122	0.034548378	0.099214145
-634	0.115311909	0.051778616	0.094172233	0.02507651	0.025763771	0.021437694	0	0.104407872	0.024667195	0.019992081	0.015039381	0.02112041	0.048473968	0.014130858	0.014708237	0.018298054	0.016957247	0.013060646	0.018149024	0.016825463	0.029828941	0.019496676	0.017386565	0.01944912	0.016374023	0.022742944	0.035499852	0.0891103
-633	0.030245747	0.051950295	0.092961301	0.025469523	0.023073896	0.021334188	0	0.103371288	0.024504098	0.019959129	0.015251027	0.021045295	0.047755835	0.014146335	0.014830093	0.016854885	0.016607813	0.013566873	0.018065133	0.016842881	0.083116588	0.020335393	0.017255321	0.019358616	0.016235818	0.023596097	0.03376095	0.084058378
-632	0.058601134	0.051952402	0.09794524	0.025670382	0.034814804	0.021605891	0	0.102095493	0.024970091	0.020006612	0.015105436	0.021253295	0.042728905	0.014188838	0.014827093	0.018165729	0.016611696	0.014680571	0.018010772	0.016760396	0.031883925	0.019866836	0.017393053	0.01944811	0.016821544	0.02277163	0.03472883	0.087285995
-631	0.032136106	0.051201437	0.09836588	0.024970055	0.027280275	0.021580015	0	0.101489491	0.025068667	0.019975671	0.015056328	0.021402544	0.046319569	0.014139927	0.014807596	0.017437942	0.016879595	0.018021666	0.018111777	0.016803804	0.02842037	0.019477933	0.01738916	0.019441241	0.016558296	0.023378293	0.035877161	0.09261858
-630	0.050094518	0.052971944	0.09577831	0.025395206	0.021507002	0.021706624	0	0.105890983	0.024765771	0.019947662	0.015048625	0.02122842	0.045960503	0.01407584	0.014824844	0.017760484	0.016673817	0.012554419	0.017940974	0.016849501	0.03862541	0.01953416	0.017100534	0.019351747	0.016538553	0.023010683	0.035762328	0.094302554
-629	0.030245747	0.051821799	0.094350686	0.025461489	0.028580821	0.021487599	0	0.103211814	0.024507682	0.020006843	0.015083674	0.021228093	0.051705566	0.014088113	0.014777226	0.017293211	0.016576752	0.013870608	0.018127213	0.016823724	0.037413384	0.019529475	0.017134086	0.019233162	0.015669834	0.023225299	0.034253092	0.099494808
-628	0.040642722	0.052044034	0.100290624	0.025118021	0.024755968	0.021713093	0	0.104072975	0.024582062	0.019984205	0.01500876	0.021177524	0.040574506	0.014130918	0.014673367	0.01765297	0.016776706	0.015288043	0.017871512	0.016815122	0.025568287	0.01944982	0.017175795	0.019135183	0.016446416	0.023089305	0.03441714	0.087005333
-627	0.051984877	0.052831862	0.098595319	0.025251257	0.028607216	0.021676127	0	0.104886295	0.024877789	0.019990697	0.014947905	0.02108899	0.046678636	0.014030375	0.014720985	0.01698721	0.01712614	0.015693024	0.018011107	0.016806275	0.030685002	0.020091744	0.01714354	0.019214577	0.016295048	0.022405083	0.033711736	0.08784732
-626	0.077504726	0.051357318	0.09608423	0.024926536	0.023287454	0.021442315	0	0.105364718	0.025421747	0.019967828	0.015052284	0.021162141	0.047396768	0.014096819	0.014651246	0.01794243	0.016493276	0.01275691	0.01804265	0.01678721	0.031554167	0.0201058	0.017339295	0.019392757	0.016670177	0.023201925	0.035417829	0.103564412
-625	0.034971645	0.052430575	0.096683322	0.025197695	0.024638391	0.021744515	0	0.103291551	0.02487062	0.019992377	0.015024167	0.021352467	0.048473968	0.014047968	0.014694739	0.01807889	0.016411742	0.012048193	0.018086274	0.016817074	0.071478956	0.019126515	0.017239379	0.019248516	0.015860689	0.023086117	0.034056235	0.096828515
-624	0.032136106	0.05157534	0.097664814	0.025467515	0.019270638	0.021093907	0	0.102079546	0.02496113	0.01993491	0.014964467	0.021113537	0.054219031	0.014016409	0.01488371	0.018000323	0.016658287	0.013769363	0.018070502	0.01675341	0.032458272	0.020354136	0.017330397	0.019454979	0.016222655	0.022292462	0.033826569	0.099635139
-623	0.036862004	0.051703836	0.097690307	0.025174931	0.025139893	0.021609588	0	0.107310305	0.025061498	0.020014224	0.015144337	0.021111573	0.043806104	0.014051112	0.014844716	0.017462753	0.016594224	0.014174344	0.017934598	0.016741696	0.028911732	0.019955862	0.017359315	0.019299424	0.015571116	0.022855564	0.036090423	0.100477126
-622	0.042533081	0.056826823	0.095574364	0.025152837	0.027916151	0.021421059	0	0.105938826	0.025041783	0.019980119	0.014859125	0.021254768	0.052423698	0.014053712	0.014992443	0.018285648	0.016662169	0.01275691	0.017999698	0.016789986	0.039278375	0.019271768	0.017290356	0.01937801	0.016341117	0.022884251	0.035926376	0.088408644
-621	0.034971645	0.051808107	0.096479376	0.025028974	0.024971925	0.021928422	0	0.106943514	0.024280062	0.019995343	0.014964852	0.021149049	0.052782765	0.013988839	0.014783225	0.01807062	0.016846593	0.014376835	0.018053388	0.016767565	0.040123517	0.019932434	0.017385082	0.019399424	0.016262142	0.023284797	0.035499852	0.085602021
-620	0.082230624	0.051334146	0.097435374	0.025336287	0.025547813	0.021322174	0	0.106433196	0.024991599	0.019921664	0.015105436	0.021046113	0.064631957	0.014143675	0.014912955	0.018273243	0.016980542	0.012149438	0.018183923	0.016739591	0.059919941	0.020176084	0.017211943	0.019352151	0.015413168	0.022937374	0.034843663	0.105529049
-619	0.034971645	0.0510919	0.099576811	0.025035669	0.022699569	0.021499613	0	0.105683667	0.024876893	0.02001228	0.014806358	0.021261477	0.054219031	0.01407318	0.014828968	0.017078183	0.016242849	0.016502987	0.0180752	0.016788308	0.039374464	0.019763753	0.017159112	0.01938609	0.016472741	0.023261423	0.034367925	0.089952287
-618	0.026465028	0.05253906	0.092451435	0.025373111	0.016508777	0.021120708	0	0.108474468	0.024407314	0.0199617	0.015005872	0.021165905	0.046319569	0.013977534	0.014804222	0.018604055	0.016780589	0.016401741	0.018013456	0.016775801	0.028191068	0.019983975	0.017138721	0.019301243	0.015735646	0.023443103	0.035483448	0.090373281
-617	0.034971645	0.052030342	0.096135216	0.02557397	0.02597253	0.021224214	0	0.107836571	0.024820436	0.019935635	0.0149766	0.021198144	0.061041293	0.014031403	0.014531639	0.018347675	0.016757293	0.015490534	0.01803057	0.016751885	0.026278032	0.019688784	0.017201377	0.019542655	0.01630163	0.023090367	0.034449949	0.088268313
-616	0.039697543	0.051304656	0.096428389	0.025149489	0.032648027	0.021039382	0	0.106799987	0.024716483	0.019948223	0.015030907	0.021180143	0.043087971	0.014069976	0.014908081	0.017127805	0.016833004	0.012453174	0.017948357	0.016770676	0.052820308	0.019337366	0.017290542	0.019233162	0.015933082	0.022735507	0.033646117	0.094863879
-615	0.031190926	0.052734963	0.09794524	0.025949575	0.026651598	0.021214972	0	0.105253086	0.024510371	0.019885879	0.014867599	0.021154613	0.052423698	0.014010302	0.014908081	0.01751651	0.016417566	0.013668118	0.017986947	0.016712533	0.03455475	0.019983975	0.01716838	0.01940306	0.015959407	0.023001121	0.033711736	0.09261858
-614	0.034026465	0.051596405	0.09574007	0.024959343	0.02274516	0.021067107	0	0.112014799	0.024514851	0.019910131	0.015056906	0.021256895	0.058527828	0.01407052	0.01472286	0.018508946	0.016557339	0.011845702	0.018162447	0.016779889	0.033609151	0.019927748	0.017044922	0.019322657	0.015768552	0.02326036	0.03563109	0.091776593
-613	0.062381853	0.051268845	0.096823535	0.025103291	0.025859752	0.021529186	0	0.106114247	0.02476129	0.019928122	0.015017041	0.021278006	0.041651706	0.013997304	0.014776476	0.017764619	0.016933951	0.013769363	0.018151373	0.016750482	0.03656169	0.019510732	0.017087928	0.019284879	0.015748809	0.023117991	0.033564093	0.097951165
-612	0.080340265	0.051855503	0.096645082	0.025112665	0.022742761	0.021132722	0	0.107677096	0.024678845	0.019919753	0.014929802	0.021200108	0.048114901	0.014076928	0.014738232	0.017495834	0.016774765	0.011541966	0.017990973	0.016705121	0.032342529	0.019159314	0.017169863	0.019330333	0.016512228	0.022362585	0.036648184	0.089390963
-611	0.055765595	0.053014073	0.097486361	0.025423326	0.024170482	0.021287981	0	0.106799987	0.0249217	0.020001076	0.01512142	0.021108628	0.04524237	0.013976748	0.014829343	0.017429671	0.017091196	0.012655665	0.017852721	0.016704877	0.033515246	0.019613815	0.017079216	0.019295788	0.015544792	0.023017058	0.035089734	0.093179905
-610	0.034026465	0.052369487	0.096849029	0.025304819	0.024100896	0.021768543	0	0.111839377	0.024630454	0.019900476	0.015082134	0.021088826	0.053859964	0.01402179	0.01468499	0.017909349	0.016728173	0.013566873	0.017995336	0.016716652	0.045639873	0.020058945	0.017110544	0.019192759	0.016709664	0.023034057	0.034942091	0.096126859
-609	0.047258979	0.050860186	0.096415643	0.025443412	0.025567009	0.021756529	0	0.11244538	0.024770252	0.019916721	0.014971207	0.021194217	0.052064632	0.014006735	0.014564634	0.017549591	0.016904832	0.014376835	0.018009765	0.016761158	0.0342643	0.01973564	0.017153551	0.019423868	0.015518467	0.023096742	0.035024115	0.096407522
-608	0.048204159	0.051126657	0.095166471	0.025377129	0.022749959	0.021143812	0	0.110850636	0.024699456	0.01994529	0.01506172	0.02104955	0.046319569	0.014049419	0.014617876	0.018331135	0.016897067	0.013668118	0.018074529	0.016666776	0.030595465	0.019304567	0.017325392	0.01923094	0.01685445	0.023032995	0.033826569	0.104967724
-607	0.028355388	0.050990788	0.096441136	0.025278708	0.02295152	0.021149357	0	0.112062642	0.024623284	0.01993725	0.015025322	0.021132684	0.048833034	0.014007824	0.014551886	0.017851457	0.017133905	0.013668118	0.018255734	0.016705639	0.037146957	0.020939833	0.016989866	0.019339828	0.015926501	0.023104179	0.035516257	0.103845074
-606	0.059546314	0.052191489	0.095918523	0.025397884	0.02044161	0.021130874	0	0.110420055	0.024473629	0.019864856	0.014915937	0.02103253	0.056732496	0.014010302	0.01432992	0.017504104	0.016749528	0.014174344	0.01799198	0.016729586	0.037994283	0.019702841	0.017254208	0.019287303	0.017505989	0.02278863	0.03500771	0.098793152
-605	0.048204159	0.051749125	0.094541885	0.025364407	0.026860357	0.021722335	0	0.108410678	0.024579374	0.019874643	0.015000672	0.021231529	0.042728905	0.013990472	0.014592755	0.018087161	0.016301088	0.016705477	0.018049026	0.016625289	0.068827785	0.019955862	0.017167083	0.01924791	0.016828125	0.022822628	0.035565471	0.097810834
-604	0.033081285	0.051495293	0.096861775	0.025527772	0.059798727	0.021235304	0	0.110850636	0.024838358	0.019888482	0.014906115	0.021089644	0.051705566	0.013984849	0.014454401	0.016838344	0.016178786	0.012048193	0.01812587	0.016651523	0.040252363	0.019801238	0.017116476	0.019292152	0.016288467	0.023163677	0.033186784	0.091916924
-603	0.025519849	0.051527944	0.097269668	0.024903103	0.023745765	0.021582787	0	0.117771824	0.02498891	0.019872336	0.014878383	0.021086208	0.048473968	0.013974571	0.014742731	0.018298054	0.016209847	0.01447808	0.01774836	0.016649632	0.033445364	0.01969347	0.017087187	0.019401444	0.015768552	0.023081868	0.033892188	0.092899242
-602	0.02173913	0.051502666	0.095166471	0.025401901	0.02787056	0.021312933	0	0.116256818	0.025099136	0.019893655	0.014860088	0.021162141	0.048114901	0.013913326	0.014671867	0.017040967	0.016411742	0.016502987	0.018110434	0.016672694	0.038367718	0.0196513	0.01713353	0.019131951	0.016735989	0.022613324	0.036074018	0.099635139
-601	0.016068053	0.051537423	0.098391373	0.025624854	0.028940751	0.021244545	0	0.106768092	0.025134085	0.019849138	0.014877035	0.021287989	0.04524237	0.0139626	0.014599504	0.017466888	0.016720408	0.01447808	0.018091643	0.016683005	0.041036359	0.019815295	0.017284054	0.019195991	0.015729065	0.022730194	0.035024115	0.107493685
-600	0.02268431	0.052074578	0.096925509	0.025278038	0.025087103	0.020964525	0	0.109622684	0.024518436	0.019846931	0.014839675	0.020982126	0.052064632	0.013985454	0.014629124	0.017487564	0.016582576	0.01447808	0.018034932	0.016619524	0.029296086	0.0196513	0.017199523	0.019331141	0.015452655	0.022515578	0.034581187	0.097951165
-599	0.018903592	0.05044942	0.10049457	0.025454794	0.025394243	0.021636388	0	0.108841259	0.024746952	0.019862681	0.014878769	0.021164432	0.046319569	0.014025357	0.014729234	0.01738832	0.017161083	0.014073099	0.018003389	0.016652896	0.039365728	0.019604444	0.017120369	0.019361242	0.016347698	0.022911875	0.034318711	0.097249509
-598	0.025519849	0.051030812	0.097690307	0.025198364	0.024499218	0.021351747	0	0.111711798	0.02441986	0.01985128	0.014908811	0.021165251	0.04021544	0.013926688	0.014460025	0.017698456	0.016491335	0.013364382	0.017890639	0.016623886	0.035105075	0.019529475	0.017205826	0.019375989	0.016788638	0.022911875	0.036664589	0.102301431
-597	0.010396975	0.052396871	0.101539795	0.025215103	0.026351656	0.021366534	0	0.107693044	0.024753225	0.019854575	0.014907656	0.021160178	0.052064632	0.013997001	0.014690614	0.017165022	0.017069842	0.016907968	0.017879901	0.016684682	0.039937892	0.019313938	0.01711833	0.019301243	0.016676758	0.02307443	0.035729519	0.095846197
-596	0.028355388	0.052880311	0.10068577	0.025515051	0.024009713	0.021435846	0	0.109622684	0.024290816	0.019820965	0.014968704	0.021108137	0.045960503	0.014013688	0.014521141	0.01698721	0.016512689	0.013769363	0.017809433	0.01664469	0.042833651	0.01940765	0.017249018	0.01927801	0.01619633	0.023262485	0.035401424	0.104125737
-595	0.014177694	0.052653863	0.095727324	0.025579326	0.027976139	0.021139191	0	0.108059835	0.024913634	0.019884067	0.014886472	0.021103554	0.051705566	0.013957764	0.01465687	0.018327	0.016664111	0.013566873	0.018115132	0.016669155	0.032611141	0.020232311	0.017215095	0.019308111	0.015979151	0.022874689	0.033924998	0.095144541
-594	0.031190926	0.052756028	0.10064753	0.025321558	0.030476451	0.021239924	0	0.10740599	0.025031029	0.019880277	0.014821765	0.021196344	0.050987433	0.013955103	0.01478435	0.017338698	0.016823297	0.018021666	0.017903391	0.01668697	0.045722859	0.019323309	0.017086445	0.019251748	0.01630163	0.023527037	0.034794449	0.093741229
-593	0.031190926	0.051772297	0.101259369	0.025321558	0.033039151	0.021882214	0	0.107948203	0.024603569	0.019826172	0.015003561	0.021043986	0.058527828	0.013923604	0.014566884	0.018099566	0.016689348	0.014680571	0.017951377	0.016628187	0.051953327	0.019754382	0.0170566	0.019350939	0.015939664	0.023089305	0.035565471	0.101740107
-592	0.076559546	0.051590085	0.097001988	0.025160871	0.021866932	0.021168764	0	0.108059835	0.024477213	0.019871644	0.014924795	0.021070333	0.046319569	0.013934124	0.014641872	0.017582672	0.016908714	0.012858155	0.017966813	0.016601495	0.034360389	0.020082372	0.017107949	0.019123264	0.016630689	0.023202988	0.035417829	0.099214145
-591	0.063327032	0.051089793	0.097193188	0.025043703	0.024578402	0.021337885	0	0.106576723	0.024439575	0.019778623	0.014717771	0.021121065	0.041292639	0.013864354	0.014601753	0.018740515	0.016504924	0.016502987	0.018044664	0.016629102	0.077041172	0.018789154	0.017079957	0.019279829	0.015821202	0.022555952	0.034285902	0.103424081
-590	0.04536862	0.049924904	0.096861775	0.025393867	0.020669565	0.020855475	0	0.109622684	0.024257659	0.019828709	0.014867214	0.021089481	0.053141831	0.013908913	0.014418406	0.017450347	0.016297205	0.014984307	0.017696012	0.016597194	0.04016501	0.02014797	0.017122408	0.019099426	0.016038382	0.022876813	0.033777355	0.089952287
-589	0.028355388	0.051097166	0.097537348	0.025293437	0.02013207	0.021239	0	0.108362836	0.024726341	0.019792825	0.014871836	0.02112041	0.049551167	0.013884548	0.014613376	0.017785295	0.016227318	0.016098005	0.018115803	0.016567635	0.040916248	0.019904321	0.017022677	0.019178011	0.016545134	0.022943748	0.036303685	0.103424081
-588	0.040642722	0.050542106	0.099130679	0.025436717	0.027016326	0.020978388	0	0.107788728	0.024731718	0.019735589	0.014829275	0.021289625	0.053141831	0.013810546	0.014413157	0.018012728	0.016685465	0.017009213	0.017987953	0.016630139	0.042298613	0.020311966	0.017108319	0.019135992	0.016650433	0.02254639	0.033924998	0.098793152
-587	0.029300567	0.05152689	0.09851884	0.025083875	0.023177076	0.021448784	0	0.109287787	0.024855385	0.019747649	0.014793648	0.021168851	0.049910233	0.013897607	0.014492645	0.017967241	0.016547633	0.013566873	0.01770977	0.016566598	0.053896936	0.020522816	0.016949454	0.018920438	0.015834364	0.022995809	0.034007021	0.09738984
-586	0.039697543	0.051255153	0.094784072	0.025258622	0.020991103	0.020886896	0	0.106895672	0.02502386	0.01975704	0.014712764	0.021049713	0.051705566	0.013887389	0.01442478	0.017462753	0.016747586	0.013668118	0.01795339	0.016547654	0.04559838	0.020326022	0.017130008	0.019145082	0.016216074	0.022765256	0.037517635	0.101599775
-585	0.037807183	0.050920221	0.097613828	0.025131412	0.025149491	0.021692762	0	0.108346889	0.024563243	0.019822745	0.014924025	0.021153632	0.066427289	0.013861875	0.014673742	0.017111265	0.016341855	0.01751544	0.017950034	0.016595486	0.046260081	0.019923063	0.017191738	0.019079628	0.015926501	0.022647323	0.035696709	0.09977547
-584	0.038752363	0.050826482	0.097333401	0.025258622	0.026339658	0.021100377	0	0.110085159	0.024751433	0.019776778	0.014733948	0.021155104	0.047037702	0.013807281	0.014568383	0.01793416	0.016955305	0.01579427	0.017724199	0.016561869	0.033899601	0.019159314	0.016765934	0.019161042	0.01514992	0.022932061	0.035401424	0.10693236
-583	0.026465028	0.052110389	0.097754041	0.025040356	0.025504621	0.021620677	0	0.11002137	0.024470044	0.019698585	0.014832549	0.021069351	0.047755835	0.01389404	0.014496394	0.017243589	0.016281675	0.018021666	0.017763796	0.0165734	0.036609734	0.020377564	0.017063274	0.018952357	0.015544792	0.02314774	0.033350832	0.094583216
-582	0.02173913	0.052407404	0.099997451	0.025028304	0.021624579	0.021202958	0	0.108968839	0.02477294	0.019705373	0.014722778	0.021100772	0.0502693	0.013829893	0.014598754	0.016813534	0.016819415	0.016098005	0.017914129	0.016568794	0.034644287	0.01969347	0.01703658	0.019254576	0.015465817	0.022740819	0.034138259	0.101459444
-581	0.017958412	0.051589032	0.097932494	0.025211755	0.026106904	0.021267649	0	0.111616113	0.024677053	0.019807851	0.014890516	0.021172451	0.0502693	0.013848212	0.01465162	0.017867998	0.016301088	0.017414195	0.018022516	0.0165317	0.041418529	0.019351423	0.017067166	0.018951751	0.015511886	0.022494329	0.034974901	0.097810834
-580	0.027410208	0.05117616	0.099309132	0.024927206	0.032458464	0.020953435	0	0.109303735	0.024556074	0.019749066	0.014723164	0.021105191	0.046319569	0.013889928	0.014446902	0.017442077	0.01624479	0.018527893	0.018211775	0.016514403	0.034334183	0.019590387	0.016957981	0.019189728	0.016492484	0.022835378	0.036680993	0.103564412
-579	0.063327032	0.056353916	0.098085454	0.025122708	0.035105147	0.021290753	0	0.1110739	0.024420756	0.019719146	0.01476919	0.021094717	0.052064632	0.01384936	0.014459275	0.017036832	0.016784471	0.01447808	0.018243654	0.016557141	0.03924125	0.019581016	0.017066054	0.019085083	0.015248638	0.022810941	0.034876472	0.097810834
-578	0.093572779	0.050786459	0.096543109	0.025124047	0.025399042	0.021285208	0	0.108043887	0.024306946	0.019710645	0.014753014	0.021079334	0.044524237	0.013883641	0.014569508	0.017016156	0.016458333	0.016300496	0.017863459	0.016504703	0.033790409	0.020077687	0.017158741	0.019235385	0.01674257	0.022744006	0.035680304	0.097249509
-577	0.0463138	0.05044942	0.097970734	0.025158862	0.022785952	0.020918317	0	0.111185532	0.024356234	0.019695191	0.014689269	0.02097918	0.049551167	0.013794826	0.014369664	0.017686051	0.016469981	0.017414195	0.017992316	0.016552047	0.031008209	0.020607157	0.016986344	0.019068517	0.014886672	0.022902312	0.032989927	0.10089812
-576	0.039697543	0.051792308	0.097295161	0.024943944	0.02699953	0.021130874	0	0.112094536	0.024128614	0.019726692	0.014796537	0.02104284	0.061400359	0.013926748	0.014597629	0.016788723	0.01693201	0.015085552	0.017646684	0.016538533	0.045054607	0.020073001	0.016980597	0.019025487	0.016814963	0.022730194	0.035549067	0.102301431
-575	0.084120983	0.051230928	0.100175904	0.025419309	0.034558054	0.021474661	0	0.1110739	0.024199409	0.019747748	0.014682337	0.020934176	0.055655296	0.013773001	0.014468274	0.017735673	0.015792467	0.016907968	0.018004396	0.016622666	0.034718537	0.01949199	0.017092563	0.019217203	0.015729065	0.022484767	0.036533351	0.109598653
-574	0.02362949	0.050984469	0.099321878	0.024901094	0.025384645	0.02094327	0	0.110005422	0.024130407	0.019747946	0.014794804	0.021012728	0.049910233	0.013884245	0.014348667	0.017280806	0.016636932	0.016806723	0.01773326	0.016515319	0.032678839	0.020049573	0.016924429	0.019076194	0.015696159	0.022877876	0.034712425	0.110861633
-573	0.056710775	0.050157671	0.100328864	0.024884356	0.023704973	0.021662265	0	0.11381686	0.024389391	0.019687184	0.014631688	0.021018293	0.061400359	0.013816471	0.014440903	0.018045809	0.016479687	0.012554419	0.01801547	0.016563883	0.02811245	0.020251053	0.016943522	0.019237001	0.015400005	0.022787567	0.033957807	0.101319113
-572	0.051984877	0.050738009	0.099564065	0.025337626	0.022545999	0.021463571	0	0.115730552	0.024156395	0.019753778	0.014660382	0.021089971	0.047755835	0.013914233	0.014702988	0.017293211	0.016357385	0.014883062	0.017900706	0.016506716	0.031486468	0.020429105	0.017029536	0.01905276	0.015939664	0.023073368	0.035335805	0.101178782
-571	0.081285444	0.051042397	0.099869984	0.025107978	0.018210045	0.021319402	0	0.116671451	0.024737094	0.019707877	0.01475648	0.021048404	0.061041293	0.013813327	0.0142943	0.017710862	0.017001897	0.013668118	0.017726884	0.016558941	0.045877911	0.019323309	0.016904594	0.019051952	0.015459236	0.02278013	0.034121854	0.104687061
-570	0.0463138	0.049489913	0.097014735	0.025255944	0.024945531	0.020803722	0	0.118074825	0.02503551	0.019674794	0.014670011	0.021101591	0.050628366	0.013843133	0.014404159	0.017359374	0.016681582	0.01751544	0.017879566	0.016488627	0.05320903	0.019913692	0.017015633	0.018805085	0.015518467	0.022634573	0.035089734	0.100617457
-569	0.051984877	0.050142925	0.0982894	0.025096596	0.026054114	0.021309236	0	0.113450069	0.02401122	0.019667907	0.014781516	0.020914211	0.046319569	0.013957703	0.014367789	0.017140211	0.016477746	0.014680571	0.017889633	0.01651419	0.032672288	0.019149943	0.01679133	0.019016397	0.015597441	0.022568701	0.034187473	0.095144541
-568	0.017013233	0.051484761	0.100163157	0.02541797	0.020650369	0.021433998	0	0.113274647	0.024246009	0.019713841	0.01459972	0.021126466	0.043447038	0.013751356	0.014533889	0.018657812	0.017184379	0.018932874	0.017880908	0.016522884	0.034753478	0.01920617	0.017010998	0.019166698	0.014801116	0.022622886	0.032661833	0.111422958
-567	0.052930057	0.050869665	0.097817774	0.024992819	0.020451208	0.021756529	0	0.112812171	0.023848122	0.019709953	0.014720275	0.020981635	0.050628366	0.013798696	0.014423656	0.016474451	0.017032957	0.018932874	0.017864465	0.016547288	0.042145744	0.0196513	0.016842123	0.01920589	0.015827783	0.023046807	0.034630401	0.095705866
-566	0.02362949	0.050743276	0.09825116	0.024957334	0.026934742	0.021019051	0	0.118935987	0.024327558	0.019646324	0.014723741	0.021233329	0.039138241	0.013860304	0.014438278	0.017896944	0.016819415	0.015186798	0.017841983	0.016442351	0.036985353	0.020255739	0.016965952	0.019285889	0.016420091	0.022698321	0.034171069	0.100757788
-565	0.029300567	0.05000811	0.099105185	0.025191	0.024120092	0.021120708	0	0.121631104	0.024386703	0.0196743	0.014639391	0.021021566	0.048473968	0.01383878	0.014442403	0.017330428	0.015978832	0.013161891	0.017690307	0.016473222	0.032349081	0.0196513	0.017111285	0.019199021	0.016262142	0.02284494	0.0356639	0.095565535
-564	0.014177694	0.055334374	0.099334625	0.025185643	0.021907724	0.021210351	0	0.114406915	0.024217332	0.019661844	0.014575262	0.021087026	0.057450628	0.013890231	0.014515141	0.017739808	0.016601989	0.015389288	0.017808426	0.016503178	0.035314723	0.018906293	0.01683582	0.01914185	0.015742228	0.02278013	0.032891499	0.097530171
-563	0.09073724	0.052037715	0.099258145	0.025294107	0.01936662	0.021119784	0	0.115459446	0.024412691	0.019677101	0.014794996	0.020974598	0.052423698	0.013795854	0.014391036	0.016983075	0.016077838	0.015288043	0.018061106	0.016445371	0.036057225	0.01986215	0.016984304	0.019235991	0.015900176	0.022954373	0.035483448	0.098372158
-562	0.041587902	0.050709572	0.096772549	0.025282056	0.021962913	0.021226986	0	0.113210857	0.02424332	0.0196858	0.014607038	0.021074752	0.043806104	0.013814959	0.014452526	0.017958971	0.016631109	0.013465627	0.01811681	0.016513031	0.04420728	0.019215541	0.016935737	0.019047507	0.015465817	0.022883188	0.032563404	0.100196464
-561	0.040642722	0.050600034	0.099793504	0.024648012	0.019093073	0.021251014	0	0.113769017	0.024526501	0.019664349	0.01473183	0.020907992	0.045601436	0.013756616	0.014603253	0.017053372	0.016996073	0.012250683	0.017795675	0.016528222	0.042455848	0.019506047	0.016918126	0.019148113	0.015840946	0.02247308	0.035138948	0.101459444
-560	0.037807183	0.050902316	0.100022944	0.025079858	0.020803939	0.021464495	0	0.11238159	0.024130407	0.019696739	0.014798077	0.020815202	0.051346499	0.013838175	0.014400784	0.017785295	0.017069842	0.014781816	0.017889633	0.016457573	0.056425812	0.01981998	0.016862143	0.019193365	0.016216074	0.022644136	0.034056235	0.105388717
-559	0.041587902	0.049694243	0.097817774	0.024842175	0.027899354	0.021651175	0	0.115874079	0.024179694	0.019665765	0.0147326	0.021007328	0.052423698	0.013805648	0.014529014	0.016689479	0.01605066	0.015895515	0.017919834	0.016404097	0.037275803	0.019993346	0.016946303	0.019115588	0.015926501	0.022632448	0.034367925	0.105108055
-558	0.105860113	0.050225079	0.09851884	0.024601815	0.017197443	0.021423832	0	0.116065448	0.024470044	0.019694235	0.014741074	0.020927957	0.04524237	0.013788055	0.014495644	0.017946566	0.017112551	0.013566873	0.01769467	0.016537435	0.040130069	0.020724296	0.017028609	0.019078012	0.016617527	0.022776943	0.035335805	0.102582094
-557	0.04442344	0.050102902	0.102126141	0.024831463	0.025202281	0.021749135	0	0.112875961	0.024657338	0.019635319	0.014591631	0.020995872	0.048473968	0.013772275	0.014401159	0.01740486	0.017003838	0.015389288	0.017934598	0.016394976	0.035725283	0.020949204	0.016856397	0.019101042	0.016255561	0.022618637	0.034613997	0.114089251
-556	0.031190926	0.050077624	0.100035691	0.025029643	0.016530373	0.021432149	0	0.115905974	0.024491552	0.019645797	0.014629377	0.021077534	0.043447038	0.013747064	0.014386536	0.018095431	0.017199909	0.012250683	0.017780574	0.016452265	0.03452636	0.019998032	0.016951308	0.019163466	0.016341117	0.022727007	0.034138259	0.107634016
-555	0.030245747	0.051422619	0.101221129	0.025168236	0.020408016	0.021293526	0	0.112780276	0.024398353	0.019585958	0.014658649	0.021080316	0.056014363	0.01376109	0.014444277	0.017334563	0.016299146	0.017009213	0.017971175	0.016452204	0.034404065	0.020316651	0.01698449	0.019072558	0.015525048	0.022155406	0.034187473	0.103424081
-554	0.017013233	0.0507675	0.099245398	0.02555991	0.018195648	0.020914621	0	0.118202405	0.024365196	0.019654364	0.014639391	0.020980326	0.049551167	0.013735093	0.014533514	0.017615753	0.016766999	0.016401741	0.017982584	0.016494514	0.036011365	0.019923063	0.016915716	0.019117002	0.015900176	0.022541077	0.033908593	0.096547853
-553	0.02268431	0.050408343	0.104191098	0.025216442	0.02120706	0.021421984	0	0.111313112	0.024511267	0.019628234	0.014639776	0.021073606	0.059964093	0.013819433	0.014409033	0.016949994	0.016242849	0.015288043	0.01805708	0.016472398	0.035059215	0.019965233	0.016975036	0.019112961	0.015834364	0.022615449	0.03628728	0.096547853
-552	0.017958412	0.051424726	0.099780758	0.025359721	0.019683358	0.020875806	0	0.112604854	0.025079421	0.019515805	0.014741266	0.021215819	0.048473968	0.01371502	0.014466774	0.017437942	0.016743704	0.017110459	0.017722186	0.016381676	0.037350053	0.020686812	0.016963913	0.019056194	0.01608445	0.022444394	0.034794449	0.100477126
-551	0.040642722	0.0507675	0.10292918	0.025280716	0.016088859	0.021946905	0	0.11381686	0.02423884	0.019687085	0.014459521	0.021130393	0.050628366	0.013781707	0.014431529	0.017582672	0.016435037	0.015490534	0.01790876	0.016480848	0.032117595	0.02124908	0.016972997	0.019000639	0.015669834	0.022331773	0.034285902	0.106651698
-550	0.018903592	0.050013376	0.098633559	0.025568614	0.019834528	0.021142888	0	0.114486652	0.024153706	0.019631002	0.014692736	0.021153795	0.046678636	0.013758551	0.01436254	0.017284941	0.016337972	0.014883062	0.017716817	0.01648097	0.042355392	0.020251053	0.01694482	0.019024073	0.015492142	0.022491142	0.034121854	0.100477126
-549	0.030245747	0.052267322	0.100239637	0.025126725	0.021576588	0.021296298	0	0.119765254	0.024103522	0.019681483	0.014587202	0.021175561	0.051705566	0.013855406	0.014449152	0.016958264	0.016710702	0.014984307	0.018148689	0.016432925	0.043964875	0.019998032	0.016886427	0.019125285	0.015031458	0.02235621	0.034285902	0.101459444
-548	0.043478261	0.050768553	0.100825983	0.025443412	0.015877701	0.020704837	0	0.121025101	0.024202994	0.019654002	0.014543293	0.02081242	0.046319569	0.013774573	0.014508018	0.017884538	0.0166777	0.016199251	0.017867485	0.016533469	0.047590034	0.020888291	0.017004696	0.019161042	0.01624898	0.022677072	0.035696709	0.103704743
-547	0.02362949	0.0525359	0.101310355	0.025055755	0.018121263	0.020958056	0	0.115985711	0.024506786	0.019621479	0.014695047	0.020839095	0.054578097	0.013830074	0.014511017	0.017611618	0.016097251	0.014984307	0.017772521	0.01645861	0.047059363	0.020115171	0.016810609	0.019193163	0.016367441	0.022553827	0.033859379	0.094162223
-546	0.031190926	0.049990205	0.099245398	0.024979429	0.027184294	0.020710382	0	0.115985711	0.024557866	0.019652717	0.014790567	0.021169342	0.048473968	0.013847244	0.014256806	0.017727402	0.016627226	0.017920421	0.018005067	0.016478377	0.030741782	0.019848094	0.017002842	0.019198819	0.016400347	0.022584638	0.034909282	0.095144541
-545	0.025519849	0.050024962	0.097193188	0.025116013	0.020580783	0.021405349	0	0.111855325	0.024709314	0.01961993	0.014768613	0.021121065	0.050628366	0.013816047	0.014616751	0.01805408	0.016629167	0.012655665	0.018008423	0.016442595	0.027474771	0.020621213	0.016978558	0.018973367	0.015281544	0.022466705	0.036139637	0.107353354
-544	0.11342155	0.049484647	0.101399582	0.025229832	0.022814747	0.021329568	0	0.113529806	0.024297089	0.01965822	0.014767072	0.021069515	0.0502693	0.013708974	0.014583381	0.017855592	0.016427272	0.011541966	0.017626885	0.01650635	0.038267262	0.02055093	0.016825439	0.019290334	0.016176587	0.02241677	0.035220972	0.102301431
-543	0.116257089	0.050039707	0.101858461	0.025127394	0.021399023	0.021395183	0	0.111456639	0.024834774	0.019657989	0.014561396	0.021129084	0.052064632	0.013834487	0.014454776	0.017454482	0.01654375	0.015895515	0.017921847	0.016460989	0.03476003	0.020457218	0.016794482	0.019094376	0.01547898	0.022379584	0.036221661	0.113247264
-542	0.047258979	0.049506765	0.10057105	0.025241214	0.021051091	0.02098116	0	0.115395656	0.024399249	0.019656539	0.014679063	0.021104209	0.049551167	0.013884487	0.014580381	0.017624024	0.016728173	0.016199251	0.017986947	0.016443266	0.025539897	0.020447847	0.016966138	0.019112759	0.015893595	0.022626074	0.037616064	0.106230704
-541	0.048204159	0.049697402	0.100328864	0.025462828	0.018102066	0.021255635	0	0.111392849	0.02435713	0.019554424	0.014603571	0.021124993	0.042010772	0.013885515	0.014358416	0.017880403	0.016064249	0.014883062	0.018083589	0.016470629	0.02600287	0.020818008	0.016977446	0.019059427	0.015498723	0.022535765	0.032957118	0.10805501
-540	0.042533081	0.049436198	0.100940703	0.024842845	0.024863947	0.021282436	0	0.116958505	0.024491552	0.019667116	0.014625525	0.020995709	0.043087971	0.013879771	0.014373038	0.017040967	0.01717079	0.012554419	0.017823526	0.016503727	0.031573821	0.020513445	0.016945376	0.019069123	0.015840946	0.022731257	0.035204567	0.101459444
-539	0.026465028	0.049343512	0.101718248	0.025211755	0.018229242	0.020895213	0	0.116814978	0.024211955	0.01960184	0.014716231	0.02097918	0.043087971	0.013827837	0.014464524	0.017346968	0.01705237	0.016300496	0.018060771	0.016506289	0.042438378	0.020204197	0.017007476	0.019063467	0.015900176	0.02302662	0.033514879	0.106511367
-538	0.036862004	0.049025432	0.102381074	0.025245901	0.031673817	0.021135495	0	0.114502599	0.024446745	0.019568428	0.014730289	0.021030894	0.060682226	0.013826567	0.014404159	0.017111265	0.016689348	0.018932874	0.017877552	0.016486735	0.040199952	0.020194826	0.017083109	0.019114376	0.016406929	0.022276526	0.034761639	0.103564412
-537	0.062381853	0.049551001	0.100073931	0.025122708	0.020060084	0.021005188	0	0.121200523	0.024130407	0.019621545	0.014648442	0.020973125	0.052423698	0.013712421	0.014378662	0.017384185	0.016535985	0.013364382	0.018104059	0.01653234	0.069817061	0.019745011	0.016725708	0.019077204	0.015636928	0.022431644	0.033285213	0.108896997
-536	0.02268431	0.055371238	0.101004436	0.025557901	0.0271531	0.020945118	0	0.116049501	0.024304258	0.019609089	0.014687151	0.020908647	0.046319569	0.013818708	0.014508767	0.017698456	0.016714584	0.016199251	0.017901713	0.01654198	0.03563793	0.02030728	0.016904779	0.018984276	0.015492142	0.022147968	0.037205945	0.107774347
-535	0.04536862	0.04952467	0.101858461	0.024990811	0.020314435	0.021349899	0	0.120738047	0.024312323	0.01962573	0.014755132	0.021123683	0.049910233	0.013825237	0.014403034	0.017979647	0.016235084	0.014781816	0.017993322	0.016553907	0.037406832	0.020110486	0.016924429	0.019066093	0.015307868	0.022460331	0.034564782	0.102862756
-534	0.039697543	0.049447783	0.102189874	0.024959343	0.021483007	0.021348975	0	0.114518547	0.02458027	0.019652585	0.014728748	0.020894245	0.052064632	0.013753533	0.014541387	0.017429671	0.016508807	0.01427559	0.018193654	0.016501683	0.03751384	0.020340079	0.016852689	0.019133365	0.016314792	0.022398708	0.035434233	0.099214145
-533	0.035916824	0.050233505	0.099309132	0.025299463	0.019841727	0.021293526	0	0.117165821	0.024430614	0.019645632	0.014738955	0.021120901	0.046678636	0.013876265	0.014452526	0.017227049	0.01643892	0.016907968	0.018025201	0.016444364	0.035482878	0.021028858	0.016909413	0.019195587	0.015663253	0.022256339	0.034269497	0.101178782
-532	0.017958412	0.049268731	0.099997451	0.025114004	0.018889113	0.020768604	0	0.117341243	0.024384015	0.019640624	0.014813869	0.021103554	0.052423698	0.013893979	0.014388411	0.017528915	0.016574811	0.017717931	0.018081576	0.01650754	0.040291672	0.019721583	0.016885686	0.019183668	0.01619633	0.022850252	0.035237377	0.108896997
-531	0.025519849	0.049299276	0.099678784	0.025099274	0.029497442	0.02121682	0	0.114789653	0.024310531	0.019662075	0.014717964	0.021173761	0.049192101	0.013796156	0.014414657	0.018107837	0.016615578	0.015389288	0.018079898	0.016463277	0.038431049	0.021089771	0.016898847	0.0190968	0.015130176	0.022326461	0.036845041	0.100196464
-530	0.043478261	0.049113904	0.103642992	0.025118021	0.024568804	0.020888744	0	0.114231493	0.024154602	0.019646094	0.014668278	0.020985562	0.053500898	0.013829348	0.014560135	0.017363509	0.016732056	0.013971854	0.0181403	0.016546525	0.036238483	0.019632557	0.017219729	0.019111547	0.015400005	0.022799254	0.03718954	0.106371036
-529	0.033081285	0.048815836	0.1026615	0.025349008	0.032820793	0.020967298	0	0.115427551	0.024102626	0.019613011	0.014627066	0.020902919	0.053141831	0.013915684	0.014592005	0.017520645	0.016813591	0.012351929	0.017894666	0.016542285	0.035146568	0.020447847	0.016973553	0.018951347	0.016367441	0.02283219	0.035598281	0.107634016
-528	0.030245747	0.049487807	0.101080916	0.02496403	0.023740966	0.02093218	0	0.114630179	0.024248697	0.019608233	0.014741074	0.021062642	0.042728905	0.013871851	0.014636248	0.016929318	0.016959188	0.015389288	0.017873526	0.016538716	0.031953808	0.019880893	0.016981895	0.019189526	0.017144023	0.022642011	0.034433544	0.107353354
-527	0.035916824	0.049255039	0.10296742	0.025235189	0.019292234	0.021021823	0	0.113976334	0.024668988	0.019641447	0.014639199	0.021169506	0.044883303	0.01404156	0.014684615	0.018103701	0.016840769	0.018021666	0.017957081	0.016512482	0.031796572	0.020803951	0.017121666	0.019037205	0.016058125	0.022530453	0.036320089	0.106792029
-526	0.037807183	0.048814783	0.103630245	0.025055755	0.021967712	0.021079121	0	0.115459446	0.024280062	0.019674366	0.014717579	0.021049877	0.052423698	0.013718043	0.014610752	0.017074048	0.01682718	0.017110459	0.017988624	0.016559551	0.037638318	0.020733667	0.017153551	0.019148719	0.016775476	0.022531515	0.035680304	0.10693236
-525	0.073724008	0.049138129	0.100634783	0.025078519	0.021934118	0.021086514	0	0.114901285	0.024418964	0.01967285	0.014715075	0.021057241	0.056373429	0.013837269	0.014502393	0.017777024	0.016477746	0.014984307	0.018090972	0.016540363	0.042549753	0.020897662	0.016962245	0.019190941	0.015880433	0.022486892	0.034171069	0.098372158
-524	0.038752363	0.049162354	0.102941926	0.025492957	0.015330607	0.020563441	0	0.122444423	0.024082015	0.019658846	0.014761487	0.021150849	0.052423698	0.013863387	0.014533889	0.017408996	0.016520454	0.017110459	0.01793527	0.016557721	0.035426098	0.020279167	0.017095714	0.019150537	0.016058125	0.022510266	0.034843663	0.106792029
-523	0.049149338	0.048905362	0.102113394	0.025448099	0.041670266	0.021105921	0	0.116830925	0.024351754	0.019633473	0.014643435	0.021045949	0.059245961	0.013739144	0.01465462	0.018095431	0.016512689	0.015389288	0.018052717	0.016491006	0.03839174	0.020077687	0.017077547	0.019181446	0.015992313	0.022345585	0.035614686	0.101459444
-522	0.083175803	0.048999101	0.102725233	0.025141455	0.02837926	0.021048624	0	0.11879246	0.024395664	0.019684844	0.014708913	0.021073279	0.047037702	0.013881525	0.01449452	0.016478586	0.017128081	0.015186798	0.018317478	0.01661324	0.054766101	0.020386935	0.0170021	0.019180436	0.015360518	0.022344523	0.034630401	0.105529049
-521	0.032136106	0.050450473	0.102138887	0.025338965	0.0179293	0.020782466	0	0.116910662	0.02444316	0.019683493	0.01464979	0.021153632	0.048833034	0.013850751	0.014505018	0.018289783	0.01613996	0.015288043	0.017938625	0.016586853	0.031187283	0.020785209	0.01701174	0.019230334	0.015446074	0.022572951	0.035467043	0.121246141
-520	0.06805293	0.049157087	0.104548004	0.025156184	0.026558016	0.021274118	0	0.115172392	0.024581166	0.019652519	0.014602801	0.021117956	0.052423698	0.013881887	0.014290926	0.017892809	0.016495218	0.014883062	0.018097683	0.01655284	0.036799727	0.020096429	0.016932214	0.019037407	0.015860689	0.022269088	0.037238755	0.106651698
-519	0.04442344	0.050341989	0.101845715	0.025342983	0.024518414	0.020986705	0	0.117006347	0.024407314	0.019635846	0.014678292	0.021278988	0.048473968	0.013908671	0.014541387	0.017471023	0.016900949	0.013060646	0.01796849	0.016512604	0.032744354	0.020480646	0.016887725	0.019277202	0.016156843	0.022634573	0.035926376	0.112405276
-518	0.029300567	0.049236081	0.104739204	0.025421317	0.018653959	0.021129025	0	0.117357191	0.024582062	0.019660856	0.014766687	0.021097336	0.056373429	0.013887571	0.014487396	0.017681916	0.017060136	0.013364382	0.018012785	0.016568672	0.031123952	0.020991374	0.017142799	0.019169729	0.015794877	0.022326461	0.034794449	0.105529049
-517	0.083175803	0.048844273	0.104420537	0.025179618	0.018958699	0.021300919	0	0.113083278	0.024581166	0.019693642	0.014778434	0.020982453	0.053141831	0.013856374	0.014746481	0.01740486	0.01678253	0.01447808	0.017913793	0.016560924	0.026171025	0.020340079	0.017075323	0.018909933	0.01707163	0.022786505	0.034138259	0.109037328
-516	0.030245747	0.048920107	0.100940703	0.025212425	0.02054479	0.020506143	0	0.117293401	0.024201202	0.019651629	0.014747044	0.021065424	0.045960503	0.01385982	0.014515516	0.017297346	0.016310794	0.013668118	0.017829902	0.016565133	0.042156664	0.020288538	0.017033243	0.019218415	0.015840946	0.022515578	0.035073329	0.099915801
-515	0.047258979	0.048411389	0.102941926	0.025242553	0.01916026	0.020930331	0	0.116846873	0.024178798	0.019628893	0.014609926	0.021217946	0.046319569	0.01383878	0.014611502	0.016991345	0.0166777	0.01275691	0.018234593	0.016589232	0.05515919	0.02177855	0.017055488	0.019187708	0.015840946	0.0222829	0.035696709	0.11872018
-514	0.030245747	0.048755801	0.10269974	0.025624184	0.018010884	0.021263952	0	0.115587025	0.024348169	0.019699178	0.014822728	0.021338557	0.048473968	0.013941319	0.0144589	0.017119535	0.01699219	0.017414195	0.018121172	0.016557416	0.035574599	0.019988661	0.017002471	0.019298616	0.015906758	0.022483705	0.035696709	0.111282627
-513	0.036862004	0.050746435	0.101425075	0.025028304	0.018838723	0.021146584	0	0.116687398	0.02467078	0.019623193	0.014855466	0.021167378	0.048473968	0.013949178	0.014321671	0.017714997	0.0166777	0.016502987	0.018014127	0.016598414	0.035766776	0.020096429	0.016943151	0.019123668	0.016117356	0.022300962	0.03535221	0.114229582
-512	0.017958412	0.048735789	0.102342834	0.02524724	0.013958075	0.020782466	0	0.117931298	0.024356234	0.019656308	0.014732985	0.021139885	0.053141831	0.013866228	0.014780976	0.017681916	0.016743704	0.015490534	0.017994329	0.016576878	0.036142394	0.021089771	0.016864738	0.019136396	0.016242399	0.022656885	0.035220972	0.109458322
-511	0.033081285	0.04920659	0.106829654	0.02523318	0.016280822	0.020896138	0	0.119685517	0.024247801	0.019675189	0.014896679	0.021156086	0.049551167	0.013893677	0.014414657	0.017442077	0.016743704	0.017616685	0.018201372	0.016473679	0.041521169	0.021281879	0.017162078	0.019113769	0.016439835	0.022303087	0.035450638	0.115913556
-510	0.040642722	0.049000154	0.104050885	0.025258622	0.023013908	0.021160447	0	0.115762447	0.02475681	0.0196944	0.01466616	0.021132684	0.052782765	0.013966046	0.014599504	0.017777024	0.016250614	0.017616685	0.018159762	0.016593106	0.040204319	0.02083675	0.017001359	0.019201445	0.015821202	0.022600575	0.034860068	0.116755543
-509	0.051984877	0.048435614	0.107734666	0.025365077	0.021423018	0.020905379	0	0.118521354	0.023873214	0.019708174	0.014737222	0.021182925	0.045601436	0.013869191	0.014358416	0.017884538	0.016873771	0.015693024	0.01819097	0.016624313	0.03222897	0.020621213	0.017242715	0.019221647	0.015682997	0.022463518	0.033892188	0.111843952
-508	0.02268431	0.048371366	0.105504002	0.025468854	0.022867536	0.021600346	0	0.114231493	0.024189552	0.019688963	0.01468484	0.021174906	0.041651706	0.013904741	0.014529389	0.017901079	0.016831062	0.015186798	0.017995336	0.016657045	0.031783469	0.020054259	0.016995241	0.019127911	0.016189749	0.022753569	0.035056924	0.107493685
-507	0.014177694	0.04832397	0.104994137	0.025231841	0.018785933	0.021335113	0	0.117676139	0.024149226	0.019649817	0.014836786	0.021174088	0.034111311	0.013937933	0.014486271	0.017247725	0.016879595	0.013870608	0.017961108	0.016664031	0.040593041	0.019955862	0.017197669	0.019249526	0.01652539	0.022264839	0.035713114	0.111422958
-506	0.025519849	0.048276574	0.104458777	0.025553884	0.021677369	0.021181702	0	0.117436928	0.024472733	0.0197375	0.014791337	0.021081298	0.045960503	0.013886059	0.014668868	0.017475158	0.017085373	0.01599676	0.018193654	0.016681693	0.04433831	0.020532188	0.017089967	0.019098214	0.016044963	0.022919312	0.036582565	0.114229582
-505	0.027410208	0.048321863	0.10239382	0.025255944	0.018519585	0.021736197	0	0.116639556	0.024447641	0.019747254	0.014791915	0.021021893	0.047755835	0.013888115	0.014800098	0.017446212	0.016634991	0.014376835	0.018227547	0.016646582	0.039854906	0.020813322	0.017208792	0.019139628	0.01586727	0.022418895	0.035302996	0.118158855
-504	0.029300567	0.048303958	0.10505787	0.025591378	0.022267653	0.021284284	0	0.122572003	0.024161771	0.019795955	0.014862014	0.021009128	0.043447038	0.013969855	0.01475248	0.017764619	0.016136077	0.012959401	0.018200366	0.016710703	0.043279152	0.019909006	0.017151882	0.019215789	0.016202912	0.022311587	0.034958496	0.110019646
-503	0.020793951	0.048553578	0.104293071	0.025777506	0.022615585	0.020748272	0	0.114534494	0.024334727	0.019734798	0.014731059	0.02097738	0.049192101	0.013887812	0.014555635	0.016966534	0.01703684	0.01751544	0.018156071	0.016635203	0.038564262	0.020410363	0.017215836	0.019377404	0.015801458	0.022330711	0.036992683	0.112405276
-502	0.038752363	0.047615136	0.104560751	0.025414622	0.018601169	0.020934028	0	0.12638344	0.024686014	0.019728537	0.014804818	0.021311227	0.057809695	0.013928743	0.014755854	0.017624024	0.016662169	0.014883062	0.018108085	0.016640664	0.038072901	0.02039162	0.017045107	0.019292152	0.016123937	0.022792879	0.037107517	0.107774347
-501	0.101134216	0.048785292	0.103897925	0.02524724	0.022154875	0.020925711	0	0.125091698	0.024453914	0.019752789	0.014813484	0.0209998	0.057450628	0.013912661	0.014809846	0.017367644	0.016899008	0.018730384	0.018370833	0.016655306	0.030418575	0.021178797	0.017099236	0.019265687	0.01608445	0.022363647	0.035745923	0.10454673
-500	0.034971645	0.048124907	0.104407791	0.025398553	0.028897559	0.020964525	0	0.121184576	0.024096353	0.019723529	0.014792878	0.021035312	0.049192101	0.013864052	0.014763728	0.01792589	0.017122257	0.01579427	0.018240969	0.016688862	0.036411006	0.02075241	0.017169678	0.01907781	0.015900176	0.022273338	0.036172447	0.110019646
-499	0.052930057	0.048240764	0.106039362	0.02527603	0.017917303	0.021501461	0	0.122428476	0.024277374	0.019746858	0.014836786	0.021263932	0.048114901	0.013882008	0.014772352	0.017078183	0.016735939	0.014174344	0.018154058	0.016739866	0.041311521	0.019754382	0.01710869	0.019210334	0.016999237	0.022702571	0.034548378	0.113668257
-498	0.012287335	0.049465688	0.10490491	0.025312184	0.01982733	0.020732562	0	0.119095461	0.02443151	0.019762213	0.014849882	0.021194381	0.048473968	0.013871247	0.014659119	0.016486856	0.0164991	0.01427559	0.018069831	0.01672559	0.034650838	0.020822693	0.017097568	0.019350131	0.015788296	0.023191301	0.036451327	0.110300309
-497	0.02173913	0.048227071	0.105045123	0.025419978	0.018629963	0.021397955	0	0.120291519	0.02418776	0.019666721	0.014721238	0.021046113	0.056014363	0.0139889	0.014428155	0.017537185	0.01655928	0.018021666	0.018114461	0.01672318	0.028394164	0.020269795	0.017212129	0.019265485	0.015887014	0.023024495	0.036943469	0.116474881
-496	0.033081285	0.04840823	0.104152858	0.025611463	0.020129671	0.020720548	0	0.120419099	0.024463771	0.019767848	0.01483409	0.020991127	0.048114901	0.013925237	0.01459238	0.016809398	0.016866006	0.016098005	0.01812889	0.016727847	0.033382033	0.021380277	0.017254023	0.019414171	0.015847527	0.022444394	0.034712425	0.112545608
-495	0.015122873	0.048462998	0.10243206	0.025440064	0.023601793	0.021303691	0	0.119111409	0.024256763	0.019781753	0.014745696	0.021192744	0.052064632	0.013955285	0.014778726	0.017421401	0.016732056	0.015085552	0.018249358	0.016678856	0.050293616	0.020733667	0.017025087	0.019313566	0.016406929	0.022618637	0.036106828	0.117737861
-494	0.039697543	0.048967503	0.106077602	0.025598742	0.024681582	0.020699292	0	0.12078589	0.024781902	0.019790518	0.014846608	0.021159523	0.054219031	0.013949299	0.014788099	0.016921048	0.016726232	0.014174344	0.018277881	0.016728793	0.041464389	0.021094456	0.01694723	0.019321444	0.016189749	0.022739757	0.035089734	0.120123491
-493	0.051984877	0.048418762	0.106460001	0.025533798	0.023908933	0.021258408	0	0.120690205	0.024118757	0.019794934	0.014891672	0.020972961	0.055655296	0.013932371	0.014650871	0.017090589	0.017133905	0.01599676	0.018388618	0.016735809	0.042047472	0.020461904	0.017173015	0.019240435	0.016123937	0.022637761	0.034039831	0.120544485
-492	0.04442344	0.048856912	0.103808698	0.025675738	0.019760143	0.021059714	0	0.123321532	0.024010324	0.019783599	0.014856622	0.02118227	0.052782765	0.013922818	0.014786225	0.017810105	0.016772823	0.015490534	0.018224526	0.016737853	0.047834623	0.021258452	0.017038434	0.019230738	0.016433253	0.022482642	0.036221661	0.125315745
-491	0.042533081	0.048343982	0.10292918	0.025528442	0.025579007	0.021380396	0	0.119988518	0.024284543	0.019783632	0.014769961	0.021017311	0.057450628	0.013937207	0.014842841	0.017723267	0.016621402	0.01579427	0.018447341	0.016729555	0.040820159	0.020958575	0.017052151	0.019514978	0.01674257	0.022616512	0.035368614	0.110580971
-490	0.031190926	0.048942225	0.106103095	0.025482244	0.021533397	0.021235304	0	0.125554173	0.024538151	0.019809136	0.014862977	0.020966906	0.054219031	0.013971427	0.014639247	0.017413131	0.016860182	0.017009213	0.018193319	0.016730836	0.033641909	0.021071029	0.017174498	0.019283465	0.016051544	0.022275463	0.035106139	0.111142296
-489	0.064272212	0.047935322	0.104395044	0.025549867	0.028729592	0.021289829	0	0.123050426	0.024341	0.01976139	0.014818491	0.021089971	0.067863555	0.013927776	0.014860838	0.018351811	0.017188261	0.015186798	0.018218151	0.016695085	0.037797738	0.021637983	0.017234744	0.019371343	0.016071288	0.02265901	0.035795138	0.126438395
-488	0.018903592	0.048669435	0.105644216	0.025373781	0.030128519	0.021083742	0	0.125809332	0.024491552	0.019775196	0.014807129	0.020823876	0.056373429	0.013952504	0.014612626	0.0172684	0.017071783	0.015895515	0.018368148	0.016789589	0.031955991	0.02185352	0.017266628	0.019558008	0.015248638	0.022423145	0.03472883	0.106230704
-487	0.056710775	0.048614666	0.106855147	0.025288081	0.023330646	0.020994098	0	0.130705196	0.024808786	0.019812431	0.01476919	0.021106009	0.057091562	0.013991016	0.014819595	0.017111265	0.017155259	0.016300496	0.018426536	0.016758291	0.025585758	0.02092109	0.017211573	0.019326091	0.015992313	0.02241677	0.036221661	0.107914679
-486	0.012287335	0.048864285	0.104012645	0.02546082	0.018190849	0.02099225	0	0.122970689	0.024228982	0.01984703	0.014772272	0.021172124	0.050987433	0.014041439	0.014650871	0.017673645	0.017265913	0.014174344	0.018425194	0.016686421	0.028175781	0.022115912	0.01722288	0.019545685	0.015827783	0.02278013	0.035450638	0.119000842
-485	0.079395085	0.049826952	0.106345281	0.025669712	0.020333631	0.021253787	0	0.123528849	0.024128614	0.019804457	0.014664619	0.02109979	0.054937163	0.013976264	0.014574382	0.01765297	0.017001897	0.01447808	0.018716129	0.016772598	0.042239649	0.021291251	0.017223436	0.019345485	0.016775476	0.022855564	0.03441714	0.108335672
-484	0.040642722	0.047901618	0.107607199	0.025625523	0.022841141	0.021097604	0	0.120706153	0.024504098	0.019797834	0.014903612	0.020788691	0.041292639	0.014050447	0.014570633	0.016755641	0.016594224	0.014174344	0.018379893	0.016823084	0.026699511	0.020757095	0.017083665	0.01946508	0.015748809	0.022380646	0.033678926	0.110300309
-483	0.076559546	0.048394537	0.109022077	0.025201043	0.018056475	0.02169461	0	0.127404076	0.024463771	0.019848578	0.014916322	0.021005364	0.047037702	0.013985635	0.014601753	0.01752478	0.017143611	0.016502987	0.018480562	0.016736815	0.028868055	0.021356849	0.017023604	0.019298616	0.015268381	0.022786505	0.035106139	0.121807466
-482	0.042533081	0.048864285	0.106651201	0.025636905	0.024595199	0.021225138	0	0.130705196	0.024412691	0.019824623	0.014885316	0.020987035	0.047396768	0.014050145	0.014694364	0.017040967	0.016594224	0.018021666	0.018139293	0.016740476	0.029826757	0.021867576	0.017130379	0.019466494	0.016604365	0.02240827	0.033071951	0.110300309
-481	0.130434783	0.047705715	0.107581706	0.025557901	0.026452436	0.021576318	0	0.12513954	0.024518436	0.019800206	0.015041499	0.021049877	0.04021544	0.014080919	0.01472286	0.017657105	0.017040723	0.01579427	0.01839298	0.016761097	0.032678839	0.020185455	0.016977075	0.019433969	0.016966331	0.022385959	0.033531284	0.111563289
-480	0.035916824	0.047857382	0.10513435	0.025411944	0.01977454	0.020823129	0	0.124469748	0.024588335	0.019851313	0.014961193	0.020996854	0.048114901	0.014018464	0.014784725	0.017400725	0.016650522	0.013161891	0.018477878	0.016812651	0.030263523	0.020691497	0.017094787	0.019542453	0.0152618	0.022400833	0.03472883	0.111422958
-479	0.027410208	0.04884954	0.106740427	0.025444081	0.021929319	0.021029216	0	0.120610468	0.024307843	0.019826962	0.014842371	0.021139067	0.043806104	0.014099963	0.014867587	0.017624024	0.016928127	0.017920421	0.018434254	0.016809234	0.029186894	0.020485332	0.017163005	0.019344677	0.014912997	0.022224465	0.035138948	0.110159978
-478	0.042533081	0.048029061	0.105848162	0.025418639	0.024619194	0.020880427	0	0.125314962	0.024785486	0.019882683	0.014806166	0.020851205	0.044524237	0.013996941	0.014673742	0.017450347	0.016636932	0.014883062	0.018179225	0.016796758	0.03277056	0.021005431	0.017197484	0.019537806	0.016808382	0.022303087	0.036057613	0.122509122
-477	0.024574669	0.047657265	0.107046347	0.025803618	0.020827934	0.021039382	0	0.121152681	0.024405522	0.019865515	0.014825809	0.021103227	0.055655296	0.014021971	0.014978945	0.016499262	0.016978601	0.015085552	0.018563111	0.016864113	0.035572415	0.021548957	0.01718043	0.019388515	0.016051544	0.02271107	0.035188162	0.112405276
-476	0.050094518	0.047748898	0.106510988	0.02582906	0.022867536	0.021268573	0	0.125841227	0.024282751	0.019843767	0.014894175	0.021007001	0.043087971	0.014028984	0.014859339	0.017541321	0.01605066	0.016401741	0.018507743	0.016778699	0.072426738	0.02092109	0.017315567	0.019410333	0.016716245	0.022530453	0.034203878	0.12475442
-475	0.029300567	0.048224965	0.108168052	0.025500991	0.022961118	0.021798116	0	0.125602016	0.024264828	0.019828577	0.014873954	0.02093123	0.042728905	0.014103651	0.014743106	0.017677781	0.016829121	0.01579427	0.018529555	0.0168247	0.03102568	0.021488045	0.017287761	0.019508715	0.016321373	0.022379584	0.034138259	0.113247264
-474	0.018903592	0.047587751	0.107135573	0.025742691	0.023203471	0.020793556	0	0.122476318	0.024286335	0.019917479	0.014817913	0.020925503	0.050628366	0.014039202	0.014724359	0.017375914	0.016922303	0.015591779	0.018520159	0.016760487	0.035074501	0.021000745	0.017255691	0.019288717	0.015597441	0.022195779	0.035089734	0.11633455
-473	0.0463138	0.048396644	0.105070616	0.025203051	0.025555012	0.02132125	0	0.131406883	0.024084703	0.019807488	0.014664041	0.021025002	0.052423698	0.01409295	0.014666993	0.018508946	0.016883477	0.016300496	0.018399691	0.016832571	0.062911789	0.02050876	0.017097938	0.019550533	0.016670177	0.022797129	0.035237377	0.110861633
-472	0.063327032	0.048501969	0.105325549	0.02571524	0.024367244	0.021147509	0	0.130194878	0.024337415	0.019831345	0.014892442	0.020907992	0.059245961	0.014005708	0.014823344	0.017475158	0.016765058	0.01427559	0.018357746	0.016835896	0.044137398	0.020855492	0.017092377	0.019411949	0.016558296	0.022653698	0.032793071	0.117316868
-471	0.027410208	0.047992198	0.10923877	0.025618159	0.034493267	0.021369306	0	0.135744586	0.024904673	0.019875499	0.014747621	0.021118938	0.048114901	0.014068525	0.014825969	0.01752478	0.016846593	0.016401741	0.018455059	0.01677754	0.031794388	0.021300622	0.017152624	0.019499019	0.015926501	0.022558077	0.03597559	0.114229582
-470	0.018903592	0.047601443	0.107161067	0.025738004	0.031018745	0.021132722	0	0.128791503	0.024327558	0.019852532	0.014764954	0.020961015	0.054219031	0.013978803	0.014812846	0.017098859	0.016986366	0.015693024	0.018432577	0.016817989	0.041947016	0.02087892	0.017293508	0.019528311	0.015985732	0.022433769	0.037074707	0.119421836
-469	0.027410208	0.048201793	0.110334982	0.025597403	0.02274516	0.021604043	0	0.12775492	0.024442264	0.019923872	0.014743962	0.020904883	0.048473968	0.014140048	0.01484734	0.01820708	0.016720408	0.017920421	0.018475864	0.016859385	0.033205142	0.021712952	0.017091636	0.019413161	0.015663253	0.022490079	0.033810164	0.115773225
-468	0.071833648	0.047873181	0.106358028	0.025418639	0.018272433	0.020700216	0	0.120913469	0.024468252	0.019868151	0.014868947	0.020982289	0.0502693	0.014137569	0.014603628	0.018066485	0.016376798	0.015490534	0.018443315	0.016889707	0.033943277	0.020977317	0.01726218	0.019326495	0.016176587	0.022577201	0.034778044	0.123210777
-467	0.076559546	0.047584591	0.107441493	0.025705867	0.026298866	0.02133234	0	0.122731477	0.024844631	0.01988868	0.014809632	0.021000127	0.052064632	0.014093313	0.014547387	0.01792589	0.017034899	0.017414195	0.018418483	0.016877535	0.033585129	0.021028858	0.017209348	0.019618411	0.015492142	0.02221809	0.036238066	0.110159978
-466	0.037807183	0.046700918	0.110883088	0.026020545	0.024206475	0.020806494	0	0.122795267	0.024222709	0.019837012	0.014873954	0.02093123	0.050628366	0.014196758	0.014801597	0.01792589	0.0166777	0.017211704	0.018418483	0.016875125	0.08064886	0.021511473	0.01725736	0.019476797	0.016044963	0.022599512	0.034564782	0.118158855
-465	0.033081285	0.047439244	0.108091572	0.025426674	0.022351637	0.021325871	0	0.1256977	0.024334727	0.019813387	0.014856622	0.021058223	0.053500898	0.014157158	0.0144589	0.017748078	0.017011603	0.016907968	0.018549353	0.016884399	0.035024273	0.020789894	0.017366545	0.019493766	0.016143681	0.022459268	0.035450638	0.116615212
-464	0.055765595	0.047959547	0.106867894	0.025652974	0.021257451	0.021666885	0	0.124182694	0.024373261	0.019925618	0.014966585	0.020935976	0.051346499	0.014086783	0.014758479	0.018132647	0.016574811	0.017717931	0.018463449	0.016844498	0.042805261	0.021750437	0.017171717	0.019400838	0.015913339	0.022545327	0.03438433	0.123912433
-463	0.073724008	0.047585645	0.105669709	0.025539154	0.028887961	0.021958919	0	0.126176123	0.02440373	0.019927134	0.014668278	0.020982126	0.045601436	0.014068283	0.014650121	0.017421401	0.016805825	0.013263137	0.018349021	0.016867682	0.025144624	0.021919118	0.017216207	0.019410333	0.016308211	0.022316899	0.035549067	0.122088128
-462	0.041587902	0.047085353	0.107811146	0.025267995	0.034210122	0.02073441	0	0.132379677	0.024534566	0.019904859	0.01493558	0.020917647	0.061400359	0.014128681	0.014587505	0.018417973	0.017339683	0.012554419	0.01828325	0.016881287	0.035585518	0.021352163	0.017395463	0.019389323	0.015965988	0.022422082	0.037829325	0.119842829
-461	0.047258979	0.048141758	0.108499465	0.02571524	0.031848983	0.021838779	0	0.129844034	0.024506786	0.019881266	0.014889746	0.020976725	0.05529623	0.014135211	0.01449302	0.01739659	0.016966953	0.015591779	0.018356068	0.016858897	0.037157876	0.021525529	0.017205084	0.019608513	0.016044963	0.022657947	0.035614686	0.123351109
-460	0.032136106	0.047122217	0.1070336	0.025512373	0.033857391	0.021021823	0	0.126399388	0.024041689	0.019863373	0.014748199	0.020673645	0.06535009	0.014058367	0.014783975	0.017843187	0.016132195	0.013668118	0.018400362	0.016887571	0.036221012	0.020686812	0.017121852	0.019212354	0.015446074	0.022881063	0.035844352	0.123772102
-459	0.051039698	0.047244393	0.106906134	0.025556562	0.026627602	0.021326795	0	0.123943482	0.024214644	0.019873226	0.014796922	0.020830913	0.056014363	0.014032551	0.014774602	0.017400725	0.016885419	0.013060646	0.018430899	0.016910663	0.03236	0.021066343	0.017268668	0.019377404	0.016959749	0.022974559	0.036172447	0.115632894
-458	0.048204159	0.047896352	0.108461225	0.026048665	0.052806492	0.021111466	0	0.122890951	0.024140264	0.019844756	0.014797885	0.021008637	0.043087971	0.014033579	0.014748356	0.018496541	0.017058194	0.015490534	0.018611433	0.01682287	0.027444198	0.020588414	0.017302776	0.019326293	0.015788296	0.022251027	0.035073329	0.121386472
-457	0.019848771	0.0479606	0.108282772	0.025624184	0.028868765	0.021020899	0	0.121918158	0.02423884	0.019851676	0.014585083	0.020790327	0.049910233	0.014030979	0.014855589	0.017425536	0.016607813	0.015693024	0.018284928	0.016835987	0.030283177	0.021905061	0.017180615	0.019396393	0.016025219	0.0225857	0.033088356	0.118579848
-456	0.038752363	0.046926313	0.109608423	0.025527772	0.024393638	0.020934028	0	0.122508213	0.024489759	0.019824557	0.014688884	0.020774944	0.056732496	0.014049299	0.014802722	0.017272536	0.016957247	0.014680571	0.018332914	0.016845688	0.029894455	0.02092109	0.017223807	0.019528109	0.01580804	0.022664322	0.03563109	0.11998316
-455	0.019848771	0.047912151	0.10691888	0.025731309	0.027592214	0.021316629	0	0.12059452	0.02472186	0.019892206	0.014803855	0.020916338	0.047037702	0.014145852	0.014701863	0.017198103	0.017176614	0.015895515	0.018314458	0.016849318	0.036557322	0.021253766	0.017290912	0.019456999	0.016564877	0.02254214	0.033711736	0.119281504
-454	0.058601134	0.047728886	0.108537705	0.025592717	0.023575398	0.021217745	0	0.123465059	0.024080223	0.01987082	0.014972555	0.020685918	0.056732496	0.014024148	0.014571008	0.018153323	0.016440861	0.014073099	0.018490629	0.016933054	0.044491178	0.021225653	0.01721528	0.019288515	0.016347698	0.022695133	0.035138948	0.123351109
-453	0.009451796	0.047596177	0.108524958	0.025381146	0.023796155	0.02173897	0	0.121662999	0.02493783	0.019874676	0.014871451	0.020745814	0.052423698	0.014023966	0.014692864	0.018016863	0.016578693	0.011744457	0.01852989	0.016821528	0.039348258	0.021014802	0.017278863	0.019353969	0.015248638	0.022997934	0.03535221	0.120825147
-452	0.048204159	0.047403433	0.108078825	0.025666365	0.025252671	0.020967298	0	0.12202979	0.024626869	0.019910461	0.014929417	0.02078149	0.050987433	0.014081765	0.014746481	0.017764619	0.016889301	0.01751544	0.018214124	0.016831289	0.032464824	0.021052286	0.017300552	0.019376595	0.015676416	0.022623949	0.034548378	0.117176537
-451	0.056710775	0.047707821	0.110666395	0.02625555	0.024916736	0.021450632	0	0.12140784	0.024802513	0.019898664	0.014882235	0.020807347	0.039138241	0.014105344	0.014875461	0.01765297	0.016999955	0.013870608	0.018473851	0.016845718	0.028518642	0.021623926	0.017409181	0.019560028	0.01652539	0.022557014	0.034564782	0.131209655
-450	0.02173913	0.047841583	0.107645439	0.025839773	0.022006104	0.021191868	0	0.125665806	0.023929671	0.019851544	0.014816565	0.020752197	0.0502693	0.01413376	0.014726234	0.017719132	0.016652463	0.019439101	0.018382913	0.016881989	0.042038737	0.021117884	0.017221397	0.019474372	0.016025219	0.022540015	0.037123921	0.132051642
-449	0.070888469	0.047439244	0.108282772	0.025760099	0.030241297	0.021255635	0	0.123465059	0.024089184	0.01992486	0.014766109	0.020849732	0.048473968	0.014052805	0.014762603	0.01753305	0.016885419	0.017920421	0.018404725	0.016841997	0.032602405	0.021553643	0.01738156	0.019508311	0.016551715	0.022341335	0.034285902	0.113808588
-448	0.029300567	0.047066395	0.107199307	0.02638209	0.025792565	0.021306464	0	0.126638599	0.024307843	0.019842614	0.014985651	0.020770362	0.048833034	0.014049117	0.01485184	0.017814241	0.017133905	0.016806723	0.018389624	0.016863503	0.033526166	0.02112257	0.017256989	0.019348313	0.016663595	0.022618637	0.033842974	0.130227337
-447	0.084120983	0.047218062	0.106192321	0.025695154	0.029211898	0.021177082	0	0.126032597	0.024582958	0.019804424	0.014739918	0.020745651	0.047396768	0.014090834	0.014531264	0.018628866	0.016638874	0.016502987	0.018426872	0.016813231	0.032687575	0.021712952	0.017162634	0.019401444	0.015656672	0.022333898	0.034269497	0.119842829
-446	0.037807183	0.046863118	0.109264263	0.025705867	0.028501636	0.020581	0	0.122747424	0.024039896	0.019918039	0.014628029	0.020806692	0.050628366	0.014129165	0.01459163	0.017491699	0.016623343	0.016098005	0.018501367	0.016742276	0.037496369	0.020953889	0.017343002	0.019322252	0.015636928	0.022365772	0.035089734	0.127561044
-445	0.081285444	0.047380262	0.109417223	0.026190605	0.029034332	0.021049548	0	0.129859982	0.024089184	0.019878564	0.014877421	0.020706702	0.048114901	0.014057763	0.014578507	0.017731538	0.016495218	0.018730384	0.018260432	0.016747645	0.043156858	0.021459931	0.017283497	0.019406292	0.016558296	0.022461393	0.036516946	0.120825147
-444	0.042533081	0.049556268	0.10935349	0.02578688	0.028136908	0.020653084	0	0.134580423	0.024259451	0.019904233	0.014817335	0.020771508	0.056373429	0.01404688	0.014772727	0.017772889	0.016730115	0.016300496	0.018371504	0.016780743	0.057218542	0.021169426	0.017189884	0.01940306	0.016861031	0.022283963	0.035073329	0.121246141
-443	0.039697543	0.047136962	0.108894611	0.02590003	0.025567009	0.021793495	0	0.126909706	0.024323077	0.019781918	0.014737029	0.020671844	0.047755835	0.014103409	0.014606627	0.017636429	0.016361268	0.017920421	0.018726867	0.016773543	0.036214461	0.021113199	0.017143726	0.019274172	0.015860689	0.022679197	0.035614686	0.117036205
-442	0.043478261	0.046748314	0.108422985	0.025612133	0.024463225	0.020972843	0	0.128584187	0.024086496	0.019903178	0.014717579	0.020931885	0.053859964	0.013999238	0.014655745	0.017338698	0.016912597	0.016705477	0.018322511	0.01679627	0.031466813	0.02132405	0.017252169	0.019434979	0.015321031	0.022479455	0.035073329	0.130928992
-441	0.055765595	0.047332866	0.108728904	0.025849815	0.027352261	0.021194641	0	0.126622652	0.024212852	0.019864362	0.014916707	0.020784109	0.053141831	0.014078561	0.014720235	0.018459325	0.016811649	0.013364382	0.018535931	0.016770127	0.068111489	0.020728982	0.017250316	0.01940407	0.016038382	0.021925915	0.034056235	0.121807466
-440	0.06899811	0.046718823	0.112552899	0.025494965	0.02935587	0.02073441	0	0.124469748	0.024450329	0.01980126	0.014901686	0.020692137	0.051346499	0.0140626	0.014277428	0.017450347	0.016875712	0.012959401	0.018416805	0.01680472	0.048267021	0.020991374	0.017147619	0.019181244	0.015709322	0.022231902	0.034171069	0.125736739
-439	0.026465028	0.046179562	0.11155866	0.025638245	0.040007391	0.021463571	0	0.125617963	0.023702947	0.019778755	0.01466173	0.020712593	0.04524237	0.014072031	0.01459163	0.017665375	0.016530161	0.01427559	0.018653714	0.016781658	0.030813848	0.021684839	0.017128154	0.019449928	0.015768552	0.02235621	0.035335805	0.120544485
-438	0.010396975	0.046998987	0.107441493	0.02554518	0.027577817	0.020886896	0	0.130226773	0.023990608	0.019813518	0.014753399	0.020674463	0.061400359	0.014073784	0.01458788	0.017636429	0.016501042	0.016098005	0.018313116	0.016760457	0.031431872	0.021263137	0.01710109	0.019583058	0.016281886	0.022402958	0.03504052	0.121246141
-437	0.049149338	0.046701971	0.110487942	0.025891996	0.031225105	0.021369306	0	0.125793385	0.024449433	0.019773417	0.014744925	0.020710466	0.048473968	0.014034909	0.014514767	0.017450347	0.016631109	0.017616685	0.018504723	0.016752831	0.027880964	0.020902348	0.017181727	0.019414373	0.015090689	0.022240402	0.035483448	0.125456076
-436	0.02173913	0.046649309	0.10939173	0.026039292	0.021118278	0.020889668	0	0.125554173	0.023775534	0.019815364	0.014697165	0.020737959	0.0502693	0.01408104	0.014661369	0.017272536	0.01654375	0.015693024	0.018375195	0.016772659	0.031661174	0.021094456	0.017107949	0.019322657	0.015636928	0.022518766	0.034646806	0.127420713
-435	0.017958412	0.046530292	0.109493703	0.025660339	0.035097949	0.021297222	0	0.129238031	0.024157291	0.019944697	0.014750125	0.020583473	0.052423698	0.014118282	0.014707112	0.018165729	0.016817473	0.019439101	0.018540293	0.016727389	0.032036793	0.022298649	0.01712111	0.019368515	0.015551373	0.022635636	0.035516257	0.123351109
-434	0.034971645	0.046695652	0.109812369	0.025634897	0.026519623	0.020826826	0	0.125905017	0.023837368	0.01975816	0.014904574	0.020586255	0.051705566	0.014135513	0.014707112	0.01740486	0.016466098	0.016806723	0.018328216	0.016718909	0.032045528	0.020705554	0.0172201	0.019365484	0.016038382	0.022515578	0.036484137	0.115071569
-433	0.026465028	0.046905248	0.109786876	0.025912082	0.025739776	0.021204806	0	0.131885306	0.024538151	0.019781193	0.014955608	0.020615876	0.053500898	0.014134606	0.014662494	0.017177427	0.01639427	0.017616685	0.018444993	0.016772659	0.030029853	0.021263137	0.017085889	0.019548513	0.015821202	0.022190467	0.036927065	0.126578726
-432	0.02268431	0.046654575	0.112438179	0.025613472	0.020151266	0.020736258	0	0.126925653	0.024309635	0.019899718	0.014782864	0.020453207	0.057809695	0.014208004	0.014367414	0.017561996	0.01654375	0.016199251	0.018440966	0.016714974	0.037238677	0.021352163	0.01718043	0.019395181	0.015676416	0.022342398	0.036402113	0.124193096
-431	0.096408318	0.046507121	0.114452149	0.025937524	0.031573037	0.021334188	0	0.126829968	0.02369757	0.019793385	0.014917862	0.020582	0.053141831	0.014065199	0.014584131	0.016664668	0.016710702	0.012453174	0.018391973	0.01670143	0.03625377	0.021000745	0.017099051	0.019225284	0.015939664	0.022052347	0.036139637	0.121807466
-430	0.060491493	0.046842053	0.108575945	0.025952253	0.030044535	0.020757514	0	0.128839346	0.024092769	0.01978607	0.014720082	0.020483155	0.050987433	0.013980315	0.01442703	0.017371779	0.016565104	0.01275691	0.018378886	0.016701521	0.043836029	0.020799265	0.01701452	0.01923296	0.015900176	0.02229565	0.035155353	0.121386472
-429	0.02268431	0.046437607	0.11132922	0.025180287	0.02489514	0.020595786	0	0.126750231	0.023871422	0.019775262	0.014744155	0.020549925	0.041651706	0.014103349	0.014682741	0.017082318	0.01652822	0.012655665	0.018357746	0.016663695	0.047441533	0.021530215	0.017070689	0.019424474	0.015689578	0.021824982	0.033039142	0.124193096
-428	0.04442344	0.046145858	0.110296742	0.025382485	0.020151266	0.020517233	0	0.125952859	0.024590127	0.019759446	0.014658649	0.020551234	0.058886894	0.014027171	0.01456051	0.017777024	0.016444744	0.016401741	0.018398349	0.016759389	0.031471181	0.021413076	0.017048444	0.019251142	0.015347356	0.022254214	0.033646117	0.129525681
-427	0.030245747	0.046167976	0.110169275	0.025449438	0.0189563	0.020842536	0	0.129174242	0.024046169	0.01971305	0.014605112	0.020483319	0.054219031	0.014054317	0.014563509	0.017698456	0.016669935	0.015389288	0.018151038	0.016704907	0.032261728	0.021099142	0.017268853	0.019463059	0.015446074	0.022378521	0.034138259	0.125736739
-426	0.035916824	0.045340125	0.108805384	0.025748047	0.024585601	0.020593938	0	0.125602016	0.024163564	0.019686887	0.014650368	0.020418677	0.054937163	0.014102926	0.014642997	0.018103701	0.016697113	0.014984307	0.018247009	0.016665281	0.036028835	0.021689524	0.017082182	0.019378818	0.015511886	0.022015161	0.035516257	0.125175414
-425	0.024574669	0.046067918	0.11144394	0.025639584	0.025965332	0.020885972	0	0.125936912	0.024459291	0.019766958	0.014548301	0.020476282	0.046319569	0.014092708	0.014293926	0.017479293	0.016788354	0.017312949	0.018536266	0.016615436	0.04233137	0.020864863	0.017029906	0.019379626	0.015176245	0.022504954	0.03348207	0.125736739
-424	0.016068053	0.045910984	0.10920053	0.02547421	0.025144692	0.020998719	0	0.124677064	0.02441986	0.019753547	0.014692351	0.020541579	0.051705566	0.014053954	0.014447277	0.017280806	0.016869888	0.012959401	0.018383584	0.016676477	0.041973222	0.021712952	0.017025457	0.019285485	0.016018638	0.022140531	0.033121165	0.126438395
-423	0.02268431	0.04567611	0.108958344	0.025262639	0.044729669	0.021060638	0	0.12458138	0.024543528	0.019756842	0.014607423	0.02055287	0.054578097	0.013958489	0.014394785	0.018889381	0.016823297	0.015490534	0.018282915	0.016679985	0.038245423	0.022087798	0.017038619	0.019157405	0.015038039	0.022173467	0.033924998	0.117457199
-422	0.036862004	0.046278567	0.109289757	0.025482244	0.023589795	0.020504295	0	0.126750231	0.024226294	0.019673805	0.014698128	0.020541579	0.057450628	0.013975962	0.014425905	0.017140211	0.016708761	0.019337856	0.018557407	0.016644141	0.033635357	0.022153396	0.017025087	0.019396797	0.016012057	0.022134156	0.033350832	0.123210777
-421	0.016068053	0.045677163	0.11403151	0.025383824	0.018961099	0.021009809	0	0.128041974	0.023984335	0.019719542	0.01475128	0.020413604	0.054578097	0.014006494	0.01446265	0.018273243	0.016436979	0.015085552	0.018491636	0.016650974	0.033438812	0.021375591	0.016990792	0.019444878	0.016005476	0.022073596	0.033465665	0.124614089
-420	0.04442344	0.046122686	0.111431194	0.025783532	0.025658192	0.020645691	0	0.128855293	0.024183279	0.019754668	0.014807129	0.020546652	0.049192101	0.013978682	0.014344918	0.016933453	0.016268086	0.014984307	0.018325196	0.016631024	0.038293468	0.021516158	0.0169945	0.01926892	0.015840946	0.022254214	0.033531284	0.134437272
-419	0.030245747	0.045926783	0.109264263	0.025663017	0.026788371	0.021000567	0	0.126766179	0.023784496	0.019677364	0.014680988	0.02055107	0.052064632	0.014052563	0.014478772	0.017987917	0.016656345	0.013263137	0.018339625	0.016614795	0.035766776	0.021502101	0.017055859	0.019336798	0.015926501	0.022026848	0.035171758	0.112685939
-418	0.02268431	0.045522336	0.111189007	0.025456133	0.020290439	0.020822205	0	0.128520397	0.024093665	0.01971338	0.014610889	0.020593619	0.052423698	0.014089262	0.014597629	0.017003751	0.016469981	0.014781816	0.018246674	0.016605217	0.035862864	0.021520844	0.016934995	0.019300435	0.015255219	0.022322211	0.035237377	0.130507999
-417	0.018903592	0.045804606	0.109302503	0.026032597	0.020057685	0.021179854	0	0.1269416	0.023908163	0.019752559	0.014686381	0.020457135	0.049910233	0.013946941	0.014301049	0.017681916	0.016800002	0.013668118	0.018261774	0.016658448	0.028723922	0.021445875	0.017059751	0.019295586	0.015814621	0.022021536	0.034285902	0.11998316
-416	0.017013233	0.046556624	0.113126498	0.02558736	0.029499842	0.021140115	0	0.125299014	0.023971789	0.019697497	0.014620133	0.020331615	0.044524237	0.014000629	0.014311548	0.017231184	0.016464157	0.014073099	0.018322511	0.016624435	0.037989915	0.02266881	0.01696484	0.01903175	0.015801458	0.022159655	0.034925687	0.128122369
-415	0.027410208	0.045846736	0.111660633	0.025385163	0.026313264	0.020819432	0	0.126845916	0.023708324	0.019654002	0.01458855	0.020435533	0.058527828	0.014014111	0.014414657	0.018364216	0.016625285	0.015085552	0.018429221	0.01658972	0.045043688	0.021919118	0.016878641	0.019143466	0.01570274	0.021947164	0.035401424	0.120123491
-414	0.019848771	0.045627661	0.110156529	0.025659	0.018219644	0.020593014	0	0.125043855	0.024013908	0.019729822	0.014546567	0.020495756	0.052782765	0.014005345	0.014420656	0.017020291	0.0165884	0.014781816	0.01824164	0.016621415	0.049406981	0.021506787	0.016940742	0.019064477	0.015650091	0.022338148	0.035024115	0.12349144
-413	0.064272212	0.046395477	0.107976852	0.025817678	0.020223252	0.020828674	0	0.124932223	0.023561357	0.019679374	0.014562359	0.020483483	0.054578097	0.014025901	0.014591255	0.016991345	0.016790295	0.015186798	0.018174863	0.01660421	0.036751683	0.021235024	0.016950937	0.019349727	0.015794877	0.022276526	0.03500771	0.124333427
-412	0.026465028	0.045844629	0.112170499	0.025462159	0.021540595	0.020814812	0	0.124549485	0.024188656	0.019743629	0.014626296	0.020443552	0.051346499	0.013964172	0.014378662	0.017218779	0.016367092	0.016806723	0.018462442	0.016616839	0.026101142	0.021712952	0.01687308	0.019254576	0.015130176	0.022102283	0.033416451	0.123772102
-411	0.107750473	0.045293782	0.112629378	0.025300133	0.022735562	0.02135452	0	0.127180812	0.024348169	0.019700924	0.014549649	0.020415077	0.039497307	0.013954257	0.01465312	0.017719132	0.016968895	0.016300496	0.018282915	0.016602044	0.028804724	0.021028858	0.016957611	0.019311141	0.015998894	0.022164968	0.034138259	0.123070446
-410	0.033081285	0.045695068	0.110921328	0.025432699	0.034814804	0.020288042	0	0.126957548	0.024149226	0.019699145	0.014465491	0.020412458	0.0502693	0.013983338	0.014073459	0.0172684	0.016326325	0.013668118	0.018259761	0.016587402	0.028959776	0.021506787	0.016856767	0.019288313	0.014590518	0.021803732	0.035581876	0.126859388
-409	0.035916824	0.045457035	0.112323459	0.025347	0.024115293	0.020946966	0	0.12955698	0.023968205	0.019631233	0.014593364	0.020417204	0.045960503	0.013989988	0.014381287	0.016941723	0.016475805	0.016199251	0.018518481	0.016528405	0.031536696	0.021970659	0.016886056	0.018981043	0.015584279	0.022587825	0.033416451	0.133875947
-408	0.02268431	0.045833044	0.111303727	0.025513043	0.021471009	0.020526474	0	0.126048544	0.02356763	0.019668303	0.014607423	0.020442243	0.049551167	0.013955587	0.014301799	0.017859727	0.016297205	0.015085552	0.018288955	0.016558849	0.03884816	0.021605184	0.017021194	0.019111143	0.01580804	0.022010911	0.035138948	0.123070446
-407	0.014177694	0.045850949	0.111877326	0.025693146	0.023450622	0.02121682	0	0.130880617	0.02373252	0.019649685	0.014455477	0.020534705	0.053500898	0.01393757	0.014402284	0.017508239	0.015998245	0.016705477	0.018395665	0.016604607	0.02888771	0.02185352	0.016901072	0.019122456	0.015827783	0.022196841	0.034974901	0.122930115
-406	0.034026465	0.045609756	0.110500688	0.025393197	0.02382255	0.021149357	0	0.130099193	0.023725351	0.019697464	0.014477238	0.020472191	0.048833034	0.013842166	0.014243308	0.017863862	0.016388446	0.016502987	0.018207077	0.016552687	0.030545237	0.022097169	0.016845645	0.018974781	0.016492484	0.022574013	0.034860068	0.126578726
-405	0.036862004	0.044702911	0.109646663	0.025569283	0.020043288	0.021050472	0	0.125043855	0.024119653	0.019627773	0.014554463	0.020435042	0.047037702	0.013882673	0.014214063	0.017036832	0.016456392	0.01599676	0.018421503	0.016552413	0.033165834	0.02124908	0.016943708	0.018975791	0.016321373	0.022117157	0.033252403	0.118579848
-404	0.04442344	0.045346444	0.10923877	0.025552545	0.021998906	0.021012581	0	0.129397506	0.024274685	0.019675058	0.014553115	0.020363363	0.047037702	0.013903834	0.014362165	0.016780452	0.016145784	0.015895515	0.018229895	0.016559764	0.033528349	0.022153396	0.016937961	0.018932357	0.015571116	0.02193229	0.034449949	0.126157732
-403	0.026465028	0.045873067	0.112795085	0.025166227	0.025389444	0.020869337	0	0.128919083	0.024479006	0.019603191	0.014574106	0.020324414	0.056014363	0.013936663	0.014193816	0.017078183	0.016188492	0.016502987	0.018251707	0.016557202	0.03393891	0.021188168	0.016850465	0.019108113	0.01636086	0.021847293	0.035565471	0.123070446
-402	0.020793951	0.045333805	0.110334982	0.025216442	0.024532811	0.020543109	0	0.129987561	0.024169837	0.019513927	0.01452288	0.02030314	0.058886894	0.013915986	0.014315297	0.017446212	0.016497159	0.01275691	0.018336605	0.016524043	0.029700095	0.022101855	0.016945376	0.019152557	0.015689578	0.021831356	0.034302307	0.129245018
-401	0.037807183	0.046173242	0.11144394	0.024959343	0.018416405	0.021197413	0	0.125857175	0.023679647	0.019674201	0.014498807	0.020207568	0.055655296	0.013871912	0.014556385	0.016966534	0.016252555	0.014073099	0.018583581	0.016552291	0.037334766	0.02165204	0.016929805	0.019213769	0.01619633	0.021831356	0.033695331	0.127982038
-400	0.015122873	0.04506944	0.111431194	0.025466845	0.022658777	0.020700216	0	0.127802762	0.0237603	0.019623621	0.01445721	0.02025879	0.049910233	0.013823786	0.014236559	0.017289076	0.016592283	0.016098005	0.0184913	0.016553541	0.035766776	0.021769179	0.016964284	0.019065285	0.015979151	0.022227653	0.033957807	0.122789784
-399	0.019848771	0.044462771	0.109978076	0.02497809	0.031729006	0.021050472	0	0.128759608	0.02411338	0.019630145	0.014483208	0.020377764	0.054937163	0.013903229	0.014272179	0.016557154	0.016741763	0.014174344	0.018344659	0.016532798	0.030372714	0.021876947	0.016861031	0.019032154	0.01564351	0.022176655	0.033941402	0.126719057
-398	0.036862004	0.04539384	0.118033957	0.025458811	0.036086556	0.02062998	0	0.129987561	0.02390189	0.019617986	0.014507859	0.020089576	0.050628366	0.013951294	0.014183318	0.01697894	0.015963302	0.015288043	0.018544991	0.016466084	0.036312733	0.021295936	0.016717552	0.01903478	0.01509727	0.021879167	0.034367925	0.132332304
-397	0.108695652	0.0451537	0.113496151	0.025454794	0.026210084	0.021042155	0	0.128950978	0.024081119	0.019588396	0.014371704	0.020110523	0.050628366	0.013899844	0.014319047	0.016631587	0.016561222	0.014781816	0.018230567	0.016502079	0.057947942	0.021680153	0.016729786	0.019016599	0.015906758	0.022164968	0.035024115	0.1282627
-396	0.037807183	0.045223214	0.11148218	0.024910467	0.018872316	0.020895213	0	0.135011004	0.024303362	0.019588726	0.014500155	0.020283338	0.048114901	0.013870582	0.014304049	0.017074048	0.016506865	0.012655665	0.018393316	0.016502629	0.03294745	0.020916405	0.016901999	0.019137608	0.015294706	0.021968413	0.03344926	0.134437272
-395	0.110586011	0.044890389	0.112629378	0.025503	0.02633006	0.02122329	0	0.136733327	0.024474525	0.019580125	0.014402132	0.020236207	0.048114901	0.013929952	0.014333294	0.017413131	0.016829121	0.013060646	0.01827721	0.016514617	0.036389167	0.021328735	0.016873451	0.01914185	0.015459236	0.02197585	0.033219594	0.12587707
-394	0.049149338	0.044651302	0.114592362	0.025096596	0.027177095	0.021051396	0	0.137243645	0.023680543	0.019561113	0.014502466	0.020183184	0.0502693	0.013885152	0.01426318	0.017024426	0.01630497	0.015186798	0.018338618	0.016507448	0.035799533	0.021839463	0.016674916	0.019190334	0.015525048	0.02187173	0.033629712	0.126017401
-393	0.027410208	0.044211045	0.112909805	0.025422656	0.026188488	0.020888744	0	0.133304628	0.023946697	0.019604971	0.014353794	0.020316232	0.045960503	0.013908792	0.014228311	0.016916912	0.016524337	0.012351929	0.018237278	0.016475449	0.036948228	0.021047601	0.016831186	0.019057204	0.015031458	0.022107595	0.035647495	0.132191973
-392	0.02268431	0.044964116	0.112552899	0.025359721	0.02105589	0.021068031	0	0.132220202	0.023935944	0.019516101	0.014549263	0.020237189	0.040933573	0.013889808	0.014243683	0.017231184	0.016089486	0.01447808	0.018343652	0.016417825	0.028868055	0.022696923	0.016807087	0.019083871	0.015380262	0.022089533	0.036074018	0.125596408
-391	0.047258979	0.044677633	0.11182634	0.025277369	0.02756342	0.020999643	0	0.129859982	0.02413668	0.019548921	0.01447512	0.02023948	0.046319569	0.013823182	0.014203564	0.016846615	0.01648357	0.013465627	0.018350699	0.016466999	0.037592458	0.021483359	0.016737016	0.019129325	0.015696159	0.022129907	0.034909282	0.126719057
-390	0.036862004	0.045081026	0.112858818	0.025240545	0.028415253	0.021203882	0	0.130896565	0.024184175	0.01958408	0.014488023	0.020129016	0.064631957	0.013822758	0.014447277	0.017471023	0.015763348	0.01275691	0.018609755	0.016434938	0.041283131	0.021951917	0.016960206	0.019003467	0.015051202	0.021577429	0.033498474	0.136682571
-389	0.038752363	0.045007299	0.112986285	0.024927875	0.031870579	0.021673354	0	0.129572928	0.024328454	0.019544209	0.014411183	0.020203804	0.049551167	0.013917256	0.014333294	0.017276671	0.016475805	0.013161891	0.018316807	0.016469897	0.054217959	0.021553643	0.016825625	0.019148517	0.015610604	0.021937602	0.033153975	0.127420713
-388	0.034026465	0.044911454	0.113113751	0.025282725	0.028991141	0.020451618	0	0.129796192	0.024240632	0.019533994	0.014351676	0.020170746	0.04524237	0.013947002	0.014209564	0.016643992	0.016780589	0.01123823	0.018235936	0.016438019	0.036103086	0.021042915	0.01684824	0.019069527	0.015215732	0.021758047	0.034220283	0.134016278
-387	0.031190926	0.044852472	0.116453373	0.025065128	0.047143598	0.020897062	0	0.128233343	0.02339109	0.019553501	0.014394044	0.02015029	0.046678636	0.01385716	0.01426393	0.017810105	0.016592283	0.015591779	0.018570829	0.016454461	0.030283177	0.021666097	0.017015818	0.019226496	0.01476821	0.021754859	0.033088356	0.133314623
-386	0.040642722	0.044580734	0.112374446	0.024804012	0.022826744	0.020845309	0	0.130481932	0.023712805	0.019531358	0.014309116	0.020235225	0.049192101	0.013888719	0.014274803	0.016879696	0.016188492	0.014376835	0.018239627	0.016485729	0.032969289	0.021319364	0.016697161	0.019122456	0.01575539	0.021942914	0.033826569	0.138366545
-385	0.049149338	0.044437493	0.112501912	0.025253266	0.029166307	0.02104123	0	0.132443466	0.023580176	0.019560223	0.014421775	0.020366963	0.056014363	0.013886603	0.014326546	0.017065778	0.016215671	0.016098005	0.018102045	0.016447109	0.046011124	0.021361534	0.016889393	0.01912286	0.015801458	0.021921665	0.033875783	0.135980915
-384	0.042533081	0.044416428	0.111380207	0.025045712	0.020177661	0.021013506	0	0.139683603	0.024028246	0.019472935	0.014311812	0.020029516	0.058168761	0.013927897	0.014314547	0.017160886	0.016031247	0.015186798	0.018414792	0.016358309	0.032093573	0.021384962	0.016646183	0.018993771	0.015321031	0.021743172	0.033859379	0.138647207
-383	0.108695652	0.044575468	0.115051242	0.025053077	0.021151871	0.021070803	0	0.137163908	0.02396014	0.01959983	0.014171806	0.020192512	0.049192101	0.013833157	0.014198315	0.016883831	0.016336031	0.015389288	0.018134595	0.016383629	0.029505734	0.022008144	0.01677372	0.019142254	0.015617185	0.021777171	0.032317333	0.136401909
-382	0.039697543	0.045260078	0.112361699	0.025361729	0.020048087	0.020228895	0	0.135760533	0.02423884	0.019544835	0.014328181	0.020123779	0.058886894	0.013801356	0.014337794	0.016474451	0.016172962	0.014174344	0.018095334	0.016440185	0.033288128	0.021811349	0.016772237	0.01909276	0.015564535	0.021606115	0.033777355	0.137945552
-381	0.033081285	0.044520699	0.11144394	0.024999515	0.020614376	0.020777845	0	0.131295251	0.023930567	0.019453132	0.014421775	0.02020724	0.062118492	0.013781283	0.014216687	0.017185697	0.016237025	0.012048193	0.018265465	0.016377314	0.041543007	0.021277194	0.0167613	0.019032962	0.015294706	0.021736798	0.036451327	0.135138928
-380	0.033081285	0.044794543	0.113037271	0.025333609	0.026889151	0.020466404	0	0.129078557	0.024127718	0.019489477	0.014414842	0.020193657	0.049910233	0.013814899	0.014085083	0.016830074	0.015743935	0.014376835	0.018215802	0.016428593	0.040682578	0.020925776	0.016740538	0.019186092	0.015604022	0.02169005	0.032924309	0.126999719
-379	0.055765595	0.044683953	0.11353439	0.02520439	0.023988118	0.02059209	0	0.135122636	0.023870525	0.01947343	0.014375363	0.020433078	0.052782765	0.013832069	0.014348292	0.018012728	0.01599048	0.013668118	0.018311438	0.016395617	0.04130497	0.021553643	0.01667473	0.019034982	0.015189407	0.021559367	0.035614686	0.133174291
-378	0.037807183	0.045172659	0.113929537	0.025209746	0.02172296	0.020678036	0	0.131949096	0.023959243	0.019485819	0.014282732	0.020254208	0.046319569	0.013774452	0.014350167	0.016900372	0.015470212	0.014174344	0.018172849	0.016364075	0.034382227	0.021862891	0.016656749	0.018820843	0.014847185	0.021501995	0.033432855	0.137103564
-377	0.032136106	0.044532285	0.112782338	0.025180287	0.022140478	0.021159523	0	0.131933148	0.023648282	0.019497616	0.014461447	0.020123942	0.062836625	0.013785395	0.014293926	0.01805408	0.016151608	0.014376835	0.018533582	0.016392597	0.030770171	0.021052286	0.016889578	0.019077002	0.015775134	0.021554055	0.034613997	0.128122369
-376	0.073724008	0.044165756	0.112999031	0.025233849	0.023364239	0.020539413	0	0.131327146	0.023773742	0.019429143	0.014183168	0.020163873	0.053141831	0.013842226	0.014224936	0.017566131	0.016223436	0.013465627	0.018352377	0.016399156	0.035996078	0.021239709	0.016743319	0.018959831	0.015268381	0.021563617	0.033219594	0.139910188
-375	0.025519849	0.044959903	0.114324683	0.025126725	0.031664219	0.021136419	0	0.13155041	0.023838264	0.019535971	0.014231891	0.020097267	0.055655296	0.013846579	0.014342668	0.016466181	0.01655928	0.014174344	0.018109428	0.016395983	0.035878151	0.021291251	0.016783359	0.01901478	0.015202569	0.021922728	0.033744545	0.137945552
-374	0.034026465	0.044570202	0.114299189	0.025065128	0.024599998	0.02036105	0	0.133145154	0.024021973	0.019486709	0.01433858	0.020161746	0.053500898	0.013826084	0.014428905	0.016681209	0.015846824	0.017312949	0.018270834	0.016404829	0.038422314	0.022640696	0.016951308	0.019047911	0.01591992	0.021848356	0.034761639	0.127982038
-373	0.015122873	0.044810342	0.115765054	0.024996836	0.020823135	0.021555986	0	0.131390935	0.023421558	0.019442917	0.014291206	0.020099067	0.054219031	0.013857583	0.01417057	0.017272536	0.015947771	0.013870608	0.01839298	0.016312155	0.035264495	0.02185352	0.016693082	0.019029326	0.015505304	0.021890854	0.035680304	0.131490317
-372	0.018903592	0.044499635	0.113075511	0.024858914	0.020398418	0.02072332	0	0.135776481	0.023138378	0.019486346	0.014303338	0.020079429	0.045960503	0.013756012	0.014376788	0.017367644	0.016221494	0.012959401	0.018225533	0.016371884	0.028236928	0.021684839	0.016760929	0.019136194	0.015103851	0.021724048	0.03348207	0.133875947
-371	0.029300567	0.044121519	0.114974762	0.02555991	0.019357022	0.021108694	0	0.13845565	0.023115078	0.01943804	0.014217062	0.020203804	0.058168761	0.01390595	0.014142074	0.017255995	0.016326325	0.015389288	0.018421167	0.016411663	0.043052034	0.022129968	0.01665712	0.018976195	0.015163082	0.021507307	0.035073329	0.134998597
-370	0.043478261	0.044276346	0.111966553	0.025371103	0.019527388	0.020336098	0	0.133145154	0.024059611	0.019395632	0.014269059	0.020251917	0.036983842	0.014013567	0.01423356	0.017156751	0.016207905	0.011946947	0.018378886	0.016363251	0.030674083	0.021244395	0.016749621	0.01898973	0.015090689	0.021231068	0.034515568	0.137384227
-369	0.06710775	0.043731818	0.114171723	0.025054416	0.019860923	0.021213124	0	0.136127324	0.023393778	0.019362977	0.014066849	0.020120178	0.056014363	0.013861694	0.014214813	0.017028562	0.016815532	0.016300496	0.018322847	0.016350866	0.031796572	0.022345505	0.016788921	0.018960033	0.015406586	0.021667738	0.033892188	0.134998597
-368	0.042533081	0.044263707	0.1157778	0.024984115	0.02069836	0.02014757	0	0.132953784	0.023875006	0.019464796	0.014275221	0.020276628	0.048833034	0.013714295	0.014120702	0.017007886	0.016667993	0.012655665	0.018527541	0.016374874	0.032908142	0.022322077	0.016642661	0.018954377	0.01537368	0.021493495	0.032694642	0.137945552
-367	0.040642722	0.043862421	0.112718605	0.025108648	0.020523194	0.021228834	0	0.133288681	0.023729831	0.019469838	0.014203967	0.020030334	0.048114901	0.013843798	0.014281552	0.017595078	0.016037071	0.013870608	0.018297344	0.016324388	0.029964338	0.022776578	0.016798375	0.01896569	0.015248638	0.021537056	0.035417829	0.130227337
-366	0.083175803	0.044014088	0.112132259	0.02503433	0.015836909	0.020189157	0	0.135553217	0.023735208	0.019410098	0.014267326	0.020102013	0.058886894	0.013700208	0.014227186	0.01766951	0.016277792	0.020350309	0.018386269	0.016341105	0.031327048	0.022336134	0.016787252	0.019014376	0.016492484	0.021366	0.035270186	0.128543362
-365	0.038752363	0.044148904	0.11585428	0.024777901	0.015606554	0.021256559	0	0.131087934	0.023629463	0.019453923	0.014340121	0.020129343	0.046678636	0.013770099	0.01417057	0.017276671	0.016204023	0.012048193	0.018474858	0.016343575	0.033606967	0.022125283	0.016798189	0.018872155	0.01570274	0.021635864	0.033842974	0.134577603
-364	0.034026465	0.04323258	0.113853057	0.025231841	0.018334821	0.020401713	0	0.130226773	0.023679647	0.019370391	0.014223032	0.020060282	0.058527828	0.013801477	0.014289426	0.017561996	0.016285557	0.01751544	0.018164125	0.016347968	0.034722905	0.022907774	0.01661263	0.018877408	0.01476821	0.021529619	0.033859379	0.13654224
-363	0.017958412	0.043095658	0.117689798	0.025016922	0.022022901	0.020478418	0	0.133432207	0.023598995	0.019353652	0.014191256	0.020014951	0.047396768	0.013693436	0.014170195	0.017607483	0.016440861	0.015288043	0.01847016	0.016285707	0.033157098	0.022964001	0.01664989	0.018800641	0.014465475	0.021167321	0.035680304	0.129525681
-362	0.070888469	0.044024621	0.11406975	0.025079858	0.019959304	0.020764907	0	0.134692055	0.023881279	0.01939784	0.014169495	0.019881576	0.045960503	0.013789325	0.014196066	0.017698456	0.016097251	0.015591779	0.018356739	0.016244526	0.028400715	0.022251793	0.016576853	0.018911549	0.015301287	0.021692174	0.034335116	0.139489194
-361	0.017013233	0.043426377	0.115459134	0.025041695	0.016379203	0.021018126	0	0.139571971	0.023196627	0.019391513	0.014215329	0.020048336	0.051346499	0.013828018	0.014127826	0.017954836	0.015844882	0.016907968	0.01831882	0.016280888	0.031984381	0.022818748	0.016760558	0.018784682	0.01493274	0.021860043	0.035532662	0.12475442
-360	0.06805293	0.044001449	0.118225157	0.024888373	0.029063127	0.020011718	0	0.137163908	0.023436793	0.019378464	0.014109217	0.019844264	0.043087971	0.013758188	0.014375288	0.017111265	0.015996304	0.01751544	0.018129226	0.016330214	0.040339717	0.02246733	0.016653783	0.018521654	0.015485561	0.021878104	0.032727452	0.134577603
-359	0.061436673	0.044735562	0.113929537	0.025041025	0.020139269	0.020849006	0	0.13279431	0.023551499	0.019363636	0.014125009	0.019733799	0.049192101	0.013756314	0.01403859	0.01726013	0.017031016	0.016907968	0.018474187	0.016307213	0.032320691	0.022636011	0.016577965	0.018747106	0.014794535	0.021667738	0.033859379	0.131490317
-358	0.018903592	0.044103614	0.116376893	0.024872974	0.025926939	0.020438679	0	0.141613243	0.023474431	0.019369007	0.014190101	0.019742637	0.04524237	0.013752747	0.014346417	0.017632294	0.01579635	0.013566873	0.01832788	0.016267008	0.040001223	0.022678181	0.016764637	0.018819833	0.015353937	0.021815419	0.034138259	0.129666012
-357	0.050094518	0.043850835	0.114464896	0.024938588	0.021910123	0.020800025	0	0.14169298	0.023311333	0.019414579	0.014219373	0.019648047	0.050628366	0.013775238	0.01420244	0.017140211	0.016190434	0.015693024	0.018220164	0.016298703	0.044170155	0.022354876	0.016848426	0.018871953	0.014643167	0.021782483	0.03438433	0.130788661
-356	0.019848771	0.044809289	0.11798297	0.025049729	0.022889132	0.020381382	0	0.136510063	0.023749546	0.019390623	0.014370164	0.01974771	0.05529623	0.013742711	0.014101205	0.01805408	0.01657287	0.014883062	0.018195668	0.016272895	0.051568973	0.02271098	0.016716996	0.018842055	0.015176245	0.021828169	0.033957807	0.146225091
-355	0.071833648	0.043867687	0.113151991	0.025047051	0.019215449	0.021079121	0	0.133591682	0.023753131	0.019266628	0.013971137	0.01977193	0.053500898	0.013575058	0.014059587	0.016466181	0.016153549	0.017009213	0.01831278	0.016265635	0.05698924	0.023540326	0.016506967	0.018851954	0.01537368	0.021632677	0.035598281	0.129806343
-354	0.053875236	0.04411836	0.114974762	0.024845523	0.024657587	0.020351808	0	0.135393742	0.023699362	0.019299612	0.014128668	0.019705652	0.059605027	0.013624211	0.013992097	0.016685344	0.01642339	0.017717931	0.018419825	0.016273719	0.041829089	0.023109254	0.016538666	0.018900842	0.015103851	0.021877042	0.0353194	0.145944429
-353	0.031190926	0.043163066	0.112846071	0.02536106	0.019932909	0.020707609	0	0.136223009	0.023619606	0.01934179	0.014120194	0.019661139	0.053859964	0.013573425	0.01426618	0.017119535	0.016085604	0.015288043	0.018322511	0.016279942	0.040796137	0.022617268	0.016455619	0.018681652	0.014314107	0.021316065	0.033974212	0.143979792
-352	0.0463138	0.043567512	0.117906491	0.02493457	0.023417029	0.020377685	0	0.136334641	0.023512965	0.019362483	0.014151007	0.019681922	0.049551167	0.013693134	0.01426168	0.016602641	0.015377029	0.014174344	0.018237278	0.01620792	0.028889893	0.022031571	0.01663228	0.018864883	0.014834022	0.021586991	0.035516257	0.144120123
-351	0.017958412	0.043197823	0.117256412	0.024958004	0.019964103	0.020897062	0	0.136111377	0.023275487	0.019340867	0.01421841	0.019786495	0.056732496	0.013657403	0.014089957	0.017293211	0.01624479	0.016907968	0.018222177	0.016258619	0.029665153	0.022312706	0.016521983	0.018789732	0.015498723	0.021544493	0.034449949	0.145383104
-350	0.009451796	0.043386354	0.1161602	0.024992819	0.020988703	0.019841673	0	0.144340255	0.023604371	0.019341197	0.014139452	0.019584878	0.046319569	0.013693195	0.014204314	0.017094724	0.015423621	0.013566873	0.018092649	0.016322405	0.038490012	0.022176824	0.016618562	0.018781853	0.015393424	0.02156468	0.035155353	0.137103564
-349	0.02173913	0.043414791	0.118339877	0.025078519	0.018162055	0.021805509	0	0.143144197	0.023649178	0.019205801	0.014129438	0.019650829	0.046319569	0.013700692	0.014216687	0.017189832	0.016060367	0.015490534	0.018447677	0.016237113	0.035644481	0.022345505	0.016526988	0.018757813	0.015682997	0.021285254	0.036320089	0.140892506
-348	0.016068053	0.043983544	0.117855504	0.024626587	0.027429046	0.020354581	0	0.135680796	0.023659932	0.019279908	0.014000024	0.019575877	0.043806104	0.013628322	0.014057712	0.01697894	0.016312736	0.013971854	0.018178554	0.016249834	0.040916248	0.021844148	0.016762783	0.018715389	0.015327612	0.021016452	0.03563109	0.127561044
-347	0.017013233	0.043664411	0.116708306	0.025174931	0.020693561	0.020692823	0	0.136956591	0.023236057	0.019145368	0.014071664	0.019623008	0.044524237	0.013659096	0.013894237	0.017582672	0.016072014	0.019135365	0.018068824	0.01624056	0.038479093	0.021605184	0.016508265	0.018743672	0.015189407	0.021321377	0.036402113	0.142716812
-346	0.014177694	0.042770205	0.112858818	0.025030313	0.023527407	0.020414651	0	0.143798042	0.023199315	0.019165073	0.014048939	0.019559675	0.056014363	0.013629108	0.013951978	0.017214643	0.016256438	0.01599676	0.018231573	0.016295378	0.031287739	0.021563014	0.016636358	0.018771348	0.014965646	0.021303315	0.033974212	0.138787539
-345	0.065217391	0.04410888	0.116670066	0.024923188	0.023635386	0.020473797	0	0.141150767	0.023832888	0.019312595	0.014052791	0.01940748	0.051705566	0.013609277	0.014007845	0.017400725	0.016015717	0.011946947	0.018328216	0.016201636	0.041040726	0.022340819	0.016620231	0.018572966	0.01559086	0.021618865	0.036434922	0.136822902
-344	0.017013233	0.043732872	0.121246112	0.024986794	0.023916132	0.020616118	0	0.138647019	0.023459196	0.019213379	0.014097855	0.019536764	0.056732496	0.013645795	0.014116953	0.017297346	0.015973008	0.013364382	0.018432912	0.016217224	0.057268771	0.022701609	0.016588717	0.018598623	0.015235475	0.021267192	0.033777355	0.140331182
-343	0.039697543	0.043678103	0.11798297	0.024996167	0.018843522	0.020373988	0	0.139683603	0.023528199	0.019356157	0.01405568	0.019647883	0.050987433	0.013647246	0.014150698	0.017735673	0.016246731	0.015085552	0.018500696	0.016256392	0.032687575	0.022739093	0.016444311	0.018649733	0.015011715	0.021366	0.035302996	0.138085883
-342	0.025519849	0.042789163	0.11631316	0.024735051	0.023556202	0.020244606	0	0.138822441	0.02334001	0.01923773	0.014077249	0.01952449	0.057091562	0.013541261	0.014130076	0.01685075	0.016017658	0.016199251	0.018304055	0.016265208	0.032888487	0.022589155	0.016382396	0.01872246	0.015103851	0.021399999	0.034482759	0.133875947
-341	0.031190926	0.043924562	0.117677051	0.024881008	0.027484235	0.021191868	0	0.136430326	0.023266526	0.019286498	0.01406916	0.019532509	0.046678636	0.01356877	0.014248183	0.016792858	0.016048719	0.014376835	0.018355061	0.016224575	0.0304557	0.021727009	0.016488245	0.018765894	0.015544792	0.02118432	0.035188162	0.145944429
-340	0.057655955	0.043961426	0.119104675	0.024903103	0.02628207	0.019937786	0	0.140815871	0.023428728	0.019278326	0.013954767	0.019552966	0.047396768	0.013645432	0.014235809	0.01673083	0.015908945	0.015288043	0.018313116	0.016263561	0.033530533	0.023099882	0.016431149	0.018733571	0.016341117	0.021398936	0.033383641	0.143839461
-339	0.024574669	0.042801802	0.116861265	0.024876991	0.032216111	0.02058562	0	0.142298983	0.023206484	0.019266167	0.014084759	0.019400607	0.045960503	0.013573727	0.014107579	0.016830074	0.01573617	0.015288043	0.018295331	0.016322771	0.03316365	0.022715665	0.016422808	0.018700642	0.014939321	0.02174636	0.03344926	0.143137805
-338	0.0463138	0.042536384	0.11825065	0.024842845	0.024084099	0.020441452	0	0.14231493	0.023616917	0.019250219	0.014067427	0.019621535	0.062477558	0.013531648	0.014244433	0.017152616	0.016075897	0.017211704	0.018416805	0.016278539	0.027656029	0.02242516	0.016448018	0.018769732	0.015551373	0.021489245	0.03379376	0.143979792
-337	0.02362949	0.043204142	0.117128945	0.024871635	0.016463186	0.021256559	0	0.14804006	0.023200211	0.019300436	0.013993861	0.019478341	0.045601436	0.013567258	0.014253807	0.017764619	0.015672107	0.017312949	0.018342645	0.016270485	0.02702927	0.022411103	0.016433559	0.018733167	0.01597257	0.021399999	0.034121854	0.13303396
-336	0.025519849	0.043166225	0.116466119	0.024840836	0.029334274	0.020231668	0	0.147131056	0.023309541	0.019255557	0.013959004	0.019540692	0.036983842	0.013526872	0.014385786	0.017156751	0.01609531	0.012048193	0.018435932	0.016290802	0.029031842	0.022523557	0.016468039	0.018781651	0.015577698	0.021544493	0.035860757	0.133595285
-335	0.028355388	0.042480562	0.118964462	0.025070485	0.019709753	0.020909076	0	0.141086977	0.022955565	0.019257633	0.014009653	0.019517944	0.061400359	0.013504562	0.014257931	0.017442077	0.015918652	0.016098005	0.018482911	0.016286806	0.035696893	0.022392361	0.016489171	0.018627309	0.015051202	0.021239568	0.034187473	0.146505754
-334	0.029300567	0.042290978	0.116631826	0.024962691	0.024398437	0.02036105	0	0.149236118	0.023759404	0.019232952	0.014083796	0.019493561	0.0502693	0.013519133	0.014107954	0.017210508	0.015633281	0.015693024	0.018209762	0.016326096	0.030534318	0.022364247	0.016407051	0.018595592	0.015722484	0.021320315	0.034023426	0.152399663
-333	0.056710775	0.042029773	0.115446388	0.024980768	0.01880033	0.020812039	0	0.139571971	0.023096259	0.019230053	0.014075323	0.019280978	0.044165171	0.013570342	0.0141357	0.017727402	0.015594455	0.016705477	0.018276203	0.016232842	0.030944878	0.023371646	0.016707542	0.018754783	0.015952826	0.021420186	0.034056235	0.136822902
-332	0.024574669	0.042975588	0.117562331	0.024560974	0.02213088	0.020170674	0	0.145600102	0.023451131	0.019296153	0.01416391	0.019595351	0.0502693	0.013612542	0.013968101	0.016627452	0.015938065	0.013263137	0.018255063	0.01622183	0.036893632	0.022434531	0.016661013	0.018735591	0.01476821	0.021291628	0.034056235	0.130367668
-331	0.052930057	0.042974535	0.117957477	0.024777231	0.025504621	0.020649387	0	0.154913405	0.023203796	0.019215686	0.014004838	0.01934022	0.046678636	0.01354646	0.014208439	0.01752478	0.015905063	0.014984307	0.018390631	0.016345497	0.039448714	0.02246733	0.016673989	0.018645491	0.014314107	0.021679425	0.033908593	0.142716812
-330	0.050094518	0.043008238	0.121411819	0.025236528	0.024448828	0.020075485	0	0.143734252	0.023393778	0.019280171	0.014080137	0.019575549	0.048473968	0.013608491	0.014190067	0.016962399	0.016023482	0.017717931	0.018396671	0.016278081	0.043215821	0.022036257	0.016569067	0.018648925	0.015406586	0.021601866	0.0322025	0.143558799
-329	0.087901701	0.04808383	0.115803294	0.025079858	0.021754154	0.020741803	0	0.139571971	0.023219927	0.019296383	0.014099973	0.019405189	0.052423698	0.013563812	0.01420244	0.018273243	0.016390387	0.012858155	0.018740961	0.01631789	0.040938086	0.02235019	0.016504187	0.018778419	0.014860347	0.021481808	0.033810164	0.134577603
-328	0.031190926	0.04254797	0.117090705	0.02463663	0.022056495	0.020478418	0	0.141198609	0.02359541	0.019281127	0.014235357	0.019382442	0.049192101	0.013551539	0.014140949	0.017040967	0.015974949	0.014073099	0.018308753	0.016264293	0.046050433	0.022270536	0.01652087	0.018644279	0.014268039	0.021760172	0.032464976	0.13780522
-327	0.125708885	0.041920236	0.119308622	0.025224476	0.017022277	0.020568061	0	0.146253947	0.02344665	0.019287453	0.014133482	0.019452975	0.052782765	0.013567682	0.014368539	0.01713194	0.016039012	0.015490534	0.018252714	0.016313375	0.036880529	0.023343532	0.016643958	0.018710137	0.014728723	0.02101539	0.033613308	0.132191973
-326	0.032136106	0.042822867	0.117409371	0.025070485	0.02294912	0.019759423	0	0.141389979	0.02368144	0.019296054	0.014173924	0.019368204	0.052423698	0.013623364	0.014407533	0.016945858	0.016126371	0.013465627	0.018451704	0.016311667	0.04023926	0.022645382	0.01650326	0.018762864	0.014537868	0.021748485	0.034810853	0.132753298
-325	0.031190926	0.042379451	0.120850966	0.02511936	0.022298847	0.020294511	0	0.14418078	0.023371375	0.019200462	0.014020245	0.019378351	0.047755835	0.013597125	0.01433217	0.017888673	0.016215671	0.013668118	0.018111106	0.016350348	0.044567612	0.022921831	0.016488245	0.018709935	0.01520915	0.021061075	0.035122543	0.146225091
-324	0.050094518	0.043357916	0.120213634	0.025071824	0.04293002	0.020035746	0	0.13466016	0.022929577	0.019288409	0.01421321	0.019164623	0.054578097	0.013578081	0.014262805	0.017541321	0.015998245	0.013870608	0.0180752	0.01625746	0.039822149	0.022959315	0.016445609	0.018510745	0.014840603	0.021660301	0.035467043	0.139208532
-323	0.027410208	0.042331001	0.121131392	0.025395875	0.016899901	0.020600407	0	0.136191114	0.022909862	0.019231436	0.014078404	0.019231229	0.047396768	0.01353328	0.014205064	0.017483428	0.015852648	0.01427559	0.018237613	0.016356601	0.032432066	0.023352903	0.016572033	0.01865741	0.014590518	0.021427623	0.035729519	0.135840584
-322	0.032136106	0.042883955	0.119550808	0.025221798	0.022178871	0.020362898	0	0.139284917	0.023351659	0.019262938	0.014009075	0.019127474	0.053141831	0.013606557	0.014090707	0.017193968	0.016023482	0.014579326	0.018346336	0.016308007	0.031914499	0.023198279	0.016586678	0.018630137	0.014860347	0.021360688	0.03348207	0.145523435
-321	0.079395085	0.04230783	0.117970224	0.025257283	0.020962308	0.02059671	0	0.139556023	0.022913446	0.019255425	0.014026022	0.019246776	0.047037702	0.013466473	0.014272554	0.017996187	0.015466329	0.013465627	0.018045335	0.016313192	0.041457838	0.022462644	0.016539964	0.018571148	0.015123595	0.021569992	0.034121854	0.141173169
-320	0.042533081	0.042741767	0.120596033	0.02530415	0.02366898	0.020030201	0	0.144404044	0.023335529	0.019258259	0.014126549	0.019142039	0.06535009	0.01365438	0.014209938	0.017227049	0.015627457	0.016401741	0.018422174	0.016279088	0.039483655	0.022378304	0.016536071	0.018749328	0.0152618	0.021654988	0.033514879	0.144260455
-319	0.038752363	0.042288872	0.118913476	0.025144802	0.023527407	0.0204433	0	0.140720186	0.023461885	0.019306301	0.014009268	0.019091635	0.050987433	0.01346998	0.014251932	0.017471023	0.015650753	0.015895515	0.017988289	0.016286958	0.042344473	0.022659438	0.01659539	0.018634178	0.015393424	0.021266129	0.03594278	0.141453831
-318	0.030245747	0.042400516	0.118454596	0.024820081	0.021024696	0.02058562	0	0.139508181	0.023282657	0.019224747	0.014012349	0.01898248	0.052064632	0.01350033	0.014303299	0.016809398	0.015928358	0.016401741	0.018041979	0.016279667	0.026507334	0.023277934	0.01668956	0.018640036	0.015340774	0.021772921	0.034367925	0.141594162
-317	0.041587902	0.042461604	0.119181155	0.025306159	0.029183103	0.020765831	0	0.140688291	0.023135689	0.019335957	0.014039503	0.019079525	0.057809695	0.013555529	0.014266555	0.017888673	0.015910887	0.016907968	0.018267143	0.016368834	0.036638124	0.022917145	0.016619304	0.018635188	0.014649749	0.021763359	0.034892877	0.143839461
-316	0.043478261	0.042321522	0.120672513	0.025111326	0.020614376	0.020142025	0	0.151325232	0.023047867	0.019303138	0.013995209	0.018865961	0.053500898	0.013512422	0.014328045	0.01713194	0.015584748	0.014376835	0.018267814	0.016322191	0.033770755	0.022823433	0.016538666	0.018743672	0.01509727	0.021592304	0.033350832	0.150014033
-315	0.151228733	0.042576408	0.11844185	0.025379807	0.037087161	0.020710382	0	0.142570089	0.022961838	0.019232227	0.014050287	0.018709184	0.056732496	0.013603836	0.014375663	0.017185697	0.015920593	0.011643212	0.018124193	0.016362702	0.036699271	0.023362275	0.016635987	0.018532765	0.01531445	0.021602928	0.034318711	0.145102442
-314	0.047258979	0.043858208	0.121118646	0.025438725	0.025142292	0.020200247	0	0.142729563	0.022485987	0.019189325	0.014066079	0.018939603	0.048833034	0.013621006	0.014152947	0.017061643	0.016000186	0.014174344	0.018166138	0.016305048	0.034142006	0.02312331	0.016507894	0.018580441	0.014801116	0.021575304	0.035827947	0.150014033
-313	0.06899811	0.042247795	0.121271606	0.025010897	0.01782612	0.020941421	0	0.142011929	0.023020087	0.019224517	0.014137526	0.018902618	0.056014363	0.013460185	0.014387661	0.01738005	0.015685696	0.014781816	0.018322511	0.016355655	0.026284584	0.024013569	0.01649084	0.018562461	0.01460368	0.021290566	0.034285902	0.146505754
-312	0.030245747	0.043744457	0.121335339	0.024907789	0.025977329	0.020008946	0	0.136557905	0.02344217	0.019206394	0.014161021	0.019106527	0.054578097	0.013508915	0.014176569	0.017227049	0.016120547	0.014984307	0.018265801	0.016291869	0.024260173	0.022968686	0.016543115	0.018602865	0.015215732	0.021676238	0.033219594	0.14019085
-311	0.028355388	0.042242529	0.118352623	0.025376459	0.020477603	0.021317554	0	0.138248333	0.02325398	0.019269363	0.014133867	0.018830285	0.054219031	0.013478142	0.014236559	0.017036832	0.015852648	0.013870608	0.018611097	0.016374111	0.026909159	0.023137367	0.016544598	0.018387715	0.01482086	0.021768671	0.032563404	0.154223969
-310	0.017013233	0.042001336	0.118938969	0.024908459	0.03104754	0.01958753	0	0.13789749	0.023417974	0.019240004	0.0140214	0.018865633	0.052782765	0.013463994	0.014376038	0.016999615	0.015918652	0.016401741	0.018613111	0.01632213	0.036074696	0.022776578	0.016627275	0.018544886	0.015393424	0.021718736	0.036106828	0.155907943
-309	0.017013233	0.042532171	0.121488299	0.025258622	0.027824969	0.02097007	0	0.136829012	0.022981553	0.01931589	0.014022171	0.018806392	0.053859964	0.013513631	0.014273304	0.01725186	0.015910887	0.012149438	0.018400027	0.016372189	0.03743959	0.023268563	0.016528656	0.018570542	0.014748467	0.02155618	0.032957118	0.141453831
-308	0.012287335	0.042036093	0.12258451	0.025160201	0.02346262	0.020093044	0	0.13851944	0.023262045	0.019183756	0.014132519	0.018919147	0.047037702	0.01346339	0.01409933	0.01738832	0.015621633	0.014579326	0.018358081	0.016335949	0.038177724	0.022725036	0.016542374	0.01843923	0.015182826	0.021653926	0.034433544	0.137243896
-307	0.014177694	0.042183547	0.120443073	0.025546519	0.023023506	0.020583772	0	0.135808376	0.023789873	0.019265508	0.014080523	0.018915056	0.049192101	0.013480076	0.014304799	0.01671429	0.0157517	0.015389288	0.018448013	0.0163221	0.032152536	0.023671522	0.016547379	0.018563067	0.014847185	0.02156468	0.034646806	0.140892506
-306	0.024574669	0.042358386	0.117383878	0.025181626	0.027381055	0.020053305	0	0.137020381	0.023444858	0.019180329	0.014015623	0.018696419	0.066068223	0.013497065	0.014460025	0.016776317	0.015582807	0.013465627	0.018407745	0.016335705	0.02962366	0.022626639	0.016527729	0.018695187	0.01580804	0.021278879	0.035237377	0.146225091
-305	0.017013233	0.042018187	0.123285576	0.025511704	0.025941336	0.02031207	0	0.137387172	0.023505796	0.019235325	0.014157362	0.018723094	0.049192101	0.013521189	0.014282677	0.018405568	0.015429444	0.015085552	0.018521837	0.016407514	0.036716742	0.022317391	0.016414651	0.018478018	0.014393082	0.021543431	0.036041209	0.146786416
-304	0.033081285	0.041761195	0.119971448	0.025255274	0.028417653	0.019726153	0	0.143877779	0.022939434	0.019241289	0.014240557	0.018788554	0.054937163	0.01339755	0.01423056	0.017491699	0.015959419	0.016098005	0.018539286	0.016330946	0.040223974	0.02312331	0.016503445	0.018403473	0.015189407	0.021422311	0.034367925	0.140611844
-303	0.018903592	0.042127725	0.119423342	0.025434708	0.022584392	0.020418348	0	0.136302746	0.023199315	0.019211336	0.01404374	0.018728822	0.049192101	0.01339489	0.014243683	0.017289076	0.015769172	0.013566873	0.018307411	0.016295683	0.038734601	0.023690265	0.016397968	0.01857236	0.014307526	0.02130544	0.037829325	0.151417345
-302	0.069943289	0.041558972	0.120468567	0.025236528	0.018577174	0.019681794	0	0.138774599	0.023099844	0.019204285	0.013987121	0.018808192	0.04524237	0.01333564	0.014416157	0.016350396	0.015604161	0.015693024	0.01843459	0.016367125	0.027896251	0.023062398	0.016465073	0.018494785	0.015011715	0.021245943	0.035811542	0.151417345
-301	0.024574669	0.042020294	0.123260083	0.025208407	0.027328266	0.020718699	0	0.136749274	0.023212757	0.019210644	0.014011001	0.018791172	0.056732496	0.013378384	0.014273304	0.016801128	0.015479918	0.013870608	0.018654721	0.016296293	0.033869027	0.023826146	0.016340502	0.018392362	0.014827441	0.021446747	0.034745234	0.152960988
-300	0.050094518	0.041643232	0.119499822	0.02537445	0.017142254	0.02059209	0	0.140608554	0.023187666	0.019262444	0.01407513	0.018747478	0.061759425	0.013467622	0.014533889	0.016189125	0.016015717	0.016502987	0.018573178	0.01638009	0.034375676	0.02324045	0.016504557	0.018506704	0.015294706	0.021445685	0.035532662	0.162503508
-299	0.026465028	0.041505257	0.122240351	0.025378468	0.023793755	0.020667871	0	0.139635761	0.022990514	0.019233051	0.014086685	0.018645033	0.052782765	0.01341605	0.014188942	0.017392455	0.016037071	0.017717931	0.018420161	0.016331678	0.032567464	0.022204938	0.016276919	0.018488118	0.015939664	0.021455247	0.034974901	0.145242773
-298	0.141776938	0.041056574	0.123515016	0.025349678	0.022766756	0.020382306	0	0.138328071	0.022984241	0.019187743	0.014012542	0.018756151	0.055655296	0.013429351	0.014181068	0.016482721	0.016062308	0.015389288	0.018685593	0.016368346	0.0377759	0.022785949	0.016314179	0.018485896	0.01476821	0.021196007	0.034679615	0.160538872
-297	0.02362949	0.041536854	0.124190588	0.025444081	0.026572413	0.020578227	0	0.136430326	0.023350763	0.019217531	0.014140415	0.018772844	0.053500898	0.013399061	0.014403034	0.017499969	0.015466329	0.01579427	0.018543984	0.016394946	0.03007353	0.022420474	0.016515309	0.018373372	0.014847185	0.021693237	0.036582565	0.140471513
-296	0.051984877	0.041814911	0.121998164	0.025490279	0.020731953	0.020093968	0	0.147673269	0.023069375	0.019243167	0.014124816	0.018628176	0.042728905	0.013340416	0.01436029	0.017069913	0.01590118	0.017717931	0.018396336	0.016362702	0.026887321	0.022083113	0.016446721	0.018371554	0.014458894	0.021725111	0.034892877	0.149312377
-295	0.02362949	0.041677989	0.122100138	0.025135429	0.020024091	0.021127177	0	0.146971582	0.022988722	0.01927111	0.014099203	0.018922093	0.0502693	0.013333463	0.014412782	0.016573695	0.015578924	0.01599676	0.018326874	0.016387045	0.031102114	0.022696923	0.016482313	0.018411351	0.015393424	0.0213745	0.035549067	0.146926747
-294	0.08979206	0.041510523	0.120545047	0.025578657	0.02038882	0.020118921	0	0.141517558	0.023315814	0.019241157	0.01411095	0.018801155	0.044883303	0.013389085	0.014305549	0.016507532	0.015848765	0.016199251	0.018539622	0.016428593	0.02940091	0.022626639	0.016275621	0.018293373	0.015689578	0.021227881	0.033842974	0.148330059
-293	0.056710775	0.041202975	0.122992403	0.025787549	0.023628188	0.020642918	0	0.13901381	0.023296995	0.01921305	0.014014275	0.018838467	0.048833034	0.013399364	0.014497144	0.017165022	0.015708992	0.014984307	0.018491972	0.016429539	0.026068384	0.022790634	0.016432262	0.018513371	0.015722484	0.021363875	0.035516257	0.149312377
-292	0.051039698	0.040593146	0.123247336	0.025861867	0.023728968	0.01978992	0	0.136446273	0.0228776	0.019241717	0.014254615	0.018983953	0.056373429	0.013426993	0.014398159	0.017342833	0.016039012	0.014781816	0.018341639	0.016354008	0.02509658	0.023142053	0.016412056	0.018347716	0.015393424	0.021205569	0.035877161	0.142436149
-291	0.02268431	0.041208241	0.121539285	0.025370433	0.022258055	0.021065258	0	0.137530699	0.02308909	0.01918458	0.014109217	0.018862033	0.049551167	0.013382495	0.014424031	0.016813534	0.01612443	0.014073099	0.018495327	0.016376826	0.02759925	0.022678181	0.016438379	0.01837216	0.014268039	0.021303315	0.036549756	0.149172046
-290	0.02173913	0.040922812	0.12262275	0.025750725	0.024532811	0.020252924	0	0.142474404	0.023212757	0.019133802	0.014119616	0.018828812	0.0502693	0.013408795	0.014296175	0.017003751	0.015951654	0.016098005	0.0183309	0.016334424	0.028298075	0.022556356	0.016387772	0.01848731	0.015222313	0.021236381	0.033974212	0.150715689
-289	0.026465028	0.041260904	0.122724723	0.02538985	0.027707392	0.020635525	0	0.141852454	0.023286241	0.019192851	0.014104017	0.018954168	0.038779174	0.013511273	0.014109454	0.0171154	0.01564687	0.012453174	0.018507743	0.016418984	0.037068339	0.023990142	0.016562209	0.018431149	0.014254877	0.021254442	0.034089045	0.149452708
-288	0.06710775	0.041574771	0.121768725	0.025286742	0.025168687	0.019879564	0	0.139795235	0.02315182	0.0192461	0.014227847	0.01895335	0.054937163	0.013398154	0.014252682	0.017483428	0.015594455	0.017009213	0.018324189	0.016401779	0.025109683	0.023470043	0.016434115	0.018411756	0.015136757	0.021756984	0.035286591	0.149733371
-287	0.017958412	0.041337791	0.125223066	0.025395875	0.01900669	0.020620738	0	0.142570089	0.023374959	0.019216872	0.014208396	0.018914892	0.04021544	0.013394587	0.01433217	0.017338698	0.016066191	0.015186798	0.018278888	0.016385489	0.026131716	0.024261905	0.016461921	0.018428523	0.014814279	0.02137025	0.033367236	0.147768734
-286	0.055765595	0.04114926	0.120188141	0.025365077	0.016943093	0.02008103	0	0.141948139	0.023421558	0.019284653	0.014187982	0.019028302	0.049551167	0.013442592	0.014446152	0.017359374	0.015740052	0.018730384	0.018423516	0.016426275	0.030767988	0.02409791	0.01644153	0.018383271	0.015400005	0.021715549	0.036205256	0.150435027
-285	0.043478261	0.041281969	0.12308163	0.02561682	0.024556807	0.020485811	0	0.139540076	0.023235161	0.019238422	0.014104595	0.018881508	0.053141831	0.013396038	0.01429805	0.018393162	0.016042895	0.015288043	0.018405396	0.01641816	0.030678451	0.023287305	0.016486762	0.018437008	0.015084108	0.021440372	0.036992683	0.15913556
-284	0.098298677	0.040868043	0.122010911	0.025490279	0.022581992	0.019931317	0	0.148422798	0.023271903	0.019226164	0.014110373	0.018899509	0.046678636	0.013363934	0.014518891	0.017007886	0.015920593	0.015895515	0.018457744	0.01634022	0.039191022	0.022907774	0.016489357	0.018355392	0.015057783	0.021384062	0.034302307	0.153662644
-283	0.038752363	0.040288758	0.119767501	0.02571591	0.028441648	0.020471025	0	0.139492234	0.023351659	0.019202275	0.013951686	0.018675144	0.043447038	0.013327961	0.014434529	0.016623316	0.015592514	0.014781816	0.018481569	0.016326706	0.033792593	0.024247848	0.016369605	0.018516805	0.014294364	0.021330939	0.03625447	0.150014033
-282	0.051039698	0.041498937	0.122367817	0.025484923	0.02489754	0.019896199	0	0.145344943	0.023125832	0.019166061	0.014098818	0.018754678	0.043087971	0.013351782	0.014454776	0.016949994	0.015741994	0.017009213	0.018297344	0.016365356	0.034945655	0.022818748	0.016311027	0.018349938	0.015255219	0.021323502	0.034778044	0.145523435
-281	0.035916824	0.041314619	0.123247336	0.025631549	0.029036732	0.020415575	0	0.141501611	0.023039802	0.019134824	0.014255963	0.018699201	0.055655296	0.01335287	0.014399659	0.017053372	0.015524568	0.014174344	0.018133253	0.016332533	0.039031602	0.024566467	0.016444496	0.018210747	0.01537368	0.021172633	0.033957807	0.16152119
-280	0.024574669	0.040711109	0.122265844	0.025566605	0.024278461	0.019893426	0	0.141326189	0.022930473	0.019195981	0.014156592	0.019032393	0.054937163	0.013321855	0.014468649	0.017520645	0.015351792	0.01599676	0.018508079	0.016324662	0.035297252	0.022621954	0.016367937	0.018401251	0.014314107	0.021595491	0.033350832	0.148891384
-279	0.053875236	0.04042568	0.123986642	0.025468854	0.017782929	0.020646615	0	0.140002552	0.022874016	0.019133374	0.014202041	0.019038612	0.056014363	0.013384974	0.014593879	0.017202238	0.015553688	0.016502987	0.018600023	0.016322588	0.034515441	0.023966714	0.016339389	0.018335999	0.01531445	0.021170508	0.034531973	0.157030592
-278	0.034026465	0.041484192	0.124853414	0.025345661	0.030404465	0.019944255	0	0.138328071	0.023161677	0.019190643	0.014177583	0.019164787	0.043447038	0.013321734	0.014503143	0.016437235	0.015225608	0.017211704	0.018459086	0.016337963	0.049948571	0.023109254	0.016309915	0.018220848	0.014886672	0.021234256	0.036090423	0.153943306
-277	0.026465028	0.040377231	0.119971448	0.025731309	0.02377216	0.020604104	0	0.149539119	0.022943019	0.019093239	0.014138874	0.019275251	0.050987433	0.013384007	0.014513642	0.016271828	0.015664342	0.015186798	0.018372175	0.016405775	0.061972741	0.023437244	0.016378133	0.01837115	0.015400005	0.021386187	0.037369992	0.142997474
-276	0.040642722	0.040085481	0.123438536	0.025304819	0.028660006	0.019901744	0	0.145089784	0.023107013	0.01916761	0.014010616	0.019892377	0.042728905	0.013278083	0.014321671	0.018149188	0.01588565	0.020552799	0.018444657	0.016352879	0.046565817	0.024332188	0.016367196	0.018245494	0.015360518	0.02142656	0.035171758	0.158153242
-275	0.02362949	0.040716376	0.125656452	0.025300133	0.023784157	0.020658629	0	0.149443434	0.022878497	0.019107244	0.014027755	0.019664084	0.054219031	0.013340779	0.014551136	0.017305617	0.015291612	0.013769363	0.018325867	0.016371457	0.034716353	0.025808144	0.0163101	0.018276605	0.014728723	0.021725111	0.035926376	0.159977547
-274	0.050094518	0.04042568	0.126880131	0.025566605	0.051285189	0.019642979	0	0.150448123	0.022701061	0.019123686	0.014096699	0.019571295	0.0502693	0.013272883	0.01465687	0.017086454	0.015361499	0.015490534	0.018325531	0.016275793	0.035308171	0.024838231	0.016306578	0.018163879	0.015038039	0.02113226	0.036549756	0.154785293
-273	0.029300567	0.040915439	0.123158109	0.025209746	0.029240692	0.020401713	0	0.142298983	0.022584562	0.019102235	0.014177198	0.019725781	0.051705566	0.013365204	0.014419531	0.017429671	0.015730346	0.016604232	0.018502039	0.016254897	0.037258332	0.024004198	0.016328823	0.018171152	0.014504962	0.021595491	0.03500771	0.157732248
-272	0.035916824	0.04018554	0.123808188	0.025524425	0.022778754	0.019358339	0	0.142920933	0.02263385	0.019081739	0.014062998	0.020087612	0.050628366	0.013269618	0.014378662	0.016780452	0.015142132	0.015389288	0.018683915	0.016280003	0.037470163	0.023619981	0.016453765	0.017986709	0.013978466	0.021289503	0.035188162	0.145944429
-271	0.025519849	0.040580507	0.123642482	0.025466176	0.024052905	0.020288042	0	0.136637642	0.02284982	0.019076039	0.014210707	0.020319014	0.056373429	0.013209885	0.014528639	0.017553726	0.015703168	0.016604232	0.018549353	0.016244678	0.036172968	0.024215049	0.016415393	0.018157616	0.014544449	0.021272504	0.035106139	0.157451586
-270	0.042533081	0.04002018	0.126230051	0.02560276	0.035112346	0.019728926	0	0.142681721	0.022521832	0.019042396	0.013979225	0.020180075	0.050628366	0.013187999	0.014310048	0.017822511	0.015833235	0.014376835	0.018371504	0.016255202	0.039981568	0.024350931	0.016265055	0.01818004	0.014669492	0.021700674	0.032612619	0.154504631
-269	0.025519849	0.039820063	0.123578749	0.025420648	0.031613829	0.01988326	0	0.146812107	0.022828313	0.019061705	0.014042392	0.020227206	0.043447038	0.013225906	0.014361415	0.017069913	0.015097482	0.016098005	0.018683915	0.016272072	0.039688935	0.022832805	0.016318628	0.01819297	0.014221971	0.02130119	0.035745923	0.160819534
-268	0.060491493	0.040222403	0.123604242	0.025639584	0.029607821	0.019521915	0	0.14231493	0.022867743	0.019040748	0.01405722	0.019909233	0.0502693	0.013169438	0.01429955	0.016639857	0.01569152	0.016199251	0.018510428	0.016211763	0.0544691	0.02422442	0.016206291	0.018236202	0.014498381	0.021534931	0.03344926	0.148330059
-267	0.018903592	0.039725271	0.125860399	0.025203051	0.021149472	0.020735334	0	0.152824291	0.022899108	0.019035212	0.014047591	0.020026734	0.053141831	0.013206015	0.014389536	0.016991345	0.014920824	0.018325402	0.018524857	0.01620795	0.044163604	0.023287305	0.01622316	0.018153374	0.015018296	0.020903832	0.035647495	0.156188605
-266	0.039697543	0.04013709	0.121959925	0.02561615	0.019932909	0.019809328	0	0.151165758	0.022644604	0.019095348	0.014068968	0.019782895	0.052782765	0.013131711	0.014335169	0.016954129	0.015334321	0.013769363	0.01858291	0.016235252	0.038832874	0.024360302	0.016277289	0.018179232	0.014340432	0.021361751	0.035253781	0.148751052
-265	0.04442344	0.039921175	0.12532504	0.025369764	0.05368952	0.020259393	0	0.146525053	0.022743179	0.01911212	0.014076863	0.019843282	0.059605027	0.01316454	0.014428155	0.01657783	0.015140191	0.014883062	0.018432577	0.016188824	0.031337967	0.024777318	0.016151235	0.018300241	0.014465475	0.020840084	0.036894255	0.166573113
-264	0.084120983	0.040011754	0.123056136	0.025560579	0.031546642	0.019289951	0	0.138312123	0.022859678	0.019003283	0.014047206	0.019626936	0.06427289	0.013142836	0.014471648	0.016801128	0.015474094	0.015389288	0.018543649	0.016205815	0.035932747	0.024116652	0.016137888	0.018020446	0.013919236	0.020988828	0.036434922	0.147488072
-263	0.034971645	0.040158155	0.121794218	0.025260631	0.025552612	0.020403561	0	0.150639492	0.022974384	0.019073502	0.014024867	0.019629881	0.047755835	0.01317234	0.014281552	0.017698456	0.015345969	0.012250683	0.018357075	0.016170765	0.031785653	0.023099882	0.016326228	0.018101051	0.014458894	0.021457372	0.033498474	0.159556553
-262	0.030245747	0.039962252	0.123540509	0.025087892	0.02208049	0.019313979	0	0.150384333	0.022623096	0.018976428	0.013945331	0.019680449	0.049551167	0.013086851	0.014223436	0.016470316	0.015670166	0.011643212	0.018278888	0.016127051	0.03414419	0.023994827	0.01623521	0.017947921	0.015156501	0.021270379	0.035565471	0.143839461
-261	0.02268431	0.040192912	0.128830368	0.025322897	0.026939541	0.020079182	0	0.146588843	0.022607862	0.019001602	0.014001565	0.019560003	0.054937163	0.013002268	0.014310048	0.016478586	0.015491566	0.013060646	0.018397007	0.016063112	0.035670687	0.023573125	0.016112678	0.017968931	0.014998552	0.02114076	0.034023426	0.158293573
-260	0.034971645	0.040512046	0.126191812	0.025421987	0.024340849	0.019260378	0	0.150416228	0.02282652	0.018928813	0.013905852	0.020261572	0.059605027	0.013056742	0.014215563	0.016135368	0.015433327	0.015389288	0.018347008	0.016115734	0.036539852	0.024632065	0.016071339	0.017835397	0.015084108	0.021411686	0.036746612	0.152119001
-259	0.024574669	0.039763188	0.123221843	0.025097935	0.022510006	0.02009212	0	0.148454693	0.022706437	0.018913689	0.013870417	0.020453698	0.044524237	0.012913393	0.014278928	0.016437235	0.015879826	0.01447808	0.018243654	0.016039227	0.032163455	0.024960055	0.01609136	0.017927315	0.014393082	0.02125338	0.036123232	0.161661521
-258	0.08979206	0.039829543	0.125707439	0.025621506	0.026234079	0.01950528	0	0.150974388	0.022715399	0.018804357	0.013978647	0.020127215	0.062477558	0.012963091	0.014166445	0.01630491	0.015609985	0.013263137	0.018330565	0.016054724	0.0379244	0.024528983	0.016098589	0.017893174	0.014873509	0.02131394	0.03563109	0.15562728
-257	0.042533081	0.039162838	0.12486616	0.025118021	0.031438663	0.020293587	0	0.146541001	0.022468064	0.018862021	0.013965359	0.020726667	0.061041293	0.012997613	0.01436029	0.016391748	0.015606103	0.01447808	0.018432241	0.016034651	0.03080948	0.024528983	0.016054841	0.017921659	0.015064364	0.021049388	0.035991994	0.152119001
-256	0.037807183	0.039512516	0.123973895	0.025518399	0.037823817	0.019267771	0	0.140799923	0.022979761	0.018821228	0.013732722	0.020978034	0.059245961	0.01298794	0.014122577	0.016275964	0.01545274	0.013971854	0.018457408	0.016053229	0.032731251	0.024397787	0.016106004	0.017789741	0.014432569	0.021065325	0.035795138	0.163064833
-255	0.034971645	0.039683142	0.126089838	0.025494965	0.038399704	0.019805631	0	0.144212675	0.022686722	0.018847753	0.013906045	0.020926976	0.050987433	0.013028326	0.014249307	0.016296639	0.015530392	0.014781816	0.018162447	0.015993744	0.034220624	0.025095937	0.016056139	0.017809741	0.01427462	0.020860271	0.035138948	0.148891384
-254	0.024574669	0.039385073	0.121947178	0.025470193	0.034651636	0.019270544	0	0.144037253	0.022761998	0.018806762	0.013780482	0.020882135	0.04021544	0.012941265	0.014334044	0.016230477	0.015334321	0.015389288	0.018454388	0.015981603	0.027758669	0.024439957	0.016102667	0.017783478	0.0144918	0.021367063	0.035417829	0.159416222
-253	0.034026465	0.039989636	0.124687707	0.025490279	0.023829748	0.019961814	0	0.148630115	0.022717191	0.018818954	0.013960352	0.021975321	0.049910233	0.012835099	0.014215188	0.016238747	0.015936123	0.014781816	0.018268821	0.015920898	0.045131041	0.024622694	0.015904503	0.01780065	0.014649749	0.02124913	0.035171758	0.162643839
-252	0.079395085	0.039110176	0.125898639	0.02504839	0.019848925	0.019250212	0	0.143431251	0.022660734	0.018786398	0.013843071	0.02140909	0.064631957	0.01293141	0.014177693	0.016565424	0.015254728	0.012048193	0.018246003	0.015959761	0.052007923	0.023882373	0.015987736	0.017724691	0.013623082	0.020949517	0.03438433	0.155206287
-251	0.027410208	0.039926441	0.126230051	0.025634897	0.021384626	0.01970305	0	0.147035371	0.0225989	0.018763596	0.013988662	0.021531337	0.044883303	0.012839633	0.014077584	0.0159038	0.015274141	0.015085552	0.018071173	0.0159446	0.039719509	0.023788662	0.015968642	0.017580046	0.014261458	0.020780587	0.035696709	0.164047151
-250	0.086956522	0.038800522	0.124815174	0.025144802	0.029617419	0.01907185	0	0.142952827	0.0228776	0.01866616	0.013839604	0.021135957	0.05529623	0.012790299	0.014020218	0.016490992	0.015204254	0.013465627	0.018185601	0.015916109	0.042637106	0.024079167	0.015920074	0.017506107	0.01378103	0.021368125	0.034499163	0.155486949
-249	0.033081285	0.039312399	0.12935298	0.025222467	0.027179495	0.019670704	0	0.143766147	0.022584562	0.018669916	0.013791074	0.022123261	0.055655296	0.012792294	0.013988348	0.016164314	0.015309084	0.013161891	0.018087616	0.015853696	0.034757846	0.023591868	0.015971423	0.017560248	0.014287783	0.020627593	0.033924998	0.160679203
-248	0.030245747	0.0397021	0.128320502	0.025411944	0.035301909	0.019249288	0	0.141182662	0.022669696	0.01874745	0.013691895	0.022207214	0.057091562	0.012812669	0.013995846	0.016143639	0.015144074	0.013060646	0.018270834	0.01578811	0.030134677	0.023765234	0.015954554	0.017682065	0.014103509	0.021083387	0.034892877	0.155065956
-247	0.018903592	0.038914272	0.128040075	0.025104631	0.027198691	0.020182688	0	0.145631997	0.022890146	0.018671761	0.013805903	0.023475505	0.049551167	0.01276019	0.014125951	0.015808691	0.015210078	0.012858155	0.018443986	0.015846588	0.029307005	0.022743779	0.015868355	0.017698227	0.013563851	0.020732776	0.035138948	0.154644962
-246	0.016068053	0.038617257	0.124572987	0.025558571	0.028168102	0.019062608	0	0.143367461	0.022670592	0.018662436	0.013729448	0.022473473	0.054219031	0.012786913	0.014046464	0.016375207	0.015400325	0.013465627	0.018474187	0.0158425	0.030979819	0.023048341	0.015770292	0.017472572	0.014340432	0.021540243	0.035056924	0.161100196
-245	0.050094518	0.039029076	0.127364503	0.025726622	0.025442234	0.02031207	0	0.146620738	0.022316616	0.018686491	0.013757758	0.021628545	0.06032316	0.012808739	0.01417057	0.016114693	0.015043126	0.015895515	0.018199695	0.015825661	0.041058197	0.023816775	0.015888005	0.017618631	0.013491458	0.020828397	0.033400046	0.160538872
-244	0.042533081	0.039360848	0.123145363	0.025708545	0.023419429	0.01887408	0	0.145073837	0.022380242	0.018599664	0.013746973	0.021714789	0.053500898	0.012742536	0.014158571	0.0159038	0.015167369	0.011541966	0.018356068	0.015803606	0.032150352	0.02409791	0.015736184	0.017443481	0.013807355	0.020839022	0.035155353	0.162784171
-243	0.075614367	0.039256577	0.123438536	0.02524791	0.024146487	0.020013567	0	0.140624502	0.022421464	0.018658746	0.013804747	0.021967302	0.049910233	0.012756018	0.0141372	0.015750799	0.015206195	0.013465627	0.018180567	0.015745189	0.029346314	0.023582497	0.015759726	0.01747641	0.01427462	0.021009015	0.034269497	0.160258209
-242	0.098298677	0.039285015	0.126051598	0.026018537	0.024803958	0.019094029	0	0.144691098	0.022534378	0.018591295	0.013581354	0.021363595	0.049910233	0.01270227	0.013868741	0.016395883	0.015014006	0.015490534	0.018114797	0.015732011	0.039254353	0.023493471	0.01579643	0.017436209	0.015005133	0.02071259	0.034597592	0.150154364
-241	0.042533081	0.038680452	0.126535971	0.025576648	0.045346348	0.020126314	0	0.144164833	0.022116776	0.018527271	0.013633351	0.022009687	0.052423698	0.012719985	0.01403484	0.016557154	0.015056715	0.014984307	0.018145333	0.015724293	0.039411589	0.023296677	0.015790869	0.017356411	0.014787954	0.021190695	0.035417829	0.163345495
-240	0.015122873	0.038565648	0.125873145	0.025245231	0.030985152	0.018661523	0	0.145344943	0.022446556	0.01851208	0.013581932	0.022171374	0.057450628	0.012627301	0.013816999	0.015659826	0.014833466	0.015186798	0.018229895	0.01572228	0.037540046	0.023217022	0.015666112	0.017504895	0.014254877	0.021156696	0.033268808	0.158574235
-239	0.034971645	0.038363425	0.125031867	0.025665695	0.028974344	0.020409106	0	0.142330877	0.022208183	0.018472308	0.0137878	0.022572482	0.037342908	0.01264036	0.013854868	0.015825232	0.014948002	0.013465627	0.018180232	0.015712122	0.033416974	0.023156109	0.015589553	0.017331361	0.01339274	0.021049388	0.034466354	0.15801291
-238	0.020793951	0.038922698	0.125783919	0.025230502	0.022881933	0.019092181	0	0.140433132	0.022607862	0.018486477	0.013646061	0.022568554	0.051705566	0.012707954	0.013900986	0.016466181	0.0148257	0.016705477	0.017824533	0.015674265	0.030805113	0.0239386	0.01559567	0.017464895	0.014485219	0.020606344	0.035713114	0.15324165
-237	0.017958412	0.0394588	0.123566002	0.025581335	0.029019935	0.020420196	0	0.146556948	0.022272705	0.018455997	0.013730411	0.023884795	0.057809695	0.012548523	0.013857118	0.01618499	0.014998476	0.015085552	0.018169158	0.015524699	0.031755079	0.024022941	0.015459792	0.017418431	0.013866586	0.020779524	0.036631779	0.151698007
-236	0.04442344	0.038245461	0.127938102	0.025095927	0.025955733	0.019299192	0	0.143670462	0.022311239	0.018341163	0.013598686	0.023293362	0.042728905	0.012535524	0.013959852	0.016089882	0.014647101	0.017616685	0.018027214	0.015617556	0.031848984	0.023184223	0.015659068	0.017355199	0.013971885	0.020686028	0.032661833	0.156048274
-235	0.019848771	0.038373957	0.125452506	0.025427343	0.032928772	0.019936862	0	0.150878704	0.02241788	0.018359813	0.013586168	0.022365136	0.048833034	0.01252307	0.014086207	0.01524631	0.015466329	0.013263137	0.018054395	0.015574971	0.032812053	0.023957343	0.015516145	0.017221867	0.014149577	0.020810336	0.036697398	0.154785293
-234	0.038752363	0.038344466	0.126574211	0.025495635	0.02464079	0.018908274	0	0.150049437	0.021739501	0.018444036	0.013634314	0.021701534	0.061041293	0.012473614	0.013783629	0.016209801	0.014781051	0.012655665	0.017910438	0.015530251	0.034358205	0.023507527	0.015517999	0.017141464	0.013274278	0.021147134	0.034121854	0.162784171
-233	0.043478261	0.038745753	0.123667975	0.025475549	0.023808153	0.019725229	0	0.150480018	0.022163376	0.01837329	0.013650683	0.021339048	0.046319569	0.012484315	0.013844745	0.016284234	0.014740283	0.017009213	0.017809768	0.015548035	0.025655641	0.023666837	0.015543951	0.017319846	0.013800774	0.020830522	0.035106139	0.157591917
-232	0.047258979	0.038265473	0.124547494	0.025547858	0.02474397	0.019029338	0	0.147689216	0.022386515	0.018353849	0.013606197	0.021551139	0.056732496	0.012502876	0.013917858	0.015635015	0.014845113	0.012250683	0.017928894	0.015538365	0.032017139	0.024449328	0.0156029	0.01712106	0.014037697	0.020986703	0.033186784	0.157030592
-231	0.083175803	0.038054824	0.125528986	0.024995497	0.02074875	0.020026505	0	0.147816796	0.022376657	0.018334638	0.013653572	0.022155827	0.053500898	0.01239538	0.013907735	0.01645791	0.015283847	0.014174344	0.018051039	0.015476654	0.031512674	0.025128736	0.015563045	0.017197423	0.013359834	0.020960142	0.032071262	0.163485827
-230	0.073724008	0.038443471	0.129633406	0.025296116	0.028863966	0.018649509	0	0.153557873	0.022307654	0.018240794	0.013474664	0.022159428	0.054578097	0.01239405	0.013864242	0.015407581	0.015200371	0.015085552	0.01782554	0.015483456	0.032174374	0.024252534	0.015333923	0.017251968	0.01295838	0.020663717	0.032989927	0.151557676
-229	0.060491493	0.038360265	0.127708663	0.025223137	0.023261059	0.020142025	0	0.149889963	0.021880195	0.018271405	0.013436341	0.022013124	0.041292639	0.012547677	0.013951228	0.015659826	0.014996535	0.010630758	0.018064126	0.015431933	0.044796915	0.0234841	0.01534004	0.017012374	0.013800774	0.02057447	0.035959185	0.167555431
-228	0.042533081	0.038175947	0.126344771	0.025180957	0.027848964	0.018668917	0	0.144196728	0.022194741	0.018127112	0.013595605	0.022608812	0.044883303	0.012310677	0.013773506	0.015870719	0.014623805	0.013668118	0.017977215	0.015448864	0.032884119	0.023465357	0.015487968	0.016973789	0.01328744	0.021268254	0.034121854	0.162082515
-227	0.051039698	0.037734637	0.126676184	0.025312854	0.025492624	0.020026505	0	0.147848691	0.022409815	0.018116732	0.013500663	0.022814684	0.049910233	0.012396106	0.013758133	0.015250446	0.015190665	0.01427559	0.017931914	0.01542687	0.034956575	0.023516899	0.015429205	0.016995404	0.013471714	0.020953767	0.033301618	0.151838338
-226	0.034971645	0.038028492	0.12699485	0.024993489	0.023025905	0.018765953	0	0.145233311	0.022142764	0.018142237	0.013459643	0.02255448	0.050987433	0.01236382	0.013729637	0.015341419	0.014501504	0.016604232	0.017929565	0.015335873	0.032744354	0.023095197	0.015285726	0.017001869	0.01295838	0.020978204	0.035532662	0.159275891
-225	0.017958412	0.037502923	0.126102585	0.025197025	0.029511839	0.020105058	0	0.145791471	0.021988628	0.018192257	0.013470813	0.02200576	0.046319569	0.012281657	0.013751759	0.015469609	0.014573332	0.012554419	0.017857083	0.015263973	0.047943814	0.023034284	0.015322244	0.017092777	0.012721457	0.020496911	0.033071951	0.157311255
-224	0.026465028	0.037864186	0.126739917	0.025380476	0.022349237	0.018503492	0	0.146206105	0.022057631	0.018124114	0.013395899	0.021956337	0.059245961	0.012290967	0.01377538	0.015300067	0.015151839	0.011541966	0.017677556	0.015315923	0.041016704	0.022865604	0.015250875	0.017092373	0.014024535	0.020601032	0.033810164	0.158995229
-223	0.026465028	0.037590342	0.129556927	0.025243892	0.023899335	0.019282558	0	0.149650751	0.022002966	0.018151924	0.013443851	0.021756193	0.043087971	0.012275732	0.013819998	0.015399311	0.014703399	0.013566873	0.017562457	0.015300701	0.033746732	0.023423187	0.015323542	0.016963688	0.013412483	0.020810336	0.034778044	0.160398541
-222	0.020793951	0.036786716	0.127797889	0.025156854	0.024259265	0.01842956	0	0.146397474	0.021845245	0.018063549	0.013547267	0.021739664	0.047037702	0.012200702	0.013825248	0.015754934	0.014177307	0.013870608	0.017776547	0.015320224	0.047987491	0.024041683	0.015188219	0.016784497	0.013030774	0.020609531	0.034203878	0.160679203
-221	0.025519849	0.037847334	0.127555703	0.024986124	0.029142311	0.019447058	0	0.148215482	0.021795061	0.018061935	0.013512795	0.021495334	0.053141831	0.012190847	0.013725888	0.015461338	0.014856761	0.013769363	0.017949363	0.015263942	0.060647156	0.024763261	0.015159301	0.016888335	0.013563851	0.02064778	0.033596903	0.167134437
-220	0.025519849	0.037369161	0.129977566	0.025101952	0.029646213	0.018238259	0	0.148677957	0.021592533	0.018087142	0.013473701	0.021432656	0.036983842	0.012114729	0.013478426	0.015610204	0.014524799	0.013465627	0.017742991	0.015244785	0.042254936	0.024215049	0.01514892	0.016828537	0.013221628	0.020494786	0.03317038	0.156188605
-219	0.019848771	0.037224866	0.127568449	0.024917163	0.029943755	0.019433195	0	0.149586961	0.021765489	0.018019032	0.01330269	0.021389288	0.054937163	0.012206748	0.013686144	0.015626745	0.01445103	0.014073099	0.017853056	0.015213182	0.041805067	0.023844889	0.01515652	0.016855204	0.012701714	0.020602094	0.034203878	0.166011788
-218	0.012287335	0.037481858	0.130015806	0.024905781	0.028384059	0.018623633	0	0.147864638	0.021493958	0.017958139	0.013318482	0.021536246	0.046678636	0.012207473	0.013469802	0.016122963	0.013882229	0.014781816	0.017812453	0.015184477	0.03230322	0.023713693	0.015102391	0.016903082	0.013761287	0.020512848	0.03282588	0.165310132
-217	0.005671078	0.037756755	0.12695661	0.025041025	0.029411059	0.019550563	0	0.144579466	0.021838972	0.018085264	0.013372404	0.0217323	0.050628366	0.012167208	0.013511421	0.015928611	0.014509269	0.012554419	0.017707421	0.015171878	0.045473902	0.023732435	0.015132236	0.016667327	0.013827099	0.020502223	0.033596903	0.159837216
-216	0.025519849	0.037442888	0.12973538	0.024976081	0.024566405	0.018389821	0	0.14666858	0.022031643	0.017930559	0.01347582	0.022123261	0.061041293	0.012050219	0.0136479	0.015895529	0.014878116	0.01103574	0.017481586	0.015170688	0.032705045	0.023582497	0.015224552	0.016765508	0.0137218	0.020171799	0.030922931	0.171905697
-215	0.012287335	0.037013163	0.126663438	0.025081197	0.025533416	0.019286254	0	0.15108602	0.021992213	0.018023613	0.013381455	0.021936208	0.066786355	0.012189819	0.013539167	0.01496512	0.01455586	0.011946947	0.017703059	0.015239355	0.039560089	0.023352903	0.014968737	0.016828133	0.012701714	0.020603157	0.03376095	0.16390682
-214	0.074669187	0.037485018	0.131150257	0.025164219	0.024671984	0.018792754	0	0.1474819	0.022004759	0.017962356	0.013476012	0.022769026	0.047396768	0.012136313	0.013643401	0.016118828	0.01454033	0.010529513	0.017574537	0.015145552	0.049308708	0.023306048	0.015080332	0.016602479	0.013965304	0.020376853	0.03410545	0.158854898
-213	0.013232514	0.036804621	0.12714781	0.024890381	0.023937727	0.019924847	0	0.154690141	0.021580884	0.017921003	0.013442311	0.02327847	0.046678636	0.012058321	0.013406812	0.015829367	0.014243311	0.012149438	0.017692321	0.015165808	0.038452887	0.023357589	0.01497059	0.016681468	0.013155816	0.020343917	0.033924998	0.168257087
-212	0.072778828	0.0370574	0.130257992	0.025081867	0.027985737	0.018141222	0	0.151468759	0.021398967	0.017937841	0.013216221	0.022726804	0.058527828	0.012068478	0.0136449	0.015870719	0.014216133	0.013465627	0.01764165	0.015125144	0.037983364	0.023024913	0.015059941	0.01655157	0.013925817	0.020370479	0.033596903	0.161240528
-211	0.015122873	0.036984726	0.127313517	0.024933231	0.01833962	0.019732623	0	0.153892769	0.0218094	0.017893324	0.013286706	0.023015647	0.057450628	0.011974585	0.013377192	0.015378635	0.014522858	0.012453174	0.017462123	0.015131398	0.044069699	0.023994827	0.015092566	0.01668268	0.013458552	0.020496911	0.034794449	0.170221723
-210	0.058601134	0.037186949	0.126472238	0.024935909	0.019085874	0.018398138	0	0.150384333	0.021533388	0.017870126	0.013311549	0.023688415	0.053141831	0.01200028	0.013416561	0.014969255	0.014253017	0.016604232	0.017468834	0.015106536	0.04271354	0.023470043	0.014886245	0.016470359	0.013596757	0.02026742	0.03469602	0.160538872
-209	0.020793951	0.037917902	0.132934788	0.025217111	0.022025301	0.019522839	0	0.146062578	0.021829115	0.01787408	0.013298838	0.025383507	0.050628366	0.01199635	0.013577411	0.014671524	0.014385026	0.014984307	0.017572524	0.015030121	0.041132447	0.023357589	0.014837492	0.016664498	0.013234791	0.02059147	0.034991305	0.165590794
-208	0.041587902	0.037354415	0.131379697	0.025207738	0.022169273	0.018457284	0	0.148630115	0.021856895	0.017786661	0.013324837	0.025089918	0.052782765	0.012010437	0.013575536	0.015279392	0.014447147	0.01447808	0.01748125	0.015093358	0.028512091	0.022832805	0.014984493	0.016603893	0.012642483	0.020409789	0.032809475	0.164187482
-207	0.020793951	0.036907839	0.130436445	0.024921849	0.022809947	0.019474782	0	0.147497847	0.021615833	0.017830124	0.013256663	0.024658535	0.052423698	0.011967753	0.013467178	0.014919633	0.013990942	0.013971854	0.017551383	0.015024447	0.02814084	0.023713693	0.01506235	0.016503288	0.013043936	0.020184549	0.033039142	0.169099074
-206	0.013232514	0.03766091	0.129136287	0.025145472	0.016355207	0.018578349	0	0.153430294	0.021873026	0.017837801	0.013408609	0.023891505	0.049192101	0.011928817	0.013594283	0.015122256	0.014245252	0.015591779	0.017535276	0.015051109	0.036148946	0.023545012	0.014866781	0.016550964	0.013326928	0.02008999	0.033957807	0.157170923
-205	0.02268431	0.036687711	0.134630092	0.025304819	0.023292253	0.019151327	0	0.151707971	0.021717097	0.017816745	0.013504899	0.024198022	0.047037702	0.011904755	0.013535792	0.015014742	0.014155952	0.015490534	0.017730911	0.015048607	0.037020294	0.023619981	0.014777987	0.016635206	0.013024192	0.020366229	0.035056924	0.164468145
-204	0.020793951	0.036914158	0.128116555	0.025207738	0.030802787	0.018135677	0	0.161148853	0.021934859	0.017849367	0.013365086	0.026461637	0.049551167	0.011970776	0.013304453	0.015341419	0.014332611	0.017211704	0.017459439	0.014982595	0.049127451	0.022682866	0.014812652	0.016513995	0.013083423	0.020122926	0.034909282	0.158995229
-203	0.019848771	0.036998418	0.127836129	0.025154845	0.024362444	0.01933431	0	0.157082257	0.022034331	0.01782126	0.013406876	0.026316806	0.049192101	0.011982868	0.013408312	0.015581258	0.014416086	0.015288043	0.017316152	0.015006389	0.043305358	0.024135394	0.01488087	0.016580055	0.012668808	0.02052241	0.032809475	0.162082515
-202	0.034026465	0.036945756	0.130066792	0.025028974	0.024177681	0.018363945	0	0.154706089	0.021960848	0.017789033	0.01327958	0.025964139	0.049910233	0.011928878	0.013487425	0.016317315	0.014221956	0.014883062	0.017523531	0.014938576	0.041034175	0.024369673	0.014925359	0.016599852	0.012938637	0.0204491	0.033498474	0.166152119
-201	0.013232514	0.036886774	0.12950594	0.025137437	0.020050486	0.019264074	0	0.155646988	0.021857791	0.017718848	0.013370671	0.026156756	0.052064632	0.012008744	0.013493424	0.01510158	0.014041416	0.014883062	0.017667489	0.014989641	0.045294828	0.023395074	0.014980786	0.016522075	0.013195304	0.020516035	0.031956429	0.163626158
-200	0.014177694	0.038081155	0.129748126	0.025353695	0.020146467	0.018509037	0	0.15183555	0.022000278	0.017783597	0.013336199	0.02819535	0.042728905	0.01198184	0.013554914	0.015051958	0.014326787	0.015895515	0.017719501	0.014975365	0.047085569	0.023221707	0.01504474	0.016596014	0.012964962	0.020156925	0.03251419	0.172607353
-199	0.016068053	0.037104796	0.129990313	0.02523251	0.026394848	0.019743712	0	0.149602909	0.021997589	0.017735356	0.013347946	0.028040537	0.054219031	0.011850523	0.013559414	0.015779745	0.014484032	0.013364382	0.017710441	0.014967068	0.046950172	0.023868317	0.014784475	0.016569348	0.012741201	0.020144175	0.03251419	0.162222846
-198	0.063327032	0.036620303	0.129327487	0.025028974	0.028165702	0.018389821	0	0.152058814	0.021665121	0.017701449	0.013444429	0.027068616	0.04524237	0.011816666	0.013432308	0.015705312	0.014402497	0.010934494	0.017530914	0.014935373	0.034194418	0.02503971	0.014665095	0.016487934	0.013695475	0.020609531	0.032284524	0.174431659
-197	0.016068053	0.036646634	0.12935298	0.025039686	0.019258641	0.019157796	0	0.152919976	0.021478723	0.017687379	0.013221036	0.026060202	0.052782765	0.011898104	0.013526794	0.015453068	0.013903583	0.014174344	0.017605745	0.014962431	0.032578383	0.024730462	0.014831375	0.01643642	0.013346671	0.020612719	0.033678926	0.176676958
-196	0.123818526	0.037114275	0.133176974	0.025167566	0.022296448	0.018260439	0	0.148295219	0.021419578	0.017672156	0.013298453	0.026720204	0.053500898	0.011899374	0.013413186	0.014812119	0.014221956	0.014174344	0.017355078	0.014924178	0.042049656	0.023404445	0.014873084	0.016342481	0.01251744	0.02015905	0.034548378	0.165169801
-195	0.049149338	0.037201694	0.132004283	0.025128734	0.021986908	0.019380518	0	0.144754888	0.021685732	0.017670574	0.013133219	0.027193973	0.049192101	0.011798347	0.013606281	0.015233905	0.014518975	0.012858155	0.017241321	0.014934214	0.039461817	0.02312331	0.014745361	0.016383491	0.013267697	0.020601032	0.034597592	0.174712321
-194	0.036862004	0.037461846	0.134489879	0.025084545	0.017000681	0.018250273	0	0.154498772	0.021452735	0.017679471	0.013326377	0.025886569	0.048473968	0.011873256	0.013424059	0.015295932	0.014400556	0.013668118	0.017485277	0.014973138	0.04861425	0.023882373	0.014678256	0.016337431	0.013511201	0.019961433	0.035286591	0.168116756
-193	0.038752363	0.03649602	0.130691378	0.025046382	0.01987772	0.01968087	0	0.156524097	0.021497542	0.017607209	0.013153247	0.025542248	0.056373429	0.011756449	0.013364069	0.015271121	0.014202543	0.012453174	0.017259106	0.014890134	0.077211511	0.023245135	0.014813394	0.016336218	0.012774107	0.020058116	0.036303685	0.162643839
-192	0.039697543	0.03621375	0.133087748	0.025239875	0.022584392	0.018063593	0	0.152808344	0.021362225	0.017708995	0.013407646	0.025654185	0.048473968	0.011741576	0.013377192	0.015018877	0.014198661	0.014781816	0.017294005	0.014958343	0.042912269	0.022556356	0.014850098	0.016450763	0.013267697	0.020289732	0.033039142	0.17218636
-191	0.024574669	0.036203217	0.134426146	0.02551639	0.03314473	0.019682718	0	0.151133863	0.021702759	0.017623454	0.013196	0.026029435	0.046678636	0.011719448	0.013378691	0.015539906	0.01460051	0.012048193	0.017380245	0.014893123	0.041896788	0.023315419	0.014814135	0.016279249	0.012853081	0.020062366	0.033629712	0.163485827
-190	0.018903592	0.036120011	0.130232499	0.02517627	0.026826763	0.018268756	0	0.146206105	0.021311145	0.017639897	0.01337953	0.024516323	0.047037702	0.011729121	0.013278582	0.014696335	0.014237487	0.011643212	0.017325548	0.014886412	0.042086781	0.023357589	0.014677144	0.016351976	0.013129492	0.020351354	0.031349454	0.166011788
-189	0.051039698	0.036415973	0.130512925	0.025059772	0.022749959	0.019555184	0	0.157082257	0.021564753	0.017616963	0.013347946	0.024794529	0.047037702	0.011723861	0.013274082	0.01496512	0.014169541	0.012858155	0.017554739	0.014845993	0.036832485	0.023296677	0.01472979	0.016382077	0.013899492	0.019837125	0.033908593	0.161661521
-188	0.030245747	0.035438561	0.132297456	0.025512373	0.026284469	0.017979495	0	0.156986572	0.021635548	0.017645366	0.013395321	0.023909997	0.054578097	0.011722471	0.013158225	0.014932039	0.013849227	0.013971854	0.017708428	0.014880281	0.035463223	0.023802719	0.014663426	0.016362279	0.012583252	0.019721318	0.034335116	0.167695762
-187	0.095463138	0.036485487	0.133674094	0.025423326	0.019431407	0.019125451	0	0.145010047	0.021905287	0.01760711	0.013282084	0.024380329	0.046678636	0.011701975	0.013461179	0.015262851	0.013792929	0.013668118	0.017535276	0.014838886	0.030667531	0.022158082	0.014825999	0.016444096	0.012964962	0.020272733	0.034827258	0.160819534
-186	0.013232514	0.036295903	0.133572121	0.025021609	0.024475222	0.018200369	0	0.148773642	0.021391798	0.017570699	0.013184638	0.023924562	0.057091562	0.011808081	0.01322609	0.015754934	0.013707512	0.013769363	0.017558095	0.014859049	0.035006803	0.022734408	0.014766679	0.016269552	0.012458209	0.020181361	0.034745234	0.163626158
-185	0.029300567	0.036714042	0.133865293	0.025279377	0.023776959	0.019452603	0	0.152186394	0.021531596	0.017486872	0.013194075	0.023540147	0.051346499	0.011652459	0.01345518	0.014853471	0.013936586	0.012453174	0.017513465	0.014835957	0.03588907	0.02198003	0.014417436	0.016211169	0.01251744	0.019850937	0.033400046	0.170362054
-184	0.051039698	0.035940959	0.134056493	0.02540391	0.047169992	0.017914804	0	0.14804006	0.021463489	0.017502721	0.013217377	0.023366514	0.047396768	0.011777851	0.013368943	0.014530929	0.014365613	0.013668118	0.017441318	0.014840502	0.036784441	0.02222368	0.014519391	0.016220866	0.012635902	0.02021961	0.032547	0.174010665
-183	0.026465028	0.036300116	0.131468924	0.025180957	0.017223838	0.019066305	0	0.150894651	0.020882789	0.017516824	0.013123205	0.022907802	0.054937163	0.011719266	0.013335198	0.014171171	0.01374828	0.016098005	0.017250046	0.01483434	0.033932358	0.022429845	0.014675661	0.016161473	0.0128465	0.020074053	0.035188162	0.162784171
-182	0.053875236	0.036235868	0.130997298	0.025466845	0.026553217	0.017908335	0	0.147641374	0.021269026	0.017467134	0.013138419	0.023085035	0.049551167	0.011533717	0.013382816	0.014981661	0.013742456	0.014376835	0.017402057	0.014820674	0.025810692	0.021905061	0.014486395	0.016163695	0.012464791	0.019894498	0.035155353	0.175273646
-181	0.039697543	0.036025219	0.132131749	0.025421987	0.026961137	0.018977585	0	0.149028801	0.020846943	0.017388348	0.013194652	0.023370769	0.047037702	0.011598832	0.013298454	0.01496512	0.014243311	0.009314569	0.017223872	0.014816098	0.028918283	0.021839463	0.014510678	0.016028746	0.012583252	0.020122926	0.031218216	0.176255964
-180	0.02362949	0.036029432	0.131303217	0.025104631	0.033802202	0.017975798	0	0.149730488	0.021027068	0.01740456	0.013152285	0.022750206	0.052064632	0.011536015	0.013079112	0.014803849	0.014130715	0.013870608	0.017288301	0.014724126	0.067467259	0.021436503	0.01463803	0.016105715	0.012510859	0.01996887	0.034121854	0.156609599
-179	0.02173913	0.035869339	0.134158466	0.025521077	0.025749374	0.019781603	0	0.151165758	0.021003768	0.017371015	0.013019982	0.023739146	0.047755835	0.011523439	0.013307827	0.014518523	0.01403365	0.01447808	0.017449036	0.014693346	0.040953373	0.022415789	0.014539041	0.015949353	0.011944876	0.019853062	0.033514879	0.162503508
-178	0.019848771	0.035475425	0.130054046	0.025209746	0.018114064	0.018075607	0	0.14928396	0.020998391	0.01746173	0.013248767	0.024455445	0.053859964	0.011480513	0.013509171	0.014663254	0.013934644	0.013566873	0.017328568	0.014672816	0.03714914	0.022340819	0.014558134	0.016008949	0.013182141	0.0195407	0.032579809	0.156048274
-177	0.016068053	0.035422762	0.13167287	0.025391189	0.02223166	0.019122678	0	0.148917169	0.021375667	0.017411974	0.013220458	0.026741152	0.046319569	0.011510803	0.013443931	0.014919633	0.014099655	0.013161891	0.017316152	0.014663878	0.026668938	0.022054999	0.014535889	0.016060867	0.013208466	0.020134613	0.034974901	0.163345495
-176	0.032136106	0.036128437	0.132055269	0.025344322	0.018778734	0.017901866	0	0.147960323	0.021095175	0.017370686	0.013205437	0.025084845	0.047037702	0.011609714	0.013434183	0.014568145	0.013790988	0.01275691	0.017287629	0.014698166	0.032731251	0.021956602	0.014506971	0.016125513	0.012333167	0.01971388	0.033613308	0.169099074
-175	0.033081285	0.035516501	0.133457401	0.025486262	0.023150681	0.019240971	0	0.151979077	0.020906089	0.017371608	0.01326764	0.024276575	0.043806104	0.011535773	0.013203218	0.014650848	0.013839521	0.012453174	0.017270516	0.014736846	0.049717085	0.022856233	0.014427631	0.016037635	0.0128465	0.02004218	0.033350832	0.170362054
-174	0.102079395	0.035788239	0.13391628	0.025489609	0.022138079	0.017392654	0	0.151644181	0.021010041	0.017343238	0.013133412	0.023814589	0.052782765	0.011455121	0.013231714	0.014630173	0.013878347	0.015288043	0.017065821	0.014617724	0.037288905	0.023390388	0.014357004	0.015935818	0.013090004	0.019459953	0.033071951	0.164889138
-173	0.020793951	0.035372207	0.132029776	0.025853163	0.015815313	0.019317676	0	0.148422798	0.02109159	0.017296282	0.013068897	0.024586529	0.048114901	0.011457297	0.013367068	0.014857606	0.013952116	0.013060646	0.01734132	0.014635722	0.031947256	0.022579784	0.014359784	0.015944909	0.012609577	0.020188799	0.032907904	0.174150996
-172	0.051039698	0.035424869	0.132475909	0.025565266	0.021727759	0.017997978	0	0.152888081	0.020886374	0.017331408	0.013146892	0.02522182	0.0502693	0.011412013	0.013340822	0.014121549	0.013757986	0.012149438	0.017206423	0.014608969	0.027815449	0.022729722	0.014358857	0.015946929	0.012596415	0.019830751	0.035434233	0.167695762
-171	0.057655955	0.034920364	0.134566359	0.025514382	0.016933495	0.019040428	0	0.154211718	0.021289637	0.017277072	0.013025567	0.025858093	0.043087971	0.01145639	0.013075363	0.014460631	0.013490087	0.012250683	0.017495344	0.014559368	0.038103474	0.022420474	0.014354223	0.016058241	0.011826414	0.019819064	0.032415762	0.168818411
-170	0.014177694	0.035484904	0.132973028	0.025547189	0.019042683	0.017709641	0	0.150862756	0.021044991	0.017219374	0.013102214	0.026007997	0.050628366	0.011413283	0.013239588	0.01509331	0.012996997	0.010630758	0.0172732	0.014591856	0.047825888	0.022532928	0.014468228	0.015792587	0.012701714	0.019966745	0.033432855	0.168257087
-169	0.020793951	0.035504915	0.1336486	0.025895343	0.020827934	0.019187369	0	0.154227666	0.021248415	0.017241814	0.013114731	0.02657881	0.052782765	0.011478095	0.013136479	0.014981661	0.01336002	0.014984307	0.017410782	0.014558972	0.056554658	0.022153396	0.014363492	0.015832991	0.012379235	0.019546012	0.032711047	0.159416222
-168	0.088846881	0.035037274	0.13171111	0.025519738	0.018627564	0.017845492	0	0.151500654	0.021297703	0.017233807	0.013118005	0.027226539	0.048833034	0.011376161	0.013229839	0.01375352	0.014253017	0.013465627	0.017205752	0.01457096	0.033141811	0.021961288	0.014344213	0.015932788	0.013188722	0.020278045	0.033498474	0.167555431
-167	0.034026465	0.034961441	0.13642737	0.026106245	0.017516581	0.019118982	0	0.147625427	0.020967026	0.017204744	0.013169232	0.026392085	0.051346499	0.011503125	0.01322609	0.014584686	0.013781282	0.01447808	0.017198369	0.014583742	0.026629629	0.022059685	0.014451174	0.015982484	0.013748124	0.019689444	0.033465665	0.170502386
-166	0.024574669	0.035658689	0.134132973	0.026072768	0.025828558	0.017923121	0	0.151532549	0.020955377	0.017177691	0.012949305	0.024450862	0.039856373	0.011425072	0.013096735	0.01443582	0.013917173	0.013060646	0.01719602	0.014582796	0.050568779	0.022631325	0.014326232	0.015967131	0.01339274	0.019688382	0.031841596	0.177799607
-165	0.037807183	0.035317438	0.133113241	0.025838433	0.01880273	0.019768665	0	0.148008165	0.020678469	0.017224877	0.01320043	0.02494836	0.048114901	0.011349499	0.013175098	0.014233198	0.013783223	0.016502987	0.017241657	0.014607719	0.031075908	0.022537613	0.014288415	0.015949555	0.012563509	0.019570449	0.034499163	0.167836093
-164	0.019848771	0.034919311	0.133062255	0.025588699	0.026032518	0.017860278	0	0.151070073	0.02119375	0.01716718	0.01324973	0.024830859	0.044165171	0.011306935	0.01312598	0.014981661	0.01373469	0.015085552	0.01750474	0.014508181	0.032772744	0.022087798	0.014283966	0.015864505	0.012530603	0.01959276	0.033695331	0.18172888
-163	0.039697543	0.034838211	0.134464386	0.02555924	0.020290439	0.018881473	0	0.153685453	0.020898024	0.01714128	0.013044247	0.024018007	0.058168761	0.011296657	0.013295829	0.014865876	0.013567739	0.01103574	0.017081257	0.014566933	0.030276626	0.022935887	0.014188314	0.015722284	0.012885987	0.019806314	0.034433544	0.178080269
-162	0.058601134	0.03468549	0.132718095	0.025869901	0.021804544	0.017515567	0	0.156093516	0.020908777	0.017124014	0.013222576	0.023062615	0.053500898	0.011180697	0.013073488	0.01470047	0.013534737	0.013971854	0.017108438	0.014542468	0.031215673	0.022767207	0.01437999	0.015942081	0.012978124	0.019573636	0.034876472	0.167836093
-161	0.036862004	0.035483851	0.136095957	0.025807635	0.028319272	0.019372201	0	0.155726725	0.020542255	0.017160556	0.013090466	0.023441957	0.046319569	0.011211712	0.013004124	0.013865169	0.013721101	0.010630758	0.017158773	0.014501256	0.033858108	0.022781263	0.014263019	0.015876627	0.012359491	0.019495014	0.033547689	0.174431659
-160	0.043478261	0.034907725	0.1336486	0.025849815	0.0256126	0.017988736	0	0.162743597	0.020745679	0.017244252	0.013291713	0.024145491	0.051705566	0.011220963	0.013179222	0.015258716	0.013587152	0.011946947	0.017210114	0.01456132	0.03896172	0.023071769	0.014229281	0.015926323	0.012004107	0.019806314	0.033235999	0.170923379
-159	0.054820416	0.034977239	0.137077449	0.025865215	0.026932343	0.019287178	0	0.156077568	0.020604089	0.017089744	0.013259937	0.023978731	0.042369838	0.011282208	0.013187846	0.013803142	0.01367451	0.014376835	0.01715441	0.014548478	0.027961765	0.022589155	0.014244482	0.015900869	0.012425303	0.019152903	0.032645428	0.160679203
-158	0.032136106	0.034561207	0.13155815	0.025887979	0.024057704	0.017608907	0	0.153191082	0.02079676	0.017204019	0.013108761	0.023417409	0.057091562	0.011308628	0.013104983	0.014406874	0.0135988	0.013060646	0.017136961	0.014572607	0.0286999	0.021258452	0.014482316	0.015759658	0.012194961	0.019442954	0.034745234	0.170081392
-157	0.036862004	0.035017263	0.132195483	0.02611361	0.016674345	0.01957644	0	0.15177176	0.020885478	0.01712319	0.013108569	0.023512327	0.055655296	0.011291276	0.013164974	0.015002336	0.013460967	0.010428268	0.017214812	0.014512634	0.025197036	0.023034284	0.014371277	0.015852182	0.011931713	0.019748942	0.038042587	0.162222846
-156	0.029300567	0.034916151	0.133941773	0.026053352	0.021238254	0.017577486	0	0.15425956	0.02068295	0.017105297	0.013266292	0.022739242	0.051346499	0.011369873	0.013025496	0.014783173	0.013418259	0.01427559	0.017396017	0.014543597	0.034200969	0.022472015	0.014315109	0.015779658	0.012392397	0.01990406	0.033318022	0.175975302
-155	0.042533081	0.034470628	0.136860756	0.02591476	0.02366898	0.019411016	0	0.153478136	0.021089798	0.017186489	0.013275536	0.023401208	0.0502693	0.011362255	0.013314576	0.013435113	0.013144536	0.012453174	0.017521518	0.014566384	0.041562662	0.024121338	0.014222979	0.015806324	0.012556927	0.019481202	0.033629712	0.179062588
-154	0.094517958	0.035395378	0.13380156	0.025990416	0.029000739	0.017887079	0	0.15183555	0.020792279	0.017125628	0.013196193	0.023826863	0.061041293	0.011302461	0.013275957	0.013906521	0.013457085	0.01275691	0.017358769	0.01452926	0.034725088	0.023905801	0.014234472	0.015691578	0.012168637	0.019902998	0.034039831	0.17457199
-153	0.034971645	0.034951961	0.134923265	0.02653943	0.026498028	0.019401774	0	0.156779256	0.020984053	0.017099597	0.013184638	0.024324852	0.061400359	0.011279124	0.013429684	0.014224928	0.013179479	0.014073099	0.017240315	0.014437501	0.036911103	0.024036997	0.014250414	0.015610568	0.012708295	0.020048554	0.034449949	0.179904575
-152	0.029300567	0.034312641	0.137434355	0.026450382	0.021485406	0.017631087	0	0.154419035	0.020551217	0.01710734	0.013126094	0.022832686	0.058527828	0.011299318	0.013229464	0.014212522	0.013583269	0.013364382	0.017348702	0.014421943	0.037555333	0.023024913	0.014373131	0.015631578	0.011602654	0.019678819	0.032038453	0.175273646
-151	0.093572779	0.03496776	0.138160914	0.02624015	0.032021749	0.019640207	0	0.154642299	0.02022771	0.017069381	0.013127057	0.024443171	0.046678636	0.011182934	0.0133217	0.013153923	0.013649273	0.010934494	0.017461452	0.014500616	0.03336893	0.0229968	0.014151424	0.015481277	0.012629321	0.019550262	0.033285213	0.178781925
-150	0.02268431	0.034184145	0.134234946	0.026203326	0.025840556	0.017554382	0	0.158070998	0.020535982	0.017059001	0.013090081	0.024336471	0.05529623	0.011263586	0.013245212	0.015308338	0.013218305	0.012149438	0.017085955	0.014441009	0.038265078	0.022851547	0.014141414	0.01563077	0.012273936	0.019620384	0.033039142	0.173870334
-149	0.04442344	0.033885023	0.137600061	0.02615579	0.037307917	0.019284406	0	0.161786751	0.020760018	0.017041306	0.013006694	0.024411586	0.047037702	0.011219753	0.013038244	0.014464766	0.0133309	0.013971854	0.017263469	0.01447368	0.033923623	0.02303897	0.014113052	0.015694002	0.012155474	0.019538575	0.034433544	0.160679203
-148	0.026465028	0.035167877	0.135280171	0.026048665	0.033075144	0.017512795	0	0.157576627	0.020655169	0.017019526	0.013132256	0.024145163	0.053141831	0.011199802	0.013204718	0.014253874	0.013119299	0.01275691	0.017337293	0.014422096	0.037771532	0.021919118	0.014184235	0.015601882	0.012971543	0.01960551	0.032875094	0.180044906
-147	0.02268431	0.03416308	0.134311426	0.026430966	0.023908933	0.018844507	0	0.152473448	0.020601401	0.017024435	0.013145929	0.024077248	0.060682226	0.011205364	0.013247836	0.013555033	0.013742456	0.014579326	0.017250046	0.014493782	0.03445211	0.022992114	0.014393152	0.015580872	0.012451628	0.019498202	0.033974212	0.176255964
-146	0.093572779	0.034975133	0.134273186	0.026734262	0.029711	0.01722723	0	0.15936274	0.0209267	0.017095412	0.013330999	0.026758826	0.065709156	0.011244421	0.013261709	0.014605362	0.013340607	0.012048193	0.017265482	0.014506991	0.032632979	0.023943286	0.014192021	0.015549559	0.012425303	0.019620384	0.032875094	0.175554308
-145	0.062381853	0.034177826	0.136720542	0.026131017	0.022034899	0.019415636	0	0.154833668	0.021080836	0.017013693	0.013186564	0.025298409	0.059245961	0.011152886	0.013358444	0.013848629	0.013618212	0.014174344	0.017385614	0.014508364	0.033585129	0.027879168	0.014133628	0.015595013	0.012997868	0.019371769	0.033285213	0.169520067
-144	0.030245747	0.033693333	0.134120226	0.026919722	0.02228445	0.017395427	0	0.156843045	0.020616635	0.017044239	0.013472546	0.023725727	0.06032316	0.011063527	0.013460429	0.014249738	0.013361961	0.016098005	0.017394003	0.014472368	0.033493408	0.02544267	0.014251711	0.015477034	0.01257009	0.019780815	0.033744545	0.172326691
-143	0.029300567	0.034089353	0.135318411	0.026690073	0.019901715	0.01916519	0	0.156986572	0.020576309	0.016977941	0.013300186	0.022851833	0.054937163	0.011064434	0.013210342	0.013414437	0.013486204	0.012655665	0.017482593	0.014479018	0.04250826	0.024397787	0.01430547	0.015344308	0.012477953	0.019398331	0.03251419	0.170502386
-142	0.014177694	0.035160504	0.134706572	0.026589644	0.02745784	0.01754514	0	0.16397155	0.020811994	0.016891576	0.013280928	0.022955588	0.061041293	0.011055486	0.013290955	0.013513681	0.013499793	0.01103574	0.017298032	0.014430515	0.040783034	0.022949944	0.014049654	0.01547259	0.011806671	0.019619322	0.033613308	0.171905697
-141	0.069943289	0.035146812	0.135343905	0.026273627	0.025039112	0.019209549	0	0.158836475	0.02071073	0.016893586	0.013291713	0.024494721	0.053859964	0.011037348	0.013289455	0.013604655	0.013519206	0.012959401	0.017246355	0.014396898	0.034329815	0.023690265	0.014128438	0.015482893	0.01180009	0.019551325	0.033875783	0.169660399
-140	0.073724008	0.033907142	0.134426146	0.027099825	0.022346838	0.017386185	0	0.156970625	0.020946415	0.016942684	0.013146507	0.024164638	0.058527828	0.011128702	0.013287955	0.013592249	0.013268779	0.011744457	0.017057767	0.014495948	0.044901739	0.022472015	0.014285264	0.015551983	0.012247611	0.01971813	0.033498474	0.179062588
-139	0.060491493	0.033492163	0.137791261	0.026985335	0.026277271	0.019219715	0	0.152489395	0.02015333	0.016919815	0.01331386	0.022854779	0.049551167	0.010989223	0.013293954	0.015010607	0.013229953	0.012554419	0.017201054	0.014397204	0.039632156	0.022392361	0.014167366	0.015484307	0.012142312	0.019184777	0.033153975	0.168397418
-138	0.050094518	0.033919781	0.135509611	0.026798537	0.027668999	0.017476753	0	0.155822409	0.020548528	0.016915729	0.013288632	0.023704125	0.052423698	0.011087408	0.013208093	0.013521951	0.013323135	0.016300496	0.017397695	0.014392201	0.036116189	0.022209623	0.014225388	0.015504913	0.012747782	0.019360082	0.032907904	0.174010665
-137	0.109640832	0.034434818	0.13627441	0.026909009	0.030217302	0.018746546	0	0.155854304	0.020602297	0.016923506	0.013376063	0.027290363	0.04524237	0.011090069	0.013560913	0.013629465	0.013167831	0.010934494	0.017340313	0.014381799	0.040106047	0.022949944	0.01413678	0.015487539	0.012260773	0.01972663	0.033678926	0.175554308
-136	0.02268431	0.03492879	0.134362413	0.027463378	0.025432636	0.017243865	0	0.159665742	0.020811994	0.016870718	0.013481982	0.025494298	0.051705566	0.011213707	0.013179597	0.014187711	0.013080473	0.013971854	0.017287294	0.014403884	0.041446919	0.0229968	0.014220754	0.015550569	0.012115987	0.019775503	0.033826569	0.177518945
-135	0.066162571	0.035000411	0.135866517	0.026882898	0.024770365	0.018935074	0	0.165933085	0.020530605	0.016837372	0.013384537	0.023428374	0.049192101	0.011106151	0.013249336	0.013778331	0.013266837	0.01427559	0.017331588	0.014439239	0.037813025	0.023076455	0.014208334	0.01550269	0.012102825	0.019160341	0.032727452	0.178641594
-134	0.060491493	0.033735463	0.13638913	0.027249799	0.016921497	0.017023915	0	0.16527924	0.020477733	0.016838163	0.013382033	0.023075543	0.061400359	0.011040311	0.013272208	0.013972683	0.013396904	0.013060646	0.017408768	0.014348182	0.04228551	0.023465357	0.014108974	0.015383096	0.011984363	0.019090218	0.033006332	0.163064833
-133	0.027410208	0.034670745	0.140404324	0.027599962	0.016940693	0.01932969	0	0.159394635	0.020933869	0.016788538	0.013521461	0.02420866	0.051346499	0.010992609	0.013382816	0.013501276	0.013587152	0.013971854	0.017049378	0.014421608	0.034080859	0.025672263	0.014006091	0.015419055	0.011879064	0.019823313	0.032596214	0.18285153
-132	0.020793951	0.034285257	0.136835262	0.027488151	0.020144068	0.017190264	0	0.156635729	0.020668611	0.016703162	0.013216221	0.02342281	0.052782765	0.011118666	0.013412811	0.013703898	0.013488145	0.013364382	0.017132934	0.014372861	0.051791724	0.024805432	0.013991261	0.015304914	0.012181799	0.019822251	0.033383641	0.169660399
-131	0.038752363	0.033435288	0.138951206	0.027742572	0.025946135	0.018691096	0	0.163796128	0.02045533	0.016722636	0.013272262	0.022275456	0.052782765	0.010905668	0.013463803	0.013993359	0.013635684	0.011845702	0.017181255	0.014371244	0.031628417	0.023315419	0.014042054	0.015140269	0.012372654	0.019672445	0.034876472	0.186359809
-130	0.015122873	0.033476364	0.138262887	0.027459361	0.033603041	0.016984177	0	0.161053169	0.020327181	0.016716408	0.013175009	0.022254509	0.060682226	0.010913951	0.013181847	0.013708033	0.01313677	0.012858155	0.017037298	0.01436859	0.044344862	0.023615296	0.013932683	0.015274612	0.0120765	0.019442954	0.036697398	0.176396295
-129	0.017958412	0.033856586	0.137791261	0.027648838	0.022073291	0.018930453	0	0.16260007	0.020612154	0.016859614	0.013292098	0.023304327	0.048114901	0.01093753	0.013185971	0.014258009	0.013515324	0.011440721	0.017037298	0.014354588	0.033360194	0.022921831	0.01412436	0.015314005	0.012148893	0.019422767	0.03344926	0.183553186
-128	0.009451796	0.034349505	0.137816754	0.02781555	0.029811781	0.01736493	0	0.155312091	0.020178422	0.016874936	0.013348139	0.023862866	0.057091562	0.011040492	0.013252336	0.013720439	0.013041647	0.014984307	0.017402057	0.014347572	0.031565086	0.025344273	0.014162361	0.015381479	0.011727696	0.019623572	0.032661833	0.176255964
-127	0.018903592	0.033923994	0.138352113	0.027813542	0.027573018	0.018980358	0	0.162982809	0.020702665	0.016738584	0.013270336	0.022080548	0.047755835	0.011059355	0.013238838	0.012872732	0.013162007	0.01447808	0.017502726	0.014491495	0.028121185	0.024889772	0.01422854	0.015373803	0.012267355	0.019376019	0.034253092	0.17695762
-126	0.015122873	0.033341549	0.134273186	0.027620048	0.025435035	0.017161615	0	0.16073422	0.020147953	0.016812032	0.013356612	0.02168075	0.049551167	0.010993213	0.013121856	0.013691493	0.013548326	0.013060646	0.017491317	0.014459586	0.050793713	0.024702349	0.014133999	0.015380267	0.012484534	0.01930696	0.030988549	0.172326691
-125	0.011342155	0.033180402	0.137918727	0.027938074	0.026027719	0.019082015	0	0.164434025	0.020872035	0.016769822	0.013317326	0.024536779	0.044165171	0.01092296	0.013295454	0.013683222	0.013377491	0.011440721	0.017324542	0.014466602	0.048472301	0.025119365	0.013978471	0.015351581	0.012964962	0.019711756	0.032169691	0.180325568
-124	0.02268431	0.034147282	0.136516596	0.027664237	0.020492	0.017389882	0	0.163174178	0.020475941	0.016793184	0.013310971	0.022065001	0.06032316	0.010985414	0.013180347	0.013836223	0.013379433	0.011136985	0.017332931	0.014362946	0.042222179	0.026122078	0.014013877	0.01521239	0.011793508	0.019824376	0.031152597	0.174291328
-123	0.02173913	0.033447926	0.140442564	0.027808186	0.037874207	0.019107892	0	0.156396517	0.01982803	0.016680689	0.013200815	0.020879517	0.048833034	0.010930154	0.013232464	0.01374525	0.013744397	0.01275691	0.016991997	0.014339244	0.033893049	0.025822201	0.014104154	0.015162694	0.012471372	0.01941533	0.032399357	0.172607353
-122	0.033081285	0.033786018	0.138084434	0.028258778	0.033271905	0.016901002	0	0.156205148	0.020128238	0.016672155	0.013252426	0.021510881	0.056732496	0.010823021	0.013275582	0.013674952	0.013363902	0.012048193	0.017012466	0.014388144	0.034482683	0.02495537	0.013999418	0.015131987	0.0112012	0.019513076	0.035401424	0.178080269
-121	0.016068053	0.033424755	0.137408861	0.028517885	0.032451266	0.019313055	0	0.157783944	0.020119276	0.016647145	0.013230087	0.022205086	0.058168761	0.010831122	0.013425184	0.01376179	0.013169772	0.012250683	0.017150719	0.014362092	0.040416151	0.024702349	0.014069304	0.015149764	0.011806671	0.019525826	0.03410545	0.169239405
-120	0.099243856	0.032660099	0.135496864	0.028460976	0.022958718	0.017300239	0	0.160287692	0.020092392	0.016625694	0.013255893	0.019598297	0.045960503	0.010851497	0.01338994	0.013311059	0.013596858	0.012351929	0.016743679	0.0143088	0.040082025	0.024472756	0.013860202	0.01523441	0.011444705	0.019325021	0.031447882	0.174150996
-119	0.074669187	0.032999244	0.137243155	0.028507173	0.052240203	0.018765029	0	0.157863681	0.020136303	0.016708829	0.013269374	0.020590674	0.049551167	0.0108492	0.013475801	0.013517816	0.013336724	0.013769363	0.017169846	0.014377131	0.039365728	0.024327503	0.01399052	0.015092593	0.011984363	0.019582136	0.03344926	0.186219478
-118	0.04536862	0.033248863	0.137090195	0.028234005	0.019524989	0.017195809	0	0.168229516	0.020601401	0.016766	0.013190223	0.02629635	0.049910233	0.010935173	0.01332095	0.013708033	0.013427965	0.014174344	0.017049043	0.014458793	0.025548633	0.024683607	0.014022775	0.015221683	0.011372312	0.019703256	0.034121854	0.176255964
-117	0.081285444	0.032862322	0.136669556	0.028891482	0.019177057	0.019163341	0	0.162998756	0.019973205	0.016713706	0.013386077	0.0212096	0.04524237	0.01096649	0.013482925	0.013455789	0.013035823	0.016604232	0.017356085	0.014419045	0.025059455	0.024514926	0.014082465	0.015199057	0.012096243	0.019737255	0.033350832	0.164187482
-116	0.028355388	0.033261502	0.137612808	0.028858006	0.019433807	0.017270666	0	0.158437789	0.020032351	0.016793151	0.013684192	0.021152977	0.052064632	0.010928462	0.013347196	0.013402032	0.01337555	0.012655665	0.017204745	0.014518552	0.052383542	0.023498156	0.013997379	0.015248147	0.012102825	0.019437642	0.034236688	0.176396295
-115	0.02362949	0.032437864	0.136669556	0.028807791	0.025007918	0.019423954	0	0.156221095	0.019984855	0.016846236	0.013541297	0.020603275	0.04524237	0.010914737	0.013653899	0.013108436	0.013637625	0.018224157	0.017183604	0.014482953	0.039391934	0.024215049	0.014190167	0.015230774	0.011918551	0.019150779	0.034351521	0.18523716
-114	0.034026465	0.033295206	0.137332382	0.028550023	0.021804544	0.016724488	0	0.158421842	0.020294024	0.016806694	0.013697287	0.026768154	0.04021544	0.010816915	0.013356945	0.013501276	0.013144536	0.011845702	0.017060116	0.014424536	0.04233137	0.025245876	0.014125287	0.015215622	0.011951457	0.019797815	0.033367236	0.178220601
-113	0.048204159	0.032815979	0.139652271	0.02913653	0.023983318	0.019122678	0	0.157082257	0.020230398	0.016860734	0.013640861	0.02300861	0.047037702	0.011055849	0.013487425	0.013141517	0.01346485	0.014579326	0.01716649	0.014499304	0.040769931	0.02471172	0.014080797	0.015096836	0.012484534	0.019611885	0.035745923	0.176396295
-112	0.019848771	0.032903398	0.135203691	0.028649783	0.033569447	0.017089531	0	0.164768922	0.020222333	0.016693013	0.013491611	0.024273793	0.052782765	0.010837531	0.013174723	0.013029868	0.013571621	0.011643212	0.01699703	0.014407545	0.043071689	0.025658206	0.013989408	0.014973806	0.011030089	0.019703256	0.033875783	0.16867808
-111	0.006616257	0.032769636	0.136937236	0.028962452	0.023625788	0.019086636	0	0.156045673	0.020385431	0.016633042	0.01344077	0.02272975	0.044524237	0.010832211	0.013529793	0.013273842	0.013206657	0.013870608	0.017117834	0.014443419	0.05485127	0.024421214	0.013977544	0.014875221	0.011642141	0.019753191	0.03376095	0.176115633
-110	0.036862004	0.03276753	0.137332382	0.029098366	0.028614414	0.01755161	0	0.159027844	0.020125549	0.016659831	0.013320407	0.022990281	0.052064632	0.010840191	0.01341956	0.013658412	0.012983408	0.011440721	0.016965823	0.01438912	0.045707572	0.02295463	0.014059479	0.015032594	0.012813594	0.019714943	0.032268119	0.176817289
-109	0.02268431	0.033814456	0.137854994	0.029244993	0.022673174	0.019129147	0	0.156699518	0.020467876	0.016671496	0.013340436	0.025516555	0.039856373	0.010886382	0.013585285	0.013422708	0.013325076	0.009820796	0.017220516	0.014482587	0.054739895	0.023755863	0.013996081	0.015119664	0.012425303	0.019548137	0.034236688	0.180886893
-108	0.031190926	0.033011883	0.136580329	0.029396976	0.016693541	0.016892685	0	0.158995949	0.020376469	0.016748997	0.013659734	0.027528147	0.05529623	0.010972597	0.013664022	0.013050544	0.013177538	0.012351929	0.017220516	0.014522	0.05173276	0.024350931	0.013894496	0.015057038	0.012030431	0.019571511	0.034630401	0.173870334
-107	0.028355388	0.033573263	0.137370622	0.03015823	0.02782017	0.019344476	0	0.165327082	0.0201139	0.016754203	0.013672252	0.021852256	0.051346499	0.010960928	0.013508421	0.013298653	0.013191127	0.012554419	0.017266153	0.014579105	0.037721304	0.025058453	0.014098778	0.015079664	0.012398979	0.019408955	0.033711736	0.175413977
-106	0.036862004	0.032612703	0.138925713	0.029648049	0.024444029	0.017264196	0	0.167687303	0.020577205	0.016825213	0.013742736	0.028994129	0.04524237	0.011002343	0.013569537	0.013187004	0.013198892	0.013668118	0.017182933	0.014566384	0.041031991	0.02475389	0.014143639	0.015212592	0.012010688	0.020120801	0.031333049	0.178501263
-105	0.078449905	0.032892866	0.137651048	0.029724375	0.029065526	0.019146706	0	0.154594457	0.020601401	0.016784848	0.013792807	0.028617569	0.054219031	0.010984386	0.013608531	0.013377221	0.013218305	0.012858155	0.017218503	0.014630567	0.037867621	0.025016282	0.01401017	0.015115421	0.011339406	0.019819064	0.033252403	0.168958743
-104	0.047258979	0.0329687	0.137905981	0.030156221	0.024712776	0.017463815	0	0.155343986	0.020275205	0.016791042	0.013790881	0.027974422	0.044883303	0.010995329	0.013470552	0.013162193	0.013334783	0.012149438	0.017190316	0.01456251	0.032774928	0.024702349	0.014086914	0.014979059	0.011879064	0.019907248	0.031333049	0.183272523
-103	0.027410208	0.032589531	0.140225871	0.029899122	0.029211898	0.019282558	0	0.15955411	0.020203514	0.016715024	0.013615441	0.022110496	0.062836625	0.011024471	0.013505047	0.013269707	0.013111533	0.011845702	0.017091995	0.014472642	0.027926824	0.024144766	0.014005165	0.014867949	0.011431542	0.019694756	0.033235999	0.165169801
-102	0.055765595	0.032622182	0.137714781	0.03008659	0.026610806	0.016613589	0	0.161770803	0.020246529	0.016609613	0.013489686	0.02753502	0.048473968	0.010868002	0.013293205	0.013943737	0.013094062	0.012959401	0.017026896	0.014456932	0.035701261	0.022968686	0.01393361	0.015019664	0.011681628	0.019602323	0.033350832	0.178922257
-101	0.025519849	0.032224055	0.142838933	0.030330298	0.033130333	0.01904967	0	0.16570982	0.020619324	0.01663034	0.013564599	0.027222284	0.048473968	0.010927676	0.01329283	0.013228356	0.013396904	0.01579427	0.017047701	0.014336804	0.040361555	0.023549698	0.01382183	0.014892797	0.011767184	0.019719193	0.032497785	0.18172888
-100	0.024574669	0.03275805	0.13844134	0.030436753	0.03237688	0.016865884	0	0.164226709	0.020320908	0.016655943	0.013689584	0.022756588	0.049910233	0.010896116	0.013661773	0.014138089	0.013666745	0.012554419	0.017048707	0.014508486	0.079749122	0.023624667	0.014066523	0.014952796	0.011760602	0.019639509	0.032071262	0.182149874
-99	0.04442344	0.031977595	0.13805894	0.030152204	0.039426704	0.019469238	0	0.157146047	0.019720493	0.016699636	0.01382285	0.021971884	0.052782765	0.01099013	0.013469052	0.013348275	0.013022234	0.013161891	0.017239644	0.014473497	0.041628177	0.022978057	0.014087656	0.014840676	0.012227867	0.019927434	0.031693953	0.173028347
-98	0.037807183	0.031925986	0.138122674	0.030865921	0.030498047	0.016584016	0	0.156731413	0.019930191	0.016659139	0.013769505	0.02256479	0.048833034	0.010819696	0.013434558	0.01336068	0.013055236	0.014073099	0.017254408	0.014490579	0.054397033	0.023807404	0.014023702	0.014939463	0.011622397	0.019683069	0.033531284	0.177799607
-97	0.060491493	0.032666418	0.13828838	0.030804324	0.016441591	0.019086636	0	0.157672312	0.020517163	0.016756641	0.013936087	0.028132508	0.049551167	0.010827374	0.013588284	0.013323464	0.013216364	0.012250683	0.017299374	0.014573339	0.042444929	0.023371646	0.014141785	0.015036432	0.012537184	0.019786128	0.033432855	0.167836093
-96	0.012287335	0.032525283	0.136478356	0.03089605	0.02858802	0.016705081	0	0.157321468	0.019893449	0.016723064	0.013659156	0.025084845	0.043806104	0.011055244	0.013493799	0.013273842	0.013229953	0.011643212	0.017467157	0.014533317	0.036598815	0.023877688	0.014092661	0.014958251	0.012313423	0.019719193	0.031464287	0.176255964
-95	0.02173913	0.032802287	0.145579463	0.030908771	0.032995959	0.019645752	0	0.156157306	0.020335247	0.016758915	0.013827857	0.024873899	0.0502693	0.010864556	0.013651274	0.012227648	0.013123181	0.015085552	0.017305414	0.014603966	0.037374075	0.024486812	0.014024999	0.014832393	0.011984363	0.019780815	0.034335116	0.167836093
-94	0.026465028	0.031548924	0.139269872	0.031245543	0.030140517	0.016646859	0	0.161882435	0.019948113	0.016653603	0.013748514	0.02185602	0.044524237	0.010766975	0.013501672	0.01336068	0.013169772	0.013161891	0.017026224	0.014496436	0.028298075	0.023549698	0.013953816	0.014786939	0.012050175	0.01947589	0.034564782	0.178220601
-93	0.036862004	0.031997607	0.13836486	0.030667071	0.025691785	0.019726153	0	0.154785826	0.020083431	0.016630768	0.013528779	0.025544212	0.045960503	0.010862501	0.013408312	0.013530222	0.013090179	0.012554419	0.016925219	0.014411053	0.026658019	0.023488785	0.013939171	0.014604921	0.012135731	0.019515201	0.032694642	0.166713444
-92	0.051984877	0.032101878	0.137612808	0.031058076	0.024664785	0.016704157	0	0.16633177	0.020058339	0.01644008	0.013668593	0.025915371	0.052064632	0.010607424	0.013214092	0.01255019	0.012863047	0.012149438	0.016882267	0.014268381	0.02849462	0.022251793	0.01384667	0.014360074	0.011675047	0.019279336	0.033055546	0.171484704
-91	0.012287335	0.031794331	0.138454087	0.030974385	0.031013946	0.019241895	0	0.162520333	0.019649698	0.016360404	0.013758913	0.022578046	0.057809695	0.010527195	0.013236588	0.012372379	0.012694154	0.011541966	0.016905421	0.014204198	0.052907661	0.022261165	0.013778082	0.014385933	0.011609235	0.019405768	0.032464976	0.173589672
-90	0.017958412	0.031387778	0.13608321	0.031144445	0.026555616	0.01643153	0	0.156205148	0.019440001	0.01632508	0.013555163	0.020647788	0.057809695	0.010550834	0.013214842	0.012165621	0.012746569	0.012048193	0.016640996	0.014177659	0.037657973	0.022251793	0.013602348	0.014453003	0.011550004	0.019088094	0.032629023	0.170502386
-89	0.035916824	0.031582628	0.134655586	0.03173229	0.02223166	0.01922526	0	0.151707971	0.020045793	0.01644578	0.013579236	0.025153905	0.051346499	0.010696541	0.013214467	0.012521244	0.012734921	0.010529513	0.016874885	0.014349524	0.03490853	0.022134654	0.013780492	0.014399872	0.011503936	0.019361145	0.032711047	0.178781925
-88	0.014177694	0.031334062	0.134540866	0.031613784	0.020871126	0.016542429	0	0.153749242	0.019752755	0.016480412	0.013538408	0.020596892	0.055655296	0.010690857	0.013527543	0.01252538	0.012991173	0.010630758	0.016827234	0.014281224	0.03965181	0.022523557	0.013681131	0.014303509	0.011668466	0.019351583	0.03189081	0.166152119
-87	0.017958412	0.031048633	0.135547851	0.031408908	0.022649179	0.018820479	0	0.156890888	0.019487497	0.016432402	0.013517802	0.021557521	0.047037702	0.010771328	0.013375692	0.012484028	0.013303722	0.01275691	0.016880925	0.014303553	0.03274217	0.02213934	0.013932869	0.014437447	0.011740859	0.01911253	0.033974212	0.17934325
-86	0.02173913	0.030981225	0.13406924	0.031829372	0.03350466	0.01657385	0	0.154403087	0.019650594	0.016370652	0.013468694	0.023290253	0.053500898	0.010655731	0.013411686	0.012165621	0.012397135	0.013161891	0.01653932	0.014342783	0.060011662	0.021539586	0.013703932	0.014344519	0.011392055	0.019244275	0.033432855	0.175554308
-85	0.036862004	0.031191874	0.13600673	0.03139217	0.029634215	0.018618088	0	0.155774567	0.0197886	0.016338821	0.013503551	0.025073225	0.053141831	0.010573325	0.013209592	0.012595677	0.012919345	0.010934494	0.016969178	0.014309959	0.055250911	0.020644641	0.013793282	0.014502901	0.012254192	0.018927663	0.031562715	0.164748807
-84	0.110586011	0.031163436	0.132883802	0.031230814	0.051678712	0.015872414	0	0.154562562	0.018941746	0.016292195	0.013712309	0.02006601	0.043087971	0.010407002	0.013127105	0.012471623	0.012711626	0.011845702	0.016575225	0.014136294	0.031689564	0.022678181	0.013654438	0.014274621	0.012175218	0.018969098	0.032760261	0.171905697
-83	0.130434783	0.030954894	0.131583644	0.031408908	0.027704992	0.019348173	0	0.16390776	0.019546642	0.016203161	0.013444237	0.022208523	0.05529623	0.010537896	0.012931385	0.011532943	0.012812573	0.013465627	0.016752068	0.014157556	0.029130115	0.022167453	0.013464986	0.014210985	0.011405218	0.019100843	0.031972834	0.160398541
-82	0.037807183	0.030893805	0.133253454	0.030853869	0.032139326	0.016059094	0	0.161834593	0.019502731	0.016048884	0.013120316	0.027158788	0.052423698	0.010359663	0.013009373	0.012376514	0.012666976	0.01103574	0.016237983	0.01399472	0.026891689	0.023029599	0.013309643	0.01426957	0.011457867	0.019206026	0.03126743	0.166152119
-81	0.035916824	0.030609429	0.133559374	0.031204702	0.020201657	0.019295496	0	0.153478136	0.018749972	0.015806891	0.013484486	0.022517822	0.048473968	0.010296785	0.013011998	0.011053265	0.011979756	0.010529513	0.016478583	0.013838901	0.03202369	0.021994087	0.013248655	0.013880079	0.011326243	0.018611051	0.03379376	0.172467022
-80	0.051039698	0.029613059	0.134375159	0.031866866	0.025579007	0.015969451	0	0.152680764	0.019062725	0.01581447	0.01282509	0.020101522	0.044883303	0.010194367	0.013126355	0.011967134	0.012509731	0.012554419	0.016132615	0.013892376	0.044582899	0.0205931	0.013246616	0.014140076	0.01097744	0.018973348	0.033580498	0.175694639
-79	0.026465028	0.029692052	0.133431907	0.031222779	0.03606736	0.019383291	0	0.154068191	0.019050179	0.015623979	0.013067549	0.022034726	0.048473968	0.01027629	0.0129955	0.011896836	0.012226301	0.01103574	0.016068522	0.013684454	0.037426487	0.022233051	0.013042148	0.013650586	0.010852397	0.018323125	0.031185406	0.160679203
-78	0.017013233	0.028103757	0.124496507	0.030403277	0.024098496	0.01523567	0	0.140289605	0.017695213	0.015228961	0.012788885	0.020318359	0.044883303	0.009892133	0.012558318	0.011144238	0.012049643	0.01275691	0.015903089	0.013337734	0.045445512	0.021539586	0.012862521	0.013676646	0.01070761	0.017814208	0.030151908	0.157591917
-77	0.040642722	0.028268064	0.126854637	0.030942247	0.02791855	0.017885231	0	0.14493031	0.017792893	0.015039162	0.012131993	0.019812843	0.044883303	0.009696124	0.012078391	0.010515695	0.011643911	0.01103574	0.015644704	0.01310913	0.04326605	0.022992114	0.012588168	0.013166146	0.010668123	0.017869456	0.030135503	0.155346618
-76	0.014177694	0.026521782	0.118900729	0.028657817	0.027683396	0.014578593	0	0.135983797	0.017112721	0.014487758	0.012336706	0.019876666	0.043806104	0.009528532	0.011891295	0.011470915	0.01128283	0.010630758	0.014890354	0.012834158	0.048393683	0.020813322	0.012230026	0.012611605	0.010832653	0.017219233	0.029413695	0.133735616
-75	0.008506616	0.024968245	0.105465763	0.02636803	0.054152629	0.015242139	0	0.12016394	0.015326711	0.01301013	0.010805499	0.01762058	0.038420108	0.008535854	0.010710977	0.009353717	0.010024868	0.009922041	0.013171591	0.0114758	0.087237476	0.017973864	0.010924811	0.011378485	0.009187354	0.015325935	0.025771843	0.120123491
-74	0.010396975	0.022579483	0.101017182	0.024343377	0.015033066	0.011939198	0	0.108936944	0.014366047	0.011809918	0.009994735	0.017886185	0.032315978	0.007393903	0.009860608	0.008857498	0.008928034	0.008808343	0.012109528	0.010361056	0.047740718	0.016291743	0.010033349	0.010345363	0.008279148	0.014317664	0.0228518	0.131209655
-73	0.016068053	0.01896369	0.080061694	0.017927288	0.018915508	0.010527084	0	0.08394731	0.010990281	0.009253668	0.007943367	0.01353619	0.030879713	0.006059692	0.00769869	0.006682408	0.007200278	0.007593399	0.009612926	0.008166526	0.019333451	0.013082124	0.007804601	0.008065989	0.007101114	0.010815807	0.016634404	0.0891103
-72	0.014177694	0.017602897	0.073102024	0.018234601	0.012638333	0.010534478	0	0.081220298	0.011057492	0.009319504	0.007926035	0.013788212	0.028007181	0.006356849	0.00776468	0.006818868	0.007287636	0.009314569	0.00971024	0.008247272	0.017634431	0.013208635	0.007984043	0.008302754	0.006357438	0.011149419	0.01686407	0.095705866
-71	0.037807183	0.028126929	0.092056289	0.029769234	0.034958776	0.026084361	0	0.0927184	0.018827936	0.016387984	0.01433858	0.020042281	0.034470377	0.012655717	0.013331824	0.011677673	0.013396904	0.011946947	0.016297042	0.014480452	0.029540675	0.023357589	0.013855197	0.014554012	0.01289915	0.019203901	0.027428721	0.102441763
-70	0.039697543	0.028240679	0.117345638	0.031443054	0.033303099	0.014650678	0	0.123449112	0.018005278	0.015547829	0.012830675	0.019455594	0.050628366	0.011438615	0.012647179	0.010908535	0.0124942	0.01599676	0.016160132	0.014016105	0.037828312	0.022945258	0.013016567	0.014041491	0.011951457	0.018365623	0.029922242	0.137103564
-69	0.02362949	0.027011541	0.119703768	0.029078281	0.030781192	0.022629858	0	0.12775492	0.017543765	0.014649845	0.012331121	0.026892856	0.044165171	0.010466252	0.011716197	0.010681101	0.01188075	0.009415815	0.015356454	0.012951388	0.030125942	0.02043379	0.01216255	0.012657261	0.010740516	0.017875831	0.02783884	0.142857143
-68	0.028355388	0.027998433	0.13148167	0.031306471	0.03012372	0.016121937	0	0.152904028	0.017419202	0.014521006	0.012354809	0.022017543	0.034470377	0.010136266	0.011915666	0.010949886	0.011496373	0.012048193	0.015326588	0.012761342	0.026336996	0.020907034	0.012121768	0.012590595	0.010747098	0.017556031	0.029167624	0.158574235
-67	0.039697543	0.029727862	0.147593433	0.032857767	0.0225388	0.020573606	0	0.174783912	0.01838345	0.014818785	0.01237657	0.025977558	0.050628366	0.010002954	0.012030024	0.01051156	0.011636146	0.00951706	0.015819869	0.012976646	0.026904792	0.021984716	0.012197586	0.013088166	0.010411457	0.018222192	0.028527839	0.184395173
-66	0.048204159	0.026497558	0.136962729	0.030711929	0.047676294	0.015468557	0	0.153733295	0.017244454	0.013804516	0.011535186	0.02093794	0.042010772	0.009148486	0.011166157	0.009998801	0.010710147	0.00951706	0.014729954	0.012125435	0.035445753	0.020241682	0.011757324	0.011962722	0.010240345	0.016825061	0.027625578	0.163485827
-65	0.075614367	0.031405683	0.154565849	0.036320567	0.020655168	0.020974691	0	0.173252958	0.020488487	0.016037318	0.01373407	0.032565801	0.043447038	0.010408574	0.012842899	0.012198702	0.012228242	0.013769363	0.017289643	0.013879015	0.055578486	0.022832805	0.013750832	0.013664121	0.011062995	0.01965332	0.034220283	0.189868089
-64	0.096408318	0.03228409	0.150843828	0.036972688	0.026123701	0.017842719	0	0.165295187	0.02056914	0.016843039	0.014002913	0.027678378	0.056014363	0.01094932	0.013879989	0.011483321	0.012787337	0.013263137	0.018102045	0.014707256	0.0642068	0.024233791	0.014386107	0.014412599	0.012004107	0.020720027	0.035729519	0.175694639
-63	0.18241966	0.031634237	0.144253811	0.036779194	0.022226861	0.021361913	0	0.165199502	0.019972309	0.016733015	0.014475698	0.027500654	0.054578097	0.011036321	0.013815124	0.011950593	0.012767924	0.013060646	0.018033926	0.014702925	0.03130521	0.023259192	0.014448764	0.014422094	0.012056756	0.020030493	0.033268808	0.183412854
-62	0.054820416	0.033036107	0.143935145	0.037696448	0.019649764	0.018583894	0	0.160399324	0.020771668	0.016950394	0.01482889	0.028713959	0.047755835	0.011202583	0.013911484	0.011669403	0.013028058	0.01103574	0.018511434	0.014893489	0.032731251	0.026735888	0.014443202	0.014787747	0.011879064	0.0207604	0.035302996	0.172467022
-61	0.056710775	0.032854949	0.140786723	0.036510713	0.01962097	0.021508854	0	0.163206073	0.020490279	0.016857208	0.014262319	0.029543831	0.048833034	0.011231059	0.014128201	0.011235212	0.012740745	0.015186798	0.018185265	0.014924605	0.044707378	0.024828859	0.014625239	0.014602294	0.011918551	0.020750838	0.034236688	0.174431659
-60	0.028355388	0.031945998	0.139601285	0.036494645	0.029082323	0.018044186	0	0.157209836	0.020896231	0.01675763	0.014350906	0.036309962	0.052423698	0.011440248	0.013841745	0.011231077	0.012709685	0.012453174	0.018140635	0.014800327	0.058849864	0.026815543	0.014312885	0.014548154	0.012655645	0.02021536	0.036205256	0.157451586
-59	0.026465028	0.031953371	0.141780962	0.03770716	0.034709225	0.021872973	0	0.165550346	0.021221531	0.017068425	0.01443333	0.032772165	0.052423698	0.011412376	0.014213313	0.012020891	0.013565797	0.017312949	0.01848224	0.015036985	0.036172968	0.024978798	0.014759079	0.014927746	0.012458209	0.021090824	0.033875783	0.173309009
-58	0.02362949	0.031757467	0.141933921	0.037231795	0.028981543	0.017388958	0	0.164752974	0.020805721	0.016955897	0.014379215	0.028592039	0.05529623	0.011353368	0.014087332	0.011243482	0.013086297	0.018325402	0.018489958	0.014955598	0.030106287	0.026525037	0.014266356	0.014815626	0.011964619	0.020545784	0.035401424	0.175273646
-57	0.038752363	0.032785435	0.139435578	0.037413238	0.03550347	0.021174309	0	0.165103818	0.021844349	0.017245142	0.014961771	0.03428495	0.047755835	0.011617332	0.014326546	0.01160324	0.013342548	0.014984307	0.018795322	0.0151303	0.037978996	0.027293472	0.014619122	0.014984917	0.011280175	0.021237443	0.034023426	0.168818411
-56	0.040642722	0.038234929	0.139040432	0.037896637	0.031004348	0.017846416	0	0.166746404	0.021011834	0.017128528	0.014701402	0.028151819	0.057450628	0.011391215	0.014266555	0.011384077	0.013158125	0.013364382	0.018599017	0.01503607	0.080851956	0.025948712	0.014635435	0.014805121	0.011740859	0.020967579	0.034679615	0.166011788
-55	0.061436673	0.032463142	0.137345128	0.037741306	0.027793775	0.020984857	0	0.165869295	0.021561168	0.0174988	0.015154351	0.028837679	0.067863555	0.0117553	0.014319422	0.01159497	0.013402728	0.010327022	0.018916461	0.015351309	0.056338459	0.025901856	0.014981342	0.015083098	0.012583252	0.021362813	0.034876472	0.167695762
-54	0.026465028	0.032450503	0.140888696	0.038477118	0.021103881	0.018274301	0	0.160032533	0.021624794	0.017645268	0.015203652	0.031090001	0.052064632	0.012109409	0.014405658	0.012351703	0.01392882	0.018426648	0.01923961	0.015591108	0.047011319	0.026304815	0.014985235	0.01534653	0.012484534	0.02143081	0.034285902	0.178501263
-53	0.038752363	0.03268643	0.142048641	0.038854062	0.023294653	0.021666885	0	0.157752049	0.021823738	0.017972538	0.015126427	0.031269362	0.047037702	0.012076882	0.014727359	0.011276563	0.013624036	0.014781816	0.019335582	0.015848906	0.033548004	0.026009624	0.015139837	0.015589154	0.012945218	0.021722986	0.035778733	0.16980073
-52	0.075614367	0.033989295	0.138772753	0.03931135	0.030661215	0.018998841	0	0.163062546	0.02197429	0.017797864	0.015064609	0.032001862	0.053141831	0.012280629	0.014873586	0.011644592	0.014023944	0.017616685	0.019219476	0.015790611	0.048762751	0.026707775	0.015263852	0.015550569	0.012668808	0.021714486	0.031972834	0.169379736
-51	0.054820416	0.03332575	0.144725437	0.039036843	0.024501617	0.021803661	0	0.157879629	0.02232737	0.01785945	0.015010109	0.032682648	0.062477558	0.012042843	0.014694364	0.011479186	0.01410742	0.012351929	0.019294643	0.015806992	0.037334766	0.029448836	0.01493055	0.015637033	0.012826757	0.021333064	0.035204567	0.181869211
-50	0.024574669	0.033499536	0.143093866	0.039289256	0.030704406	0.018399987	0	0.162631965	0.021724266	0.017458303	0.014770924	0.034266785	0.047396768	0.011842542	0.014287926	0.011681808	0.013693923	0.016604232	0.01888022	0.015448101	0.0562249	0.02850235	0.014833599	0.015161885	0.012642483	0.021339439	0.034531973	0.170362054
-49	0.099243856	0.032417852	0.14308112	0.039032157	0.030613224	0.021890532	0	0.172009058	0.021419578	0.017484268	0.014639776	0.030547499	0.052064632	0.011716908	0.014307798	0.011508132	0.01337555	0.012351929	0.018577541	0.015439224	0.103507013	0.027363755	0.014831931	0.015164916	0.01268197	0.02082946	0.035171758	0.171204042
-48	0.052930057	0.031661622	0.140582777	0.039235693	0.036693637	0.018072835	0	0.168038146	0.021185685	0.017362909	0.014604149	0.029294918	0.049192101	0.011836436	0.014116953	0.011164914	0.013200833	0.010833249	0.018778544	0.015405974	0.035268862	0.025353644	0.014733312	0.015013604	0.012346329	0.021175821	0.033235999	0.163345495
-47	0.056710775	0.033320484	0.141615255	0.039508861	0.024635991	0.021374851	0	0.166921826	0.021562065	0.017570073	0.014644206	0.029774742	0.054219031	0.011861224	0.01432692	0.011264158	0.014000648	0.012959401	0.018942635	0.015466679	0.025867472	0.025297417	0.014818584	0.015275218	0.012247611	0.021341564	0.034745234	0.170923379
-46	0.042533081	0.032465248	0.142086881	0.040160312	0.026459635	0.018516431	0	0.161021274	0.021309353	0.017760465	0.015249294	0.028409569	0.049192101	0.011925855	0.01459163	0.010627344	0.01367451	0.012250683	0.018994312	0.0156383	0.03297584	0.026445383	0.014810057	0.015548145	0.012181799	0.021420186	0.033252403	0.166432781
-45	0.051984877	0.03388713	0.141615255	0.039973513	0.023273057	0.021710321	0	0.163397442	0.021464385	0.017965025	0.015005487	0.029771632	0.042728905	0.012038913	0.014700738	0.011350996	0.01403365	0.013465627	0.019446654	0.015887617	0.0347775	0.027705802	0.015150774	0.015853596	0.012346329	0.021887666	0.035073329	0.170362054
-44	0.025519849	0.032408373	0.141118136	0.040294217	0.021804544	0.019013628	0	0.16135617	0.021445566	0.017673375	0.014873762	0.030900494	0.048833034	0.012039155	0.014626124	0.010697642	0.013759927	0.01103574	0.018909414	0.015698273	0.036839036	0.026698404	0.014894217	0.015385318	0.012385816	0.021362813	0.034876472	0.171204042
-43	0.015122873	0.032707495	0.141322082	0.039966818	0.027760181	0.021627147	0	0.158995949	0.022442972	0.017524634	0.01446395	0.038135647	0.047396768	0.0118238	0.014336294	0.011888566	0.013556091	0.013060646	0.018687606	0.01555374	0.02707513	0.026159563	0.014586682	0.015274006	0.012227867	0.021517932	0.033908593	0.169239405
-42	0.031190926	0.031552084	0.139371845	0.03965147	0.021905324	0.018282619	0	0.160909642	0.021018107	0.017289297	0.014413879	0.033041861	0.04021544	0.01165657	0.014130826	0.010395776	0.013084355	0.013161891	0.018535595	0.015342127	0.02988572	0.027551178	0.014354038	0.014876029	0.012017269	0.021356438	0.033695331	0.171625035
-41	0.038752363	0.032257759	0.144381278	0.039386337	0.022087688	0.021779633	0	0.161451855	0.021252896	0.017181909	0.0143796	0.031845903	0.062118492	0.011438857	0.01419944	0.010796885	0.012894108	0.016401741	0.018449019	0.015226116	0.03503956	0.026618749	0.014323636	0.014975422	0.012339748	0.020840084	0.03500771	0.173589672
-40	0.015122873	0.034380049	0.144343038	0.039988243	0.02146621	0.018715125	0	0.156364622	0.021503815	0.017220791	0.014477431	0.029734647	0.043806104	0.011510138	0.013999221	0.011760376	0.013309546	0.01275691	0.018689284	0.015279988	0.061370004	0.026108021	0.014369794	0.014929564	0.012563509	0.020916581	0.035270186	0.172607353
-39	0.025519849	0.032396787	0.139473818	0.040018372	0.023932928	0.0221992	0	0.160128217	0.021588949	0.017245472	0.014374978	0.028706104	0.063913824	0.011638795	0.014085083	0.011317915	0.013427965	0.013161891	0.018907065	0.015381722	0.048926538	0.025742546	0.014447281	0.015039866	0.012497697	0.021390437	0.034843663	0.17695762
-38	0.026465028	0.033034001	0.141640748	0.040748158	0.019692956	0.01828077	0	0.164928396	0.021669602	0.017287221	0.014572758	0.028295668	0.044165171	0.011586982	0.014157072	0.010317208	0.013800695	0.011136985	0.018416805	0.015317051	0.04140761	0.025508268	0.014467116	0.015114007	0.012030431	0.020968642	0.033728141	0.171905697
-37	0.017958412	0.032474727	0.141921175	0.04041808	0.021279046	0.021580015	0	0.162823334	0.021010937	0.0173637	0.014485519	0.030702967	0.049192101	0.011559412	0.014117328	0.009949179	0.013117357	0.013060646	0.018615795	0.015385169	0.034792787	0.026674976	0.014496961	0.015228147	0.012458209	0.020806086	0.03285869	0.16629245
-36	0.025519849	0.032145061	0.140315097	0.040713342	0.033312697	0.018278922	0	0.164784869	0.021236765	0.017350124	0.014504777	0.030347191	0.056373429	0.011564128	0.01410158	0.010205558	0.013559974	0.015895515	0.019079546	0.015316228	0.040870387	0.025719119	0.01451142	0.015008553	0.012754363	0.021010077	0.032547	0.177659276
-35	0.032136106	0.031447813	0.142787947	0.041522132	0.027323466	0.022149296	0	0.158039103	0.021306664	0.017391247	0.01487511	0.030151465	0.057091562	0.011547683	0.014454401	0.011152509	0.013497852	0.012250683	0.019039278	0.015361131	0.040903145	0.026834285	0.014467486	0.014969766	0.01185932	0.021272504	0.035860757	0.165871457
-34	0.065217391	0.031373032	0.142316321	0.041140501	0.06039861	0.018707731	0	0.166220138	0.021651679	0.017449373	0.014842949	0.032167312	0.0502693	0.011686195	0.014194941	0.010284126	0.012742687	0.012655665	0.018869818	0.015513534	0.051667245	0.026665605	0.014631542	0.015208148	0.011806671	0.021278879	0.036320089	0.173168678
-33	0.027410208	0.031583681	0.144394024	0.041090287	0.027688195	0.022115102	0	0.158007208	0.021864064	0.017452701	0.014688307	0.033027296	0.046678636	0.011466608	0.014145073	0.010379235	0.013068825	0.013263137	0.018455059	0.015426595	0.032748722	0.024861658	0.014535148	0.015082896	0.011622397	0.021145009	0.035516257	0.169660399
-32	0.038752363	0.030816918	0.144916637	0.041389566	0.022006104	0.019224336	0	0.16197812	0.020963442	0.017226162	0.014521339	0.027635993	0.055655296	0.011303973	0.013934356	0.009597691	0.013047471	0.013769363	0.018129226	0.015360338	0.031927602	0.025255247	0.014412616	0.014977443	0.012662227	0.020901707	0.033088356	0.169099074
-31	0.042533081	0.032311474	0.146344261	0.041051454	0.020568785	0.022531897	0	0.158756738	0.020885478	0.017206062	0.014151007	0.027959694	0.061759425	0.0111258	0.013902486	0.010978832	0.01297176	0.01579427	0.018130233	0.015255553	0.035454488	0.025597294	0.014301392	0.014932393	0.011503936	0.020963329	0.034581187	0.168116756
-30	0.084120983	0.031792224	0.140123897	0.040701291	0.02028804	0.018895335	0	0.160080375	0.020829021	0.017047435	0.01413926	0.029090355	0.040933573	0.011248351	0.013668147	0.010164207	0.013004762	0.013060646	0.018041308	0.015117183	0.042831467	0.024514926	0.014055957	0.014982493	0.01185932	0.021174758	0.034679615	0.176115633
-29	0.057655955	0.032409426	0.141424055	0.041360106	0.022102086	0.022376639	0	0.16141996	0.021009145	0.016937576	0.01407513	0.029517156	0.06032316	0.011096538	0.013862367	0.009825124	0.013231894	0.014376835	0.017900035	0.015002636	0.033801328	0.024908514	0.014080055	0.014773808	0.011543423	0.020399165	0.032711047	0.166713444
-28	0.051984877	0.031342488	0.143629226	0.041350064	0.018934704	0.019395305	0	0.157528785	0.0206247	0.01704961	0.014277725	0.026640834	0.044883303	0.011180213	0.013734137	0.009254473	0.012734921	0.015389288	0.018044328	0.015080302	0.033113422	0.024678921	0.01424856	0.014941685	0.011925132	0.021044076	0.03344926	0.177097951
-27	0.098298677	0.031898602	0.148052312	0.041281772	0.022889132	0.022179793	0	0.159075687	0.0212054	0.017130604	0.014241135	0.029306865	0.05529623	0.011122172	0.013848494	0.010023612	0.013484263	0.013161891	0.018374524	0.015114163	0.039774105	0.025503582	0.014265429	0.014881484	0.011576329	0.021053638	0.033039142	0.166573113
-26	0.076559546	0.032324113	0.144279305	0.042325566	0.018692351	0.019155024	0	0.155439671	0.021513673	0.017040911	0.01445124	0.03240526	0.054937163	0.011047687	0.014085833	0.009051851	0.012769865	0.015186798	0.018269492	0.015111936	0.045801477	0.025311474	0.014306767	0.014965928	0.011898807	0.021035576	0.03628728	0.16980073
-25	0.047258979	0.030984385	0.142405547	0.042127386	0.025593404	0.02254576	0	0.159873058	0.021821049	0.01712487	0.014336077	0.031676361	0.057809695	0.011118908	0.014018718	0.009411609	0.013268779	0.014680571	0.018447677	0.015176637	0.051309097	0.025967454	0.014370536	0.014946332	0.010944534	0.020982454	0.032924309	0.180606231
-24	0.02268431	0.031021248	0.141666242	0.041688175	0.023388235	0.01872529	0	0.157369311	0.021104136	0.017117094	0.014330107	0.028875809	0.054578097	0.011000468	0.013955728	0.009242068	0.01247867	0.01275691	0.018204057	0.015135425	0.054707137	0.027185703	0.014162917	0.014836838	0.011885645	0.020851771	0.035598281	0.15674993
-23	0.037807183	0.031148691	0.146318768	0.042247231	0.01992811	0.022376639	0	0.166108506	0.020930285	0.01692255	0.014011771	0.027846447	0.050987433	0.010977554	0.013855993	0.008659011	0.012738804	0.011845702	0.018010436	0.01500346	0.053326957	0.026159563	0.014157727	0.014770778	0.01141838	0.020971829	0.033859379	0.172467022
-22	0.024574669	0.031436227	0.143438026	0.042329583	0.022126081	0.019471086	0	0.163828023	0.020831709	0.017046018	0.014274836	0.029013767	0.046319569	0.011076828	0.013898736	0.008766525	0.013053294	0.012554419	0.018243989	0.015030793	0.037930952	0.025330216	0.014042239	0.014723101	0.011780346	0.021116323	0.033695331	0.164889138
-21	0.036862004	0.031227684	0.142176108	0.041716965	0.02177335	0.022266664	0	0.153685453	0.020797656	0.016944726	0.01405722	0.030459128	0.06032316	0.010912017	0.013805751	0.00850601	0.012404901	0.012858155	0.017779903	0.015060687	0.033630989	0.025334901	0.014126584	0.014716233	0.012543765	0.02093783	0.032399357	0.166994106
-20	0.033081285	0.031407789	0.147580686	0.042060433	0.026044516	0.019470162	0	0.162616018	0.02155848	0.016884129	0.014155436	0.037243916	0.061041293	0.011155002	0.013868741	0.008601119	0.013171714	0.012048193	0.017853392	0.015049858	0.044521752	0.025091252	0.014009613	0.014542295	0.011721115	0.020995203	0.03410545	0.180044906
-19	0.048204159	0.031501528	0.147720899	0.042737996	0.023371438	0.023187125	0	0.160654483	0.021223323	0.017014056	0.014238439	0.034839071	0.041292639	0.011101798	0.01390886	0.008075954	0.012874695	0.012351929	0.018235936	0.01516593	0.030125942	0.026108021	0.014134926	0.014761081	0.01180009	0.020626531	0.035401424	0.173309009
-18	0.047258979	0.031137105	0.146293275	0.042100605	0.022853139	0.019791769	0	0.168085989	0.02175115	0.017005785	0.014306419	0.03585665	0.050987433	0.011098714	0.013720639	0.008745849	0.013008645	0.012959401	0.01807218	0.01515565	0.030698105	0.026028366	0.014251155	0.014593406	0.011925132	0.021218319	0.035056924	0.170081392
-17	0.070888469	0.03107707	0.145604956	0.042534459	0.028487239	0.022555925	0	0.162903071	0.021242142	0.01700908	0.014195108	0.033906427	0.056373429	0.011020178	0.014033716	0.008849228	0.012773747	0.011845702	0.018089965	0.015149182	0.029697911	0.025723804	0.014060962	0.014762293	0.011938295	0.021412748	0.033859379	0.16502947
-16	0.04536862	0.030634707	0.146943354	0.043378734	0.026130899	0.020041291	0	0.1608618	0.020983157	0.017081704	0.014161599	0.032510651	0.04524237	0.011179609	0.013664022	0.007852656	0.01264368	0.012554419	0.018242647	0.015206471	0.041021072	0.0253677	0.014103598	0.014673203	0.011648722	0.020846459	0.034810853	0.181167555
-15	0.013232514	0.030806386	0.14741498	0.042806287	0.027186693	0.022929285	0	0.16508787	0.021185685	0.017052641	0.014164873	0.033387327	0.048833034	0.011157541	0.013941105	0.007852656	0.012515555	0.012858155	0.018461771	0.015115657	0.039999039	0.02487103	0.0142658	0.014785525	0.012221286	0.021357501	0.035385019	0.168257087
-14	0.020793951	0.030834824	0.147924846	0.044104503	0.021171067	0.019435968	0	0.174161962	0.021700966	0.016881526	0.014042006	0.033956504	0.053141831	0.01085053	0.013836871	0.007066977	0.012591265	0.013668118	0.018300029	0.015037961	0.040261099	0.025217762	0.014219086	0.014733202	0.012398979	0.020927206	0.034154664	0.166011788
-13	0.035916824	0.031003343	0.147618926	0.043605704	0.026769175	0.023173263	0	0.164083182	0.021160593	0.01687342	0.014291976	0.03565536	0.038420108	0.01092828	0.013953103	0.007310951	0.01283781	0.011643212	0.018096341	0.014988604	0.039789391	0.02605648	0.014061889	0.014541487	0.011589491	0.020750838	0.034499163	0.170221723
-12	0.043478261	0.030868528	0.145770662	0.042379798	0.017703744	0.019099574	0	0.165119765	0.020841567	0.016812757	0.014096314	0.035618702	0.046678636	0.010956938	0.013558664	0.007290275	0.01264368	0.013971854	0.017977886	0.014969172	0.036004813	0.024978798	0.013925454	0.014565729	0.011589491	0.020709402	0.035762328	0.168958743
-11	0.026465028	0.036712988	0.147351247	0.043119627	0.019054681	0.022855353	0	0.160925589	0.021049472	0.016754829	0.014210514	0.036970456	0.047755835	0.010908812	0.013709016	0.007120734	0.012701919	0.011946947	0.017704065	0.014945836	0.032152536	0.026379785	0.013978656	0.01457179	0.011010346	0.021168383	0.034154664	0.166152119
-10	0.082230624	0.031311944	0.146382501	0.043406185	0.019971302	0.019222487	0	0.162297069	0.020813786	0.016566513	0.013818806	0.035463398	0.054219031	0.010918607	0.013304828	0.006847814	0.012249597	0.012655665	0.0177544	0.014831595	0.033233532	0.025311474	0.013781604	0.014429973	0.012234449	0.02082946	0.035155353	0.175133315
-9	0.036862004	0.030496732	0.146522715	0.042069806	0.02249081	0.023035563	0	0.159139476	0.020379158	0.01646074	0.013763535	0.034106898	0.053141831	0.010746359	0.013249711	0.006529407	0.012480611	0.010529513	0.017657757	0.014695756	0.031755079	0.024444642	0.01358381	0.014377044	0.0112012	0.020747651	0.033908593	0.174150996
-8	0.058601134	0.029878477	0.149977056	0.043054013	0.021019897	0.019559805	0	0.161547539	0.020676677	0.016574092	0.013724249	0.033014695	0.045601436	0.010709176	0.013565788	0.006388812	0.012331131	0.011440721	0.017835607	0.014840899	0.026675489	0.024767947	0.013428282	0.014462498	0.01180009	0.020758275	0.034318711	0.171344373
-7	0.033081285	0.030831664	0.150576148	0.043979301	0.017351013	0.022951465	0	0.162631965	0.021008249	0.016852958	0.014173731	0.033275554	0.045601436	0.011015462	0.013533543	0.005979432	0.012880519	0.011541966	0.018387947	0.015065904	0.02556392	0.024936628	0.014036863	0.014583507	0.011102482	0.020892145	0.035089734	0.169660399
-6	0.047258979	0.032531603	0.152220466	0.044172125	0.01993051	0.019577364	0	0.167464039	0.021321899	0.017133998	0.014328759	0.033732793	0.052423698	0.011078763	0.013770131	0.006500461	0.012368016	0.012959401	0.018527877	0.015332609	0.030315935	0.02552701	0.014108232	0.014731788	0.011786927	0.021308628	0.037369992	0.168257087
-5	0.018903592	0.031326689	0.152284199	0.045110804	0.020842332	0.022669597	0	0.167479986	0.02129591	0.017173671	0.01428928	0.033299119	0.049910233	0.011212801	0.014191566	0.006264757	0.012346662	0.014073099	0.018850019	0.015331114	0.035810452	0.025175592	0.014186645	0.014745525	0.01191197	0.021754859	0.035680304	0.168397418
-4	0.040642722	0.032212469	0.155764034	0.044998992	0.026498028	0.019572743	0	0.167352406	0.021269026	0.017160787	0.014355913	0.034024582	0.058886894	0.011286802	0.013787378	0.005466673	0.012771806	0.016300496	0.018441972	0.015298504	0.031873006	0.025817516	0.014175152	0.014741081	0.011359149	0.021055763	0.035073329	0.169941061
-3	0.034026465	0.030748458	0.157472085	0.044059644	0.02371697	0.022847035	0	0.178611297	0.021226908	0.016867786	0.014014082	0.034817142	0.044883303	0.011110746	0.013766382	0.005466673	0.012668917	0.013870608	0.018396	0.0151551	0.04742843	0.027794828	0.013940284	0.014669365	0.010727354	0.021089762	0.034810853	0.171484704
-2	0.052930057	0.030592577	0.152080253	0.044794117	0.028835171	0.019166114	0	0.171977163	0.020810202	0.016874541	0.013953227	0.033136942	0.048114901	0.011121024	0.01361603	0.005168942	0.012156414	0.010529513	0.018376537	0.015120813	0.023843061	0.025503582	0.013864651	0.014395428	0.011563166	0.020891082	0.035286591	0.174852652
-1	0.012287335	0.02991534	0.157102432	0.044826924	0.026577212	0.022307327	0	0.167814882	0.021257376	0.016882712	0.01388255	0.032263048	0.040933573	0.011003854	0.013668522	0.004879481	0.012307836	0.011946947	0.01820909	0.015098331	0.032394941	0.024491498	0.013719318	0.014271388	0.011056414	0.020939955	0.036402113	0.175975302
0	0.026465028	0.030162853	0.153597104	0.044049601	0.031592233	0.018849128	0	0.170541894	0.020700872	0.016806793	0.013818806	0.030809177	0.058168761	0.010829067	0.013541416	0.00458175	0.01226901	0.011339476	0.017868828	0.015096744	0.041313705	0.02487103	0.013512256	0.014171591	0.011122226	0.021349001	0.035368614	0.175694639
1	0.012287335	0.02991534	0.157102432	0.044826924	0.026577212	0.022307327	0	0.167814882	0.021257376	0.016882712	0.01388255	0.032263048	0.040933573	0.011003854	0.013668522	0.004879481	0.012307836	0.011946947	0.01820909	0.015098331	0.032394941	0.024491498	0.013719318	0.014271388	0.011056414	0.020939955	0.036402113	0.175975302
2	0.052930057	0.030592577	0.152080253	0.044794117	0.028835171	0.019166114	0	0.171977163	0.020810202	0.016874541	0.013953227	0.033136942	0.048114901	0.011121024	0.01361603	0.005168942	0.012156414	0.010529513	0.018376537	0.015120813	0.023843061	0.025503582	0.013864651	0.014395428	0.011563166	0.020891082	0.035286591	0.174852652
3	0.034026465	0.030748458	0.157472085	0.044059644	0.02371697	0.022847035	0	0.178611297	0.021226908	0.016867786	0.014014082	0.034817142	0.044883303	0.011110746	0.013766382	0.005466673	0.012668917	0.013870608	0.018396	0.0151551	0.04742843	0.027794828	0.013940284	0.014669365	0.010727354	0.021089762	0.034810853	0.171484704
4	0.040642722	0.032212469	0.155764034	0.044998992	0.026498028	0.019572743	0	0.167352406	0.021269026	0.017160787	0.014355913	0.034024582	0.058886894	0.011286802	0.013787378	0.005466673	0.012771806	0.016300496	0.018441972	0.015298504	0.031873006	0.025817516	0.014175152	0.014741081	0.011359149	0.021055763	0.035073329	0.169941061
5	0.018903592	0.031326689	0.152284199	0.045110804	0.020842332	0.022669597	0	0.167479986	0.02129591	0.017173671	0.01428928	0.033299119	0.049910233	0.011212801	0.014191566	0.006264757	0.012346662	0.014073099	0.018850019	0.015331114	0.035810452	0.025175592	0.014186645	0.014745525	0.01191197	0.021754859	0.035680304	0.168397418
6	0.047258979	0.032531603	0.152220466	0.044172125	0.01993051	0.019577364	0	0.167464039	0.021321899	0.017133998	0.014328759	0.033732793	0.052423698	0.011078763	0.013770131	0.006500461	0.012368016	0.012959401	0.018527877	0.015332609	0.030315935	0.02552701	0.014108232	0.014731788	0.011786927	0.021308628	0.037369992	0.168257087
7	0.033081285	0.030831664	0.150576148	0.043979301	0.017351013	0.022951465	0	0.162631965	0.021008249	0.016852958	0.014173731	0.033275554	0.045601436	0.011015462	0.013533543	0.005979432	0.012880519	0.011541966	0.018387947	0.015065904	0.02556392	0.024936628	0.014036863	0.014583507	0.011102482	0.020892145	0.035089734	0.169660399
8	0.058601134	0.029878477	0.149977056	0.043054013	0.021019897	0.019559805	0	0.161547539	0.020676677	0.016574092	0.013724249	0.033014695	0.045601436	0.010709176	0.013565788	0.006388812	0.012331131	0.011440721	0.017835607	0.014840899	0.026675489	0.024767947	0.013428282	0.014462498	0.01180009	0.020758275	0.034318711	0.171344373
9	0.036862004	0.030496732	0.146522715	0.042069806	0.02249081	0.023035563	0	0.159139476	0.020379158	0.01646074	0.013763535	0.034106898	0.053141831	0.010746359	0.013249711	0.006529407	0.012480611	0.010529513	0.017657757	0.014695756	0.031755079	0.024444642	0.01358381	0.014377044	0.0112012	0.020747651	0.033908593	0.174150996
10	0.082230624	0.031311944	0.146382501	0.043406185	0.019971302	0.019222487	0	0.162297069	0.020813786	0.016566513	0.013818806	0.035463398	0.054219031	0.010918607	0.013304828	0.006847814	0.012249597	0.012655665	0.0177544	0.014831595	0.033233532	0.025311474	0.013781604	0.014429973	0.012234449	0.02082946	0.035155353	0.175133315
11	0.026465028	0.036712988	0.147351247	0.043119627	0.019054681	0.022855353	0	0.160925589	0.021049472	0.016754829	0.014210514	0.036970456	0.047755835	0.010908812	0.013709016	0.007120734	0.012701919	0.011946947	0.017704065	0.014945836	0.032152536	0.026379785	0.013978656	0.01457179	0.011010346	0.021168383	0.034154664	0.166152119
12	0.043478261	0.030868528	0.145770662	0.042379798	0.017703744	0.019099574	0	0.165119765	0.020841567	0.016812757	0.014096314	0.035618702	0.046678636	0.010956938	0.013558664	0.007290275	0.01264368	0.013971854	0.017977886	0.014969172	0.036004813	0.024978798	0.013925454	0.014565729	0.011589491	0.020709402	0.035762328	0.168958743
13	0.035916824	0.031003343	0.147618926	0.043605704	0.026769175	0.023173263	0	0.164083182	0.021160593	0.01687342	0.014291976	0.03565536	0.038420108	0.01092828	0.013953103	0.007310951	0.01283781	0.011643212	0.018096341	0.014988604	0.039789391	0.02605648	0.014061889	0.014541487	0.011589491	0.020750838	0.034499163	0.170221723
14	0.020793951	0.030834824	0.147924846	0.044104503	0.021171067	0.019435968	0	0.174161962	0.021700966	0.016881526	0.014042006	0.033956504	0.053141831	0.01085053	0.013836871	0.007066977	0.012591265	0.013668118	0.018300029	0.015037961	0.040261099	0.025217762	0.014219086	0.014733202	0.012398979	0.020927206	0.034154664	0.166011788
15	0.013232514	0.030806386	0.14741498	0.042806287	0.027186693	0.022929285	0	0.16508787	0.021185685	0.017052641	0.014164873	0.033387327	0.048833034	0.011157541	0.013941105	0.007852656	0.012515555	0.012858155	0.018461771	0.015115657	0.039999039	0.02487103	0.0142658	0.014785525	0.012221286	0.021357501	0.035385019	0.168257087
16	0.04536862	0.030634707	0.146943354	0.043378734	0.026130899	0.020041291	0	0.1608618	0.020983157	0.017081704	0.014161599	0.032510651	0.04524237	0.011179609	0.013664022	0.007852656	0.01264368	0.012554419	0.018242647	0.015206471	0.041021072	0.0253677	0.014103598	0.014673203	0.011648722	0.020846459	0.034810853	0.181167555
17	0.070888469	0.03107707	0.145604956	0.042534459	0.028487239	0.022555925	0	0.162903071	0.021242142	0.01700908	0.014195108	0.033906427	0.056373429	0.011020178	0.014033716	0.008849228	0.012773747	0.011845702	0.018089965	0.015149182	0.029697911	0.025723804	0.014060962	0.014762293	0.011938295	0.021412748	0.033859379	0.16502947
18	0.047258979	0.031137105	0.146293275	0.042100605	0.022853139	0.019791769	0	0.168085989	0.02175115	0.017005785	0.014306419	0.03585665	0.050987433	0.011098714	0.013720639	0.008745849	0.013008645	0.012959401	0.01807218	0.01515565	0.030698105	0.026028366	0.014251155	0.014593406	0.011925132	0.021218319	0.035056924	0.170081392
19	0.048204159	0.031501528	0.147720899	0.042737996	0.023371438	0.023187125	0	0.160654483	0.021223323	0.017014056	0.014238439	0.034839071	0.041292639	0.011101798	0.01390886	0.008075954	0.012874695	0.012351929	0.018235936	0.01516593	0.030125942	0.026108021	0.014134926	0.014761081	0.01180009	0.020626531	0.035401424	0.173309009
20	0.033081285	0.031407789	0.147580686	0.042060433	0.026044516	0.019470162	0	0.162616018	0.02155848	0.016884129	0.014155436	0.037243916	0.061041293	0.011155002	0.013868741	0.008601119	0.013171714	0.012048193	0.017853392	0.015049858	0.044521752	0.025091252	0.014009613	0.014542295	0.011721115	0.020995203	0.03410545	0.180044906
21	0.036862004	0.031227684	0.142176108	0.041716965	0.02177335	0.022266664	0	0.153685453	0.020797656	0.016944726	0.01405722	0.030459128	0.06032316	0.010912017	0.013805751	0.00850601	0.012404901	0.012858155	0.017779903	0.015060687	0.033630989	0.025334901	0.014126584	0.014716233	0.012543765	0.02093783	0.032399357	0.166994106
22	0.024574669	0.031436227	0.143438026	0.042329583	0.022126081	0.019471086	0	0.163828023	0.020831709	0.017046018	0.014274836	0.029013767	0.046319569	0.011076828	0.013898736	0.008766525	0.013053294	0.012554419	0.018243989	0.015030793	0.037930952	0.025330216	0.014042239	0.014723101	0.011780346	0.021116323	0.033695331	0.164889138
23	0.037807183	0.031148691	0.146318768	0.042247231	0.01992811	0.022376639	0	0.166108506	0.020930285	0.01692255	0.014011771	0.027846447	0.050987433	0.010977554	0.013855993	0.008659011	0.012738804	0.011845702	0.018010436	0.01500346	0.053326957	0.026159563	0.014157727	0.014770778	0.01141838	0.020971829	0.033859379	0.172467022
24	0.02268431	0.031021248	0.141666242	0.041688175	0.023388235	0.01872529	0	0.157369311	0.021104136	0.017117094	0.014330107	0.028875809	0.054578097	0.011000468	0.013955728	0.009242068	0.01247867	0.01275691	0.018204057	0.015135425	0.054707137	0.027185703	0.014162917	0.014836838	0.011885645	0.020851771	0.035598281	0.15674993
25	0.047258979	0.030984385	0.142405547	0.042127386	0.025593404	0.02254576	0	0.159873058	0.021821049	0.01712487	0.014336077	0.031676361	0.057809695	0.011118908	0.014018718	0.009411609	0.013268779	0.014680571	0.018447677	0.015176637	0.051309097	0.025967454	0.014370536	0.014946332	0.010944534	0.020982454	0.032924309	0.180606231
26	0.076559546	0.032324113	0.144279305	0.042325566	0.018692351	0.019155024	0	0.155439671	0.021513673	0.017040911	0.01445124	0.03240526	0.054937163	0.011047687	0.014085833	0.009051851	0.012769865	0.015186798	0.018269492	0.015111936	0.045801477	0.025311474	0.014306767	0.014965928	0.011898807	0.021035576	0.03628728	0.16980073
27	0.098298677	0.031898602	0.148052312	0.041281772	0.022889132	0.022179793	0	0.159075687	0.0212054	0.017130604	0.014241135	0.029306865	0.05529623	0.011122172	0.013848494	0.010023612	0.013484263	0.013161891	0.018374524	0.015114163	0.039774105	0.025503582	0.014265429	0.014881484	0.011576329	0.021053638	0.033039142	0.166573113
28	0.051984877	0.031342488	0.143629226	0.041350064	0.018934704	0.019395305	0	0.157528785	0.0206247	0.01704961	0.014277725	0.026640834	0.044883303	0.011180213	0.013734137	0.009254473	0.012734921	0.015389288	0.018044328	0.015080302	0.033113422	0.024678921	0.01424856	0.014941685	0.011925132	0.021044076	0.03344926	0.177097951
29	0.057655955	0.032409426	0.141424055	0.041360106	0.022102086	0.022376639	0	0.16141996	0.021009145	0.016937576	0.01407513	0.029517156	0.06032316	0.011096538	0.013862367	0.009825124	0.013231894	0.014376835	0.017900035	0.015002636	0.033801328	0.024908514	0.014080055	0.014773808	0.011543423	0.020399165	0.032711047	0.166713444
30	0.084120983	0.031792224	0.140123897	0.040701291	0.02028804	0.018895335	0	0.160080375	0.020829021	0.017047435	0.01413926	0.029090355	0.040933573	0.011248351	0.013668147	0.010164207	0.013004762	0.013060646	0.018041308	0.015117183	0.042831467	0.024514926	0.014055957	0.014982493	0.01185932	0.021174758	0.034679615	0.176115633
31	0.042533081	0.032311474	0.146344261	0.041051454	0.020568785	0.022531897	0	0.158756738	0.020885478	0.017206062	0.014151007	0.027959694	0.061759425	0.0111258	0.013902486	0.010978832	0.01297176	0.01579427	0.018130233	0.015255553	0.035454488	0.025597294	0.014301392	0.014932393	0.011503936	0.020963329	0.034581187	0.168116756
32	0.038752363	0.030816918	0.144916637	0.041389566	0.022006104	0.019224336	0	0.16197812	0.020963442	0.017226162	0.014521339	0.027635993	0.055655296	0.011303973	0.013934356	0.009597691	0.013047471	0.013769363	0.018129226	0.015360338	0.031927602	0.025255247	0.014412616	0.014977443	0.012662227	0.020901707	0.033088356	0.169099074
33	0.027410208	0.031583681	0.144394024	0.041090287	0.027688195	0.022115102	0	0.158007208	0.021864064	0.017452701	0.014688307	0.033027296	0.046678636	0.011466608	0.014145073	0.010379235	0.013068825	0.013263137	0.018455059	0.015426595	0.032748722	0.024861658	0.014535148	0.015082896	0.011622397	0.021145009	0.035516257	0.169660399
34	0.065217391	0.031373032	0.142316321	0.041140501	0.06039861	0.018707731	0	0.166220138	0.021651679	0.017449373	0.014842949	0.032167312	0.0502693	0.011686195	0.014194941	0.010284126	0.012742687	0.012655665	0.018869818	0.015513534	0.051667245	0.026665605	0.014631542	0.015208148	0.011806671	0.021278879	0.036320089	0.173168678
35	0.032136106	0.031447813	0.142787947	0.041522132	0.027323466	0.022149296	0	0.158039103	0.021306664	0.017391247	0.01487511	0.030151465	0.057091562	0.011547683	0.014454401	0.011152509	0.013497852	0.012250683	0.019039278	0.015361131	0.040903145	0.026834285	0.014467486	0.014969766	0.01185932	0.021272504	0.035860757	0.165871457
36	0.025519849	0.032145061	0.140315097	0.040713342	0.033312697	0.018278922	0	0.164784869	0.021236765	0.017350124	0.014504777	0.030347191	0.056373429	0.011564128	0.01410158	0.010205558	0.013559974	0.015895515	0.019079546	0.015316228	0.040870387	0.025719119	0.01451142	0.015008553	0.012754363	0.021010077	0.032547	0.177659276
37	0.017958412	0.032474727	0.141921175	0.04041808	0.021279046	0.021580015	0	0.162823334	0.021010937	0.0173637	0.014485519	0.030702967	0.049192101	0.011559412	0.014117328	0.009949179	0.013117357	0.013060646	0.018615795	0.015385169	0.034792787	0.026674976	0.014496961	0.015228147	0.012458209	0.020806086	0.03285869	0.16629245
38	0.026465028	0.033034001	0.141640748	0.040748158	0.019692956	0.01828077	0	0.164928396	0.021669602	0.017287221	0.014572758	0.028295668	0.044165171	0.011586982	0.014157072	0.010317208	0.013800695	0.011136985	0.018416805	0.015317051	0.04140761	0.025508268	0.014467116	0.015114007	0.012030431	0.020968642	0.033728141	0.171905697
39	0.025519849	0.032396787	0.139473818	0.040018372	0.023932928	0.0221992	0	0.160128217	0.021588949	0.017245472	0.014374978	0.028706104	0.063913824	0.011638795	0.014085083	0.011317915	0.013427965	0.013161891	0.018907065	0.015381722	0.048926538	0.025742546	0.014447281	0.015039866	0.012497697	0.021390437	0.034843663	0.17695762
40	0.015122873	0.034380049	0.144343038	0.039988243	0.02146621	0.018715125	0	0.156364622	0.021503815	0.017220791	0.014477431	0.029734647	0.043806104	0.011510138	0.013999221	0.011760376	0.013309546	0.01275691	0.018689284	0.015279988	0.061370004	0.026108021	0.014369794	0.014929564	0.012563509	0.020916581	0.035270186	0.172607353
41	0.038752363	0.032257759	0.144381278	0.039386337	0.022087688	0.021779633	0	0.161451855	0.021252896	0.017181909	0.0143796	0.031845903	0.062118492	0.011438857	0.01419944	0.010796885	0.012894108	0.016401741	0.018449019	0.015226116	0.03503956	0.026618749	0.014323636	0.014975422	0.012339748	0.020840084	0.03500771	0.173589672
42	0.031190926	0.031552084	0.139371845	0.03965147	0.021905324	0.018282619	0	0.160909642	0.021018107	0.017289297	0.014413879	0.033041861	0.04021544	0.01165657	0.014130826	0.010395776	0.013084355	0.013161891	0.018535595	0.015342127	0.02988572	0.027551178	0.014354038	0.014876029	0.012017269	0.021356438	0.033695331	0.171625035
43	0.015122873	0.032707495	0.141322082	0.039966818	0.027760181	0.021627147	0	0.158995949	0.022442972	0.017524634	0.01446395	0.038135647	0.047396768	0.0118238	0.014336294	0.011888566	0.013556091	0.013060646	0.018687606	0.01555374	0.02707513	0.026159563	0.014586682	0.015274006	0.012227867	0.021517932	0.033908593	0.169239405
44	0.025519849	0.032408373	0.141118136	0.040294217	0.021804544	0.019013628	0	0.16135617	0.021445566	0.017673375	0.014873762	0.030900494	0.048833034	0.012039155	0.014626124	0.010697642	0.013759927	0.01103574	0.018909414	0.015698273	0.036839036	0.026698404	0.014894217	0.015385318	0.012385816	0.021362813	0.034876472	0.171204042
45	0.051984877	0.03388713	0.141615255	0.039973513	0.023273057	0.021710321	0	0.163397442	0.021464385	0.017965025	0.015005487	0.029771632	0.042728905	0.012038913	0.014700738	0.011350996	0.01403365	0.013465627	0.019446654	0.015887617	0.0347775	0.027705802	0.015150774	0.015853596	0.012346329	0.021887666	0.035073329	0.170362054
46	0.042533081	0.032465248	0.142086881	0.040160312	0.026459635	0.018516431	0	0.161021274	0.021309353	0.017760465	0.015249294	0.028409569	0.049192101	0.011925855	0.01459163	0.010627344	0.01367451	0.012250683	0.018994312	0.0156383	0.03297584	0.026445383	0.014810057	0.015548145	0.012181799	0.021420186	0.033252403	0.166432781
47	0.056710775	0.033320484	0.141615255	0.039508861	0.024635991	0.021374851	0	0.166921826	0.021562065	0.017570073	0.014644206	0.029774742	0.054219031	0.011861224	0.01432692	0.011264158	0.014000648	0.012959401	0.018942635	0.015466679	0.025867472	0.025297417	0.014818584	0.015275218	0.012247611	0.021341564	0.034745234	0.170923379
48	0.052930057	0.031661622	0.140582777	0.039235693	0.036693637	0.018072835	0	0.168038146	0.021185685	0.017362909	0.014604149	0.029294918	0.049192101	0.011836436	0.014116953	0.011164914	0.013200833	0.010833249	0.018778544	0.015405974	0.035268862	0.025353644	0.014733312	0.015013604	0.012346329	0.021175821	0.033235999	0.163345495
49	0.099243856	0.032417852	0.14308112	0.039032157	0.030613224	0.021890532	0	0.172009058	0.021419578	0.017484268	0.014639776	0.030547499	0.052064632	0.011716908	0.014307798	0.011508132	0.01337555	0.012351929	0.018577541	0.015439224	0.103507013	0.027363755	0.014831931	0.015164916	0.01268197	0.02082946	0.035171758	0.171204042
50	0.024574669	0.033499536	0.143093866	0.039289256	0.030704406	0.018399987	0	0.162631965	0.021724266	0.017458303	0.014770924	0.034266785	0.047396768	0.011842542	0.014287926	0.011681808	0.013693923	0.016604232	0.01888022	0.015448101	0.0562249	0.02850235	0.014833599	0.015161885	0.012642483	0.021339439	0.034531973	0.170362054
51	0.054820416	0.03332575	0.144725437	0.039036843	0.024501617	0.021803661	0	0.157879629	0.02232737	0.01785945	0.015010109	0.032682648	0.062477558	0.012042843	0.014694364	0.011479186	0.01410742	0.012351929	0.019294643	0.015806992	0.037334766	0.029448836	0.01493055	0.015637033	0.012826757	0.021333064	0.035204567	0.181869211
52	0.075614367	0.033989295	0.138772753	0.03931135	0.030661215	0.018998841	0	0.163062546	0.02197429	0.017797864	0.015064609	0.032001862	0.053141831	0.012280629	0.014873586	0.011644592	0.014023944	0.017616685	0.019219476	0.015790611	0.048762751	0.026707775	0.015263852	0.015550569	0.012668808	0.021714486	0.031972834	0.169379736
53	0.038752363	0.03268643	0.142048641	0.038854062	0.023294653	0.021666885	0	0.157752049	0.021823738	0.017972538	0.015126427	0.031269362	0.047037702	0.012076882	0.014727359	0.011276563	0.013624036	0.014781816	0.019335582	0.015848906	0.033548004	0.026009624	0.015139837	0.015589154	0.012945218	0.021722986	0.035778733	0.16980073
54	0.026465028	0.032450503	0.140888696	0.038477118	0.021103881	0.018274301	0	0.160032533	0.021624794	0.017645268	0.015203652	0.031090001	0.052064632	0.012109409	0.014405658	0.012351703	0.01392882	0.018426648	0.01923961	0.015591108	0.047011319	0.026304815	0.014985235	0.01534653	0.012484534	0.02143081	0.034285902	0.178501263
55	0.061436673	0.032463142	0.137345128	0.037741306	0.027793775	0.020984857	0	0.165869295	0.021561168	0.0174988	0.015154351	0.028837679	0.067863555	0.0117553	0.014319422	0.01159497	0.013402728	0.010327022	0.018916461	0.015351309	0.056338459	0.025901856	0.014981342	0.015083098	0.012583252	0.021362813	0.034876472	0.167695762
56	0.040642722	0.038234929	0.139040432	0.037896637	0.031004348	0.017846416	0	0.166746404	0.021011834	0.017128528	0.014701402	0.028151819	0.057450628	0.011391215	0.014266555	0.011384077	0.013158125	0.013364382	0.018599017	0.01503607	0.080851956	0.025948712	0.014635435	0.014805121	0.011740859	0.020967579	0.034679615	0.166011788
57	0.038752363	0.032785435	0.139435578	0.037413238	0.03550347	0.021174309	0	0.165103818	0.021844349	0.017245142	0.014961771	0.03428495	0.047755835	0.011617332	0.014326546	0.01160324	0.013342548	0.014984307	0.018795322	0.0151303	0.037978996	0.027293472	0.014619122	0.014984917	0.011280175	0.021237443	0.034023426	0.168818411
58	0.02362949	0.031757467	0.141933921	0.037231795	0.028981543	0.017388958	0	0.164752974	0.020805721	0.016955897	0.014379215	0.028592039	0.05529623	0.011353368	0.014087332	0.011243482	0.013086297	0.018325402	0.018489958	0.014955598	0.030106287	0.026525037	0.014266356	0.014815626	0.011964619	0.020545784	0.035401424	0.175273646
59	0.026465028	0.031953371	0.141780962	0.03770716	0.034709225	0.021872973	0	0.165550346	0.021221531	0.017068425	0.01443333	0.032772165	0.052423698	0.011412376	0.014213313	0.012020891	0.013565797	0.017312949	0.01848224	0.015036985	0.036172968	0.024978798	0.014759079	0.014927746	0.012458209	0.021090824	0.033875783	0.173309009
60	0.028355388	0.031945998	0.139601285	0.036494645	0.029082323	0.018044186	0	0.157209836	0.020896231	0.01675763	0.014350906	0.036309962	0.052423698	0.011440248	0.013841745	0.011231077	0.012709685	0.012453174	0.018140635	0.014800327	0.058849864	0.026815543	0.014312885	0.014548154	0.012655645	0.02021536	0.036205256	0.157451586
61	0.056710775	0.032854949	0.140786723	0.036510713	0.01962097	0.021508854	0	0.163206073	0.020490279	0.016857208	0.014262319	0.029543831	0.048833034	0.011231059	0.014128201	0.011235212	0.012740745	0.015186798	0.018185265	0.014924605	0.044707378	0.024828859	0.014625239	0.014602294	0.011918551	0.020750838	0.034236688	0.174431659
62	0.054820416	0.033036107	0.143935145	0.037696448	0.019649764	0.018583894	0	0.160399324	0.020771668	0.016950394	0.01482889	0.028713959	0.047755835	0.011202583	0.013911484	0.011669403	0.013028058	0.01103574	0.018511434	0.014893489	0.032731251	0.026735888	0.014443202	0.014787747	0.011879064	0.0207604	0.035302996	0.172467022
63	0.18241966	0.031634237	0.144253811	0.036779194	0.022226861	0.021361913	0	0.165199502	0.019972309	0.016733015	0.014475698	0.027500654	0.054578097	0.011036321	0.013815124	0.011950593	0.012767924	0.013060646	0.018033926	0.014702925	0.03130521	0.023259192	0.014448764	0.014422094	0.012056756	0.020030493	0.033268808	0.183412854
64	0.096408318	0.03228409	0.150843828	0.036972688	0.026123701	0.017842719	0	0.165295187	0.02056914	0.016843039	0.014002913	0.027678378	0.056014363	0.01094932	0.013879989	0.011483321	0.012787337	0.013263137	0.018102045	0.014707256	0.0642068	0.024233791	0.014386107	0.014412599	0.012004107	0.020720027	0.035729519	0.175694639
65	0.075614367	0.031405683	0.154565849	0.036320567	0.020655168	0.020974691	0	0.173252958	0.020488487	0.016037318	0.01373407	0.032565801	0.043447038	0.010408574	0.012842899	0.012198702	0.012228242	0.013769363	0.017289643	0.013879015	0.055578486	0.022832805	0.013750832	0.013664121	0.011062995	0.01965332	0.034220283	0.189868089
66	0.048204159	0.026497558	0.136962729	0.030711929	0.047676294	0.015468557	0	0.153733295	0.017244454	0.013804516	0.011535186	0.02093794	0.042010772	0.009148486	0.011166157	0.009998801	0.010710147	0.00951706	0.014729954	0.012125435	0.035445753	0.020241682	0.011757324	0.011962722	0.010240345	0.016825061	0.027625578	0.163485827
67	0.039697543	0.029727862	0.147593433	0.032857767	0.0225388	0.020573606	0	0.174783912	0.01838345	0.014818785	0.01237657	0.025977558	0.050628366	0.010002954	0.012030024	0.01051156	0.011636146	0.00951706	0.015819869	0.012976646	0.026904792	0.021984716	0.012197586	0.013088166	0.010411457	0.018222192	0.028527839	0.184395173
68	0.028355388	0.027998433	0.13148167	0.031306471	0.03012372	0.016121937	0	0.152904028	0.017419202	0.014521006	0.012354809	0.022017543	0.034470377	0.010136266	0.011915666	0.010949886	0.011496373	0.012048193	0.015326588	0.012761342	0.026336996	0.020907034	0.012121768	0.012590595	0.010747098	0.017556031	0.029167624	0.158574235
69	0.02362949	0.027011541	0.119703768	0.029078281	0.030781192	0.022629858	0	0.12775492	0.017543765	0.014649845	0.012331121	0.026892856	0.044165171	0.010466252	0.011716197	0.010681101	0.01188075	0.009415815	0.015356454	0.012951388	0.030125942	0.02043379	0.01216255	0.012657261	0.010740516	0.017875831	0.02783884	0.142857143
70	0.039697543	0.028240679	0.117345638	0.031443054	0.033303099	0.014650678	0	0.123449112	0.018005278	0.015547829	0.012830675	0.019455594	0.050628366	0.011438615	0.012647179	0.010908535	0.0124942	0.01599676	0.016160132	0.014016105	0.037828312	0.022945258	0.013016567	0.014041491	0.011951457	0.018365623	0.029922242	0.137103564
71	0.037807183	0.028126929	0.092056289	0.029769234	0.034958776	0.026084361	0	0.0927184	0.018827936	0.016387984	0.01433858	0.020042281	0.034470377	0.012655717	0.013331824	0.011677673	0.013396904	0.011946947	0.016297042	0.014480452	0.029540675	0.023357589	0.013855197	0.014554012	0.01289915	0.019203901	0.027428721	0.102441763
72	0.014177694	0.017602897	0.073102024	0.018234601	0.012638333	0.010534478	0	0.081220298	0.011057492	0.009319504	0.007926035	0.013788212	0.028007181	0.006356849	0.00776468	0.006818868	0.007287636	0.009314569	0.00971024	0.008247272	0.017634431	0.013208635	0.007984043	0.008302754	0.006357438	0.011149419	0.01686407	0.095705866
73	0.016068053	0.01896369	0.080061694	0.017927288	0.018915508	0.010527084	0	0.08394731	0.010990281	0.009253668	0.007943367	0.01353619	0.030879713	0.006059692	0.00769869	0.006682408	0.007200278	0.007593399	0.009612926	0.008166526	0.019333451	0.013082124	0.007804601	0.008065989	0.007101114	0.010815807	0.016634404	0.0891103
74	0.010396975	0.022579483	0.101017182	0.024343377	0.015033066	0.011939198	0	0.108936944	0.014366047	0.011809918	0.009994735	0.017886185	0.032315978	0.007393903	0.009860608	0.008857498	0.008928034	0.008808343	0.012109528	0.010361056	0.047740718	0.016291743	0.010033349	0.010345363	0.008279148	0.014317664	0.0228518	0.131209655
75	0.008506616	0.024968245	0.105465763	0.02636803	0.054152629	0.015242139	0	0.12016394	0.015326711	0.01301013	0.010805499	0.01762058	0.038420108	0.008535854	0.010710977	0.009353717	0.010024868	0.009922041	0.013171591	0.0114758	0.087237476	0.017973864	0.010924811	0.011378485	0.009187354	0.015325935	0.025771843	0.120123491
76	0.014177694	0.026521782	0.118900729	0.028657817	0.027683396	0.014578593	0	0.135983797	0.017112721	0.014487758	0.012336706	0.019876666	0.043806104	0.009528532	0.011891295	0.011470915	0.01128283	0.010630758	0.014890354	0.012834158	0.048393683	0.020813322	0.012230026	0.012611605	0.010832653	0.017219233	0.029413695	0.133735616
77	0.040642722	0.028268064	0.126854637	0.030942247	0.02791855	0.017885231	0	0.14493031	0.017792893	0.015039162	0.012131993	0.019812843	0.044883303	0.009696124	0.012078391	0.010515695	0.011643911	0.01103574	0.015644704	0.01310913	0.04326605	0.022992114	0.012588168	0.013166146	0.010668123	0.017869456	0.030135503	0.155346618
78	0.017013233	0.028103757	0.124496507	0.030403277	0.024098496	0.01523567	0	0.140289605	0.017695213	0.015228961	0.012788885	0.020318359	0.044883303	0.009892133	0.012558318	0.011144238	0.012049643	0.01275691	0.015903089	0.013337734	0.045445512	0.021539586	0.012862521	0.013676646	0.01070761	0.017814208	0.030151908	0.157591917
79	0.026465028	0.029692052	0.133431907	0.031222779	0.03606736	0.019383291	0	0.154068191	0.019050179	0.015623979	0.013067549	0.022034726	0.048473968	0.01027629	0.0129955	0.011896836	0.012226301	0.01103574	0.016068522	0.013684454	0.037426487	0.022233051	0.013042148	0.013650586	0.010852397	0.018323125	0.031185406	0.160679203
80	0.051039698	0.029613059	0.134375159	0.031866866	0.025579007	0.015969451	0	0.152680764	0.019062725	0.01581447	0.01282509	0.020101522	0.044883303	0.010194367	0.013126355	0.011967134	0.012509731	0.012554419	0.016132615	0.013892376	0.044582899	0.0205931	0.013246616	0.014140076	0.01097744	0.018973348	0.033580498	0.175694639
81	0.035916824	0.030609429	0.133559374	0.031204702	0.020201657	0.019295496	0	0.153478136	0.018749972	0.015806891	0.013484486	0.022517822	0.048473968	0.010296785	0.013011998	0.011053265	0.011979756	0.010529513	0.016478583	0.013838901	0.03202369	0.021994087	0.013248655	0.013880079	0.011326243	0.018611051	0.03379376	0.172467022
82	0.037807183	0.030893805	0.133253454	0.030853869	0.032139326	0.016059094	0	0.161834593	0.019502731	0.016048884	0.013120316	0.027158788	0.052423698	0.010359663	0.013009373	0.012376514	0.012666976	0.01103574	0.016237983	0.01399472	0.026891689	0.023029599	0.013309643	0.01426957	0.011457867	0.019206026	0.03126743	0.166152119
83	0.130434783	0.030954894	0.131583644	0.031408908	0.027704992	0.019348173	0	0.16390776	0.019546642	0.016203161	0.013444237	0.022208523	0.05529623	0.010537896	0.012931385	0.011532943	0.012812573	0.013465627	0.016752068	0.014157556	0.029130115	0.022167453	0.013464986	0.014210985	0.011405218	0.019100843	0.031972834	0.160398541
84	0.110586011	0.031163436	0.132883802	0.031230814	0.051678712	0.015872414	0	0.154562562	0.018941746	0.016292195	0.013712309	0.02006601	0.043087971	0.010407002	0.013127105	0.012471623	0.012711626	0.011845702	0.016575225	0.014136294	0.031689564	0.022678181	0.013654438	0.014274621	0.012175218	0.018969098	0.032760261	0.171905697
85	0.036862004	0.031191874	0.13600673	0.03139217	0.029634215	0.018618088	0	0.155774567	0.0197886	0.016338821	0.013503551	0.025073225	0.053141831	0.010573325	0.013209592	0.012595677	0.012919345	0.010934494	0.016969178	0.014309959	0.055250911	0.020644641	0.013793282	0.014502901	0.012254192	0.018927663	0.031562715	0.164748807
86	0.02173913	0.030981225	0.13406924	0.031829372	0.03350466	0.01657385	0	0.154403087	0.019650594	0.016370652	0.013468694	0.023290253	0.053500898	0.010655731	0.013411686	0.012165621	0.012397135	0.013161891	0.01653932	0.014342783	0.060011662	0.021539586	0.013703932	0.014344519	0.011392055	0.019244275	0.033432855	0.175554308
87	0.017958412	0.031048633	0.135547851	0.031408908	0.022649179	0.018820479	0	0.156890888	0.019487497	0.016432402	0.013517802	0.021557521	0.047037702	0.010771328	0.013375692	0.012484028	0.013303722	0.01275691	0.016880925	0.014303553	0.03274217	0.02213934	0.013932869	0.014437447	0.011740859	0.01911253	0.033974212	0.17934325
88	0.014177694	0.031334062	0.134540866	0.031613784	0.020871126	0.016542429	0	0.153749242	0.019752755	0.016480412	0.013538408	0.020596892	0.055655296	0.010690857	0.013527543	0.01252538	0.012991173	0.010630758	0.016827234	0.014281224	0.03965181	0.022523557	0.013681131	0.014303509	0.011668466	0.019351583	0.03189081	0.166152119
89	0.035916824	0.031582628	0.134655586	0.03173229	0.02223166	0.01922526	0	0.151707971	0.020045793	0.01644578	0.013579236	0.025153905	0.051346499	0.010696541	0.013214467	0.012521244	0.012734921	0.010529513	0.016874885	0.014349524	0.03490853	0.022134654	0.013780492	0.014399872	0.011503936	0.019361145	0.032711047	0.178781925
90	0.017958412	0.031387778	0.13608321	0.031144445	0.026555616	0.01643153	0	0.156205148	0.019440001	0.01632508	0.013555163	0.020647788	0.057809695	0.010550834	0.013214842	0.012165621	0.012746569	0.012048193	0.016640996	0.014177659	0.037657973	0.022251793	0.013602348	0.014453003	0.011550004	0.019088094	0.032629023	0.170502386
91	0.012287335	0.031794331	0.138454087	0.030974385	0.031013946	0.019241895	0	0.162520333	0.019649698	0.016360404	0.013758913	0.022578046	0.057809695	0.010527195	0.013236588	0.012372379	0.012694154	0.011541966	0.016905421	0.014204198	0.052907661	0.022261165	0.013778082	0.014385933	0.011609235	0.019405768	0.032464976	0.173589672
92	0.051984877	0.032101878	0.137612808	0.031058076	0.024664785	0.016704157	0	0.16633177	0.020058339	0.01644008	0.013668593	0.025915371	0.052064632	0.010607424	0.013214092	0.01255019	0.012863047	0.012149438	0.016882267	0.014268381	0.02849462	0.022251793	0.01384667	0.014360074	0.011675047	0.019279336	0.033055546	0.171484704
93	0.036862004	0.031997607	0.13836486	0.030667071	0.025691785	0.019726153	0	0.154785826	0.020083431	0.016630768	0.013528779	0.025544212	0.045960503	0.010862501	0.013408312	0.013530222	0.013090179	0.012554419	0.016925219	0.014411053	0.026658019	0.023488785	0.013939171	0.014604921	0.012135731	0.019515201	0.032694642	0.166713444
94	0.026465028	0.031548924	0.139269872	0.031245543	0.030140517	0.016646859	0	0.161882435	0.019948113	0.016653603	0.013748514	0.02185602	0.044524237	0.010766975	0.013501672	0.01336068	0.013169772	0.013161891	0.017026224	0.014496436	0.028298075	0.023549698	0.013953816	0.014786939	0.012050175	0.01947589	0.034564782	0.178220601
95	0.02173913	0.032802287	0.145579463	0.030908771	0.032995959	0.019645752	0	0.156157306	0.020335247	0.016758915	0.013827857	0.024873899	0.0502693	0.010864556	0.013651274	0.012227648	0.013123181	0.015085552	0.017305414	0.014603966	0.037374075	0.024486812	0.014024999	0.014832393	0.011984363	0.019780815	0.034335116	0.167836093
96	0.012287335	0.032525283	0.136478356	0.03089605	0.02858802	0.016705081	0	0.157321468	0.019893449	0.016723064	0.013659156	0.025084845	0.043806104	0.011055244	0.013493799	0.013273842	0.013229953	0.011643212	0.017467157	0.014533317	0.036598815	0.023877688	0.014092661	0.014958251	0.012313423	0.019719193	0.031464287	0.176255964
97	0.060491493	0.032666418	0.13828838	0.030804324	0.016441591	0.019086636	0	0.157672312	0.020517163	0.016756641	0.013936087	0.028132508	0.049551167	0.010827374	0.013588284	0.013323464	0.013216364	0.012250683	0.017299374	0.014573339	0.042444929	0.023371646	0.014141785	0.015036432	0.012537184	0.019786128	0.033432855	0.167836093
98	0.037807183	0.031925986	0.138122674	0.030865921	0.030498047	0.016584016	0	0.156731413	0.019930191	0.016659139	0.013769505	0.02256479	0.048833034	0.010819696	0.013434558	0.01336068	0.013055236	0.014073099	0.017254408	0.014490579	0.054397033	0.023807404	0.014023702	0.014939463	0.011622397	0.019683069	0.033531284	0.177799607
99	0.04442344	0.031977595	0.13805894	0.030152204	0.039426704	0.019469238	0	0.157146047	0.019720493	0.016699636	0.01382285	0.021971884	0.052782765	0.01099013	0.013469052	0.013348275	0.013022234	0.013161891	0.017239644	0.014473497	0.041628177	0.022978057	0.014087656	0.014840676	0.012227867	0.019927434	0.031693953	0.173028347
100	0.024574669	0.03275805	0.13844134	0.030436753	0.03237688	0.016865884	0	0.164226709	0.020320908	0.016655943	0.013689584	0.022756588	0.049910233	0.010896116	0.013661773	0.014138089	0.013666745	0.012554419	0.017048707	0.014508486	0.079749122	0.023624667	0.014066523	0.014952796	0.011760602	0.019639509	0.032071262	0.182149874
101	0.025519849	0.032224055	0.142838933	0.030330298	0.033130333	0.01904967	0	0.16570982	0.020619324	0.01663034	0.013564599	0.027222284	0.048473968	0.010927676	0.01329283	0.013228356	0.013396904	0.01579427	0.017047701	0.014336804	0.040361555	0.023549698	0.01382183	0.014892797	0.011767184	0.019719193	0.032497785	0.18172888
102	0.055765595	0.032622182	0.137714781	0.03008659	0.026610806	0.016613589	0	0.161770803	0.020246529	0.016609613	0.013489686	0.02753502	0.048473968	0.010868002	0.013293205	0.013943737	0.013094062	0.012959401	0.017026896	0.014456932	0.035701261	0.022968686	0.01393361	0.015019664	0.011681628	0.019602323	0.033350832	0.178922257
103	0.027410208	0.032589531	0.140225871	0.029899122	0.029211898	0.019282558	0	0.15955411	0.020203514	0.016715024	0.013615441	0.022110496	0.062836625	0.011024471	0.013505047	0.013269707	0.013111533	0.011845702	0.017091995	0.014472642	0.027926824	0.024144766	0.014005165	0.014867949	0.011431542	0.019694756	0.033235999	0.165169801
104	0.047258979	0.0329687	0.137905981	0.030156221	0.024712776	0.017463815	0	0.155343986	0.020275205	0.016791042	0.013790881	0.027974422	0.044883303	0.010995329	0.013470552	0.013162193	0.013334783	0.012149438	0.017190316	0.01456251	0.032774928	0.024702349	0.014086914	0.014979059	0.011879064	0.019907248	0.031333049	0.183272523
105	0.078449905	0.032892866	0.137651048	0.029724375	0.029065526	0.019146706	0	0.154594457	0.020601401	0.016784848	0.013792807	0.028617569	0.054219031	0.010984386	0.013608531	0.013377221	0.013218305	0.012858155	0.017218503	0.014630567	0.037867621	0.025016282	0.01401017	0.015115421	0.011339406	0.019819064	0.033252403	0.168958743
106	0.036862004	0.032612703	0.138925713	0.029648049	0.024444029	0.017264196	0	0.167687303	0.020577205	0.016825213	0.013742736	0.028994129	0.04524237	0.011002343	0.013569537	0.013187004	0.013198892	0.013668118	0.017182933	0.014566384	0.041031991	0.02475389	0.014143639	0.015212592	0.012010688	0.020120801	0.031333049	0.178501263
107	0.028355388	0.033573263	0.137370622	0.03015823	0.02782017	0.019344476	0	0.165327082	0.0201139	0.016754203	0.013672252	0.021852256	0.051346499	0.010960928	0.013508421	0.013298653	0.013191127	0.012554419	0.017266153	0.014579105	0.037721304	0.025058453	0.014098778	0.015079664	0.012398979	0.019408955	0.033711736	0.175413977
108	0.031190926	0.033011883	0.136580329	0.029396976	0.016693541	0.016892685	0	0.158995949	0.020376469	0.016748997	0.013659734	0.027528147	0.05529623	0.010972597	0.013664022	0.013050544	0.013177538	0.012351929	0.017220516	0.014522	0.05173276	0.024350931	0.013894496	0.015057038	0.012030431	0.019571511	0.034630401	0.173870334
109	0.02268431	0.033814456	0.137854994	0.029244993	0.022673174	0.019129147	0	0.156699518	0.020467876	0.016671496	0.013340436	0.025516555	0.039856373	0.010886382	0.013585285	0.013422708	0.013325076	0.009820796	0.017220516	0.014482587	0.054739895	0.023755863	0.013996081	0.015119664	0.012425303	0.019548137	0.034236688	0.180886893
110	0.036862004	0.03276753	0.137332382	0.029098366	0.028614414	0.01755161	0	0.159027844	0.020125549	0.016659831	0.013320407	0.022990281	0.052064632	0.010840191	0.01341956	0.013658412	0.012983408	0.011440721	0.016965823	0.01438912	0.045707572	0.02295463	0.014059479	0.015032594	0.012813594	0.019714943	0.032268119	0.176817289
111	0.006616257	0.032769636	0.136937236	0.028962452	0.023625788	0.019086636	0	0.156045673	0.020385431	0.016633042	0.01344077	0.02272975	0.044524237	0.010832211	0.013529793	0.013273842	0.013206657	0.013870608	0.017117834	0.014443419	0.05485127	0.024421214	0.013977544	0.014875221	0.011642141	0.019753191	0.03376095	0.176115633
112	0.019848771	0.032903398	0.135203691	0.028649783	0.033569447	0.017089531	0	0.164768922	0.020222333	0.016693013	0.013491611	0.024273793	0.052782765	0.010837531	0.013174723	0.013029868	0.013571621	0.011643212	0.01699703	0.014407545	0.043071689	0.025658206	0.013989408	0.014973806	0.011030089	0.019703256	0.033875783	0.16867808
113	0.048204159	0.032815979	0.139652271	0.02913653	0.023983318	0.019122678	0	0.157082257	0.020230398	0.016860734	0.013640861	0.02300861	0.047037702	0.011055849	0.013487425	0.013141517	0.01346485	0.014579326	0.01716649	0.014499304	0.040769931	0.02471172	0.014080797	0.015096836	0.012484534	0.019611885	0.035745923	0.176396295
114	0.034026465	0.033295206	0.137332382	0.028550023	0.021804544	0.016724488	0	0.158421842	0.020294024	0.016806694	0.013697287	0.026768154	0.04021544	0.010816915	0.013356945	0.013501276	0.013144536	0.011845702	0.017060116	0.014424536	0.04233137	0.025245876	0.014125287	0.015215622	0.011951457	0.019797815	0.033367236	0.178220601
115	0.02362949	0.032437864	0.136669556	0.028807791	0.025007918	0.019423954	0	0.156221095	0.019984855	0.016846236	0.013541297	0.020603275	0.04524237	0.010914737	0.013653899	0.013108436	0.013637625	0.018224157	0.017183604	0.014482953	0.039391934	0.024215049	0.014190167	0.015230774	0.011918551	0.019150779	0.034351521	0.18523716
116	0.028355388	0.033261502	0.137612808	0.028858006	0.019433807	0.017270666	0	0.158437789	0.020032351	0.016793151	0.013684192	0.021152977	0.052064632	0.010928462	0.013347196	0.013402032	0.01337555	0.012655665	0.017204745	0.014518552	0.052383542	0.023498156	0.013997379	0.015248147	0.012102825	0.019437642	0.034236688	0.176396295
117	0.081285444	0.032862322	0.136669556	0.028891482	0.019177057	0.019163341	0	0.162998756	0.019973205	0.016713706	0.013386077	0.0212096	0.04524237	0.01096649	0.013482925	0.013455789	0.013035823	0.016604232	0.017356085	0.014419045	0.025059455	0.024514926	0.014082465	0.015199057	0.012096243	0.019737255	0.033350832	0.164187482
118	0.04536862	0.033248863	0.137090195	0.028234005	0.019524989	0.017195809	0	0.168229516	0.020601401	0.016766	0.013190223	0.02629635	0.049910233	0.010935173	0.01332095	0.013708033	0.013427965	0.014174344	0.017049043	0.014458793	0.025548633	0.024683607	0.014022775	0.015221683	0.011372312	0.019703256	0.034121854	0.176255964
119	0.074669187	0.032999244	0.137243155	0.028507173	0.052240203	0.018765029	0	0.157863681	0.020136303	0.016708829	0.013269374	0.020590674	0.049551167	0.0108492	0.013475801	0.013517816	0.013336724	0.013769363	0.017169846	0.014377131	0.039365728	0.024327503	0.01399052	0.015092593	0.011984363	0.019582136	0.03344926	0.186219478
120	0.099243856	0.032660099	0.135496864	0.028460976	0.022958718	0.017300239	0	0.160287692	0.020092392	0.016625694	0.013255893	0.019598297	0.045960503	0.010851497	0.01338994	0.013311059	0.013596858	0.012351929	0.016743679	0.0143088	0.040082025	0.024472756	0.013860202	0.01523441	0.011444705	0.019325021	0.031447882	0.174150996
121	0.016068053	0.033424755	0.137408861	0.028517885	0.032451266	0.019313055	0	0.157783944	0.020119276	0.016647145	0.013230087	0.022205086	0.058168761	0.010831122	0.013425184	0.01376179	0.013169772	0.012250683	0.017150719	0.014362092	0.040416151	0.024702349	0.014069304	0.015149764	0.011806671	0.019525826	0.03410545	0.169239405
122	0.033081285	0.033786018	0.138084434	0.028258778	0.033271905	0.016901002	0	0.156205148	0.020128238	0.016672155	0.013252426	0.021510881	0.056732496	0.010823021	0.013275582	0.013674952	0.013363902	0.012048193	0.017012466	0.014388144	0.034482683	0.02495537	0.013999418	0.015131987	0.0112012	0.019513076	0.035401424	0.178080269
123	0.02173913	0.033447926	0.140442564	0.027808186	0.037874207	0.019107892	0	0.156396517	0.01982803	0.016680689	0.013200815	0.020879517	0.048833034	0.010930154	0.013232464	0.01374525	0.013744397	0.01275691	0.016991997	0.014339244	0.033893049	0.025822201	0.014104154	0.015162694	0.012471372	0.01941533	0.032399357	0.172607353
124	0.02268431	0.034147282	0.136516596	0.027664237	0.020492	0.017389882	0	0.163174178	0.020475941	0.016793184	0.013310971	0.022065001	0.06032316	0.010985414	0.013180347	0.013836223	0.013379433	0.011136985	0.017332931	0.014362946	0.042222179	0.026122078	0.014013877	0.01521239	0.011793508	0.019824376	0.031152597	0.174291328
125	0.011342155	0.033180402	0.137918727	0.027938074	0.026027719	0.019082015	0	0.164434025	0.020872035	0.016769822	0.013317326	0.024536779	0.044165171	0.01092296	0.013295454	0.013683222	0.013377491	0.011440721	0.017324542	0.014466602	0.048472301	0.025119365	0.013978471	0.015351581	0.012964962	0.019711756	0.032169691	0.180325568
126	0.015122873	0.033341549	0.134273186	0.027620048	0.025435035	0.017161615	0	0.16073422	0.020147953	0.016812032	0.013356612	0.02168075	0.049551167	0.010993213	0.013121856	0.013691493	0.013548326	0.013060646	0.017491317	0.014459586	0.050793713	0.024702349	0.014133999	0.015380267	0.012484534	0.01930696	0.030988549	0.172326691
127	0.018903592	0.033923994	0.138352113	0.027813542	0.027573018	0.018980358	0	0.162982809	0.020702665	0.016738584	0.013270336	0.022080548	0.047755835	0.011059355	0.013238838	0.012872732	0.013162007	0.01447808	0.017502726	0.014491495	0.028121185	0.024889772	0.01422854	0.015373803	0.012267355	0.019376019	0.034253092	0.17695762
128	0.009451796	0.034349505	0.137816754	0.02781555	0.029811781	0.01736493	0	0.155312091	0.020178422	0.016874936	0.013348139	0.023862866	0.057091562	0.011040492	0.013252336	0.013720439	0.013041647	0.014984307	0.017402057	0.014347572	0.031565086	0.025344273	0.014162361	0.015381479	0.011727696	0.019623572	0.032661833	0.176255964
129	0.017958412	0.033856586	0.137791261	0.027648838	0.022073291	0.018930453	0	0.16260007	0.020612154	0.016859614	0.013292098	0.023304327	0.048114901	0.01093753	0.013185971	0.014258009	0.013515324	0.011440721	0.017037298	0.014354588	0.033360194	0.022921831	0.01412436	0.015314005	0.012148893	0.019422767	0.03344926	0.183553186
130	0.015122873	0.033476364	0.138262887	0.027459361	0.033603041	0.016984177	0	0.161053169	0.020327181	0.016716408	0.013175009	0.022254509	0.060682226	0.010913951	0.013181847	0.013708033	0.01313677	0.012858155	0.017037298	0.01436859	0.044344862	0.023615296	0.013932683	0.015274612	0.0120765	0.019442954	0.036697398	0.176396295
131	0.038752363	0.033435288	0.138951206	0.027742572	0.025946135	0.018691096	0	0.163796128	0.02045533	0.016722636	0.013272262	0.022275456	0.052782765	0.010905668	0.013463803	0.013993359	0.013635684	0.011845702	0.017181255	0.014371244	0.031628417	0.023315419	0.014042054	0.015140269	0.012372654	0.019672445	0.034876472	0.186359809
132	0.020793951	0.034285257	0.136835262	0.027488151	0.020144068	0.017190264	0	0.156635729	0.020668611	0.016703162	0.013216221	0.02342281	0.052782765	0.011118666	0.013412811	0.013703898	0.013488145	0.013364382	0.017132934	0.014372861	0.051791724	0.024805432	0.013991261	0.015304914	0.012181799	0.019822251	0.033383641	0.169660399
133	0.027410208	0.034670745	0.140404324	0.027599962	0.016940693	0.01932969	0	0.159394635	0.020933869	0.016788538	0.013521461	0.02420866	0.051346499	0.010992609	0.013382816	0.013501276	0.013587152	0.013971854	0.017049378	0.014421608	0.034080859	0.025672263	0.014006091	0.015419055	0.011879064	0.019823313	0.032596214	0.18285153
134	0.060491493	0.033735463	0.13638913	0.027249799	0.016921497	0.017023915	0	0.16527924	0.020477733	0.016838163	0.013382033	0.023075543	0.061400359	0.011040311	0.013272208	0.013972683	0.013396904	0.013060646	0.017408768	0.014348182	0.04228551	0.023465357	0.014108974	0.015383096	0.011984363	0.019090218	0.033006332	0.163064833
135	0.066162571	0.035000411	0.135866517	0.026882898	0.024770365	0.018935074	0	0.165933085	0.020530605	0.016837372	0.013384537	0.023428374	0.049192101	0.011106151	0.013249336	0.013778331	0.013266837	0.01427559	0.017331588	0.014439239	0.037813025	0.023076455	0.014208334	0.01550269	0.012102825	0.019160341	0.032727452	0.178641594
136	0.02268431	0.03492879	0.134362413	0.027463378	0.025432636	0.017243865	0	0.159665742	0.020811994	0.016870718	0.013481982	0.025494298	0.051705566	0.011213707	0.013179597	0.014187711	0.013080473	0.013971854	0.017287294	0.014403884	0.041446919	0.0229968	0.014220754	0.015550569	0.012115987	0.019775503	0.033826569	0.177518945
137	0.109640832	0.034434818	0.13627441	0.026909009	0.030217302	0.018746546	0	0.155854304	0.020602297	0.016923506	0.013376063	0.027290363	0.04524237	0.011090069	0.013560913	0.013629465	0.013167831	0.010934494	0.017340313	0.014381799	0.040106047	0.022949944	0.01413678	0.015487539	0.012260773	0.01972663	0.033678926	0.175554308
138	0.050094518	0.033919781	0.135509611	0.026798537	0.027668999	0.017476753	0	0.155822409	0.020548528	0.016915729	0.013288632	0.023704125	0.052423698	0.011087408	0.013208093	0.013521951	0.013323135	0.016300496	0.017397695	0.014392201	0.036116189	0.022209623	0.014225388	0.015504913	0.012747782	0.019360082	0.032907904	0.174010665
139	0.060491493	0.033492163	0.137791261	0.026985335	0.026277271	0.019219715	0	0.152489395	0.02015333	0.016919815	0.01331386	0.022854779	0.049551167	0.010989223	0.013293954	0.015010607	0.013229953	0.012554419	0.017201054	0.014397204	0.039632156	0.022392361	0.014167366	0.015484307	0.012142312	0.019184777	0.033153975	0.168397418
140	0.073724008	0.033907142	0.134426146	0.027099825	0.022346838	0.017386185	0	0.156970625	0.020946415	0.016942684	0.013146507	0.024164638	0.058527828	0.011128702	0.013287955	0.013592249	0.013268779	0.011744457	0.017057767	0.014495948	0.044901739	0.022472015	0.014285264	0.015551983	0.012247611	0.01971813	0.033498474	0.179062588
141	0.069943289	0.035146812	0.135343905	0.026273627	0.025039112	0.019209549	0	0.158836475	0.02071073	0.016893586	0.013291713	0.024494721	0.053859964	0.011037348	0.013289455	0.013604655	0.013519206	0.012959401	0.017246355	0.014396898	0.034329815	0.023690265	0.014128438	0.015482893	0.01180009	0.019551325	0.033875783	0.169660399
142	0.014177694	0.035160504	0.134706572	0.026589644	0.02745784	0.01754514	0	0.16397155	0.020811994	0.016891576	0.013280928	0.022955588	0.061041293	0.011055486	0.013290955	0.013513681	0.013499793	0.01103574	0.017298032	0.014430515	0.040783034	0.022949944	0.014049654	0.01547259	0.011806671	0.019619322	0.033613308	0.171905697
143	0.029300567	0.034089353	0.135318411	0.026690073	0.019901715	0.01916519	0	0.156986572	0.020576309	0.016977941	0.013300186	0.022851833	0.054937163	0.011064434	0.013210342	0.013414437	0.013486204	0.012655665	0.017482593	0.014479018	0.04250826	0.024397787	0.01430547	0.015344308	0.012477953	0.019398331	0.03251419	0.170502386
144	0.030245747	0.033693333	0.134120226	0.026919722	0.02228445	0.017395427	0	0.156843045	0.020616635	0.017044239	0.013472546	0.023725727	0.06032316	0.011063527	0.013460429	0.014249738	0.013361961	0.016098005	0.017394003	0.014472368	0.033493408	0.02544267	0.014251711	0.015477034	0.01257009	0.019780815	0.033744545	0.172326691
145	0.062381853	0.034177826	0.136720542	0.026131017	0.022034899	0.019415636	0	0.154833668	0.021080836	0.017013693	0.013186564	0.025298409	0.059245961	0.011152886	0.013358444	0.013848629	0.013618212	0.014174344	0.017385614	0.014508364	0.033585129	0.027879168	0.014133628	0.015595013	0.012997868	0.019371769	0.033285213	0.169520067
146	0.093572779	0.034975133	0.134273186	0.026734262	0.029711	0.01722723	0	0.15936274	0.0209267	0.017095412	0.013330999	0.026758826	0.065709156	0.011244421	0.013261709	0.014605362	0.013340607	0.012048193	0.017265482	0.014506991	0.032632979	0.023943286	0.014192021	0.015549559	0.012425303	0.019620384	0.032875094	0.175554308
147	0.02268431	0.03416308	0.134311426	0.026430966	0.023908933	0.018844507	0	0.152473448	0.020601401	0.017024435	0.013145929	0.024077248	0.060682226	0.011205364	0.013247836	0.013555033	0.013742456	0.014579326	0.017250046	0.014493782	0.03445211	0.022992114	0.014393152	0.015580872	0.012451628	0.019498202	0.033974212	0.176255964
148	0.026465028	0.035167877	0.135280171	0.026048665	0.033075144	0.017512795	0	0.157576627	0.020655169	0.017019526	0.013132256	0.024145163	0.053141831	0.011199802	0.013204718	0.014253874	0.013119299	0.01275691	0.017337293	0.014422096	0.037771532	0.021919118	0.014184235	0.015601882	0.012971543	0.01960551	0.032875094	0.180044906
149	0.04442344	0.033885023	0.137600061	0.02615579	0.037307917	0.019284406	0	0.161786751	0.020760018	0.017041306	0.013006694	0.024411586	0.047037702	0.011219753	0.013038244	0.014464766	0.0133309	0.013971854	0.017263469	0.01447368	0.033923623	0.02303897	0.014113052	0.015694002	0.012155474	0.019538575	0.034433544	0.160679203
150	0.02268431	0.034184145	0.134234946	0.026203326	0.025840556	0.017554382	0	0.158070998	0.020535982	0.017059001	0.013090081	0.024336471	0.05529623	0.011263586	0.013245212	0.015308338	0.013218305	0.012149438	0.017085955	0.014441009	0.038265078	0.022851547	0.014141414	0.01563077	0.012273936	0.019620384	0.033039142	0.173870334
151	0.093572779	0.03496776	0.138160914	0.02624015	0.032021749	0.019640207	0	0.154642299	0.02022771	0.017069381	0.013127057	0.024443171	0.046678636	0.011182934	0.0133217	0.013153923	0.013649273	0.010934494	0.017461452	0.014500616	0.03336893	0.0229968	0.014151424	0.015481277	0.012629321	0.019550262	0.033285213	0.178781925
152	0.029300567	0.034312641	0.137434355	0.026450382	0.021485406	0.017631087	0	0.154419035	0.020551217	0.01710734	0.013126094	0.022832686	0.058527828	0.011299318	0.013229464	0.014212522	0.013583269	0.013364382	0.017348702	0.014421943	0.037555333	0.023024913	0.014373131	0.015631578	0.011602654	0.019678819	0.032038453	0.175273646
153	0.034971645	0.034951961	0.134923265	0.02653943	0.026498028	0.019401774	0	0.156779256	0.020984053	0.017099597	0.013184638	0.024324852	0.061400359	0.011279124	0.013429684	0.014224928	0.013179479	0.014073099	0.017240315	0.014437501	0.036911103	0.024036997	0.014250414	0.015610568	0.012708295	0.020048554	0.034449949	0.179904575
154	0.094517958	0.035395378	0.13380156	0.025990416	0.029000739	0.017887079	0	0.15183555	0.020792279	0.017125628	0.013196193	0.023826863	0.061041293	0.011302461	0.013275957	0.013906521	0.013457085	0.01275691	0.017358769	0.01452926	0.034725088	0.023905801	0.014234472	0.015691578	0.012168637	0.019902998	0.034039831	0.17457199
155	0.042533081	0.034470628	0.136860756	0.02591476	0.02366898	0.019411016	0	0.153478136	0.021089798	0.017186489	0.013275536	0.023401208	0.0502693	0.011362255	0.013314576	0.013435113	0.013144536	0.012453174	0.017521518	0.014566384	0.041562662	0.024121338	0.014222979	0.015806324	0.012556927	0.019481202	0.033629712	0.179062588
156	0.029300567	0.034916151	0.133941773	0.026053352	0.021238254	0.017577486	0	0.15425956	0.02068295	0.017105297	0.013266292	0.022739242	0.051346499	0.011369873	0.013025496	0.014783173	0.013418259	0.01427559	0.017396017	0.014543597	0.034200969	0.022472015	0.014315109	0.015779658	0.012392397	0.01990406	0.033318022	0.175975302
157	0.036862004	0.035017263	0.132195483	0.02611361	0.016674345	0.01957644	0	0.15177176	0.020885478	0.01712319	0.013108569	0.023512327	0.055655296	0.011291276	0.013164974	0.015002336	0.013460967	0.010428268	0.017214812	0.014512634	0.025197036	0.023034284	0.014371277	0.015852182	0.011931713	0.019748942	0.038042587	0.162222846
158	0.032136106	0.034561207	0.13155815	0.025887979	0.024057704	0.017608907	0	0.153191082	0.02079676	0.017204019	0.013108761	0.023417409	0.057091562	0.011308628	0.013104983	0.014406874	0.0135988	0.013060646	0.017136961	0.014572607	0.0286999	0.021258452	0.014482316	0.015759658	0.012194961	0.019442954	0.034745234	0.170081392
159	0.054820416	0.034977239	0.137077449	0.025865215	0.026932343	0.019287178	0	0.156077568	0.020604089	0.017089744	0.013259937	0.023978731	0.042369838	0.011282208	0.013187846	0.013803142	0.01367451	0.014376835	0.01715441	0.014548478	0.027961765	0.022589155	0.014244482	0.015900869	0.012425303	0.019152903	0.032645428	0.160679203
160	0.043478261	0.034907725	0.1336486	0.025849815	0.0256126	0.017988736	0	0.162743597	0.020745679	0.017244252	0.013291713	0.024145491	0.051705566	0.011220963	0.013179222	0.015258716	0.013587152	0.011946947	0.017210114	0.01456132	0.03896172	0.023071769	0.014229281	0.015926323	0.012004107	0.019806314	0.033235999	0.170923379
161	0.036862004	0.035483851	0.136095957	0.025807635	0.028319272	0.019372201	0	0.155726725	0.020542255	0.017160556	0.013090466	0.023441957	0.046319569	0.011211712	0.013004124	0.013865169	0.013721101	0.010630758	0.017158773	0.014501256	0.033858108	0.022781263	0.014263019	0.015876627	0.012359491	0.019495014	0.033547689	0.174431659
162	0.058601134	0.03468549	0.132718095	0.025869901	0.021804544	0.017515567	0	0.156093516	0.020908777	0.017124014	0.013222576	0.023062615	0.053500898	0.011180697	0.013073488	0.01470047	0.013534737	0.013971854	0.017108438	0.014542468	0.031215673	0.022767207	0.01437999	0.015942081	0.012978124	0.019573636	0.034876472	0.167836093
163	0.039697543	0.034838211	0.134464386	0.02555924	0.020290439	0.018881473	0	0.153685453	0.020898024	0.01714128	0.013044247	0.024018007	0.058168761	0.011296657	0.013295829	0.014865876	0.013567739	0.01103574	0.017081257	0.014566933	0.030276626	0.022935887	0.014188314	0.015722284	0.012885987	0.019806314	0.034433544	0.178080269
164	0.019848771	0.034919311	0.133062255	0.025588699	0.026032518	0.017860278	0	0.151070073	0.02119375	0.01716718	0.01324973	0.024830859	0.044165171	0.011306935	0.01312598	0.014981661	0.01373469	0.015085552	0.01750474	0.014508181	0.032772744	0.022087798	0.014283966	0.015864505	0.012530603	0.01959276	0.033695331	0.18172888
165	0.037807183	0.035317438	0.133113241	0.025838433	0.01880273	0.019768665	0	0.148008165	0.020678469	0.017224877	0.01320043	0.02494836	0.048114901	0.011349499	0.013175098	0.014233198	0.013783223	0.016502987	0.017241657	0.014607719	0.031075908	0.022537613	0.014288415	0.015949555	0.012563509	0.019570449	0.034499163	0.167836093
166	0.024574669	0.035658689	0.134132973	0.026072768	0.025828558	0.017923121	0	0.151532549	0.020955377	0.017177691	0.012949305	0.024450862	0.039856373	0.011425072	0.013096735	0.01443582	0.013917173	0.013060646	0.01719602	0.014582796	0.050568779	0.022631325	0.014326232	0.015967131	0.01339274	0.019688382	0.031841596	0.177799607
167	0.034026465	0.034961441	0.13642737	0.026106245	0.017516581	0.019118982	0	0.147625427	0.020967026	0.017204744	0.013169232	0.026392085	0.051346499	0.011503125	0.01322609	0.014584686	0.013781282	0.01447808	0.017198369	0.014583742	0.026629629	0.022059685	0.014451174	0.015982484	0.013748124	0.019689444	0.033465665	0.170502386
168	0.088846881	0.035037274	0.13171111	0.025519738	0.018627564	0.017845492	0	0.151500654	0.021297703	0.017233807	0.013118005	0.027226539	0.048833034	0.011376161	0.013229839	0.01375352	0.014253017	0.013465627	0.017205752	0.01457096	0.033141811	0.021961288	0.014344213	0.015932788	0.013188722	0.020278045	0.033498474	0.167555431
169	0.020793951	0.035504915	0.1336486	0.025895343	0.020827934	0.019187369	0	0.154227666	0.021248415	0.017241814	0.013114731	0.02657881	0.052782765	0.011478095	0.013136479	0.014981661	0.01336002	0.014984307	0.017410782	0.014558972	0.056554658	0.022153396	0.014363492	0.015832991	0.012379235	0.019546012	0.032711047	0.159416222
170	0.014177694	0.035484904	0.132973028	0.025547189	0.019042683	0.017709641	0	0.150862756	0.021044991	0.017219374	0.013102214	0.026007997	0.050628366	0.011413283	0.013239588	0.01509331	0.012996997	0.010630758	0.0172732	0.014591856	0.047825888	0.022532928	0.014468228	0.015792587	0.012701714	0.019966745	0.033432855	0.168257087
171	0.057655955	0.034920364	0.134566359	0.025514382	0.016933495	0.019040428	0	0.154211718	0.021289637	0.017277072	0.013025567	0.025858093	0.043087971	0.01145639	0.013075363	0.014460631	0.013490087	0.012250683	0.017495344	0.014559368	0.038103474	0.022420474	0.014354223	0.016058241	0.011826414	0.019819064	0.032415762	0.168818411
172	0.051039698	0.035424869	0.132475909	0.025565266	0.021727759	0.017997978	0	0.152888081	0.020886374	0.017331408	0.013146892	0.02522182	0.0502693	0.011412013	0.013340822	0.014121549	0.013757986	0.012149438	0.017206423	0.014608969	0.027815449	0.022729722	0.014358857	0.015946929	0.012596415	0.019830751	0.035434233	0.167695762
173	0.020793951	0.035372207	0.132029776	0.025853163	0.015815313	0.019317676	0	0.148422798	0.02109159	0.017296282	0.013068897	0.024586529	0.048114901	0.011457297	0.013367068	0.014857606	0.013952116	0.013060646	0.01734132	0.014635722	0.031947256	0.022579784	0.014359784	0.015944909	0.012609577	0.020188799	0.032907904	0.174150996
174	0.102079395	0.035788239	0.13391628	0.025489609	0.022138079	0.017392654	0	0.151644181	0.021010041	0.017343238	0.013133412	0.023814589	0.052782765	0.011455121	0.013231714	0.014630173	0.013878347	0.015288043	0.017065821	0.014617724	0.037288905	0.023390388	0.014357004	0.015935818	0.013090004	0.019459953	0.033071951	0.164889138
175	0.033081285	0.035516501	0.133457401	0.025486262	0.023150681	0.019240971	0	0.151979077	0.020906089	0.017371608	0.01326764	0.024276575	0.043806104	0.011535773	0.013203218	0.014650848	0.013839521	0.012453174	0.017270516	0.014736846	0.049717085	0.022856233	0.014427631	0.016037635	0.0128465	0.02004218	0.033350832	0.170362054
176	0.032136106	0.036128437	0.132055269	0.025344322	0.018778734	0.017901866	0	0.147960323	0.021095175	0.017370686	0.013205437	0.025084845	0.047037702	0.011609714	0.013434183	0.014568145	0.013790988	0.01275691	0.017287629	0.014698166	0.032731251	0.021956602	0.014506971	0.016125513	0.012333167	0.01971388	0.033613308	0.169099074
177	0.016068053	0.035422762	0.13167287	0.025391189	0.02223166	0.019122678	0	0.148917169	0.021375667	0.017411974	0.013220458	0.026741152	0.046319569	0.011510803	0.013443931	0.014919633	0.014099655	0.013161891	0.017316152	0.014663878	0.026668938	0.022054999	0.014535889	0.016060867	0.013208466	0.020134613	0.034974901	0.163345495
178	0.019848771	0.035475425	0.130054046	0.025209746	0.018114064	0.018075607	0	0.14928396	0.020998391	0.01746173	0.013248767	0.024455445	0.053859964	0.011480513	0.013509171	0.014663254	0.013934644	0.013566873	0.017328568	0.014672816	0.03714914	0.022340819	0.014558134	0.016008949	0.013182141	0.0195407	0.032579809	0.156048274
179	0.02173913	0.035869339	0.134158466	0.025521077	0.025749374	0.019781603	0	0.151165758	0.021003768	0.017371015	0.013019982	0.023739146	0.047755835	0.011523439	0.013307827	0.014518523	0.01403365	0.01447808	0.017449036	0.014693346	0.040953373	0.022415789	0.014539041	0.015949353	0.011944876	0.019853062	0.033514879	0.162503508
180	0.02362949	0.036029432	0.131303217	0.025104631	0.033802202	0.017975798	0	0.149730488	0.021027068	0.01740456	0.013152285	0.022750206	0.052064632	0.011536015	0.013079112	0.014803849	0.014130715	0.013870608	0.017288301	0.014724126	0.067467259	0.021436503	0.01463803	0.016105715	0.012510859	0.01996887	0.034121854	0.156609599
181	0.039697543	0.036025219	0.132131749	0.025421987	0.026961137	0.018977585	0	0.149028801	0.020846943	0.017388348	0.013194652	0.023370769	0.047037702	0.011598832	0.013298454	0.01496512	0.014243311	0.009314569	0.017223872	0.014816098	0.028918283	0.021839463	0.014510678	0.016028746	0.012583252	0.020122926	0.031218216	0.176255964
182	0.053875236	0.036235868	0.130997298	0.025466845	0.026553217	0.017908335	0	0.147641374	0.021269026	0.017467134	0.013138419	0.023085035	0.049551167	0.011533717	0.013382816	0.014981661	0.013742456	0.014376835	0.017402057	0.014820674	0.025810692	0.021905061	0.014486395	0.016163695	0.012464791	0.019894498	0.035155353	0.175273646
183	0.026465028	0.036300116	0.131468924	0.025180957	0.017223838	0.019066305	0	0.150894651	0.020882789	0.017516824	0.013123205	0.022907802	0.054937163	0.011719266	0.013335198	0.014171171	0.01374828	0.016098005	0.017250046	0.01483434	0.033932358	0.022429845	0.014675661	0.016161473	0.0128465	0.020074053	0.035188162	0.162784171
184	0.051039698	0.035940959	0.134056493	0.02540391	0.047169992	0.017914804	0	0.14804006	0.021463489	0.017502721	0.013217377	0.023366514	0.047396768	0.011777851	0.013368943	0.014530929	0.014365613	0.013668118	0.017441318	0.014840502	0.036784441	0.02222368	0.014519391	0.016220866	0.012635902	0.02021961	0.032547	0.174010665
185	0.029300567	0.036714042	0.133865293	0.025279377	0.023776959	0.019452603	0	0.152186394	0.021531596	0.017486872	0.013194075	0.023540147	0.051346499	0.011652459	0.01345518	0.014853471	0.013936586	0.012453174	0.017513465	0.014835957	0.03588907	0.02198003	0.014417436	0.016211169	0.01251744	0.019850937	0.033400046	0.170362054
186	0.013232514	0.036295903	0.133572121	0.025021609	0.024475222	0.018200369	0	0.148773642	0.021391798	0.017570699	0.013184638	0.023924562	0.057091562	0.011808081	0.01322609	0.015754934	0.013707512	0.013769363	0.017558095	0.014859049	0.035006803	0.022734408	0.014766679	0.016269552	0.012458209	0.020181361	0.034745234	0.163626158
187	0.095463138	0.036485487	0.133674094	0.025423326	0.019431407	0.019125451	0	0.145010047	0.021905287	0.01760711	0.013282084	0.024380329	0.046678636	0.011701975	0.013461179	0.015262851	0.013792929	0.013668118	0.017535276	0.014838886	0.030667531	0.022158082	0.014825999	0.016444096	0.012964962	0.020272733	0.034827258	0.160819534
188	0.030245747	0.035438561	0.132297456	0.025512373	0.026284469	0.017979495	0	0.156986572	0.021635548	0.017645366	0.013395321	0.023909997	0.054578097	0.011722471	0.013158225	0.014932039	0.013849227	0.013971854	0.017708428	0.014880281	0.035463223	0.023802719	0.014663426	0.016362279	0.012583252	0.019721318	0.034335116	0.167695762
189	0.051039698	0.036415973	0.130512925	0.025059772	0.022749959	0.019555184	0	0.157082257	0.021564753	0.017616963	0.013347946	0.024794529	0.047037702	0.011723861	0.013274082	0.01496512	0.014169541	0.012858155	0.017554739	0.014845993	0.036832485	0.023296677	0.01472979	0.016382077	0.013899492	0.019837125	0.033908593	0.161661521
190	0.018903592	0.036120011	0.130232499	0.02517627	0.026826763	0.018268756	0	0.146206105	0.021311145	0.017639897	0.01337953	0.024516323	0.047037702	0.011729121	0.013278582	0.014696335	0.014237487	0.011643212	0.017325548	0.014886412	0.042086781	0.023357589	0.014677144	0.016351976	0.013129492	0.020351354	0.031349454	0.166011788
191	0.024574669	0.036203217	0.134426146	0.02551639	0.03314473	0.019682718	0	0.151133863	0.021702759	0.017623454	0.013196	0.026029435	0.046678636	0.011719448	0.013378691	0.015539906	0.01460051	0.012048193	0.017380245	0.014893123	0.041896788	0.023315419	0.014814135	0.016279249	0.012853081	0.020062366	0.033629712	0.163485827
192	0.039697543	0.03621375	0.133087748	0.025239875	0.022584392	0.018063593	0	0.152808344	0.021362225	0.017708995	0.013407646	0.025654185	0.048473968	0.011741576	0.013377192	0.015018877	0.014198661	0.014781816	0.017294005	0.014958343	0.042912269	0.022556356	0.014850098	0.016450763	0.013267697	0.020289732	0.033039142	0.17218636
193	0.038752363	0.03649602	0.130691378	0.025046382	0.01987772	0.01968087	0	0.156524097	0.021497542	0.017607209	0.013153247	0.025542248	0.056373429	0.011756449	0.013364069	0.015271121	0.014202543	0.012453174	0.017259106	0.014890134	0.077211511	0.023245135	0.014813394	0.016336218	0.012774107	0.020058116	0.036303685	0.162643839
194	0.036862004	0.037461846	0.134489879	0.025084545	0.017000681	0.018250273	0	0.154498772	0.021452735	0.017679471	0.013326377	0.025886569	0.048473968	0.011873256	0.013424059	0.015295932	0.014400556	0.013668118	0.017485277	0.014973138	0.04861425	0.023882373	0.014678256	0.016337431	0.013511201	0.019961433	0.035286591	0.168116756
195	0.049149338	0.037201694	0.132004283	0.025128734	0.021986908	0.019380518	0	0.144754888	0.021685732	0.017670574	0.013133219	0.027193973	0.049192101	0.011798347	0.013606281	0.015233905	0.014518975	0.012858155	0.017241321	0.014934214	0.039461817	0.02312331	0.014745361	0.016383491	0.013267697	0.020601032	0.034597592	0.174712321
196	0.123818526	0.037114275	0.133176974	0.025167566	0.022296448	0.018260439	0	0.148295219	0.021419578	0.017672156	0.013298453	0.026720204	0.053500898	0.011899374	0.013413186	0.014812119	0.014221956	0.014174344	0.017355078	0.014924178	0.042049656	0.023404445	0.014873084	0.016342481	0.01251744	0.02015905	0.034548378	0.165169801
197	0.016068053	0.036646634	0.12935298	0.025039686	0.019258641	0.019157796	0	0.152919976	0.021478723	0.017687379	0.013221036	0.026060202	0.052782765	0.011898104	0.013526794	0.015453068	0.013903583	0.014174344	0.017605745	0.014962431	0.032578383	0.024730462	0.014831375	0.01643642	0.013346671	0.020612719	0.033678926	0.176676958
198	0.063327032	0.036620303	0.129327487	0.025028974	0.028165702	0.018389821	0	0.152058814	0.021665121	0.017701449	0.013444429	0.027068616	0.04524237	0.011816666	0.013432308	0.015705312	0.014402497	0.010934494	0.017530914	0.014935373	0.034194418	0.02503971	0.014665095	0.016487934	0.013695475	0.020609531	0.032284524	0.174431659
199	0.016068053	0.037104796	0.129990313	0.02523251	0.026394848	0.019743712	0	0.149602909	0.021997589	0.017735356	0.013347946	0.028040537	0.054219031	0.011850523	0.013559414	0.015779745	0.014484032	0.013364382	0.017710441	0.014967068	0.046950172	0.023868317	0.014784475	0.016569348	0.012741201	0.020144175	0.03251419	0.162222846
200	0.014177694	0.038081155	0.129748126	0.025353695	0.020146467	0.018509037	0	0.15183555	0.022000278	0.017783597	0.013336199	0.02819535	0.042728905	0.01198184	0.013554914	0.015051958	0.014326787	0.015895515	0.017719501	0.014975365	0.047085569	0.023221707	0.01504474	0.016596014	0.012964962	0.020156925	0.03251419	0.172607353
201	0.013232514	0.036886774	0.12950594	0.025137437	0.020050486	0.019264074	0	0.155646988	0.021857791	0.017718848	0.013370671	0.026156756	0.052064632	0.012008744	0.013493424	0.01510158	0.014041416	0.014883062	0.017667489	0.014989641	0.045294828	0.023395074	0.014980786	0.016522075	0.013195304	0.020516035	0.031956429	0.163626158
202	0.034026465	0.036945756	0.130066792	0.025028974	0.024177681	0.018363945	0	0.154706089	0.021960848	0.017789033	0.01327958	0.025964139	0.049910233	0.011928878	0.013487425	0.016317315	0.014221956	0.014883062	0.017523531	0.014938576	0.041034175	0.024369673	0.014925359	0.016599852	0.012938637	0.0204491	0.033498474	0.166152119
203	0.019848771	0.036998418	0.127836129	0.025154845	0.024362444	0.01933431	0	0.157082257	0.022034331	0.01782126	0.013406876	0.026316806	0.049192101	0.011982868	0.013408312	0.015581258	0.014416086	0.015288043	0.017316152	0.015006389	0.043305358	0.024135394	0.01488087	0.016580055	0.012668808	0.02052241	0.032809475	0.162082515
204	0.020793951	0.036914158	0.128116555	0.025207738	0.030802787	0.018135677	0	0.161148853	0.021934859	0.017849367	0.013365086	0.026461637	0.049551167	0.011970776	0.013304453	0.015341419	0.014332611	0.017211704	0.017459439	0.014982595	0.049127451	0.022682866	0.014812652	0.016513995	0.013083423	0.020122926	0.034909282	0.158995229
205	0.02268431	0.036687711	0.134630092	0.025304819	0.023292253	0.019151327	0	0.151707971	0.021717097	0.017816745	0.013504899	0.024198022	0.047037702	0.011904755	0.013535792	0.015014742	0.014155952	0.015490534	0.017730911	0.015048607	0.037020294	0.023619981	0.014777987	0.016635206	0.013024192	0.020366229	0.035056924	0.164468145
206	0.013232514	0.03766091	0.129136287	0.025145472	0.016355207	0.018578349	0	0.153430294	0.021873026	0.017837801	0.013408609	0.023891505	0.049192101	0.011928817	0.013594283	0.015122256	0.014245252	0.015591779	0.017535276	0.015051109	0.036148946	0.023545012	0.014866781	0.016550964	0.013326928	0.02008999	0.033957807	0.157170923
207	0.020793951	0.036907839	0.130436445	0.024921849	0.022809947	0.019474782	0	0.147497847	0.021615833	0.017830124	0.013256663	0.024658535	0.052423698	0.011967753	0.013467178	0.014919633	0.013990942	0.013971854	0.017551383	0.015024447	0.02814084	0.023713693	0.01506235	0.016503288	0.013043936	0.020184549	0.033039142	0.169099074
[truncated: 792 more rows]
