# Supplementary material for: Links between DNA methylation and nucleosome occupancy in the human genome
Source: Epigenetics Chromatin. 2017 Apr 11;10:18. doi: 10.1186/s13072-017-0125-5 (PMC5387343; doi:10.1186/s13072-017-0125-5)
Supplement: Supplementary file 2 — Additional file 2. Detailed bioinformatics procedures and in-house scripts used in this study are enclosed in the zip file. [file 13072_2017_125_MOESM2_ESM.zip › Supplmentary.Methods.2017.0320/Figure4.FiguresS6-S13/nomeseq_features_GCH.txt]

pos	Satelliteacro	promoterTSS	CpGIsfeatureless	exon	Satellitecentr	Simple_repeatSimple_repeat	CpGIall	promoterTSSCpGI	TTS	intron	LTRMaLR	SINEAlu	Satellitetelo	LINEL1	LTRERVL	LINECR1	Low_complexityLow_complexity	LTRERV1	LTRERV	Intergenic	SatelliteSatellite	LTRERVK	LINEL2	SINEMIR	LINERTE	UTR3	UTR5	UTR5CpGI
-999	0.722227778	0.69823328	0.711674401	0.724689717	0.761237135	0.722109514	0.705613135	0.687061513	0.715714512	0.718386639	0.721317549	0.720840396	0.768884737	0.729157618	0.71875282	0.717458957	0.720545711	0.721963843	0.682652668	0.715199464	0.744903488	0.72572941	0.716162083	0.713892055	0.717593632	0.721876873	0.711123294	0.719455893
-998	0.862879167	0.695139208	0.722856438	0.724937612	0.749542985	0.722235376	0.710975629	0.699503403	0.716173236	0.718003974	0.721343323	0.721539618	0.749772671	0.729574591	0.719710979	0.717718015	0.714771695	0.722365302	0.693447377	0.715178511	0.732229922	0.736254833	0.716102412	0.71450293	0.717680953	0.721616736	0.71521262	0.658965928
-997	0.572916667	0.693590395	0.704152669	0.724570553	0.754716756	0.722144288	0.704806377	0.700278248	0.715330903	0.71863844	0.721092341	0.721247203	0.790507368	0.729543981	0.719607981	0.721011032	0.718179635	0.720996364	0.709284712	0.714990897	0.681397549	0.733456711	0.717302919	0.714198313	0.714064479	0.722691265	0.69509269	0.705865391
-996	0.711111111	0.691571809	0.699473894	0.725055636	0.738181698	0.721896014	0.701163048	0.696794038	0.715318214	0.718506022	0.720955621	0.721382298	0.761206731	0.72903452	0.720977479	0.716683492	0.716658856	0.72215163	0.73493125	0.715013516	0.675059905	0.722277508	0.715836986	0.713889201	0.718354074	0.720831291	0.709113055	0.692497091
-995	0.366669565	0.694048607	0.711499759	0.723513292	0.745847328	0.725546307	0.710405704	0.708538683	0.717657002	0.718222507	0.722213127	0.721929366	0.753003226	0.730034156	0.718547796	0.723682723	0.720823161	0.722815513	0.702878186	0.715005657	0.693837562	0.730670067	0.718212041	0.713559411	0.720145528	0.721734572	0.708922706	0.710823693
-994	0.940478571	0.695392681	0.712949287	0.72614495	0.728396253	0.722169011	0.705405077	0.691776256	0.716089014	0.718426258	0.721685708	0.722505047	0.830977108	0.730324528	0.717917025	0.716809987	0.726034803	0.721899556	0.711017463	0.715138674	0.670511231	0.725661147	0.71764624	0.713674825	0.719478293	0.722097997	0.713155188	0.693399642
-993	0.5	0.696161342	0.703774113	0.725686023	0.729683713	0.722353906	0.707522784	0.704117764	0.718892653	0.718360834	0.722540828	0.721389254	0.758098315	0.730240761	0.71924883	0.717999967	0.721735116	0.722678665	0.736399094	0.715576968	0.657123986	0.731471236	0.716451936	0.713430505	0.717243242	0.722428574	0.707946091	0.715457516
-992	0.9139375	0.692739154	0.704507274	0.726706264	0.696815414	0.723420918	0.706822222	0.708181452	0.715275143	0.718250044	0.721077457	0.721344398	0.7753735	0.729362596	0.719169839	0.720064986	0.717644268	0.722457842	0.7185803	0.715197671	0.72215181	0.730005009	0.716179477	0.712596867	0.714689019	0.721911931	0.701338809	0.672020065
-991	0.983740244	0.693781665	0.695037512	0.725731723	0.703368049	0.723007242	0.708489542	0.723919011	0.717640419	0.717974561	0.722692681	0.722016934	0.759437931	0.72976674	0.72001818	0.718312899	0.71798079	0.721287771	0.758890559	0.715075559	0.712525537	0.729238995	0.718455379	0.715174294	0.716400414	0.724319929	0.717022048	0.683705576
-990	0.630681818	0.693793295	0.710650419	0.723464048	0.705773387	0.724008763	0.710937697	0.707114618	0.715818004	0.718230356	0.721191844	0.722814417	0.748527807	0.729624813	0.717125652	0.719570221	0.718770174	0.72335953	0.729949067	0.715156664	0.709465387	0.732091383	0.716313524	0.713805333	0.715166765	0.72030413	0.69949952	0.742070072
-989	0.667606897	0.693695876	0.710181186	0.722692288	0.717204766	0.726107251	0.703912806	0.695341442	0.715982441	0.718211916	0.720456854	0.72312026	0.696753892	0.729159609	0.719122138	0.719487308	0.715691635	0.722914672	0.728342301	0.715356847	0.720321982	0.733377392	0.716361646	0.713650346	0.726548614	0.720274564	0.698229303	0.657453584
-988	0.700387097	0.694975153	0.708618064	0.724831736	0.750969659	0.722764697	0.705146601	0.693187514	0.715380538	0.718548781	0.721965129	0.720808879	0.742357143	0.729252335	0.720304663	0.716806588	0.719526437	0.723055337	0.711737874	0.715076347	0.72040662	0.73558218	0.717033776	0.713667384	0.723025735	0.719861304	0.698877386	0.705539259
-987	0.909090909	0.698101245	0.700842041	0.725714041	0.73128473	0.723962204	0.701194976	0.691427465	0.718969463	0.718026551	0.721477233	0.719719178	0.754956395	0.728970892	0.720382938	0.716906166	0.725232527	0.724924869	0.709889324	0.715870677	0.728823491	0.733227476	0.716329203	0.713564842	0.716339748	0.721872523	0.695495095	0.742361204
-986	0.733334375	0.696906096	0.710792704	0.724659066	0.708050149	0.722857189	0.706469004	0.693436257	0.718704487	0.718066372	0.72205685	0.721755358	0.796623737	0.729757607	0.715904628	0.718733122	0.72128208	0.722765053	0.718012382	0.715196453	0.721617891	0.727232379	0.715924194	0.713926498	0.713449441	0.720462645	0.708318859	0.714300653
-985	0.973140909	0.698181975	0.712258215	0.723817542	0.735251119	0.721728268	0.704952446	0.687333237	0.720694921	0.718853891	0.722024733	0.721699196	0.777754	0.728760098	0.717686754	0.716576845	0.722963153	0.722789941	0.742896933	0.715197344	0.739433023	0.724052516	0.716339546	0.712376695	0.726407152	0.720788669	0.706748473	0.708870191
-984	0.610626087	0.693578054	0.708848541	0.725121284	0.730500083	0.720637066	0.70374326	0.689265918	0.71563652	0.718468584	0.722690948	0.72074487	0.762194767	0.729680813	0.721596165	0.717691128	0.71939094	0.7240609	0.723808656	0.715119921	0.724384506	0.731793127	0.71573851	0.713915249	0.719226339	0.720780041	0.697449012	0.679589837
-983	0.898155556	0.696825746	0.708526649	0.726386212	0.727769541	0.727326413	0.706577718	0.700763094	0.714912283	0.718322695	0.721553261	0.721999008	0.789903125	0.72932704	0.720559557	0.717713472	0.721122168	0.722775686	0.696517958	0.715874839	0.724800632	0.735203818	0.71512238	0.713604755	0.714283377	0.723364854	0.702006481	0.659273058
-982	0.860593333	0.697707331	0.709709831	0.726455588	0.743217762	0.720827944	0.705080744	0.697513928	0.714853901	0.719160233	0.722479049	0.722695029	0.748633333	0.729458301	0.719160854	0.717006957	0.72197879	0.722994652	0.742764479	0.715636628	0.711557183	0.731978082	0.717382812	0.714130225	0.717181227	0.721879948	0.695354082	0.659787031
-981	0.703571429	0.695272142	0.712373259	0.724949502	0.714327876	0.723105879	0.704251642	0.68249726	0.718017769	0.718479877	0.72165016	0.720827087	0.749512621	0.730602142	0.720442724	0.716462214	0.715940189	0.722401815	0.729118242	0.715298545	0.698815141	0.722711926	0.71662217	0.715473911	0.719973603	0.717513703	0.69666301	0.689819132
-980	0.8	0.693400503	0.708949251	0.721763689	0.720422802	0.724093324	0.709017037	0.703944959	0.71725851	0.718973846	0.721531679	0.721285318	0.775903593	0.72992343	0.718719197	0.716902146	0.720912731	0.722624297	0.718183858	0.715286702	0.747009483	0.721604803	0.717377526	0.714128054	0.724399695	0.723098893	0.700936273	0.709801642
-979	0.792127778	0.693349374	0.70260895	0.727206924	0.710057424	0.722096258	0.702327157	0.689851748	0.719399523	0.718219448	0.722229565	0.720273183	0.740383571	0.729743123	0.719822018	0.719874565	0.724879675	0.722034789	0.726475624	0.715821508	0.73437015	0.732122794	0.716380543	0.715475727	0.715059511	0.720209597	0.708296926	0.720984041
-978	0.655130769	0.694597768	0.720164051	0.726329483	0.747476689	0.72156042	0.708376807	0.699383784	0.717384871	0.718679059	0.720837469	0.72162779	0.713155307	0.729516157	0.719953371	0.718102446	0.712996383	0.724600626	0.730804007	0.716314353	0.747206083	0.730606181	0.717784209	0.713111304	0.719206765	0.720474465	0.709530136	0.668866271
-977	0.93333125	0.692976084	0.713608289	0.72664417	0.738865201	0.722083322	0.704340168	0.685513205	0.718361311	0.717918352	0.720792659	0.722264312	0.739252976	0.730190138	0.720628467	0.716740684	0.7240457	0.725370666	0.730114938	0.715889982	0.755905727	0.72812366	0.717472511	0.714708155	0.719848341	0.722538472	0.698430163	0.714255367
-976	0.7944375	0.693416909	0.701949801	0.728061456	0.748822906	0.721263573	0.699664414	0.686693669	0.71501569	0.718518068	0.72314156	0.722837201	0.774923295	0.730451849	0.718266022	0.717463756	0.717959478	0.724282727	0.707178927	0.716083233	0.729981761	0.728338287	0.716074675	0.713052997	0.718731911	0.721857725	0.712537427	0.683664312
-975	0.826216	0.691969196	0.702063275	0.724649498	0.726247923	0.721351124	0.703638823	0.688126536	0.717817323	0.718838566	0.722605565	0.723397808	0.776395531	0.730375135	0.717815812	0.71959011	0.717977883	0.724396065	0.692116075	0.715852962	0.721227517	0.727713445	0.716885576	0.713194136	0.706639286	0.720444044	0.701204803	0.726816901
-974	0.944017949	0.694232013	0.709665599	0.727447016	0.711087446	0.720557679	0.705927559	0.693317792	0.716264618	0.718661607	0.721837748	0.721442047	0.778957764	0.7297302	0.71955215	0.713603499	0.716701049	0.721771765	0.717476827	0.716373748	0.702668238	0.729254943	0.717471043	0.715026843	0.719394954	0.722801763	0.713817447	0.705435038
-973	0.830058824	0.694278595	0.704140473	0.727151323	0.73915714	0.724174804	0.697062446	0.693262439	0.717054072	0.718405234	0.721495985	0.721381539	0.738959686	0.72994648	0.717704423	0.718424998	0.722475783	0.724979936	0.739896575	0.716298139	0.720837084	0.725529882	0.717437889	0.713509212	0.718628038	0.722778304	0.704330653	0.660187937
-972	0.500289474	0.697011889	0.700055226	0.725730839	0.725224318	0.721195104	0.704196798	0.697518308	0.717006078	0.718633995	0.721434358	0.722598899	0.751661026	0.729972929	0.719919949	0.711914853	0.717977616	0.72261044	0.7118533	0.71635864	0.757349989	0.726680747	0.715024685	0.714929674	0.714098992	0.721092535	0.70659024	0.688444444
-971	0.56805	0.692751411	0.701714448	0.725313748	0.709530981	0.719519781	0.699877209	0.691817564	0.717553278	0.718524405	0.721291246	0.721796184	0.725354717	0.729342672	0.718872616	0.719111646	0.720135906	0.723177542	0.725562787	0.715948044	0.739529094	0.726653539	0.71770576	0.713172562	0.715141661	0.71823343	0.702265247	0.686420713
-970	0.821428571	0.697136618	0.703972923	0.729031739	0.734334471	0.721909842	0.70154429	0.690121479	0.716018527	0.718707566	0.721493863	0.723494532	0.698100549	0.730556837	0.718678129	0.716587639	0.721046148	0.725231916	0.693825437	0.716085515	0.753219733	0.734656971	0.717370261	0.715487776	0.716336318	0.722747469	0.717278253	0.667856684
-969	0.896432143	0.697544379	0.707361807	0.72643094	0.743521399	0.718862443	0.702336418	0.686706271	0.716898672	0.718381582	0.722127176	0.72265364	0.806157732	0.729928804	0.719127751	0.724090071	0.718564297	0.722377908	0.731643094	0.715982724	0.739613927	0.73095359	0.71766468	0.71369728	0.717422867	0.719947068	0.709255412	0.685283139
-968	0.879658537	0.692060616	0.716467458	0.724997557	0.741529397	0.724238873	0.711323719	0.696643865	0.717078414	0.718095178	0.723372766	0.721370149	0.751646429	0.729256062	0.718609241	0.716713026	0.7150426	0.7226325	0.710587716	0.715894182	0.758754547	0.725954652	0.71776347	0.713976145	0.717065176	0.720877239	0.707240622	0.721614992
-967	0.79047619	0.692526766	0.712174813	0.724554	0.706464188	0.722384135	0.706695426	0.700571691	0.718270511	0.719508808	0.723414575	0.722587793	0.764761212	0.730048278	0.720615572	0.719300431	0.7102299	0.7223079	0.720341156	0.716076538	0.746714936	0.735872205	0.717676628	0.714163576	0.710380043	0.718871518	0.705984764	0.649114138
-966	0.9045125	0.694029846	0.708608376	0.727532322	0.745916677	0.720295888	0.707021169	0.699320457	0.720389394	0.718738701	0.722517672	0.723706694	0.748372727	0.730382887	0.718698083	0.714164211	0.72272764	0.724234453	0.706227546	0.71575541	0.740071785	0.730365063	0.716867937	0.714174959	0.720269932	0.719302108	0.702814455	0.683783604
-965	0.858581818	0.690097157	0.708206624	0.726839905	0.724344808	0.724017237	0.706854137	0.698484404	0.71604956	0.7184878	0.72193297	0.721764083	0.683138065	0.729211837	0.720802823	0.718659084	0.723165771	0.723248799	0.720988852	0.715687365	0.740030067	0.73349909	0.717084415	0.713550305	0.708815041	0.72144713	0.708600453	0.696219634
-964	0.705555556	0.692399902	0.713489352	0.726583305	0.672818544	0.72069804	0.705313569	0.693523279	0.717864974	0.7191615	0.722760595	0.723626518	0.779807447	0.729430839	0.720493363	0.715247861	0.716496005	0.723821023	0.719087659	0.716249422	0.749486881	0.736938251	0.717669175	0.713552027	0.710841271	0.719567449	0.708240962	0.691866838
-963	0.737162069	0.692581729	0.706267019	0.723898763	0.723658206	0.722327415	0.703848664	0.693570563	0.717892967	0.718454868	0.722320472	0.724995003	0.710828061	0.729747744	0.718800498	0.71707598	0.718262836	0.724017631	0.708308489	0.715580048	0.75615301	0.729420169	0.717905536	0.714041806	0.711304494	0.719613383	0.700727113	0.688718924
-962	0.704269231	0.693048188	0.710353768	0.723243648	0.701400583	0.721875604	0.710165685	0.700434793	0.718054851	0.718480052	0.721714099	0.722530417	0.792382162	0.730024312	0.717729017	0.714696385	0.7258183	0.722996144	0.703802692	0.716029882	0.772226863	0.733164092	0.717492076	0.712422056	0.715316477	0.723236397	0.693143349	0.708761974
-961	0.833325	0.692848752	0.710771948	0.726852193	0.738582725	0.725387518	0.709300859	0.699117474	0.718607862	0.718602232	0.721462372	0.722879819	0.727492179	0.729943264	0.71895651	0.719309547	0.724901377	0.723154102	0.738156757	0.715689559	0.758475658	0.725717448	0.715783596	0.714478674	0.713516817	0.721768287	0.708219034	0.697639568
-960	0.696828571	0.689193968	0.708252076	0.72361466	0.72058412	0.723693544	0.705023783	0.696593918	0.718840401	0.718369054	0.722051041	0.721683578	0.769375148	0.729371445	0.719102137	0.717232809	0.721738264	0.723206501	0.703741709	0.716064428	0.770383645	0.721626274	0.7165595	0.714143789	0.71837068	0.719914582	0.701629778	0.714467652
-959	0.63332	0.691691679	0.706872829	0.727009521	0.718690042	0.724924234	0.705425918	0.696005826	0.718450673	0.718420905	0.723641455	0.722316665	0.763954667	0.730935288	0.71773939	0.719270486	0.724919454	0.723659433	0.667669402	0.715883659	0.763181883	0.729547798	0.717913871	0.713976941	0.711968903	0.719593264	0.701686901	0.658567053
-958	0.876190476	0.69273769	0.704063288	0.723605467	0.680268747	0.722099103	0.701090241	0.685743659	0.716921632	0.719157254	0.721990826	0.722294454	0.747052874	0.730516494	0.718449032	0.719780464	0.71152415	0.723335522	0.729374106	0.716178832	0.752107671	0.726890975	0.716865489	0.715065817	0.713990966	0.718438183	0.703559187	0.701189573
-957	0.883842424	0.691500679	0.709246883	0.727059686	0.715273502	0.723588819	0.708141767	0.694696107	0.715331293	0.718895375	0.721215302	0.721924545	0.755731016	0.730484504	0.718433311	0.717618312	0.712773223	0.721737108	0.740358904	0.715898984	0.767435214	0.72670338	0.717377391	0.714959202	0.710500713	0.720094468	0.711454536	0.728510849
-956	0.841026923	0.690500975	0.701720609	0.727289608	0.707072946	0.724371121	0.706197197	0.697811844	0.716215082	0.718500844	0.7220501	0.722918846	0.727576536	0.730333803	0.718276295	0.718456369	0.71418942	0.722711272	0.68128417	0.715780956	0.680141122	0.728504351	0.716919014	0.713716867	0.712483665	0.724685982	0.703036338	0.6871
-955	0.670706667	0.692977017	0.706272918	0.726190337	0.722965687	0.719239624	0.709438727	0.709070381	0.717442058	0.718827522	0.722242326	0.72271868	0.747308081	0.730478426	0.720668558	0.717386761	0.711082023	0.724640081	0.7457935	0.715481649	0.710215304	0.72717024	0.71644366	0.713111587	0.71754363	0.724908778	0.700159096	0.701070072
-954	0.350884211	0.688262054	0.714270542	0.723991486	0.730788315	0.721068317	0.70784829	0.698511033	0.716068392	0.718741947	0.722704144	0.722589661	0.728992517	0.729934299	0.718667865	0.718884738	0.725440151	0.725278251	0.69689395	0.716001948	0.7741341	0.734496594	0.716058652	0.714312196	0.72222463	0.7213124	0.714533787	0.698936861
-953	0.633333333	0.690946853	0.708706272	0.725545171	0.699137059	0.720159658	0.708109388	0.704209473	0.713561843	0.718111412	0.72126561	0.721487759	0.76585	0.73029764	0.718003786	0.716443629	0.715283231	0.724004108	0.738736207	0.715872185	0.699143477	0.732006064	0.716457926	0.713335645	0.718584155	0.720408846	0.709696828	0.689557641
-952	0.85667	0.689080439	0.709573608	0.727818227	0.740407454	0.719343356	0.70448239	0.691721763	0.720237286	0.718193388	0.720695073	0.721300416	0.755109662	0.73089423	0.719134673	0.715425027	0.714310382	0.723002411	0.707712479	0.715862145	0.800746151	0.733204363	0.716005028	0.714288451	0.715445396	0.717798811	0.713849787	0.690399485
-951	0.611076923	0.694735364	0.703077717	0.725152175	0.723983162	0.724510579	0.703349757	0.696187691	0.715602671	0.718625844	0.722794173	0.723217694	0.743183069	0.730884433	0.717952317	0.720938826	0.713162582	0.721913421	0.742193311	0.715791128	0.695537085	0.734080271	0.715465116	0.713711164	0.715213064	0.721528571	0.715312909	0.678680423
-950	0.725933333	0.693369361	0.704309088	0.726563278	0.729667044	0.718261941	0.70296756	0.689376157	0.716642501	0.718672393	0.722720905	0.721969368	0.747239011	0.730399629	0.719055829	0.717561804	0.717085726	0.72436374	0.734158922	0.715127382	0.746491312	0.726372516	0.716951703	0.714994248	0.718561885	0.721331886	0.706457057	0.687343623
-949	0.564107692	0.694147955	0.714567439	0.726319254	0.728537384	0.719350088	0.709817583	0.697279395	0.717526203	0.718185521	0.721796267	0.721226128	0.775657075	0.730852377	0.716380905	0.716550882	0.71846363	0.723329734	0.716174164	0.715292906	0.695754381	0.729978624	0.716589633	0.713026072	0.727068131	0.720350309	0.717844064	0.688494118
-948	0.734038462	0.689190473	0.702438034	0.724985484	0.69961819	0.72432256	0.706564284	0.705218605	0.716265459	0.718899431	0.721816527	0.722635678	0.728909852	0.730870241	0.716744319	0.718469139	0.722358553	0.723845442	0.725025047	0.715789281	0.709544461	0.721933352	0.716369843	0.714037472	0.72637934	0.719943967	0.706269197	0.693987282
-947	0.866673333	0.690693144	0.70556607	0.726849365	0.727283864	0.721289124	0.706607785	0.702445637	0.716700315	0.718964537	0.721495467	0.722324939	0.708874719	0.72989043	0.719786254	0.718187139	0.721826389	0.721080004	0.732948507	0.716093149	0.730006151	0.734964927	0.717371693	0.712775162	0.713768303	0.719348396	0.697828693	0.669942979
-946	0.514292857	0.689123221	0.690616516	0.72321837	0.716790876	0.72258519	0.699600266	0.696273015	0.717394282	0.718802082	0.721469411	0.722379754	0.771796296	0.73054463	0.717869395	0.719204669	0.712336426	0.723134075	0.695860661	0.715339804	0.723114502	0.726233647	0.715471537	0.713117703	0.707672256	0.721448166	0.71123669	0.686162603
-945	0.771645455	0.692352268	0.705550557	0.72444535	0.706568254	0.719756114	0.705322782	0.700225247	0.716692492	0.718530291	0.721375311	0.723475788	0.737447739	0.730701371	0.719921404	0.715889461	0.715612467	0.722525704	0.692889708	0.71631393	0.786019463	0.714469641	0.71753376	0.712233475	0.725983192	0.719758193	0.702927886	0.696566838
-944	0.833338298	0.689665492	0.706034529	0.723465112	0.681018433	0.724315981	0.702778181	0.694292694	0.717036959	0.718430194	0.722056625	0.722280201	0.793576404	0.729677958	0.717488014	0.721181368	0.713001322	0.722222388	0.729635253	0.715591885	0.740873512	0.729703649	0.717684841	0.712287168	0.717511009	0.721712235	0.706952437	0.677717354
-943	0.763636364	0.692401674	0.701782635	0.725552242	0.699850864	0.721844563	0.702388245	0.696127285	0.716412383	0.718341818	0.720958541	0.722871104	0.791309659	0.731277303	0.719626031	0.716803322	0.715080046	0.722723241	0.709275087	0.715294621	0.715268617	0.733825235	0.715922971	0.71311208	0.717039285	0.722723751	0.70893195	0.70034256
-942	0.678664	0.68719879	0.711237428	0.728113596	0.684345956	0.72316876	0.710047074	0.702558779	0.716510118	0.717900933	0.721343088	0.721699806	0.817053714	0.731044419	0.71928142	0.71582415	0.723555501	0.722764244	0.718426729	0.71558635	0.748534488	0.735232052	0.715649845	0.711684782	0.715090536	0.719532269	0.714269924	0.673093144
-941	0.8	0.685082838	0.717288185	0.723611821	0.692804434	0.722549349	0.709585412	0.693488292	0.718811379	0.718707402	0.722110965	0.72246273	0.771049282	0.731539356	0.718238961	0.717356268	0.717188866	0.722307906	0.725603056	0.715256661	0.746836539	0.736516276	0.715464683	0.71312851	0.717856901	0.720118509	0.698887623	0.689816068
-940	0.773625	0.689814926	0.712139483	0.725641098	0.684730223	0.722685994	0.711909578	0.705653376	0.717886364	0.718819408	0.72213842	0.721654754	0.703540373	0.7308527	0.719030669	0.714480346	0.72020364	0.722655975	0.723145656	0.71517156	0.76149965	0.723408061	0.715679672	0.71317054	0.72170335	0.719545037	0.708624547	0.685151979
-939	0.52081875	0.689139763	0.703746242	0.724424866	0.720058237	0.723731276	0.700114144	0.685119122	0.716333484	0.717683812	0.722281769	0.720921869	0.768136313	0.730664261	0.718813105	0.721444917	0.722429649	0.721083305	0.709	0.715145412	0.754749796	0.730420908	0.716026561	0.711726865	0.718708258	0.723280096	0.692843167	0.704659019
-938	0.772727273	0.686614923	0.697406648	0.727153484	0.704719023	0.719394916	0.700528318	0.696941244	0.715659005	0.718099018	0.721841588	0.721338619	0.777776768	0.730422672	0.719936178	0.714906575	0.716077617	0.723825083	0.717464505	0.715176378	0.760518673	0.731788993	0.7164178	0.712954899	0.731387056	0.721486482	0.700541536	0.698488078
-937	0.77	0.691896688	0.700774449	0.726596361	0.729648713	0.723104642	0.701959105	0.69148284	0.717362213	0.718031275	0.722137075	0.719974922	0.78290974	0.729686614	0.719349685	0.717265212	0.711055599	0.722427419	0.713002936	0.715157186	0.766164825	0.729543306	0.716330366	0.714554252	0.720920831	0.721714697	0.697254191	0.677616341
-936	0.736907143	0.688143806	0.704036789	0.726204299	0.734817569	0.721962848	0.702354087	0.68246153	0.71756111	0.718598526	0.722012479	0.719465381	0.720849545	0.730770393	0.719384667	0.712902752	0.718652417	0.722110274	0.759316283	0.715016959	0.732860055	0.718172731	0.716073921	0.713077431	0.71053294	0.720937703	0.71483557	0.679521536
-935	0.695431579	0.690510118	0.696019449	0.724791568	0.722975799	0.72074014	0.702617546	0.701370181	0.717216027	0.718515731	0.720972193	0.722489713	0.743718497	0.730537018	0.719526322	0.722135734	0.716784029	0.722175539	0.701088492	0.715401683	0.772945004	0.728338034	0.714859738	0.713576997	0.714973703	0.720175324	0.713428333	0.692801884
-934	0.5244	0.688874492	0.709429718	0.726561425	0.72506908	0.725102512	0.703914388	0.686943256	0.715368	0.717913878	0.720854642	0.719851772	0.764527976	0.730574974	0.717067334	0.718917379	0.719656206	0.722689749	0.693315123	0.715472319	0.780976999	0.726210101	0.716432778	0.713323281	0.720866041	0.718287855	0.711315049	0.714872081
-933	0.779703846	0.68765626	0.707200845	0.727350343	0.739377912	0.723418479	0.702388353	0.680718533	0.716810771	0.718396325	0.720136467	0.721114684	0.751988304	0.730459551	0.718113675	0.714978878	0.720849812	0.72231381	0.694725045	0.715526933	0.767836286	0.726184525	0.715929991	0.711894752	0.714346394	0.71966077	0.720686021	0.719051656
-932	0.54444	0.682625671	0.703318079	0.723664167	0.733763444	0.721934479	0.702835581	0.689855721	0.714728231	0.719229138	0.72254168	0.721801139	0.806289474	0.731269651	0.71755811	0.714662334	0.719913067	0.721798634	0.716939274	0.714962478	0.740349088	0.731158617	0.713877662	0.711463001	0.718313813	0.718836583	0.702316871	0.695149191
-931	0.5243	0.686658677	0.687665542	0.723410282	0.662896435	0.718477026	0.694056908	0.689675979	0.715266154	0.718321033	0.721636634	0.719865147	0.77329422	0.730096946	0.71878659	0.717255597	0.713364627	0.722974445	0.750219478	0.71485053	0.729299736	0.732674722	0.716784293	0.712499959	0.71880613	0.718470193	0.714429529	0.713682964
-930	0.827272727	0.688620271	0.716348314	0.724188248	0.685020973	0.722807611	0.705905588	0.687304014	0.714134758	0.71781312	0.721249159	0.721157129	0.74812716	0.729861143	0.717731516	0.720719182	0.713847229	0.720349889	0.712379439	0.715029078	0.708689043	0.729937512	0.715838392	0.712869545	0.719528794	0.720433129	0.712719672	0.68789541
-929	0.790005	0.690274181	0.705491094	0.723190122	0.710217551	0.723341707	0.70136398	0.685552176	0.716010504	0.718978551	0.720692991	0.721745854	0.737252083	0.730999079	0.720137816	0.714221136	0.70855398	0.719632472	0.707230797	0.715069454	0.732961683	0.735859569	0.71587533	0.712998993	0.723133006	0.719866579	0.718435132	0.6845509
-928	0.703233333	0.685231905	0.698822242	0.722142396	0.738937651	0.722597953	0.701773486	0.697378696	0.715858742	0.718747891	0.722171219	0.720798456	0.765225806	0.729779681	0.718785817	0.711391238	0.715507423	0.72199623	0.707139655	0.714803306	0.737608644	0.72999918	0.715229223	0.71294138	0.724510881	0.717411339	0.714702517	0.718744784
-927	0.926829268	0.688255644	0.681467286	0.725683439	0.68662572	0.719731863	0.691905217	0.688202669	0.720911176	0.718478096	0.721017078	0.722214465	0.782613408	0.730537645	0.718904573	0.713079251	0.715734871	0.721915067	0.698916695	0.715546767	0.719947742	0.725505586	0.714657763	0.713464962	0.721889851	0.721105009	0.699240598	0.679877721
-926	0.763272727	0.686814766	0.700324537	0.723609318	0.714898724	0.722299833	0.70012852	0.690509316	0.714162027	0.718606531	0.721201285	0.720005506	0.794174242	0.730383	0.718034537	0.714752789	0.707922639	0.721763526	0.709389871	0.714369935	0.724503824	0.733264316	0.715599358	0.714159505	0.709291017	0.7212748	0.712599286	0.690223064
-925	0.80381875	0.688547641	0.707259319	0.723602047	0.73053164	0.720985412	0.707885638	0.697838265	0.719082493	0.718152826	0.720486527	0.721392898	0.717758201	0.72998376	0.717679067	0.71813564	0.720030591	0.720496914	0.71877953	0.715214038	0.738458621	0.733329314	0.716793643	0.713603777	0.724129371	0.72176557	0.697502119	0.705505977
-924	0.764705882	0.686770607	0.708072949	0.723535806	0.710580992	0.718440724	0.704615458	0.694771646	0.713979796	0.717178247	0.72198669	0.721558207	0.750736667	0.730417179	0.71742306	0.719996026	0.717193015	0.721846423	0.730958003	0.714616876	0.746882053	0.727743104	0.715625588	0.712778709	0.7166063	0.720723907	0.713081688	0.709286935
-923	0.786247059	0.690342628	0.702837148	0.72221051	0.72904085	0.720785941	0.702724019	0.694861999	0.716814642	0.717845113	0.721309736	0.722329403	0.767518848	0.730585628	0.717776751	0.719516927	0.711506059	0.723128222	0.688937842	0.714726414	0.731084984	0.729002784	0.715835272	0.711703033	0.717465832	0.720149576	0.695615552	0.672029463
-922	0.856305405	0.687821649	0.704447048	0.726775016	0.730769903	0.722584138	0.702406024	0.68724684	0.715141669	0.718264892	0.721147318	0.720332997	0.74327799	0.731139273	0.718532313	0.709476969	0.714770222	0.722258623	0.720134574	0.714848441	0.713497722	0.724620158	0.715834172	0.713541907	0.723418853	0.720285169	0.70104538	0.710226437
-921	0.820297143	0.687977155	0.702979512	0.725820622	0.705882304	0.724076522	0.702970368	0.685899493	0.714868601	0.717238798	0.720531585	0.721027928	0.776135119	0.730254349	0.718713341	0.713599107	0.710919854	0.721421614	0.693417666	0.714311492	0.731188739	0.726753221	0.715618801	0.712270143	0.721266	0.719739939	0.701121446	0.679205451
-920	0.75	0.688328674	0.695583269	0.724115317	0.742706343	0.722806616	0.696808983	0.683817038	0.715635393	0.717159783	0.721076562	0.721596898	0.786668182	0.730002032	0.717224946	0.715342049	0.705441751	0.72434629	0.707286177	0.714835023	0.667382965	0.727666667	0.715355178	0.712127394	0.713904088	0.718358361	0.707135204	0.700275251
-919	0.8859	0.688863058	0.706029941	0.725483953	0.736433099	0.722227611	0.700580628	0.688203601	0.715753489	0.717946931	0.721726335	0.721058488	0.715953333	0.730354332	0.718687497	0.713952485	0.707687415	0.722262497	0.692760739	0.714473411	0.711475694	0.718659348	0.71597063	0.713046174	0.721122225	0.719761682	0.708381949	0.68353754
-918	0.595674074	0.683210027	0.699852389	0.724081649	0.727464209	0.725464022	0.698081258	0.685061262	0.715011642	0.718040883	0.720467667	0.721728801	0.7493	0.730674611	0.714674066	0.714605227	0.718314501	0.721544687	0.726238918	0.7152447	0.739952122	0.726147412	0.715980824	0.711780646	0.712735342	0.719712458	0.704013208	0.68691045
-917	0.766672222	0.685106598	0.704676253	0.724666245	0.727876108	0.721678843	0.701318364	0.695265793	0.714469688	0.717723553	0.722030719	0.719218378	0.745403804	0.73094406	0.716929476	0.721107018	0.717878037	0.722051537	0.756721931	0.71474562	0.736942595	0.726124656	0.718359891	0.710860174	0.72215481	0.720690888	0.704468929	0.669566207
-916	0.665	0.688040545	0.706584191	0.725878515	0.712985941	0.722084423	0.701227746	0.687707671	0.71567645	0.717962285	0.720778186	0.721241264	0.780769186	0.729738073	0.717652327	0.716147171	0.719963786	0.721577615	0.734437409	0.713977216	0.72877337	0.72082598	0.714874469	0.712403655	0.714681053	0.719856984	0.713228725	0.679430573
-915	0.829723333	0.687032964	0.704549958	0.722827322	0.740239814	0.719134129	0.703206907	0.688621861	0.714320814	0.717566831	0.720652431	0.71889201	0.781671875	0.729792378	0.717590132	0.718903172	0.719311687	0.72094589	0.725806503	0.71428498	0.729126279	0.729997905	0.715284923	0.712479975	0.708635811	0.715969493	0.70383721	0.713606602
-914	0.646529167	0.685152376	0.711016218	0.726828111	0.714672198	0.721791668	0.702066624	0.67901236	0.715725652	0.717994061	0.72106563	0.719410111	0.726610811	0.730829282	0.717326353	0.713747941	0.715485827	0.722911869	0.729406394	0.714486348	0.711464123	0.732507413	0.715571758	0.712196393	0.72399632	0.716808931	0.706898859	0.704932367
-913	0.800006897	0.684783909	0.697317149	0.724748332	0.719848583	0.721209829	0.69700309	0.691688965	0.715194304	0.718356045	0.720685374	0.719035737	0.701807853	0.729985183	0.718787106	0.718173086	0.715176012	0.722770215	0.740475824	0.714611261	0.737407839	0.727513547	0.715733443	0.713007396	0.715938389	0.718141647	0.714680759	0.67849688
-912	0.82705	0.688475635	0.698948425	0.7261669	0.725823324	0.720341042	0.687519678	0.642112627	0.716058896	0.717458352	0.721332166	0.720408144	0.787114286	0.730954643	0.718245708	0.714997655	0.707958371	0.722814386	0.748008861	0.714696239	0.603213746	0.733401173	0.715383291	0.712701198	0.727043723	0.72356796	0.700929259	0.721354027
-911	0.533331373	0.685473986	0.71334795	0.723755642	0.739629465	0.720181958	0.682031372	0.614841584	0.712789327	0.718138373	0.719991604	0.721876623	0.75238169	0.729715282	0.71734989	0.713290762	0.717563472	0.721996458	0.718449774	0.714704175	0.709645316	0.7353254	0.716771386	0.712805925	0.713991871	0.717486333	0.700959372	0.689042607
-910	0.744668	0.686390144	0.705191417	0.725957681	0.700477984	0.717292213	0.690104641	0.657993646	0.715351425	0.717780266	0.721507422	0.720900893	0.785384242	0.729896222	0.717005953	0.717529982	0.719641988	0.722791179	0.71420317	0.71437107	0.729145348	0.717491151	0.714202525	0.713393081	0.721489154	0.715946142	0.699063118	0.698331886
-909	0.728241667	0.687445056	0.706444609	0.728438199	0.727624735	0.716545586	0.693986383	0.659395346	0.716619192	0.717645824	0.720630183	0.718330675	0.783983607	0.729678252	0.71572528	0.716542944	0.713746178	0.722666067	0.708111327	0.714642058	0.679084547	0.724080716	0.715475316	0.710851007	0.71589521	0.720221754	0.712326279	0.716556699
-908	0.731882609	0.683737865	0.710129772	0.726050635	0.720573347	0.719603492	0.702539188	0.681421495	0.716673802	0.71767826	0.722104507	0.720170115	0.76869734	0.730263008	0.717592791	0.720884082	0.713041942	0.722542867	0.729117273	0.714433538	0.714609744	0.724218185	0.714103263	0.712181958	0.717142939	0.719976715	0.716167713	0.708859222
-907	0.613888889	0.688631665	0.709473758	0.726088187	0.73119423	0.716588379	0.702997187	0.681241248	0.717136032	0.717564141	0.720408291	0.720016006	0.737228313	0.730772367	0.719829652	0.716403898	0.721889093	0.721760902	0.714080661	0.714627132	0.742501055	0.722980399	0.714662527	0.712747426	0.708595549	0.717847043	0.700869142	0.685433218
-906	0.6479125	0.685360916	0.69742973	0.724270318	0.72055113	0.719120147	0.696058786	0.68416714	0.715609128	0.717251036	0.720628177	0.71925581	0.781057988	0.7295675	0.716924628	0.717513219	0.714390376	0.721322776	0.740482707	0.714308814	0.753532102	0.723499664	0.713645168	0.712767043	0.711667255	0.720727372	0.711759319	0.708383562
-905	0.904761905	0.683237235	0.696526095	0.723567596	0.718540696	0.720800096	0.695340431	0.683372192	0.71361907	0.717538934	0.719993836	0.719172962	0.744853514	0.730266848	0.718602307	0.718562163	0.712158677	0.721471216	0.742341667	0.713979352	0.761062377	0.728728947	0.713859199	0.71228424	0.71450013	0.719427183	0.701334735	0.689621511
-904	0.712820513	0.683445209	0.699245361	0.724790699	0.719178799	0.720010067	0.694689506	0.678331974	0.717925426	0.717579794	0.720410627	0.720281839	0.735343386	0.730185981	0.719943044	0.715599296	0.711132665	0.724672546	0.671373619	0.713728631	0.711803232	0.723321514	0.714503988	0.711519648	0.716526126	0.719782379	0.713651366	0.686507401
-903	0.859459375	0.683801196	0.704638725	0.726658883	0.677957105	0.719847038	0.681902275	0.631922249	0.714136149	0.717043383	0.719778908	0.719518579	0.754976098	0.729401913	0.717932875	0.714180019	0.709906442	0.721587495	0.708447761	0.713993151	0.697368537	0.726540138	0.715066891	0.710364756	0.721038245	0.717777278	0.704588862	0.690112136
-902	0.705073913	0.688838006	0.69967285	0.725889201	0.679358673	0.717234545	0.671315295	0.613979335	0.716805252	0.717055392	0.719621921	0.718190721	0.785707609	0.729892001	0.718627975	0.708836045	0.716464021	0.722046628	0.706851212	0.714525502	0.732989624	0.720661229	0.714572215	0.712701358	0.708565293	0.718645207	0.706423553	0.673301327
-901	0.466656	0.686926565	0.701256376	0.722338177	0.757350304	0.720234417	0.693002071	0.665791173	0.71617609	0.716814094	0.721080108	0.7202653	0.790992708	0.730337086	0.717427978	0.71447471	0.714649431	0.722100145	0.699378978	0.71388135	0.713962019	0.72376659	0.714042559	0.712440045	0.722513889	0.716588372	0.705596861	0.690161651
-900	0.772041935	0.689291781	0.705311097	0.725872289	0.756276088	0.721540191	0.686340534	0.640979899	0.717807246	0.717056888	0.722058345	0.720109982	0.765720261	0.730118758	0.717191913	0.717042781	0.72006053	0.720408899	0.72560233	0.713729095	0.684335287	0.727225371	0.716114891	0.712712392	0.72019879	0.719962415	0.704239022	0.71108089
-899	0.674163158	0.685998741	0.706243934	0.721373672	0.739246557	0.720482465	0.697567013	0.679295626	0.715064868	0.717533536	0.720987209	0.71853681	0.75251164	0.730133195	0.716870111	0.715436599	0.714389709	0.719406992	0.716255654	0.714339144	0.711245608	0.724501993	0.714140779	0.71258147	0.70937224	0.715435182	0.704416268	0.708017105
-898	0.502713953	0.687343534	0.699457979	0.723738333	0.749599714	0.719181727	0.694128623	0.670018359	0.71724159	0.717571583	0.721178006	0.719500675	0.791839286	0.729749426	0.715612932	0.715426634	0.722394026	0.721563424	0.724627255	0.713988267	0.675294007	0.725173395	0.714741363	0.711492807	0.725783861	0.717096227	0.714219847	0.70212825
-897	0.502569231	0.686154361	0.706198848	0.724968239	0.730315449	0.719965251	0.70002082	0.681680619	0.71566964	0.71718024	0.721715878	0.718722848	0.761664516	0.728946272	0.716195519	0.714115409	0.71494538	0.722319987	0.70182201	0.713883388	0.704610502	0.729558156	0.71516719	0.714153999	0.724870061	0.719225069	0.700843889	0.687720303
-896	0.555252632	0.681076817	0.699489155	0.724869968	0.744272036	0.719885172	0.693078345	0.672035623	0.713205321	0.717501922	0.720213066	0.720169465	0.768437561	0.730610293	0.717807719	0.719498884	0.711816203	0.720782142	0.714296388	0.71433086	0.725060524	0.728848788	0.713705241	0.711682372	0.72566425	0.714949507	0.717945039	0.682674106
-895	0.746209091	0.687580316	0.701622967	0.723809121	0.699408079	0.718827108	0.700427973	0.686449637	0.71588788	0.716878521	0.720185221	0.719908611	0.727993377	0.730188918	0.717779876	0.71655106	0.7161365	0.720288323	0.71241366	0.713165892	0.63242672	0.724375128	0.713887447	0.71304231	0.71350155	0.718303315	0.702916462	0.713755426
-894	0.663272727	0.685976538	0.698237372	0.727536571	0.727439048	0.717838703	0.696458268	0.679930872	0.715703032	0.717285163	0.721120897	0.718909298	0.716985549	0.729241117	0.716483641	0.722704886	0.712025172	0.720978502	0.707641509	0.713278009	0.734986484	0.722349146	0.712990062	0.711927532	0.712076628	0.71691667	0.714021118	0.712710984
-893	0.869441667	0.684912045	0.699790507	0.727237402	0.743369261	0.715279827	0.688736024	0.658634277	0.715934427	0.716780264	0.720660415	0.719407041	0.784973	0.729993486	0.717581034	0.713799769	0.713461662	0.719592272	0.709998837	0.713500071	0.700598281	0.735150581	0.712693025	0.712231153	0.714367856	0.717520796	0.701583074	0.72560592
-892	0.629693478	0.685263616	0.698456321	0.724098193	0.761007269	0.72031431	0.696246083	0.678903506	0.714307756	0.717225994	0.719993684	0.719023359	0.71184186	0.728819747	0.717782324	0.71116643	0.721084339	0.721138981	0.723168385	0.713856218	0.615556043	0.728773233	0.715752461	0.711248121	0.719763348	0.718120982	0.713342823	0.669692416
-891	0.658333333	0.686851062	0.704222824	0.725552567	0.74965623	0.720111859	0.685221505	0.649233039	0.71614776	0.717044394	0.7207576	0.719417248	0.778376617	0.729150792	0.717740866	0.711153368	0.714360573	0.720889591	0.730488782	0.713947006	0.706271011	0.722253716	0.713895106	0.712274586	0.716768134	0.718936914	0.71349508	0.685013729
-890	0.67978	0.688657038	0.701240207	0.726396182	0.733207264	0.72038105	0.698608366	0.687201344	0.715688897	0.716717931	0.719722133	0.719471424	0.714078652	0.729245545	0.72001904	0.717226769	0.7177528	0.721476014	0.753522593	0.713517373	0.720127809	0.731197306	0.713200702	0.710907586	0.727909043	0.719301827	0.71049658	0.684538111
-889	0.711106667	0.685029336	0.694402148	0.725369302	0.742319525	0.719044011	0.676231764	0.634413764	0.714543626	0.716769211	0.719358864	0.719396029	0.742227222	0.730408288	0.717535085	0.71823666	0.715089718	0.721575872	0.707828437	0.713445336	0.702476619	0.725968045	0.71503423	0.711306608	0.71814051	0.719001535	0.707905387	0.667462579
-888	0.744444444	0.685519728	0.696700054	0.722570104	0.745856999	0.718879711	0.675609196	0.621832706	0.71239865	0.715880922	0.720660063	0.71919329	0.769956742	0.729539405	0.718132893	0.71970989	0.708105127	0.720889922	0.700505136	0.71398664	0.728165023	0.728717351	0.714479554	0.712849477	0.714979094	0.719180573	0.715171823	0.720498744
-887	0.692241379	0.684916573	0.70966451	0.722730875	0.757506201	0.720676261	0.694057697	0.659738464	0.715288161	0.71633843	0.720888716	0.719476331	0.752703518	0.729019643	0.716841306	0.715541289	0.71522663	0.719988987	0.727878596	0.713906954	0.59622483	0.72643095	0.714170619	0.709642218	0.72711959	0.71995467	0.693927981	0.698116879
-886	0.724121053	0.687679023	0.704730615	0.723646142	0.761393603	0.72063615	0.694077883	0.665108922	0.716620335	0.716594475	0.72086037	0.720201349	0.793447917	0.728997659	0.717394075	0.714817032	0.712908595	0.721857561	0.696941042	0.713213924	0.740723071	0.725191222	0.715122084	0.711811521	0.723493524	0.716752753	0.708531113	0.68720995
-885	0.434025	0.686545401	0.707039312	0.726112351	0.76338312	0.71734789	0.684589075	0.637701585	0.713639384	0.716460659	0.720416117	0.719608377	0.760132	0.729560083	0.72026251	0.711652109	0.717540083	0.720381472	0.735834267	0.714229435	0.744775189	0.725573868	0.71580041	0.712782418	0.722226174	0.714886134	0.720408289	0.728220191
-884	0.655012	0.686685827	0.697557137	0.723753719	0.750000417	0.719557514	0.671971706	0.61806478	0.713560641	0.716436492	0.720190715	0.720367025	0.748190811	0.729603846	0.716530886	0.715718138	0.716854994	0.720403312	0.723697321	0.713415868	0.753688383	0.728258718	0.713249162	0.713517554	0.725016284	0.719721186	0.710013272	0.680594159
-883	0.75	0.688210652	0.70037211	0.723871272	0.739612117	0.721765817	0.685279263	0.648957072	0.713262397	0.716378284	0.718304859	0.719400144	0.82347799	0.729494924	0.716768031	0.718833363	0.715729443	0.721098845	0.662728376	0.713628965	0.757192921	0.724628414	0.713376387	0.71111033	0.723255988	0.717929819	0.702051612	0.688298858
-882	0.709245946	0.681473474	0.709596982	0.723312251	0.748877235	0.71949368	0.692422691	0.662381454	0.71048593	0.71686482	0.718995463	0.720326725	0.755174214	0.729382571	0.717295572	0.717673067	0.713637687	0.721259247	0.69962597	0.71394621	0.735096725	0.728612095	0.715063396	0.711410019	0.712929059	0.718155072	0.715455355	0.700825216
-881	0.540718519	0.6829582	0.700101442	0.724754834	0.747355878	0.719761634	0.696876039	0.677989686	0.715466447	0.716910895	0.721292119	0.719894336	0.782714583	0.729498255	0.717423131	0.717540599	0.713373552	0.722173319	0.713245424	0.713309415	0.767726315	0.726159663	0.71442675	0.711384845	0.72184022	0.715727165	0.711157925	0.710245754
-880	0.6498	0.687321119	0.704631033	0.725383822	0.746457614	0.720621851	0.698439349	0.679249665	0.713433153	0.716779567	0.720229488	0.719307908	0.795598876	0.729933955	0.715982531	0.709577444	0.718435199	0.72252074	0.723212954	0.713384432	0.734102834	0.718697645	0.712946937	0.712176855	0.713629432	0.716057046	0.707922589	0.70646136
-879	0.801639216	0.686171625	0.702983997	0.72577173	0.744580131	0.720851298	0.690192671	0.664277283	0.714675724	0.716788166	0.719757278	0.718191309	0.739574731	0.730114398	0.716646564	0.713913089	0.714663387	0.721425116	0.719665714	0.71350996	0.708528436	0.720951153	0.714111261	0.712306461	0.721345128	0.715622815	0.702130556	0.710521812
-878	0.8	0.685515951	0.692911972	0.724634442	0.750768745	0.718581438	0.691778618	0.683630922	0.713718795	0.716939943	0.720205863	0.718659349	0.742771282	0.729777116	0.718101031	0.713947393	0.719695447	0.719812333	0.709217455	0.713377134	0.662826607	0.724477623	0.714229504	0.711423921	0.717405518	0.715357321	0.693351484	0.674747981
-877	0.700013333	0.684801792	0.701126761	0.725560989	0.747267083	0.717982145	0.686953103	0.65120311	0.71368506	0.716327098	0.720056184	0.720681524	0.786127273	0.73040975	0.718139762	0.714177525	0.714951892	0.721383028	0.73755605	0.713145739	0.714708311	0.724542795	0.714285486	0.711711832	0.729162678	0.719317634	0.707842785	0.67549932
-876	0.583342857	0.68369229	0.699456709	0.723617575	0.730183777	0.719771792	0.695612095	0.680015533	0.715112074	0.716253568	0.718854877	0.718067358	0.770594944	0.729590381	0.717675689	0.710473885	0.713760639	0.718989488	0.700888265	0.713295484	0.680934644	0.728596763	0.713014183	0.712122187	0.717511858	0.718383993	0.71508882	0.693360334
-875	0.67834	0.683290048	0.699646933	0.724021177	0.741434073	0.721983215	0.690602385	0.661735341	0.715128919	0.715892274	0.721041088	0.720382723	0.739106349	0.730023987	0.716364827	0.711493632	0.712776238	0.719698918	0.732289869	0.713498477	0.730995833	0.728626005	0.714991338	0.711917819	0.721032299	0.714840816	0.709017527	0.671825
-874	0.472014286	0.68380652	0.700360541	0.724102096	0.749948445	0.719413469	0.699938693	0.681315895	0.712199939	0.716006229	0.720947752	0.719500161	0.748493717	0.729798177	0.715032371	0.71638034	0.715361858	0.719748225	0.708635833	0.713336421	0.693266455	0.733905814	0.712632273	0.71134102	0.712122157	0.719263927	0.705446007	0.711628995
-873	0.56875	0.68389784	0.700323499	0.725802491	0.780801303	0.717786066	0.685238525	0.643254803	0.713815708	0.716444296	0.719865776	0.719976663	0.756468675	0.729481973	0.717358947	0.714658269	0.714683002	0.72122181	0.753347887	0.71315176	0.745531	0.72136344	0.7137931	0.711735926	0.722019872	0.718007264	0.700315684	0.710809149
-872	0.440478571	0.686204581	0.703328738	0.723984515	0.766143437	0.719359208	0.700187139	0.689500093	0.715677862	0.716190232	0.719406753	0.719686821	0.739186164	0.729202154	0.715706484	0.716252329	0.720751984	0.718234768	0.75000017	0.713486631	0.722949446	0.729979408	0.715345002	0.710736069	0.712240167	0.717636041	0.707880184	0.709345862
-871	0.939613043	0.684539815	0.699814693	0.726115634	0.783151255	0.719203631	0.697126929	0.687046887	0.713468122	0.716601537	0.720181755	0.719545118	0.799509048	0.729358114	0.717344448	0.715436972	0.713196934	0.720653339	0.748328481	0.713270612	0.748922927	0.722142829	0.714948266	0.710277209	0.71320572	0.713375008	0.700630378	0.689870476
-870	0.406083333	0.683022356	0.700945365	0.721575853	0.743504974	0.716550477	0.705053983	0.708320776	0.717255387	0.716663767	0.720687835	0.719705986	0.755300541	0.72990046	0.715295283	0.713435916	0.71426054	0.719276595	0.703620527	0.713254049	0.724084995	0.719444883	0.713291701	0.712099251	0.710412006	0.716342018	0.709654146	0.704981282
-869	0.53958125	0.688659156	0.702623095	0.72575759	0.763490131	0.721820552	0.695960104	0.680194278	0.714858623	0.716547537	0.719353797	0.72070199	0.707803209	0.730363964	0.717762125	0.711972112	0.717817541	0.719591419	0.722251757	0.713198042	0.72207357	0.728924511	0.713815964	0.709602331	0.721327555	0.716064042	0.700398848	0.679951801
-868	0.909090909	0.682315384	0.700116207	0.72414262	0.756898303	0.718371172	0.703429768	0.696969792	0.714959132	0.71687554	0.720954518	0.721029494	0.727149133	0.729888126	0.717277873	0.711057816	0.725859577	0.720127234	0.732513238	0.713535558	0.738254495	0.732573725	0.71474244	0.711704004	0.718673687	0.721118134	0.697360519	0.690172648
-867	0.762186667	0.680198431	0.707499075	0.720639273	0.75992586	0.720816155	0.704368754	0.699434846	0.712883767	0.716523603	0.720928616	0.719854019	0.752566486	0.729073674	0.719111149	0.709847265	0.716768347	0.722553359	0.733743423	0.713478606	0.737547628	0.732275884	0.713777663	0.711659341	0.717910755	0.715790945	0.694793111	0.668621712
-866	0.710416667	0.684012203	0.708727218	0.725413445	0.732615077	0.720338675	0.703644397	0.686666649	0.714245677	0.716916146	0.718453529	0.720487097	0.754110194	0.729515502	0.718001711	0.718457251	0.72166904	0.72102795	0.699056126	0.713600334	0.789074393	0.722229829	0.713924141	0.712923026	0.718566755	0.718538871	0.708112495	0.656785082
-865	0.746016667	0.685056992	0.695635519	0.725000656	0.769129645	0.716191941	0.696279829	0.687409271	0.71597043	0.716896325	0.71979043	0.720143884	0.74658186	0.729159416	0.718008321	0.711073545	0.715830734	0.720607235	0.72454684	0.713718919	0.70239635	0.723002422	0.713995081	0.712349484	0.718937622	0.719367005	0.700271169	0.7066625
-864	0.796425	0.685640117	0.701911268	0.723642197	0.764518813	0.718475709	0.702656347	0.694711239	0.714088501	0.716096025	0.719852324	0.719470062	0.75558674	0.729077954	0.71676439	0.715248273	0.724671446	0.721493922	0.667072849	0.713314003	0.734396086	0.728437637	0.71417445	0.712882212	0.72193323	0.716602219	0.716851224	0.686030968
-863	0.662118182	0.684977956	0.716137604	0.723858835	0.756133825	0.714739544	0.706953066	0.691526706	0.714378264	0.716928107	0.719604099	0.719778796	0.768965079	0.72895447	0.717814195	0.715790444	0.71336912	0.718141108	0.684916759	0.713273488	0.760972968	0.729633197	0.714445098	0.712644884	0.721039844	0.718082963	0.708722055	0.682412081
-862	0.634446667	0.680666108	0.707152959	0.724501727	0.779458742	0.71942677	0.700496203	0.679618871	0.716133685	0.716652184	0.717962165	0.720481876	0.730377436	0.729934304	0.716150142	0.719632294	0.717874894	0.71949902	0.732850839	0.71356708	0.738929416	0.726250378	0.713305988	0.711607399	0.725880798	0.718835723	0.708618029	0.699688587
-861	0.824491667	0.684737221	0.70380645	0.726819892	0.802752343	0.720212277	0.699507194	0.686721094	0.715346952	0.716755574	0.719733226	0.719997806	0.757215556	0.729038505	0.715200948	0.712767592	0.723842662	0.718712828	0.699492696	0.712974434	0.747084265	0.73418724	0.715064116	0.711668595	0.719044404	0.720415316	0.703138317	0.680685093
-860	0.252303226	0.685417242	0.695956575	0.725545945	0.762113187	0.72150049	0.694997152	0.693606831	0.717836351	0.716791225	0.72053285	0.719700455	0.759855897	0.729523415	0.716247872	0.714257924	0.720396945	0.719611474	0.747497473	0.7127903	0.759717337	0.735529186	0.715200856	0.71276133	0.71738413	0.719854966	0.699257475	0.657416938
-859	0.4861125	0.684529793	0.694181229	0.724780767	0.801690271	0.719059106	0.706753847	0.714847106	0.714053764	0.716371447	0.718655874	0.719412723	0.737149268	0.728871285	0.716020978	0.715634632	0.719541555	0.720982336	0.731605978	0.713202242	0.753805835	0.727976636	0.714069425	0.711537691	0.724154467	0.716909998	0.704738468	0.717006633
-858	0.86281	0.684428579	0.698989604	0.724003576	0.758374534	0.720072598	0.704483066	0.705357655	0.716873627	0.716325255	0.718008962	0.719394108	0.741630047	0.729122787	0.715255545	0.709634909	0.711065629	0.720390621	0.731347849	0.712773589	0.729748594	0.733150959	0.712856025	0.712114251	0.714271058	0.71876715	0.697004351	0.689014485
-857	0.648144444	0.686347408	0.699129337	0.72452752	0.760238863	0.721531774	0.695116598	0.679187393	0.716995531	0.717257732	0.718646227	0.720202948	0.7199713	0.728448649	0.715856417	0.716787584	0.708465498	0.722695311	0.668010131	0.713266009	0.717137403	0.73145474	0.714737627	0.713060822	0.711041311	0.719785288	0.713373979	0.690593003
-856	0.857572727	0.685982447	0.694350599	0.722619182	0.756780268	0.715212398	0.696288625	0.695471965	0.714011884	0.716941688	0.720094016	0.718616116	0.716457627	0.729138999	0.714834065	0.714407716	0.720021006	0.720550273	0.718740502	0.713177233	0.72190211	0.729892973	0.715642014	0.71287642	0.712724296	0.720772549	0.703170977	0.653632019
-855	0.861116667	0.686371971	0.699241429	0.724103084	0.753214509	0.717587102	0.698061484	0.692107344	0.717892824	0.717029571	0.719006104	0.720470767	0.71013027	0.729105249	0.715725482	0.713266141	0.708516939	0.721028546	0.732298018	0.713322744	0.707080548	0.728698061	0.715352995	0.712991155	0.721277989	0.717407648	0.711401743	0.673333543
-854	0.74591	0.688638939	0.696545084	0.725579981	0.708990308	0.718803474	0.70009626	0.691887541	0.717305163	0.716863846	0.720002996	0.720263261	0.77330107	0.729708217	0.715846065	0.712808766	0.723559574	0.720465425	0.711866546	0.713367057	0.722206743	0.72985628	0.714644229	0.712229144	0.72533142	0.719090975	0.698947616	0.724887903
-853	0.602857143	0.683515803	0.705929913	0.72265655	0.74761327	0.718851635	0.705228541	0.689797478	0.715239072	0.716790942	0.718514193	0.719336568	0.73986713	0.728942221	0.715440101	0.713844872	0.712079199	0.721566527	0.70048013	0.712960103	0.727802153	0.733034494	0.714308279	0.71150541	0.714451246	0.717786133	0.702954482	0.710213946
-852	0.610716667	0.685959266	0.700040338	0.724771817	0.750500417	0.720149109	0.692933638	0.673608288	0.714382979	0.716514297	0.718131543	0.72044634	0.78504898	0.728996669	0.714737694	0.714603136	0.714204584	0.722042091	0.719026858	0.713270849	0.726502471	0.732316476	0.714249882	0.713257851	0.715700976	0.719655134	0.707083272	0.664231872
-851	0.65555	0.683943552	0.711379295	0.726024493	0.749207607	0.71830247	0.701896784	0.686468472	0.715082566	0.716685928	0.719413125	0.719649199	0.7968135	0.727961611	0.71514404	0.718893422	0.71198564	0.721952104	0.72349349	0.713036501	0.729630694	0.733524569	0.714232535	0.713397109	0.724631811	0.717756073	0.719836638	0.686349833
-850	0.5020875	0.684105477	0.710066754	0.724070489	0.773434722	0.715962805	0.700959093	0.685811196	0.711717673	0.71686061	0.720013848	0.719119783	0.772411377	0.729157774	0.715338024	0.718290496	0.718763862	0.722776163	0.710557299	0.71359705	0.723328426	0.73136939	0.714666969	0.71222595	0.714343417	0.721243521	0.703528691	0.666382534
-849	0.768522222	0.687784841	0.712347853	0.72250804	0.756167053	0.72061345	0.698729865	0.688637882	0.718001826	0.716674507	0.71925365	0.72024865	0.804123669	0.729052953	0.715691291	0.716381401	0.718825422	0.722939487	0.698086559	0.713307618	0.741481204	0.737788783	0.714230301	0.713060765	0.718506766	0.718104559	0.714435535	0.671415041
-848	0.69445	0.682279841	0.697263981	0.724461727	0.750975033	0.720269424	0.685850082	0.649809064	0.716309334	0.716817286	0.718691173	0.720764425	0.733216477	0.728451034	0.717554	0.71473748	0.721852773	0.721627822	0.710047203	0.713844058	0.753373568	0.730271795	0.715243688	0.712058385	0.729060971	0.717765656	0.712462519	0.720987179
-847	0.949478125	0.681694048	0.702745377	0.725017693	0.764864323	0.722943944	0.685610772	0.648866291	0.715449357	0.717227611	0.720549004	0.720812936	0.761457767	0.728808836	0.717324319	0.718704037	0.70888713	0.721469886	0.705133153	0.713656746	0.737386491	0.728359598	0.714037265	0.71355554	0.713162676	0.720175103	0.701125942	0.688851343
-846	0.611111111	0.687594185	0.699887206	0.723746818	0.772670013	0.719087142	0.686558502	0.654584699	0.716422549	0.717318153	0.719134259	0.719246536	0.742452792	0.729861577	0.717070352	0.717966738	0.716152859	0.721061144	0.733246712	0.713278097	0.733876346	0.732558345	0.715438128	0.712840875	0.720478873	0.719433521	0.707108824	0.728595581
-845	0.795377778	0.685176184	0.709783905	0.722937164	0.754515804	0.723499162	0.695626466	0.671914318	0.714019295	0.716956828	0.719822697	0.720484906	0.787888636	0.729019481	0.716150745	0.714795737	0.713806777	0.720562303	0.736893909	0.713471906	0.722358959	0.729935647	0.715199878	0.712090743	0.712457331	0.717809355	0.717056455	0.685638917
-844	0.857053846	0.683327994	0.705040502	0.723013135	0.76605473	0.719550351	0.697085311	0.679456381	0.715468399	0.717321894	0.719250934	0.721242707	0.741636869	0.729800059	0.716168731	0.717942848	0.722340658	0.720438291	0.717734429	0.714731485	0.741375296	0.722800436	0.714728117	0.71204909	0.714688832	0.717584907	0.704405799	0.68377927
-843	0.366666667	0.683479297	0.699483456	0.725253512	0.754082132	0.720906965	0.697930484	0.685069983	0.719068048	0.717090723	0.719678246	0.720507754	0.688766857	0.729401781	0.718455474	0.718061832	0.713755651	0.719998496	0.750250344	0.713273095	0.714074523	0.733797334	0.714562478	0.712568399	0.718184067	0.717377955	0.698551568	0.694400333
-842	0.830697368	0.682674247	0.702520444	0.723704792	0.765963059	0.718696436	0.695766576	0.674409361	0.71497554	0.716611674	0.720828223	0.719782052	0.749889302	0.728645321	0.720016076	0.722099039	0.712957838	0.721411413	0.719528571	0.713780972	0.702074106	0.732498986	0.715707803	0.714378543	0.712725615	0.718726719	0.717260827	0.683338576
-841	0.6375	0.684741103	0.709684273	0.725451687	0.768949125	0.720900316	0.700357724	0.678973739	0.716512666	0.717386125	0.72074747	0.720389288	0.736521466	0.729803718	0.716057552	0.718281911	0.70743794	0.723124125	0.691126837	0.713455555	0.725863608	0.729369404	0.714883704	0.711982992	0.72840691	0.722149728	0.707348751	0.703707167
-840	0.832657143	0.684672316	0.713049491	0.724341014	0.755244472	0.719217788	0.701822143	0.676005359	0.713474951	0.716939731	0.719158887	0.720079682	0.726999119	0.729736655	0.715313498	0.716228631	0.715769443	0.72182082	0.71604052	0.713938783	0.732608895	0.728666472	0.714175696	0.712739374	0.734672117	0.72106007	0.70954547	0.702418421
-839	0.740352632	0.68569521	0.703520674	0.725269071	0.75030081	0.72188578	0.694356295	0.66960203	0.71737681	0.716989848	0.720177933	0.719772971	0.731209444	0.728318315	0.715110343	0.714258898	0.715875848	0.721240554	0.675892388	0.713479109	0.720307821	0.735106267	0.715379385	0.712634565	0.726931226	0.717868233	0.713235652	0.696213071
-838	0.296342857	0.686830513	0.708918045	0.723963775	0.772967666	0.723733013	0.694520676	0.666828336	0.714441706	0.716685647	0.719831828	0.720272802	0.702877729	0.729550243	0.717811416	0.715530133	0.71428646	0.722351237	0.74802109	0.713424469	0.747236298	0.731590985	0.714409371	0.713694632	0.708691633	0.723322642	0.688646915	0.684046569
-837	0.679484615	0.682948429	0.696228967	0.722033798	0.764263204	0.719657371	0.693677084	0.682126644	0.711761698	0.717183181	0.720152901	0.720469844	0.714665625	0.728783711	0.716188265	0.716049145	0.706939281	0.722504603	0.721321043	0.714171301	0.740449182	0.730483109	0.715477522	0.712891683	0.721391592	0.717959647	0.705483551	0.704457537
-836	0.886363636	0.685062495	0.700729931	0.724888631	0.765333872	0.721882974	0.682607073	0.642587223	0.716694551	0.717244026	0.721160756	0.720248092	0.769584211	0.73044137	0.716573001	0.717650742	0.719334102	0.723178853	0.746523529	0.714040099	0.731555153	0.729590073	0.713749495	0.713494133	0.726117163	0.719664825	0.701236052	0.681067538
-835	0.725915789	0.688457707	0.700241518	0.723114652	0.752719478	0.719811059	0.696545856	0.675938915	0.717923603	0.716878623	0.717922061	0.720427415	0.69477337	0.729825375	0.717023827	0.718498044	0.713173306	0.720654295	0.748633625	0.713767844	0.718011595	0.726044801	0.714060631	0.713514016	0.713781825	0.722003775	0.691600562	0.70776875
-834	0.721428571	0.683253578	0.711173568	0.724730241	0.763626882	0.722787889	0.699808692	0.682575419	0.716467957	0.716979255	0.719615413	0.720945517	0.745217368	0.728860632	0.718041662	0.71354788	0.717169273	0.72152614	0.725605501	0.713135287	0.682294305	0.723927363	0.716394553	0.713823666	0.719574877	0.72177372	0.702943806	0.674599344
-833	0.85333	0.683027002	0.703076544	0.722309583	0.777973905	0.722014776	0.699900949	0.688729306	0.715682997	0.717579839	0.720692818	0.720793957	0.772114563	0.728897578	0.715944182	0.714468762	0.716642639	0.720254108	0.725572414	0.714089287	0.733816636	0.738534283	0.715626327	0.713606875	0.718918976	0.718661953	0.691815921	0.70576252
-832	0.75	0.683240199	0.710602074	0.722864581	0.75954212	0.721122096	0.700861483	0.678903117	0.714474687	0.717405577	0.720249278	0.721459919	0.691176437	0.729309232	0.715490815	0.720292902	0.716626852	0.721697458	0.682365139	0.714068089	0.74514822	0.730030769	0.716368658	0.713332564	0.721175049	0.72023496	0.706375114	0.684980452
-831	0.618181818	0.686898133	0.698495828	0.722703071	0.76916261	0.72193502	0.696720962	0.688119492	0.7126617	0.717096136	0.720481121	0.718720662	0.757205556	0.729161449	0.716374571	0.716437822	0.717552402	0.723841828	0.690848294	0.71356079	0.727561016	0.73292441	0.716061014	0.712827695	0.714229641	0.719265471	0.690335533	0.665826238
-830	0.621791667	0.681463047	0.702990824	0.723218203	0.799656032	0.720919197	0.698256587	0.685378799	0.717789736	0.717216572	0.720958203	0.719788253	0.771841935	0.729682364	0.721026845	0.717816864	0.718406221	0.721859074	0.72802803	0.713496365	0.718163392	0.73493005	0.715691736	0.713261668	0.72005096	0.718556851	0.704404361	0.702378754
-829	0.888888889	0.684086115	0.709488858	0.724169932	0.774337269	0.722477031	0.703787114	0.6918948	0.714760621	0.718180798	0.720108522	0.72192051	0.752306486	0.730586759	0.718195228	0.71562142	0.717425477	0.723802872	0.706021174	0.71410996	0.760806903	0.733182865	0.715723765	0.713345572	0.717144922	0.717725894	0.692473724	0.673765917
-828	0.775	0.683509077	0.70323833	0.722775884	0.722725356	0.719369061	0.697999163	0.688101415	0.716138356	0.71777112	0.71838655	0.719854947	0.728571134	0.729154454	0.717143749	0.718624647	0.721615117	0.721283666	0.701012327	0.713684143	0.740423464	0.729492063	0.715128791	0.713045461	0.718243818	0.718829244	0.712654585	0.678271522
-827	0.766657143	0.686272732	0.709355923	0.725070686	0.711593607	0.724629261	0.700743038	0.688069668	0.715515289	0.717833701	0.719917749	0.720345643	0.731423958	0.729077205	0.715133511	0.716416908	0.72097372	0.723205081	0.67766537	0.714023694	0.754486197	0.732006732	0.713754361	0.712407402	0.721126293	0.715598402	0.694537449	0.694285084
-826	0.638085714	0.685847004	0.703067087	0.724928319	0.747402275	0.722170725	0.69793878	0.683137957	0.717338313	0.717519267	0.720034808	0.720938851	0.714593514	0.729767607	0.71673579	0.716915372	0.719797932	0.721749981	0.72114707	0.71345542	0.717674372	0.735807846	0.715915691	0.714676854	0.720656734	0.720666448	0.701703727	0.696005911
-825	0.736108333	0.684993973	0.707551476	0.725679343	0.737506382	0.722250671	0.696544721	0.680849012	0.714531005	0.71777186	0.720874537	0.720464462	0.719432	0.730354029	0.719587716	0.715897256	0.714559101	0.723216093	0.727095181	0.71442442	0.713079402	0.728460569	0.715631092	0.713236488	0.717557908	0.718121892	0.705336583	0.693320657
-824	0.390391892	0.684629007	0.69976945	0.724718972	0.779062129	0.719088474	0.701006841	0.691095228	0.714298984	0.717884156	0.718761149	0.72255866	0.698498049	0.729933345	0.717142024	0.716043808	0.720849298	0.721557487	0.752802885	0.713949642	0.750751034	0.734869689	0.715894168	0.712498807	0.718290584	0.717413169	0.69353699	0.675969969
-823	0.7447875	0.687237701	0.702993575	0.725340312	0.739692964	0.72266358	0.7014106	0.693350613	0.715598453	0.717058125	0.721135978	0.720884899	0.67941466	0.729951042	0.719383283	0.713939129	0.713967282	0.722583876	0.74524294	0.71448762	0.815116787	0.733680234	0.716319465	0.714253945	0.709340225	0.718027882	0.700880683	0.681204027
-822	0.74077	0.685956587	0.701910754	0.724263863	0.758047149	0.725331705	0.692468893	0.671646679	0.71864244	0.71762959	0.719628096	0.721003815	0.703586082	0.728860929	0.718800912	0.72293533	0.720425917	0.720770678	0.70382561	0.714457172	0.747812761	0.729129616	0.71521477	0.713459894	0.71384456	0.715745729	0.715315091	0.667389314
-821	0.807692308	0.688679605	0.704163899	0.721428253	0.754589357	0.722873725	0.689601648	0.662764253	0.7160013	0.717720601	0.721788506	0.722936716	0.706635784	0.729618782	0.717863418	0.722105675	0.719544514	0.721433336	0.691079767	0.714435813	0.738540661	0.737051826	0.713330156	0.713401272	0.715269543	0.72064206	0.713603848	0.674663651
-820	0.738092857	0.6853957	0.706206272	0.724031957	0.737589613	0.722279193	0.695600476	0.671910418	0.715775874	0.717629311	0.72027317	0.722533563	0.774218227	0.730683042	0.71953495	0.71776118	0.719702538	0.722446978	0.765611628	0.714864268	0.680711414	0.735636576	0.714225389	0.712885856	0.713157415	0.721487114	0.710097541	0.696751858
-819	0.666661538	0.685506434	0.704709095	0.72541742	0.763249625	0.722893961	0.696879533	0.68208022	0.714723064	0.717881013	0.721060517	0.721520146	0.70552428	0.729773706	0.718092743	0.720727136	0.724113371	0.724317982	0.72896785	0.714597498	0.765038241	0.737884409	0.716311507	0.714085657	0.722311386	0.718048369	0.694159978	0.661369524
-818	0.622233333	0.685082231	0.701328918	0.7204755	0.763451316	0.720270487	0.691747867	0.668630558	0.714569219	0.718293478	0.71983701	0.720859002	0.761719149	0.73033095	0.719148562	0.718052358	0.723142342	0.723582652	0.75858185	0.714940037	0.749951996	0.727584628	0.71652384	0.712692485	0.720372791	0.720236849	0.716656201	0.680492066
-817	0.602941176	0.685974166	0.696809125	0.723456348	0.744883424	0.72180662	0.692509329	0.67448138	0.717092183	0.717839235	0.720964065	0.720606178	0.712328652	0.7301169	0.716945494	0.715724145	0.719655366	0.72268932	0.759093809	0.714672292	0.713710148	0.73849482	0.715852454	0.712131987	0.722076912	0.716615819	0.70720341	0.690660703
-816	0.588305263	0.685626983	0.704500596	0.724606758	0.772981287	0.721790545	0.699530168	0.686930071	0.714403945	0.718078594	0.72392683	0.720958432	0.758110059	0.729703132	0.718305573	0.724693653	0.716358167	0.723004235	0.734323609	0.714997557	0.734409879	0.734085643	0.715918113	0.713857472	0.718796908	0.717677973	0.707032615	0.690494816
-815	0.80333	0.682097089	0.704576983	0.723334442	0.737260129	0.724760723	0.696585441	0.685565858	0.717274775	0.717221291	0.720110718	0.722203875	0.721160989	0.730115688	0.719094573	0.720255618	0.724578691	0.723782617	0.750518632	0.714662021	0.711881153	0.731420268	0.716190455	0.713228805	0.713600228	0.71907653	0.708801791	0.682937757
-814	0.833870968	0.685297972	0.703568859	0.727099428	0.755810182	0.725167994	0.696534076	0.678213551	0.714407641	0.718209435	0.722308299	0.720538836	0.685445304	0.729691761	0.717108407	0.716670266	0.725974634	0.722774453	0.709440242	0.715080853	0.710896753	0.733347595	0.71526096	0.71349733	0.723843658	0.718765165	0.715893056	0.7105133
-813	0.7601	0.68415992	0.701564448	0.724498768	0.740198858	0.721891913	0.697052331	0.689013203	0.716887396	0.717903577	0.720921851	0.722131118	0.693471564	0.729950507	0.718316457	0.715509441	0.720040966	0.722009421	0.698862803	0.714972686	0.704946688	0.729959867	0.716165942	0.712920323	0.722650755	0.719374386	0.702851161	0.689875934
-812	0.75	0.685879739	0.705326049	0.72653993	0.765692527	0.722005359	0.694225614	0.666176918	0.717312604	0.718093368	0.72117176	0.721693059	0.764026563	0.730449572	0.719196586	0.719409431	0.722268816	0.723023996	0.756621536	0.714994679	0.696573171	0.73556256	0.715801155	0.713092546	0.715437865	0.720722108	0.697736215	0.673911274
-811	0.4	0.685105319	0.700065844	0.724740419	0.762203122	0.721640431	0.694904372	0.677614257	0.71476924	0.71787988	0.721350817	0.721918326	0.699093237	0.730222193	0.717569967	0.717357723	0.729766697	0.72455209	0.745378374	0.714949133	0.713717912	0.73174755	0.715009556	0.713605962	0.71914765	0.719133647	0.71486462	0.678314534
-810	0.824953846	0.681907031	0.702284899	0.724176665	0.713019216	0.724465053	0.691666285	0.67558457	0.716675671	0.717760449	0.722419551	0.721817058	0.748135514	0.730179982	0.720520761	0.714976384	0.718402071	0.722653497	0.714971743	0.714775751	0.681296376	0.732168112	0.715263431	0.714496434	0.719030426	0.719959636	0.703555653	0.672397778
-809	0.737184615	0.681247638	0.69992918	0.725311467	0.736956744	0.723477048	0.696135953	0.685637978	0.714876184	0.718342567	0.72248908	0.722746722	0.704342308	0.728954221	0.717726227	0.717181369	0.716418997	0.725467207	0.723045545	0.715010208	0.713937604	0.735590741	0.716022944	0.713175433	0.714376438	0.719764725	0.713961843	0.676204538
-808	0.776513636	0.6828336	0.699892821	0.725687194	0.739081075	0.723059909	0.6978039	0.682441414	0.715811351	0.718764301	0.722117799	0.721386752	0.755737968	0.730821168	0.717743571	0.716948546	0.713921895	0.720711992	0.738463359	0.715592011	0.746035105	0.736301403	0.716031746	0.713946121	0.726565084	0.721327142	0.713554062	0.689763228
-807	0.674505882	0.684043909	0.69635211	0.72525887	0.753837959	0.723752842	0.698745142	0.689426154	0.716174941	0.71832318	0.722661484	0.72204015	0.707718033	0.729458737	0.718185972	0.716391096	0.722262405	0.724073133	0.725568051	0.714937276	0.736969657	0.735823176	0.715525472	0.712590836	0.716860622	0.719281528	0.715255084	0.695793344
-806	0.441151613	0.685047958	0.698166056	0.725039467	0.726241173	0.719447125	0.688506177	0.65737916	0.717412964	0.718478934	0.721574724	0.722506593	0.741737572	0.730848238	0.720360991	0.719483226	0.720057723	0.723839797	0.731603535	0.715177737	0.736546791	0.738506232	0.715261492	0.712420216	0.712381608	0.720370626	0.700612783	0.663952431
-805	0.666666667	0.687144917	0.699878047	0.726064501	0.746876183	0.723733478	0.680791812	0.643796026	0.716697707	0.717956166	0.722411725	0.72311331	0.769765657	0.731126148	0.71616911	0.71551803	0.725814086	0.724000581	0.728064068	0.715257379	0.661265959	0.727956438	0.716330776	0.714187718	0.712869896	0.72504636	0.716323942	0.662380992
-804	0.666666667	0.681609638	0.69340263	0.726588394	0.735654319	0.725691838	0.692857838	0.673621216	0.714782197	0.718418824	0.722012155	0.722693563	0.747963	0.731080553	0.717767016	0.717336907	0.722908967	0.722512914	0.7492	0.715193997	0.674557871	0.733276365	0.715423107	0.713371022	0.717324579	0.72146015	0.716985778	0.713115287
-803	0.666666667	0.686944246	0.704005193	0.725308437	0.738938848	0.722136437	0.696174215	0.669375618	0.716503257	0.71807157	0.722755498	0.721397853	0.717397849	0.731393111	0.716995107	0.720058676	0.716459909	0.722892357	0.71834709	0.715608438	0.765928746	0.732728261	0.717388271	0.714252322	0.713161625	0.722154877	0.722862372	0.709295878
-802	0.75	0.683540765	0.709951424	0.726715284	0.733602955	0.723295998	0.701049551	0.678989518	0.715608489	0.718235444	0.722311125	0.72296355	0.760663218	0.72973433	0.719241372	0.715284426	0.718956036	0.72164025	0.740574245	0.715486819	0.70199769	0.737145473	0.717342614	0.714445001	0.716260354	0.71663568	0.695928584	0.675651846
-801	0.6593	0.681700128	0.697891523	0.725775907	0.681266084	0.720342355	0.694944008	0.679270362	0.711883673	0.718559594	0.723567844	0.72155444	0.707824571	0.73049902	0.719655729	0.718327661	0.71776668	0.721654438	0.708613445	0.715840126	0.907938584	0.730684805	0.716591584	0.714908958	0.716466627	0.716707289	0.722630518	0.663823693
-800	0.59111	0.686439918	0.700499348	0.725681562	0.756085529	0.720723317	0.696363923	0.674940648	0.716051355	0.718331957	0.721798411	0.723363904	0.741167606	0.732133066	0.718172216	0.716339055	0.717819254	0.724507537	0.717227133	0.715192991	0.645885994	0.733060852	0.716609822	0.713938156	0.705884146	0.721153338	0.699496552	0.702332953
-799	0.570825	0.685363178	0.706449754	0.725261823	0.755569993	0.723850836	0.700314907	0.682566073	0.713497474	0.718246861	0.72195009	0.722474108	0.72422268	0.730790536	0.718753703	0.717315811	0.720694041	0.724833007	0.736198485	0.715447239	0.732571242	0.736780478	0.716713156	0.714567113	0.706125211	0.718139206	0.708212903	0.70398873
-798	0.7916625	0.68576873	0.703908637	0.726011049	0.74075896	0.720720176	0.693384798	0.668807895	0.716099278	0.718767635	0.720856092	0.723544353	0.770234343	0.730562998	0.717175346	0.71580067	0.714083412	0.722972273	0.705358632	0.716416583	0.75309658	0.732863888	0.71467284	0.713736171	0.71992089	0.718947852	0.702385733	0.662759265
-797	0.689381818	0.681926976	0.711548354	0.726107071	0.751546065	0.720127473	0.694261574	0.669100672	0.71682555	0.718688821	0.721137295	0.722221282	0.763921348	0.731392618	0.719238988	0.715126901	0.715711256	0.721556657	0.75338741	0.715583553	0.763048088	0.72589982	0.715381049	0.714328958	0.71689484	0.71825043	0.70635974	0.668735959
-796	0.880209375	0.68728882	0.702420786	0.722912252	0.757275648	0.721404057	0.690060989	0.655344183	0.716691787	0.718304113	0.723033754	0.722557728	0.705236747	0.72996693	0.719749047	0.710746079	0.718105562	0.721745485	0.748922201	0.715236015	0.778242291	0.731397161	0.716424084	0.71552534	0.713543934	0.721740701	0.714944202	0.6640096
-795	0.86667	0.68608135	0.712629992	0.724948798	0.7771783	0.722574813	0.699903	0.669493886	0.715374296	0.719092133	0.723698315	0.723035362	0.789942365	0.730656953	0.720133055	0.713431787	0.710042717	0.723943691	0.737538412	0.715494939	0.743001891	0.728676307	0.715964592	0.713529094	0.723027785	0.721368271	0.699272406	0.715950769
-794	0.441340741	0.686297551	0.706331319	0.728770147	0.753251414	0.721028831	0.6849483	0.64078604	0.718085255	0.719038099	0.721897299	0.722728888	0.745723497	0.731110042	0.719239723	0.7155041	0.717296334	0.72394507	0.754866478	0.715572579	0.755101648	0.735260248	0.71638058	0.713986257	0.715171965	0.720397529	0.70826546	0.701734846
-793	0.546155556	0.685403052	0.702749312	0.727504079	0.740712529	0.724232224	0.684407241	0.643973569	0.717011885	0.718515225	0.721862733	0.722876946	0.790975	0.730973455	0.718591278	0.71633225	0.714808165	0.724043752	0.729140406	0.715465891	0.764191437	0.728116102	0.715887033	0.714303107	0.716197483	0.721194546	0.708427952	0.700336635
-792	0.470564706	0.684242935	0.707904962	0.725866905	0.761856827	0.722850726	0.684144688	0.633501683	0.714550056	0.718871974	0.721723722	0.723001939	0.790465714	0.730651034	0.719614253	0.719453402	0.71833113	0.725112299	0.73137957	0.715510182	0.74218818	0.731655658	0.717441798	0.714425061	0.714973985	0.721116606	0.70580243	0.666588035
-791	0.56889	0.683702818	0.704737845	0.72459869	0.766211631	0.724033537	0.69196195	0.657206594	0.715592018	0.719358254	0.722662221	0.72366354	0.693477157	0.731065283	0.719771153	0.716351693	0.714021005	0.724957909	0.770803691	0.715993591	0.73219598	0.729290671	0.717132602	0.716319391	0.720770143	0.716422563	0.708926979	0.671787417
-790	0.8437625	0.683148081	0.704944231	0.726509356	0.76243552	0.725901661	0.697248266	0.677473151	0.715984733	0.71834362	0.722864753	0.723949823	0.744448731	0.731304883	0.719151852	0.715639291	0.720371243	0.725096727	0.732964602	0.715857608	0.720730274	0.729516736	0.716949351	0.714783267	0.716537296	0.718319671	0.719668551	0.698068955
-789	0.828893333	0.682215966	0.700994486	0.725868243	0.749469925	0.72361146	0.695372156	0.674544392	0.717591173	0.719410271	0.722106917	0.722814739	0.714901042	0.731731137	0.718303213	0.719614209	0.716681983	0.72494109	0.75342029	0.715781691	0.727805488	0.730504365	0.716514655	0.715757788	0.721445326	0.721324936	0.691295504	0.705415347
-788	0.583328571	0.687663564	0.702072218	0.729225226	0.706502116	0.722216141	0.696581794	0.67864741	0.716237576	0.719069224	0.720825403	0.721337363	0.78065533	0.731209905	0.719896355	0.715028984	0.719438089	0.726053358	0.719109187	0.71613516	0.691491553	0.728915843	0.717093897	0.715577952	0.718009007	0.718854479	0.707248243	0.703721821
-787	0.636478571	0.684740572	0.703349421	0.72606014	0.723100887	0.723236366	0.694254787	0.664322952	0.719028695	0.717909119	0.724194483	0.723135423	0.739262983	0.731489694	0.717663665	0.713519405	0.718677265	0.724909693	0.752885445	0.71508485	0.745834613	0.730730164	0.715993074	0.715789883	0.717595877	0.716959367	0.701441514	0.698128615
-786	0.620515385	0.680899346	0.70308147	0.726678019	0.743580743	0.722643639	0.698795792	0.683713379	0.715943187	0.718357112	0.722657358	0.722916978	0.762044865	0.730625691	0.721737472	0.712396027	0.724930212	0.726103967	0.760647259	0.715618537	0.741320273	0.731182134	0.717009828	0.714812606	0.724178756	0.722790602	0.691833722	0.682134844
-785	0.859647368	0.684536095	0.708928172	0.72644747	0.735671929	0.722458905	0.697818678	0.670212224	0.718130273	0.718834915	0.719193704	0.723315192	0.708848649	0.731092288	0.720536091	0.71580007	0.721427855	0.724738518	0.707795985	0.71574439	0.847182652	0.734622104	0.715769903	0.714503382	0.709221917	0.720192781	0.714103244	0.687648165
-784	0.65555	0.682900533	0.703023773	0.725925095	0.740133137	0.727183996	0.690224684	0.662312225	0.71571853	0.718395881	0.723218367	0.722776585	0.763846465	0.730726178	0.721363966	0.714886139	0.715151856	0.725307776	0.733541398	0.715519172	0.744168648	0.735032127	0.716734689	0.71551555	0.713198578	0.719737732	0.709271189	0.673949236
-783	0.669230769	0.68506234	0.70027242	0.727704348	0.735408523	0.723356734	0.686916763	0.652225782	0.714022826	0.7182545	0.722688141	0.723762851	0.781847619	0.730719138	0.718719362	0.718978049	0.721788047	0.722374527	0.760194343	0.715816294	0.675764896	0.732508866	0.716956248	0.715222889	0.707764701	0.720742414	0.708082409	0.706766566
-782	0.742418182	0.68601673	0.704942573	0.727838641	0.72859271	0.727542368	0.693119302	0.658101208	0.718101542	0.717807187	0.722832914	0.723140311	0.76790197	0.731363123	0.720042311	0.715655312	0.716139034	0.723304581	0.742820101	0.71594121	0.713954533	0.737919546	0.716388304	0.71619627	0.714455269	0.720902519	0.71096456	0.706016695
-781	0.711106667	0.685229395	0.701692623	0.724788076	0.72542346	0.726189039	0.686104071	0.652006792	0.715080503	0.718424657	0.721239748	0.723404734	0.758904701	0.731296119	0.719277994	0.715697042	0.72119462	0.72397627	0.733632034	0.715249766	0.724440343	0.73500946	0.716741751	0.714874045	0.717933352	0.7219696	0.714448528	0.676569967
-780	0.905553333	0.683767811	0.70358608	0.726478704	0.731572283	0.726180386	0.700793936	0.688634322	0.71756821	0.71802542	0.723768285	0.723931988	0.756688344	0.731615809	0.719891409	0.71313309	0.721347439	0.724493451	0.742764883	0.715843655	0.742390086	0.731409082	0.715332652	0.71521151	0.713869462	0.717169344	0.715239121	0.684316118
-779	0.928284848	0.687047427	0.699849497	0.728445512	0.708117315	0.725609936	0.698263088	0.679556166	0.71805982	0.719055719	0.721500717	0.723246062	0.778457447	0.731992544	0.719694825	0.720148121	0.721551369	0.723827721	0.752014897	0.716235829	0.721818728	0.735880631	0.716299941	0.713223957	0.722674959	0.719741846	0.712912089	0.66185
-778	0.690194118	0.682063506	0.701236721	0.726761662	0.750450514	0.721952762	0.697686483	0.690045347	0.718564605	0.717949756	0.723991213	0.723763886	0.759611515	0.732402853	0.720688929	0.718719786	0.715390478	0.724377774	0.752889005	0.715960317	0.735665153	0.734389718	0.71652466	0.714434864	0.725874865	0.721771577	0.699264124	0.666868246
-777	0.729066667	0.684843662	0.703357208	0.726115088	0.754711616	0.723949533	0.702511601	0.69629471	0.716006725	0.718448269	0.723355129	0.722693064	0.769706757	0.731442087	0.719906627	0.716384319	0.717965418	0.726056685	0.723049492	0.715712351	0.724012693	0.718536596	0.717401626	0.715709565	0.71833834	0.720066933	0.700785661	0.70335216
-776	0.77001	0.683229444	0.693600145	0.72657657	0.738839906	0.723230649	0.693571032	0.678953341	0.716427894	0.718511252	0.722125535	0.72339744	0.755962821	0.731408702	0.721319595	0.715138422	0.715601039	0.724345308	0.762135873	0.716219538	0.740239344	0.727810826	0.717050426	0.714860127	0.719104736	0.718270018	0.704145655	0.72820892
-775	0.671486667	0.683248056	0.694654921	0.725262652	0.737644471	0.726664687	0.693395505	0.682244868	0.716269071	0.719002655	0.722905522	0.723244092	0.762700478	0.732141082	0.717943999	0.721369752	0.718903018	0.724870693	0.75528289	0.716148391	0.720974771	0.730334683	0.716925628	0.71471841	0.722736786	0.720490578	0.711635394	0.665422296
-774	0.76875	0.684567083	0.701853484	0.72369428	0.72741784	0.724850664	0.697184011	0.687234485	0.719106668	0.718894503	0.723510583	0.723085777	0.810081463	0.731865583	0.720246152	0.71989925	0.717407974	0.723727772	0.741345841	0.716402247	0.733454224	0.726072247	0.715856931	0.715077224	0.718550626	0.722430148	0.69426112	0.709353028
-773	0.8	0.685085745	0.696730377	0.728597218	0.713176739	0.726451506	0.698964389	0.692761537	0.716429704	0.719179972	0.72252962	0.72371201	0.695991089	0.732141787	0.721177727	0.71868887	0.725315096	0.724340912	0.718071201	0.715592426	0.732207301	0.735311051	0.717144066	0.715438504	0.717319941	0.720512713	0.711415336	0.677656314
-772	0.756347619	0.686217599	0.70533685	0.727886671	0.731287468	0.723291323	0.698345628	0.682085075	0.717422754	0.718736474	0.722844295	0.723395596	0.685326901	0.731268847	0.719693533	0.713487616	0.72021599	0.723845747	0.755236126	0.716308633	0.715477936	0.733953627	0.717275831	0.71348837	0.723216989	0.717538841	0.705806728	0.688874167
-771	0.817636364	0.685876982	0.699289509	0.725006481	0.689683872	0.724477639	0.695079809	0.671908018	0.714434232	0.718325595	0.72270013	0.72239654	0.758270408	0.731402436	0.72013119	0.72069122	0.717976146	0.72561775	0.743790018	0.716043729	0.724401719	0.729405639	0.716834442	0.714830322	0.723574169	0.72178927	0.69015287	0.71349421
-770	0.791231579	0.680657602	0.712692873	0.726578848	0.71931763	0.725551967	0.700058487	0.681046949	0.718084798	0.718544458	0.723276523	0.723287794	0.778776415	0.730899397	0.721507093	0.721318644	0.719010544	0.724385289	0.716237797	0.716530916	0.758134815	0.725582045	0.717014188	0.715224824	0.7200407	0.718560725	0.711281249	0.653651468
-769	0.704627778	0.68440758	0.701644969	0.725556825	0.762195686	0.724446248	0.700453224	0.688770299	0.717071629	0.718362597	0.724258178	0.723191432	0.744613537	0.73236483	0.720078385	0.717587954	0.712653224	0.723651216	0.721686397	0.716744864	0.729103072	0.735410436	0.715600669	0.714874735	0.724006437	0.717720197	0.71219779	0.678860745
-768	0.804446667	0.684183854	0.695930553	0.725970736	0.733955286	0.722684793	0.697750855	0.690167795	0.716309201	0.718349383	0.72364148	0.723169291	0.758052381	0.731975439	0.718092311	0.72004574	0.710753468	0.725301944	0.748405479	0.716825369	0.733996544	0.733915902	0.717034663	0.715527932	0.718521234	0.721423249	0.694581257	0.694924655
-767	0.884521429	0.686018371	0.706326772	0.724789558	0.748703988	0.724565213	0.705318537	0.699902943	0.717059488	0.718040821	0.721774946	0.722523124	0.777617989	0.732398537	0.718520628	0.715364523	0.721526714	0.725458379	0.708840809	0.716617239	0.744670971	0.733813671	0.717583107	0.713743774	0.727506742	0.721680371	0.700519235	0.683650732
-766	0.601518182	0.685284446	0.708541399	0.726469944	0.779567198	0.720770372	0.708598012	0.709419779	0.717139397	0.718189432	0.72234242	0.724115359	0.800121818	0.731843158	0.71984342	0.717937186	0.717975067	0.724733245	0.721674291	0.715532506	0.737416575	0.734784316	0.718689116	0.713940473	0.720526669	0.720278413	0.703551565	0.679030868
-765	0.844776923	0.690683629	0.704319018	0.725542435	0.744835797	0.724607539	0.707887778	0.704232901	0.718522832	0.718529557	0.723637954	0.722497361	0.743978365	0.732567577	0.719127271	0.719068436	0.719636501	0.725037123	0.707803509	0.716512257	0.730537926	0.727957041	0.71615713	0.717660316	0.718628584	0.721504048	0.697049061	0.704003005
-764	0.556166667	0.68246592	0.704340086	0.724953643	0.753511981	0.725743736	0.699479898	0.676519229	0.715398973	0.718854563	0.723340364	0.723512183	0.758257692	0.732644282	0.719951719	0.720112755	0.719709421	0.726792903	0.714988966	0.715887604	0.69671812	0.737979019	0.716596788	0.714592342	0.718625501	0.719092141	0.716237636	0.678093945
-763	0.86	0.683615012	0.70228885	0.725324123	0.769314956	0.724538175	0.696692234	0.680498419	0.716011303	0.718758171	0.723757019	0.723880269	0.732133516	0.732815374	0.718007875	0.719698233	0.71511561	0.724474675	0.743772862	0.715741993	0.729819045	0.734484842	0.718070733	0.714673427	0.721477253	0.722230832	0.7100616	0.70081789
-762	0.754861111	0.684955803	0.708173691	0.727662699	0.725090925	0.723753409	0.700090444	0.677910536	0.718137612	0.71842998	0.724348815	0.723210628	0.760164091	0.731720037	0.721198909	0.719183627	0.717045248	0.725960719	0.74881807	0.715349848	0.755737935	0.733625868	0.716259437	0.715723194	0.722649315	0.718846071	0.708052703	0.713721306
-761	0.35	0.688535705	0.706414656	0.723393724	0.774940756	0.726541294	0.695181853	0.671236518	0.716809047	0.718769313	0.723663433	0.72345068	0.783813918	0.731203288	0.720092756	0.714794848	0.718619459	0.724864454	0.738407648	0.715678976	0.745694721	0.733166587	0.717279915	0.714095519	0.727905278	0.720000403	0.707185028	0.681836964
-760	0.645825	0.684041595	0.692957874	0.727072841	0.747383764	0.725256364	0.693135442	0.688704969	0.720874945	0.71810249	0.723246227	0.723317415	0.768722051	0.732601403	0.719037557	0.721829753	0.715071397	0.722885447	0.720151197	0.71582799	0.711006494	0.72870488	0.717982056	0.715896867	0.722056082	0.719785441	0.705957912	0.674465471
-759	0.538485714	0.68564895	0.693616265	0.727511906	0.731514419	0.723416085	0.694176909	0.682868518	0.716147118	0.718380036	0.723139445	0.722670409	0.783909326	0.732874324	0.722169384	0.717213693	0.718570992	0.725980518	0.698235645	0.716029779	0.756381568	0.734376183	0.717685468	0.714854415	0.722502247	0.723538982	0.711955568	0.67663581
-758	0.725806452	0.685414858	0.699599352	0.726124335	0.729566352	0.721886611	0.695679239	0.675728651	0.716365584	0.718991175	0.7227606	0.724020968	0.778144444	0.732344223	0.719290769	0.717391661	0.722460623	0.725080493	0.724443127	0.715857971	0.748438173	0.730538698	0.717221731	0.714470665	0.718951074	0.718659919	0.709462704	0.676135
-757	0.923076923	0.684664498	0.70474408	0.726917616	0.740666882	0.728950002	0.698078962	0.681246369	0.71689504	0.718062743	0.722688783	0.723466684	0.832991358	0.732705121	0.71993202	0.715348317	0.714637967	0.721896813	0.714627128	0.715615877	0.714071679	0.727055337	0.717675922	0.715159353	0.729161323	0.713327204	0.717230508	0.713420164
-756	0.697838889	0.685204547	0.702835956	0.725076166	0.757270722	0.720539639	0.697318569	0.676641769	0.717132455	0.71812981	0.723873538	0.722196283	0.792172821	0.731410755	0.720299838	0.718738264	0.71978308	0.72424873	0.73731147	0.716007395	0.732228099	0.730324785	0.716514473	0.714917314	0.713145704	0.718715801	0.719048552	0.675269808
-755	0.571792857	0.681593857	0.703657324	0.725801142	0.753005667	0.722690191	0.695263426	0.673096819	0.716244867	0.718476037	0.722146764	0.722977281	0.723261582	0.732032475	0.719021742	0.720206226	0.714228151	0.725494864	0.720720956	0.715778745	0.744009636	0.726014383	0.717404046	0.714014904	0.718757104	0.720057522	0.709383161	0.663322068
-754	0.619387234	0.680859902	0.696572977	0.725167413	0.759357575	0.726203606	0.692033635	0.67149308	0.71802191	0.71805762	0.72372936	0.722050361	0.748737079	0.731146838	0.718868004	0.716455373	0.722215226	0.72817308	0.728060377	0.715810532	0.73976026	0.72967302	0.717806277	0.714259406	0.720330241	0.720271754	0.708186359	0.696791742
-753	0.74375625	0.687337772	0.697081008	0.724966235	0.730431563	0.722800161	0.69792106	0.679755912	0.716571648	0.719055549	0.723273242	0.722803829	0.789103182	0.73202238	0.719270192	0.718382084	0.724626473	0.725683475	0.738722011	0.716042019	0.741674736	0.733321593	0.71674879	0.716162789	0.72123453	0.721737347	0.704317718	0.691645867
-752	0.639769231	0.682475964	0.701811347	0.727795042	0.741616864	0.727215443	0.696351414	0.67462206	0.716679546	0.71834239	0.72176039	0.721863019	0.724425843	0.731839852	0.720609973	0.714125368	0.717389326	0.723638379	0.714170345	0.715397266	0.71908218	0.732242093	0.715387687	0.713031425	0.720465261	0.72008324	0.703838962	0.690669631
-751	0.898644444	0.684842064	0.703639524	0.727908833	0.699618233	0.723665393	0.698156827	0.681602632	0.72105393	0.718253153	0.723323134	0.724423643	0.792811696	0.732449087	0.717655147	0.718132277	0.716724911	0.724428202	0.792494172	0.71620811	0.753793602	0.732535653	0.716283556	0.713082145	0.711399869	0.720491475	0.691591832	0.668977848
-750	0.818309091	0.684700906	0.697842404	0.726563841	0.738210339	0.725769949	0.689967849	0.666539634	0.719114503	0.718811841	0.722330482	0.723009441	0.767927411	0.732954647	0.719889531	0.717258989	0.722304562	0.723852484	0.718714894	0.716039503	0.765067249	0.723449263	0.714693226	0.714802531	0.715085695	0.718503794	0.708427769	0.66249212
-749	0.956521739	0.68316953	0.69874164	0.725999861	0.712541065	0.723273381	0.695314942	0.676572107	0.715460737	0.718748481	0.724306168	0.721942445	0.734428902	0.732389834	0.719939304	0.716237281	0.712995687	0.726442581	0.72704789	0.715660463	0.730418158	0.738450766	0.71540385	0.713026284	0.713560253	0.719491545	0.713309283	0.686723465
-748	0.632584615	0.685853324	0.700505492	0.728028303	0.733549812	0.721660356	0.694772537	0.672442847	0.716902575	0.718711522	0.724521081	0.723147288	0.712419149	0.732337137	0.720541239	0.721811001	0.711774898	0.723825982	0.750051706	0.715693148	0.724540656	0.728186428	0.714865087	0.714159042	0.722345801	0.723909771	0.707765116	0.69495381
-747	0.7621	0.685097147	0.695894862	0.727342366	0.743530201	0.723191663	0.69598976	0.679797112	0.716889326	0.718645648	0.724949925	0.722989373	0.762881548	0.733118576	0.719965275	0.716608957	0.716960342	0.724558839	0.767293051	0.715963621	0.706263035	0.727722711	0.716825374	0.71389069	0.714615334	0.719930724	0.698902229	0.68008542
-746	0.76041875	0.682451138	0.693971803	0.72841958	0.743985317	0.724146136	0.692036696	0.666752847	0.715197447	0.718655833	0.723664948	0.721676014	0.656695322	0.732841869	0.718922462	0.713797753	0.719045204	0.726803667	0.75396887	0.715269536	0.730399593	0.727115425	0.716595687	0.71336918	0.71420743	0.717565126	0.710290319	0.689593363
-745	0.747614286	0.684264385	0.696771882	0.72715374	0.759601709	0.723215826	0.693025959	0.670006129	0.717499255	0.718434315	0.723150706	0.72143196	0.706570526	0.731578651	0.719771346	0.715025206	0.713083625	0.725286326	0.746830671	0.715275028	0.716984092	0.732660041	0.71604932	0.712317057	0.719524938	0.718758265	0.712752397	0.703549128
-744	0.483333333	0.684025856	0.704118066	0.726811317	0.726337125	0.723085586	0.695353429	0.66803927	0.718523766	0.718448232	0.721894707	0.722484881	0.712981522	0.731907129	0.719533295	0.719032312	0.713117328	0.723513082	0.76138427	0.715297362	0.748744845	0.730246305	0.716715461	0.713730927	0.714486597	0.722404236	0.706832018	0.678395103
-743	0.842226667	0.688070902	0.699024572	0.726441826	0.7042042	0.727052642	0.695184894	0.671780334	0.715936897	0.718229181	0.72369276	0.72110523	0.724592268	0.732814042	0.720560504	0.719610634	0.723103395	0.724079001	0.762690364	0.715597219	0.726846241	0.7275487	0.715760516	0.714236872	0.719374548	0.718248378	0.71841973	0.699056707
-742	0.583335714	0.685528145	0.701758868	0.725772047	0.771943971	0.72522679	0.693362906	0.667906031	0.717421652	0.717942967	0.723982979	0.720579256	0.795558442	0.732578195	0.720345772	0.716432681	0.714741642	0.723792417	0.711139106	0.71613087	0.722843989	0.729468256	0.716036462	0.714060572	0.724683587	0.718794168	0.710638493	0.677893419
-741	0.854545455	0.684448474	0.701866522	0.726585302	0.686410164	0.724352415	0.694368512	0.679248533	0.717489114	0.71873362	0.72201601	0.721069658	0.791267708	0.732316148	0.721268954	0.715505017	0.713999853	0.725017672	0.724628837	0.715151234	0.666788249	0.728449109	0.715768466	0.713147005	0.715266376	0.719618494	0.714305896	0.677854921
-740	0.7755	0.683218634	0.698856156	0.727018974	0.717263727	0.723561034	0.696209419	0.684292405	0.718690337	0.717843327	0.72289076	0.720715712	0.788472251	0.732448296	0.718795741	0.720151622	0.704826417	0.724667098	0.711270619	0.715506244	0.617435159	0.733484464	0.714695008	0.714160714	0.713193382	0.718858697	0.707511837	0.652744921
-739	0.653846154	0.686863857	0.695311245	0.724176451	0.726055499	0.721373022	0.693088175	0.677319858	0.716718458	0.717704602	0.721511694	0.722781046	0.751291121	0.731185734	0.719042971	0.712042671	0.712604459	0.722891075	0.702369876	0.715746362	0.735724862	0.727969216	0.717779013	0.714146521	0.720382636	0.723188023	0.70550622	0.676235692
-738	0.61334	0.686620968	0.698323685	0.727595402	0.739605721	0.723969863	0.695854874	0.677931676	0.716149802	0.717851733	0.723121028	0.720964545	0.732737054	0.732585524	0.719688508	0.716087551	0.717934761	0.721704751	0.752504047	0.716135324	0.655310641	0.732852789	0.71616019	0.713956926	0.720393704	0.716870048	0.695720478	0.664653561
-737	0.550835714	0.684425487	0.690062901	0.727140154	0.710562627	0.724196806	0.689129424	0.675265075	0.715154584	0.717921086	0.723781663	0.721339707	0.754367662	0.733019637	0.718079175	0.712453263	0.715658906	0.723274593	0.731804984	0.715873924	0.651470763	0.733256161	0.716951466	0.714765522	0.711495235	0.718156001	0.714304956	0.682638792
-736	0.643933333	0.684059414	0.692703794	0.724571929	0.673832548	0.719955156	0.690180695	0.669215941	0.719459504	0.718259037	0.723156791	0.722497615	0.766846512	0.731832009	0.719340766	0.713875079	0.714311856	0.723412501	0.722400168	0.715289973	0.732383769	0.729478399	0.715150372	0.714058922	0.719341983	0.718609801	0.709711234	0.68116901
-735	0.544765	0.684694804	0.704714942	0.727862642	0.69879879	0.722381928	0.698735264	0.679752862	0.715896522	0.717837331	0.722557474	0.721659336	0.802700862	0.732035859	0.719189462	0.717340932	0.710878578	0.724946527	0.728729513	0.714739218	0.723269037	0.733427204	0.716121933	0.712400039	0.720309205	0.719484979	0.705074765	0.704660635
-734	0.756407692	0.682683462	0.697657918	0.72671881	0.666813243	0.722137655	0.695861094	0.684095033	0.718747247	0.718375757	0.723332311	0.721159188	0.760778191	0.732053931	0.719151447	0.716335434	0.715058306	0.722964661	0.714757088	0.715436835	0.740056931	0.729186557	0.71689663	0.713904782	0.723305633	0.720251518	0.719538078	0.664492398
-733	0.6122	0.683052704	0.694928901	0.725938703	0.708873875	0.719002591	0.6957927	0.678893028	0.717462671	0.717685734	0.72184634	0.721819286	0.745362632	0.731342898	0.718944106	0.717145145	0.722140887	0.724743992	0.712608983	0.714954622	0.691216815	0.727023658	0.714380148	0.713637538	0.719681062	0.718157318	0.710567544	0.71699223
-732	0.651245455	0.683611377	0.691417136	0.725544565	0.736366035	0.718744209	0.689123071	0.671770543	0.71644378	0.717666993	0.724135516	0.721825059	0.751619577	0.731866638	0.719112627	0.718851176	0.715950761	0.722892415	0.721716198	0.715222929	0.729998393	0.728143465	0.716167626	0.713766592	0.726283588	0.71828756	0.709800966	0.678353925
-731	0.68295	0.684011554	0.6942004	0.727603384	0.67827961	0.72097557	0.694221843	0.683835194	0.71394782	0.717367684	0.723447188	0.722253352	0.769400524	0.731236652	0.717625468	0.715222321	0.712486019	0.721882368	0.707754386	0.714524028	0.706435718	0.729892873	0.715920274	0.715738859	0.714206943	0.719710608	0.689840574	0.676706179
-730	0.679488889	0.685894983	0.698602547	0.726549629	0.675018965	0.72394819	0.69764406	0.688888312	0.718495234	0.71825402	0.721234146	0.723199138	0.770965072	0.731627762	0.717682097	0.714034116	0.713143595	0.723138981	0.72974809	0.714867853	0.722731011	0.729607774	0.716072749	0.713096814	0.711988718	0.717557663	0.703412461	0.692234319
-729	0.744618182	0.683985303	0.694431429	0.725519684	0.711261342	0.722430714	0.692970243	0.673067195	0.716308697	0.718064811	0.721876771	0.72080894	0.792042935	0.731519049	0.718609534	0.716649806	0.712194112	0.722089148	0.705474583	0.71443829	0.733054792	0.73101993	0.716481256	0.713742096	0.71637516	0.717090422	0.708285327	0.686069497
-728	0.540733333	0.67930618	0.696970108	0.722288152	0.694153944	0.722077237	0.693221879	0.680647123	0.716723143	0.718038363	0.723410765	0.721622605	0.724296373	0.732053768	0.719288242	0.716432231	0.718440338	0.724439015	0.696742222	0.714791186	0.733451202	0.727026075	0.714355751	0.713013318	0.71336797	0.719277682	0.708492319	0.678679556
-727	0.80273	0.685324467	0.694106268	0.724156945	0.7276006	0.721970058	0.689010804	0.676510463	0.715912686	0.7175527	0.722042206	0.722610949	0.755707373	0.731504847	0.717020678	0.714494235	0.711219619	0.723157005	0.733978481	0.714990993	0.722458187	0.732879364	0.714328879	0.712744134	0.702664508	0.720619688	0.701052979	0.68522914
-726	0.60641	0.684250291	0.701886032	0.726528688	0.756228328	0.719800255	0.694965249	0.678066946	0.715747268	0.717439191	0.722350937	0.722452199	0.738976263	0.732395256	0.719084098	0.719279458	0.706487549	0.722600047	0.688435463	0.71478363	0.725725428	0.73437845	0.71586663	0.712797746	0.721122175	0.720013506	0.714311733	0.708437936
-725	0.558335714	0.684617078	0.691010765	0.725659824	0.746846337	0.721872369	0.691187094	0.674230573	0.714487621	0.717676302	0.721796495	0.720275159	0.782288745	0.731871053	0.721057566	0.714976098	0.714391293	0.722368715	0.73541486	0.714410466	0.730192939	0.733760799	0.71423478	0.713010313	0.720666334	0.71656462	0.70603264	0.687649373
-724	0.866666667	0.685848428	0.690361687	0.725447199	0.76634826	0.718455092	0.693147908	0.690672052	0.717267334	0.717796401	0.722958619	0.722354806	0.757871892	0.731983422	0.719632698	0.714201056	0.714854358	0.722722051	0.728636851	0.714061579	0.749245295	0.728517957	0.71492118	0.714102348	0.726908616	0.72127424	0.707435614	0.662504304
-723	0.611077273	0.686102364	0.692750358	0.725782098	0.779309768	0.716928622	0.696192179	0.679684823	0.712488673	0.717114956	0.724372371	0.72124349	0.777740513	0.732253568	0.718719322	0.712384966	0.712464174	0.724104358	0.774033392	0.713983335	0.727583066	0.726239556	0.716957165	0.713819623	0.708482031	0.723950266	0.709675027	0.686421474
-722	0.607684615	0.685049202	0.690645966	0.72403302	0.763172338	0.723572262	0.691766575	0.683075114	0.712322807	0.717688156	0.722850514	0.721964293	0.757104301	0.732768754	0.718570067	0.714138906	0.721683828	0.722285851	0.739135543	0.714211112	0.682547642	0.726189664	0.715148139	0.712758161	0.712722907	0.718163437	0.712068086	0.677932081
-721	0.422884615	0.680204393	0.704468667	0.726792162	0.754204804	0.719751448	0.696967045	0.678486473	0.715961876	0.717313564	0.721929603	0.720607547	0.797308485	0.731307096	0.718292257	0.717375911	0.716823833	0.724224636	0.744644685	0.714471631	0.702352508	0.720097434	0.714752697	0.712635478	0.718214223	0.72218123	0.706274838	0.674100323
-720	0.723284211	0.685226226	0.704717124	0.726974415	0.747965891	0.723772752	0.692112978	0.670739553	0.716251614	0.717240632	0.722596369	0.720326861	0.731751961	0.730864146	0.71978079	0.717656285	0.715458523	0.722618399	0.762068729	0.71357609	0.699226192	0.73035534	0.715650444	0.712275694	0.719851551	0.71978723	0.711781527	0.660654518
-719	0.94086129	0.685152664	0.696248091	0.724183758	0.766005732	0.72275645	0.692185398	0.674182379	0.715471606	0.717347174	0.722175435	0.720661869	0.735985294	0.731854645	0.719821812	0.716988644	0.7170094	0.721070598	0.73229767	0.71425257	0.72768769	0.737354966	0.715300077	0.71312427	0.713002433	0.715947339	0.71407413	0.668918809
-718	0.602561538	0.682417801	0.691740336	0.725231486	0.745284523	0.719938529	0.686905774	0.667747134	0.718188004	0.71736392	0.723486727	0.721251368	0.692692553	0.731547187	0.71718835	0.714938511	0.71616942	0.722219538	0.750409031	0.713932149	0.722758543	0.725831384	0.713263639	0.713620298	0.723972072	0.719958452	0.715069924	0.677872
-717	0.85	0.683651465	0.692121891	0.728455899	0.738995325	0.721946724	0.691115362	0.674210098	0.716880288	0.716923665	0.722406704	0.721772237	0.767764286	0.731478029	0.716561121	0.712714775	0.724276365	0.722339073	0.718244129	0.71392021	0.736581511	0.733141429	0.714312905	0.713450927	0.716911065	0.716807537	0.718873771	0.667375841
-716	0.634616667	0.684425068	0.698846971	0.725344541	0.7406682	0.721515134	0.688610426	0.662081862	0.712089009	0.716965498	0.721627568	0.72092142	0.735610695	0.730417014	0.718256058	0.715223894	0.719001499	0.722973022	0.740649909	0.713740447	0.753808778	0.729608414	0.712655846	0.713436601	0.719481896	0.723756359	0.702233845	0.657547145
-715	0.779771429	0.68626335	0.69226177	0.728852164	0.74190141	0.720176922	0.69376122	0.679678428	0.713837675	0.717205585	0.721219238	0.720662335	0.751573799	0.731568346	0.717054731	0.715096893	0.716484816	0.725334631	0.708853654	0.713958723	0.716305548	0.730822535	0.715297045	0.715480271	0.724961524	0.715542064	0.714099889	0.719636424
-714	0.373342105	0.684442566	0.69425603	0.726052316	0.75962542	0.721709359	0.693115978	0.686059828	0.717293521	0.717031099	0.72186403	0.720854236	0.698674603	0.73083419	0.718293963	0.714367159	0.72474411	0.7222897	0.733463799	0.713626114	0.724454168	0.727382868	0.714599239	0.712305352	0.725396762	0.715632811	0.710325628	0.667211318
-713	0.487044444	0.68209635	0.692294361	0.725366202	0.73691208	0.718176367	0.699014484	0.698633053	0.716475354	0.716891211	0.722330662	0.720506325	0.700914019	0.730822322	0.719378158	0.715102404	0.712493046	0.720848101	0.712363185	0.713646106	0.731836777	0.724029972	0.714837336	0.714093357	0.719220136	0.719883381	0.70722011	0.668274085
-712	0.647452941	0.684866013	0.681962953	0.72584134	0.746186965	0.718791966	0.691860577	0.693465535	0.71457977	0.716654619	0.721656575	0.720699452	0.779215566	0.733498023	0.719010647	0.711802475	0.717329051	0.722607724	0.713635305	0.712883953	0.718754429	0.727720408	0.713395013	0.711993489	0.71441476	0.719759945	0.712204863	0.678724111
-711	0.7143	0.68201175	0.686890793	0.725500049	0.734292724	0.722864097	0.686253858	0.6657495	0.716141633	0.717332249	0.720836547	0.720182669	0.749177005	0.730770537	0.717728245	0.711982727	0.718135261	0.723030233	0.761435374	0.714051815	0.727891018	0.721080699	0.712454946	0.713905518	0.720423406	0.717261591	0.708995445	0.677650075
-710	0.719836842	0.681422061	0.693730644	0.725076045	0.714142002	0.723389705	0.68668135	0.664345679	0.715432468	0.717026725	0.721586146	0.720810254	0.778700444	0.731205502	0.716896759	0.712679775	0.710428756	0.724181455	0.745038859	0.713161558	0.7320722	0.720930714	0.714729548	0.713783518	0.719029274	0.71853987	0.711319639	0.67345105
-709	0.443754167	0.684649085	0.687254517	0.721823018	0.74906405	0.720397929	0.686869865	0.667791224	0.711318349	0.717119214	0.720696957	0.721231275	0.778430151	0.730955415	0.715551657	0.713191454	0.71346063	0.722772727	0.740996383	0.713396892	0.719977361	0.719553947	0.713521622	0.712084039	0.72252998	0.714527679	0.701905009	0.664782881
-708	0.735	0.682108684	0.689047996	0.722333723	0.769447855	0.723562587	0.690063597	0.673285987	0.714687373	0.716810498	0.721353364	0.720528128	0.761794545	0.731247967	0.71684618	0.716582161	0.712461448	0.723132255	0.711340419	0.713428897	0.705532558	0.720250265	0.714763792	0.712968847	0.720660378	0.717884748	0.713144911	0.681693897
-707	0.654764286	0.684518248	0.684798955	0.724380333	0.765772982	0.718684189	0.685131597	0.67998196	0.716638399	0.716421695	0.721597741	0.719789948	0.725281068	0.73103153	0.718007457	0.717277715	0.709446229	0.720920551	0.734229685	0.713585857	0.711072256	0.727465566	0.71391306	0.712330411	0.714438725	0.721040865	0.699221397	0.661683358
-706	0.515	0.682449566	0.692088115	0.722166917	0.759742316	0.717163217	0.68744196	0.660827581	0.715046108	0.717245323	0.721580148	0.721148046	0.783547222	0.730699597	0.718977235	0.716063273	0.718803439	0.721260715	0.748412876	0.713330215	0.713685635	0.725615347	0.714415485	0.712111139	0.719975454	0.717987762	0.704011559	0.673097013
-705	0.5	0.682650868	0.700529615	0.725258811	0.736671333	0.721620374	0.690637046	0.665056734	0.71421123	0.716445883	0.721574419	0.721276479	0.776130476	0.731586135	0.716969404	0.719119325	0.714688535	0.721893201	0.745592086	0.713643321	0.699462018	0.731907761	0.713833549	0.711948177	0.72154102	0.715954186	0.708124275	0.71964704
-704	0.673364706	0.682079026	0.696447112	0.723517351	0.781417202	0.720053388	0.69095205	0.676011929	0.714835199	0.716374537	0.720961877	0.719607345	0.774092537	0.73186219	0.717586642	0.71471218	0.710380272	0.723600312	0.70206314	0.713129535	0.705676575	0.73003846	0.714359568	0.712073988	0.721869637	0.714983958	0.711889615	0.694623597
-703	0.596494737	0.683734479	0.701696897	0.728150317	0.769384867	0.716765974	0.695645195	0.679299172	0.716733212	0.716109465	0.721429026	0.719636333	0.809287571	0.731392534	0.718386089	0.714221295	0.716773752	0.721760527	0.720128693	0.71271315	0.681817376	0.729083696	0.7147279	0.712700506	0.716972936	0.720450545	0.708533799	0.688524708
-702	0.834528571	0.683344578	0.695148941	0.725971109	0.761650931	0.720488764	0.690461433	0.664957712	0.715160448	0.716339635	0.720492393	0.719190477	0.77120567	0.730989867	0.716255462	0.721107982	0.715131531	0.722212455	0.702645879	0.713289048	0.731705535	0.723489315	0.715990658	0.712101668	0.714599166	0.717010354	0.71695461	0.669451974
-701	0.663264286	0.680147467	0.698249656	0.722601133	0.755753671	0.717755611	0.693830521	0.681047133	0.714467992	0.71685402	0.721967948	0.718918366	0.765780233	0.731698383	0.718341061	0.714361568	0.712795407	0.721979604	0.722577425	0.712679986	0.728284004	0.730151335	0.713135961	0.711462315	0.719573629	0.717681666	0.702975432	0.663892332
-700	0.425754545	0.68279111	0.692408536	0.722589302	0.763713288	0.720009898	0.687537744	0.664986481	0.711704608	0.716282348	0.720529747	0.720405645	0.735974396	0.73063082	0.715169859	0.716356722	0.711833998	0.722751311	0.717559444	0.712841935	0.724204973	0.729384327	0.71344143	0.712473122	0.719889582	0.718999515	0.692979597	0.66768
-699	0.665661765	0.680411722	0.698206327	0.725341813	0.773851753	0.719809432	0.696701846	0.681994617	0.713932954	0.716429057	0.72121467	0.720167671	0.761069399	0.73079907	0.71773786	0.711377274	0.716258122	0.721012013	0.704312373	0.71288387	0.732481305	0.732273547	0.713763293	0.711771311	0.710648874	0.715606741	0.706556482	0.699847201
-698	0.727775	0.681833662	0.70609713	0.725752322	0.755978707	0.719698429	0.696323477	0.675806975	0.714371056	0.716282422	0.721306594	0.720187019	0.739853211	0.730773187	0.715890757	0.712267581	0.714788966	0.721960891	0.744754078	0.712627189	0.713770361	0.71947579	0.71396556	0.711865354	0.718489864	0.719479708	0.708051255	0.663809787
-697	0.7593	0.681483456	0.688906975	0.724729187	0.689023657	0.716234939	0.686113162	0.674353087	0.714030162	0.716849084	0.722051152	0.720102799	0.715654098	0.731851276	0.716923644	0.713366371	0.711641692	0.720780236	0.760205714	0.713401501	0.739285137	0.726293478	0.71232035	0.712839999	0.726275216	0.715321442	0.713925422	0.686553811
-696	0.67734	0.682528835	0.6988508	0.724950486	0.742971579	0.719918061	0.698151697	0.692798249	0.715590443	0.716431737	0.721477548	0.71950261	0.774307767	0.730560791	0.716891141	0.714164352	0.716771471	0.721537523	0.73110581	0.712788409	0.879934151	0.727044675	0.714416297	0.709838524	0.719340117	0.715276781	0.706472581	0.675841049
-695	0.637875	0.684690949	0.697797258	0.724720948	0.75263648	0.720977459	0.696126376	0.684008863	0.717031256	0.716354479	0.72110928	0.720095859	0.774211765	0.730661799	0.717546358	0.712037693	0.714128665	0.720290225	0.719813832	0.712768455	0.687293824	0.72649412	0.713382386	0.711288342	0.709796544	0.716466758	0.713870692	0.663867103
-694	0.736594118	0.68345533	0.701143792	0.72550786	0.764244054	0.721349259	0.69143653	0.665663823	0.715160156	0.716964062	0.720508079	0.719927813	0.784466512	0.730327827	0.717775183	0.713142474	0.716406715	0.721350068	0.730282425	0.713131426	0.750646293	0.723874253	0.71411931	0.712197644	0.724591579	0.717992633	0.698716503	0.699529116
-693	0.460605882	0.68218457	0.695691787	0.722435084	0.74662157	0.720860602	0.688822211	0.670236718	0.714421589	0.716963453	0.72132266	0.719730078	0.788464734	0.731285592	0.716921065	0.711752711	0.718063186	0.719356652	0.695959167	0.71218957	0.727404419	0.720405153	0.713714381	0.711739004	0.725489228	0.718940526	0.698152995	0.644305985
-692	0.643123077	0.682937715	0.690908217	0.725696984	0.671595285	0.718950313	0.683828448	0.657436079	0.71176928	0.715393407	0.722290052	0.72013695	0.737432308	0.73069433	0.714595727	0.712598681	0.712038432	0.721338548	0.690620877	0.712656787	0.732594058	0.728889711	0.713034396	0.71308673	0.715288892	0.717630345	0.705975994	0.679090758
-691	0.590627273	0.680857374	0.684378455	0.724495234	0.714938357	0.720924296	0.684953405	0.671000018	0.715720736	0.715963248	0.720213232	0.718799926	0.803951659	0.730470646	0.718354642	0.705819365	0.722104789	0.720762541	0.762077234	0.71221837	0.750755958	0.725614549	0.714196883	0.711323111	0.717218678	0.715480116	0.711982363	0.668749685
-690	0.697925	0.683802272	0.702932975	0.723332165	0.739386813	0.717748681	0.694649729	0.677968749	0.712261203	0.716358833	0.72319337	0.719326864	0.74743122	0.730495255	0.714513588	0.714288159	0.717155776	0.720937862	0.729550864	0.712372486	0.728848714	0.721305904	0.71196111	0.711598857	0.719620793	0.717556594	0.71446781	0.641952031
-689	0.777777778	0.680513256	0.697748692	0.726496848	0.73238209	0.722380337	0.690417326	0.669420804	0.714914163	0.716159051	0.720872003	0.720670548	0.761061421	0.730810633	0.714622347	0.713831266	0.717215675	0.719972556	0.732183333	0.712079047	0.703347831	0.725870294	0.713217027	0.711572881	0.715885363	0.717892198	0.703866087	0.649617431
-688	0.69	0.684172742	0.691451041	0.723467512	0.754901684	0.723388292	0.690481903	0.670383756	0.714319344	0.7160051	0.720943003	0.719729297	0.765849785	0.730576772	0.717885306	0.714704703	0.713396829	0.721250202	0.723375797	0.711874161	0.734951553	0.728689786	0.713532442	0.711881599	0.723781028	0.719375489	0.718281286	0.678437163
-687	0.576665	0.683996974	0.698457085	0.726213092	0.754385556	0.72226952	0.687358396	0.660047938	0.710906953	0.715357701	0.722737651	0.720965364	0.767389372	0.731721825	0.717103489	0.712826397	0.712502207	0.720523383	0.748290484	0.712082759	0.684894879	0.727052612	0.713021966	0.712490631	0.713577767	0.717641216	0.699453825	0.632817209
-686	0.497621429	0.683774721	0.698604264	0.726015325	0.744561074	0.717418105	0.692948223	0.670238665	0.714459812	0.716059673	0.720643037	0.720727643	0.778674566	0.731432589	0.716764269	0.719408393	0.714459894	0.719798525	0.693300982	0.711986207	0.73688444	0.720666593	0.715727545	0.711792053	0.722391277	0.719381883	0.707657436	0.656871207
-685	0.648807143	0.684600062	0.691981121	0.725580958	0.738863468	0.723545312	0.686970978	0.667513977	0.714066186	0.716163449	0.720302129	0.720147463	0.828296517	0.731883663	0.716566298	0.71331235	0.713517682	0.719713331	0.724832386	0.711496267	0.736133357	0.723582184	0.714522278	0.711928646	0.723397505	0.717879167	0.704723957	0.655324795
-684	0.872648718	0.682565958	0.698994024	0.726964931	0.747101764	0.720593791	0.688927567	0.659348643	0.714023016	0.716579761	0.720276728	0.720565027	0.811270046	0.731020142	0.717008853	0.714458535	0.714035909	0.719580922	0.733953293	0.71164203	0.723329997	0.731819492	0.71449039	0.710642499	0.73023474	0.719707584	0.699900521	0.680973582
-683	0.65112	0.678193528	0.694925193	0.724650482	0.751262838	0.718749878	0.689273126	0.664920521	0.713785124	0.716082196	0.718893446	0.718518804	0.801351961	0.730874706	0.715885528	0.719822319	0.719162738	0.721490405	0.720369948	0.711882599	0.734281288	0.722551769	0.714108721	0.711178616	0.721058103	0.716575824	0.70264169	0.68784824
-682	0.84365	0.681947525	0.690405221	0.722175827	0.749184694	0.7213883	0.687075859	0.669263251	0.712931605	0.71654931	0.720385737	0.72119325	0.798122886	0.731022241	0.715408629	0.720993989	0.713031033	0.71889175	0.712235846	0.711676263	0.743589075	0.728456886	0.71428928	0.711156711	0.721416318	0.716066992	0.704820048	0.641750332
-681	0.58095	0.677802143	0.689091318	0.726404237	0.73104153	0.721774347	0.683530252	0.660872172	0.714492855	0.716533874	0.719443722	0.720077898	0.79974213	0.731326501	0.718497042	0.718848346	0.718419957	0.721711297	0.73862551	0.712170391	0.704883177	0.730819884	0.712956755	0.711449699	0.717588452	0.714444631	0.713007736	0.648898278
-680	0.607692308	0.681392486	0.691699746	0.725587526	0.747922817	0.725866763	0.688011289	0.666488036	0.714064209	0.716199461	0.720137229	0.719483185	0.770409043	0.730630452	0.71475738	0.713076049	0.717632031	0.720140173	0.679859432	0.711864691	0.748013664	0.725689025	0.714105763	0.711394784	0.713750384	0.71705221	0.69584152	0.682040382
-679	0.840909091	0.680203471	0.692895638	0.723814819	0.753035289	0.718613427	0.689977192	0.666837626	0.712107402	0.716146286	0.721140405	0.718688979	0.731859813	0.731723566	0.715712405	0.713845858	0.721051674	0.720430099	0.721504924	0.712007096	0.728050379	0.725914268	0.713957281	0.71076869	0.723524909	0.719200559	0.705548169	0.691795313
-678	0.715922727	0.682440905	0.684612265	0.723515875	0.735581654	0.725925853	0.68370894	0.66595988	0.713421225	0.715864758	0.720676627	0.720045195	0.785204523	0.730941091	0.715492203	0.716718986	0.713204048	0.721441192	0.720516909	0.712322432	0.703634281	0.730006526	0.71255039	0.710852705	0.711381465	0.720764451	0.710859544	0.677671391
-677	0.642307692	0.681445319	0.689334304	0.726596324	0.752648135	0.718418752	0.687005828	0.666837762	0.713668051	0.715279533	0.720263083	0.719393045	0.718721145	0.730653867	0.714520073	0.717811496	0.716805373	0.720356694	0.726911867	0.711730172	0.72645219	0.718617695	0.712622762	0.71202348	0.717913637	0.719540867	0.709673944	0.681512627
-676	0.527777778	0.680540816	0.694760467	0.723596591	0.75880041	0.720702724	0.68802766	0.661982213	0.710390233	0.715913177	0.719813324	0.718650273	0.791716114	0.729652163	0.715956532	0.716247205	0.710555451	0.719665557	0.699346557	0.711998601	0.727126984	0.722516404	0.713195178	0.711126394	0.716023658	0.721366828	0.720373185	0.68699808
-675	0.714285714	0.679790327	0.685513974	0.723478708	0.806485081	0.720398284	0.688934221	0.680506137	0.713749861	0.715417315	0.720961702	0.717962485	0.726595897	0.730711791	0.716428503	0.713937227	0.711065888	0.720375956	0.692068153	0.711828259	0.704124524	0.722329868	0.713778197	0.711251208	0.714842363	0.718540579	0.699049921	0.647204859
-674	0.6741625	0.680161332	0.689473583	0.721953172	0.739337655	0.721211753	0.688415337	0.669267705	0.713868903	0.715849078	0.71855794	0.718400205	0.738101277	0.729496471	0.715973097	0.714166441	0.707925709	0.720440582	0.726757223	0.71176845	0.73627986	0.728288622	0.713135141	0.710037422	0.721975583	0.720213793	0.694268127	0.663266011
-673	0.53055	0.681462309	0.694726898	0.726051343	0.796549961	0.72030275	0.689385404	0.67089835	0.713270892	0.716279901	0.72194776	0.720330488	0.797380571	0.730795477	0.715099053	0.717586994	0.708044443	0.719105716	0.734834186	0.711135757	0.709269162	0.724070332	0.713281605	0.710343042	0.715617628	0.72269155	0.706188644	0.689331646
-672	0.9125	0.683971629	0.690556741	0.723415782	0.77482769	0.72144363	0.685753041	0.667765252	0.715910344	0.716345614	0.719732813	0.719718729	0.755853804	0.728669619	0.716681536	0.713112498	0.706014116	0.720784787	0.701571859	0.711587529	0.692094397	0.721545658	0.712968256	0.7106979	0.720741719	0.720161232	0.710034739	0.682418126
-671	0.69791875	0.682169464	0.683353676	0.724647021	0.753364438	0.718322865	0.68650027	0.669704873	0.715188313	0.71627375	0.722332214	0.720413044	0.779272683	0.730551327	0.716203359	0.714321146	0.710472601	0.722935966	0.702936759	0.711137293	0.725997738	0.718114345	0.713426788	0.711880881	0.718353977	0.719042459	0.705843221	0.688114985
-670	0.514285714	0.683410196	0.69509996	0.724320126	0.765524325	0.721934365	0.691379147	0.672135501	0.714432522	0.716317488	0.720722759	0.719128747	0.789142723	0.729861458	0.71455678	0.714929782	0.711068535	0.721680723	0.683939668	0.712048303	0.736463585	0.72521075	0.712830216	0.711860651	0.713068769	0.717266163	0.710196287	0.67783253
-669	0.818181818	0.679690503	0.689577017	0.722240685	0.68728998	0.719127462	0.690640045	0.681269667	0.714476083	0.71627524	0.718667628	0.719105596	0.717466822	0.729890366	0.714323591	0.718645027	0.714118915	0.718537171	0.727151292	0.712048218	0.72696	0.726506743	0.713487262	0.709628413	0.710341408	0.71613396	0.707102132	0.66085875
-668	0.516661111	0.68431322	0.694905837	0.723785685	0.74676446	0.720412378	0.692915463	0.678188603	0.712404962	0.715785331	0.720624279	0.718564319	0.769466327	0.729339277	0.71443377	0.716346516	0.713833154	0.720065509	0.67687495	0.711606246	0.732548213	0.727123454	0.714223212	0.711222394	0.716072307	0.716419541	0.712586528	0.684173134
-667	0.4375	0.682759214	0.688508643	0.725806429	0.767073216	0.721083066	0.68720423	0.66586279	0.714587137	0.716442966	0.720490967	0.71915279	0.770863594	0.729482385	0.713446023	0.718764813	0.714738521	0.723180227	0.731774024	0.71161654	0.732794436	0.72231995	0.712424628	0.710135954	0.722162567	0.716938063	0.688642926	0.700988133
-666	0.5562375	0.681447389	0.686850762	0.724393647	0.739485315	0.720402571	0.687361455	0.667824244	0.716684196	0.715926457	0.71844887	0.71848036	0.794203256	0.729400826	0.713971085	0.711676046	0.720636339	0.721094757	0.714987414	0.711355794	0.722306414	0.724230952	0.714176733	0.711971688	0.715460112	0.721869081	0.705239733	0.684684063
-665	0.800584211	0.680334884	0.697073055	0.725739575	0.742923111	0.722408896	0.688582662	0.662452155	0.717492819	0.7161039	0.72079996	0.718840751	0.75833046	0.730745388	0.713007154	0.713342203	0.714196839	0.722022421	0.736461029	0.71164265	0.728163142	0.726870532	0.714844431	0.712654523	0.717106472	0.718003011	0.714483808	0.675167802
-664	0.560344828	0.679847747	0.691743855	0.724205935	0.750572083	0.721028056	0.684895213	0.663899165	0.713649353	0.716147276	0.719276281	0.722179588	0.77931704	0.730028252	0.714653018	0.715796419	0.717175941	0.718923612	0.730634901	0.711424588	0.69411197	0.727628543	0.714542874	0.710774637	0.723213193	0.717499913	0.70103628	0.643929453
-663	0.499988235	0.681409232	0.68889171	0.724118882	0.758087817	0.720650106	0.689129582	0.670163553	0.71677855	0.71592483	0.719093598	0.718311982	0.773931844	0.729077176	0.715367029	0.717350076	0.71526322	0.722397408	0.703842804	0.711266951	0.736963804	0.731593442	0.713508717	0.710108604	0.713851842	0.719486684	0.693504313	0.688090074
-662	0.840909091	0.679975334	0.6996145	0.723403175	0.760235295	0.724531325	0.692891788	0.672316359	0.717267763	0.715748538	0.719896331	0.719426955	0.76858011	0.729526064	0.715342687	0.714610038	0.710452521	0.720870755	0.738649107	0.712005953	0.730101341	0.729623114	0.715198648	0.713132145	0.723259991	0.721340812	0.695384125	0.682542614
-661	0.696428571	0.681946484	0.691627905	0.721092569	0.747139302	0.721529725	0.688155392	0.672659349	0.710941248	0.716216076	0.719355174	0.718596388	0.796521154	0.729538182	0.715739438	0.719824644	0.713568017	0.721716495	0.739005391	0.711852146	0.720107386	0.729149968	0.714466571	0.713476516	0.7274174	0.718988894	0.686137871	0.635103501
-660	0.903846154	0.678160413	0.68871272	0.727016274	0.759193362	0.72362194	0.686767259	0.666526977	0.712627556	0.716427808	0.721003644	0.719088011	0.754380184	0.730075441	0.716506306	0.717810716	0.71455797	0.721446411	0.716332661	0.712149124	0.728629578	0.724529186	0.713254451	0.711354718	0.714527922	0.718896786	0.697556253	0.683676409
-659	0.62	0.677608219	0.687197249	0.724008327	0.772392699	0.722138428	0.681374609	0.660879057	0.714982642	0.715835468	0.719994978	0.719533566	0.721526887	0.730096351	0.714341385	0.716737303	0.718375119	0.72158458	0.736889626	0.711649307	0.740095818	0.728696255	0.713559451	0.711494501	0.715941677	0.721451426	0.703965483	0.660176233
-658	0.372226667	0.68211664	0.692761533	0.725651487	0.748977278	0.724308932	0.688560376	0.66609552	0.713324083	0.716136643	0.719789852	0.720173548	0.763548333	0.729014883	0.716089268	0.711588096	0.717675598	0.721328399	0.723549672	0.712105093	0.76752124	0.731715184	0.715162043	0.711844737	0.723380041	0.716250702	0.698931841	0.678207212
-657	0.776086957	0.680028304	0.687650289	0.723748919	0.752243251	0.723879363	0.685780152	0.66839197	0.716434714	0.715594529	0.720884847	0.720194518	0.774963556	0.730513185	0.715817824	0.716554787	0.713527186	0.720813614	0.730940476	0.712350531	0.736069561	0.728795975	0.715182492	0.7113435	0.721752751	0.71927136	0.684790993	0.674139845
-656	0.836111111	0.67845019	0.700283525	0.724989707	0.754775938	0.722619738	0.688637236	0.659057853	0.716159977	0.716312956	0.721323583	0.720732528	0.781223232	0.729368263	0.717050032	0.71473629	0.712768569	0.721357355	0.705185057	0.711553004	0.746804963	0.728506694	0.713725106	0.71214433	0.713996388	0.719384203	0.705824022	0.646666461
-655	0.786206897	0.679880181	0.699859905	0.723124052	0.755176065	0.72547304	0.693452838	0.669613173	0.713195531	0.715928142	0.719195225	0.719383572	0.690946316	0.730456201	0.715950493	0.711888425	0.719335445	0.722279896	0.721780887	0.712562174	0.704995883	0.727487987	0.714697257	0.711369695	0.721425568	0.720186745	0.700312251	0.68084956
-654	0.791666667	0.685088649	0.691174794	0.724983365	0.752077194	0.719277826	0.686248032	0.662785381	0.714602669	0.716153846	0.72048518	0.719903509	0.794969082	0.729697876	0.713918168	0.716748789	0.715413651	0.72150433	0.731466775	0.71271659	0.736304719	0.723379591	0.713300968	0.712667484	0.719198569	0.716009453	0.696908631	0.68804157
-653	0.63333	0.679603861	0.6968499	0.724556301	0.762549194	0.72115762	0.691374051	0.672865948	0.712747243	0.716283574	0.720033697	0.72100049	0.790502137	0.730006202	0.716116781	0.712831908	0.715295383	0.722103679	0.670246655	0.712025972	0.726846739	0.733834239	0.713758705	0.710700167	0.724299861	0.718209555	0.71195208	0.685541053
-652	0.777385714	0.682217611	0.68999004	0.726678616	0.744140789	0.722931144	0.688809395	0.674395977	0.715150124	0.715870177	0.720598203	0.720407294	0.754214623	0.730893624	0.716672921	0.714745432	0.716352461	0.72125221	0.703244224	0.712269836	0.721099521	0.725401878	0.713494243	0.711537434	0.716171255	0.718961088	0.700408002	0.653321364
-651	0.865	0.679675132	0.691728121	0.722863638	0.764347801	0.723680744	0.687707636	0.665806186	0.715292296	0.715972077	0.718963816	0.720449277	0.73022767	0.730346137	0.71722289	0.713173226	0.718035994	0.722441445	0.706274199	0.712384454	0.718103891	0.728035976	0.712644001	0.711096471	0.723930682	0.71678622	0.702318588	0.658170934
-650	0.55	0.676910274	0.693310771	0.726219348	0.773454686	0.726207994	0.683923703	0.660574463	0.711915428	0.716433334	0.721372373	0.719564984	0.766177041	0.730203549	0.715223448	0.713547808	0.711835293	0.72325362	0.705134524	0.711833295	0.70856093	0.72863507	0.712669993	0.712659623	0.724754206	0.720084118	0.696247122	0.676572097
-649	0.788891667	0.682274044	0.684391169	0.726418523	0.801681147	0.724957668	0.682200905	0.660778022	0.714079639	0.716022061	0.720593571	0.720574913	0.721304147	0.731064723	0.71613051	0.716162061	0.715729437	0.719734401	0.724771747	0.712219085	0.746146415	0.726158287	0.714370658	0.71174356	0.728628859	0.718511073	0.692359468	0.687428336
-648	0.651284615	0.683117395	0.693402003	0.722382644	0.776773044	0.722177643	0.684531314	0.661080434	0.716274128	0.715870013	0.719480046	0.71935764	0.748651397	0.730492029	0.716183185	0.716810862	0.716181379	0.722004874	0.703665458	0.711801812	0.762194295	0.733862988	0.713779635	0.710168986	0.71445674	0.721620794	0.703437102	0.655323324
-647	0.955856757	0.684231927	0.686225626	0.72543588	0.776075944	0.721723106	0.685417071	0.670437455	0.713704569	0.716900523	0.720661684	0.719779795	0.723866502	0.730625899	0.715288301	0.715382978	0.715900954	0.722358131	0.704650188	0.712090372	0.710424047	0.731095247	0.715122319	0.710508045	0.720248532	0.717588505	0.698407235	0.634241335
-646	0.538893333	0.68421533	0.691430839	0.725780332	0.762647693	0.724362821	0.688896429	0.677489921	0.716600906	0.716221689	0.720617815	0.721297581	0.773772596	0.730408941	0.715983996	0.717443709	0.709959079	0.723797348	0.694117271	0.712083238	0.666405048	0.729401604	0.715063988	0.713017684	0.715767093	0.71660984	0.706734298	0.654454892
-645	0.952667241	0.680447142	0.692451174	0.723018866	0.745504928	0.726722081	0.68688845	0.662090326	0.715498025	0.71641598	0.721311381	0.720695427	0.711616751	0.730650656	0.717353839	0.711880819	0.714461853	0.723250372	0.707140893	0.711915246	0.716172323	0.729735186	0.713897072	0.712596276	0.715489892	0.71815782	0.709488623	0.690478939
-644	0.600014286	0.683984703	0.695051454	0.722181183	0.739410242	0.720810525	0.687151383	0.66125367	0.711914512	0.716396101	0.719897097	0.71975377	0.789547577	0.731040218	0.71564867	0.716461232	0.712671753	0.723335511	0.68134797	0.712463845	0.741140872	0.72720059	0.714599248	0.71176033	0.715729431	0.719029376	0.693940036	0.686466871
-643	0.818181818	0.683594687	0.700611625	0.724526206	0.738145093	0.72475686	0.690874478	0.666930881	0.714908671	0.716749364	0.720341462	0.720266089	0.744771028	0.730471545	0.715684126	0.711297465	0.711064719	0.722390354	0.738531769	0.711363466	0.716122684	0.728327368	0.714297654	0.711899869	0.719720292	0.716916755	0.698867283	0.679483092
-642	0.561120833	0.683933632	0.692404773	0.724924868	0.726129423	0.724690847	0.688235205	0.665079193	0.714262971	0.716137377	0.721779264	0.720398031	0.765678453	0.731183619	0.717274274	0.713763124	0.719867887	0.724149133	0.726924765	0.712241236	0.713814271	0.725933372	0.716435523	0.713911221	0.717121992	0.718286181	0.690393281	0.65330492
-641	0.728995652	0.68382183	0.692969269	0.727742242	0.708141432	0.722810974	0.686696891	0.658112911	0.714166111	0.717028884	0.720417654	0.722206199	0.778974766	0.730046949	0.718038487	0.716426283	0.714715306	0.720988535	0.717781535	0.711757969	0.734055341	0.729699458	0.714810437	0.712075258	0.713111372	0.718691977	0.705660958	0.668870925
-640	0.717594444	0.682961005	0.694946674	0.724201746	0.739279027	0.724530998	0.686501004	0.661872464	0.713720292	0.716696675	0.719463067	0.720135767	0.757628571	0.730688669	0.718404287	0.711436258	0.712882481	0.720212939	0.73193059	0.712773162	0.736908648	0.726472414	0.714573616	0.711890874	0.721173511	0.717323369	0.69051587	0.671404088
-639	0.681675	0.680689084	0.691285105	0.725641186	0.7552936	0.722431257	0.6869665	0.668274527	0.71266882	0.716799505	0.721587039	0.720820302	0.762053125	0.73068281	0.717503267	0.715398094	0.713859459	0.722588713	0.701065278	0.712611375	0.712829477	0.727115638	0.713712567	0.711949154	0.720851203	0.719199004	0.697194146	0.641449398
-638	0.724717391	0.682115386	0.693033143	0.724882588	0.723989684	0.723521651	0.688510143	0.667133493	0.717378383	0.717181327	0.721534462	0.72114813	0.807098095	0.730710998	0.717547654	0.713451277	0.713486725	0.724350093	0.730564024	0.712965797	0.733794312	0.732319843	0.714294225	0.711200426	0.712553364	0.718752328	0.698515689	0.702242879
-637	0.720235714	0.682660089	0.692418535	0.723742468	0.742976361	0.723411691	0.685444913	0.662473342	0.716243574	0.716368564	0.720592991	0.721100142	0.764560526	0.730311635	0.717854435	0.715655651	0.717704796	0.723574916	0.711561597	0.712876493	0.771401492	0.7363996	0.715199044	0.713607033	0.719062773	0.721182686	0.692469096	0.668798576
-636	0.435978261	0.681286398	0.694208281	0.726794109	0.733648532	0.72285732	0.685647589	0.667215491	0.712744157	0.716828141	0.721755935	0.720501484	0.769936842	0.731142801	0.71723787	0.715043995	0.713895642	0.721363557	0.725058957	0.713259011	0.711548506	0.730027752	0.714713064	0.71277807	0.71464199	0.720079701	0.702346671	0.668189231
-635	0.76389	0.68126659	0.692951713	0.72597768	0.74084197	0.728318583	0.685251533	0.659209929	0.715014235	0.7171742	0.721875714	0.72027709	0.748792529	0.73154949	0.718185457	0.712864414	0.718458391	0.722870458	0.688674449	0.712592515	0.716025129	0.736225871	0.714818745	0.712251532	0.716410727	0.717358506	0.693227476	0.683159758
-634	0.638107143	0.681263057	0.700202309	0.72173864	0.739211221	0.725100368	0.691133481	0.669337233	0.712277926	0.717143055	0.722017388	0.720238542	0.730911962	0.730786597	0.717625638	0.715391726	0.72077591	0.723250185	0.72225386	0.71239741	0.725745479	0.736286713	0.713601544	0.711324797	0.725963173	0.721841183	0.703341601	0.665273287
-633	0.638883333	0.680017786	0.68861326	0.724584301	0.744787581	0.724097826	0.686900434	0.67161936	0.712686683	0.717394866	0.722220071	0.720948378	0.763714286	0.73069036	0.716107652	0.716402168	0.711445829	0.724248378	0.711139338	0.712798378	0.73329298	0.726845972	0.714453883	0.713223375	0.725114066	0.720840433	0.703993806	0.659043548
-632	0.7143	0.681945639	0.694047004	0.724162649	0.748225427	0.724459971	0.689345401	0.669988363	0.715117303	0.717517357	0.721080271	0.721370523	0.756106091	0.730333945	0.717625152	0.714837082	0.717585689	0.724442188	0.715008743	0.712634404	0.731855629	0.728293045	0.716108236	0.713643383	0.719559764	0.71951225	0.704602082	0.64642383
-631	0.538469231	0.68463402	0.690929306	0.726201225	0.699804006	0.724666737	0.693236632	0.684093634	0.713501351	0.716950182	0.722342467	0.721145535	0.764273361	0.730865387	0.716577438	0.710358493	0.715088592	0.722611013	0.68297125	0.712794882	0.695998709	0.730398899	0.717485562	0.712625564	0.71505256	0.719547041	0.705340436	0.653817675
-630	0.7262	0.680231752	0.695773891	0.724766624	0.732701797	0.725966165	0.699553873	0.695706591	0.715346132	0.717341451	0.721086319	0.721051829	0.787504433	0.73108363	0.718438631	0.710578798	0.716113449	0.72443931	0.686550096	0.712635571	0.729949317	0.728745405	0.715842202	0.713380239	0.71385208	0.716713169	0.696459153	0.683377003
-629	0.61266087	0.676896005	0.689877904	0.726591361	0.69937236	0.725608419	0.689316552	0.676991041	0.715916432	0.717221491	0.720966694	0.721116012	0.719835377	0.731180606	0.716454486	0.715946928	0.716720444	0.723938806	0.722507143	0.713434742	0.662790215	0.725032568	0.71676931	0.711954303	0.729044656	0.722131311	0.699444415	0.655346786
-628	0.522711364	0.678553069	0.686811986	0.724904377	0.73685563	0.724073428	0.682615063	0.655287344	0.713562855	0.717962306	0.722747391	0.722606143	0.795021649	0.731048957	0.718064579	0.718295342	0.715836686	0.723289824	0.71508442	0.713118971	0.714854248	0.73323024	0.715388025	0.713298962	0.721370482	0.721358311	0.705223977	0.665024143
-627	0.807692308	0.680058547	0.688593309	0.725831181	0.715191612	0.725934171	0.683589552	0.664553519	0.717005558	0.717563327	0.722488761	0.722578644	0.763027485	0.731757197	0.718027289	0.71997202	0.715370051	0.724186072	0.742305545	0.713368251	0.720926742	0.730361031	0.715399234	0.712917639	0.721463762	0.718717083	0.695729798	0.659049662
-626	0.8625	0.679590524	0.700020037	0.726445767	0.746755233	0.724632927	0.690886224	0.672650856	0.716357588	0.717880864	0.724048559	0.721666741	0.804452336	0.730653386	0.718412294	0.7153972	0.716534417	0.7237036	0.68855471	0.713109168	0.724264599	0.731587541	0.715905193	0.712122573	0.713883563	0.720975886	0.699079611	0.659646233
-625	0.921218182	0.68183202	0.687161709	0.727198198	0.670138599	0.723359738	0.682412059	0.662181563	0.717990309	0.717566255	0.723425037	0.722999782	0.784949468	0.731866147	0.717729692	0.720410857	0.716674378	0.723538399	0.735425136	0.713218806	0.732388886	0.73519734	0.715207108	0.711988666	0.71863338	0.721362199	0.70809504	0.676046032
-624	0.4881	0.674411669	0.688173703	0.722978642	0.757081245	0.724617189	0.683731426	0.662777031	0.715618839	0.71727629	0.721814687	0.723020263	0.802425837	0.732089649	0.719059975	0.718267709	0.706317806	0.725796625	0.716771142	0.713226271	0.733459518	0.731107195	0.716971983	0.714486196	0.71767318	0.719857639	0.68924166	0.671681627
-623	0.742066667	0.679043168	0.693516171	0.725563598	0.752281608	0.723732546	0.685914871	0.658846927	0.715964257	0.717304775	0.723526569	0.722898958	0.758283085	0.731207365	0.717527819	0.714339961	0.719960134	0.723386796	0.7102954	0.714461978	0.702004538	0.728808473	0.717143815	0.712774345	0.727247801	0.718457873	0.703024113	0.679359351
-622	0.716110345	0.681206054	0.69043591	0.728472256	0.744304243	0.720013755	0.684205567	0.665951943	0.714872544	0.716963552	0.724350518	0.724030655	0.724617766	0.732224868	0.720442974	0.717656825	0.717811834	0.723474576	0.700445865	0.713348452	0.748135491	0.729838952	0.714920362	0.712434212	0.722349712	0.720215638	0.696067272	0.66602643
-621	0.7803	0.683619681	0.698123493	0.727661514	0.758186066	0.728804548	0.692181733	0.677709504	0.717326168	0.717782614	0.723320869	0.723648702	0.827606329	0.73166123	0.718691607	0.716756413	0.716920733	0.724616953	0.735155537	0.713834294	0.720663338	0.7413696	0.716044471	0.713506723	0.721214072	0.720059586	0.697642521	0.640185957
-620	0.692728125	0.680568478	0.687533186	0.72635028	0.745008223	0.72528541	0.683044607	0.666856071	0.715635789	0.717902653	0.723492191	0.722243997	0.752091892	0.732182985	0.719427625	0.716481027	0.716717489	0.726065074	0.713179248	0.713683865	0.707268909	0.730375593	0.716062503	0.714041652	0.70585952	0.720799563	0.679260107	0.662995261
-619	0.791666667	0.678906797	0.696963396	0.723617905	0.771354855	0.727426678	0.689934776	0.674258465	0.717002555	0.717249665	0.723369534	0.723101223	0.780844976	0.732593101	0.720049316	0.714988464	0.71871715	0.723551904	0.732081731	0.713555001	0.748328328	0.733317901	0.716177825	0.713846343	0.723584942	0.720514035	0.703841602	0.652037611
-618	0.479175	0.682316213	0.691868286	0.727412544	0.78035586	0.72497723	0.685951764	0.658418431	0.715007847	0.71788885	0.722822805	0.723315572	0.749608889	0.732158712	0.719610258	0.720388483	0.715401723	0.724707609	0.725150087	0.714472547	0.720076034	0.732071086	0.717623367	0.714288	0.723170296	0.719749708	0.697865047	0.678076608
-617	0.457247826	0.683577663	0.689238546	0.725432922	0.758219298	0.72653895	0.692977399	0.694740893	0.718336133	0.717375305	0.723392904	0.72301333	0.737714706	0.732263554	0.719678607	0.716570564	0.721140151	0.724272211	0.718554269	0.713862638	0.727941282	0.727855453	0.717105024	0.71341927	0.721040195	0.723031233	0.685784596	0.644285303
-616	0.681483333	0.681614517	0.691596768	0.724056567	0.740117196	0.725442334	0.690785714	0.68601225	0.717829929	0.71750733	0.722836686	0.723000055	0.758852778	0.731939526	0.719854395	0.713951633	0.71218593	0.72338394	0.724709245	0.714276429	0.722018732	0.736394336	0.716540773	0.714831472	0.720283754	0.722997036	0.686032748	0.617905341
-615	0.145036905	0.683280509	0.694589306	0.725278743	0.737097358	0.726248377	0.684730282	0.660261943	0.713650184	0.717205116	0.722834599	0.722922174	0.769771023	0.732743138	0.718675999	0.715510344	0.720278158	0.722613494	0.696198667	0.713617755	0.716316264	0.737205091	0.718531731	0.715195482	0.737717134	0.718782534	0.701632312	0.659999853
-614	0.37099322	0.683496098	0.691531598	0.726035223	0.734424526	0.727791467	0.686159849	0.668762447	0.716477685	0.718199119	0.723258963	0.723687338	0.813559722	0.731979311	0.719518651	0.717059338	0.716273325	0.721583927	0.699637694	0.714391667	0.730791774	0.728993399	0.717150536	0.714315605	0.723696182	0.720264475	0.698394404	0.64667961
-613	0.44270625	0.683639021	0.696278043	0.725390351	0.760139285	0.725702436	0.688727584	0.664607493	0.716843635	0.71764119	0.723082995	0.724769085	0.797025792	0.732654509	0.719165391	0.719321465	0.723936081	0.723364044	0.749739362	0.714827577	0.730730308	0.72881537	0.716822422	0.713729112	0.721987797	0.72070167	0.702742491	0.669347744
-612	0.148858974	0.681921356	0.688583031	0.725278517	0.736618875	0.721278824	0.681273605	0.652306692	0.713260318	0.71757079	0.724757043	0.724191458	0.738328365	0.731830185	0.720404826	0.712359453	0.715917871	0.725041966	0.755041239	0.714676368	0.69475982	0.73286469	0.716178926	0.71346001	0.72724525	0.719882229	0.698595893	0.670683234
-611	0.332717778	0.68114468	0.696627697	0.727090124	0.730072085	0.72771005	0.686652974	0.657270283	0.714975064	0.717372255	0.724228311	0.724043042	0.780871196	0.731799809	0.719054394	0.71136632	0.714885406	0.725055102	0.723814872	0.71487922	0.708954179	0.724147619	0.71733941	0.714791355	0.719078158	0.722840777	0.70066861	0.663134743
-610	0.437905882	0.682333769	0.700856182	0.725812364	0.743796618	0.724342604	0.683368897	0.643339345	0.716750793	0.717777543	0.723331682	0.723076917	0.817348588	0.732878227	0.721084798	0.720352858	0.71743702	0.725248675	0.742879407	0.714701644	0.724867761	0.732895744	0.71949544	0.714936772	0.719103665	0.720938558	0.709322341	0.645996628
-609	0.571428571	0.67908753	0.691326283	0.728094908	0.73878669	0.726276932	0.688238392	0.675409105	0.715005557	0.717088526	0.722107002	0.724213818	0.783428351	0.733206515	0.720249476	0.715246438	0.716296003	0.726160013	0.74286867	0.714830612	0.726470331	0.72885765	0.718466163	0.713783268	0.715034283	0.720972179	0.698535071	0.63644197
-608	0.789263636	0.683833134	0.697501243	0.725014936	0.731674148	0.725222717	0.6972835	0.687962725	0.71594165	0.717850442	0.724663569	0.72419767	0.76291134	0.732849805	0.720038393	0.716256688	0.708240313	0.724414434	0.737837158	0.714870404	0.718564244	0.726380506	0.716645787	0.714477406	0.724670288	0.719726733	0.690799407	0.674074184
-607	0.595238095	0.683566327	0.694588625	0.724965383	0.748658872	0.727423053	0.695490832	0.693491522	0.71886607	0.717556133	0.724585755	0.72305266	0.768702488	0.732376126	0.717155183	0.71810651	0.718251761	0.725391206	0.712807731	0.715021509	0.737441622	0.734775794	0.717911156	0.716160805	0.729391073	0.721732528	0.700158134	0.663753924
-606	0.6039	0.681186542	0.695356606	0.723245957	0.733213682	0.727918791	0.692798844	0.67501717	0.718291325	0.71765665	0.724561661	0.724061949	0.740996465	0.73279796	0.720639694	0.712536451	0.712615142	0.725920255	0.712887852	0.715164645	0.731054279	0.736171586	0.718772018	0.715023046	0.722020476	0.723110752	0.703647335	0.645302962
-605	0.801518182	0.679480531	0.692465804	0.726922441	0.734403958	0.722225431	0.690722646	0.67588181	0.716816472	0.717614041	0.723571429	0.72444513	0.745530114	0.733048127	0.719749993	0.716433388	0.719887897	0.725286299	0.725416421	0.715061662	0.754448778	0.731716704	0.717010188	0.713095519	0.719503121	0.721866186	0.687397617	0.678735681
-604	0.650445833	0.678496401	0.704858463	0.727591442	0.752841773	0.725664654	0.69135966	0.657918901	0.71663611	0.717874899	0.724387862	0.724316802	0.76655311	0.733000777	0.718768023	0.720563279	0.710635439	0.725075847	0.729268771	0.715158108	0.735912114	0.732217912	0.716575191	0.713599862	0.717870195	0.719150416	0.702152199	0.682835598
-603	0.759259259	0.681171532	0.700603881	0.724833611	0.749528167	0.728871582	0.68456623	0.656313223	0.719376067	0.717814548	0.724483056	0.724894034	0.770477717	0.73328476	0.719341307	0.713116095	0.713000455	0.725448723	0.729104368	0.715267335	0.723327298	0.734498976	0.716782396	0.714617386	0.71927371	0.716845368	0.703447129	0.681785843
-602	0.69926087	0.682486138	0.692513384	0.725414466	0.690004424	0.726361727	0.683347515	0.65163381	0.715876994	0.717841707	0.725549933	0.725826007	0.757999482	0.733275317	0.72022364	0.717147074	0.713013948	0.724999908	0.721045255	0.71579108	0.740630348	0.731440611	0.71745961	0.713283933	0.719156206	0.724654845	0.704248374	0.669371924
-601	0.912657353	0.682916073	0.689656213	0.725690384	0.710179086	0.727491638	0.683050826	0.65299227	0.716292857	0.718262744	0.723935507	0.725359006	0.741709259	0.732179033	0.719293716	0.714658103	0.717267935	0.724452702	0.721587952	0.715437773	0.746035228	0.727182164	0.718068219	0.714521568	0.722538803	0.723201479	0.705949923	0.670690442
-600	0.506183871	0.682004889	0.693537318	0.72425649	0.68371344	0.724573527	0.686368309	0.66245475	0.720667317	0.717660902	0.725000801	0.72346976	0.744446939	0.733298114	0.72260825	0.720171439	0.717569787	0.725226073	0.744358845	0.715120046	0.762460314	0.733300311	0.717529077	0.713395747	0.719308505	0.71812623	0.706358153	0.62898732
-599	0.711013043	0.679545645	0.689642927	0.72467569	0.714964739	0.728504247	0.686925816	0.671902678	0.716677885	0.718494883	0.72466335	0.724886515	0.811470625	0.733650928	0.720031813	0.719480899	0.715986698	0.724423722	0.744167325	0.715351034	0.730186609	0.737803109	0.717554647	0.714422836	0.714795419	0.721976696	0.701383401	0.641592846
-598	0.63612	0.683704729	0.694613017	0.726893573	0.728659542	0.732197534	0.685571462	0.652803928	0.715765608	0.717794992	0.724048995	0.723870657	0.702881283	0.733173572	0.718454469	0.719560001	0.717578425	0.725828747	0.71318228	0.714848955	0.726866973	0.73251452	0.717506304	0.715747782	0.708178144	0.719080298	0.703039037	0.634843268
-597	0.277776744	0.680145174	0.69407842	0.725406156	0.726977695	0.729090457	0.692345661	0.674357815	0.717086323	0.718502148	0.724423809	0.725663049	0.809683908	0.733450947	0.719174317	0.721028212	0.715764274	0.726549487	0.741469307	0.715114715	0.737237817	0.733164731	0.717794549	0.715340699	0.716368193	0.725480008	0.705795405	0.672056019
-596	0.711114286	0.680522973	0.697685817	0.726144576	0.750426945	0.724979995	0.692022318	0.657752561	0.720017315	0.717963173	0.723456242	0.725481102	0.718208108	0.732892657	0.721194229	0.717549483	0.720878284	0.725489453	0.747374535	0.714944746	0.738907257	0.734564454	0.718225332	0.714476126	0.723053558	0.722616995	0.694493952	0.679145283
-595	0.6749	0.679067158	0.695296267	0.72691969	0.748025712	0.728897033	0.681437675	0.641677207	0.718367015	0.718011184	0.724386008	0.72578827	0.800862162	0.733542623	0.720451799	0.720014689	0.711761656	0.726891505	0.774794604	0.715112012	0.732539417	0.728797767	0.719506334	0.714472396	0.720842057	0.721338077	0.711175683	0.652836642
-594	0.59375	0.681356622	0.701180062	0.727324927	0.736495515	0.727556356	0.690964616	0.6567421	0.717753634	0.717972135	0.723821764	0.724521538	0.751979592	0.732932476	0.720372953	0.724480636	0.716532489	0.725243522	0.718489892	0.715243403	0.75456635	0.73320456	0.717758861	0.715194744	0.719099513	0.718487026	0.705212814	0.688175227
-593	0.700013333	0.682142816	0.696038359	0.726917798	0.742963272	0.727746928	0.682106642	0.647435345	0.719382682	0.717686857	0.723021758	0.724965599	0.724727749	0.73377357	0.718421176	0.722729594	0.718715435	0.726600999	0.71564363	0.715402345	0.732113982	0.724397769	0.71769543	0.714315913	0.724601974	0.720045481	0.701212233	0.653580223
-592	0.747619048	0.685345136	0.687379802	0.728298706	0.736053417	0.729846738	0.678209905	0.647483428	0.716216516	0.718080346	0.725006282	0.724862472	0.799400488	0.733526752	0.721508266	0.717195583	0.719657116	0.725683331	0.715728314	0.716063455	0.736089468	0.72823102	0.718674328	0.714374641	0.713872445	0.71971624	0.700751293	0.672897662
-591	0.9359	0.682811158	0.694514983	0.728147366	0.720916844	0.72718831	0.684424897	0.64598829	0.716959001	0.718217051	0.724869897	0.724690936	0.745095098	0.73299145	0.720243715	0.717145997	0.718151956	0.724500461	0.731388235	0.716425201	0.764747671	0.720589503	0.717245721	0.71559497	0.715778565	0.721214912	0.711035067	0.682820034
-590	0.875002	0.686744044	0.692926497	0.729786136	0.742779991	0.730721842	0.689444384	0.670091329	0.718457535	0.718397186	0.723131578	0.725389002	0.74577	0.733548142	0.72217078	0.715688462	0.711284001	0.724817094	0.75782719	0.715703269	0.743896797	0.737592139	0.718562641	0.715823655	0.715956663	0.720241739	0.705167725	0.679451893
-589	0.545833333	0.683000172	0.697375381	0.725171167	0.73888023	0.727487254	0.689739137	0.668167917	0.714577202	0.718884496	0.724390659	0.725221272	0.751750588	0.733728799	0.721216669	0.71933417	0.715643965	0.725555531	0.735184724	0.716017526	0.755341509	0.732759463	0.718510566	0.715437428	0.717787529	0.72145246	0.705425989	0.662512405
-588	0.535714286	0.684444792	0.68964407	0.727301106	0.785031799	0.72795387	0.692165343	0.683197519	0.716193243	0.718505858	0.725996938	0.725689402	0.798935981	0.733923088	0.720676253	0.714325321	0.716446562	0.725574735	0.72068802	0.715344021	0.743287504	0.732243699	0.719215676	0.716048892	0.719631929	0.719364773	0.69488039	0.662595989
-587	0.575	0.683322896	0.697402149	0.728145604	0.771215418	0.731228908	0.691279037	0.666484481	0.716253106	0.718633498	0.725396062	0.725667865	0.741943558	0.733894408	0.719812875	0.718031178	0.718617841	0.726031197	0.741927638	0.71599443	0.717393702	0.73411739	0.717191546	0.713977671	0.710736916	0.721015234	0.714045763	0.652885226
-586	0.454545455	0.685808894	0.695638987	0.726439523	0.706916874	0.726356186	0.687962365	0.665993112	0.717175642	0.718876346	0.72644284	0.72581966	0.780425654	0.733490886	0.719280325	0.722399598	0.715652417	0.725743053	0.741643772	0.715332776	0.734667935	0.731549493	0.719276164	0.715311252	0.724025455	0.719201829	0.712517625	0.681876497
-585	0.399538462	0.685416023	0.699894301	0.729686712	0.738461132	0.727366722	0.688831999	0.659862439	0.715964639	0.719038563	0.72540625	0.725727119	0.795141629	0.73357359	0.720243723	0.716353669	0.719449187	0.725160428	0.765953859	0.715579242	0.730734436	0.726706783	0.719031059	0.71528206	0.717353845	0.722681549	0.697166745	0.680026958
-584	0.638891667	0.686266229	0.694544036	0.726382749	0.727999532	0.729550506	0.681686892	0.64995026	0.715050512	0.718705589	0.725256464	0.725876333	0.791028962	0.733978789	0.721435028	0.720868229	0.716470805	0.724710161	0.706454495	0.715822514	0.75165118	0.728422072	0.717160432	0.71608106	0.721927842	0.722523009	0.71248301	0.664833573
-583	0.617719231	0.686706286	0.696171949	0.724804857	0.742038921	0.729752742	0.684059859	0.645267257	0.716608905	0.718843252	0.726401281	0.72621185	0.766368362	0.733961231	0.720552936	0.71532582	0.717735726	0.72522299	0.739855505	0.71594806	0.766212464	0.729372358	0.718254247	0.715017443	0.721914069	0.721037544	0.704333574	0.695780488
-582	0.886363636	0.684762676	0.697582081	0.728295787	0.748649918	0.725969769	0.684751603	0.64421689	0.716459603	0.719619163	0.725552848	0.723997895	0.748804396	0.734621068	0.720890426	0.716541984	0.717536696	0.725056537	0.765774874	0.715836207	0.719600605	0.730774302	0.71686073	0.713818675	0.721625268	0.720930522	0.699738807	0.687188821
-581	0.768276471	0.686339971	0.698941489	0.724695254	0.735592615	0.729085935	0.68894428	0.664690885	0.71880682	0.718474819	0.725216205	0.725339687	0.783982727	0.733687979	0.721500613	0.71929766	0.71145504	0.725059606	0.724307971	0.716202273	0.72731176	0.733248407	0.718071688	0.715519485	0.719361552	0.722140805	0.707001089	0.664519137
-580	0.955283333	0.686407258	0.693065317	0.72446589	0.745652716	0.731274635	0.673293757	0.627599811	0.716170619	0.718538256	0.725564781	0.724612478	0.792261017	0.733687297	0.720702801	0.718813083	0.714488263	0.724758632	0.747290418	0.715529582	0.751569073	0.723069597	0.719166856	0.715260017	0.724220328	0.721668398	0.694617585	0.648814577
-579	0.843141176	0.686806997	0.690386703	0.727727551	0.73234585	0.725966535	0.683540525	0.660088519	0.719325352	0.718405882	0.726302702	0.725799989	0.75839561	0.733598185	0.721516422	0.717641102	0.719631536	0.723569756	0.723364386	0.715872631	0.747871537	0.731029347	0.718514025	0.714823881	0.717256462	0.721898804	0.716983171	0.657516366
-578	0.948614894	0.682547289	0.699552018	0.727718535	0.728555345	0.728526813	0.684300613	0.648076058	0.721671878	0.718695548	0.725043141	0.726019568	0.777883028	0.733534687	0.721299904	0.716321709	0.721718468	0.726577673	0.731554223	0.716038542	0.720923632	0.731594493	0.718662095	0.714700185	0.722298277	0.720364912	0.701965142	0.681238402
-577	0.808335	0.687111254	0.701672002	0.726464642	0.760696861	0.724829659	0.692724104	0.676318179	0.716557446	0.718734018	0.724987804	0.725499213	0.770804663	0.734178035	0.719583162	0.7204155	0.713980438	0.724651392	0.738015268	0.715736227	0.729309777	0.740792881	0.716666736	0.715165821	0.712022766	0.720307176	0.701188936	0.656313088
-576	0.875696	0.686432698	0.696690597	0.723104923	0.755997366	0.725925452	0.685730589	0.659862643	0.716562897	0.719077353	0.724772401	0.724794603	0.809209189	0.733128444	0.721583004	0.723207214	0.722774196	0.724059148	0.723230877	0.715499806	0.724953661	0.731893199	0.719365962	0.715450748	0.725916317	0.718728956	0.706399958	0.64283437
-575	0.714013793	0.684608452	0.694130353	0.725449823	0.755883031	0.73077439	0.685952936	0.660911947	0.717380236	0.718476861	0.72540535	0.725213335	0.723377561	0.733741825	0.72042518	0.720751695	0.71913018	0.726463967	0.746583806	0.715189459	0.744171311	0.726915703	0.718103828	0.714405626	0.721895224	0.721165027	0.700308545	0.667529515
-574	0.727273333	0.687311477	0.704040574	0.726436847	0.780179982	0.727079174	0.686438217	0.647880066	0.716968852	0.718387697	0.724725486	0.725399445	0.800307216	0.733313327	0.720730285	0.720801842	0.710639483	0.72767201	0.742221911	0.715747321	0.732532295	0.734479275	0.717346549	0.715870204	0.724817181	0.7200809	0.713486364	0.651632361
-573	0.741092593	0.687003705	0.703518327	0.729997074	0.745871786	0.728415864	0.695538429	0.672513853	0.716565705	0.718790187	0.725779495	0.72704964	0.763584615	0.734132321	0.720638105	0.720001126	0.718224063	0.727609803	0.732851981	0.716011709	0.748669574	0.735233686	0.718245672	0.714699086	0.720891839	0.720609567	0.720943264	0.711412417
-572	0.53125	0.681744454	0.694717606	0.728348394	0.767267085	0.726229714	0.682347824	0.646889222	0.71737921	0.718336352	0.726533442	0.72717273	0.781278065	0.732467037	0.721151352	0.72193572	0.723619427	0.722721972	0.718293437	0.715979304	0.733275	0.737696126	0.717839279	0.714751592	0.718731527	0.719606852	0.705278654	0.695095298
-571	0.862747059	0.680518916	0.700071697	0.725435347	0.737114238	0.727377577	0.683751795	0.642928337	0.720957229	0.718280781	0.725810903	0.725378989	0.780064423	0.733892593	0.719564676	0.719580458	0.714855899	0.72622704	0.729387069	0.716344237	0.727335869	0.729667192	0.718569567	0.715858179	0.721527527	0.719858636	0.693344694	0.67922608
-570	0.677878261	0.684650068	0.693421354	0.72566744	0.714053621	0.726754804	0.678405945	0.644336785	0.717959892	0.718610302	0.725224865	0.726804962	0.778662189	0.734590274	0.720778031	0.715809171	0.72087714	0.726716341	0.732903596	0.715882681	0.707576343	0.730808812	0.718321503	0.714783823	0.719121354	0.72063584	0.687354466	0.652470827
-569	0.892428571	0.686092093	0.702418314	0.7274667	0.758381	0.730048246	0.67150365	0.604360114	0.716799112	0.718536775	0.725237841	0.725433672	0.758565238	0.734368966	0.722152296	0.713059523	0.723603156	0.724631235	0.777832698	0.715771299	0.732551315	0.725889072	0.718991591	0.713690401	0.723072174	0.720533139	0.699326327	0.69486236
-568	0.782617391	0.6802576	0.695684865	0.726287839	0.781266288	0.728675279	0.668918427	0.620449418	0.715903803	0.718620255	0.724293544	0.724940744	0.737892195	0.734274176	0.720432649	0.72060233	0.715277281	0.726467066	0.723916323	0.716529939	0.728535238	0.725718675	0.717609166	0.71568411	0.723317119	0.716785268	0.708303913	0.639856267
-567	0.767857143	0.685375618	0.696978687	0.729268455	0.745254459	0.727625222	0.685906666	0.656120166	0.717841237	0.71813671	0.723953341	0.723987692	0.793559908	0.733685626	0.719606716	0.719148508	0.720116019	0.726795288	0.763672414	0.715988887	0.718833162	0.733934678	0.718787859	0.714527815	0.720009575	0.720609741	0.697388586	0.670016809
-566	0.79102963	0.684727506	0.697721325	0.727255149	0.740428523	0.729990534	0.690099075	0.667444396	0.718189711	0.717824076	0.723987564	0.726159687	0.768183511	0.734766484	0.720177294	0.715104341	0.724831354	0.727523574	0.708017759	0.715883627	0.685678762	0.727723505	0.717914844	0.716228718	0.719939684	0.720728527	0.703166285	0.672506149
-565	0.8875	0.685263977	0.690532698	0.725199851	0.753717939	0.732382918	0.686118973	0.66482168	0.719136422	0.717884184	0.725005001	0.725835874	0.781056132	0.734028492	0.720689377	0.716849755	0.711296138	0.725250859	0.723830339	0.715584659	0.742783746	0.73364708	0.717580374	0.714339083	0.715767516	0.72153014	0.704944044	0.665370041
-564	0.894446667	0.68406536	0.70467158	0.726204869	0.732551704	0.727262534	0.69104712	0.663866233	0.719121298	0.718951317	0.724329391	0.725143308	0.761272727	0.733900967	0.721071296	0.713398815	0.712803871	0.72721594	0.728858278	0.715181786	0.741890369	0.730998564	0.718817839	0.713387756	0.726794943	0.719441604	0.693589637	0.672829853
-563	0.805735714	0.688431202	0.701593121	0.726732346	0.715156348	0.729084124	0.686175327	0.659572127	0.715403119	0.718378967	0.725011145	0.724886711	0.739969608	0.734216348	0.72078989	0.721119696	0.722412239	0.725090911	0.752432423	0.715594623	0.733335692	0.727825267	0.718533373	0.714296328	0.717850999	0.719869441	0.707777778	0.662406938
-562	0.935780645	0.685124474	0.687169398	0.726895796	0.741868431	0.726650461	0.682415508	0.663065443	0.720697735	0.718222996	0.725651721	0.725449176	0.709834764	0.734616848	0.718727989	0.718780352	0.716172697	0.726726621	0.706509223	0.715743297	0.755089779	0.737919952	0.717123615	0.715770854	0.717884551	0.719188679	0.6931195	0.633082073
-561	0.847225	0.68266027	0.691797388	0.72567179	0.738477526	0.725953953	0.683821011	0.658249185	0.7176441	0.718731548	0.723114559	0.725388479	0.779886857	0.733530151	0.721848944	0.717706056	0.71417773	0.726533568	0.76460648	0.716394464	0.705050237	0.735136738	0.719117871	0.713174503	0.723741054	0.716012482	0.704601816	0.669407123
-560	0.402775	0.686078793	0.697152492	0.725525413	0.737999762	0.72695857	0.67488322	0.629627133	0.718059531	0.718216952	0.725739633	0.726147099	0.709535784	0.73475081	0.72183139	0.721658125	0.709608789	0.727283092	0.738743803	0.715567424	0.733933609	0.731084042	0.717216105	0.714004158	0.716084535	0.718047208	0.702518998	0.656122105
-559	0.5907	0.688618848	0.707642184	0.723625912	0.779018529	0.727943147	0.689025025	0.652134578	0.716480556	0.71817115	0.72468814	0.725581584	0.75913304	0.733449462	0.718975036	0.717007982	0.716660565	0.724599622	0.712304538	0.715154082	0.709032137	0.727348684	0.715988845	0.71517013	0.721040516	0.718405691	0.711393665	0.679630072
-558	0.428571429	0.685816379	0.689215768	0.727327887	0.767344201	0.727589022	0.67366672	0.627876939	0.720134781	0.718913262	0.724480983	0.726003732	0.734224519	0.734591648	0.720581838	0.718026272	0.714476313	0.725763316	0.719689324	0.714842707	0.730061715	0.73640718	0.717747382	0.712735328	0.715893901	0.720268071	0.703430698	0.654606061
-557	0.924245455	0.686437146	0.694784378	0.724975667	0.74894464	0.727144255	0.681380431	0.651777511	0.716775178	0.718378908	0.724638762	0.725634718	0.750473333	0.733651783	0.719740866	0.718814218	0.71434095	0.727894405	0.690352694	0.715325206	0.722172804	0.730764186	0.717605557	0.714195942	0.72044308	0.720498794	0.702899916	0.653029207
-556	0.785714286	0.687591573	0.698505362	0.727562873	0.765594872	0.725528309	0.681657752	0.646098331	0.717323598	0.718598448	0.724974923	0.725176199	0.773919588	0.733918639	0.72082004	0.717055714	0.716299	0.726304204	0.762338129	0.716068936	0.724105022	0.737877888	0.718867086	0.714076746	0.726952475	0.714312608	0.698600919	0.648423669
-555	0.64815	0.689363414	0.699167796	0.726902116	0.771455947	0.725847676	0.68477409	0.652772238	0.715805277	0.718690864	0.724282955	0.726137903	0.725673196	0.733725649	0.721495607	0.717150683	0.714376303	0.725647966	0.729351376	0.715441772	0.728392308	0.728477727	0.716614701	0.714241145	0.72532088	0.718269951	0.712390872	0.654974128
-554	0.55	0.688609288	0.695729231	0.729314828	0.747584047	0.726224888	0.685922845	0.650247854	0.72112715	0.718496194	0.724469018	0.726000876	0.738298895	0.73452047	0.720345516	0.719594262	0.710619502	0.723635024	0.742357303	0.715151883	0.727918446	0.739890548	0.717884968	0.714625211	0.725282542	0.717202231	0.71358802	0.670845319
-553	0.731822727	0.685342147	0.700850738	0.729198219	0.756716998	0.724680144	0.683736186	0.650202249	0.716003844	0.718375869	0.725213451	0.725077492	0.782643	0.733810311	0.718933164	0.718487578	0.714138618	0.725402812	0.698491969	0.715721866	0.727178498	0.727497663	0.718707267	0.713484573	0.724033999	0.71922362	0.705056547	0.65157671
-552	0.83334	0.687693567	0.697222116	0.72769552	0.76910464	0.725686712	0.685670832	0.658512374	0.718321543	0.718004194	0.725930371	0.725840755	0.752244162	0.734752163	0.720616848	0.716864829	0.710640849	0.72514701	0.71648496	0.715102064	0.722400174	0.733204457	0.718463901	0.713194209	0.721199263	0.719204597	0.700857825	0.66186865
-551	0.920835	0.685139901	0.70233372	0.725486955	0.768866602	0.727254966	0.679556488	0.631716469	0.717626768	0.717800099	0.723519885	0.72486606	0.754314692	0.734182297	0.721707161	0.717639856	0.710150222	0.724608173	0.730314286	0.715212701	0.743348314	0.728406312	0.716807271	0.712899048	0.723638778	0.719154507	0.694924725	0.640258645
-550	0.571428571	0.684547264	0.689826652	0.727620588	0.762653492	0.726469233	0.673147113	0.63747418	0.717735748	0.718614594	0.724946447	0.72417534	0.752839303	0.734385245	0.720081589	0.721114657	0.707231382	0.727959777	0.725076656	0.715219775	0.727716251	0.731225839	0.718875984	0.715244108	0.717904049	0.719876778	0.697569662	0.655815448
-549	0.878207692	0.683495209	0.688211851	0.726965087	0.770414653	0.724700871	0.66521574	0.611393168	0.717173191	0.718069883	0.724160038	0.724052907	0.750265909	0.734210644	0.720410341	0.71441441	0.710415193	0.724392888	0.732032069	0.715259411	0.712222826	0.734050402	0.717097754	0.712704138	0.716666942	0.717978574	0.700399709	0.673864502
-548	0.85416875	0.683959555	0.700346783	0.728674145	0.802565732	0.72652723	0.673278184	0.616474473	0.716693869	0.718072904	0.725899058	0.72415448	0.768414973	0.734063265	0.720830331	0.71579949	0.709677429	0.724852028	0.718896701	0.715742995	0.717467563	0.730662593	0.717635883	0.712478678	0.723063544	0.718898434	0.692517899	0.666857424
-547	0.611111111	0.684527582	0.692057669	0.725292272	0.79142079	0.723554961	0.681944563	0.661776985	0.715834523	0.717957875	0.72470836	0.725588549	0.795252604	0.733412904	0.719731659	0.711600766	0.714210571	0.726146588	0.76789273	0.715224069	0.617781766	0.732011075	0.718377326	0.713692631	0.727569685	0.718000164	0.705178026	0.647650427
-546	0.594446667	0.688616883	0.697795036	0.727813799	0.773314505	0.726107435	0.683591244	0.652242783	0.718558844	0.717274904	0.724422387	0.723990195	0.785076563	0.733973733	0.718319571	0.715505235	0.716434027	0.726224505	0.70402902	0.715451272	0.729476558	0.736655875	0.716434717	0.713289921	0.72254616	0.717043642	0.691123429	0.677135714
-545	0.6666625	0.685392641	0.693149391	0.72682197	0.776187177	0.723593828	0.684215639	0.659196077	0.717947524	0.71769836	0.724837758	0.723622423	0.758929189	0.734299598	0.72007613	0.715118653	0.717655811	0.724068307	0.732131571	0.714753429	0.733179415	0.735360352	0.717808821	0.712150411	0.70791317	0.717291684	0.705654013	0.659340533
-544	0.638890909	0.68219266	0.701686719	0.725456551	0.776951448	0.726557113	0.688815359	0.665211589	0.714959346	0.717034244	0.722537905	0.723905257	0.751171946	0.734289091	0.719830818	0.71413473	0.712129757	0.726102213	0.719295187	0.714957245	0.747667394	0.728415208	0.71496113	0.714029235	0.719832383	0.719146773	0.711109691	0.649025118
-543	0.773333333	0.684591676	0.690229085	0.728654698	0.752651835	0.725262982	0.679567036	0.656497787	0.713767758	0.717856366	0.724039026	0.724550731	0.830742051	0.73372152	0.720833043	0.717588629	0.717564658	0.723080027	0.742157877	0.714875272	0.722668818	0.736074592	0.716587661	0.715496566	0.710271186	0.719399582	0.690266645	0.634907367
-542	0.615384615	0.68480257	0.700181254	0.730618816	0.757324334	0.725294489	0.687755077	0.661716987	0.717801722	0.717616579	0.724482829	0.724728848	0.727320219	0.73442111	0.719067247	0.714584962	0.715923284	0.726129675	0.726619287	0.714795912	0.735603758	0.728062411	0.718152995	0.712442902	0.717266925	0.721345638	0.709037243	0.665653059
-541	0.5926	0.687095796	0.687738499	0.728596248	0.753712426	0.723531159	0.684082977	0.664885693	0.71607361	0.717605748	0.724193699	0.723423636	0.758789109	0.734364818	0.720152226	0.716351803	0.716826792	0.723559023	0.727582516	0.714904081	0.749646667	0.73394928	0.716253457	0.71421835	0.71895173	0.717801733	0.694386726	0.638684056
-540	0.506984615	0.686832009	0.696202752	0.727681902	0.764698554	0.722075189	0.685195046	0.656593477	0.713898984	0.717386401	0.723379442	0.723300289	0.74742186	0.733376733	0.721117501	0.719582235	0.713890664	0.724278896	0.757637264	0.714343483	0.752414692	0.738405836	0.717933361	0.714047852	0.728002697	0.717606448	0.704424781	0.655833089
-539	0.392	0.683318639	0.700333454	0.726024244	0.750363524	0.724834107	0.683130652	0.652453772	0.715147341	0.716793323	0.723755915	0.724492753	0.791692056	0.733882149	0.721221461	0.723262426	0.71662692	0.724797548	0.744609725	0.714369724	0.747568713	0.730626642	0.716895518	0.712304945	0.714127234	0.721834879	0.698559417	0.638420435
-538	0.526470588	0.689222072	0.697741759	0.725385745	0.750244567	0.72420162	0.691244668	0.669959879	0.71850838	0.7173821	0.723623738	0.723422684	0.764298537	0.733738652	0.719206515	0.717371188	0.715225095	0.725063775	0.735796118	0.714374994	0.725308436	0.726111322	0.715251419	0.714362138	0.72478399	0.718465754	0.702270274	0.676757704
-537	0.75	0.676937771	0.689124475	0.726069199	0.784901581	0.72313663	0.682544829	0.65897896	0.714969883	0.717777242	0.722807526	0.723511683	0.7482	0.734482452	0.718551578	0.716442344	0.711316957	0.722121214	0.739660791	0.714548246	0.72742999	0.726749074	0.715791698	0.712851929	0.72636474	0.71956417	0.708431646	0.631282777
-536	0.562495833	0.686344942	0.693993875	0.726982242	0.782407965	0.726419209	0.682872063	0.657351706	0.714575156	0.717136016	0.723871412	0.723274818	0.747520588	0.733928234	0.718872504	0.716340771	0.710858115	0.723167247	0.713850456	0.714795636	0.730436125	0.727250162	0.715270317	0.714296159	0.714519488	0.721191631	0.706117175	0.672838132
-535	0.557017544	0.683603972	0.695345856	0.727275832	0.766285502	0.723299217	0.688725097	0.670959148	0.713612083	0.716980725	0.723471198	0.722278573	0.72610838	0.733812216	0.718638974	0.718387333	0.709941743	0.72375367	0.701048613	0.714097882	0.736684681	0.727416062	0.716278418	0.713236649	0.709454524	0.721147523	0.705372671	0.656176709
-534	0.747876923	0.682871538	0.6982255	0.725840078	0.771067794	0.726407679	0.687787037	0.666468298	0.717800138	0.71737684	0.72315024	0.724121034	0.727102041	0.73301605	0.718408543	0.717891963	0.708102474	0.723647952	0.71847993	0.714145843	0.733520003	0.732420951	0.717710532	0.714654121	0.722227682	0.717333076	0.702005953	0.647178955
-533	0.553027273	0.686615977	0.697108212	0.726377651	0.780081719	0.723128074	0.68485951	0.666409988	0.715967909	0.717004288	0.72372167	0.723810114	0.737584689	0.733549335	0.718241716	0.717189136	0.716822498	0.722477251	0.667322939	0.71426913	0.736790628	0.72203966	0.715373967	0.713136986	0.711859996	0.715627973	0.69204263	0.647883192
-532	0.675607143	0.681028064	0.692143177	0.72711755	0.766424958	0.725450095	0.68192289	0.66087393	0.716650893	0.716836537	0.723590323	0.723058604	0.774959064	0.734092216	0.718445371	0.71706823	0.71240328	0.723925251	0.727164228	0.714844162	0.746861419	0.737349742	0.715943114	0.711409125	0.719645749	0.718147186	0.706742989	0.643671488
-531	0.544117647	0.686947706	0.690065904	0.727331078	0.766962789	0.727183208	0.686413246	0.664258966	0.71247612	0.717407676	0.721900188	0.723186116	0.781294811	0.733593014	0.719042456	0.71571791	0.713189562	0.723013028	0.721872109	0.714034557	0.754164575	0.724567679	0.715220114	0.71273444	0.724712025	0.721699962	0.694641011	0.692241523
-530	0.684521429	0.68259534	0.694003365	0.72644065	0.760696494	0.723265368	0.686803236	0.66485012	0.716536551	0.716977656	0.72323035	0.724727909	0.789306566	0.732897061	0.71956658	0.72367931	0.712603455	0.725541681	0.72874	0.71400781	0.740801446	0.732332585	0.715614814	0.712968047	0.715797223	0.718240906	0.706202628	0.649056728
-529	0.504165	0.684933735	0.696270877	0.725523425	0.761558664	0.722780685	0.687212727	0.658642626	0.716052504	0.716986252	0.722830624	0.723113313	0.745715493	0.733238419	0.717925698	0.715668471	0.709349345	0.724280674	0.726339072	0.714073712	0.738228302	0.734648719	0.714453259	0.713738564	0.712167752	0.718896643	0.709724974	0.655284972
-528	0.672621429	0.686344146	0.689872697	0.726681911	0.781644174	0.723411621	0.681306556	0.6501679	0.716946872	0.717148969	0.721074966	0.721147305	0.78566	0.732423468	0.71712065	0.715731909	0.716302664	0.723285973	0.719469331	0.714502299	0.742020125	0.730651043	0.714174609	0.713666854	0.721972588	0.715824665	0.693016533	0.672772997
-527	0.602466667	0.676359188	0.687476868	0.725806175	0.76848325	0.724460377	0.680808295	0.660526723	0.715621702	0.716699458	0.721240463	0.722366196	0.803268323	0.734093904	0.718655881	0.718757112	0.712463257	0.721346049	0.723930691	0.713635013	0.74013564	0.731661998	0.715128256	0.712457014	0.718694873	0.717365906	0.71333011	0.637054438
-526	0.620377778	0.678806674	0.702827924	0.729415262	0.766552707	0.724765445	0.686452954	0.663538875	0.712075458	0.716939223	0.72181355	0.722968473	0.787106509	0.732985861	0.718315176	0.72213495	0.713608525	0.725658918	0.697465248	0.713385909	0.748455156	0.732578016	0.716777167	0.711839067	0.712628843	0.719619025	0.693925592	0.648365591
-525	0.514031579	0.68142656	0.690479773	0.725750993	0.773856274	0.722382999	0.686661873	0.659352932	0.715814287	0.717118944	0.722263161	0.723451553	0.796874093	0.734146373	0.718622945	0.714845282	0.715055998	0.723830834	0.731506777	0.713298938	0.731337143	0.734889441	0.715302053	0.712391454	0.716122813	0.718634992	0.697432692	0.684178248
-524	0.732452632	0.683113934	0.694113437	0.726199127	0.754435648	0.722784165	0.682472993	0.652507676	0.712760061	0.716454309	0.722794917	0.722765691	0.73801	0.732846383	0.716335092	0.71272276	0.713859913	0.72090079	0.706580412	0.713634119	0.783082341	0.729936305	0.716214421	0.713715277	0.723325817	0.713792819	0.704549161	0.639466059
-523	0.743592308	0.681743281	0.695297766	0.727526475	0.757203997	0.724680434	0.685968884	0.662297096	0.71428753	0.716081459	0.72195074	0.721885941	0.763163596	0.732802496	0.717266783	0.714402522	0.711872782	0.724358696	0.730699178	0.713194994	0.766683151	0.7300531	0.71504231	0.711573161	0.716334379	0.720644777	0.704669874	0.635757287
-522	0.609193103	0.685961564	0.68735117	0.72381809	0.760340103	0.723843165	0.685143657	0.662501801	0.715406552	0.716844482	0.721522883	0.721853809	0.725056354	0.732475019	0.717957607	0.714466282	0.706433583	0.722115144	0.745455027	0.712982991	0.733430875	0.731424377	0.71479252	0.711263624	0.719571512	0.717050927	0.693826142	0.68351458
-521	0.93827037	0.680686479	0.6915666	0.728631053	0.769000558	0.72391304	0.683279417	0.657472629	0.715797864	0.71670709	0.722369697	0.723026549	0.744084571	0.732136758	0.718797658	0.716420301	0.713538122	0.722420982	0.743063139	0.712980936	0.754740412	0.726862014	0.71603803	0.712594163	0.708955606	0.712219547	0.690057551	0.635716893
-520	0.530304545	0.682531787	0.692614367	0.726631896	0.755573628	0.719480171	0.681550593	0.651954708	0.711968769	0.716396999	0.721848201	0.721478651	0.761776699	0.733418175	0.718659654	0.71197395	0.718191804	0.721027011	0.74113494	0.712918176	0.734709164	0.738537932	0.715058142	0.711847078	0.71880725	0.720854701	0.685265324	0.636222409
-519	0.595242857	0.68247621	0.701677007	0.726416204	0.757625364	0.725265168	0.683013359	0.643597642	0.712529891	0.716201597	0.721246983	0.721752101	0.754131361	0.733153768	0.718079409	0.714036038	0.714423219	0.72168766	0.711414154	0.712668202	0.756189542	0.734748957	0.71327638	0.712927665	0.715664251	0.720226479	0.703134835	0.686979754
-518	0.401958824	0.684417803	0.698423889	0.726538071	0.773020355	0.72379651	0.685647339	0.657456671	0.712943192	0.715621963	0.721439195	0.721405618	0.768669192	0.732742073	0.717960911	0.714960668	0.710336617	0.723811309	0.703289305	0.712763115	0.736462645	0.731209319	0.713910614	0.710201631	0.712503368	0.716935697	0.702474814	0.632242134
-517	0.8375	0.685106997	0.695102802	0.726966643	0.773383398	0.724854736	0.681638518	0.651811717	0.712867921	0.715947979	0.722121462	0.721147428	0.685966176	0.732571547	0.718465217	0.719659617	0.712155523	0.723074286	0.712823227	0.712443405	0.730635963	0.73535655	0.715083659	0.7119761	0.710300977	0.718585908	0.714353361	0.641877062
-516	0.45277	0.683489843	0.691024205	0.728478002	0.740735075	0.72321673	0.68899324	0.670888034	0.713485282	0.715814505	0.7218361	0.722384179	0.714435821	0.732625375	0.714921907	0.710948443	0.713774276	0.722460359	0.68106993	0.71223129	0.741945815	0.731309371	0.713388071	0.711152915	0.718492056	0.719735485	0.695594039	0.656354319
-515	0.387883333	0.684525706	0.691389423	0.727095066	0.759968535	0.721962077	0.683163522	0.664832709	0.713714595	0.715570926	0.721220124	0.721778801	0.759256545	0.732987305	0.717303562	0.714864997	0.720039557	0.722233626	0.686011208	0.712345144	0.724970478	0.722260759	0.71300257	0.71227371	0.722676495	0.7178239	0.714787307	0.655842857
-514	0.75001	0.683401602	0.696853662	0.723981764	0.748827769	0.72160145	0.68395996	0.656825849	0.713998387	0.715932198	0.722340309	0.720202047	0.7635285	0.731828558	0.716765528	0.717193629	0.718509001	0.722469029	0.682886506	0.712063151	0.727774577	0.728200346	0.714320702	0.711896443	0.715132837	0.717715613	0.693264413	0.662633803
-513	0.171265517	0.682951839	0.698286955	0.724634822	0.755263113	0.719688603	0.686344736	0.659908593	0.715278443	0.716184215	0.721095722	0.722302197	0.781653304	0.732422291	0.717632313	0.716606894	0.715342461	0.720975592	0.717534432	0.712404966	0.733430787	0.732202589	0.714680301	0.712519292	0.714883599	0.718759798	0.713529939	0.648679765
-512	0.705130769	0.68652747	0.693121077	0.727432079	0.762351125	0.720580598	0.681553206	0.65278947	0.712862364	0.71618273	0.722431083	0.720935565	0.780434239	0.731778513	0.714184261	0.716307212	0.711047002	0.721123014	0.703156124	0.712084645	0.700308727	0.729466229	0.713876039	0.711137818	0.715840256	0.718367457	0.694764569	0.637868
-511	0.585863636	0.679500985	0.684508551	0.722950654	0.744162541	0.719870947	0.678445354	0.656195067	0.715772951	0.715483109	0.721369637	0.721177979	0.756859113	0.732715241	0.715138268	0.712906743	0.715087511	0.719310732	0.735787028	0.712399125	0.711879631	0.731906289	0.713905737	0.711371505	0.717086688	0.716433037	0.710605463	0.63745488
-510	0.305553571	0.684977538	0.691879027	0.726067384	0.745742901	0.720389146	0.683636137	0.663017527	0.711710898	0.715838162	0.72002359	0.720576166	0.794772778	0.731893627	0.713501786	0.715961979	0.711894908	0.721328854	0.70665793	0.712441536	0.727052071	0.728273603	0.715067281	0.710049408	0.709532074	0.716252857	0.69711465	0.652336269
-509	0.7048625	0.679460566	0.697416148	0.72766874	0.746998832	0.724516884	0.685491671	0.659785668	0.710874104	0.715149227	0.72204702	0.720514862	0.725339572	0.731689058	0.715839773	0.717030635	0.721304692	0.720148465	0.703524449	0.711851072	0.716229748	0.732172642	0.71336871	0.712885302	0.715016145	0.717079542	0.70926188	0.657042778
-508	0.281534375	0.681625762	0.690787362	0.725880356	0.778500483	0.721839626	0.683344984	0.658920558	0.70997077	0.71498573	0.720530333	0.720792522	0.766517	0.731524979	0.71642046	0.712604666	0.724247833	0.723537226	0.70888354	0.71142983	0.70872163	0.727216451	0.714097552	0.711785577	0.706592171	0.719904857	0.701108681	0.670906191
-507	0.712292857	0.685111012	0.696007675	0.725143543	0.779948834	0.721815771	0.683717098	0.659488431	0.710949532	0.715583842	0.721042639	0.719045881	0.762786517	0.731250889	0.715364309	0.70904926	0.713691622	0.720805676	0.681981633	0.710911669	0.731477142	0.723149067	0.712838669	0.710752353	0.724406938	0.71903819	0.709472181	0.618240085
-506	0.4	0.683482827	0.68489255	0.725125533	0.748567715	0.721487487	0.678992296	0.659939502	0.713742001	0.714482749	0.720728054	0.720490739	0.698311377	0.731407624	0.714622445	0.714859204	0.716993519	0.722046118	0.687865772	0.710818935	0.724517492	0.724587783	0.712438748	0.70939129	0.720666167	0.715036267	0.707726896	0.665320556
-505	0.61825	0.680356649	0.693772888	0.724037234	0.746400369	0.721176655	0.686217464	0.662082686	0.71471968	0.714987684	0.720863051	0.720522877	0.779356716	0.730559648	0.714798106	0.713246559	0.712209306	0.721474922	0.703385294	0.711486392	0.733553751	0.729704717	0.712749578	0.711359869	0.710854736	0.716871051	0.711560742	0.657442098
-504	0.694	0.679073336	0.691840999	0.725337259	0.7607528	0.719376356	0.683558059	0.662344435	0.708785011	0.715090454	0.720895867	0.720935848	0.766143243	0.731202547	0.715047675	0.715437125	0.718146056	0.720044538	0.720636887	0.711463688	0.742133788	0.726517229	0.71266708	0.710560958	0.719116197	0.720666246	0.704181229	0.629800276
-503	0.576021053	0.681078503	0.692295845	0.724395961	0.759699258	0.720976509	0.68220017	0.654164487	0.713251179	0.715212163	0.720320823	0.721033875	0.728381065	0.731543862	0.715543814	0.715916398	0.716189435	0.721140371	0.712090231	0.710616625	0.720301119	0.732423193	0.713601218	0.710959355	0.713618268	0.717229345	0.698138262	0.654949932
-502	0.5989625	0.681247331	0.699153994	0.72507284	0.75492223	0.720712403	0.684090836	0.655601014	0.712313276	0.715337522	0.721870196	0.720955476	0.767848691	0.731845823	0.717653031	0.713434204	0.714899391	0.721512979	0.707239318	0.710402541	0.711623148	0.727220966	0.712678354	0.711500673	0.713711047	0.720886778	0.692260727	0.640171151
-501	0.820515385	0.677935138	0.693128734	0.726150538	0.758600985	0.717516644	0.682005216	0.652633943	0.710859329	0.71506235	0.721218088	0.719312859	0.774567839	0.73126096	0.715921648	0.714968241	0.718303762	0.719215649	0.739530414	0.710400273	0.73397965	0.728329257	0.711486488	0.710937335	0.71280604	0.717792214	0.699404117	0.654147042
-500	0.75	0.68304528	0.693456403	0.725733619	0.766865903	0.71787633	0.681487559	0.645074942	0.711503261	0.71469494	0.719851149	0.720110288	0.717028431	0.730398164	0.712868972	0.713721774	0.709361488	0.722587576	0.712685857	0.710718091	0.722060086	0.7251287	0.712893287	0.710378919	0.722174286	0.719806117	0.707885256	0.649264624
-499	0.807405556	0.681162293	0.68855968	0.722113416	0.768403957	0.723509075	0.681746632	0.656965157	0.712795004	0.714481186	0.722904315	0.721180556	0.725899052	0.731715667	0.71551055	0.716416626	0.715595015	0.719240236	0.675771119	0.710216491	0.791549287	0.729587537	0.713765015	0.71105559	0.714279987	0.716802644	0.683833233	0.660204928
-498	0.717885	0.681780383	0.690746422	0.725853918	0.750252135	0.722019156	0.680279316	0.651144627	0.712134314	0.715126762	0.721050912	0.718886075	0.776665865	0.730487841	0.714540933	0.714686911	0.722788452	0.722965185	0.697221175	0.710157626	0.717787394	0.728420792	0.713398407	0.71101253	0.714645874	0.71438104	0.707321387	0.665424706
-497	0.666663636	0.681699015	0.696607434	0.723707935	0.771358717	0.725705715	0.684318381	0.649981448	0.713832086	0.715131518	0.719146619	0.719354725	0.756455702	0.731644493	0.715026561	0.714352638	0.70935716	0.721073567	0.719879779	0.710645999	0.715290426	0.7252861	0.713483976	0.710610865	0.718175215	0.720470367	0.699100746	0.672222067
-496	0.84402963	0.683051966	0.693371296	0.726168024	0.762464147	0.719964499	0.680604636	0.648502056	0.710495901	0.714849928	0.720247547	0.719427924	0.758235088	0.730926189	0.713063383	0.716368755	0.708197035	0.720263566	0.694259722	0.710146131	0.723703186	0.725043712	0.713747663	0.711935067	0.713521895	0.717170599	0.707214488	0.632018231
-495	0.327155556	0.682961952	0.695434211	0.725461493	0.754498155	0.719902423	0.681909955	0.653014145	0.713552871	0.714912346	0.719781813	0.720673012	0.755838947	0.731123366	0.71284066	0.711639115	0.713003659	0.722447563	0.707590519	0.71011793	0.737488162	0.719225046	0.713340745	0.712556082	0.715529732	0.71897079	0.701330733	0.640227476
-494	0.704165	0.671057941	0.698212404	0.725715099	0.748901707	0.718526231	0.68023909	0.646758128	0.711874082	0.714308826	0.719910764	0.718472437	0.748673822	0.73092613	0.716542162	0.714845021	0.709324086	0.720676299	0.720476199	0.711033641	0.740958183	0.717349046	0.711695021	0.710435001	0.726307259	0.718519748	0.692464714	0.656504488
-493	0.46666	0.671517708	0.690095804	0.723031895	0.761299605	0.722371617	0.679879041	0.645644427	0.713612374	0.71396026	0.720058947	0.72036112	0.707531556	0.7305861	0.714422367	0.714343201	0.714733821	0.720991212	0.698533782	0.710654849	0.779321849	0.716285339	0.713998865	0.709112168	0.710080322	0.715438605	0.702211762	0.660636788
-492	0.823529412	0.683414895	0.686207393	0.723391582	0.761661603	0.725200866	0.678491531	0.648531227	0.71448704	0.714079104	0.719880906	0.71978355	0.69425708	0.730672334	0.714154182	0.709508299	0.717028696	0.720995927	0.724143534	0.710106265	0.723512172	0.719004782	0.712509543	0.710604752	0.718763011	0.719584987	0.696907067	0.652482615
-491	0.490031579	0.675077416	0.682357062	0.725249612	0.77587481	0.720975912	0.677556842	0.65380282	0.708489248	0.714374249	0.719031933	0.718931012	0.768415196	0.730471761	0.713992208	0.710285769	0.711402155	0.717841007	0.721779204	0.710551468	0.708435583	0.722683316	0.71136426	0.711247842	0.714835948	0.716483734	0.702723598	0.661840483
-490	0.47222	0.685425839	0.694524877	0.724934903	0.797032597	0.723203511	0.67873317	0.641375698	0.712120999	0.714413198	0.719823635	0.720715034	0.785666142	0.730696772	0.713808915	0.712360296	0.702879656	0.719561401	0.744116487	0.709706129	0.73988386	0.721183134	0.712782584	0.709693603	0.727197275	0.719856464	0.695398404	0.637902189
-489	0.310526316	0.67858728	0.70133108	0.725095768	0.766649589	0.7209356	0.694942124	0.67394465	0.713030134	0.714346978	0.720434371	0.71862679	0.764397436	0.730873085	0.71605153	0.711616545	0.711465808	0.718825498	0.721386613	0.710028834	0.737891092	0.727900032	0.711915203	0.711590068	0.715672398	0.719763797	0.697152843	0.663052718
-488	0.768516667	0.679355479	0.690277892	0.727952293	0.776802748	0.72554682	0.678316171	0.646005744	0.71436228	0.713987216	0.718808794	0.718461624	0.749996078	0.730416614	0.715890134	0.713427063	0.711283017	0.719526922	0.746794625	0.709626479	0.854904405	0.723131231	0.712139591	0.709077625	0.719733094	0.717583166	0.694647403	0.640735757
-487	0.322403571	0.682785462	0.688555442	0.723852221	0.742946933	0.724017796	0.67417569	0.649157531	0.710409066	0.713654487	0.720514755	0.718918727	0.762534135	0.729906088	0.713196888	0.71411485	0.708958862	0.720401652	0.720068174	0.709586876	0.760033935	0.720388685	0.712270367	0.710899744	0.720873698	0.714723678	0.70211271	0.632586612
-486	0.58334	0.667637021	0.687915882	0.725133066	0.769238139	0.723878582	0.682705068	0.659895446	0.713141776	0.713944237	0.719849741	0.71953748	0.757991005	0.730186043	0.714651637	0.716971893	0.714476474	0.720585739	0.728341966	0.709923951	0.76039164	0.724480649	0.712303181	0.710892012	0.717766828	0.717071426	0.697700747	0.662425968
-485	0.351452174	0.683914509	0.697700138	0.727829322	0.771991421	0.723821292	0.684698509	0.653670528	0.714887792	0.714027896	0.719881801	0.719254771	0.723243367	0.729997346	0.714272581	0.711825119	0.712160758	0.720631798	0.71636896	0.709767176	0.731803696	0.720811755	0.710435395	0.710481606	0.711150283	0.718649876	0.703764891	0.653561444
-484	0.586019355	0.676989076	0.692270451	0.724346396	0.767162321	0.724027994	0.681461074	0.644771687	0.714088403	0.713514012	0.719564583	0.719579735	0.764876415	0.729697621	0.714601989	0.712054799	0.71023412	0.71676047	0.744183451	0.709677054	0.702710288	0.720346504	0.711601013	0.709644919	0.71408707	0.719381178	0.698493976	0.655176084
-483	0.407776667	0.678944226	0.694198007	0.722920318	0.741329029	0.721887528	0.682634772	0.656831999	0.714078772	0.71429022	0.719959351	0.719251524	0.699520968	0.730370444	0.715662714	0.718069386	0.709059095	0.720375214	0.735713455	0.709630544	0.717364037	0.722623536	0.711770319	0.710591742	0.716806296	0.715955313	0.68859862	0.650328063
-482	0.899696	0.679854636	0.687983726	0.723119507	0.741403961	0.724429878	0.675863084	0.649964015	0.712819737	0.713789181	0.718588443	0.720963717	0.726108734	0.730788805	0.71378717	0.712250343	0.712372474	0.718524923	0.735796552	0.70964487	0.709934599	0.727966958	0.710615916	0.710931453	0.724235228	0.717670781	0.697141744	0.644694694
-481	0.783892105	0.681922692	0.685611489	0.725638276	0.736319497	0.725117945	0.677249982	0.647515816	0.714685402	0.713683576	0.719969701	0.719456272	0.739656	0.729598196	0.713107598	0.714124792	0.712269061	0.719138575	0.702848644	0.709282677	0.721552654	0.72282648	0.710511066	0.711099161	0.713540393	0.719984515	0.706898223	0.631809264
-480	0.346819512	0.67993461	0.689249639	0.723469719	0.747313983	0.722566869	0.679325564	0.65677069	0.711119664	0.713910693	0.717935069	0.720155768	0.712677959	0.729685179	0.715999138	0.711072782	0.711845542	0.719104152	0.699340794	0.709545826	0.710642533	0.73323517	0.71198722	0.708865077	0.721358856	0.717083046	0.703138532	0.651691972
-479	0.891023077	0.680052784	0.682137785	0.724955827	0.733599707	0.722965284	0.677967851	0.659875097	0.71039661	0.713648574	0.717896485	0.717990168	0.779568868	0.729592102	0.713677386	0.706714342	0.712110253	0.720077788	0.737163559	0.709856626	0.737888035	0.722643104	0.713207746	0.710582439	0.71415213	0.71648074	0.695205223	0.656676891
-478	0.30262069	0.679601752	0.682627811	0.725115925	0.773979785	0.723714958	0.681568377	0.664383062	0.707181298	0.714082658	0.719491859	0.720186088	0.731892105	0.729971058	0.713889096	0.711895895	0.707139723	0.718072492	0.708955	0.709405319	0.716612778	0.723568468	0.711770653	0.708121834	0.712851831	0.719234135	0.698607932	0.663852304
-477	0.6875	0.681302748	0.687731442	0.722665489	0.756229232	0.724574594	0.679763438	0.664913914	0.710846902	0.713888245	0.719875691	0.718261247	0.804527426	0.730195591	0.714554483	0.706913129	0.708954769	0.719570158	0.712974876	0.709305444	0.737209798	0.725768802	0.711834073	0.708627001	0.713912749	0.719166824	0.681673062	0.643736695
-476	0.785	0.645997621	0.689193655	0.725655653	0.785934344	0.724400949	0.676722914	0.637651964	0.711535113	0.713725006	0.720389008	0.719667553	0.745472414	0.730192842	0.713035786	0.710812316	0.708047816	0.722586695	0.738681847	0.709652991	0.739783957	0.720719177	0.711977167	0.710796131	0.715254744	0.720420529	0.700527335	0.681395192
-475	0.957305357	0.67619293	0.685734081	0.723252198	0.744588814	0.724485962	0.674582654	0.642501051	0.712958639	0.713325063	0.719159447	0.718609076	0.733982143	0.729977004	0.714163272	0.709583402	0.700971729	0.719771948	0.711455689	0.709289275	0.764843413	0.715524909	0.712543092	0.708701719	0.717539416	0.719935645	0.706805303	0.65386285
-474	0.7011	0.67976582	0.682428632	0.722508849	0.771389955	0.727783057	0.679571402	0.659528246	0.715418539	0.713724532	0.721074383	0.719842743	0.694216848	0.730427102	0.713223481	0.713318941	0.714325934	0.717905076	0.731843007	0.709844844	0.730723066	0.722566518	0.712208525	0.709390892	0.725084909	0.718928765	0.697737489	0.63474407
-473	0.669580769	0.679748244	0.683454289	0.723386376	0.758010665	0.724913608	0.67370996	0.643079157	0.710497889	0.714124367	0.72099414	0.718772067	0.729352451	0.730098999	0.713464466	0.713177682	0.720134388	0.721971372	0.748823361	0.709582804	0.714878538	0.720077484	0.712666218	0.709679876	0.718080867	0.715970626	0.69364142	0.667700537
-472	0.651853333	0.678545832	0.69541935	0.721975133	0.727724475	0.726706741	0.678269784	0.645803215	0.710321069	0.714596378	0.720626125	0.719215964	0.704788444	0.730357907	0.715034082	0.714750094	0.715085263	0.721290127	0.716042334	0.709358434	0.682766098	0.72371981	0.71247785	0.710450302	0.713209498	0.719035485	0.702721736	0.635713439
-471	0.8323875	0.682395093	0.685654728	0.725074622	0.746111343	0.721499064	0.668218762	0.624359374	0.7130918	0.713602578	0.72030245	0.717297497	0.675151196	0.731299555	0.713594714	0.712261094	0.709668275	0.718372852	0.723194784	0.709426006	0.722806354	0.721599281	0.71197255	0.71135831	0.720225132	0.714420393	0.693467905	0.648434647
-470	0.68334	0.67690084	0.687129507	0.727473586	0.742689202	0.724847247	0.669657981	0.62534816	0.715337067	0.713744382	0.720038159	0.718346212	0.731293927	0.730344169	0.71353426	0.71422067	0.712013511	0.720480203	0.761435026	0.709698966	0.717168822	0.72637237	0.71278678	0.709385805	0.712720955	0.718283703	0.706840094	0.648764503
-469	0.833333333	0.678830515	0.674431999	0.725401237	0.73046541	0.723811127	0.666262397	0.629356258	0.713728099	0.713866428	0.720991248	0.718367167	0.734375723	0.730166401	0.713399187	0.711840652	0.717358202	0.719409606	0.686522046	0.709467269	0.731300896	0.720643097	0.712433081	0.710791296	0.723749324	0.717979518	0.696214726	0.641343448
-468	0.636842105	0.679135025	0.697402795	0.726995583	0.743562948	0.724732119	0.67627328	0.636432743	0.713550813	0.713499055	0.720367292	0.721253254	0.719137681	0.72997176	0.716141475	0.719198806	0.709695505	0.719600537	0.683104483	0.709440277	0.724598424	0.732371912	0.711486246	0.709335458	0.705455198	0.717466649	0.707596034	0.641133068
-467	0.669427273	0.672327362	0.689364656	0.723908314	0.751883016	0.725081978	0.674285271	0.639521684	0.712159563	0.714198831	0.720257266	0.720261753	0.710870443	0.730539436	0.717403738	0.70959659	0.701886702	0.718562722	0.705705913	0.709986787	0.706318968	0.721193942	0.711297745	0.709882007	0.719961482	0.719663938	0.694875776	0.622983159
-466	0.554888889	0.678802116	0.678281042	0.72331749	0.713917803	0.723117559	0.670625692	0.645525183	0.71127683	0.713734411	0.721148757	0.718910368	0.747187293	0.730472721	0.713526721	0.711827764	0.713950511	0.720043013	0.718884063	0.709639136	0.738792336	0.720102768	0.71284612	0.710227989	0.72821917	0.722032987	0.698348095	0.63498961
-465	0.885803704	0.675742716	0.687898296	0.724599228	0.73823716	0.725861757	0.674542735	0.638296017	0.712881475	0.71455238	0.720235612	0.719437501	0.77556	0.730641811	0.713475891	0.70825213	0.712632252	0.720753372	0.687672269	0.709640631	0.738957961	0.727591167	0.713876545	0.710204223	0.717792364	0.720856718	0.683752714	0.675744673
-464	0.523814286	0.676370614	0.686247347	0.722141117	0.740046128	0.724022987	0.672991424	0.640488265	0.713490665	0.713879531	0.72024292	0.719171621	0.708994634	0.731580974	0.715862367	0.710335109	0.714232588	0.720100566	0.725174178	0.709465828	0.714880888	0.722727427	0.713708854	0.710697031	0.717655288	0.721830813	0.709388657	0.653537212
-463	0.843316129	0.680560564	0.691057674	0.724574555	0.723789962	0.722219207	0.67770229	0.642666374	0.711493806	0.713836513	0.719092508	0.718498458	0.764271981	0.72996073	0.715427944	0.715906867	0.71347112	0.718965577	0.711820684	0.709843041	0.717766335	0.723355657	0.712812878	0.710466903	0.716392025	0.718824535	0.711436695	0.604109682
-462	0.60418125	0.680026812	0.679303445	0.725737099	0.747283738	0.722777643	0.667899643	0.635413742	0.715590382	0.713135822	0.72089615	0.719546976	0.721011842	0.730547148	0.717100031	0.711211886	0.715168249	0.72072182	0.685471103	0.709575367	0.716799792	0.723035202	0.713280958	0.709446036	0.718568109	0.721672632	0.700320854	0.65710399
-461	0.592816129	0.677775088	0.686686833	0.724349965	0.719008207	0.723531344	0.669721873	0.627705923	0.711394363	0.713887306	0.720276041	0.718754222	0.68793018	0.730423759	0.71465818	0.710665402	0.711568018	0.719579131	0.712069692	0.709704812	0.717603579	0.724950568	0.71345821	0.711779294	0.720524047	0.716137295	0.687348109	0.617395518
-460	0.82426	0.675654218	0.684474915	0.727013613	0.723591417	0.727456454	0.671592868	0.633999968	0.711198747	0.714309609	0.720334875	0.719339496	0.708106009	0.73025734	0.718297869	0.710897136	0.711366635	0.719275208	0.702428918	0.709098583	0.718999159	0.720522212	0.712244826	0.710154445	0.716966483	0.716682715	0.699893063	0.675859654
-459	0.79698	0.676381461	0.682491566	0.722195412	0.754324758	0.726735174	0.674381575	0.649911351	0.715743216	0.714287279	0.718468593	0.720419532	0.738482587	0.731119487	0.71476665	0.711343737	0.710014101	0.720859709	0.696457	0.709618828	0.724558354	0.727140338	0.713672815	0.710873342	0.714957251	0.71558032	0.701278858	0.649218573
-458	0.555566667	0.680928222	0.679337217	0.725164144	0.745856274	0.72846457	0.673611012	0.653979152	0.712399872	0.714064228	0.719763667	0.719892529	0.729475	0.731218399	0.717765436	0.713598581	0.715284196	0.719274874	0.751377634	0.710451763	0.727253728	0.721186733	0.71398651	0.711892489	0.717783772	0.719024477	0.697849979	0.618999053
-457	0.81668	0.67475366	0.68296486	0.723067788	0.74055041	0.723905739	0.674848551	0.648506024	0.714806911	0.714743655	0.719365007	0.720717032	0.74853619	0.730274554	0.715086888	0.713579894	0.717421766	0.719944119	0.707506507	0.70974104	0.724002494	0.724394368	0.714323079	0.710143093	0.721496311	0.714055294	0.702067455	0.657854683
-456	0.36459375	0.680596404	0.686459537	0.724736998	0.740742068	0.723925079	0.680040239	0.663267656	0.712974594	0.714118765	0.719293631	0.720069892	0.713340611	0.729994554	0.713635364	0.709953325	0.713827359	0.718870006	0.685597849	0.709905177	0.744053049	0.730916048	0.714801919	0.711931571	0.723965125	0.715498384	0.692492339	0.654561088
-455	0.533830435	0.679474707	0.688669204	0.723900055	0.749976167	0.723165528	0.686054778	0.667863314	0.714716674	0.714334334	0.721089561	0.719857532	0.778078109	0.730120054	0.714497529	0.717620537	0.712234226	0.720746609	0.704728065	0.710588984	0.791622156	0.724129737	0.713374213	0.711693559	0.71901689	0.719205194	0.701638875	0.653470096
-454	0.802354545	0.679737411	0.680242902	0.72660963	0.76383459	0.723556796	0.676944767	0.65108481	0.717214959	0.714289073	0.721567624	0.720935014	0.733342246	0.730888755	0.716565892	0.716161545	0.715706532	0.720631988	0.704763122	0.710024302	0.730470148	0.727559602	0.714331027	0.711238466	0.719763405	0.715986833	0.696830455	0.658251975
-453	0.666671429	0.682044267	0.688751362	0.724353799	0.767452411	0.726708946	0.678710113	0.655138053	0.715859835	0.714378935	0.721847761	0.72152506	0.751306962	0.730430458	0.714800432	0.712957818	0.719182524	0.720644567	0.711209003	0.710710547	0.713784737	0.724238722	0.713288355	0.713090546	0.719499375	0.71716309	0.693914831	0.655842062
-452	0.749166667	0.678753592	0.683517087	0.726563224	0.796153578	0.725267159	0.673566576	0.641527911	0.711251444	0.714528764	0.719318343	0.722300621	0.766631	0.730450387	0.715548357	0.713050452	0.720474408	0.718567128	0.724530516	0.710473177	0.715464904	0.730043928	0.713605893	0.71174597	0.71506872	0.718956819	0.70161071	0.654090276
-451	0.75	0.6746607	0.680499822	0.724352348	0.755520148	0.728054913	0.670803378	0.637998426	0.714581298	0.714527688	0.723096451	0.721290718	0.786351982	0.7319416	0.715368813	0.712530757	0.71340219	0.721121522	0.677020532	0.710856109	0.729651078	0.722735232	0.714098947	0.71100809	0.718855102	0.718275561	0.686995818	0.653662029
-450	0.529644444	0.680150428	0.689565191	0.726027711	0.758216439	0.724135824	0.676401179	0.645915527	0.712247651	0.714595061	0.720029739	0.722006168	0.761644872	0.731013848	0.71531722	0.706825377	0.715373766	0.71900102	0.700016019	0.710238174	0.729214558	0.717220585	0.714499536	0.712071195	0.729131288	0.715745464	0.701089674	0.634039069
-449	0.32813125	0.671103713	0.685465103	0.722641888	0.720446679	0.727365068	0.679421934	0.65389808	0.713836692	0.714655322	0.721982869	0.722505484	0.790077157	0.732122279	0.714504617	0.712057736	0.718236771	0.721440176	0.723694576	0.710637982	0.7261187	0.725808416	0.715013228	0.712114813	0.721323908	0.716902141	0.690968595	0.638884549
-448	0.24305	0.680705316	0.683251956	0.72639518	0.739935832	0.724328725	0.680565849	0.668336559	0.713909903	0.715306972	0.721704339	0.722087083	0.75099633	0.731551628	0.716465388	0.711306019	0.711325989	0.718960606	0.698282043	0.710834717	0.721321412	0.723885383	0.713579962	0.712605967	0.726461337	0.718629784	0.698325663	0.65188112
-447	0.325005	0.682282137	0.689595531	0.725557439	0.738963918	0.728059987	0.68608671	0.667615817	0.715522336	0.714892536	0.72223582	0.72253734	0.71467027	0.730903336	0.714883055	0.712051809	0.714371609	0.719369753	0.714738762	0.711697649	0.72602229	0.724514855	0.71283965	0.711311381	0.724273162	0.715891415	0.699621837	0.636668139
-446	0.512830769	0.675136566	0.680019977	0.727202789	0.710573775	0.726709218	0.677171545	0.651663795	0.715799889	0.714876134	0.722055054	0.721527398	0.794192195	0.73111131	0.713576503	0.715931523	0.713240279	0.720841082	0.719412635	0.711029014	0.616715661	0.726008873	0.714726327	0.713204077	0.711232555	0.719909952	0.702645428	0.65076918
-445	0.591113333	0.680619209	0.685708845	0.724392315	0.711424742	0.723087641	0.67766332	0.647387365	0.715772382	0.715338118	0.72151572	0.722879748	0.741559223	0.731789828	0.712807546	0.716787385	0.710403963	0.722304361	0.70947861	0.711190014	0.71228405	0.722624197	0.714662959	0.710919616	0.718018652	0.718782281	0.694485035	0.651399724
-444	0.273807143	0.68071742	0.688310852	0.72448309	0.675026046	0.727612005	0.677692025	0.656759912	0.711428855	0.714614944	0.720155306	0.723783246	0.73188934	0.732079391	0.715768405	0.707942914	0.716331563	0.721626542	0.736834083	0.711161031	0.698148339	0.72411092	0.716210003	0.711839227	0.731313151	0.718022849	0.70714267	0.637069583
-443	0.59135	0.680969538	0.690902503	0.726300086	0.72250102	0.725632198	0.679583572	0.650959696	0.715144657	0.715523501	0.721632128	0.723192153	0.716933146	0.731344293	0.713640479	0.720961616	0.713448888	0.723273428	0.695446193	0.711596741	0.71139869	0.729096992	0.714941043	0.713026502	0.715737753	0.714946483	0.708902797	0.639683448
-442	0.700006667	0.680603305	0.684580128	0.728795653	0.723841725	0.728991881	0.673049026	0.639535759	0.715805231	0.715395522	0.721858614	0.72299904	0.761300439	0.732186851	0.715411643	0.713895382	0.719160434	0.720887335	0.682194265	0.71173092	0.727312078	0.727130675	0.717725637	0.712343428	0.708038773	0.718803033	0.695579718	0.632723861
-441	0.9270875	0.679379157	0.680855305	0.725387967	0.732085876	0.72920707	0.67275869	0.640102871	0.714999164	0.715287572	0.721252969	0.722618343	0.759209662	0.731773896	0.716523797	0.711277934	0.707372471	0.722451207	0.694037893	0.711819894	0.715054497	0.72540502	0.714289804	0.71267449	0.717556228	0.716095537	0.705202871	0.661149359
-440	0.357142857	0.679553986	0.684542239	0.725710755	0.714257766	0.726107148	0.671756193	0.635373894	0.715340783	0.714745297	0.720540439	0.723679752	0.766279592	0.732268008	0.717627216	0.7180563	0.719116675	0.722781314	0.70184247	0.71190717	0.743238619	0.730597272	0.71486647	0.712271169	0.713818544	0.716320381	0.697902381	0.659867964
-439	0.66667	0.682925926	0.696524114	0.724202384	0.676860112	0.728968295	0.674610522	0.626924893	0.71381956	0.714993367	0.721515114	0.722937757	0.79782033	0.732577373	0.714274651	0.718315913	0.719158004	0.723698407	0.686515805	0.711196591	0.726325249	0.731782065	0.715132388	0.713311869	0.721867384	0.718474899	0.700330961	0.639418758
-438	0.666666667	0.681452214	0.687050088	0.724224573	0.714807647	0.727411053	0.667467015	0.623690432	0.714791285	0.715497022	0.722592908	0.724181815	0.73591875	0.731678149	0.715747948	0.718470945	0.72110352	0.722451932	0.703477143	0.712488936	0.731949542	0.724113984	0.71652223	0.712234962	0.708572916	0.718452273	0.705925297	0.666070851
-437	0.69375	0.68100615	0.696686456	0.726658421	0.70802017	0.728542344	0.675708846	0.634968796	0.715555236	0.715526724	0.72164453	0.724172678	0.791265445	0.733001304	0.717653034	0.71393553	0.717221625	0.725412774	0.727011765	0.712275109	0.741692498	0.723034564	0.715263074	0.712025359	0.720937584	0.718860716	0.701205793	0.617834799
-436	0.600642857	0.680662241	0.69537788	0.727924762	0.687447557	0.727668485	0.678519309	0.642063271	0.715775528	0.715479106	0.722507177	0.724306939	0.745784615	0.732505908	0.717134557	0.711863925	0.719365553	0.722012386	0.713838977	0.71216375	0.744002898	0.729447067	0.715624745	0.713769976	0.717144849	0.719409763	0.704150509	0.630072431
-435	0.6875	0.678180064	0.691569122	0.72588489	0.669721452	0.725230361	0.674893097	0.63789933	0.714680224	0.715626692	0.722000487	0.724995156	0.759444928	0.731858573	0.717283382	0.7116446	0.715028842	0.725245544	0.673429002	0.71208617	0.767045117	0.7283683	0.714555953	0.714014581	0.705412137	0.719479665	0.710516381	0.651741467
-434	0.75	0.682040657	0.684251844	0.724145708	0.724225779	0.73155978	0.679334518	0.65112325	0.714993139	0.715619924	0.722834827	0.722667191	0.753058367	0.732638409	0.718702425	0.717871648	0.716703215	0.723992386	0.711246709	0.712438447	0.746851547	0.725906079	0.715748459	0.713343979	0.727111879	0.718734753	0.704925425	0.675608962
-433	0.568181818	0.683568202	0.689637987	0.725691811	0.723215205	0.733654826	0.678157413	0.643152016	0.715133294	0.715161395	0.722298322	0.723766836	0.781625123	0.733493755	0.717023804	0.715819591	0.716855129	0.72421938	0.733338949	0.712501249	0.742569457	0.724617331	0.715493198	0.714314738	0.720277797	0.719574817	0.703914414	0.670170065
-432	0.8333375	0.682183388	0.688255397	0.725496053	0.732878844	0.732458592	0.674858738	0.638429097	0.713789041	0.715930016	0.72068031	0.725846173	0.739358009	0.733329917	0.716247553	0.718576399	0.720716694	0.724636741	0.720626412	0.712444137	0.729029599	0.720706532	0.715954472	0.713752455	0.718839807	0.719392548	0.709233264	0.656524521
-431	0.611122222	0.685648859	0.691965099	0.725586346	0.729740641	0.728079987	0.675755914	0.637351478	0.711246537	0.715534441	0.72180109	0.725209743	0.73630082	0.732937444	0.719906607	0.722184649	0.714183791	0.722884798	0.716943541	0.712576706	0.785604792	0.724703727	0.714246454	0.713957181	0.710985323	0.720077988	0.705022468	0.640103209
-430	0.244996	0.678921594	0.686903983	0.725542147	0.716622158	0.732495994	0.672272822	0.639292343	0.711853572	0.716078972	0.722829666	0.725512504	0.7180468	0.733193365	0.716721611	0.721016139	0.714817423	0.725057489	0.730095106	0.71292446	0.739832455	0.727543498	0.714084592	0.713249365	0.712345383	0.720348027	0.695782723	0.658390488
-429	0.78888	0.682167491	0.689796606	0.724377972	0.701912566	0.7302834	0.671758152	0.630072518	0.711916146	0.716426093	0.721786334	0.726748217	0.709441304	0.733570301	0.719825354	0.718791422	0.720840158	0.72149979	0.701717319	0.71280891	0.747941292	0.73253827	0.715701602	0.714232128	0.71821066	0.719189926	0.705696753	0.642842764
-428	0.233333333	0.68312709	0.703039887	0.726938722	0.731923339	0.730383941	0.676802888	0.627514152	0.712192521	0.716308921	0.722835086	0.724370184	0.730793578	0.732718077	0.717355427	0.714421922	0.718903859	0.722768351	0.726845101	0.713253676	0.741561619	0.728448597	0.716490684	0.713289105	0.718455166	0.721938401	0.715041685	0.632975942
-427	0.775	0.682922123	0.696105149	0.725695079	0.753216995	0.732027152	0.67819849	0.63330898	0.712994041	0.716830907	0.723669473	0.72422493	0.756080176	0.73455933	0.716354964	0.716144553	0.716684293	0.722313361	0.687652313	0.713389648	0.736880008	0.724309107	0.714217938	0.715547154	0.714050905	0.720119292	0.712524166	0.666319495
-426	0.742534375	0.683722622	0.689603676	0.726158336	0.725411566	0.727708069	0.671685259	0.63261313	0.713662333	0.715977986	0.722341532	0.724002833	0.787654206	0.733398181	0.717361901	0.71584338	0.718934675	0.723322454	0.692133589	0.712830077	0.763256383	0.721717614	0.716492088	0.71576226	0.718222822	0.717392841	0.692779491	0.646812907
-425	0.821428571	0.681903945	0.695754314	0.724230828	0.757498127	0.730642969	0.67950239	0.646853447	0.715927261	0.716643841	0.722790239	0.727077756	0.760773913	0.734182578	0.716877576	0.710753204	0.728841335	0.723332461	0.691530018	0.713837139	0.84907519	0.719392187	0.717226999	0.714297353	0.721091349	0.717883451	0.706389437	0.6521509
-424	0.58335	0.686655204	0.68877659	0.727039603	0.757609652	0.731427065	0.676466517	0.638780413	0.711092681	0.716921262	0.723074641	0.726614234	0.702775897	0.733023196	0.717047396	0.713100054	0.721434245	0.725744845	0.735973633	0.713452266	0.754688601	0.726581954	0.716569106	0.714175213	0.716495786	0.718627386	0.697922904	0.61906528
-423	0.814811111	0.686470426	0.684932471	0.725697953	0.762137157	0.73146467	0.675449094	0.641020293	0.712825095	0.717044236	0.725223391	0.726386157	0.76009598	0.733911439	0.717706046	0.71726211	0.714361485	0.725142667	0.745895566	0.71310674	0.758747738	0.717117413	0.716055377	0.715542623	0.715770621	0.722216639	0.697736053	0.618598318
-422	0.722233333	0.682151	0.691649785	0.7240598	0.751348349	0.733906415	0.673472938	0.630705855	0.714281807	0.717667511	0.722772145	0.72669464	0.717942623	0.734071126	0.716934189	0.716060292	0.716695782	0.725342246	0.701750554	0.713706618	0.758854224	0.724336874	0.717194635	0.714917469	0.714253491	0.72197068	0.702700566	0.662590104
-421	0.714285714	0.68394759	0.701899272	0.725692363	0.755608873	0.734841322	0.677454862	0.628113998	0.717540143	0.717404492	0.723817883	0.72646339	0.725357368	0.733878639	0.717118318	0.720105714	0.722727675	0.721887661	0.706636903	0.713535189	0.73057133	0.722035614	0.715961678	0.714422579	0.717863406	0.719577003	0.715724166	0.646227878
-420	0.4697	0.685183297	0.688871499	0.727766301	0.772900691	0.734139748	0.677842306	0.64239714	0.714182409	0.717384158	0.723895443	0.72780346	0.745826531	0.734744366	0.718095127	0.719743357	0.717865074	0.725507624	0.710237519	0.713767696	0.702525204	0.721996166	0.717720443	0.716448886	0.719581252	0.720032109	0.703414776	0.6611318
-419	0.881596296	0.683701915	0.694336627	0.723918023	0.751577016	0.733069286	0.674869218	0.631267403	0.718792451	0.716946258	0.724039424	0.728606747	0.737291943	0.734672005	0.719128186	0.71828006	0.720124314	0.724438223	0.720562976	0.714102989	0.754310961	0.720658221	0.717296656	0.714016584	0.719175517	0.722019497	0.701629817	0.649167429
-418	0.555555556	0.681136255	0.685875465	0.726809447	0.736072725	0.733367271	0.671005999	0.625575238	0.714388765	0.716622483	0.725175207	0.726974184	0.757273333	0.734201321	0.717901429	0.716368588	0.725174849	0.72464905	0.703327181	0.714859895	0.717005116	0.730490418	0.715921133	0.716370667	0.720150493	0.718051029	0.704884607	0.641074401
-417	0.5	0.686285914	0.684187526	0.727571654	0.754660182	0.73517492	0.670531751	0.626439225	0.715383675	0.717019391	0.724163679	0.727119306	0.723244828	0.733140064	0.717556797	0.71683304	0.716892253	0.724860169	0.737578374	0.714569107	0.778834243	0.728610171	0.717711727	0.714355592	0.710699893	0.722515248	0.701225076	0.635461776
-416	0.75	0.685022732	0.685374099	0.72487044	0.748827853	0.738212718	0.671728234	0.633697825	0.712682779	0.717700626	0.724651515	0.727043366	0.762900483	0.735240999	0.719146948	0.717139359	0.718749346	0.726554004	0.705777167	0.714481285	0.746166348	0.735162271	0.717138818	0.716236492	0.720797835	0.722122153	0.692737435	0.633521974
-415	0.535714286	0.684639788	0.688399552	0.729245172	0.778044082	0.734557033	0.670123247	0.62689233	0.712909612	0.717279675	0.724272776	0.728282993	0.779211538	0.734810717	0.71791367	0.719038146	0.719841439	0.724882114	0.750319618	0.714660677	0.734421345	0.734062906	0.717249661	0.71637907	0.712851647	0.72210067	0.687276246	0.629051444
-414	0.736842105	0.686586783	0.689074249	0.725942824	0.7497897	0.736998057	0.679612188	0.654562471	0.713089834	0.717998198	0.723241412	0.72834168	0.791358115	0.735385801	0.718309465	0.721710379	0.720925504	0.725188433	0.696538626	0.714770703	0.741654982	0.729194478	0.718349869	0.716081504	0.71483163	0.722073223	0.715192367	0.650914248
-413	0.629644444	0.689569037	0.683010941	0.726867619	0.736521338	0.735229092	0.6731523	0.636109235	0.711357128	0.717023703	0.723525293	0.728250584	0.759601282	0.734936909	0.720128644	0.719366217	0.720281135	0.725243444	0.695423089	0.715166001	0.729042081	0.728114603	0.719156329	0.717685805	0.711592673	0.721717107	0.697850992	0.653742667
-412	0.68655	0.685444865	0.696747021	0.727616454	0.737550506	0.733430487	0.677370693	0.64048207	0.715462796	0.717827527	0.723820185	0.728811806	0.734559624	0.735626619	0.720799164	0.716994619	0.722275569	0.725060156	0.713424866	0.714400901	0.729047276	0.72630623	0.718585415	0.716880499	0.714148245	0.719681567	0.706070917	0.642310561
-411	0.75	0.687046418	0.692093118	0.724676184	0.731764053	0.736245316	0.677598103	0.638037996	0.713906357	0.717581084	0.725187129	0.729971479	0.79982139	0.736612316	0.719201809	0.718481736	0.721810624	0.725816874	0.722956757	0.715011317	0.742866364	0.725684489	0.718062206	0.716014117	0.724477261	0.718127021	0.71271247	0.66281447
-410	0.82916875	0.686368034	0.689029415	0.723110545	0.741455587	0.73448581	0.673007436	0.634462593	0.713174938	0.718305408	0.725328484	0.730435434	0.804784553	0.73599494	0.719695369	0.717184105	0.72194174	0.726174025	0.69195641	0.714767214	0.771736965	0.725311378	0.71711707	0.716050796	0.724699359	0.72140169	0.696596028	0.681885486
-409	0.55	0.684489298	0.685584136	0.725410392	0.715543753	0.737003375	0.669181286	0.628521001	0.715112489	0.717694811	0.726044903	0.729760434	0.766644105	0.735835129	0.721258318	0.723630989	0.714952734	0.726288765	0.745678657	0.715899432	0.747017636	0.726059212	0.718168842	0.716367487	0.719503147	0.720086671	0.694655131	0.647894208
-408	0.510261538	0.68575051	0.687398602	0.725104236	0.739412375	0.736429188	0.673082725	0.629841958	0.717474192	0.718117239	0.725535862	0.728656782	0.795003182	0.735495909	0.718985375	0.718550135	0.728380087	0.72698068	0.724703993	0.715233685	0.741890525	0.725447641	0.716882659	0.71521499	0.720544518	0.71813031	0.705234454	0.641348052
-407	0.825005556	0.683805834	0.69450706	0.728115886	0.716623548	0.737642379	0.678132987	0.628793246	0.715816547	0.717974701	0.724710944	0.729042717	0.752728696	0.735646306	0.721306685	0.714310814	0.717799342	0.727254382	0.734412063	0.715387519	0.741406934	0.731883433	0.716903349	0.715965334	0.720055863	0.722040544	0.703865922	0.660727805
-406	0.631665	0.687013629	0.696206803	0.726357584	0.744137563	0.732950077	0.683258709	0.646046502	0.715776827	0.717838155	0.72548468	0.730326355	0.736425112	0.73565461	0.719947362	0.720883727	0.725257555	0.726640711	0.72309362	0.716005758	0.726232012	0.72897568	0.718857409	0.71787714	0.720107742	0.72026696	0.707466921	0.65175568
-405	0.725494118	0.684713385	0.688310203	0.72801319	0.711945588	0.73487297	0.674823826	0.638115575	0.716325833	0.718396616	0.724864927	0.729888892	0.815443231	0.736774145	0.718416759	0.720896595	0.722923161	0.72687076	0.736360496	0.715902814	0.783781073	0.732045738	0.718717099	0.717735676	0.716622271	0.72160041	0.702572649	0.627158483
-404	0.7916625	0.689637853	0.697930295	0.727018426	0.747837842	0.734923828	0.679448002	0.644697508	0.717032093	0.71786565	0.725560213	0.728928395	0.781079167	0.73644508	0.718958021	0.721283196	0.719659341	0.727088944	0.71631629	0.715291313	0.73313792	0.730398566	0.717462338	0.717055162	0.714941465	0.718840506	0.694979773	0.623662177
-403	0.5416625	0.689299947	0.681613626	0.726243974	0.745444466	0.737383211	0.677318154	0.658003553	0.713324824	0.718188393	0.726108555	0.729346151	0.722584685	0.737148699	0.720438087	0.718425412	0.71888905	0.726768725	0.747782513	0.714932483	0.724314967	0.733574953	0.718605091	0.715379965	0.707244455	0.720700408	0.70360454	0.609786137
-402	0.753031818	0.686929321	0.69731824	0.727052699	0.713992323	0.739429982	0.691308784	0.678471103	0.717126055	0.717648553	0.726073925	0.729005485	0.724145685	0.736903599	0.721799712	0.725379664	0.715045748	0.724977409	0.694636799	0.71537687	0.744088764	0.732815405	0.718619268	0.71637003	0.721953007	0.718894998	0.695805658	0.634333333
-401	0.708328571	0.691600306	0.694212173	0.72802344	0.726392015	0.739538396	0.683080413	0.641203565	0.716641113	0.718062602	0.726116781	0.728670002	0.790191139	0.737297032	0.720117098	0.723437467	0.71800684	0.726083055	0.703381745	0.715573438	0.733613095	0.727737675	0.717595008	0.714707572	0.724993442	0.718108499	0.696451183	0.677451729
-400	0.52274	0.687689633	0.698092711	0.728163805	0.712225838	0.738594353	0.677585826	0.640661908	0.715338882	0.718158906	0.724012955	0.728886155	0.776151477	0.73678199	0.720122687	0.721071526	0.718641756	0.726518364	0.702091163	0.715850926	0.720505552	0.72383744	0.718653359	0.714614297	0.709112192	0.718647639	0.69821424	0.629224901
-399	0.777773333	0.688599675	0.700847523	0.728059066	0.706827061	0.735822919	0.684480353	0.650376353	0.719147279	0.717836536	0.725573008	0.729011474	0.713008636	0.736920183	0.719980175	0.717864483	0.715565811	0.728909343	0.715909428	0.71532009	0.720963668	0.734793913	0.717779758	0.715800526	0.716081164	0.717830778	0.70628805	0.631571264
-398	0.731578947	0.687186496	0.697537224	0.729821314	0.717249431	0.736186559	0.679287574	0.638014734	0.716178182	0.718722935	0.725786384	0.72987991	0.772918468	0.736316686	0.721647777	0.719749493	0.724382581	0.726734468	0.726159481	0.715336157	0.729782908	0.728663347	0.717012138	0.718138766	0.724078976	0.721218739	0.704098732	0.665389973
-397	0.857142857	0.687949261	0.693055975	0.726871163	0.739795208	0.735934759	0.683217193	0.653940836	0.714574275	0.7186815	0.725453378	0.727858836	0.744465138	0.73597227	0.720397259	0.719730435	0.718754816	0.725664824	0.704808828	0.715740477	0.731164842	0.73571754	0.718553045	0.718045553	0.719824828	0.721564515	0.702460726	0.628341992
-396	0.555557143	0.689901224	0.69743168	0.728328973	0.74221803	0.737826643	0.682545069	0.649045515	0.717633792	0.717706145	0.725879669	0.73036285	0.743760262	0.736769763	0.719869688	0.715765957	0.724322518	0.727668436	0.695381604	0.716040753	0.73510044	0.719697959	0.719111367	0.716500398	0.717059556	0.718945359	0.694027997	0.62864825
-395	0.881943056	0.688189928	0.69449572	0.729659038	0.740321878	0.736325306	0.677438904	0.637869585	0.715794832	0.719135346	0.724509709	0.728851944	0.761231739	0.736977368	0.721430981	0.715489586	0.722665878	0.726678074	0.719714222	0.715716315	0.714414524	0.728820264	0.718685064	0.71702855	0.710882079	0.720649102	0.696218844	0.640289814
-394	0.440744444	0.691106025	0.699333717	0.726129912	0.773935184	0.738134698	0.678090292	0.634667769	0.716388115	0.718245428	0.72568923	0.729547851	0.7902723	0.736129084	0.719197912	0.71634928	0.721186178	0.727577953	0.690605987	0.715645299	0.71459215	0.73162587	0.71828248	0.716163307	0.716811672	0.720142559	0.698403079	0.641400679
-393	0.91927931	0.690255719	0.688830848	0.727333097	0.749550979	0.73804697	0.675738065	0.634550301	0.717317337	0.718768234	0.725452928	0.729743193	0.754421891	0.736584787	0.720294538	0.720692951	0.720218888	0.728138963	0.765870728	0.715670665	0.697027362	0.723869947	0.717997903	0.716288786	0.732153824	0.718516436	0.712804281	0.674577027
-392	0.60729375	0.692337882	0.690131398	0.726411413	0.711932724	0.737913259	0.680205534	0.643222582	0.715987009	0.718513622	0.727273249	0.729934143	0.7347315	0.737038348	0.720802388	0.717975223	0.719671967	0.72753891	0.717543987	0.715310834	0.690469495	0.722766936	0.7184297	0.716563057	0.717015159	0.717972221	0.706115435	0.655364516
-391	0.594117647	0.688482722	0.686875349	0.727603875	0.722961438	0.738022022	0.681003574	0.655133193	0.715710106	0.718196565	0.725922318	0.730578767	0.755626906	0.73691428	0.720297528	0.716409752	0.723437853	0.729438092	0.715223913	0.716372184	0.724275191	0.735537737	0.719094829	0.716525235	0.722816142	0.7227149	0.692301913	0.640022589
-390	0.857894737	0.691192313	0.695984549	0.727879019	0.72099452	0.734939393	0.682661085	0.651422178	0.716529978	0.718079513	0.725754159	0.730239875	0.757571429	0.737122644	0.721259737	0.720711632	0.714049529	0.727252316	0.722130992	0.716319045	0.748741394	0.728417958	0.718216494	0.716511942	0.724421662	0.720995653	0.69532583	0.632356401
-389	0.580558333	0.690066281	0.687357248	0.728693487	0.73358677	0.737982769	0.675903957	0.643053244	0.717788825	0.718433634	0.72563605	0.730843987	0.767	0.737129846	0.721729774	0.716787336	0.720970964	0.72452245	0.72645431	0.716281563	0.761289624	0.734827145	0.716295376	0.717344358	0.721344745	0.721009813	0.700415376	0.685532026
-388	0.9034125	0.692811346	0.693866141	0.729932086	0.739711393	0.73796717	0.686641827	0.664206401	0.716965536	0.718460084	0.725676822	0.729931611	0.737399512	0.737785348	0.721125861	0.718052093	0.72417972	0.727223271	0.691829677	0.716012962	0.738162999	0.719282208	0.718706378	0.717877235	0.709925765	0.722046607	0.685167183	0.653262963
-387	0.699629167	0.693968648	0.69365022	0.727579406	0.759159502	0.73697635	0.681776127	0.651725557	0.718124371	0.7185022	0.725269142	0.729555667	0.753843147	0.737105594	0.721600647	0.720329162	0.715614496	0.727444694	0.718068019	0.716007989	0.761220827	0.727318829	0.718390581	0.718048433	0.721127985	0.718581872	0.696371928	0.622260488
-386	0.633335294	0.693413247	0.685801234	0.726970723	0.692738822	0.738809899	0.674759225	0.638941941	0.714212434	0.718561347	0.726744906	0.728193552	0.74931828	0.736696309	0.720509878	0.719853989	0.720373834	0.726957179	0.70756971	0.715917953	0.745035946	0.735406407	0.718406358	0.718011711	0.718080738	0.722861125	0.698964987	0.630439245
-385	0.615048276	0.692114565	0.68850786	0.727939025	0.73963719	0.735787818	0.672580241	0.636456384	0.71527446	0.718633528	0.726587583	0.728368491	0.761847909	0.736565585	0.719679579	0.716340489	0.717315056	0.726750298	0.712436425	0.715787497	0.74271013	0.726260967	0.718320463	0.716408982	0.712963627	0.720888519	0.692626952	0.636029141
-384	0.595966667	0.688970422	0.693181052	0.729408484	0.739610682	0.736662871	0.679435727	0.648256625	0.718312732	0.718797443	0.725205931	0.730260243	0.71345084	0.737362693	0.719900737	0.714460107	0.72274129	0.726563527	0.703208842	0.716085238	0.734316379	0.731434271	0.717503522	0.717425644	0.72113753	0.721005979	0.697109787	0.653943735
-383	0.470773529	0.688929831	0.696824488	0.726663686	0.757704555	0.734331479	0.679575009	0.639161423	0.717709522	0.719119331	0.727375838	0.728540477	0.735258974	0.737435132	0.721248655	0.717934266	0.719764338	0.727455496	0.728509859	0.715862795	0.730573486	0.730934411	0.718266241	0.716539487	0.712849481	0.717827648	0.701938426	0.621379589
-382	0.566668421	0.690824649	0.700249963	0.726440008	0.751350508	0.739393372	0.676279362	0.628943851	0.718201594	0.719187603	0.726870032	0.728902491	0.803886559	0.736753668	0.721330812	0.723515668	0.718915461	0.726163816	0.709321277	0.715807217	0.773422965	0.724873733	0.719254251	0.717569385	0.717523843	0.721443226	0.702771008	0.649146579
-381	0.41544386	0.688427781	0.692347155	0.729755491	0.770508005	0.736031256	0.675778801	0.626828455	0.714705531	0.71870182	0.726474399	0.730276516	0.798936864	0.736645019	0.719392396	0.719330175	0.724439703	0.727842092	0.680373511	0.716231153	0.729025	0.734998011	0.719635129	0.718173222	0.727715987	0.724910695	0.687471939	0.635576733
-380	0.481113333	0.690731692	0.69194372	0.729972433	0.729088963	0.737435497	0.676215722	0.627196669	0.714678332	0.718825217	0.726769038	0.72864907	0.782965363	0.736669374	0.721421417	0.716331824	0.71771461	0.727295746	0.698877074	0.71586068	0.733594555	0.730678895	0.717585496	0.716868155	0.727702832	0.719441233	0.694876396	0.670053117
-379	0.666663636	0.691598173	0.686014597	0.728633347	0.746475305	0.734853838	0.673286071	0.630241401	0.720356944	0.718121115	0.725449757	0.730084924	0.746656771	0.737173412	0.722291514	0.71767573	0.713968423	0.72350078	0.690737961	0.71614322	0.728112311	0.725794193	0.71850985	0.716969402	0.719775766	0.720302044	0.704248787	0.623902547
-378	0.6426	0.690459432	0.696796809	0.727989368	0.742174557	0.734905218	0.680741939	0.643447069	0.718657001	0.718403032	0.724681372	0.728505662	0.79441129	0.736977154	0.719847713	0.713759583	0.720805192	0.726115985	0.742216007	0.71578533	0.730347689	0.725282125	0.719356092	0.717539508	0.714625539	0.720335557	0.692879151	0.638801129
-377	0.6	0.692670551	0.698954178	0.730188176	0.754871047	0.733442872	0.669716947	0.610775375	0.720124214	0.718722857	0.726003979	0.729514997	0.758041743	0.73730233	0.720217048	0.717445341	0.721396377	0.727419229	0.682387608	0.715526911	0.736289064	0.728023358	0.719050352	0.71785968	0.717638988	0.717527717	0.694497723	0.642968296
-376	0.7	0.692618213	0.694871192	0.727560343	0.777117554	0.734378545	0.671795968	0.617328548	0.715852162	0.718784302	0.725765571	0.72921471	0.731915068	0.737242872	0.721445677	0.719024283	0.719118482	0.727428709	0.744178491	0.715819205	0.749817737	0.730421468	0.718684759	0.716545486	0.727526166	0.720867343	0.700614747	0.648933176
-375	0.637118182	0.690346542	0.698388615	0.727958885	0.728335417	0.733879062	0.675938905	0.629235122	0.715030629	0.718412589	0.725073485	0.730023522	0.749922513	0.736277127	0.722058545	0.71978054	0.719600506	0.726220375	0.706017447	0.715484207	0.740470693	0.732000474	0.716023464	0.718021585	0.721089489	0.722887113	0.708970141	0.654753145
-374	0.69334	0.69360146	0.692067241	0.727586524	0.684611221	0.737670493	0.676275429	0.63046904	0.71930044	0.718195725	0.725457658	0.729427269	0.751059606	0.737032191	0.719388836	0.716266268	0.710442678	0.726618745	0.693201863	0.715880441	0.774746846	0.724051759	0.71826234	0.717988768	0.7223346	0.71863521	0.699317662	0.630398845
-373	0.65	0.689992131	0.701732218	0.727120376	0.728110066	0.734283347	0.681493475	0.638101347	0.716060413	0.718290268	0.7248615	0.729078789	0.739022115	0.73685314	0.720919626	0.718043668	0.716624839	0.726360571	0.72439344	0.715308632	0.729158964	0.736839726	0.718445856	0.717400632	0.723326459	0.720900657	0.699795033	0.652112409
-372	0.59167	0.689826104	0.688596125	0.730141171	0.774795511	0.731969959	0.673930249	0.632362871	0.718951637	0.718304509	0.725025497	0.729770372	0.765224681	0.736365648	0.721583148	0.715058589	0.715724907	0.725798624	0.720652	0.715483202	0.731474923	0.736073725	0.718585848	0.717019604	0.722619996	0.72022961	0.690188954	0.641224317
-371	0.766665	0.689413757	0.691621043	0.729895375	0.763851471	0.735966642	0.67681865	0.631259141	0.717171198	0.718430652	0.725456324	0.729839033	0.725353138	0.737597566	0.720790186	0.716878646	0.71757482	0.727202541	0.650936131	0.71631603	0.764533057	0.726071095	0.716704892	0.717605493	0.721741148	0.721777779	0.694372917	0.669078304
-370	0.672541176	0.69014619	0.696849598	0.729204035	0.752876271	0.731130188	0.684092956	0.654389671	0.713699375	0.718945641	0.723648947	0.728846035	0.750684305	0.736750064	0.719435798	0.715200577	0.721755278	0.726862596	0.694954332	0.715967383	0.769681484	0.726502187	0.717464766	0.716942331	0.716046312	0.717024612	0.699006536	0.676763138
-369	0.973214286	0.689112421	0.693815897	0.727378753	0.752686175	0.731049782	0.676009673	0.630865673	0.714761602	0.718197215	0.723314113	0.729268931	0.766044503	0.736615977	0.722454567	0.723184012	0.717162316	0.727027242	0.676133169	0.715579552	0.764624737	0.725096887	0.719899428	0.71869136	0.720870847	0.721031198	0.695469923	0.65452595
-368	0.802611765	0.693909134	0.693117767	0.727611099	0.777094991	0.735184607	0.667006991	0.609770497	0.719572552	0.717783502	0.725252034	0.729620122	0.749257692	0.736233993	0.720503556	0.717926607	0.71573052	0.725637713	0.713268031	0.715745624	0.734670753	0.732713996	0.718109279	0.717427519	0.725497848	0.721845409	0.687488053	0.635279551
-367	0.825395238	0.691409887	0.68943186	0.730698738	0.739381615	0.735144903	0.676124717	0.636715069	0.71771701	0.718321608	0.724391051	0.729731142	0.77999083	0.73649635	0.719597835	0.718656354	0.717006853	0.727083831	0.681433333	0.715330934	0.726657199	0.733180222	0.717934431	0.716679207	0.723472791	0.718757366	0.687938636	0.667637155
-366	0.600007692	0.689074245	0.69191142	0.727105596	0.727799891	0.735436904	0.663142451	0.599322338	0.716353699	0.718039939	0.725134418	0.728734196	0.776724074	0.737091563	0.722296466	0.718057028	0.710130044	0.727557261	0.708770115	0.71571736	0.734332579	0.732704263	0.717968443	0.71703426	0.712924086	0.721249103	0.700534545	0.644314774
-365	0.810604545	0.690757494	0.693698474	0.727844186	0.751550631	0.735384526	0.65604066	0.586579909	0.717126605	0.718151046	0.724461361	0.72814498	0.752681633	0.736931848	0.72038822	0.716586912	0.716422746	0.724865113	0.683349163	0.715760855	0.755001835	0.733476489	0.716540997	0.716101351	0.721669984	0.720266946	0.699930465	0.643346675
-364	0.736108333	0.688029068	0.685718613	0.723920637	0.761855537	0.734928252	0.675381975	0.643114462	0.717626959	0.717991024	0.725743812	0.729173413	0.761704803	0.734741814	0.720692987	0.716859195	0.718128032	0.728200071	0.697501567	0.715196639	0.768391085	0.727425026	0.715714205	0.717085622	0.721796718	0.722141183	0.689340596	0.665854476
-363	0.76564375	0.691748667	0.692581646	0.729758271	0.745588116	0.731796662	0.679595592	0.644585202	0.718588609	0.718320539	0.724850868	0.727726752	0.749710039	0.736861805	0.719524811	0.717285615	0.709805056	0.723499426	0.697448792	0.715109826	0.715434312	0.731040178	0.718142954	0.716364559	0.723457491	0.720888613	0.704518038	0.640734168
-362	0.595235714	0.690985434	0.690903802	0.726861336	0.750559113	0.735346458	0.670117512	0.623454265	0.717806358	0.717909453	0.724105504	0.728895677	0.797653333	0.73610324	0.720516009	0.717708708	0.710733407	0.725235239	0.702288049	0.714937601	0.742554252	0.733720487	0.717733753	0.715789001	0.722696862	0.719868015	0.700335904	0.626539448
-361	0.464285714	0.691694385	0.690777275	0.725196249	0.75824182	0.733059867	0.678490384	0.633999715	0.714484149	0.717491246	0.724034109	0.729104334	0.781294907	0.735823884	0.720649723	0.720171264	0.709536252	0.725812865	0.690914038	0.715201822	0.724511629	0.725288531	0.716184383	0.715950335	0.721291785	0.717132972	0.708891579	0.683394888
-360	0.494861538	0.693778964	0.686176131	0.728074327	0.74048303	0.736005637	0.67902029	0.654133343	0.716431071	0.718096014	0.724896356	0.730039023	0.790403556	0.735797693	0.722747599	0.715489566	0.717795763	0.725263966	0.70240947	0.715032441	0.75355723	0.727899057	0.717801889	0.717493234	0.720381316	0.722333573	0.694336591	0.653414646
-359	0.0952375	0.685292019	0.69320506	0.727186336	0.758979994	0.734824485	0.6859557	0.669532933	0.715153492	0.717727322	0.722766523	0.727549227	0.787997748	0.735997775	0.722660567	0.715823502	0.711525977	0.723753266	0.719485507	0.715298843	0.733676389	0.734773642	0.71742064	0.717220378	0.721428231	0.718059263	0.695195633	0.642569472
-358	0.48956875	0.689124176	0.683895983	0.724158058	0.761164675	0.735909004	0.681088908	0.659181618	0.717346582	0.717651179	0.725114264	0.727845186	0.760293204	0.736412202	0.719781518	0.715863284	0.71446972	0.726377412	0.727378743	0.714489076	0.730074173	0.738971406	0.716752433	0.717728193	0.716950156	0.716043564	0.67893137	0.641158106
-357	0.468138235	0.6899594	0.698453188	0.726029738	0.767452988	0.730624631	0.682944651	0.643449176	0.715748727	0.717369949	0.723057662	0.727159446	0.796346753	0.736671832	0.719845072	0.717277366	0.70665959	0.72571202	0.705990644	0.714028653	0.748085734	0.736234222	0.717226561	0.716551785	0.715351092	0.719522316	0.693205368	0.65213595
-356	0.642591667	0.689946447	0.684832378	0.727307054	0.773857488	0.736913171	0.677555886	0.656800129	0.716060498	0.717107893	0.724998846	0.726571707	0.753598551	0.736524906	0.721924041	0.71584375	0.716993857	0.724042542	0.699694619	0.714376839	0.747827835	0.728007811	0.717240305	0.715756101	0.724674667	0.721031771	0.714956047	0.614115889
-355	0.614664	0.686816489	0.6963179	0.72744593	0.765606063	0.73458598	0.681443585	0.648383183	0.714301376	0.717006221	0.723595251	0.727187998	0.808732418	0.736492336	0.717728174	0.716508054	0.709494123	0.7262629	0.743545697	0.714631757	0.713308968	0.735326705	0.716121087	0.716631023	0.717636574	0.722137574	0.700169443	0.654883736
-354	0.461538462	0.690262077	0.685524931	0.726364907	0.763763365	0.733796896	0.673302864	0.631660085	0.71692566	0.716634746	0.725262699	0.727566488	0.765677333	0.735957814	0.722208514	0.714673181	0.711581468	0.724521099	0.731506897	0.71484074	0.721475869	0.727166006	0.717434529	0.715605184	0.723730844	0.722245375	0.696437338	0.652318171
-353	0.838336	0.689711377	0.691523165	0.725034754	0.756842453	0.731611708	0.678581384	0.641497156	0.717607501	0.716616229	0.723682631	0.726361971	0.716257692	0.736608306	0.719715417	0.712769681	0.710812425	0.725313033	0.725616832	0.714445845	0.742345587	0.72040121	0.716137689	0.714711685	0.71571899	0.719439969	0.697817713	0.622011071
-352	0.35185	0.684767406	0.683104795	0.727240876	0.751425956	0.73143931	0.669294466	0.633417547	0.715706267	0.717217189	0.723661228	0.726350154	0.74012765	0.736636114	0.719570752	0.718416856	0.71216541	0.725973427	0.733366515	0.714199283	0.771728188	0.734305982	0.715976337	0.714472552	0.70708602	0.718843938	0.689366787	0.645590719
-351	0.811116667	0.687170757	0.697762193	0.725055878	0.746487538	0.73324766	0.677054604	0.629789712	0.713270653	0.717260502	0.723586847	0.726147125	0.78651748	0.736184053	0.719366015	0.715878976	0.704815055	0.723925814	0.720059913	0.714027601	0.729047952	0.726906049	0.71568285	0.714659551	0.717304739	0.720909777	0.690382688	0.651781384
-350	0.769230769	0.690653493	0.689850314	0.726517715	0.759949197	0.734227131	0.672292329	0.620016855	0.713388265	0.716854852	0.725024518	0.726897363	0.788331963	0.736724354	0.720031755	0.714633338	0.713373318	0.726551079	0.701577395	0.714248033	0.740826928	0.731185241	0.716426109	0.716961555	0.725747632	0.720835251	0.699612023	0.61831895
-349	0.261764706	0.687559585	0.692719213	0.727330723	0.750952008	0.73243478	0.670392718	0.620808715	0.716286729	0.716551807	0.724094267	0.726110028	0.812256186	0.735285798	0.720380079	0.713443811	0.708345729	0.724906358	0.712157276	0.713784474	0.776548752	0.727303409	0.713898488	0.716058788	0.72220723	0.71580266	0.689087744	0.649659126
-348	0.678790909	0.690470995	0.693545814	0.72696922	0.761118616	0.729475708	0.679292155	0.634279248	0.716886216	0.716627742	0.723413667	0.724915213	0.784576889	0.735190476	0.7188157	0.719202463	0.716288181	0.725123985	0.692871651	0.713930183	0.744109818	0.721497799	0.71372686	0.716272247	0.722136863	0.717158679	0.695239579	0.622281332
-347	0.4857	0.689792913	0.686962812	0.726223319	0.740517053	0.735069861	0.669906807	0.624102354	0.716753565	0.716255184	0.723503611	0.725736287	0.763572926	0.737024043	0.720765871	0.714859407	0.711434973	0.725648076	0.694166126	0.713773428	0.726508553	0.720768773	0.714710518	0.715522657	0.721554795	0.719788083	0.700782338	0.619244787
-346	0.54	0.692028074	0.689619108	0.726720235	0.769063907	0.731537034	0.671441241	0.622342738	0.718186054	0.716244252	0.722721684	0.7259815	0.757127477	0.735276144	0.720383443	0.707368315	0.717612847	0.725423846	0.718380988	0.713019649	0.72864921	0.731059179	0.714973041	0.714995767	0.731155197	0.717328017	0.695803587	0.633071042
-345	0.66273	0.689326205	0.685314257	0.725393639	0.759571229	0.732340951	0.669769535	0.625520842	0.711969755	0.716827573	0.721491319	0.723900779	0.741853744	0.735296946	0.719084105	0.711766344	0.71505757	0.725491141	0.7502184	0.713608895	0.733333438	0.729539374	0.714012369	0.714452816	0.726528454	0.718610471	0.698686533	0.632366259
-344	0.6614625	0.687899807	0.698982321	0.727284136	0.756787917	0.731407776	0.67001936	0.619259194	0.713179257	0.716072138	0.721468857	0.726646529	0.782837186	0.735330593	0.719468278	0.713734354	0.711715726	0.724899459	0.74466778	0.713217677	0.723702	0.729908822	0.714044598	0.715337874	0.73076803	0.719757227	0.693937205	0.630918664
-343	0.297177273	0.689397918	0.674124916	0.723978573	0.765888029	0.73053263	0.662995986	0.621989376	0.712241961	0.715739698	0.722306768	0.725976209	0.764707407	0.734554482	0.720592747	0.713777716	0.707085749	0.723525361	0.705573828	0.712947174	0.723290243	0.730427799	0.715014676	0.715291967	0.72866914	0.718724052	0.689107123	0.63207663
-342	0.462966667	0.689134156	0.690014509	0.727811301	0.758576574	0.731113381	0.672652699	0.630224432	0.719231278	0.715319634	0.722424485	0.726174614	0.801810048	0.734857254	0.718867732	0.709530516	0.71266414	0.723178896	0.743652409	0.713021326	0.720975278	0.723021213	0.714154397	0.714082931	0.726435423	0.717335739	0.692331365	0.637046174
-341	0.5389	0.689111689	0.688073985	0.728138426	0.751486169	0.730886021	0.671305704	0.629113311	0.714830795	0.716071543	0.72145509	0.725932584	0.7696885	0.735430839	0.719352544	0.712482808	0.713570674	0.72414088	0.725549062	0.712327788	0.737506861	0.724696729	0.715190237	0.713611037	0.71700458	0.71774278	0.697545285	0.631843627
-340	0.339746154	0.692151122	0.68320281	0.726021634	0.756998151	0.730412863	0.67163736	0.628884842	0.709885235	0.715541319	0.721171658	0.726084087	0.759510667	0.735266002	0.718928003	0.714966109	0.7003874	0.722132732	0.731686154	0.712302407	0.73327925	0.724786327	0.71381074	0.714220627	0.723394012	0.719310314	0.700700514	0.621834578
-339	0.71214	0.689922176	0.688921642	0.728132665	0.760605795	0.728446767	0.66867691	0.618710047	0.716863916	0.715557863	0.719745754	0.724951487	0.786250207	0.735342934	0.717607772	0.717402279	0.711393975	0.722187177	0.725297205	0.71247093	0.715392099	0.724867971	0.715725157	0.713910701	0.730864483	0.720748025	0.69914897	0.619298436
-338	0.7000125	0.68597307	0.689426057	0.724136217	0.743802014	0.732303709	0.675081285	0.631476541	0.71254332	0.715275739	0.721868289	0.724520953	0.817655556	0.734117469	0.717997225	0.715622419	0.711596604	0.722176439	0.699152624	0.712198853	0.733480323	0.718278989	0.713628532	0.713441816	0.728190806	0.718551239	0.707573475	0.637380896
-337	0.575922222	0.687274176	0.68225706	0.725186464	0.739259781	0.729979419	0.673974436	0.644318696	0.713516895	0.715643984	0.720189439	0.724821047	0.741203863	0.73428323	0.719060762	0.717177419	0.7149776	0.723464113	0.718566562	0.712010935	0.734210545	0.73101004	0.713718694	0.716089294	0.718934949	0.722243546	0.698460967	0.637792432
-336	0.414822222	0.685732817	0.681080017	0.723554264	0.76118007	0.728093386	0.666895085	0.627035465	0.714463314	0.714859951	0.720111978	0.724326838	0.805564655	0.73495994	0.718364188	0.717126474	0.712352135	0.724774135	0.703351502	0.711781367	0.732182787	0.713966394	0.714049228	0.714541119	0.717837075	0.718292788	0.684453548	0.616719718
-335	0.59445	0.687475128	0.687396888	0.725819539	0.724027158	0.726754034	0.671717824	0.632781708	0.711607505	0.715037818	0.718859707	0.72470474	0.779456667	0.734701375	0.717518629	0.71594992	0.713038137	0.721814362	0.725776983	0.711362724	0.74486285	0.735027078	0.714034163	0.71359302	0.72861071	0.716365035	0.717637653	0.62531557
-334	0.5711	0.6891484	0.682023018	0.724201967	0.742960098	0.728825362	0.673280765	0.638597704	0.715996881	0.7146381	0.720447351	0.723450243	0.744636327	0.735018006	0.71860495	0.714595598	0.708740372	0.722718408	0.68873126	0.71152866	0.74467048	0.72009339	0.712341558	0.713643691	0.716302289	0.717825139	0.693304473	0.62374403
-333	0.48333	0.687062479	0.679763719	0.724069115	0.752085109	0.732241543	0.662077529	0.613160897	0.710642854	0.714825027	0.721057537	0.72358962	0.749869685	0.73508811	0.71718174	0.71512791	0.706158106	0.722194876	0.708694049	0.712245959	0.732213386	0.730060811	0.714880813	0.713554931	0.716522263	0.719229056	0.6891601	0.627956716
-332	0.8586	0.685298442	0.693134539	0.725370793	0.753655852	0.730652016	0.673478862	0.622882704	0.710271112	0.714303063	0.72087569	0.72467877	0.753435146	0.734700156	0.715243498	0.717509804	0.707849723	0.722979363	0.70393311	0.711993058	0.736144362	0.734075084	0.712817292	0.713750393	0.719448634	0.720336026	0.688614578	0.615422977
-331	0.39999	0.685775885	0.68461743	0.722129549	0.71690051	0.727369142	0.663909924	0.61418359	0.711563322	0.713853237	0.719813071	0.722823014	0.800871946	0.73435195	0.718597821	0.712331887	0.703332355	0.723215716	0.714481395	0.711037113	0.729013463	0.72800082	0.71285101	0.712260515	0.713219413	0.71780558	0.706193251	0.639759676
-330	0.56	0.685158114	0.680551254	0.723148368	0.740130301	0.728012805	0.661941018	0.612699166	0.71272843	0.714221462	0.719033226	0.723352724	0.739783333	0.73352347	0.716339938	0.717741279	0.711251921	0.721704008	0.712402694	0.710554809	0.73307819	0.726240581	0.714083393	0.713587654	0.713051955	0.71693184	0.688569817	0.641220455
-329	0.4863	0.686386667	0.689171602	0.725440737	0.764073369	0.732728807	0.666605814	0.616219829	0.714059464	0.714124767	0.719384711	0.723318697	0.75014386	0.734201809	0.717565625	0.71058662	0.702852268	0.721786448	0.721226023	0.710403653	0.7439	0.71598684	0.713133389	0.714021227	0.71127171	0.715814701	0.693280342	0.631509149
-328	0.655984615	0.685650863	0.679764392	0.727175266	0.756155688	0.729611019	0.67173741	0.633849544	0.716874007	0.713794216	0.718895927	0.724071239	0.787773009	0.733317912	0.717355645	0.714924104	0.705621234	0.722008273	0.715054943	0.710612899	0.75984821	0.722703047	0.713009059	0.712184898	0.718517195	0.72015884	0.695835716	0.627320413
-327	0.688383333	0.684294199	0.685573444	0.727090975	0.761089488	0.72743492	0.670959287	0.633677561	0.710854111	0.714157328	0.719508291	0.7229886	0.766546226	0.733669899	0.71778079	0.712615952	0.713024501	0.722070242	0.689318196	0.710571529	0.754270315	0.721112535	0.712997839	0.712269973	0.716854245	0.717205764	0.689949204	0.65259631
-326	0.623076923	0.684359692	0.684975918	0.72478496	0.750160072	0.729711141	0.674016174	0.647316028	0.712151151	0.71419064	0.718821898	0.723357876	0.769363445	0.733877804	0.716234323	0.716773152	0.709095543	0.720330965	0.721599369	0.71064716	0.745361917	0.728711895	0.711087095	0.713902946	0.714274449	0.718957572	0.694332019	0.62545673
-325	0.904757143	0.683057483	0.685432088	0.724852808	0.744233837	0.726406477	0.670012894	0.636738558	0.712639445	0.713650942	0.720294607	0.722495103	0.775784375	0.733346354	0.714784832	0.711937152	0.712014816	0.723348495	0.721768296	0.710679182	0.736024357	0.722438669	0.711480354	0.712509362	0.716431358	0.715588405	0.69764486	0.627113916
-324	0.686264706	0.683282277	0.696416039	0.724711613	0.763110268	0.727333435	0.677289865	0.629181546	0.714743333	0.713576432	0.720034811	0.723312135	0.733818565	0.732161021	0.714047229	0.715374176	0.703658414	0.720124184	0.720704271	0.709814178	0.759083919	0.724611217	0.711773617	0.712174661	0.71037015	0.721644527	0.690411488	0.648452878
-323	0.657422222	0.684851083	0.684834545	0.726246669	0.762325402	0.730404611	0.667958038	0.622904753	0.712132641	0.713095371	0.720383471	0.723242273	0.729753846	0.732401477	0.716125458	0.709317569	0.703777026	0.721549894	0.692920679	0.709115833	0.762558603	0.732572302	0.712547094	0.711241021	0.71985813	0.716117829	0.68802766	0.652120343
-322	0.70635	0.687440873	0.680956783	0.724157978	0.762296364	0.732951409	0.667458895	0.624381202	0.712802026	0.713556263	0.717063825	0.721348759	0.74691055	0.731982867	0.715143724	0.72094484	0.703736472	0.721583012	0.731616258	0.709875517	0.7420858	0.730987964	0.711046574	0.711985344	0.707040354	0.713608714	0.68794937	0.644751548
-321	0.780318182	0.684276326	0.684864487	0.72416181	0.730658426	0.72770825	0.666365812	0.619895468	0.712465166	0.712895289	0.719557591	0.72110432	0.772830568	0.732765916	0.714692446	0.713466318	0.714804092	0.719778612	0.724844118	0.709030161	0.778817277	0.721585492	0.712273066	0.712610135	0.71160164	0.718917275	0.68613766	0.634309266
-320	0.734866667	0.683305423	0.682132132	0.722837264	0.739953554	0.727503759	0.661639024	0.61326529	0.713169234	0.712569708	0.71976142	0.720852128	0.749010044	0.732623509	0.716536546	0.707738458	0.714241701	0.718503952	0.726824296	0.708994994	0.764692893	0.72582565	0.710183709	0.712025469	0.719140782	0.717930308	0.696715186	0.6242253
-319	0.697444444	0.682145763	0.685827245	0.725213806	0.709372531	0.725403955	0.66572827	0.610585639	0.711876135	0.712926204	0.718208173	0.72137912	0.724803863	0.73260824	0.715960476	0.705411557	0.710790331	0.721441569	0.733453162	0.708508812	0.747329152	0.723609012	0.710536766	0.712304958	0.708734404	0.714497569	0.699699899	0.619101861
-318	0.38887	0.679227708	0.675309688	0.723838226	0.758516454	0.728058675	0.666601879	0.632049684	0.71178993	0.712493688	0.717567162	0.719715338	0.742480556	0.732218579	0.715778293	0.709425788	0.707534437	0.720724563	0.729165015	0.708882639	0.707271647	0.73098134	0.709518829	0.712050131	0.713181118	0.718086565	0.699765205	0.606795896
-317	0.642610526	0.685028967	0.681583399	0.725542724	0.772104937	0.730159061	0.6635662	0.616666905	0.707098592	0.712420485	0.718952696	0.720391886	0.783617597	0.732462224	0.712427523	0.705269115	0.715584982	0.720008638	0.669336651	0.708812255	0.728593292	0.725400814	0.712031733	0.709501338	0.710975129	0.716308864	0.692899593	0.615048799
-316	0.645366667	0.682541394	0.680379506	0.728262642	0.757013668	0.726989062	0.667844334	0.618461871	0.711276915	0.712839679	0.716676592	0.720792272	0.72734434	0.732447018	0.715229044	0.711401775	0.713051863	0.721462461	0.711470625	0.708695476	0.730961349	0.726239818	0.710795655	0.710178645	0.716793043	0.718617164	0.685386253	0.642125931
-315	0.848616667	0.680237788	0.687386807	0.724802013	0.749395949	0.732552062	0.667037131	0.618164293	0.712234017	0.711967563	0.717461413	0.7202807	0.715990726	0.732660771	0.714150397	0.711356744	0.700668612	0.718661936	0.712210067	0.70825525	0.717882024	0.731086057	0.712270978	0.711782532	0.714971815	0.718511244	0.702080734	0.623890931
-314	0.744827586	0.678273791	0.681958564	0.725500204	0.752372164	0.729818671	0.669449454	0.63242628	0.711040877	0.712343285	0.717129122	0.720728873	0.772427477	0.731686607	0.717639306	0.713907025	0.703146371	0.720045823	0.702217917	0.708400746	0.735529757	0.727728551	0.711715638	0.710011896	0.714051602	0.716298562	0.677886872	0.59963293
-313	0.657894737	0.682968182	0.680673238	0.723476694	0.747085291	0.725691628	0.660820929	0.610974571	0.710230798	0.711567798	0.71652705	0.719924763	0.727073469	0.73143228	0.715126165	0.707071877	0.711236364	0.719232885	0.688803397	0.70831254	0.759059801	0.721392504	0.709423586	0.711834437	0.717587421	0.715708948	0.690657356	0.626606401
-312	0.730769231	0.680234702	0.683321905	0.722639486	0.722097369	0.724355123	0.666058053	0.618607426	0.712368459	0.712701153	0.716299169	0.72128001	0.744136466	0.731297708	0.714707162	0.70864374	0.707769002	0.71967443	0.705993768	0.70804648	0.766443108	0.7271422	0.708685362	0.710186822	0.707860746	0.71899182	0.689691114	0.614642099
-311	0.550927778	0.679642991	0.675403875	0.725730436	0.756402233	0.735062429	0.66346894	0.631376674	0.711610087	0.712515387	0.718017984	0.720754023	0.716142424	0.730920042	0.714956113	0.710102271	0.709655422	0.719508134	0.690948019	0.708170233	0.772799458	0.725721108	0.710817064	0.710477714	0.706360038	0.718211742	0.691106462	0.647300133
-310	0.689816667	0.680895159	0.675747348	0.722160252	0.769966981	0.727131713	0.660414176	0.618944178	0.709473433	0.712238143	0.717044238	0.719689687	0.772684021	0.731119731	0.714678954	0.711430919	0.707754545	0.718144997	0.713615352	0.708120488	0.714529999	0.728308047	0.709785523	0.71089541	0.714845697	0.715546365	0.681931601	0.613498854
-309	0.7963	0.678627003	0.68631459	0.720725716	0.735901034	0.726537462	0.665197347	0.615667297	0.709370478	0.71232328	0.715821235	0.719998943	0.675671548	0.730853881	0.713789216	0.709420788	0.710125971	0.718680811	0.699616766	0.707482998	0.73371037	0.731919381	0.707671154	0.710490551	0.714966451	0.717716644	0.689333482	0.612171046
-308	0.715909091	0.682442312	0.676754923	0.725160925	0.743593541	0.730774412	0.658588348	0.61374386	0.709692187	0.71200672	0.716651714	0.722847722	0.734768966	0.731459385	0.714879635	0.707305603	0.717559755	0.719857496	0.690374587	0.707421757	0.719061969	0.722056055	0.709461846	0.710544217	0.717053336	0.719734607	0.693765307	0.607958286
-307	0.655	0.678667242	0.685282671	0.726111081	0.764934119	0.728609645	0.66314743	0.617449436	0.711683165	0.711378188	0.71675306	0.718996445	0.801516206	0.730688358	0.713489669	0.706145786	0.713454308	0.717603735	0.686215916	0.707350684	0.734328388	0.728984144	0.70998315	0.709190227	0.711579054	0.714000254	0.6956459	0.594313446
-306	0.561538462	0.679481131	0.684994318	0.72264597	0.752222286	0.728030655	0.662941055	0.605145663	0.708776955	0.711616877	0.715942072	0.719173098	0.788957534	0.731060626	0.71292706	0.710002277	0.712404847	0.717573332	0.726705634	0.706991737	0.737371957	0.722480728	0.710416558	0.70985284	0.717013923	0.715889705	0.67865287	0.628118866
-305	0.5625	0.680995038	0.677600117	0.721844595	0.79503784	0.726075874	0.661048017	0.617499177	0.71443611	0.711392751	0.717314729	0.719369877	0.78309602	0.730449264	0.713033206	0.709902516	0.721798546	0.718364601	0.653458904	0.707391719	0.692241426	0.728187728	0.710452975	0.709919403	0.717444107	0.715285839	0.69747936	0.62415338
-304	0.756060606	0.67765027	0.680253297	0.724210119	0.723309591	0.726436639	0.66622946	0.628449315	0.712734905	0.712016788	0.717087981	0.718767359	0.725062151	0.731092993	0.712500442	0.713518861	0.712147775	0.718477968	0.723509875	0.707194196	0.729007136	0.734065721	0.708502152	0.708685518	0.703762636	0.715764772	0.672824286	0.631269161
-303	1	0.678548888	0.681024393	0.722683626	0.742458573	0.729298571	0.67324971	0.646820533	0.710939195	0.711488211	0.715817098	0.719087198	0.76159204	0.729583636	0.713202689	0.707994957	0.706242836	0.71958153	0.712262519	0.70673516	0.729821583	0.719578695	0.709273556	0.709719774	0.705272685	0.715686585	0.692700784	0.628368274
-302	0.653336	0.678028451	0.676161307	0.722269532	0.746809299	0.725745659	0.666867744	0.635983861	0.708457442	0.711026477	0.715577696	0.71905356	0.756109237	0.731511413	0.712275177	0.712046804	0.710453255	0.71792376	0.685894712	0.706211661	0.753372341	0.733443606	0.708715054	0.710320031	0.709781191	0.716922243	0.683738608	0.626643875
-301	0.579466667	0.68206862	0.676073152	0.723440477	0.742181701	0.727063366	0.666192765	0.632078383	0.711696345	0.710964027	0.715473604	0.718918994	0.737301667	0.7302956	0.713207569	0.706559813	0.709363086	0.716275838	0.69419049	0.706412559	0.717652568	0.717834082	0.707396662	0.710227863	0.711414038	0.714281122	0.70591979	0.611003537
-300	0.52603125	0.677162827	0.676828785	0.720615686	0.757644869	0.731085409	0.66588105	0.637252697	0.711437402	0.711005536	0.71614248	0.718387179	0.723128689	0.730925202	0.714010771	0.713888137	0.715933223	0.718730043	0.722059966	0.706370995	0.753931413	0.720057224	0.708386873	0.709785013	0.713800699	0.714437498	0.690583979	0.63112629
-299	0.704948649	0.678091892	0.684281715	0.723181911	0.725619209	0.7284554	0.664733144	0.624689311	0.708985777	0.710500969	0.714943904	0.718679638	0.730625943	0.731208358	0.712539369	0.709677629	0.713273907	0.71708425	0.693483358	0.706265115	0.712743237	0.723884098	0.710051347	0.709559863	0.712169713	0.716890006	0.684061425	0.627792077
-298	0.730769231	0.677096363	0.685033405	0.724583021	0.756103364	0.730667648	0.661069787	0.603242696	0.710185201	0.710834283	0.714437013	0.719912934	0.728215263	0.730590885	0.713325506	0.710807809	0.708875897	0.716323162	0.721929354	0.706089912	0.722787369	0.718499734	0.707651328	0.708906839	0.712550027	0.715814349	0.699754656	0.614926909
-297	0.6535	0.675509007	0.679767484	0.723652649	0.721456572	0.727575114	0.660600277	0.608408287	0.710282773	0.710849872	0.714124925	0.717187833	0.766243318	0.729704979	0.713851754	0.705986659	0.718464367	0.717163069	0.714136758	0.706365136	0.734922546	0.726571274	0.708852752	0.709068689	0.703082743	0.712289432	0.67901002	0.629582236
-296	0.560183333	0.676608689	0.680663819	0.721769536	0.730341983	0.725216023	0.663482783	0.614936624	0.709237562	0.710396748	0.716011431	0.718073049	0.753036788	0.729747678	0.713771688	0.707828047	0.701794054	0.718929811	0.747779389	0.705792252	0.733755106	0.728872587	0.709923832	0.709319409	0.711430213	0.714175224	0.68866998	0.625343227
-295	0.641988889	0.680870026	0.681928265	0.722463259	0.714382919	0.725733942	0.663191182	0.61937059	0.714135638	0.710288413	0.715484968	0.719356743	0.707815	0.730222979	0.713475612	0.709647953	0.709540878	0.714819213	0.73264811	0.706308048	0.741132206	0.726900553	0.708165828	0.709419656	0.709667537	0.714695936	0.682589233	0.597259674
-294	0.4673375	0.677722167	0.669231164	0.7227587	0.758124764	0.724844272	0.660203255	0.618901348	0.709122984	0.710851966	0.715446289	0.720765369	0.722692116	0.729055737	0.712768437	0.707749541	0.718702051	0.717254485	0.719155682	0.705578327	0.700304111	0.72228655	0.709363027	0.709581741	0.710878154	0.717214351	0.689386167	0.632639286
-293	0.571421429	0.676192812	0.680998233	0.719449255	0.734351495	0.728345559	0.656646608	0.607627787	0.707459745	0.710624865	0.715344215	0.719000689	0.713390338	0.730674735	0.713476716	0.713605259	0.711234714	0.716117738	0.740287255	0.705213141	0.725089892	0.723597482	0.706759203	0.710627681	0.721086758	0.718034071	0.698714977	0.590674042
-292	0.587536	0.675330411	0.666771171	0.722977551	0.674813404	0.723747164	0.662973383	0.637701305	0.708202147	0.710699293	0.716803604	0.720544925	0.750455144	0.729758469	0.713072938	0.708403176	0.708189861	0.716466628	0.718895342	0.706044514	0.715558052	0.71974896	0.708752958	0.70853087	0.71187881	0.715326285	0.703744186	0.628651644
-291	0.705125	0.675905975	0.674740701	0.723215433	0.763988609	0.72766246	0.664885972	0.635688415	0.711206167	0.710321673	0.717346407	0.719704849	0.726999559	0.729305387	0.712828416	0.701523818	0.709009237	0.716471429	0.712767026	0.705468004	0.748037217	0.724472948	0.709276309	0.709820306	0.715513227	0.712195195	0.686212423	0.62189036
-290	0.477809091	0.675797398	0.676341499	0.719883506	0.741700749	0.729460919	0.65231939	0.603091859	0.711699489	0.710061443	0.714675976	0.718785935	0.711010732	0.730501182	0.710156265	0.703959912	0.712708304	0.716107259	0.716251133	0.705297491	0.713340934	0.726866465	0.708316789	0.706549445	0.710678376	0.714179016	0.684299489	0.619328233
-289	0.657174468	0.674816715	0.67198079	0.723098439	0.767660349	0.727616997	0.65976649	0.617888569	0.71025245	0.710181477	0.71317425	0.719152453	0.799981818	0.730041713	0.713103818	0.710063273	0.710660946	0.715730373	0.670426607	0.705257986	0.732963975	0.727202202	0.70933173	0.709014768	0.714898743	0.715904737	0.70409866	0.621604478
-288	0.702071429	0.674889942	0.680494213	0.720400667	0.755934349	0.729359608	0.649240761	0.592865961	0.706261737	0.71062414	0.714191426	0.720179584	0.684750725	0.731040517	0.713977515	0.707004427	0.710682566	0.716262524	0.702519536	0.705574123	0.73623719	0.719120475	0.708316809	0.70752349	0.711089318	0.709610575	0.677374485	0.584200902
-287	0.865036842	0.680538556	0.679502965	0.72059417	0.7597418	0.727458346	0.654990336	0.597695584	0.709906913	0.710113066	0.71366347	0.719511529	0.75312381	0.731190047	0.710910037	0.707023069	0.710959279	0.717294458	0.71038507	0.705270331	0.72486209	0.7234436	0.70769891	0.709440372	0.711510548	0.713645362	0.682472025	0.603883741
-286	0.825121739	0.67596006	0.671063869	0.7225319	0.735407973	0.72666242	0.652009883	0.600427433	0.706048524	0.710575506	0.712593966	0.720082968	0.7329	0.730170668	0.713147788	0.709262888	0.710921697	0.716308589	0.700755259	0.705205079	0.721014878	0.723354382	0.709589591	0.708970771	0.717102086	0.715299742	0.694135329	0.616830905
-285	0.89333	0.674317798	0.672594878	0.721658003	0.688064193	0.72971666	0.661743338	0.625776927	0.711281212	0.710476453	0.71495427	0.718802553	0.689785827	0.730289709	0.714083327	0.709654486	0.704619456	0.716307751	0.658566667	0.705098033	0.730484254	0.723136859	0.708377134	0.709651494	0.712819913	0.713199702	0.688368428	0.603832544
-284	0.772552941	0.67677549	0.684041519	0.720856377	0.772111094	0.725901997	0.659277034	0.602775184	0.710577026	0.710297179	0.713919153	0.719493156	0.723978222	0.729980821	0.712959128	0.706018232	0.709277604	0.717689899	0.724059746	0.705232064	0.73741763	0.720169394	0.708970194	0.708134215	0.709709449	0.712687647	0.68681752	0.587276415
-283	0.638891667	0.678856933	0.682609014	0.721258855	0.78350506	0.728120641	0.659243256	0.611446122	0.709400653	0.709762435	0.715418176	0.720467417	0.770035443	0.729478244	0.712094655	0.706892058	0.716351608	0.719423996	0.689422673	0.705173316	0.735110965	0.723646706	0.7082503	0.707864422	0.718554238	0.713233469	0.687950274	0.638760147
-282	0.777194118	0.675793342	0.681428575	0.722024473	0.755847148	0.727633676	0.658394026	0.607095325	0.711478723	0.709678506	0.714032195	0.721879794	0.735202415	0.729664213	0.712070285	0.707245685	0.712839445	0.715202833	0.677419885	0.705667604	0.717457928	0.722903304	0.708371157	0.711118913	0.708329371	0.715773459	0.688764608	0.61215755
-281	0.850005	0.677559937	0.681685322	0.722102312	0.740773351	0.729134223	0.654091847	0.594153151	0.71078832	0.710212699	0.713951509	0.720691935	0.794145378	0.72941734	0.713100551	0.704076681	0.709326293	0.716756029	0.714336364	0.705146959	0.745713144	0.727532591	0.708617799	0.709765802	0.702694919	0.714671797	0.69222634	0.648284467
-280	0.721536842	0.67807055	0.678275803	0.721124252	0.720288386	0.726172707	0.653911348	0.599689295	0.70917649	0.709761462	0.714684345	0.71986784	0.774704147	0.729901228	0.711802867	0.707968783	0.706983906	0.719818616	0.690150432	0.705790358	0.7140524	0.722642427	0.708102489	0.709305309	0.706368737	0.710637329	0.692918432	0.601971269
-279	0.740239024	0.675021637	0.67339354	0.721447811	0.731391972	0.730512761	0.653577271	0.604229133	0.710188816	0.71026822	0.715194972	0.720843632	0.707962397	0.73001671	0.713405474	0.70529334	0.708458243	0.716477379	0.698968648	0.705299206	0.727288802	0.718040757	0.708401276	0.708427735	0.707603751	0.716373646	0.694074434	0.623084104
-278	0.675763636	0.676084762	0.690576924	0.721550702	0.774595479	0.729862143	0.655474193	0.601385549	0.711227426	0.710812732	0.714098747	0.7217582	0.734679688	0.729841308	0.711453927	0.70653113	0.707852934	0.719367158	0.719135704	0.704911536	0.718083258	0.725127225	0.707989934	0.708230203	0.707540155	0.709987812	0.700920361	0.609053114
-277	0.75925	0.676534317	0.681033763	0.721280403	0.753526214	0.731031404	0.659073237	0.61459399	0.708453699	0.710264659	0.713788527	0.721584311	0.782915247	0.730362667	0.713835351	0.713430191	0.71137312	0.717032724	0.710135962	0.704958868	0.720393623	0.715297103	0.710115248	0.709188845	0.711929091	0.715816476	0.678932439	0.607117766
-276	0.677777778	0.67283312	0.682633512	0.722076784	0.760023917	0.72976106	0.658866133	0.611565738	0.71177298	0.710639454	0.713320722	0.722377354	0.760381373	0.730854694	0.712212673	0.709776819	0.70728964	0.717610384	0.710035933	0.704963812	0.739461578	0.723572102	0.707353333	0.709850367	0.708657974	0.717836762	0.689669247	0.611652184
-275	0.67756875	0.677418428	0.683243242	0.721830893	0.757614655	0.729803857	0.660398802	0.617413712	0.711746817	0.710424353	0.715196702	0.721897546	0.746616185	0.729896524	0.714738689	0.703994872	0.713570255	0.718004237	0.720999373	0.70554393	0.756316185	0.723484475	0.707976509	0.709153732	0.704342468	0.714221554	0.687772296	0.607662322
-274	0.642247619	0.674617754	0.687827709	0.720193491	0.74873518	0.72782291	0.66729207	0.627329736	0.710614389	0.710423535	0.714349198	0.722228759	0.771007917	0.730420918	0.713005125	0.705013664	0.710856481	0.718167764	0.69490997	0.705608762	0.721345826	0.726423542	0.708503016	0.708881432	0.722880232	0.712854692	0.671393771	0.592388537
-273	0.639130435	0.678717561	0.67454598	0.723292975	0.733943208	0.727940139	0.65588819	0.619681361	0.711767663	0.710174583	0.713512255	0.722291247	0.739343192	0.729458393	0.713523682	0.706139298	0.711125284	0.717432878	0.696147099	0.705606942	0.737560682	0.719188091	0.70844932	0.708629146	0.710759837	0.714768247	0.684071748	0.588908024
-272	0.572629167	0.677612466	0.676309413	0.724790039	0.698901706	0.732013891	0.652778963	0.59924928	0.709110709	0.710644045	0.715163235	0.723290719	0.733049187	0.729903686	0.714162475	0.707867978	0.706999598	0.718082054	0.711642947	0.705929415	0.726811846	0.725947448	0.708037277	0.709584874	0.708503688	0.714301629	0.678737286	0.598142665
-271	0.440785714	0.67918588	0.675726948	0.723973996	0.740628169	0.730435887	0.656595486	0.605099839	0.71241954	0.71053477	0.714320785	0.722972743	0.744449351	0.731306405	0.713307817	0.704658456	0.702579206	0.718637943	0.70290266	0.705583564	0.72419647	0.726009175	0.708451231	0.708224055	0.710056492	0.714940362	0.683095666	0.6183555
-270	0.493009091	0.67741197	0.678496895	0.720732085	0.77311283	0.730135328	0.653300743	0.601852953	0.71049043	0.710173174	0.71492153	0.721499825	0.757059925	0.730821686	0.713940549	0.708097715	0.710462113	0.718693003	0.703710754	0.706383758	0.718679094	0.73025362	0.710141593	0.709640231	0.714121877	0.716587464	0.674269053	0.596873126
-269	0.85357	0.677990727	0.672985879	0.722333434	0.732747363	0.732954743	0.650473203	0.605424927	0.708766643	0.7105941	0.715791113	0.722783751	0.730850216	0.729439511	0.714871787	0.707028147	0.70986763	0.716980448	0.714046686	0.705900839	0.754266181	0.726007831	0.709880089	0.708573374	0.715664203	0.716774013	0.695643138	0.552666067
-268	0.51154	0.676739074	0.674920886	0.719858841	0.736360613	0.729317754	0.652192234	0.600329731	0.713418514	0.709880862	0.716830441	0.724186065	0.697907724	0.730345235	0.713589105	0.70603723	0.71470602	0.718210498	0.711913859	0.705970176	0.739272465	0.724180767	0.708180877	0.71003576	0.707613863	0.714961666	0.69056766	0.617396507
-267	0.624245455	0.675608834	0.681314724	0.72050639	0.751274603	0.731869615	0.658423649	0.619366053	0.708207921	0.710293522	0.714396776	0.721873615	0.709810417	0.730641347	0.714337715	0.703278876	0.715056743	0.718351109	0.663956838	0.706188077	0.720742046	0.723643533	0.70918957	0.708918458	0.719583076	0.711421827	0.676756151	0.608005044
-266	0.588845455	0.676507145	0.672667389	0.722110752	0.734143292	0.733891755	0.655827722	0.611830535	0.709025624	0.710355301	0.714706492	0.723277913	0.711077273	0.73022204	0.713437811	0.706602378	0.714621712	0.71642291	0.718148752	0.706530582	0.72586333	0.725109353	0.708690765	0.709707305	0.715958678	0.71488461	0.680917312	0.62399283
-265	0.591342857	0.678594486	0.679866978	0.722476994	0.719567505	0.733700476	0.655775188	0.601106162	0.711437638	0.71108281	0.715621346	0.723295815	0.733059498	0.730496283	0.714551109	0.708282873	0.710820686	0.716998525	0.69027997	0.705921776	0.720360105	0.727331257	0.709114948	0.708159006	0.711507084	0.715545411	0.690296156	0.582490647
-264	0.584615385	0.677935828	0.688573618	0.722918986	0.723731939	0.736991911	0.661344981	0.607871076	0.707574981	0.71092878	0.716504795	0.724282953	0.7322625	0.730517153	0.713872333	0.70911043	0.708504107	0.71872588	0.694707195	0.706549179	0.771002037	0.726075973	0.70899608	0.711271875	0.710347015	0.714696241	0.695254504	0.590953203
-263	0.321428571	0.677275323	0.669935313	0.721056341	0.741225274	0.732891719	0.649153449	0.607425891	0.711181242	0.710831804	0.715703957	0.723629581	0.758529924	0.730867139	0.714669001	0.704631241	0.710849474	0.718899393	0.690522721	0.70627847	0.727496189	0.724488719	0.708718192	0.710402001	0.709375452	0.713235372	0.688678365	0.59398399
-262	0.4645875	0.68069161	0.688610781	0.722537346	0.769537574	0.733500511	0.65764902	0.599579484	0.713414784	0.71116078	0.715333227	0.72497285	0.721284141	0.731144111	0.713660264	0.71060772	0.712085656	0.718164821	0.72572708	0.706565563	0.748775128	0.725699822	0.707841233	0.710202181	0.714375953	0.713861213	0.686649461	0.618076755
-261	0.9732125	0.677474591	0.682410961	0.7197557	0.741325996	0.735000163	0.658611679	0.604838051	0.711549799	0.711109967	0.716870898	0.725059125	0.72806215	0.730908427	0.713155231	0.707879317	0.714297623	0.71752444	0.733649584	0.706662675	0.75822647	0.720998961	0.70979163	0.710043263	0.704598744	0.715582024	0.702542558	0.594313575
-260	0.65	0.675520428	0.683287198	0.723499776	0.740749501	0.730287952	0.663443791	0.618688348	0.710294079	0.711145137	0.716085195	0.727092899	0.651374783	0.730495527	0.71691023	0.71136649	0.708419516	0.719189366	0.723420763	0.706449765	0.716339132	0.722669481	0.708653938	0.71177068	0.707759053	0.714621711	0.677680246	0.59811747
-259	0.575423077	0.675227911	0.682123832	0.719759059	0.714939561	0.735166685	0.652637057	0.598862507	0.710280163	0.711487619	0.716222735	0.728375896	0.743993562	0.73141775	0.714804722	0.708982008	0.711797891	0.720085746	0.683761847	0.706514713	0.728520758	0.715588605	0.710253509	0.711250795	0.715621207	0.710894488	0.699721229	0.593183124
-258	0.75	0.679650044	0.684570632	0.721299017	0.695064444	0.735010552	0.658280116	0.610859578	0.712096272	0.711098967	0.716592617	0.72904895	0.751141509	0.731316568	0.713322668	0.711319621	0.710899205	0.71947266	0.703508133	0.706821906	0.732817767	0.723243884	0.709742275	0.711750631	0.713785314	0.714185654	0.693268242	0.59624276
-257	0.6770875	0.680215339	0.685480155	0.720638016	0.709536522	0.732690612	0.661100703	0.615503565	0.711290245	0.711753592	0.71639293	0.729409889	0.716368534	0.731577496	0.714662468	0.707269241	0.709217769	0.720465068	0.709477312	0.706836231	0.749014166	0.72259696	0.711384564	0.712031547	0.71996093	0.71387763	0.693628524	0.625955607
-256	0.676764706	0.682631009	0.681331285	0.722876652	0.700643474	0.734217318	0.656173997	0.589039268	0.711222596	0.711995583	0.718135678	0.730571754	0.725403614	0.732367182	0.716351797	0.710052216	0.715103346	0.720088065	0.717610162	0.707430673	0.756474211	0.723047201	0.709313668	0.711942912	0.712124758	0.715388076	0.686328585	0.610491646
-255	0.584845455	0.683560827	0.686697128	0.721386293	0.710705545	0.735061623	0.657106229	0.599580514	0.712691395	0.711829571	0.716843145	0.732022228	0.748729817	0.732554991	0.715878284	0.706974798	0.712876527	0.720377723	0.70476405	0.707763872	0.746215384	0.727304149	0.711718775	0.713043589	0.714750576	0.713008931	0.695930898	0.575037901
-254	0.774714286	0.682530816	0.680307603	0.72249015	0.731682279	0.734428408	0.653159849	0.598516674	0.712435581	0.711539036	0.716444748	0.731998656	0.73343981	0.732501828	0.714459258	0.70534853	0.714078639	0.718477726	0.728043544	0.707643985	0.741066707	0.725187892	0.711878053	0.711974296	0.713510541	0.717481757	0.699067806	0.580914487
-253	0.522731818	0.681232358	0.696377073	0.726121036	0.740958594	0.734159743	0.666677209	0.611697583	0.713088385	0.712108406	0.718482647	0.730866727	0.721394811	0.732465915	0.716772668	0.706674135	0.708844046	0.720983486	0.722779407	0.707598049	0.753702596	0.723781216	0.711139078	0.71327719	0.71835515	0.714822947	0.702656188	0.610692777
-252	0.47307	0.682020956	0.685008774	0.724273022	0.725878968	0.738680862	0.650409693	0.581430577	0.710266043	0.712165859	0.716562837	0.730552533	0.73474135	0.732498183	0.714610434	0.709448238	0.708033338	0.721758635	0.702011965	0.70805447	0.709357688	0.730738732	0.711141527	0.713072645	0.715494854	0.711437418	0.705980632	0.584783217
-251	0.708341667	0.684823962	0.687669782	0.721649535	0.757106459	0.734868685	0.650547106	0.583896018	0.712834129	0.71196527	0.71915265	0.731724713	0.74205256	0.732533552	0.714951474	0.707622563	0.712651801	0.723115031	0.702374663	0.707853083	0.732602976	0.724128182	0.709649728	0.712986335	0.711118289	0.716322215	0.706796151	0.612493734
-250	0.734242857	0.682122033	0.685708046	0.722846961	0.767877369	0.738419821	0.655598158	0.597190845	0.711482393	0.712271367	0.715843029	0.731726428	0.733895187	0.733772972	0.715250596	0.70608872	0.714300671	0.722870653	0.684851173	0.708173551	0.731362166	0.732987701	0.709908112	0.711361779	0.71990835	0.71452789	0.710565232	0.612543394
-249	0.916666667	0.682885484	0.693223914	0.726286313	0.717259006	0.739274246	0.656422967	0.591185527	0.712648267	0.71252883	0.71773094	0.733339743	0.705624783	0.73308771	0.714954178	0.711269784	0.715033673	0.721437026	0.725837191	0.708230913	0.731520812	0.718378381	0.711462491	0.712584846	0.709002029	0.7145867	0.676647722	0.593654374
-248	0.640909091	0.683093896	0.691393595	0.722292576	0.754890587	0.737097978	0.656328103	0.593058076	0.712567387	0.71283921	0.717873189	0.733901087	0.762870283	0.73397888	0.71648361	0.708857848	0.714532433	0.721233459	0.688284571	0.708165542	0.75926522	0.729597675	0.711366457	0.712422977	0.707491382	0.71553688	0.700930419	0.649046526
-247	0.8125	0.68514719	0.683482787	0.723963944	0.731859933	0.736305872	0.655501652	0.597686177	0.710941444	0.712944351	0.719360141	0.734187721	0.689107563	0.732933468	0.716821467	0.708173595	0.723612338	0.720160456	0.696713517	0.709136074	0.735200153	0.718627767	0.713643163	0.713665527	0.706649621	0.715992724	0.692766788	0.630417534
-246	0.499407143	0.68650906	0.690981135	0.721869504	0.719723817	0.741333917	0.657544708	0.596166806	0.712688046	0.713254377	0.719710685	0.732935786	0.715608085	0.732381325	0.717061121	0.71188789	0.713472959	0.723580615	0.71738976	0.708906792	0.728967272	0.7337664	0.71298546	0.713442402	0.709835058	0.715081469	0.713201182	0.638245775
-245	0.675176471	0.68221654	0.684422368	0.724420794	0.689771158	0.740136185	0.660725539	0.599336432	0.711293573	0.712952762	0.718254946	0.735040581	0.679836402	0.733222283	0.718398133	0.708855406	0.72240339	0.723973491	0.712969593	0.709311711	0.726461936	0.725140379	0.712781121	0.714168748	0.718919998	0.714498019	0.695658671	0.610508516
-244	0.861116667	0.683635093	0.682661349	0.7257877	0.752735449	0.735852834	0.660047814	0.608225769	0.712346283	0.712971818	0.720653847	0.732022349	0.66850249	0.734138927	0.715659983	0.711285543	0.710852972	0.723962126	0.730921625	0.709638193	0.7343196	0.718582287	0.713833191	0.714405093	0.709316447	0.718188008	0.693856454	0.610286364
-243	0.60715	0.686772907	0.688532239	0.72302852	0.729469472	0.743228408	0.668873016	0.633279398	0.712971813	0.7131784	0.718531605	0.731043104	0.734720988	0.733095371	0.716972444	0.705656921	0.714948275	0.722220407	0.686221221	0.709590775	0.716015642	0.724960084	0.713353891	0.714844176	0.717321318	0.715250567	0.709950133	0.590297814
-242	0.854552941	0.689053457	0.684297821	0.723356461	0.720649506	0.735915341	0.663007461	0.619827971	0.711998302	0.713570428	0.719742318	0.731471685	0.731872444	0.733725929	0.714052369	0.71104793	0.710429368	0.722296145	0.677428012	0.710182852	0.701000459	0.723058728	0.713229204	0.714461996	0.713539271	0.715730308	0.678809652	0.61685137
-241	0.857142857	0.684844719	0.682324752	0.722462706	0.710392962	0.73969835	0.657788415	0.604292304	0.714354027	0.712793951	0.720075047	0.734689235	0.758976016	0.734019463	0.715754966	0.708352758	0.713894516	0.724286389	0.661529094	0.709769115	0.698041491	0.726892151	0.713392089	0.715232089	0.710808736	0.717850539	0.696482739	0.631752206
-240	0.748918182	0.687754074	0.69086141	0.724399111	0.70546271	0.738196755	0.660142367	0.59707033	0.712135095	0.71335244	0.719307598	0.73463894	0.750601938	0.73386014	0.717612703	0.710383704	0.707771739	0.721206928	0.695216006	0.710067406	0.730935346	0.726794824	0.712366136	0.713749947	0.717368701	0.714993247	0.700776507	0.587118226
-239	0.69	0.68991626	0.684036842	0.724832813	0.717487642	0.73795245	0.659418472	0.600063865	0.71607516	0.714339413	0.719817272	0.737747222	0.750715294	0.732732165	0.716830161	0.708116774	0.715768806	0.723424378	0.701516542	0.710828485	0.705677249	0.731527532	0.713575196	0.714057306	0.715618946	0.716933961	0.69101018	0.604668554
-238	0.8770875	0.687854952	0.691476244	0.724458449	0.715747887	0.743484526	0.6638868	0.610033783	0.711877135	0.713617523	0.720110795	0.73676612	0.742123	0.734552833	0.716999245	0.705669283	0.716476633	0.723295628	0.718421791	0.710329319	0.722737288	0.727929817	0.715002696	0.716195775	0.718374611	0.717317604	0.696596275	0.623489492
-237	0.177766667	0.686218755	0.693453937	0.726597506	0.718062549	0.741152635	0.66385105	0.605660499	0.71334954	0.714288224	0.720418285	0.737693797	0.736352778	0.735411275	0.717170791	0.709267821	0.709310078	0.723200476	0.699009821	0.710348512	0.714932006	0.726505149	0.714293986	0.716358966	0.715742293	0.718399196	0.678095834	0.638038462
-236	0.73333	0.686665525	0.6833778	0.725236679	0.721285099	0.738817552	0.661143344	0.608090209	0.715087424	0.714271211	0.7217897	0.73555098	0.741418222	0.734085496	0.717917233	0.710775747	0.716712934	0.72363383	0.714556466	0.711044398	0.733399812	0.727056641	0.714306019	0.717130092	0.715924967	0.717789869	0.700089482	0.642075
-235	0.558838889	0.686873639	0.680484411	0.727691066	0.725412775	0.737891615	0.661165835	0.615417666	0.715312588	0.713480478	0.720935533	0.73704579	0.771678414	0.734285739	0.719294316	0.712530021	0.71665786	0.724153089	0.681412423	0.710755629	0.736083196	0.732745421	0.71303074	0.714849396	0.707498965	0.716445209	0.696753008	0.602626564
-234	0.67308	0.685622385	0.687603487	0.724690433	0.741291818	0.738262616	0.671326156	0.639844414	0.716354957	0.713987821	0.720722644	0.734342423	0.75707907	0.734863612	0.718363643	0.709687624	0.714384016	0.724657299	0.718142653	0.710744388	0.727076022	0.728496762	0.713819498	0.716875494	0.708181837	0.716724572	0.685117875	0.60296414
-233	0.70694	0.690144035	0.702649944	0.726099426	0.751204393	0.737835322	0.674600439	0.632049452	0.718775763	0.714392785	0.719051229	0.735741429	0.767529524	0.734983938	0.716852468	0.712118062	0.714367564	0.723145319	0.715893593	0.711613979	0.732511638	0.733417875	0.716069851	0.716068399	0.711469498	0.715047703	0.702292995	0.613520726
-232	0.613242857	0.686587156	0.692067143	0.724111028	0.746797849	0.741305897	0.664093736	0.612805438	0.716981948	0.71422365	0.720791156	0.734326105	0.731202242	0.73522349	0.717605673	0.713132749	0.716836835	0.724764876	0.722693578	0.711058336	0.739839182	0.730862588	0.715320909	0.716642397	0.720341149	0.7172308	0.689702739	0.604722019
-231	0.859854545	0.690992552	0.685314788	0.725206239	0.738681493	0.742710051	0.666211323	0.619922642	0.715215633	0.714962495	0.721349889	0.73644877	0.698428452	0.735081399	0.718140985	0.712896466	0.716022091	0.727070702	0.709840637	0.711201788	0.729409913	0.732031372	0.715028589	0.716613219	0.712523256	0.718563299	0.688773396	0.636265594
-230	0.880038095	0.689694463	0.694921669	0.727128658	0.732567782	0.741411414	0.674094468	0.633670231	0.716053881	0.714568528	0.72043894	0.73698209	0.70431	0.735738071	0.717271279	0.71126294	0.716409486	0.723655856	0.691554202	0.711737433	0.732681193	0.731964237	0.714194659	0.7166858	0.717235715	0.715491808	0.70429625	0.617821373
-229	0.870145161	0.693457539	0.692159073	0.726674928	0.734491614	0.741373725	0.670798305	0.627517132	0.716327796	0.714669606	0.720943915	0.738413686	0.737792925	0.734434339	0.71766227	0.711444608	0.711612847	0.725478671	0.716398192	0.712303563	0.727900391	0.724511361	0.714416678	0.718362766	0.716370602	0.716063286	0.690637427	0.609390518
-228	0.934849091	0.690166526	0.688571915	0.726620426	0.709076645	0.741670493	0.664288816	0.613351241	0.717697725	0.714666419	0.72115659	0.739674224	0.682528185	0.735932224	0.715358729	0.710494981	0.712204262	0.725782087	0.701951464	0.712399972	0.720335229	0.726516236	0.715103658	0.717415579	0.712106134	0.715948655	0.693046849	0.602907018
-227	0.864217391	0.689636623	0.692976125	0.727956103	0.728217246	0.742223809	0.66459711	0.605300028	0.714025235	0.715842052	0.721147581	0.737789163	0.690416304	0.736152381	0.717289001	0.713998098	0.722404934	0.726307481	0.711904462	0.711980751	0.747656719	0.733395659	0.715430615	0.717545647	0.711308131	0.716877916	0.695764744	0.618975524
-226	0.80321	0.692606993	0.695941223	0.724881584	0.736115609	0.743116038	0.661789653	0.602401421	0.717825437	0.714880488	0.721011562	0.739385507	0.734295984	0.736138963	0.718188159	0.712134088	0.719139501	0.725418507	0.730034851	0.711997955	0.732166708	0.729797958	0.715588525	0.720940977	0.719124815	0.718965095	0.701651576	0.588559506
-225	0.961253333	0.692053712	0.692981983	0.72690308	0.742947706	0.741948214	0.664605892	0.607744088	0.718366474	0.714932908	0.722863228	0.737632263	0.711458776	0.735528611	0.718555605	0.712759928	0.718732198	0.725951438	0.699953377	0.712574282	0.751654194	0.729729675	0.715123715	0.718436167	0.710727436	0.717677996	0.691176489	0.600402685
-224	0.83335	0.692537212	0.688399466	0.725814669	0.762472542	0.744094107	0.665642208	0.616856726	0.715249639	0.715167105	0.721638518	0.740298179	0.742111905	0.736498246	0.718885213	0.713463209	0.715962251	0.724358364	0.701051994	0.712692305	0.788196191	0.735687039	0.715583298	0.718064367	0.713987721	0.716827132	0.685385022	0.623730355
-223	0.870476471	0.690103084	0.695576881	0.726239879	0.803893238	0.744021528	0.668246691	0.618272859	0.71768238	0.7152216	0.722087334	0.740808807	0.744844493	0.736557952	0.717888618	0.712540646	0.722773747	0.725284942	0.726247257	0.712899982	0.716401665	0.729082283	0.714752274	0.718067079	0.71875558	0.719140042	0.691547777	0.613434174
-222	0.875	0.691306212	0.687495059	0.725606599	0.743732888	0.74207986	0.668253364	0.63107231	0.717623766	0.715590391	0.722445904	0.740206756	0.728089388	0.737406139	0.719384664	0.713051432	0.714998925	0.725130703	0.736456687	0.712744478	0.74141147	0.729994793	0.714687767	0.718030813	0.717791181	0.71706613	0.695727531	0.614347478
-221	0.7619	0.689608619	0.696230234	0.727720323	0.771313906	0.744172179	0.667972627	0.602042646	0.719070685	0.715205622	0.721455494	0.74019582	0.758671983	0.736408229	0.720505228	0.713856019	0.716109498	0.726754493	0.712257101	0.712600452	0.728894966	0.723541637	0.714536692	0.719318403	0.714009818	0.719521446	0.694448483	0.628349766
-220	0.6859	0.693357923	0.691086049	0.725145619	0.742972708	0.739110787	0.66947863	0.616703967	0.714921342	0.715241258	0.722686984	0.739988294	0.766504803	0.736850829	0.718456893	0.711432331	0.71613253	0.725536658	0.678421644	0.712509065	0.738539733	0.724982564	0.714922268	0.718559422	0.722371805	0.717787519	0.696704928	0.64048832
-219	0.83335	0.694047239	0.694951352	0.727380806	0.738904079	0.744962725	0.66591688	0.607629062	0.715796893	0.716070227	0.722889999	0.738721635	0.720003687	0.736324768	0.719001916	0.710355607	0.716385663	0.726773683	0.705496429	0.712647003	0.722047924	0.726015193	0.714034391	0.718921756	0.719804842	0.717425106	0.697386427	0.606452804
-218	0.794869231	0.69324271	0.695939482	0.726176384	0.746542894	0.743268557	0.668732499	0.615402616	0.716349535	0.715503569	0.723823698	0.740412944	0.779184862	0.736653486	0.721263142	0.720822029	0.717959473	0.727188084	0.690403537	0.713379782	0.737178431	0.725998974	0.714518894	0.718723814	0.712860549	0.716516299	0.682943693	0.622336195
-217	0.775	0.694395032	0.6921957	0.727473063	0.74379504	0.745916327	0.670458091	0.608707772	0.719646141	0.716150563	0.723180174	0.74045729	0.754368636	0.736996409	0.71952657	0.711423928	0.718412187	0.725516472	0.720573147	0.712817091	0.76832719	0.728520403	0.715330682	0.719271607	0.719082084	0.7179841	0.695383354	0.632052284
-216	0.704757143	0.694329979	0.696582611	0.725025209	0.774436874	0.750943307	0.662049404	0.588284711	0.715513838	0.715317103	0.722856736	0.741638339	0.651047287	0.736588362	0.719865705	0.709417955	0.715388498	0.725761912	0.723224521	0.713270682	0.742351103	0.728625397	0.715552089	0.720612194	0.719088623	0.716957869	0.688123202	0.613309711
-215	0.752385714	0.69060705	0.68727352	0.728907395	0.742692403	0.749206967	0.655050066	0.581839948	0.714982127	0.716030405	0.723063772	0.741711346	0.739724706	0.736792763	0.721544388	0.718870018	0.719757925	0.726642908	0.713660288	0.713722692	0.761048287	0.730162622	0.714189928	0.72014794	0.718358884	0.720872536	0.712857615	0.607591472
-214	0.8	0.694042752	0.691397486	0.72650745	0.731898168	0.745266178	0.660449883	0.591984507	0.716739829	0.715626598	0.724663239	0.74229013	0.760472368	0.736049179	0.718861808	0.713686685	0.715002546	0.72686897	0.73270953	0.713634486	0.745685512	0.73100914	0.714971701	0.720049997	0.717187718	0.720668345	0.692853861	0.604838829
-213	0.727275	0.695112736	0.700913005	0.725387932	0.747903969	0.747296707	0.670391737	0.609005977	0.717192414	0.715806307	0.723186366	0.741808656	0.753559684	0.736063209	0.718949486	0.705991091	0.716237438	0.726557638	0.747732915	0.713007709	0.743458816	0.727217135	0.715065791	0.720371613	0.715465409	0.721695423	0.698055808	0.614636183
-212	0.611109091	0.693373722	0.696859169	0.72750325	0.742441188	0.744800377	0.672643409	0.621330183	0.714659274	0.716147333	0.723980112	0.743663185	0.717976285	0.735882056	0.719533787	0.71745126	0.71679804	0.726699969	0.739081496	0.713739419	0.736000566	0.72981008	0.716416216	0.719968639	0.722693162	0.717754736	0.705970329	0.608339477
-211	0.801592857	0.696404837	0.685034099	0.727077956	0.788779241	0.746191051	0.657501523	0.599641234	0.720198171	0.71613652	0.724483381	0.742384759	0.699651724	0.736419646	0.720238506	0.717319459	0.720759608	0.726779056	0.726584635	0.713186026	0.746738542	0.731349449	0.716783794	0.718216457	0.709090185	0.719365245	0.719136901	0.599074754
-210	0.44166	0.695229503	0.696324728	0.725032089	0.77168377	0.744667585	0.667738952	0.610302404	0.720909885	0.716201192	0.723516499	0.743475031	0.726748131	0.737525676	0.718462545	0.717439981	0.718562312	0.726013348	0.697915307	0.713953121	0.751842524	0.724543016	0.716393276	0.720360058	0.712480123	0.718686547	0.705180704	0.607436244
-209	0.72475	0.692921807	0.691721711	0.726803195	0.748516937	0.745883045	0.667612187	0.61099681	0.71603362	0.716213878	0.723762983	0.742775899	0.7185472	0.7376295	0.721244072	0.716293219	0.722855097	0.725980515	0.725009448	0.713270468	0.757866456	0.731361074	0.716776717	0.719937269	0.709967432	0.720082747	0.70343836	0.605568541
-208	0.458170833	0.694295261	0.698098887	0.725309872	0.755166707	0.748913925	0.67583212	0.630033581	0.717613363	0.715691982	0.722839886	0.741573809	0.7695508	0.738089165	0.720757152	0.710324139	0.722944758	0.727265196	0.695008702	0.713144423	0.742062134	0.733743371	0.715993988	0.720191849	0.718686596	0.721105046	0.694488105	0.611988665
-207	0.6765625	0.694328468	0.695921954	0.727342381	0.751556499	0.748320458	0.671132176	0.616304866	0.718296599	0.716621126	0.723708458	0.743340563	0.810398765	0.735731192	0.722257522	0.711406359	0.71789529	0.72692635	0.728648982	0.713994937	0.778291475	0.723257215	0.716099106	0.719923424	0.713322275	0.721558501	0.692690482	0.614422781
-206	0.3797625	0.698089765	0.69627295	0.726839754	0.743327594	0.747639269	0.668326944	0.606269454	0.718476532	0.716339121	0.72317016	0.744335563	0.743850862	0.737044607	0.720573517	0.716429389	0.721094539	0.728473196	0.703937174	0.713983684	0.750717849	0.729061949	0.715005597	0.719905031	0.72129604	0.723098804	0.68405641	0.60992057
-205	0.360216129	0.696138043	0.694711494	0.72727936	0.761527455	0.746412369	0.663657592	0.60029387	0.716990122	0.716271701	0.724338511	0.744390772	0.762123581	0.738458179	0.721634405	0.714625026	0.715136107	0.7272446	0.72170864	0.714149059	0.743786588	0.734244696	0.715220942	0.720451373	0.719506552	0.722013273	0.700196892	0.591369248
-204	0.755946154	0.695373495	0.686515517	0.726743622	0.753930585	0.749897689	0.657447822	0.592325896	0.718923419	0.716151719	0.723766711	0.743285525	0.800948828	0.73760949	0.721050128	0.713429284	0.714376893	0.726276042	0.712768299	0.713938576	0.732161674	0.732999424	0.715457032	0.722410564	0.71593581	0.71851547	0.69576364	0.595043685
-203	0.104328571	0.696761847	0.697512795	0.727136039	0.776818416	0.747291341	0.666085107	0.600910978	0.718852122	0.716010918	0.723202069	0.741879361	0.742002881	0.738310307	0.719977135	0.716491564	0.713113154	0.725888905	0.689087928	0.714093051	0.745032804	0.726103137	0.714483153	0.719722056	0.720346757	0.721452533	0.692390006	0.601966129
-202	0.638883333	0.698137151	0.695678311	0.728170867	0.783032847	0.745808418	0.650042996	0.563496671	0.719589622	0.715634762	0.724159762	0.742302764	0.722933166	0.737478956	0.720252188	0.713763184	0.723259135	0.725469669	0.703290066	0.714251808	0.733072476	0.727860397	0.715821841	0.718949638	0.721123814	0.719942962	0.699359902	0.569536842
-201	0.722216667	0.69980754	0.695290994	0.726358403	0.742290519	0.747330366	0.659604877	0.589873485	0.717470606	0.71607886	0.725787156	0.742318134	0.764907308	0.738073582	0.720702738	0.718127387	0.722026693	0.72535848	0.737475141	0.714411349	0.727328629	0.737930678	0.715703474	0.71979453	0.71670558	0.724283764	0.691223539	0.617990083
-200	0.772727273	0.695491254	0.706085752	0.725994266	0.739514035	0.749564449	0.669957822	0.606194183	0.717563601	0.716610988	0.724191316	0.74270287	0.791460251	0.737758232	0.720542711	0.71581559	0.715267822	0.727222987	0.715947815	0.714130814	0.721198153	0.732563321	0.716555238	0.720025455	0.723944374	0.717750179	0.699649681	0.603242668
-199	0.6394	0.697334669	0.70727043	0.728476366	0.741963394	0.746837619	0.671181599	0.605882173	0.716458803	0.717041269	0.724675274	0.742832553	0.719096838	0.737737517	0.721864123	0.718706082	0.716668509	0.725816581	0.724765576	0.714069323	0.744912236	0.733802002	0.71510798	0.721757748	0.715085049	0.721178646	0.686266498	0.576500697
-198	0.8	0.69707031	0.693404332	0.72931469	0.748837839	0.747103183	0.666023743	0.597570141	0.716494888	0.716385649	0.723544622	0.741232689	0.709189256	0.737854847	0.721158719	0.717682796	0.718727975	0.727262781	0.723697132	0.713908718	0.731291366	0.738012796	0.71626867	0.720681941	0.716100954	0.720020565	0.703202847	0.644346258
-197	0.5372	0.699825374	0.706154291	0.728264891	0.735831166	0.74870448	0.671592753	0.61098695	0.717885745	0.716955889	0.723727661	0.742556859	0.713064734	0.738078313	0.720425722	0.718327031	0.711423372	0.727292378	0.716484946	0.714172224	0.731533064	0.731494157	0.71749362	0.721661437	0.714060216	0.722301415	0.702989384	0.61162436
-196	0.55115	0.696051952	0.693351837	0.724874453	0.744470287	0.750135566	0.666052725	0.597558416	0.716860712	0.716775753	0.725893797	0.742500468	0.793196708	0.737983867	0.721381858	0.712482203	0.716243674	0.727719502	0.722944288	0.713737656	0.737970639	0.734486147	0.716613743	0.719603074	0.721011052	0.719020695	0.694422238	0.597812177
-195	0.662966667	0.696454593	0.690610864	0.728047741	0.743237598	0.745840906	0.662381434	0.597377868	0.718870623	0.716808543	0.724271691	0.743212638	0.764673391	0.738307568	0.720882726	0.718032707	0.729978122	0.72713558	0.71443828	0.714226268	0.750634048	0.729933854	0.718492495	0.720223468	0.714912843	0.72280451	0.699273885	0.6158303
-194	0.680957143	0.698234072	0.692973049	0.728247332	0.770452089	0.746409674	0.661419167	0.59272481	0.718285114	0.716750252	0.72437699	0.740342904	0.731707605	0.736776314	0.721041284	0.71251494	0.715565541	0.725547823	0.738488972	0.713563086	0.732520185	0.732352745	0.716291832	0.721159643	0.72500558	0.723461248	0.696575716	0.601369751
-193	0.603711111	0.699817892	0.700482457	0.72687024	0.755007662	0.748694222	0.66527983	0.598452464	0.715329846	0.716402921	0.723875261	0.739729269	0.750218615	0.73736649	0.719989407	0.71388852	0.716954508	0.7283274	0.742825935	0.713588176	0.725822471	0.732782185	0.715582517	0.720871829	0.720314963	0.723667807	0.705038281	0.610670057
-192	0.5852375	0.69727977	0.69804439	0.725286487	0.753612014	0.748504701	0.668816081	0.601325457	0.719804357	0.716739268	0.725167925	0.739750189	0.768794964	0.737917542	0.720490622	0.715828158	0.711016679	0.727254223	0.716342056	0.714854232	0.733088153	0.741070421	0.717450308	0.72064371	0.711843556	0.722701337	0.685694272	0.63753929
-191	0.553027273	0.698941321	0.700809031	0.728080732	0.76541344	0.745329733	0.671444418	0.611388687	0.71947229	0.716989405	0.723578177	0.739872785	0.781442146	0.73755785	0.720936699	0.716178775	0.719167287	0.726596377	0.6934875	0.71428596	0.746885811	0.728202925	0.717631182	0.720081767	0.718083127	0.720129598	0.685918124	0.609510404
-190	0.674088889	0.696934702	0.69127023	0.730706475	0.779388974	0.747291604	0.662892542	0.596026933	0.718249715	0.716078732	0.724879677	0.739505637	0.787311554	0.737159833	0.721289111	0.715944369	0.723400384	0.727173175	0.706625063	0.714086666	0.743944124	0.73113226	0.718104236	0.719651843	0.715050125	0.720900902	0.707813807	0.58844611
-189	0.69616	0.6946859	0.692396424	0.729487089	0.775786591	0.749123898	0.665489496	0.601679408	0.717567183	0.716099924	0.723886058	0.740305293	0.795827434	0.737761873	0.721163352	0.715709674	0.719402578	0.727119924	0.728921332	0.714179665	0.744043285	0.734237965	0.717051032	0.721543244	0.714916116	0.718359073	0.700710132	0.577257308
-188	0.66667	0.698274918	0.690020855	0.726814598	0.769312785	0.743746664	0.663171337	0.598412437	0.718976815	0.716252693	0.723926796	0.741167354	0.726971429	0.737584749	0.719355065	0.71612305	0.715458714	0.726782106	0.728859161	0.714709687	0.783099792	0.733138526	0.716952496	0.721101668	0.716471002	0.720496809	0.684849781	0.603087305
-187	0.723495455	0.698424348	0.702745562	0.729025133	0.768771075	0.75125121	0.66577039	0.593639348	0.721033524	0.716343788	0.724393881	0.741294577	0.753388306	0.736750888	0.719768865	0.716049372	0.723517367	0.724844133	0.753121081	0.714231301	0.734367261	0.731644099	0.716765021	0.720738934	0.715385819	0.722410838	0.69001829	0.59650808
-186	0.830645161	0.694591488	0.704732883	0.727363792	0.763246022	0.745136547	0.669353078	0.599942279	0.71717012	0.716348135	0.725801956	0.740257153	0.776161417	0.737156367	0.720145981	0.714680083	0.720317276	0.728144117	0.72766804	0.713551969	0.766502602	0.733869356	0.717231836	0.721188255	0.712333193	0.722190766	0.691173321	0.594407895
-185	0.470088889	0.696667841	0.698195185	0.727692916	0.752207651	0.746346921	0.66322267	0.583986024	0.716116475	0.716514003	0.724856469	0.740105666	0.751121862	0.737381151	0.718716513	0.712057381	0.715576946	0.726631624	0.710816486	0.713972645	0.754464629	0.728889859	0.716881271	0.720377755	0.716618011	0.71902671	0.69106288	0.63144665
-184	0.597717647	0.698861323	0.703002581	0.726803897	0.768418671	0.746537549	0.667366406	0.590100058	0.716502589	0.715604807	0.724076983	0.742107154	0.78689917	0.737814366	0.720679505	0.712917825	0.718873926	0.725915744	0.742929076	0.714000553	0.756007046	0.729390003	0.716657457	0.720224571	0.715770769	0.719011147	0.689636846	0.591694038
-183	0.742605556	0.699758411	0.686731996	0.73031018	0.775191076	0.746327089	0.661650481	0.59657715	0.715130917	0.71590938	0.724621618	0.740474562	0.76975523	0.737760449	0.719202558	0.712277187	0.713867194	0.724146381	0.700734298	0.713154798	0.733490873	0.727937759	0.71540674	0.72056488	0.722316373	0.720722564	0.70018038	0.616177025
-182	0.587715789	0.694853031	0.694895381	0.728554404	0.78160914	0.747902377	0.664527525	0.590394372	0.719286224	0.716189761	0.724097263	0.741845517	0.745393015	0.737443764	0.719112561	0.711540967	0.717432634	0.725237267	0.722282879	0.712845802	0.716375673	0.72870487	0.715929952	0.718919765	0.716605589	0.717507894	0.690811118	0.611767047
-181	0.826757895	0.695667929	0.688638714	0.728144587	0.788950842	0.745342184	0.661743201	0.598143587	0.717465823	0.715611345	0.7233724	0.741521079	0.755658736	0.736750972	0.721470433	0.715947744	0.715204001	0.726258314	0.720543564	0.713415801	0.745805751	0.733338716	0.71654695	0.720310792	0.719170237	0.718070089	0.699379568	0.592427235
-180	0.529417647	0.697026482	0.697776473	0.726775646	0.782175579	0.746647432	0.664501522	0.599859953	0.714668071	0.715419235	0.723826666	0.741453175	0.768521978	0.737536084	0.718771776	0.712834302	0.717705182	0.72664504	0.705295473	0.713289658	0.742301197	0.733477532	0.716584108	0.71838749	0.723626205	0.721981431	0.700355914	0.585432823
-179	0.90385	0.698308901	0.704062947	0.729222668	0.766421283	0.745307716	0.67199501	0.608610111	0.71819524	0.716307649	0.724924303	0.743584275	0.77412541	0.737304759	0.71876213	0.71253273	0.719954521	0.725627938	0.717522818	0.713556262	0.783476908	0.730644693	0.716423559	0.720147613	0.727769098	0.720607725	0.697353722	0.607274306
-178	0.677154545	0.694427233	0.694387361	0.728514738	0.786852513	0.747735756	0.660964247	0.588662672	0.716758004	0.715984755	0.724051235	0.742719296	0.751699219	0.73711863	0.719490036	0.711687271	0.724676015	0.725045319	0.733235375	0.713522405	0.709397394	0.731629721	0.715053614	0.72098008	0.720012948	0.720370572	0.704653782	0.603407118
-177	0.27242069	0.695429838	0.698093309	0.726156475	0.741915365	0.747544674	0.66097321	0.589482844	0.716987647	0.71620948	0.724306537	0.741286692	0.76820813	0.73651899	0.72114929	0.711298066	0.71975902	0.725990063	0.695914028	0.713197462	0.704925702	0.730344345	0.714196663	0.72028607	0.719588128	0.720755825	0.698479222	0.566531287
-176	0.6979125	0.699101525	0.699809497	0.730345073	0.748926817	0.746724102	0.663661066	0.588666775	0.715724279	0.715144005	0.725234551	0.741637996	0.764180952	0.736919041	0.720498701	0.713985307	0.716861266	0.722633866	0.714620175	0.713355622	0.712634822	0.727502162	0.715856748	0.720492734	0.721090287	0.721439178	0.691923711	0.602859112
-175	0.306666667	0.697788373	0.69708734	0.726740139	0.761923027	0.744898672	0.661093012	0.589947166	0.713867528	0.715165951	0.724703191	0.741020474	0.684449789	0.736953834	0.719257875	0.712059653	0.722519829	0.725182055	0.692127286	0.712844996	0.732423482	0.728210512	0.715914351	0.719448268	0.721272871	0.721186156	0.690234671	0.574304894
-174	0.642857143	0.696157609	0.694593817	0.724334649	0.771155057	0.7460656	0.665226877	0.600473776	0.715554949	0.714457392	0.723838635	0.740965926	0.798407009	0.737249988	0.718672765	0.710398219	0.72589848	0.726505509	0.703266314	0.712617926	0.722899603	0.730437489	0.714964342	0.718493031	0.721474474	0.719260699	0.695824461	0.619061768
-173	0.866485714	0.6980865	0.687895536	0.72838462	0.768812012	0.74361238	0.661251953	0.592142369	0.716307956	0.715299693	0.723046519	0.740690618	0.738561071	0.736219819	0.718105976	0.71687776	0.712114117	0.724997434	0.724997925	0.71247376	0.716361651	0.741412604	0.714662167	0.719517292	0.711202403	0.719099952	0.687994752	0.596284742
-172	0.796972727	0.694932747	0.693096806	0.72759868	0.781508475	0.742845918	0.659511077	0.594005959	0.716018247	0.714967333	0.724392628	0.739482082	0.767895575	0.736582688	0.7193316	0.716863708	0.712721049	0.724385108	0.717513497	0.713404793	0.727231583	0.730601484	0.713671456	0.718619315	0.718791791	0.71998245	0.690550161	0.575211949
-171	0.739	0.695692076	0.693818006	0.724830341	0.758937499	0.745983451	0.662028345	0.592739581	0.714434942	0.714414573	0.72319115	0.740306473	0.788387449	0.737685971	0.719205356	0.714686752	0.722959386	0.7256734	0.708658158	0.712099816	0.736467389	0.729644003	0.714069511	0.719885755	0.714196735	0.721017283	0.699207073	0.580442908
-170	0.624058824	0.695513011	0.688810274	0.727186988	0.765295833	0.750197672	0.658709199	0.582303456	0.716853378	0.714877249	0.723325639	0.739490733	0.782639326	0.737490879	0.719610931	0.713261415	0.710117126	0.723160483	0.70727562	0.712120134	0.725665625	0.72920788	0.713762761	0.718816693	0.71726736	0.717611682	0.703552391	0.620850053
-169	0.709556	0.699446748	0.685510371	0.727335214	0.753070841	0.74443048	0.653484917	0.581441533	0.718059644	0.715020958	0.722420576	0.739009359	0.789056667	0.736876589	0.717572963	0.713409039	0.719931718	0.723606304	0.705154126	0.712656335	0.738755092	0.736650824	0.71545706	0.718229038	0.721022954	0.71546246	0.690638396	0.605638702
-168	0.9	0.695820459	0.694503101	0.725808489	0.752697637	0.744772298	0.658670713	0.57843213	0.714280029	0.715220137	0.723136216	0.739476356	0.798849624	0.738074062	0.719550642	0.710176403	0.712794764	0.723975893	0.692863485	0.712328284	0.785583589	0.730757038	0.712735098	0.717370762	0.716029618	0.717391949	0.702093179	0.624091187
-167	0.73748209	0.697620643	0.692441996	0.728864907	0.752948648	0.749501589	0.65761537	0.585596125	0.71592145	0.714642087	0.721553513	0.738440815	0.76861685	0.7377666	0.717046511	0.711652074	0.71745619	0.724086758	0.736956958	0.712802176	0.741082644	0.7366618	0.712009304	0.71794491	0.716296818	0.719030189	0.686084413	0.585419789
-166	0.66	0.693786829	0.698600146	0.725268751	0.742452936	0.74352189	0.657208527	0.578920305	0.716552567	0.714897099	0.723432583	0.735471461	0.768568952	0.736132166	0.718002646	0.707760348	0.716991321	0.724272515	0.742237391	0.712125473	0.759739908	0.731707587	0.712115806	0.719492286	0.722886246	0.719918706	0.705823435	0.568173904
-165	0.648080769	0.69513158	0.695768203	0.727832193	0.76117626	0.740193345	0.66048879	0.586298325	0.716048779	0.714328114	0.724142557	0.736458358	0.752938686	0.735658101	0.718374804	0.710726467	0.716245554	0.722793603	0.708126139	0.711867342	0.745430502	0.733160698	0.712236232	0.718259852	0.725624602	0.717753909	0.684255165	0.574476796
-164	0.3141	0.693018205	0.684645099	0.727929982	0.737549401	0.74562058	0.653772089	0.58527664	0.717797406	0.714083606	0.722306414	0.736094023	0.726199548	0.734910913	0.719305847	0.71108681	0.704207451	0.722214448	0.718884079	0.711452379	0.751280602	0.729004413	0.713167587	0.719251221	0.714055516	0.717721785	0.692022391	0.624563901
-163	0.4395875	0.691845258	0.692993053	0.726417597	0.76731409	0.743672999	0.654096905	0.58257615	0.715052576	0.713612494	0.723256259	0.738815808	0.757707955	0.736172018	0.715145407	0.710467794	0.715812694	0.721042667	0.721321363	0.711375855	0.721841988	0.734420657	0.713812247	0.718712025	0.711627488	0.718445595	0.690868629	0.595900562
-162	0.616666667	0.694765192	0.702649878	0.728074544	0.757416128	0.742090366	0.663578519	0.582263668	0.714436829	0.712914679	0.721724569	0.739441484	0.76741203	0.735565875	0.717372901	0.710562012	0.714166428	0.722606992	0.6979682	0.71130589	0.726527787	0.727630657	0.710723707	0.7174728	0.718202334	0.717093795	0.692172743	0.589544828
-161	0.636363636	0.693113605	0.686522342	0.726138059	0.784240488	0.743367441	0.65202609	0.577863346	0.713637763	0.713588521	0.721944153	0.739227613	0.748899479	0.735261834	0.717310998	0.715751093	0.71669482	0.723525801	0.698823759	0.711187832	0.216834424	0.727417304	0.711765385	0.717802036	0.715784158	0.720621977	0.689199756	0.577047102
-160	0.270206061	0.695380233	0.692790004	0.726751405	0.763932426	0.740319267	0.653986704	0.573800014	0.715900724	0.713056294	0.722155628	0.738672574	0.787361111	0.735475881	0.718157685	0.712662161	0.719161383	0.721869859	0.689877349	0.711927763	0.764823921	0.735328737	0.711601026	0.717891427	0.714265154	0.71493984	0.701590721	0.571834637
-159	0.22565	0.695012039	0.689231637	0.725482329	0.766136397	0.74322426	0.65534345	0.578748713	0.717674058	0.713612027	0.721855903	0.738453754	0.772280717	0.735565774	0.717089061	0.709217664	0.716791937	0.722295177	0.68547623	0.711053595	0.63711982	0.729969325	0.712589446	0.717905355	0.715763698	0.719023771	0.694048944	0.582280947
-158	0.166669231	0.692063502	0.696035261	0.727103616	0.753296999	0.741246257	0.653311993	0.571622561	0.71551526	0.713164668	0.720441477	0.738295664	0.776359677	0.733553933	0.717351987	0.713980345	0.710166598	0.722513776	0.708741818	0.710812752	0.714801197	0.728261825	0.71188867	0.716167224	0.719797889	0.71892655	0.695184176	0.580817172
-157	0.55833	0.696223646	0.690960372	0.72513093	0.772588228	0.736161933	0.650149436	0.568410113	0.718063994	0.713150145	0.72148352	0.73835505	0.718642802	0.7350341	0.717210547	0.70882972	0.713964342	0.721561265	0.717532581	0.710467971	0.721503706	0.729793857	0.711611383	0.717755505	0.716997684	0.718744004	0.693784496	0.608113559
-156	0.5	0.691530158	0.686916304	0.727578941	0.760259528	0.741336485	0.645877146	0.562297789	0.716636155	0.712883125	0.720511145	0.738022781	0.754195582	0.734954552	0.716922865	0.710317499	0.721860685	0.722233055	0.700795137	0.710451613	0.729235215	0.722704415	0.710211219	0.715110087	0.708946433	0.715691443	0.707868165	0.607316628
-155	0.615335294	0.690009518	0.688502922	0.726321114	0.760338451	0.740794663	0.648470406	0.563543186	0.71744986	0.712281142	0.720892096	0.7378406	0.758422128	0.733702232	0.718382811	0.709986282	0.715400944	0.71957161	0.719259096	0.710644167	0.733867106	0.721015088	0.710470603	0.717375655	0.708995508	0.716314929	0.691412982	0.574547761
-154	0.678788889	0.691727145	0.684610323	0.725787608	0.772629407	0.740143086	0.651903204	0.575754315	0.713662085	0.712787819	0.720268113	0.738851603	0.741504	0.733775059	0.715117406	0.707734578	0.719519847	0.722469121	0.692111529	0.710705779	0.732492172	0.73023512	0.710727308	0.715234659	0.717300078	0.717662175	0.699102371	0.597561287
-153	0.771106667	0.691349763	0.679309371	0.728231093	0.758428884	0.741294647	0.649788423	0.577328505	0.713852644	0.711812942	0.721360542	0.738878651	0.772860262	0.733977729	0.716609097	0.708942136	0.713084679	0.719831362	0.702117573	0.709693162	0.738524097	0.723396938	0.711464655	0.716691254	0.70955825	0.717675589	0.68674227	0.594553604
-152	0.660261538	0.688903323	0.688563331	0.725705733	0.760762268	0.74067535	0.648002898	0.564680976	0.71109271	0.711730893	0.719383829	0.736596391	0.760139676	0.734673882	0.716962891	0.706710099	0.717172688	0.721795009	0.71221899	0.710181044	0.723492479	0.724374758	0.711111471	0.716341509	0.719185566	0.713940059	0.695275222	0.575368083
-151	0.666675	0.689122687	0.686641052	0.725542433	0.75088942	0.740587294	0.652371994	0.575674184	0.714221852	0.711703746	0.719558847	0.737141377	0.790025926	0.735169312	0.717923606	0.710338189	0.714341323	0.720799147	0.701459675	0.709174282	0.200477525	0.723556342	0.71165724	0.715433433	0.712160353	0.716780815	0.695249646	0.597419262
-150	0.44641	0.691179768	0.684768829	0.727778601	0.768686907	0.73940566	0.648611614	0.573051981	0.714844283	0.711914617	0.72067398	0.735364312	0.802090541	0.734863585	0.715811396	0.712027718	0.711507371	0.720152724	0.696437233	0.709612019	0.704922417	0.727414596	0.710874985	0.716005624	0.703996397	0.716079375	0.678515948	0.588868421
-149	0.510425	0.690234088	0.683325184	0.725698748	0.774669294	0.736584539	0.643854569	0.55976958	0.712371458	0.711759446	0.720656022	0.733520403	0.774057565	0.735353717	0.715120885	0.71092431	0.706683599	0.719800144	0.728436114	0.7095193	0.647487507	0.725955956	0.710761787	0.714847303	0.713705727	0.714427769	0.698064766	0.583776089
-148	0.661466667	0.689460069	0.671624416	0.727605181	0.781891021	0.738211929	0.645462189	0.569424517	0.713460945	0.711557624	0.720931827	0.733313984	0.755954839	0.734168801	0.716390128	0.708698688	0.713875385	0.719117915	0.702233213	0.708984237	0.734909293	0.733701877	0.710514628	0.714241835	0.711724525	0.715155389	0.680508342	0.598917428
-147	0.6	0.690664877	0.689136409	0.727101842	0.760424852	0.739179318	0.650941449	0.572918205	0.710455199	0.711793819	0.720627245	0.735215402	0.69792686	0.734893252	0.716152869	0.706046759	0.719328712	0.719836861	0.707364657	0.709144026	0.726402094	0.728295214	0.711146751	0.715963571	0.707014616	0.715117027	0.695381933	0.586342782
-146	0.6406	0.687285747	0.682361803	0.72590617	0.744754664	0.739338875	0.646624761	0.56988522	0.711121587	0.711170267	0.719394537	0.733548197	0.760426271	0.734484011	0.716506732	0.706016634	0.710625913	0.719319318	0.703256824	0.708362295	0.75039184	0.724089431	0.708167761	0.716234337	0.707361827	0.715176483	0.69875689	0.577394802
-145	0.666675	0.689437579	0.685606752	0.726340839	0.756912657	0.738976075	0.641228256	0.551522006	0.709757114	0.711063359	0.719157076	0.732311945	0.770865637	0.73388839	0.713734617	0.70825606	0.705598071	0.72001314	0.715598556	0.708085913	0.727866081	0.728833589	0.709028885	0.715618757	0.710850511	0.716666065	0.685098077	0.581957778
-144	0.679166667	0.688812154	0.685624422	0.725827718	0.756326777	0.733014952	0.639339403	0.547144846	0.711148304	0.710772549	0.718940596	0.732014504	0.720976451	0.734087412	0.714452312	0.704890041	0.711410944	0.719795989	0.704291017	0.707690994	0.734525796	0.718891526	0.709242305	0.714836402	0.703884038	0.711705995	0.684475371	0.582558401
-143	0.616671429	0.688668828	0.687786636	0.725067457	0.749309247	0.739977247	0.647645157	0.561934828	0.71225948	0.711133283	0.718962682	0.733636003	0.743712749	0.734581694	0.717109399	0.705262493	0.708746574	0.718883022	0.703542405	0.708011652	0.726671067	0.727260734	0.708802243	0.713640597	0.709362862	0.715356507	0.700305268	0.582629942
-142	0.5306	0.685441259	0.680022639	0.723117203	0.74466265	0.740438678	0.641928292	0.557506998	0.712580008	0.711265089	0.719223851	0.7315938	0.756552675	0.73305844	0.715003705	0.710879502	0.703789368	0.719503082	0.700465898	0.707703268	0.791907382	0.726399128	0.708059663	0.713093319	0.700765277	0.717019121	0.688933984	0.592684641
-141	0.55	0.688090401	0.680781602	0.72265828	0.749918271	0.73687309	0.643741668	0.562193054	0.711006971	0.710045787	0.719029585	0.730665006	0.720605639	0.732950402	0.71809019	0.709859605	0.701760421	0.716893154	0.698163755	0.707546998	0.728302148	0.721894648	0.709078317	0.714862455	0.702455633	0.7143132	0.679966193	0.578211361
-140	0.6282	0.687632615	0.674547602	0.723958378	0.747676259	0.735984285	0.64408272	0.570374057	0.710945919	0.710056045	0.717498998	0.731474839	0.767695397	0.734230371	0.714897338	0.702650301	0.714111931	0.719460561	0.675456441	0.707690761	0.740509394	0.72382165	0.708898547	0.71336093	0.705177823	0.712479871	0.68919512	0.559784358
-139	0.787044444	0.689499195	0.675233029	0.723156105	0.741573111	0.737939381	0.644976759	0.572648849	0.711912074	0.71049198	0.71981217	0.732674733	0.752492095	0.734039102	0.715591882	0.707662361	0.714086543	0.71896243	0.72098357	0.707054178	0.742694197	0.728052692	0.70822652	0.712749559	0.705601229	0.714212689	0.678759622	0.580654338
-138	0.690478571	0.687962561	0.675529648	0.723578252	0.741398538	0.732897557	0.644864964	0.567528001	0.710791315	0.709586664	0.718052295	0.731228437	0.756533594	0.732912034	0.716589332	0.702579517	0.698654087	0.719418976	0.714414173	0.707272512	0.752468032	0.717209267	0.708685782	0.713089434	0.696994464	0.715001358	0.693904349	0.585656786
-137	0.590283333	0.684796183	0.680411143	0.722539436	0.751692802	0.73922415	0.644839675	0.558351354	0.712963968	0.710336229	0.71830836	0.733066357	0.791682331	0.733585955	0.717336822	0.705924266	0.714556894	0.719009523	0.686688966	0.706808753	0.753687168	0.722223421	0.708464398	0.713597977	0.704293277	0.713478357	0.698205921	0.613285431
-136	0.515625	0.686972562	0.676275523	0.724395221	0.756498652	0.738725635	0.640769419	0.560770895	0.714473127	0.709666025	0.718767169	0.7317034	0.80317173	0.732542435	0.713601308	0.701941188	0.713007525	0.719039892	0.695679762	0.707243125	0.718176752	0.724441296	0.707636662	0.712911283	0.719130082	0.714879056	0.685371155	0.617568911
-135	0.522222222	0.687844914	0.673128883	0.722165355	0.742665096	0.734430569	0.636398706	0.550253104	0.711415087	0.709896133	0.717648585	0.730100222	0.755799639	0.732142379	0.714439767	0.703082993	0.706765679	0.718649818	0.710461831	0.705859637	0.740224693	0.716070874	0.708158005	0.71234105	0.714046118	0.713279212	0.686001188	0.587084
-134	0.79585	0.686377721	0.690052902	0.72288678	0.758143356	0.7349603	0.643873673	0.554766924	0.708815271	0.709309857	0.717376204	0.730741207	0.75788705	0.732083231	0.714635802	0.705193935	0.711306891	0.715081312	0.704672338	0.706118122	0.735675356	0.722981651	0.707188319	0.712002565	0.70610722	0.712159472	0.691712654	0.623185131
-133	0.530453846	0.683072635	0.671739032	0.724836542	0.733463444	0.736002239	0.632986411	0.548003143	0.7061457	0.708877438	0.718305513	0.730872951	0.803256327	0.731634217	0.714002416	0.699789216	0.708320205	0.715518352	0.709521226	0.705773669	0.746468648	0.719303464	0.707199537	0.712144113	0.713167716	0.71221635	0.683816307	0.563217568
-132	0.850903846	0.683939157	0.673066096	0.721620853	0.75670888	0.735789163	0.641876884	0.562005054	0.708483087	0.708893612	0.715576482	0.731022822	0.728873451	0.730532581	0.714769376	0.706517299	0.707328758	0.716351978	0.709529225	0.705553008	0.743937724	0.719219374	0.707609872	0.711835434	0.709296715	0.708801289	0.687440748	0.590662796
-131	0.858157143	0.686072353	0.677777409	0.725834381	0.763546379	0.737551846	0.643084979	0.560360178	0.710058604	0.708067782	0.715498185	0.729006382	0.724454717	0.730338439	0.714190726	0.705020478	0.712664442	0.719635089	0.708145592	0.704965931	0.727455843	0.720233017	0.707216686	0.710969298	0.705272928	0.715324104	0.684036576	0.587698739
-130	0.625	0.683533785	0.674658021	0.722496196	0.750246345	0.735716676	0.642172007	0.560285538	0.708619195	0.708599323	0.716030494	0.729376087	0.7759397	0.731271946	0.713146349	0.704119783	0.709680889	0.717757427	0.699315949	0.704971211	0.741807806	0.726480467	0.705191494	0.711818532	0.69801282	0.715224928	0.686524245	0.590924115
-129	0.566675	0.681454827	0.678360914	0.723989727	0.76399095	0.734722771	0.642287718	0.559842599	0.705171299	0.708689371	0.71519548	0.728044038	0.750278313	0.732130631	0.713681558	0.699776597	0.710594313	0.716421608	0.699153341	0.705067537	0.732572249	0.717708276	0.706587219	0.712034802	0.704673333	0.712043825	0.679322635	0.588919296
-128	0.636372727	0.681372096	0.672463948	0.72392224	0.761556289	0.73618803	0.642438723	0.561139037	0.710365114	0.708871149	0.716863443	0.731193653	0.763750183	0.730929594	0.713570108	0.70345815	0.708541795	0.716770804	0.709080207	0.704943894	0.72222164	0.728071336	0.70631738	0.711139567	0.703906164	0.712253104	0.683789447	0.605435561
-127	0.587319048	0.681736465	0.67647505	0.724936759	0.74668591	0.73776758	0.640322652	0.553107702	0.709789573	0.708071031	0.714923034	0.729536483	0.730450413	0.731545671	0.712703448	0.704163084	0.707227602	0.717320631	0.705969861	0.704663165	0.713188919	0.7177088	0.705907832	0.71063645	0.709292812	0.714433795	0.678278734	0.594905281
-126	0.959522857	0.677908151	0.675292794	0.723163915	0.734632704	0.729778743	0.637393016	0.550258882	0.708319614	0.707726661	0.715469121	0.729767595	0.779731615	0.731615061	0.711580647	0.701378656	0.715183249	0.715220648	0.707969358	0.704432793	0.732120217	0.721053767	0.706349472	0.711286456	0.701287805	0.714041516	0.688852831	0.569468415
-125	0.632756863	0.679784643	0.680742699	0.721058211	0.746852439	0.735781577	0.629833861	0.530011753	0.706574608	0.707173887	0.714644539	0.731392139	0.744791085	0.731063233	0.710673007	0.704133902	0.705488262	0.715967586	0.707398144	0.703784799	0.723575987	0.712526718	0.706651957	0.710366078	0.710152995	0.713836223	0.676554781	0.594478532
-124	0.824077778	0.678274364	0.675643584	0.721654839	0.73540937	0.735636673	0.633527176	0.552679529	0.705634178	0.70701832	0.716177384	0.730848552	0.742094422	0.730921235	0.71146205	0.699700658	0.704904883	0.714939594	0.688542662	0.703714897	0.736448398	0.713709402	0.705515747	0.709868213	0.704119693	0.711579933	0.681056469	0.575649247
-123	0.678571429	0.678103491	0.670546341	0.722123143	0.733501661	0.733511693	0.62856541	0.538911279	0.707135717	0.706745163	0.715262291	0.728077784	0.750503237	0.729299334	0.711113744	0.703377138	0.700948385	0.713860827	0.693214548	0.703531466	0.727959374	0.721966774	0.705494242	0.711092409	0.707940123	0.713204108	0.67469667	0.577553941
-122	0.545626316	0.679042027	0.673082135	0.723165138	0.707957617	0.737126468	0.636893045	0.538781712	0.708466482	0.706856742	0.715645576	0.728648574	0.745991288	0.730284513	0.708472009	0.704025436	0.711504217	0.714372145	0.686954427	0.703384985	0.722478404	0.731593489	0.705960183	0.710164572	0.708818342	0.712779161	0.689185694	0.591557266
-121	0.666668421	0.677459221	0.675652466	0.72263563	0.766523334	0.734865282	0.632879203	0.537905806	0.705747993	0.706626278	0.717029226	0.736356047	0.758413147	0.729582825	0.710543759	0.704505096	0.705843911	0.71454638	0.719187044	0.703372962	0.742450479	0.721871804	0.704793415	0.709649979	0.704330863	0.709517654	0.687008861	0.579221202
-120	0.71317	0.679587802	0.67287877	0.722828221	0.752464838	0.737767024	0.635630299	0.547240135	0.711550709	0.706590128	0.715570557	0.737509166	0.722706667	0.729363913	0.711089642	0.700930736	0.703322669	0.71596116	0.690003202	0.702858158	0.718611065	0.727364394	0.702361986	0.71077808	0.701604054	0.713685325	0.69214567	0.593685936
-119	0.948630137	0.676750078	0.6736924	0.72344985	0.754918342	0.736157083	0.633820671	0.545224552	0.707028678	0.707043575	0.715573789	0.730471449	0.771378425	0.730284334	0.709950665	0.701272111	0.711505925	0.714811808	0.728799758	0.703620416	0.746233454	0.722609198	0.704313707	0.70871447	0.709279718	0.710638058	0.686340113	0.596516419
-118	0.8237525	0.676941518	0.677686355	0.723101136	0.740949715	0.736255674	0.634389966	0.549081766	0.708720146	0.706852963	0.714469391	0.72722032	0.741614035	0.730021841	0.711096929	0.706181575	0.705979843	0.715625879	0.729441294	0.70296789	0.729623253	0.723459883	0.704309581	0.70916217	0.711107575	0.711172067	0.679599882	0.54910907
-117	0.622440741	0.67962894	0.679276681	0.721889102	0.73571863	0.738377037	0.63373802	0.539694189	0.708990744	0.706902152	0.716053352	0.727496978	0.706842529	0.729636149	0.711254383	0.701630321	0.702148164	0.71514756	0.709667711	0.702960355	0.733076236	0.72891211	0.703528196	0.709700309	0.707068632	0.713138328	0.684737867	0.581002549
-116	0.623336	0.680980727	0.668281601	0.722696191	0.716747814	0.736097021	0.62384829	0.524657153	0.705920099	0.706213797	0.715166941	0.727796264	0.730884434	0.729869028	0.709707369	0.695852335	0.709382758	0.716152111	0.678327394	0.702634379	0.728585867	0.723815432	0.703717399	0.708509225	0.708759244	0.711713447	0.685180276	0.554059518
-115	0.590123529	0.679196	0.675439094	0.725280349	0.752676021	0.734181891	0.627427766	0.527069692	0.708954154	0.706116125	0.71470162	0.73269332	0.77275	0.72916312	0.709101714	0.702021614	0.705725899	0.713888681	0.68065485	0.702243431	0.713166853	0.723280918	0.704431587	0.708959139	0.704954796	0.714330111	0.682011628	0.563469873
-114	0.5	0.676376942	0.671202375	0.722467644	0.726619128	0.734178119	0.616830383	0.509886825	0.708950013	0.705625984	0.717272667	0.730739889	0.702748193	0.729067697	0.708148795	0.701567298	0.702717517	0.713762049	0.712837237	0.702212636	0.747887265	0.718973259	0.702314746	0.707283739	0.701014494	0.710554929	0.687303601	0.560591355
-113	0.578966667	0.675669936	0.662117288	0.721886459	0.762170406	0.734436623	0.618013037	0.513587281	0.708712009	0.705133721	0.714463329	0.728406892	0.743556098	0.728764148	0.707438629	0.699856544	0.704923505	0.713279005	0.699018794	0.701656998	0.722934954	0.726852415	0.703246803	0.707763239	0.704385553	0.707664892	0.684064471	0.579538052
-112	0.700604167	0.674784686	0.670030335	0.722048885	0.703681089	0.738308733	0.625570696	0.528333834	0.706688468	0.705231499	0.713951839	0.732532642	0.671949811	0.728377018	0.707047425	0.703203119	0.709743391	0.713769143	0.702198046	0.701746876	0.726923498	0.727205215	0.702553367	0.708887581	0.699880513	0.706902245	0.695646417	0.565844268
-111	0.699542857	0.675222878	0.666089882	0.722488263	0.746602376	0.737303049	0.62437933	0.529188195	0.706864389	0.70500022	0.713194066	0.734129433	0.725201695	0.729301089	0.708573605	0.702589184	0.704403948	0.714210537	0.717852956	0.702333005	0.736681586	0.725615787	0.701046488	0.708130591	0.70201742	0.710667061	0.691917134	0.577128554
-110	0.922435897	0.678374107	0.672265089	0.723001711	0.72371405	0.733086316	0.630341529	0.53640517	0.707381107	0.705844417	0.71269265	0.732104121	0.785811808	0.729369621	0.707785123	0.704967612	0.711584183	0.713929044	0.720649309	0.702029981	0.734069537	0.724986202	0.703630519	0.708604844	0.713525544	0.711093512	0.679355611	0.554875513
-109	0.956788889	0.67665195	0.671236697	0.722607386	0.762485707	0.735841368	0.629741888	0.533330769	0.705097064	0.705982819	0.713044752	0.727571198	0.692596183	0.730588639	0.709557738	0.704575418	0.704821041	0.713103124	0.715084994	0.702515966	0.743928355	0.720428826	0.70419996	0.708209504	0.69808108	0.71125194	0.692886764	0.550716913
-108	0.661764706	0.672496883	0.67044956	0.72389983	0.753767085	0.736456068	0.634132109	0.550407189	0.705471026	0.705436988	0.713854946	0.729347848	0.745739852	0.730597341	0.710071099	0.700236046	0.697934545	0.713500928	0.681465052	0.701644882	0.731006741	0.724842493	0.703530833	0.707162406	0.705542051	0.71215886	0.684306664	0.567997046
-107	0.538461538	0.676765735	0.668016534	0.720017394	0.757028966	0.733983296	0.620785033	0.516840756	0.70584004	0.705972312	0.71524319	0.729512861	0.708789416	0.729337803	0.707162151	0.699700798	0.709421176	0.714256142	0.706128675	0.702169975	0.761930186	0.719558154	0.704529698	0.707119818	0.695997821	0.705994815	0.668768555	0.57849353
-106	0.644230769	0.672229995	0.670544228	0.720368201	0.734938354	0.734631866	0.622591034	0.521580366	0.703635248	0.705963323	0.71618923	0.729623999	0.735099661	0.730607049	0.707685358	0.703048199	0.705993828	0.713380247	0.695928302	0.701518125	0.728916309	0.719606544	0.702626845	0.707869147	0.698444406	0.710286991	0.680539266	0.554350275
-105	0.766664706	0.674716064	0.661759991	0.723461956	0.734004626	0.735403583	0.619925968	0.517150792	0.704366024	0.705939542	0.714292659	0.72928261	0.717361943	0.728846406	0.707937641	0.701563704	0.70443408	0.715453889	0.710272073	0.701831497	0.72401589	0.72221347	0.702637101	0.708330557	0.699743762	0.708807461	0.694359844	0.555485945
-104	0.585418182	0.673706084	0.651484913	0.719933941	0.743458429	0.735407269	0.621644783	0.52495553	0.708712539	0.705622123	0.7130255	0.732846175	0.759179863	0.727913553	0.7067454	0.701813465	0.704779229	0.715674105	0.700217397	0.70110068	0.737289311	0.715639171	0.702801191	0.706502316	0.704593099	0.706879629	0.674703828	0.590307135
-103	0.791675	0.674187046	0.672985333	0.72026817	0.734918804	0.734382625	0.62852375	0.530905642	0.705581766	0.704748355	0.712935119	0.733190336	0.747605556	0.729650909	0.709837252	0.698300059	0.707073832	0.714093099	0.683642651	0.701158568	0.728024388	0.714091613	0.703159023	0.706929078	0.705967528	0.703306224	0.680141903	0.559962373
-102	0.592588889	0.673979011	0.665352888	0.719892701	0.743310075	0.733193907	0.625708982	0.5308503	0.702284041	0.705343431	0.714102676	0.726237815	0.720497244	0.729295462	0.707665432	0.701520912	0.70679364	0.713526548	0.671537435	0.701337931	0.729606236	0.717354274	0.703757275	0.707067904	0.706495647	0.706556761	0.677922577	0.587397247
-101	0.618181818	0.675454459	0.660233698	0.723212596	0.731646367	0.735861678	0.613915801	0.50440221	0.705615093	0.704940524	0.713159257	0.727094021	0.752671282	0.727992009	0.706664519	0.698613641	0.705490424	0.714457433	0.673221162	0.701129168	0.69986416	0.718472426	0.703440186	0.70843982	0.70705203	0.707021676	0.685641169	0.569485304
-100	0.116333333	0.673678093	0.673355391	0.722670102	0.727562429	0.737712322	0.62601535	0.523509373	0.705608546	0.704675215	0.714006321	0.729715017	0.740481787	0.727950019	0.709503033	0.703630166	0.710449712	0.712114658	0.704994664	0.701160674	0.756277753	0.709531398	0.704058625	0.707463582	0.710818837	0.714113725	0.682058473	0.572121381
-99	0.619042857	0.673349615	0.662390975	0.721982249	0.722182939	0.733380833	0.61945073	0.524400487	0.703339647	0.704869888	0.71417005	0.729215197	0.700644583	0.729505142	0.708068375	0.701178664	0.704538414	0.713494306	0.6933284	0.701512339	0.717425043	0.722789362	0.705441987	0.708150174	0.70425543	0.708032903	0.694787683	0.564336713
-98	0.72435	0.673559495	0.666260018	0.721880702	0.736034055	0.736948936	0.612690956	0.489479019	0.708071048	0.70496241	0.713504144	0.729227912	0.727671368	0.728937516	0.706529022	0.699925591	0.708872978	0.713743041	0.70115397	0.7015212	0.740623826	0.720584141	0.702230287	0.709381465	0.702827669	0.712652701	0.670488124	0.570145727
-97	0.501070588	0.673253687	0.668940342	0.720799237	0.684361823	0.735742239	0.616780247	0.507901046	0.706023653	0.706319072	0.713447617	0.729614354	0.71755	0.728479061	0.707628618	0.702011368	0.709736696	0.715129232	0.708094118	0.701705836	0.72191136	0.721863656	0.706262549	0.707154165	0.705979695	0.709793624	0.681650029	0.535346544
-96	0.7019375	0.676441087	0.670615126	0.718252999	0.710902843	0.738950614	0.609246508	0.48529877	0.704360778	0.70505328	0.714236058	0.731416701	0.704068182	0.72989156	0.709967216	0.693872637	0.709749406	0.715024428	0.703413942	0.701340542	0.744146914	0.72218386	0.702813716	0.708697678	0.69544393	0.711855157	0.68271468	0.586115298
-95	0.54	0.676767683	0.672411353	0.719240085	0.782344899	0.738602749	0.614986559	0.494695339	0.70446624	0.704987328	0.713244056	0.729688864	0.707607925	0.729823283	0.709451162	0.698054635	0.708772144	0.716067356	0.700159086	0.700899925	0.727498334	0.723191709	0.703602453	0.707736922	0.700317893	0.708389617	0.696227083	0.571215367
-94	0.237033333	0.675840429	0.66282999	0.722830081	0.666008304	0.734726078	0.624540893	0.519987673	0.703487046	0.704824849	0.713302301	0.728334129	0.719220217	0.72804466	0.709130852	0.701640415	0.708317177	0.713937309	0.71177354	0.701042171	0.714770826	0.722789054	0.703570938	0.707483579	0.69784651	0.709283536	0.686606709	0.573678453
-93	0.522957143	0.672772777	0.667641402	0.717418016	0.73107369	0.736196846	0.620376209	0.515995783	0.704309749	0.705211462	0.712318879	0.731007796	0.726577165	0.727814141	0.708169868	0.698621335	0.706872993	0.714869956	0.689021678	0.70077366	0.738602546	0.731250884	0.704066425	0.707457946	0.702943146	0.709119463	0.681400739	0.590893395
-92	0.291665625	0.671422709	0.669456908	0.717470122	0.727466589	0.738746794	0.617364587	0.506568348	0.706732372	0.70430671	0.711807749	0.728801881	0.739640071	0.728257469	0.708268526	0.697164147	0.707355802	0.714808977	0.694900903	0.700739668	0.739630408	0.723731962	0.703578557	0.70692302	0.699252669	0.709624051	0.675772006	0.551303616
-91	0.562961111	0.676026163	0.659971019	0.720202626	0.730208429	0.736901293	0.614060671	0.510698133	0.704848248	0.704437666	0.713229598	0.722088162	0.677818952	0.728595601	0.710196757	0.694784868	0.712175565	0.714587315	0.693762755	0.701015885	0.731018477	0.720575855	0.703587904	0.707621786	0.702807674	0.710372265	0.678477311	0.538245554
-90	0.950684932	0.675435562	0.662840093	0.723029515	0.732293156	0.734433616	0.610403983	0.490596619	0.705212862	0.705343816	0.713777589	0.725151881	0.71663786	0.729085234	0.709048339	0.700853143	0.713826166	0.713757276	0.707317799	0.701335896	0.732619461	0.727904001	0.703565307	0.707745532	0.703195619	0.7118065	0.680226819	0.569296509
-89	0.989248387	0.675210724	0.663681591	0.723353061	0.752216179	0.737463904	0.61099103	0.487209369	0.705650917	0.705851865	0.71431058	0.733729752	0.716412329	0.730054914	0.708239561	0.694588243	0.710923524	0.71545355	0.715206568	0.70122726	0.733842685	0.721781532	0.704339392	0.709670598	0.701167705	0.7095019	0.688866537	0.553749729
-88	0.641205556	0.674658375	0.665725299	0.724184033	0.731123736	0.732367551	0.614481912	0.499757732	0.705055909	0.706548528	0.713934705	0.734147022	0.715512403	0.730407075	0.710864362	0.694517336	0.709031074	0.715843531	0.70607527	0.702001539	0.719906392	0.716767406	0.706655578	0.708628618	0.702127148	0.711139646	0.69665864	0.585470261
-87	0.717681818	0.677405454	0.659326345	0.723610471	0.666026233	0.736107501	0.608934143	0.498508707	0.704231615	0.706209578	0.714627559	0.731656971	0.71692395	0.728595184	0.71045822	0.699574564	0.707555934	0.715128837	0.706768958	0.702128556	0.725105314	0.721818644	0.704826083	0.709256498	0.697866813	0.711532096	0.688495142	0.551813466
-86	0.37151875	0.674835968	0.667221647	0.723850838	0.652464381	0.739172096	0.614120579	0.494486108	0.703729553	0.705988707	0.714772782	0.73180217	0.687242105	0.729579896	0.709500989	0.695845266	0.709615862	0.714130295	0.712141203	0.702157437	0.739417754	0.723268082	0.705046792	0.709805636	0.695592205	0.709901371	0.685247988	0.581798198
-85	0.844446667	0.671621177	0.656114143	0.724591739	0.708789201	0.738098405	0.618478444	0.520034343	0.706323734	0.705897026	0.714109801	0.731247622	0.731396241	0.72897379	0.707903884	0.698645802	0.715174179	0.715031358	0.712151549	0.702053467	0.739792749	0.72180087	0.703362155	0.708624711	0.695407559	0.710611185	0.685589781	0.564649349
-84	0.437692857	0.673906267	0.672642352	0.720347934	0.734085153	0.73497752	0.623372599	0.516201903	0.704521909	0.704518588	0.712845337	0.733230622	0.714963793	0.727890097	0.707791431	0.693804298	0.707504155	0.713916139	0.699387294	0.701002741	0.722956516	0.723363088	0.702866162	0.708808417	0.70370444	0.709674092	0.688456152	0.564919657
-83	0.89177	0.673897354	0.668728871	0.723390362	0.760895032	0.738313995	0.622462217	0.523819283	0.704914797	0.704067034	0.713123601	0.73207999	0.753899624	0.727225042	0.70876425	0.703855184	0.708373076	0.713052263	0.733365485	0.700463677	0.729518549	0.716105776	0.70373944	0.707845923	0.703905786	0.708423904	0.67278832	0.545512747
-82	0.829622222	0.671969237	0.666571483	0.719774959	0.754079069	0.732205886	0.610276389	0.498362495	0.704036914	0.70432785	0.711888764	0.730574583	0.695025362	0.727679225	0.706928459	0.699806041	0.704893844	0.71209387	0.692768627	0.700447003	0.719822155	0.721702934	0.702129662	0.708367655	0.702872984	0.707480785	0.674740265	0.558993026
-81	0.56666	0.675727223	0.660318838	0.723734691	0.729962409	0.73893915	0.607681864	0.482632499	0.706793453	0.704369934	0.711510333	0.734679968	0.716535461	0.727912298	0.707587499	0.698877986	0.703848108	0.714978181	0.681559133	0.701232906	0.716869644	0.721278945	0.702807021	0.707679586	0.705494105	0.708064882	0.671381003	0.556616964
-80	0.812226667	0.673280852	0.66238613	0.719925948	0.730850944	0.741399174	0.619584759	0.518774884	0.706786328	0.704503108	0.712982635	0.736340903	0.704805785	0.728200018	0.707755472	0.694277068	0.710793659	0.71453818	0.693136848	0.701615209	0.725988199	0.727132203	0.703735791	0.709484129	0.693833804	0.709258686	0.688022207	0.566230066
-79	0.42898	0.676937108	0.665216331	0.71924287	0.729644092	0.738740085	0.617358457	0.505729163	0.705415108	0.704044737	0.71212262	0.734690048	0.714739844	0.726764399	0.707178628	0.698768224	0.716210818	0.713228248	0.682445161	0.700855709	0.78167668	0.719861268	0.701569571	0.710183291	0.700006769	0.709759606	0.68030064	0.592422288
-78	0.917332	0.670876229	0.657824439	0.71984281	0.73588859	0.735096689	0.617858593	0.51840133	0.704414155	0.701377121	0.709320208	0.731184335	0.715191532	0.725648957	0.705771253	0.6959626	0.705022173	0.71126119	0.660983617	0.698323773	0.718227107	0.713429377	0.700676768	0.706145318	0.696201835	0.708412583	0.682828988	0.572796479
-77	0.597225	0.673104889	0.665169933	0.718873383	0.712401717	0.735482544	0.616517353	0.498910441	0.702276937	0.702443638	0.711141079	0.736682143	0.699358088	0.724670564	0.705873166	0.696392578	0.695471011	0.71148261	0.695711448	0.6997016	0.740340531	0.714109024	0.700705393	0.70672376	0.693176575	0.710140827	0.688368261	0.602332692
-76	0.517504762	0.681528321	0.667974762	0.727375197	0.724062328	0.746249719	0.6213334	0.513328189	0.71475767	0.711590266	0.720871307	0.745409884	0.744292193	0.733857433	0.71661016	0.702855285	0.708506172	0.720834004	0.719957017	0.708570118	0.729707182	0.726546216	0.711482559	0.714806881	0.708517611	0.716938334	0.687507501	0.556911849
-75	0.525985714	0.691662986	0.671044242	0.734031022	0.741139411	0.749725672	0.6306488	0.531744485	0.71749379	0.716450175	0.72747429	0.745248506	0.752917045	0.73683676	0.720756838	0.70761138	0.715449513	0.725302495	0.705187871	0.712751747	0.757599582	0.739171563	0.715527385	0.720726289	0.711383662	0.721212974	0.688470269	0.565762225
-74	0.36285	0.679901143	0.67278827	0.726522608	0.735651246	0.740073722	0.630179624	0.516910828	0.713159693	0.709035804	0.718463499	0.736425881	0.687028916	0.727708707	0.712690276	0.701269361	0.709836597	0.718211164	0.739674407	0.706433297	0.722356978	0.71809811	0.704614707	0.713088802	0.693717042	0.714428835	0.683515369	0.599415397
-73	0.56666	0.682707776	0.672912485	0.720069231	0.726631972	0.738703638	0.631517687	0.531652757	0.706441766	0.704271338	0.712792818	0.725267376	0.720630147	0.723212205	0.708876573	0.699092853	0.698302888	0.714344933	0.733088742	0.70148211	0.715937158	0.72636355	0.695784947	0.709060916	0.691845705	0.710372305	0.677352808	0.641291614
-72	0.71666	0.684747845	0.673049104	0.729081779	0.760678443	0.747075402	0.621417383	0.509872083	0.713894949	0.713873059	0.721847425	0.740705399	0.728168304	0.737169058	0.717170053	0.714086064	0.710588313	0.721087975	0.744657216	0.712052982	0.738613284	0.728464684	0.712205928	0.719205504	0.7057014	0.71729919	0.69239411	0.549082462
-71	0.361116667	0.69021866	0.672050143	0.732067564	0.746229261	0.750472911	0.629729951	0.523229638	0.717562509	0.716056267	0.724359578	0.747864598	0.720732	0.740828978	0.720003401	0.712174789	0.720852175	0.725473632	0.721233369	0.714442548	0.733175937	0.729486937	0.717480749	0.72036552	0.715231128	0.722436003	0.683143096	0.589919416
-70	0.911666667	0.687344648	0.675196568	0.72816985	0.709222701	0.742016691	0.623717084	0.506220974	0.71153916	0.710610713	0.720248418	0.745546133	0.733753082	0.735577373	0.714763459	0.70150487	0.709551949	0.71999869	0.708340467	0.708385316	0.738169405	0.733696623	0.710326857	0.716383419	0.708160876	0.716056606	0.698156475	0.600722427
-69	0.580495833	0.681166699	0.674556089	0.725852201	0.725437527	0.74644998	0.629578371	0.525377597	0.710565672	0.709489015	0.718543323	0.739818386	0.722517949	0.732662712	0.714307828	0.708057466	0.707889756	0.718959046	0.677725212	0.706231865	0.74588536	0.727286307	0.709122689	0.715029714	0.705630981	0.711189181	0.682004338	0.590346039
-68	0.665405556	0.684544694	0.675641101	0.727390897	0.731588837	0.750061089	0.633522898	0.52406554	0.710773284	0.710379058	0.719724053	0.740738567	0.797537903	0.73218215	0.715176888	0.699587997	0.707784072	0.720206562	0.71444502	0.708087524	0.714649729	0.733828211	0.708689842	0.715636671	0.704468595	0.717010176	0.682556671	0.582890647
-67	0.666675	0.683744395	0.664300242	0.725730318	0.74795537	0.750171873	0.628651501	0.536326203	0.712883321	0.708796059	0.716297823	0.740979795	0.776747778	0.730311002	0.711178181	0.70256159	0.709091926	0.719568416	0.690562442	0.706563692	0.699204835	0.722853643	0.708354916	0.71623483	0.706318778	0.71581443	0.694588425	0.559151444
-66	0.361108333	0.681907157	0.669937804	0.727987896	0.691308906	0.751259562	0.629731019	0.53010592	0.710885328	0.708893428	0.718456488	0.739602349	0.689758527	0.732273365	0.712371039	0.702158888	0.703643824	0.719734623	0.694929648	0.706967811	0.718053018	0.727777913	0.70768638	0.715276659	0.717130922	0.715275334	0.6862475	0.614634169
-65	0.740980952	0.686836182	0.668979481	0.724111927	0.751572629	0.753164039	0.629492961	0.530316372	0.711261545	0.709094452	0.717625205	0.739112942	0.712439927	0.732057763	0.712022612	0.698053555	0.709248004	0.718462889	0.695191209	0.706242909	0.732999616	0.720503639	0.709130476	0.714115936	0.713339889	0.711779396	0.700156432	0.600415556
-64	0.661652632	0.683627843	0.679324534	0.721847304	0.742130718	0.74590566	0.627892326	0.516618048	0.71028011	0.709185127	0.717381812	0.741259854	0.72772628	0.732004161	0.711284076	0.705221801	0.705522687	0.719612273	0.713326496	0.706792862	0.754921527	0.729760607	0.709048265	0.714321157	0.698488871	0.717858942	0.683185175	0.600065871
-63	0.658157143	0.688087757	0.674633166	0.726265979	0.727347007	0.752908789	0.626515691	0.51906174	0.709022521	0.709113239	0.714958739	0.740712996	0.744609898	0.731907235	0.712769445	0.699300489	0.713038438	0.718173071	0.702170394	0.706447159	0.706877451	0.729370424	0.707548433	0.715479528	0.705557991	0.713223148	0.684905621	0.620975732
-62	0.68997931	0.682600421	0.679905469	0.728261691	0.742251901	0.751543699	0.637895112	0.532999519	0.712613169	0.708601153	0.716494757	0.741772604	0.711977947	0.732053129	0.712011863	0.703722012	0.71345717	0.719201707	0.714789374	0.705956458	0.73053757	0.730913219	0.707220992	0.71537629	0.709925725	0.716413375	0.684596314	0.597369894
-61	0.547616667	0.687678174	0.679193496	0.725824043	0.730641176	0.75543155	0.638875703	0.536694152	0.709452151	0.708875608	0.716507878	0.743827803	0.705698625	0.731272179	0.713063839	0.699058494	0.711761904	0.720278255	0.707474255	0.706316577	0.744581161	0.732898817	0.707068736	0.713332996	0.710270789	0.71235273	0.69096548	0.60437132
-60	0.791666667	0.689354428	0.68254527	0.726689897	0.690872748	0.756800912	0.642650549	0.544350041	0.711819895	0.709382691	0.718556305	0.745631624	0.735714483	0.732046353	0.714555702	0.703441368	0.702957518	0.719894623	0.681588351	0.707208915	0.738381154	0.724897782	0.708280704	0.715458936	0.707907804	0.714986175	0.681441579	0.613116518
-59	0.766666667	0.689025955	0.682689866	0.728212096	0.700887101	0.760662067	0.643808888	0.552053375	0.715040474	0.710438436	0.720201306	0.745233704	0.705800797	0.732800918	0.714261613	0.703643174	0.710961397	0.722484206	0.737012589	0.708532451	0.722318718	0.734509968	0.710020656	0.717579279	0.71423498	0.715807408	0.685579215	0.59518678
-58	0.651177273	0.690229126	0.686266663	0.730363655	0.739311666	0.755129737	0.650117331	0.555978381	0.715619959	0.711607763	0.720193387	0.741946328	0.722992517	0.733310826	0.71514174	0.700806856	0.713451334	0.72206877	0.715481573	0.709389377	0.740749077	0.733165885	0.710394098	0.717222786	0.708701652	0.713578848	0.689192009	0.629985698
-57	0.717661538	0.689524186	0.683526844	0.732186541	0.751423408	0.758292901	0.645688181	0.545740894	0.715521846	0.711525361	0.72028158	0.740995424	0.723231988	0.734754789	0.715871778	0.701520614	0.710408465	0.722411568	0.704966921	0.710105597	0.748054203	0.727776844	0.712173734	0.719367147	0.711654632	0.718025443	0.696548732	0.614393144
-56	0.6979125	0.694679475	0.684948217	0.730909883	0.717538175	0.757931996	0.648831981	0.549238034	0.715204841	0.712311474	0.721468749	0.742116883	0.735143321	0.73487694	0.715235106	0.705263132	0.707926227	0.722666836	0.70710202	0.709305348	0.737017231	0.71936533	0.711255172	0.719758357	0.709386225	0.718164257	0.693470116	0.637082848
-55	0.174644444	0.691263639	0.682019253	0.726525653	0.724164737	0.757757753	0.645721598	0.552411652	0.715981835	0.711152048	0.71938092	0.742316307	0.767760066	0.73551787	0.714101539	0.707064662	0.711358081	0.722533645	0.688741939	0.709052284	0.73328309	0.728509513	0.711838363	0.717787866	0.708248536	0.718857958	0.687106224	0.630762699
-54	0.770828571	0.690395915	0.69005826	0.726378446	0.74148777	0.756365691	0.645573366	0.546893237	0.715260678	0.711063057	0.72022184	0.745652392	0.754372593	0.734139131	0.713850558	0.709413859	0.70859348	0.722977883	0.671312729	0.708802674	0.716731146	0.730522947	0.710841461	0.718008885	0.71041786	0.716098604	0.692273511	0.614718849
-53	1	0.692697189	0.682026888	0.729743239	0.743501343	0.759453472	0.645790957	0.552523386	0.715435647	0.711344451	0.719117455	0.74323209	0.727907797	0.734247407	0.714559829	0.705879524	0.706152875	0.721294179	0.67823482	0.709178746	0.725863429	0.734486625	0.710969465	0.716834654	0.715041167	0.717138972	0.691343199	0.611734707
-52	0.791664286	0.694510377	0.67909762	0.728532231	0.746752729	0.758839261	0.639282879	0.539909721	0.714972993	0.711623472	0.719837006	0.73994396	0.720662214	0.735022139	0.71423771	0.704461427	0.703290719	0.723130086	0.702423362	0.709530917	0.742002995	0.727286419	0.71232221	0.718631173	0.708110741	0.718398011	0.687112862	0.622071525
-51	0.645003333	0.695691981	0.682595263	0.728693373	0.751498171	0.762497704	0.648845102	0.55552867	0.718598901	0.712974467	0.721126639	0.742437559	0.745720818	0.735867177	0.716576354	0.70475236	0.710923453	0.723727278	0.711296652	0.711021985	0.752758584	0.733020723	0.712913268	0.718942708	0.715201163	0.717763639	0.69406179	0.627577203
-50	0.821879487	0.698827922	0.683979829	0.732220491	0.733219722	0.757368401	0.651109832	0.557572608	0.717422668	0.71371351	0.721922722	0.742511094	0.747360069	0.736267543	0.716549144	0.709939869	0.70757032	0.72446704	0.696033009	0.711694814	0.741126104	0.735036516	0.715090972	0.720513578	0.70913102	0.71955627	0.697794256	0.609416456
-49	0.527272727	0.697601588	0.693860427	0.731789032	0.747783186	0.763794323	0.651287202	0.557314001	0.716468641	0.713476199	0.724674537	0.742338959	0.714802299	0.736205362	0.71685594	0.709962434	0.710124351	0.725567824	0.706051786	0.712570708	0.737442962	0.72603139	0.715732153	0.719961615	0.71330552	0.720299101	0.70717321	0.620087933
-48	0.857142857	0.69458058	0.693247613	0.73370469	0.727538751	0.763924857	0.659800666	0.58545792	0.715642488	0.71400264	0.723469595	0.746620099	0.724628852	0.737595064	0.716776101	0.710225524	0.707515734	0.724825562	0.713562685	0.711927647	0.725920934	0.739233108	0.716154781	0.72147196	0.712224285	0.721317788	0.705032585	0.616949885
-47	0.751034783	0.699328424	0.696764774	0.732963568	0.74734433	0.761082814	0.652273046	0.549483939	0.719683438	0.713845308	0.723296386	0.746968854	0.758960536	0.737688425	0.71783129	0.709857141	0.704772702	0.72556401	0.687156198	0.712326033	0.732485537	0.730878171	0.715351877	0.721207213	0.714020828	0.720638279	0.705193261	0.631801987
-46	0.503510526	0.696290149	0.690538109	0.730472485	0.728167321	0.763790029	0.655777461	0.575828212	0.715623011	0.714155649	0.722906429	0.745648442	0.746753311	0.738737925	0.717340879	0.706352009	0.712572553	0.723821793	0.710301949	0.712742746	0.748479082	0.730436746	0.715007304	0.721194239	0.70847951	0.721177707	0.699317659	0.619823831
-45	0.759255556	0.698831001	0.694174313	0.730787837	0.733076136	0.765327308	0.656764376	0.565916621	0.716961976	0.713062538	0.723928288	0.749698624	0.741713655	0.736011211	0.717196604	0.70556906	0.708754718	0.72399973	0.709301392	0.712198836	0.750841315	0.740037192	0.713797037	0.720659514	0.717411055	0.719634102	0.704045545	0.650618224
-44	0.947058824	0.699399862	0.689624817	0.732322971	0.720323912	0.763811569	0.651361027	0.560965905	0.715938318	0.713894121	0.72273439	0.75100841	0.752650327	0.735626987	0.717877393	0.70783013	0.718305312	0.724307363	0.700950524	0.712165983	0.737193827	0.735618493	0.714314086	0.722233214	0.71179138	0.716940865	0.699451309	0.616846767
-43	0.702561538	0.699171713	0.6931688	0.729571335	0.735598685	0.767198723	0.654406026	0.561822874	0.715953135	0.714417042	0.722621828	0.748995676	0.746392164	0.736806373	0.717762623	0.706375308	0.709109256	0.724591316	0.722248478	0.712639897	0.72855594	0.73924167	0.715595438	0.721413521	0.718832018	0.718094803	0.703073008	0.610751939
-42	0.833333333	0.701882626	0.698079336	0.729918918	0.749236333	0.764179191	0.661505702	0.56964773	0.717449984	0.714231167	0.724447777	0.747767846	0.751528185	0.73768229	0.718194185	0.703318774	0.719270859	0.725686975	0.718384193	0.713480669	0.748905372	0.734752575	0.714290635	0.721400633	0.715653339	0.721120883	0.701956526	0.63252426
-41	0.49165	0.703853175	0.694503319	0.73155268	0.767918175	0.766976558	0.657763263	0.563663045	0.72014158	0.715260134	0.723072988	0.748860173	0.75925784	0.737333303	0.719922976	0.706596748	0.709041584	0.727610262	0.71821707	0.713940554	0.736949075	0.738624054	0.715331473	0.72285089	0.712425525	0.720535182	0.713973191	0.643208759
-40	0.801447826	0.701735313	0.701062771	0.731833029	0.759117933	0.765029222	0.656801916	0.557004137	0.720416915	0.715905862	0.725727717	0.750546046	0.737674919	0.738867324	0.721162194	0.714808712	0.717053586	0.727088729	0.711875271	0.714171104	0.746546757	0.729868064	0.716338932	0.724273193	0.716547143	0.72558765	0.707951487	0.63573914
-39	0.685177778	0.705287829	0.703039003	0.734717872	0.754454001	0.767427497	0.661536147	0.563975094	0.721559168	0.716562136	0.726113515	0.752132834	0.733128958	0.739420142	0.720171512	0.713744773	0.713937087	0.727433127	0.675057814	0.715121308	0.748830365	0.740478975	0.717577079	0.724820637	0.710563253	0.721411939	0.700427578	0.64104429
-38	0.316675	0.704402159	0.695936142	0.734631697	0.75174713	0.768901883	0.665899044	0.581032392	0.722863143	0.716035812	0.725001475	0.751950949	0.73732218	0.737852997	0.720992226	0.707627799	0.713796146	0.727489883	0.712037514	0.71473978	0.723708899	0.732816401	0.717612323	0.723474069	0.708314007	0.723541863	0.70319643	0.647808606
-37	0.748455556	0.704706791	0.698120199	0.733625147	0.746970165	0.77042622	0.665972388	0.591349386	0.717505222	0.716224068	0.725035364	0.75162188	0.729103597	0.737743506	0.720737111	0.710308265	0.716704673	0.727008928	0.719640757	0.714462491	0.729670779	0.729233656	0.717827942	0.724507117	0.707204495	0.720740344	0.698772362	0.634251442
-36	0.921052632	0.702992615	0.702515059	0.733507946	0.736914249	0.768350773	0.667078619	0.583926641	0.718817974	0.715455764	0.723875284	0.75362711	0.752885324	0.737004962	0.718057066	0.708708622	0.716677951	0.726460849	0.714849263	0.714545355	0.742912529	0.736709229	0.716400911	0.723314974	0.714997558	0.720720013	0.689472979	0.666163536
-35	0.705190909	0.702940582	0.695999556	0.733718754	0.753864393	0.765622589	0.663422555	0.570313283	0.718780916	0.714639517	0.724264983	0.752822542	0.779534266	0.73765142	0.718583726	0.709012089	0.710967679	0.725246624	0.703629698	0.713395483	0.734653599	0.734516285	0.714456873	0.723546647	0.715403835	0.724475177	0.693240408	0.666201332
-34	0.548975	0.7034634	0.699300911	0.731727518	0.713388965	0.766298229	0.66040125	0.560997966	0.71906797	0.71502512	0.723618409	0.749816709	0.718324521	0.736125738	0.716983706	0.71075505	0.706349365	0.724225739	0.716012864	0.713924171	0.75268645	0.736059629	0.715336966	0.721963148	0.702424874	0.722352074	0.704208119	0.642568408
-33	0.672014286	0.704161781	0.702202131	0.731107177	0.73995414	0.766262969	0.658841908	0.559442877	0.71910213	0.714226267	0.725400955	0.747153881	0.733167698	0.736814278	0.718255592	0.708748743	0.715250759	0.726245839	0.73519645	0.713492835	0.753549851	0.735949602	0.71512177	0.722389685	0.718077056	0.721937207	0.692860663	0.648903514
-32	0.703125	0.702789067	0.70666012	0.733205418	0.780095975	0.771670092	0.664202011	0.564505211	0.718454779	0.71521034	0.725364771	0.748364604	0.761934211	0.737066595	0.719252334	0.710197379	0.710983267	0.725237136	0.727104873	0.714594796	0.735060957	0.733955005	0.71562137	0.723515092	0.709530613	0.721205469	0.703955303	0.661110638
-31	0.892857143	0.706301498	0.704476971	0.732781039	0.751269417	0.772409507	0.666722229	0.572589209	0.720621765	0.715583691	0.725350089	0.75332745	0.755570819	0.737968033	0.718350098	0.709265413	0.70480881	0.725211438	0.6770703	0.715013878	0.693598105	0.729442965	0.716283062	0.72424829	0.709576471	0.723993566	0.703425134	0.663398316
-30	0.531488889	0.706281972	0.706557926	0.734260374	0.74296904	0.771764984	0.663606071	0.56677604	0.717965077	0.716650435	0.72602627	0.75310343	0.768934058	0.738367671	0.720253562	0.708235648	0.720905633	0.726416199	0.72489545	0.71534387	0.727735995	0.73036897	0.717458648	0.725278197	0.712727577	0.723094364	0.71646699	0.665609746
-29	0.422621429	0.70746283	0.703298438	0.735666279	0.730067957	0.778304204	0.663192443	0.558921911	0.72013636	0.716689528	0.727055532	0.751292601	0.809124183	0.740197011	0.720814628	0.710445417	0.704493861	0.726645464	0.690710776	0.715894554	0.731198414	0.733024592	0.71826599	0.724986775	0.709187376	0.720731523	0.697109111	0.640695657
-28	0.65556	0.710158243	0.702003832	0.733151247	0.751688176	0.777741888	0.666738836	0.572229315	0.722773346	0.716528113	0.725903611	0.752974021	0.768918395	0.739556417	0.72135522	0.709872829	0.714578335	0.726048116	0.701121302	0.715506269	0.739565886	0.73459265	0.717707609	0.725903558	0.707134423	0.725550073	0.70333284	0.664940409
-27	0.791666667	0.707946545	0.702119459	0.735918819	0.73950005	0.771940715	0.66824226	0.575256207	0.723450855	0.716510052	0.724935613	0.755855856	0.702826866	0.739733318	0.719707305	0.712877677	0.716515274	0.725983257	0.70679773	0.715361159	0.717168426	0.738898333	0.716604969	0.726036957	0.718973472	0.721846835	0.692278169	0.660160272
-26	0.820835	0.70760646	0.710362366	0.735039819	0.745849323	0.779415574	0.669103959	0.573865751	0.715702551	0.715924649	0.725833123	0.75306018	0.75155159	0.738532424	0.720445284	0.706686859	0.712746751	0.727033721	0.715114771	0.71502593	0.752006255	0.731166871	0.717819964	0.724853736	0.701036299	0.723417268	0.698224491	0.629947859
-25	0.80356875	0.706550281	0.701560399	0.734894073	0.772727553	0.779872755	0.668553371	0.578639217	0.722908731	0.715923284	0.724148797	0.750799678	0.733265441	0.738462696	0.719564941	0.71385038	0.70882823	0.726160156	0.723095872	0.715162798	0.734376185	0.73434133	0.71778898	0.72524867	0.717742155	0.723640335	0.704720872	0.672647582
-24	0.596153846	0.707379143	0.7057759	0.736117292	0.770080498	0.779791445	0.670068165	0.576971697	0.719712922	0.716440273	0.726321551	0.751505383	0.746634951	0.737598185	0.72001179	0.711673393	0.712352656	0.725667399	0.723922994	0.714895571	0.747391295	0.739284948	0.716013559	0.725631634	0.71105161	0.72452084	0.706167659	0.655598964
-23	0.53466	0.70472531	0.70877283	0.735079261	0.751733986	0.775971962	0.668051597	0.568784934	0.722702209	0.715766134	0.725167001	0.752833624	0.700870979	0.738627084	0.720604345	0.710938543	0.709751387	0.726281018	0.722857278	0.715266705	0.731303725	0.732859928	0.717839162	0.724493907	0.721028315	0.722221054	0.713006081	0.650680618
-22	0.849302439	0.711733538	0.703713583	0.73565963	0.751618567	0.777847551	0.669077439	0.577867837	0.720775517	0.715616793	0.725384047	0.753298863	0.748355452	0.738786324	0.7188304	0.712413497	0.702005623	0.725717135	0.747079412	0.715515255	0.747706315	0.738044109	0.716825475	0.72457561	0.709389977	0.721252097	0.705946961	0.66023673
-21	0.75	0.708573424	0.699400353	0.735221533	0.752112102	0.776146504	0.668090417	0.572825656	0.718238963	0.716808665	0.725897089	0.751958316	0.762500318	0.739953882	0.720586235	0.708266548	0.70425	0.724719101	0.697153426	0.715293566	0.739863875	0.741382858	0.717301092	0.724754518	0.716484125	0.723468956	0.710441867	0.655634443
-20	0.6875	0.708844553	0.703963131	0.735432201	0.747678111	0.777249478	0.670346591	0.580074137	0.720116968	0.716920185	0.726923121	0.754414513	0.746476333	0.738681377	0.720297696	0.713300969	0.717843671	0.725479941	0.716752964	0.715835923	0.714770551	0.737782566	0.717882583	0.723722396	0.709743774	0.722897802	0.716336042	0.666554265
-19	0.584854545	0.709478418	0.711079346	0.738236074	0.772286278	0.776415661	0.672745248	0.577105258	0.721004196	0.716555278	0.726608264	0.757036444	0.759145704	0.738486771	0.720348548	0.710283463	0.712673817	0.72572218	0.720782863	0.715664907	0.73184204	0.743215841	0.71883088	0.724761466	0.714673553	0.726320516	0.704780085	0.670241589
-18	0.7	0.71055029	0.712039845	0.736393397	0.780152584	0.779873225	0.67598354	0.575026144	0.722415101	0.716581126	0.725445582	0.75693904	0.744222759	0.737986068	0.721011813	0.712537517	0.71101831	0.726725758	0.698002706	0.715610888	0.708447948	0.743685895	0.718252822	0.724689459	0.709453265	0.721362012	0.706896067	0.681932269
-17	0.5625	0.709780627	0.705945586	0.735754264	0.763971637	0.778583046	0.669419386	0.572908151	0.723140182	0.716870488	0.725368957	0.75356871	0.784605919	0.737784596	0.720158621	0.708441433	0.71277263	0.726173394	0.706813364	0.714650212	0.727275688	0.745664847	0.717944575	0.72448452	0.712402073	0.722540394	0.700628668	0.656483777
-16	0.61875	0.709042903	0.708531973	0.734779039	0.774438055	0.775669698	0.668519293	0.56766612	0.718727962	0.715320417	0.725553047	0.751476511	0.748369966	0.737003998	0.718499154	0.708928828	0.721756906	0.725699022	0.701350504	0.71474816	0.740070988	0.74479407	0.716725228	0.723690217	0.708573876	0.722902162	0.710041351	0.647431746
-15	0.82778	0.707255053	0.703604489	0.737426273	0.783920047	0.778788659	0.664231576	0.568757211	0.72065534	0.715835043	0.726435905	0.753498914	0.738694737	0.738394093	0.720333477	0.712466853	0.716057844	0.728120563	0.707585024	0.714850377	0.739682697	0.740061486	0.716966534	0.724555494	0.712784928	0.721634766	0.696128909	0.645796943
-14	0.65	0.705749658	0.711491292	0.734958174	0.770391946	0.780770434	0.676484554	0.581926471	0.722280253	0.715352763	0.726180564	0.753614572	0.736569697	0.738677516	0.719672341	0.70758157	0.702975943	0.725561013	0.726604654	0.715058269	0.724967402	0.741930065	0.715094059	0.72457211	0.710230173	0.71954041	0.698728734	0.685017111
-13	0.776518182	0.709915422	0.705343622	0.737619318	0.785714742	0.782049354	0.662947955	0.567512624	0.721284985	0.716629211	0.726634784	0.750787114	0.783893624	0.738641747	0.7198566	0.707977279	0.713468913	0.726846675	0.738138528	0.715770243	0.708937741	0.739561484	0.71734007	0.725496944	0.70894216	0.721986111	0.710541211	0.667722158
-12	0.191179412	0.711068827	0.71316812	0.738581172	0.755891915	0.77819606	0.669093418	0.572998456	0.72441528	0.717518532	0.727768868	0.750798028	0.711060345	0.739658117	0.721412572	0.717032579	0.709764478	0.728957799	0.717247914	0.716390761	0.725448654	0.738391251	0.71964657	0.7248058	0.712223453	0.726523433	0.707738597	0.671947492
-11	0.555566667	0.711684233	0.708794284	0.736451628	0.713644508	0.786048134	0.673286563	0.585411317	0.723679466	0.717115935	0.728028483	0.749204469	0.757033566	0.739517263	0.720118407	0.706855744	0.708298171	0.728988083	0.707564231	0.716579166	0.750974553	0.742043025	0.718967341	0.725843434	0.709793864	0.726389818	0.705264079	0.662604329
-10	0.541666667	0.707832274	0.717513133	0.73718581	0.766862894	0.779157804	0.67193193	0.579894562	0.72421169	0.717558692	0.726797303	0.750075022	0.762706529	0.739403919	0.72157487	0.710458431	0.712910553	0.728886194	0.690916073	0.716207319	0.739286463	0.73489411	0.718777475	0.724893715	0.715116895	0.722399641	0.713328985	0.668113781
-9	0.7552125	0.711654914	0.702631235	0.736038448	0.74050392	0.781852874	0.672247717	0.583255781	0.719214459	0.71729628	0.728143261	0.748053246	0.727040328	0.739693871	0.720877198	0.707536839	0.719783307	0.727351329	0.725215878	0.715754131	0.742595339	0.727287462	0.717233588	0.725124011	0.707400709	0.726122664	0.707347339	0.686517156
-8	0.671875	0.710107639	0.705014735	0.73637061	0.755916397	0.783815442	0.672427151	0.584820345	0.722354397	0.716719662	0.726408032	0.747951066	0.7871725	0.738922448	0.720240731	0.711929318	0.720445068	0.72888948	0.716243713	0.715591198	0.735986864	0.740010094	0.718083895	0.725441386	0.706422186	0.719308723	0.713814955	0.682992299
-7	0.420515385	0.708387901	0.716127208	0.736137302	0.752342006	0.780951216	0.674550866	0.581290554	0.718935344	0.715933536	0.725604097	0.747884815	0.756457426	0.737469915	0.722261499	0.710306628	0.713596585	0.727646137	0.722472942	0.714818424	0.740319197	0.736526541	0.717422957	0.723196562	0.711573804	0.720227395	0.697823227	0.660272506
-6	0.534895238	0.711845184	0.71056646	0.734899367	0.720686598	0.78042311	0.676498118	0.580220423	0.719034424	0.714581445	0.725475279	0.746590668	0.759054122	0.736563151	0.719931062	0.705673991	0.721810084	0.725900901	0.689598694	0.714806078	0.740845218	0.731389745	0.716911771	0.723403347	0.707709275	0.723164532	0.700907217	0.682105688
-5	0.599541667	0.70901511	0.696367956	0.736437517	0.739807203	0.782452923	0.669147176	0.578794431	0.721232468	0.714701331	0.724095757	0.749272441	0.813861733	0.735816996	0.718685233	0.709231039	0.716855059	0.726075291	0.691312009	0.713779618	0.751562271	0.736036847	0.71748009	0.722024532	0.708367975	0.72028657	0.70067877	0.659818612
-4	0.78334	0.708470503	0.706743364	0.734699196	0.739780357	0.781784064	0.671107292	0.577046629	0.722073113	0.715088571	0.725941657	0.748771241	0.744775725	0.737243419	0.717679269	0.707902863	0.700566891	0.724350795	0.730629494	0.714089649	0.737535627	0.733573192	0.715406671	0.721934098	0.707673183	0.721811111	0.709132707	0.670501513
-3	0.845239286	0.712156435	0.70892385	0.738105734	0.757713735	0.786952489	0.671326972	0.570709874	0.721752514	0.715024648	0.726391454	0.746684923	0.751990769	0.737829148	0.718225631	0.711213043	0.715779527	0.726031721	0.679526993	0.714382453	0.726768493	0.738648023	0.716229221	0.722562781	0.717857213	0.72257242	0.703845932	0.662807303
-2	0.3443	0.711052679	0.701166366	0.736983897	0.771151491	0.788027501	0.668070626	0.580851359	0.724295723	0.716459494	0.727741395	0.748872522	0.73175748	0.737879242	0.721577445	0.711114047	0.712003426	0.72738874	0.703763627	0.715005134	0.737725768	0.734790142	0.717044562	0.721919695	0.719877297	0.72218526	0.702809071	0.663696913
-1	0.68125	0.708905298	0.711831587	0.736774222	0.778289517	0.783363603	0.67124124	0.575370098	0.722413915	0.716832617	0.726654454	0.750281213	0.767855849	0.738597392	0.720500062	0.713696766	0.709917821	0.727550812	0.698341476	0.716328237	0.756107264	0.738764993	0.717800943	0.723819079	0.717819097	0.723765506	0.703519532	0.678568591
0	0.612966667	0.71344185	0.712814399	0.73878164	0.69776908	0.789679552	0.668988517	0.571017195	0.721102633	0.717966862	0.727342471	0.751576131	0.687239437	0.738889392	0.71972575	0.713102659	0.708008245	0.726551745	0.734606522	0.716945786	0.737649391	0.736814756	0.717600855	0.72297817	0.721702673	0.723067394	0.704363112	0.653089517
1	0.633335	0.708869585	0.711675122	0.737858861	0.770824257	0.788499283	0.672568463	0.573893137	0.724357707	0.716847511	0.725831671	0.751637305	0.728821318	0.738037346	0.720302408	0.714657914	0.72228869	0.726546924	0.697204618	0.715749561	0.746011434	0.742420703	0.718069917	0.723342843	0.71884998	0.723652406	0.70725513	0.667857335
2	0.601590476	0.711654571	0.713698889	0.73828385	0.751627044	0.7865036	0.671943054	0.571551822	0.718271272	0.715790423	0.726104158	0.747209051	0.752944697	0.737502579	0.721184446	0.709649703	0.718980047	0.726093668	0.712760526	0.714295693	0.751610643	0.740313558	0.7159414	0.723679059	0.720795448	0.7217758	0.70507559	0.683481602
3	0.75	0.709438683	0.718561088	0.736532777	0.752529287	0.78606393	0.676703575	0.583261196	0.717863276	0.714112941	0.724664004	0.745733836	0.754782657	0.735647641	0.718922667	0.704656046	0.7140529	0.724443255	0.707537001	0.714025237	0.73313204	0.737297268	0.717382099	0.72030368	0.706945858	0.718442714	0.706445939	0.664305707
4	0.650921622	0.706287744	0.698466474	0.736413337	0.773179633	0.78483806	0.668385049	0.58854481	0.718648187	0.713474501	0.722817397	0.746722256	0.772981413	0.734790243	0.717739831	0.706239083	0.721535159	0.723576316	0.695641371	0.711814407	0.713272874	0.737679657	0.715257465	0.719280878	0.710306577	0.71932106	0.702845908	0.673288186
5	0.646570588	0.708253309	0.70764531	0.733799078	0.746233307	0.786144882	0.671184465	0.58576688	0.717698365	0.713567385	0.72413277	0.749420278	0.771313879	0.73544631	0.716990181	0.711147256	0.712641669	0.724523835	0.678918214	0.712140475	0.745680692	0.730213757	0.714100377	0.72037519	0.70833898	0.721925343	0.696863941	0.658019412
6	0.320178947	0.707862713	0.697527718	0.73436932	0.723454746	0.780971472	0.664473495	0.573826782	0.719527118	0.713092419	0.723304738	0.748022636	0.747212195	0.736091167	0.71799008	0.707110834	0.724843733	0.723504306	0.705069524	0.712238629	0.745768435	0.7404153	0.714797798	0.721683972	0.710202178	0.71496123	0.700053587	0.63986745
7	0.644445833	0.712297782	0.705199124	0.73698961	0.728532222	0.781904894	0.670753608	0.578739112	0.71932155	0.71416282	0.723563243	0.748348533	0.748024907	0.737511852	0.718000885	0.706340841	0.705417407	0.725201891	0.709017438	0.713068168	0.714348742	0.72985257	0.715400471	0.721322912	0.717539771	0.722680608	0.701676627	0.673116992
8	0.745833333	0.710695506	0.703236682	0.736398488	0.688292348	0.774223082	0.669361305	0.575935393	0.721317895	0.715300604	0.72553148	0.752495132	0.775738732	0.737822506	0.718687308	0.710863443	0.715478484	0.727655109	0.707578615	0.714119792	0.719504754	0.726523831	0.717133811	0.722432843	0.715212011	0.718094601	0.704442908	0.682262198
9	0.693181818	0.707115975	0.712120065	0.73738256	0.745458886	0.777422547	0.664333605	0.561038423	0.721907879	0.716408925	0.726809747	0.753245611	0.728066319	0.739064083	0.720493438	0.711733514	0.706816168	0.727211337	0.729741342	0.715549195	0.739623748	0.740481667	0.716903922	0.723111134	0.714843187	0.72154831	0.711532202	0.680736813
10	0.476185714	0.708883232	0.704849023	0.737596499	0.709913382	0.783616345	0.66349034	0.568002483	0.722615572	0.716457147	0.726849262	0.754012557	0.741886897	0.739421571	0.720443151	0.706916447	0.704653341	0.726970127	0.697454276	0.715991909	0.762694924	0.730842354	0.719116642	0.722300329	0.709687295	0.720786506	0.706176517	0.65732525
11	0.876263636	0.71086968	0.711629434	0.740909893	0.712816065	0.783469772	0.661914266	0.556923453	0.723901092	0.717352325	0.727199275	0.753706513	0.759816254	0.739997737	0.721926781	0.710086076	0.712946562	0.728448662	0.710531744	0.715947573	0.72474588	0.735354777	0.720619376	0.722551187	0.729317427	0.723553188	0.713415603	0.661749672
12	0.543467647	0.709200435	0.706241915	0.738736354	0.757274137	0.777161969	0.658311476	0.551077994	0.722818881	0.716461735	0.727059557	0.750964119	0.761038989	0.739792629	0.720882003	0.706594884	0.716537959	0.727129836	0.674754286	0.714799519	0.728165585	0.729940429	0.719099297	0.723284458	0.712958284	0.72412471	0.702578858	0.672483469
13	0.621792308	0.709911997	0.708771469	0.738382073	0.752784753	0.771985385	0.666802564	0.58001283	0.721252523	0.715208626	0.7257362	0.748623782	0.75992847	0.737298119	0.716927838	0.708969493	0.715458679	0.724016952	0.730301092	0.713587628	0.736127162	0.727840091	0.716778369	0.72125623	0.712713994	0.721469098	0.697791413	0.695558455
14	0.511113333	0.70607603	0.705497073	0.73673746	0.757009586	0.769504732	0.667060343	0.570150855	0.718820497	0.713403443	0.723256295	0.747218271	0.748367698	0.73725696	0.71812692	0.705877815	0.707345858	0.724395789	0.688015783	0.712421922	0.751416463	0.735454649	0.715452454	0.720961791	0.71384023	0.720825587	0.704439786	0.663099103
15	0.717864286	0.705815724	0.708635667	0.735786931	0.782478196	0.77526669	0.673983161	0.586697074	0.719683439	0.712973039	0.724398634	0.747185911	0.762838225	0.737751938	0.71910388	0.70829879	0.699210574	0.722564616	0.683484419	0.712002902	0.740188717	0.736121521	0.713527787	0.719214994	0.715680402	0.718218294	0.698554124	0.664311137
16	0.903846154	0.706488651	0.699879794	0.736461716	0.773964918	0.772688101	0.666275401	0.572869597	0.719389697	0.713956831	0.723373678	0.748445073	0.7144377	0.737324566	0.715842625	0.707439181	0.722997821	0.724314941	0.70901846	0.712190239	0.733942544	0.730861375	0.71533682	0.71918793	0.708181328	0.714848814	0.704442426	0.683254209
17	0.669709091	0.704058009	0.703997131	0.737907071	0.76828403	0.774850346	0.669851181	0.582719452	0.720675754	0.713685139	0.725327595	0.749163348	0.781248188	0.738291223	0.718747567	0.70920314	0.718625206	0.724213421	0.705302472	0.71313064	0.723096549	0.740872741	0.715956764	0.71963682	0.702598072	0.719317384	0.70080413	0.660113242
18	0.53167	0.705879659	0.704524868	0.737118789	0.756000368	0.77258438	0.66889173	0.58234432	0.720164488	0.714214874	0.726054861	0.748668959	0.747314966	0.737827568	0.720471579	0.70694804	0.707222636	0.725254154	0.685947954	0.713773957	0.72636152	0.737384454	0.716814386	0.720347944	0.711089788	0.721322164	0.693752865	0.635003286
19	0.942939655	0.709108545	0.697415441	0.738765288	0.760860698	0.77558967	0.663392422	0.567607683	0.722757127	0.715188221	0.725985873	0.7493634	0.708876471	0.739313419	0.718446443	0.706543534	0.711174866	0.724034466	0.725653267	0.713948667	0.750692881	0.727218958	0.716675981	0.721392755	0.716163514	0.721476175	0.708354194	0.664685939
20	0.65625	0.707309892	0.709423894	0.735963227	0.762033177	0.77422864	0.664013849	0.568162024	0.722249593	0.715409173	0.727018267	0.748679347	0.75502451	0.739263792	0.719539227	0.710752595	0.711710038	0.724135084	0.727215699	0.714009627	0.731120495	0.733810347	0.718198225	0.721234924	0.723070628	0.721598931	0.70282867	0.63637926
21	0.797151429	0.70433293	0.71312775	0.738455443	0.761669437	0.777397256	0.667986021	0.573282807	0.723623334	0.714692299	0.725902022	0.746905112	0.763008	0.738223126	0.720650424	0.705407453	0.703618387	0.724238292	0.699881952	0.713731545	0.7282436	0.730756749	0.718274936	0.721510657	0.710629784	0.718002501	0.694727922	0.655023216
22	0.686196	0.705222188	0.7012517	0.738115095	0.751350773	0.773752996	0.666998494	0.57873651	0.719195617	0.71407224	0.72532354	0.747620579	0.750329693	0.738306645	0.719768559	0.707790984	0.718273141	0.725042962	0.722117884	0.713063699	0.725758947	0.732306071	0.718013763	0.719324676	0.716291086	0.717257107	0.695854228	0.664766963
23	0.888235294	0.7036948	0.703019005	0.736795764	0.737128332	0.770938691	0.669669433	0.579738337	0.718586867	0.713530948	0.725900239	0.748619398	0.741139264	0.737027976	0.717847659	0.706161926	0.705459952	0.723338896	0.719785509	0.71182809	0.744388492	0.732432351	0.715981212	0.717381872	0.712160203	0.720512947	0.698386852	0.641310119
24	0.763893333	0.702947436	0.708392817	0.734772751	0.769100839	0.766168663	0.669941375	0.577705703	0.716675537	0.712812089	0.724862034	0.75016178	0.740756272	0.735659021	0.716528117	0.711133621	0.701738525	0.721161947	0.717427602	0.710605434	0.742100157	0.738163777	0.714885017	0.718142227	0.712002929	0.717421089	0.698372005	0.636308441
25	0.7521	0.704330064	0.700613124	0.736358421	0.742854165	0.771161199	0.658937743	0.562894207	0.719420805	0.711618801	0.723372254	0.750271561	0.738067483	0.7360833	0.715622394	0.706953767	0.706778453	0.722860206	0.716404964	0.71056694	0.745934873	0.731850701	0.714594375	0.716823067	0.711963296	0.717126283	0.704590678	0.668424341
26	0.6875	0.701307682	0.701404593	0.735347893	0.737728531	0.769595471	0.663266118	0.56687893	0.720421735	0.712202451	0.724327532	0.747402589	0.761564948	0.735137176	0.715652449	0.706981039	0.715612961	0.720664581	0.72583099	0.710878702	0.724270033	0.730631944	0.713666136	0.715335275	0.713685782	0.716987991	0.706818347	0.634829392
27	0.8298625	0.704574146	0.697536085	0.737248975	0.728885887	0.768565624	0.662144282	0.573198507	0.719981103	0.71260126	0.724228074	0.74296279	0.772004828	0.735318806	0.717883738	0.707151403	0.710301001	0.72142771	0.709884501	0.711195912	0.715224232	0.73144722	0.715191995	0.717763727	0.704755585	0.715213031	0.705814186	0.650596756
28	0.7046875	0.706955742	0.690081288	0.736308082	0.746586394	0.766966233	0.661885096	0.581051754	0.719717735	0.712721192	0.725231255	0.747692279	0.761951186	0.735164527	0.716589997	0.709000593	0.709658384	0.722154825	0.741508634	0.711618716	0.725059634	0.736185061	0.714533734	0.718280135	0.722202115	0.720462486	0.708793189	0.639107587
29	0.549153846	0.704848672	0.699755407	0.736073744	0.747977963	0.769244664	0.659010146	0.562522152	0.721585203	0.713230782	0.725741093	0.750298299	0.813481017	0.735320879	0.716503229	0.708935917	0.711374036	0.723185715	0.707445377	0.71165502	0.722943173	0.737193433	0.714463947	0.716672391	0.713900404	0.717809195	0.701758763	0.638339009
30	0.7381	0.702638757	0.68709519	0.738424873	0.767223363	0.767386039	0.657719365	0.576495061	0.717361243	0.713306895	0.723625985	0.747160822	0.753087037	0.736265049	0.718352848	0.70598317	0.707708911	0.721501728	0.727565993	0.711404598	0.755625961	0.738264475	0.716477709	0.717425537	0.714928888	0.717261354	0.692729166	0.624687859
31	0.617953846	0.697761764	0.697505648	0.737420931	0.732114668	0.76922098	0.663233304	0.575990891	0.717718734	0.712901176	0.724159099	0.746828347	0.741077955	0.734923346	0.71620154	0.707953092	0.711978357	0.722636822	0.707751271	0.711271549	0.716476846	0.731511269	0.715349669	0.717599315	0.710339787	0.72040905	0.706234781	0.646243001
32	0.581803333	0.699572888	0.701052514	0.735764519	0.747927455	0.76364688	0.663423919	0.569637223	0.720592248	0.711713908	0.724095288	0.749310331	0.773800683	0.734227052	0.714422375	0.704520413	0.704383212	0.722080205	0.726616917	0.710414552	0.73180933	0.730458364	0.715783494	0.716950277	0.708431871	0.715657934	0.694422967	0.654410747
33	0.5619	0.699428956	0.696047783	0.734736453	0.737961751	0.765393883	0.657776166	0.562566962	0.71666539	0.711205705	0.722642297	0.749977709	0.767960236	0.733861128	0.713410699	0.706045299	0.70761962	0.722439565	0.69519023	0.708823738	0.73583933	0.731784192	0.714525317	0.713991649	0.708590209	0.716234101	0.697623314	0.644949163
34	0.863636364	0.693923131	0.688338784	0.733500531	0.736487949	0.764513	0.652859564	0.56018548	0.716095346	0.708805011	0.72133854	0.749183312	0.737223106	0.733680657	0.713517642	0.70592954	0.715243535	0.721798269	0.7190875	0.707678963	0.749011688	0.727873692	0.712828337	0.713910619	0.70593806	0.716864044	0.696240138	0.639498729
35	0.680904762	0.693096982	0.692493943	0.732185141	0.75761552	0.763805893	0.656253407	0.563660182	0.715545524	0.708553585	0.718974736	0.743458485	0.745246605	0.732148526	0.712902357	0.705789699	0.707247642	0.718360458	0.672532872	0.707627947	0.736609743	0.731177925	0.712955314	0.712481406	0.702645862	0.716579031	0.702717661	0.653986788
36	0.41406875	0.693451915	0.695436501	0.732362361	0.688322365	0.759999693	0.652401126	0.558353606	0.714690087	0.709375102	0.719533375	0.74165655	0.758962313	0.731885846	0.712791584	0.699490558	0.715406919	0.718365164	0.706334439	0.707152663	0.738468775	0.736943363	0.712888781	0.71242935	0.711916941	0.715375341	0.686452462	0.645188144
37	0.651527273	0.697737949	0.689734156	0.731304134	0.750260187	0.761438746	0.657381301	0.570588835	0.715513433	0.710459837	0.721284789	0.744056282	0.7454488	0.732760799	0.712001806	0.702983804	0.706797503	0.719462567	0.697155835	0.708084918	0.736633229	0.729601711	0.71236344	0.714623769	0.715029502	0.71644223	0.691365718	0.643829545
38	0.28667	0.697290894	0.693705315	0.737165229	0.761092733	0.75943841	0.655494434	0.55823502	0.716778855	0.711209533	0.721641788	0.745291894	0.744917526	0.734101712	0.715339779	0.707584355	0.714110245	0.720064857	0.709873865	0.708973258	0.745512034	0.729417219	0.713497623	0.716331733	0.714818047	0.718426517	0.69670865	0.634008467
39	0.705304545	0.698896662	0.691896458	0.736860298	0.776653382	0.761061129	0.659240591	0.581934581	0.718123475	0.711845601	0.723158939	0.74303115	0.77070918	0.734660017	0.714791553	0.703964336	0.709090823	0.721628492	0.707972859	0.710093306	0.744592109	0.725527861	0.714785435	0.716520866	0.713883773	0.714788319	0.694997854	0.601281382
40	0.43334	0.69811765	0.695418147	0.738211028	0.76242162	0.759763273	0.662817405	0.579168067	0.7138917	0.712097345	0.722799176	0.743434195	0.750441392	0.734679871	0.714928726	0.705821751	0.704200358	0.72167706	0.730701871	0.710413539	0.743017015	0.728833828	0.714717641	0.715874179	0.719096443	0.717275884	0.698354737	0.611925918
41	0.7361	0.696099558	0.68762404	0.73310361	0.736112306	0.760545419	0.659338936	0.568174525	0.714747898	0.711331304	0.720720397	0.747194378	0.737565823	0.734295025	0.714424558	0.705747198	0.710409941	0.719820349	0.692096861	0.709693331	0.73321867	0.734352804	0.715469701	0.714057468	0.716137362	0.719035536	0.698629832	0.654013048
42	0.61666	0.696643949	0.69540177	0.734832763	0.7377743	0.757163818	0.652276738	0.556497252	0.71769312	0.710483042	0.720821926	0.743603345	0.797191209	0.732986549	0.714624105	0.705413152	0.700125347	0.719019236	0.6798	0.707736821	0.7224225	0.727797787	0.714288087	0.714649092	0.717915503	0.715627585	0.697086304	0.606107078
43	0.729646667	0.693443359	0.695730826	0.733118209	0.706739369	0.759740826	0.653846251	0.555067982	0.71179019	0.709102573	0.719193475	0.734127748	0.768322143	0.732305474	0.712834681	0.700295385	0.709006096	0.71868206	0.686492067	0.707073742	0.73012214	0.731895706	0.711466307	0.7133058	0.707271446	0.714559212	0.687092845	0.617983081
44	0.783342857	0.689476118	0.691006597	0.733612971	0.720442544	0.755605569	0.655182043	0.561236008	0.715083054	0.707720422	0.718866339	0.734815337	0.768280451	0.730901744	0.710757266	0.702205358	0.702670599	0.715782784	0.692392417	0.706102182	0.734073544	0.723566937	0.712212644	0.711464965	0.706159701	0.711520246	0.701993126	0.614629065
45	0.7254875	0.690607815	0.67704653	0.731695609	0.751941041	0.756570152	0.644632102	0.560646861	0.710309907	0.707997549	0.718882139	0.739324352	0.760516393	0.730871531	0.712115301	0.69808707	0.710304472	0.716643162	0.685874331	0.705355289	0.721822822	0.724023375	0.709621843	0.711665074	0.715316872	0.710589038	0.67732191	0.602487744
46	0.495668	0.689525288	0.682174834	0.731702787	0.735241202	0.756345621	0.64693596	0.546924825	0.711515691	0.707233966	0.717548066	0.736314324	0.735641434	0.731242464	0.709454544	0.70164957	0.702649951	0.716707434	0.690184568	0.70543932	0.732445803	0.722035052	0.710892114	0.712533273	0.699258855	0.714474398	0.685912863	0.610479582
47	0.363636364	0.692395788	0.68804769	0.732749323	0.701452845	0.754784198	0.648633768	0.554954215	0.712996568	0.708391612	0.717726212	0.73826851	0.707588339	0.730590959	0.710938984	0.700413117	0.712345176	0.716824919	0.705891232	0.705468609	0.716212649	0.727007295	0.711766282	0.712583522	0.707796353	0.710886407	0.693131604	0.603791589
48	0.683146154	0.689448307	0.689314946	0.732635957	0.709551135	0.7524404	0.650493311	0.562687916	0.713190594	0.708428407	0.720133141	0.744281291	0.753592674	0.731981704	0.712155411	0.702126356	0.715492283	0.716588826	0.706763736	0.707020626	0.732674941	0.724418896	0.710529191	0.712665409	0.711613993	0.716051337	0.707442598	0.59836057
49	0.65875	0.691041722	0.678506963	0.732329682	0.740299447	0.753470457	0.641858384	0.548309033	0.710542323	0.709190544	0.721436858	0.746362249	0.779145423	0.733011113	0.712465146	0.702035287	0.709768658	0.718812718	0.691389663	0.707534503	0.739067429	0.734437165	0.713202624	0.711061085	0.707621614	0.715589049	0.690876442	0.606710077
50	0.61472963	0.692758494	0.685435713	0.733241107	0.769093773	0.751420049	0.649815854	0.558995463	0.711547589	0.709173835	0.72038802	0.744133967	0.769072628	0.732412047	0.713924401	0.704708992	0.714487351	0.717635258	0.674068249	0.706883709	0.738586746	0.727158108	0.711216085	0.71078531	0.711042783	0.714137842	0.697866234	0.603352735
51	0.540790909	0.68707048	0.681749576	0.732265394	0.741315913	0.749542117	0.645396433	0.55354799	0.715586132	0.708205489	0.719251007	0.740167686	0.759458113	0.732604517	0.712368472	0.700945769	0.711343792	0.716019214	0.72737369	0.705667042	0.728331021	0.725815704	0.710930943	0.710706194	0.711239224	0.712807321	0.691734683	0.61344338
52	0.89	0.689990928	0.675436177	0.73345494	0.740374435	0.753304106	0.641514413	0.551525245	0.710379951	0.707385008	0.717995355	0.731729683	0.735880836	0.730483255	0.709265032	0.701970146	0.706965855	0.715416329	0.703369662	0.705237549	0.72383148	0.722570158	0.709985748	0.709936124	0.700930205	0.710683325	0.699976596	0.626930769
53	0.61666	0.687622713	0.681300886	0.731200542	0.735814387	0.749912362	0.644280802	0.548937439	0.70816324	0.706123663	0.718382006	0.731914066	0.767336434	0.729240865	0.70744537	0.701388431	0.707167619	0.714237244	0.694636962	0.703602965	0.742955218	0.723920657	0.709575589	0.710328817	0.699554739	0.709470921	0.677918031	0.619605952
54	0.197533333	0.683094943	0.682515205	0.729584483	0.721851445	0.745832801	0.640952501	0.55031583	0.712112861	0.704779764	0.715842825	0.741639426	0.765904688	0.728825781	0.708216751	0.697896759	0.704339479	0.715287479	0.66541525	0.702321751	0.742594915	0.717781155	0.707979667	0.708925771	0.698046992	0.710581557	0.68296448	0.576296449
55	0.55	0.681263219	0.680130705	0.729287461	0.736279121	0.742953302	0.641414665	0.545016267	0.708220551	0.704423304	0.715886853	0.739638208	0.739183696	0.727589468	0.706459235	0.697444515	0.70420176	0.712889564	0.693752701	0.702210115	0.7320727	0.724145892	0.708090722	0.705646574	0.706710083	0.709221303	0.67968019	0.60568442
56	0.736368182	0.685679591	0.675001133	0.729558178	0.763985806	0.742183362	0.638087391	0.537650685	0.709317768	0.705052453	0.716758914	0.740873871	0.75353064	0.727271738	0.708476442	0.701592049	0.707894961	0.713664106	0.702780538	0.702594822	0.710814027	0.720233149	0.707428916	0.708702406	0.703832924	0.71414381	0.698539438	0.604550678
57	0.698411111	0.685581181	0.677274747	0.730615829	0.741002282	0.745086143	0.64321243	0.55795234	0.70917765	0.706557013	0.718601697	0.744703051	0.805728904	0.730032638	0.710903695	0.704465357	0.706827757	0.715817917	0.699238671	0.703866112	0.733144099	0.72333463	0.708325105	0.70875431	0.702184239	0.712671595	0.683595459	0.60316
58	0.800009091	0.685983336	0.686694151	0.731367632	0.746275265	0.749205588	0.648288387	0.562700881	0.711745514	0.708112374	0.719343851	0.744603648	0.740859072	0.731117021	0.710456965	0.702934055	0.70843218	0.718244392	0.700745608	0.705852548	0.714161083	0.732815887	0.711991249	0.710445491	0.707201558	0.712109208	0.687734443	0.620290795
59	0.478790909	0.686628735	0.684100968	0.734263317	0.741376649	0.747381061	0.643605658	0.544399418	0.712049732	0.708984837	0.718885867	0.734965307	0.738752256	0.732674878	0.712601813	0.700125563	0.713772189	0.718198002	0.695853179	0.706571115	0.731040354	0.729246742	0.711892159	0.711376271	0.699473405	0.714745774	0.694229757	0.607566995
60	0.796153846	0.68774868	0.682039471	0.73211999	0.761864987	0.750451394	0.641346021	0.544575279	0.70968736	0.708392281	0.719611133	0.73141228	0.762630903	0.732871428	0.711241736	0.698663126	0.723336501	0.717800836	0.712790175	0.706150599	0.748404393	0.722199936	0.712162274	0.710630299	0.710831643	0.71172392	0.688155607	0.604848907
61	0.516666667	0.683495371	0.676654182	0.731276628	0.731204207	0.751060507	0.638514581	0.543381769	0.709487793	0.708080873	0.719973072	0.733736652	0.777797656	0.732042965	0.711015803	0.701130683	0.71459814	0.717492267	0.705239139	0.705621038	0.715055364	0.724810199	0.711066777	0.708529945	0.706583733	0.712130588	0.681804475	0.597372727
62	0.861111111	0.685272176	0.670391784	0.729169285	0.737996942	0.750017699	0.633504168	0.537050603	0.711688674	0.707538969	0.718542201	0.733624248	0.723794425	0.731624332	0.710657052	0.704221457	0.705911067	0.716208339	0.713792804	0.704266622	0.74317058	0.72953196	0.709167215	0.707598917	0.713298153	0.712957313	0.689224147	0.609005456
63	0.51666875	0.679650234	0.674537075	0.728409237	0.74169987	0.749202342	0.631463469	0.538371999	0.706896821	0.705288575	0.7154316	0.729300346	0.697935948	0.731365791	0.709686942	0.696375091	0.704842322	0.713527921	0.687629277	0.702563003	0.761981348	0.723991277	0.708991388	0.706749925	0.704565728	0.71153653	0.692730642	0.562178065
64	0.741671429	0.6753428	0.676131578	0.725918938	0.758546601	0.742985814	0.635188618	0.537909401	0.706496787	0.703113328	0.712242693	0.727222763	0.767504965	0.730225052	0.707405385	0.697544169	0.711438844	0.71036832	0.682320274	0.700480104	0.739246376	0.720237904	0.706542718	0.70557047	0.707436205	0.71094039	0.683190399	0.569834611
65	0.663891667	0.678357483	0.673162795	0.72611269	0.730045255	0.743585565	0.630523053	0.528232277	0.704890068	0.702419147	0.710164326	0.727565112	0.721622761	0.726639862	0.705636147	0.697472402	0.700751572	0.709215524	0.683465812	0.699119618	0.73975074	0.720120803	0.704977644	0.703728918	0.695810843	0.707971035	0.679043722	0.60641733
66	0.74375	0.673871078	0.668385598	0.725905861	0.737899342	0.740226182	0.627884214	0.529785787	0.703640983	0.702236671	0.714242391	0.720809868	0.729990941	0.728499951	0.704182275	0.698509048	0.699474238	0.711771254	0.68585285	0.699163461	0.764701779	0.720793853	0.704952359	0.703133629	0.696512607	0.706882731	0.68331367	0.576500217
67	0.86667	0.67410756	0.667418686	0.722032902	0.724606126	0.741967668	0.62361284	0.523788518	0.702516808	0.701491901	0.712684692	0.719886887	0.762893671	0.727824439	0.705465648	0.693919968	0.699786019	0.710342491	0.717396056	0.698658689	0.717263935	0.717781451	0.704714557	0.704618392	0.705337651	0.709142677	0.671266673	0.559954404
68	0.570173684	0.670633954	0.654963099	0.718741713	0.721591922	0.730433281	0.613706372	0.516034914	0.700184407	0.696806577	0.708111537	0.718777535	0.739144043	0.720615593	0.699516448	0.693514367	0.698389318	0.703928808	0.686514823	0.693254063	0.71530419	0.711858941	0.698355603	0.6994977	0.694559527	0.700541469	0.676196856	0.571237925
69	0.69334	0.66529743	0.662800872	0.718623862	0.708471631	0.733967403	0.621635112	0.51781659	0.697068494	0.694251283	0.705307607	0.711391546	0.706140068	0.716418211	0.696443207	0.688684512	0.700079455	0.69944507	0.716760722	0.690774598	0.742519696	0.7111289	0.696628987	0.695070206	0.689122044	0.703340918	0.675946825	0.578024532
70	0.542427273	0.670355131	0.6601935	0.718987734	0.713818206	0.737213274	0.616996554	0.512776351	0.698820316	0.696899124	0.708033104	0.713513422	0.768901107	0.718596595	0.699162398	0.69147661	0.696735574	0.704373269	0.71165627	0.692786483	0.730419556	0.706315857	0.698801296	0.699224358	0.69285137	0.702081787	0.672543516	0.570161301
71	0.772925	0.676969868	0.662509528	0.723892857	0.693106748	0.7337168	0.623208033	0.520877452	0.702559095	0.701723655	0.714434725	0.725865169	0.712938136	0.723876825	0.703319332	0.698274327	0.704982622	0.709995224	0.720656985	0.698024279	0.716940026	0.728703447	0.705878647	0.702676341	0.697731524	0.709306497	0.680026852	0.58612577
72	0.895825	0.681337726	0.670388165	0.729304525	0.728967219	0.742876131	0.638560213	0.551605617	0.713261409	0.70992513	0.721015991	0.740856287	0.737474101	0.736722461	0.713218793	0.700804593	0.71102296	0.715169039	0.708685132	0.706595142	0.733570483	0.714307906	0.717666544	0.711480809	0.704684007	0.713720304	0.694375309	0.603405769
73	0.525911765	0.674888582	0.672625885	0.723407192	0.703292995	0.73568051	0.630497257	0.527990464	0.704786639	0.702213479	0.714173328	0.729109779	0.747145342	0.72894433	0.706016231	0.698526962	0.709171883	0.710451845	0.741484416	0.699303492	0.72158664	0.717287196	0.709057061	0.70381708	0.695379683	0.705727975	0.673768413	0.596406425
74	0.708333333	0.668860343	0.665687263	0.717314127	0.729289944	0.731773558	0.627574635	0.536015935	0.69905409	0.698711968	0.710675782	0.721089136	0.715033457	0.723491319	0.701916807	0.690903268	0.694495558	0.706454068	0.68944068	0.695444569	0.72449045	0.725050742	0.701271775	0.700808143	0.697814726	0.70281033	0.68277962	0.537745548
75	0.361114286	0.668912309	0.660432613	0.720041587	0.693609243	0.731660205	0.617619431	0.513220478	0.700551062	0.699363455	0.709522293	0.712587823	0.693046209	0.722441139	0.700045356	0.689991075	0.707151154	0.708203113	0.675206787	0.695226836	0.701907979	0.71069178	0.701295666	0.701685591	0.697165197	0.702226186	0.676600636	0.578846966
76	0.608976923	0.671731803	0.666088775	0.722534257	0.693452304	0.735773149	0.623380862	0.525898813	0.69946977	0.70134584	0.71188522	0.715867981	0.743353957	0.72418058	0.702959901	0.690889733	0.703534957	0.710312513	0.673107684	0.697173105	0.713983558	0.714371999	0.70390717	0.704360027	0.703812523	0.706563722	0.677137322	0.586460958
77	0.608333333	0.675487345	0.664333556	0.725599768	0.69767449	0.734188485	0.622033579	0.517221863	0.703428	0.703737713	0.715061687	0.730143021	0.713346693	0.726748083	0.705935842	0.698687753	0.708562247	0.712748863	0.692316442	0.700234398	0.723230999	0.72110083	0.705269911	0.705683744	0.698344068	0.709047491	0.687361636	0.586177938
78	0.833336364	0.67185596	0.666374723	0.727552914	0.708634032	0.740349245	0.621729186	0.514886198	0.705867092	0.705051806	0.715797062	0.727607225	0.755049455	0.727188282	0.707066337	0.695563452	0.710553477	0.711720714	0.675698297	0.70070295	0.725773911	0.717460429	0.706461992	0.706343185	0.704102212	0.709611759	0.676864042	0.568334854
79	0.618181818	0.670005154	0.666941251	0.725908488	0.716144526	0.741390727	0.629295636	0.538315403	0.7040689	0.705695691	0.71617093	0.723489732	0.79380124	0.727493155	0.706041865	0.698739677	0.70976918	0.711539696	0.702555113	0.702396477	0.732123574	0.71608083	0.708197772	0.708777799	0.703167497	0.712369812	0.681405992	0.577454805
80	0.7560875	0.674743482	0.670460236	0.726324011	0.718722277	0.739552801	0.627609995	0.532123186	0.704546181	0.705365044	0.716432504	0.726824214	0.736097232	0.728964477	0.707956727	0.704533952	0.709733786	0.712973108	0.723647801	0.701840237	0.730518178	0.72263245	0.708172849	0.708591038	0.709208071	0.708221154	0.686960615	0.568756326
81	0.878578571	0.673294675	0.66894	0.724845441	0.745200547	0.737733074	0.621332035	0.525786485	0.705959954	0.704447084	0.715881979	0.729646582	0.733206667	0.729380924	0.707028419	0.700364715	0.704673336	0.712515987	0.707916839	0.70142172	0.715391829	0.729098722	0.707396664	0.706820926	0.702910109	0.709745796	0.678948524	0.562653992
82	0.821428571	0.674659319	0.673958787	0.724176761	0.725615023	0.734786324	0.624353458	0.52028705	0.702158467	0.703021735	0.714338927	0.727294028	0.68882126	0.725661474	0.705473291	0.697452179	0.704748064	0.711522911	0.685221021	0.699158488	0.714525374	0.71427502	0.704430304	0.703910895	0.701850764	0.709472211	0.680053746	0.572297095
83	0.54018125	0.668068666	0.672223615	0.721610425	0.698937298	0.726244816	0.62775177	0.526777055	0.701114061	0.700398687	0.711703865	0.726359731	0.673006803	0.725564387	0.703103063	0.698212117	0.700163453	0.709092555	0.667515909	0.697881895	0.729152589	0.706014466	0.703024208	0.703371242	0.704910671	0.706829309	0.662483859	0.565172865
84	0.609261111	0.666350311	0.667185742	0.721183647	0.701969415	0.733103812	0.6237337	0.521489069	0.701110029	0.698875107	0.71137257	0.72769604	0.721996943	0.722325824	0.701964167	0.693243545	0.694254945	0.705645774	0.700874271	0.696300662	0.744973522	0.709209755	0.700115348	0.70144215	0.696648395	0.705068085	0.68323074	0.557582212
85	0.555558333	0.664823502	0.657411311	0.721800123	0.690151148	0.734479885	0.602627658	0.488779662	0.697862639	0.69910506	0.711070557	0.72592005	0.708783784	0.721926035	0.700782825	0.694695233	0.699915255	0.708370566	0.668029318	0.695271574	0.711951728	0.714468098	0.699531161	0.700564415	0.690364579	0.701936016	0.671028574	0.56580426
86	0.5641	0.665087093	0.666711891	0.722487092	0.68113436	0.727920292	0.610058581	0.494608131	0.699842146	0.70045084	0.713308689	0.725112844	0.730256452	0.722742984	0.704244368	0.690662482	0.70339144	0.708970384	0.646491939	0.6960401	0.711192664	0.709035751	0.700800064	0.702701516	0.703889007	0.705102596	0.668644301	0.559339866
87	0.69271875	0.668620578	0.668465179	0.724263836	0.718395375	0.727498509	0.619241527	0.51090242	0.702395093	0.701429184	0.712160546	0.725135452	0.716377959	0.724802451	0.702759128	0.691665172	0.694480312	0.709249717	0.690898179	0.697761494	0.735668608	0.715633958	0.702011378	0.703939636	0.698745911	0.709651764	0.679368932	0.581500219
88	0.956521739	0.673745973	0.653112691	0.724017817	0.753673158	0.736226309	0.599486839	0.482537972	0.703482998	0.703086272	0.715460971	0.724297215	0.697898921	0.727536675	0.70621468	0.69104337	0.697596767	0.711650205	0.737088798	0.699642316	0.728038711	0.72466894	0.703700625	0.705091057	0.701648976	0.703592349	0.673298977	0.542283117
89	0.872667416	0.671348615	0.67342205	0.726885943	0.785777974	0.736284556	0.612973352	0.486232413	0.706532536	0.704347176	0.71702473	0.735840401	0.732563855	0.728475752	0.708370289	0.699764009	0.700321412	0.712220313	0.702819336	0.702006495	0.726444612	0.710916936	0.707358557	0.706911038	0.710739366	0.709956787	0.669506941	0.560488801
90	0.604170833	0.675888207	0.660175144	0.724615456	0.743033713	0.731687088	0.618904414	0.518070664	0.706583202	0.706055637	0.716745392	0.734496966	0.727250192	0.729620675	0.709744681	0.699704271	0.696591322	0.713487587	0.720890532	0.701505531	0.710784713	0.715162082	0.705783597	0.707928276	0.708769306	0.709173569	0.686510605	0.572638279
91	0.763726471	0.669896798	0.672570435	0.72356921	0.712444136	0.731747654	0.620950393	0.508817136	0.702376448	0.704828432	0.715515137	0.726647546	0.731420438	0.72865753	0.70793942	0.696400984	0.700501556	0.714343826	0.706135496	0.700693659	0.711004204	0.721920155	0.704971323	0.706647049	0.709485169	0.709505576	0.677047192	0.562496788
92	0.47778	0.67206052	0.660786612	0.723296404	0.703183666	0.735385096	0.622200967	0.529020383	0.703876099	0.702977336	0.714128875	0.723416757	0.702011808	0.724808206	0.708485536	0.702834452	0.696715255	0.709095155	0.703184529	0.699411249	0.715027356	0.721358507	0.704210919	0.704840864	0.700058498	0.706220429	0.682803982	0.578747887
93	0.583333333	0.66878476	0.658661908	0.723608439	0.700070913	0.731736441	0.619016605	0.524061034	0.703149208	0.701923015	0.713279135	0.725936772	0.726791724	0.724477198	0.704835346	0.696810241	0.695212586	0.710539023	0.66450967	0.697879975	0.724630073	0.708413665	0.702444638	0.70497616	0.709770211	0.707051129	0.685388016	0.547130011
94	0.61979375	0.672246467	0.668361482	0.723342092	0.606677892	0.729620174	0.615806011	0.496156833	0.705460917	0.701457131	0.709556669	0.724330406	0.718233086	0.724824617	0.703396024	0.692538351	0.704843817	0.710076274	0.680415982	0.697214127	0.708175516	0.715514438	0.702368392	0.703600944	0.705323469	0.704441696	0.684368677	0.575768207
95	0.755555556	0.673228221	0.664815495	0.718807256	0.712200025	0.730544513	0.604386243	0.479089881	0.699684135	0.700669899	0.710735618	0.723063272	0.71968583	0.723475734	0.704317024	0.694332398	0.699462927	0.706503792	0.690232785	0.697591952	0.705134567	0.720917044	0.701479737	0.703624145	0.694370048	0.704944689	0.675648333	0.546141667
96	0.395005	0.670441215	0.664670144	0.721173213	0.698974296	0.727982063	0.619783202	0.518694849	0.700397471	0.701217021	0.712161358	0.726695308	0.730185199	0.724553648	0.705893501	0.694246857	0.704042207	0.710160787	0.7108235	0.697695496	0.71702275	0.719092601	0.702171619	0.705155546	0.701376119	0.709641432	0.668229104	0.547108184
97	0.644977778	0.67174653	0.662869813	0.724740977	0.734535585	0.731383965	0.610540421	0.488928486	0.702579962	0.702271657	0.711638359	0.733730309	0.686698667	0.72558691	0.706025843	0.701014011	0.705843862	0.71005591	0.698170281	0.698966319	0.703385652	0.718679721	0.704487995	0.707242757	0.706198516	0.708320933	0.674672412	0.555747178
98	0.74075	0.672774942	0.659645097	0.723650099	0.713624895	0.734884656	0.614927791	0.519060419	0.704338058	0.703640926	0.714183423	0.731586541	0.681956972	0.725262836	0.707054726	0.701168279	0.702811451	0.711078404	0.712835519	0.700719104	0.714344507	0.716115649	0.706162061	0.70636186	0.705149525	0.709336104	0.683634123	0.564784392
99	0.49455	0.675398126	0.672439303	0.724243272	0.70822072	0.731208786	0.626044028	0.524700042	0.707668695	0.704642453	0.715937951	0.727222857	0.726947143	0.727873671	0.708577609	0.702166577	0.706968601	0.7142809	0.703542182	0.701002409	0.726541024	0.724517887	0.70464372	0.705828452	0.707047402	0.707087158	0.683641074	0.550303415
100	0.702569231	0.675588916	0.668769817	0.725861556	0.744813413	0.734470568	0.619102869	0.512809092	0.708183718	0.704610804	0.716439569	0.729837356	0.721267299	0.727748253	0.708944545	0.697104393	0.699346248	0.712995399	0.693373669	0.701451147	0.73852941	0.718458915	0.705916372	0.706365764	0.704941119	0.710978885	0.69669349	0.570009978
101	0.495242857	0.673521944	0.668978452	0.72650412	0.698026546	0.732229495	0.615312003	0.49638031	0.708034093	0.705462291	0.715000884	0.731638332	0.705273551	0.728603114	0.709641829	0.701195316	0.716059613	0.71477111	0.708904388	0.700796365	0.716581808	0.721593166	0.703919844	0.707384726	0.701841609	0.709374321	0.668179767	0.566689939
102	0.621013043	0.677145144	0.665745206	0.725590629	0.723677457	0.732996183	0.606577985	0.488883716	0.703493734	0.703788276	0.715765325	0.725426729	0.720331837	0.727378082	0.706692306	0.699805205	0.704148853	0.712273566	0.685513292	0.701038811	0.735422306	0.718507149	0.705429726	0.70640151	0.704701532	0.708634853	0.668426581	0.560771817
103	0.54762381	0.674898669	0.662694956	0.723551358	0.720114888	0.730874937	0.620930738	0.521300609	0.704421917	0.702380298	0.713341169	0.721598184	0.735605634	0.724923366	0.705460078	0.692846992	0.697351028	0.708839725	0.682491877	0.699027037	0.722008377	0.720164257	0.703245533	0.703642168	0.699773454	0.711171818	0.67290331	0.60520869
104	0.58745	0.672453764	0.664337851	0.723076596	0.725493462	0.732476392	0.617178793	0.507294657	0.702609426	0.701949577	0.712424898	0.728380766	0.7617	0.724352458	0.705520651	0.69573209	0.699449359	0.710529837	0.68943451	0.698631127	0.729715894	0.71268146	0.701004148	0.702927637	0.699776271	0.706473619	0.672278979	0.564143353
105	0.73215	0.674483611	0.668089604	0.721685074	0.703015882	0.732572403	0.625473434	0.530392366	0.704286804	0.701666851	0.710754981	0.734554491	0.655960949	0.724432072	0.703757631	0.699216009	0.702968976	0.708650124	0.689178239	0.698265525	0.731395164	0.717223831	0.702259511	0.703701328	0.708994252	0.708389357	0.69215816	0.536944858
106	0.518511111	0.67289597	0.666430077	0.723321787	0.75334683	0.733709474	0.618922052	0.507241087	0.704363641	0.702742069	0.713122793	0.733905404	0.76707098	0.725479553	0.705293637	0.692462512	0.69579327	0.710893441	0.714094451	0.699071208	0.713252127	0.72018825	0.702252969	0.705725572	0.701383083	0.706631676	0.661590721	0.539989624
107	0.677272727	0.674517567	0.661064606	0.723789757	0.750425283	0.734266455	0.631898046	0.549543933	0.70340916	0.70398447	0.715589535	0.730507579	0.732490421	0.72706244	0.706703489	0.693999997	0.704539942	0.711487888	0.712438311	0.699909861	0.714089977	0.722928139	0.703855952	0.706136016	0.699229459	0.707375806	0.674801102	0.570590319
108	0.873214286	0.675907463	0.670918104	0.724582857	0.779776613	0.733946671	0.634242585	0.542765878	0.70678137	0.705353815	0.716785028	0.733133813	0.722973333	0.728257367	0.707375411	0.697238182	0.707505672	0.712844121	0.678678438	0.701678793	0.713674286	0.725488933	0.706968365	0.7076436	0.707041937	0.710616692	0.690391426	0.572778499
109	0.897817857	0.680273987	0.668087144	0.725759416	0.742536509	0.732113571	0.629322156	0.537431708	0.71061558	0.705692603	0.717879705	0.729162411	0.720760474	0.728741301	0.711054643	0.697710672	0.711245846	0.712013603	0.719936518	0.70293883	0.709930359	0.731512378	0.707248495	0.709169804	0.705319544	0.711529968	0.679284538	0.56187847
110	0.741355556	0.682246964	0.674555125	0.725803741	0.724219332	0.733151508	0.628747972	0.534398017	0.707530512	0.707195695	0.717541636	0.725446022	0.704144541	0.729465787	0.707483794	0.700525986	0.707934295	0.714088479	0.687293274	0.703556667	0.722151619	0.721322827	0.707624993	0.70961295	0.705886857	0.710341912	0.674274698	0.567435518
111	0.569695455	0.675790175	0.674947529	0.72314781	0.70754955	0.732995024	0.625458972	0.525205458	0.705501193	0.706671539	0.716821455	0.729258865	0.694685765	0.729063935	0.707745782	0.701863077	0.710509532	0.713993679	0.689146329	0.703112569	0.694113954	0.723490162	0.706744039	0.708910892	0.697663206	0.714807327	0.680031136	0.573670465
112	0.875	0.676229365	0.680182247	0.724675431	0.742719888	0.734134776	0.623661005	0.510237672	0.704427742	0.706146847	0.716220592	0.731054163	0.689369366	0.728662382	0.709442882	0.702800638	0.711291919	0.712162757	0.727559241	0.70154951	0.680883341	0.725455682	0.706408543	0.708955516	0.700919989	0.711224779	0.67840782	0.581469048
113	0.5238	0.675439166	0.67524863	0.722593854	0.733091567	0.732512526	0.609020827	0.491401045	0.706246129	0.704733905	0.714756965	0.729005294	0.709225514	0.726737349	0.707098681	0.695507234	0.705482435	0.710440722	0.694269259	0.701137925	0.704834212	0.723419594	0.705043658	0.707685572	0.705291318	0.710432532	0.687296074	0.579723128
114	0.526040625	0.675057992	0.67253419	0.723014033	0.718761661	0.733032833	0.624476759	0.52182694	0.707053998	0.703909053	0.715351466	0.735504152	0.721011194	0.726659723	0.707472499	0.699753975	0.700908825	0.712574038	0.683153597	0.700158598	0.747862792	0.725587168	0.701922736	0.706683297	0.698461793	0.710294033	0.675034908	0.598735398
115	0.656858824	0.678182428	0.668730789	0.72367631	0.722833256	0.730292329	0.628934576	0.536257284	0.706234412	0.703811408	0.713049672	0.738319627	0.72552037	0.725944446	0.705656329	0.695074545	0.707912548	0.710595741	0.711285695	0.699721925	0.739766647	0.721939339	0.703508252	0.705680056	0.702190608	0.712948958	0.684051389	0.578761521
116	0.695454545	0.67748548	0.671936484	0.725088229	0.719573595	0.736082165	0.636722006	0.547482681	0.709495206	0.704139673	0.714585298	0.735869328	0.745047566	0.726424275	0.708340344	0.6997623	0.704313047	0.710374858	0.687121516	0.700995352	0.590216389	0.723317057	0.705839851	0.706206993	0.701531344	0.710594709	0.674754523	0.59017226
117	0.544433333	0.675414655	0.673752338	0.725549672	0.73562964	0.731532666	0.63863809	0.554328783	0.706679326	0.705055874	0.715769216	0.734107165	0.753050735	0.726921188	0.707585225	0.700686639	0.701473407	0.71296055	0.694212634	0.701502996	0.72137994	0.730982498	0.703867367	0.70833923	0.709875123	0.711807406	0.672195616	0.563945877
118	0.620633333	0.678711704	0.681826463	0.724347885	0.741526	0.731400005	0.641977667	0.553140554	0.707187388	0.705862377	0.717140926	0.733564871	0.74084404	0.728300102	0.708738263	0.69929242	0.704692341	0.713335721	0.717983532	0.702829636	0.743919734	0.722720747	0.70730384	0.708080326	0.708823406	0.712146206	0.681223791	0.58722
119	0.668886667	0.678891062	0.675322616	0.725909715	0.7249243	0.735808378	0.637617811	0.547910661	0.70819508	0.706994565	0.716355311	0.727349233	0.725411538	0.729163217	0.709531997	0.699296062	0.705541255	0.713815053	0.712125682	0.703300458	0.739873525	0.733236514	0.709261592	0.711464202	0.697388726	0.712206138	0.677629179	0.58050129
120	0.6	0.678113753	0.682244735	0.725093711	0.748594526	0.73522922	0.63842376	0.548626865	0.707354306	0.70796223	0.719049893	0.729170307	0.722739608	0.730075213	0.709059676	0.701306673	0.706290241	0.71409311	0.720635316	0.704552598	0.71491851	0.729711066	0.707971398	0.711148549	0.700510405	0.714126367	0.672537527	0.567231813
121	0.4	0.681534333	0.669921614	0.72771825	0.758745794	0.736335288	0.636786068	0.54710604	0.710537908	0.70779575	0.71857346	0.736704307	0.755412687	0.730431942	0.70994712	0.703327131	0.705806897	0.714533544	0.723563158	0.705028851	0.636232878	0.734117326	0.709160065	0.710251381	0.714157403	0.712202816	0.679428986	0.54270836
122	0.591466667	0.678863307	0.674406325	0.725946296	0.733011072	0.732042483	0.634626982	0.539091932	0.71113301	0.707774205	0.718394061	0.735981738	0.730995539	0.730440339	0.711281478	0.700230841	0.704845049	0.715604877	0.678466353	0.704135831	0.694707159	0.731097447	0.708178244	0.710386506	0.701585821	0.711530571	0.68499793	0.593114171
123	0.909090909	0.682768984	0.67894028	0.725001156	0.737495178	0.734674309	0.64322664	0.558950805	0.710068952	0.706999888	0.71732218	0.734149638	0.734983333	0.728473146	0.710302095	0.699369791	0.705199854	0.714740462	0.710530535	0.704123096	0.215437504	0.726204881	0.706663448	0.710894102	0.70508301	0.708923126	0.692658842	0.581501998
124	0.43167	0.680589753	0.676911942	0.723753247	0.74181916	0.740849457	0.626687812	0.519598245	0.706994658	0.706371955	0.715891822	0.733345346	0.771910042	0.728290964	0.707186942	0.697265367	0.7014854	0.713764098	0.71230437	0.702807976	0.723613482	0.731205667	0.705795049	0.709349068	0.701895256	0.710822115	0.671865591	0.60335661
125	0.811106667	0.677778011	0.684063149	0.726003814	0.71536882	0.732880793	0.646969749	0.556902826	0.708621556	0.706283841	0.714484322	0.734803654	0.713486716	0.728033515	0.708876109	0.703591241	0.703051047	0.71300298	0.694182367	0.703063389	0.732298391	0.732968521	0.706223622	0.708951785	0.706049225	0.712114945	0.674550417	0.588313754
126	0.457142857	0.682134451	0.68034727	0.724589301	0.68646844	0.736422824	0.643581114	0.562619251	0.709305597	0.706455254	0.715342049	0.732611236	0.734635496	0.728655989	0.707062332	0.700424167	0.705470921	0.711904828	0.664262087	0.703411717	0.723266545	0.731125879	0.707007362	0.710691729	0.710659354	0.7083838	0.678534661	0.566074893
127	0.692953846	0.683660816	0.678824215	0.723494976	0.730813977	0.736334085	0.645245852	0.570115581	0.709280326	0.707609779	0.716884757	0.732453647	0.735084677	0.729625156	0.711175567	0.701507803	0.699047744	0.713607373	0.684058892	0.704248525	0.741487964	0.72503408	0.707324821	0.711187599	0.706660587	0.715251851	0.669234841	0.59208081
128	0.598144444	0.684863443	0.682904247	0.725559792	0.738697761	0.736613303	0.647008	0.572838338	0.709198487	0.708628624	0.7189404	0.736656701	0.739717045	0.730201552	0.711561759	0.70305541	0.701154669	0.714921957	0.700431227	0.705822971	0.728955288	0.732002585	0.708348829	0.71067795	0.705878826	0.713013068	0.687081305	0.580647817
129	0.8125125	0.686823972	0.67582237	0.72951614	0.769490108	0.736380995	0.645582834	0.572374803	0.714433296	0.709477671	0.719055846	0.738803695	0.75363829	0.732319213	0.710611831	0.70452048	0.706006453	0.715782539	0.699157778	0.70615777	0.738429547	0.734422619	0.709272231	0.712945643	0.70672233	0.71792741	0.680321986	0.607043308
130	0.8	0.685357859	0.679896767	0.729469088	0.75974194	0.741518889	0.647047631	0.566281296	0.713143695	0.710346204	0.720724672	0.740488687	0.749025943	0.733359386	0.711959763	0.705162715	0.705724658	0.716722794	0.692409779	0.706864423	0.729944013	0.732421875	0.709743163	0.714599389	0.713332914	0.711845395	0.680033693	0.590017338
131	0.808333333	0.68628031	0.672735311	0.729452849	0.749285087	0.740463641	0.638586471	0.561385844	0.712186899	0.709838415	0.721172117	0.737280295	0.739994606	0.732055115	0.711812023	0.704114753	0.707709926	0.716106787	0.677090233	0.706750093	0.750544613	0.726141222	0.710032173	0.71518387	0.700401692	0.715046017	0.693003184	0.578228179
132	0.659210526	0.685629888	0.681841317	0.727580783	0.756062507	0.737939855	0.646733883	0.570129477	0.711912945	0.709428352	0.719015734	0.736976935	0.726672124	0.731552929	0.710095663	0.708223952	0.697988337	0.716988158	0.713777896	0.706572604	0.747858941	0.731912005	0.708890061	0.713048305	0.709941421	0.714945543	0.691750411	0.62135522
133	0.6	0.688905852	0.686981697	0.728501488	0.750016797	0.736274374	0.647339078	0.561958612	0.714217688	0.709519539	0.719964087	0.736781061	0.749882625	0.732079944	0.709322773	0.702350618	0.707697811	0.716742579	0.703389437	0.706452059	0.733166777	0.731797074	0.709723451	0.71169261	0.710545292	0.719028778	0.676756287	0.612871361
134	0.63229375	0.683151483	0.683229981	0.724473968	0.724667494	0.741072679	0.646996369	0.574942172	0.711434655	0.708420099	0.716599404	0.735800302	0.724873723	0.731235802	0.71026489	0.703883803	0.704868109	0.715333232	0.654286869	0.706785588	0.732544055	0.726218119	0.708838449	0.713585092	0.710346775	0.713833354	0.674606282	0.560285558
135	0.733893548	0.686216032	0.682291994	0.724691663	0.756837144	0.740039	0.644300561	0.558426316	0.709985507	0.708578694	0.71780354	0.736422284	0.753041288	0.730532348	0.710489334	0.705773363	0.714267111	0.714879331	0.701511578	0.706375456	0.71782722	0.736296626	0.71013843	0.71281763	0.716315725	0.712892021	0.679456497	0.613578022
136	0.465744444	0.687546603	0.683076181	0.724909084	0.737803425	0.737519488	0.647208315	0.575096038	0.712884836	0.709071662	0.718057484	0.736641098	0.690847407	0.731185842	0.710236638	0.706270285	0.698011878	0.715826819	0.706021216	0.706234663	0.7334186	0.731422146	0.710483985	0.71258787	0.716028785	0.71335445	0.683088752	0.586696198
137	0.865080952	0.68629818	0.687806766	0.727316939	0.734773328	0.736164567	0.651415981	0.566877673	0.715487281	0.710292599	0.719067424	0.7362543	0.764218327	0.731414117	0.711387598	0.708114554	0.698379949	0.71861366	0.712639894	0.707596422	0.715013279	0.731477923	0.711384785	0.714486014	0.70946973	0.711708628	0.687314914	0.591016121
138	0.71666	0.689621604	0.680398455	0.726534752	0.733295897	0.741784368	0.644114029	0.566926549	0.717576359	0.711867146	0.72139352	0.73691051	0.735473171	0.732174619	0.709934996	0.698108064	0.700586365	0.718739509	0.716663067	0.707883343	0.719997959	0.731988406	0.71254553	0.714230418	0.704896794	0.71491818	0.687918585	0.577376244
139	0.729166667	0.690607431	0.680891026	0.728422225	0.730344068	0.740535946	0.646906165	0.569681738	0.715859234	0.711563627	0.722735847	0.737105835	0.724126877	0.733984398	0.711896495	0.706394906	0.7053535	0.719411832	0.7182175	0.709052735	0.740944626	0.730545772	0.713209987	0.714897037	0.71044129	0.716496006	0.690429853	0.582228831
140	0.930558333	0.689677388	0.692073088	0.729662479	0.738747247	0.745180371	0.649217265	0.564850514	0.716987387	0.712670481	0.72356048	0.737929143	0.715574468	0.733922366	0.713795645	0.70870838	0.708728435	0.719738679	0.704489438	0.708992995	0.74357522	0.734191728	0.711259386	0.715347526	0.7135091	0.716899467	0.681810975	0.589461676
141	0.622442857	0.689312221	0.691468305	0.727156104	0.756037626	0.744706069	0.652201993	0.574092053	0.714805247	0.712079525	0.722816896	0.737214763	0.717096581	0.735305008	0.713533394	0.709341304	0.710368268	0.720549618	0.684314675	0.709482754	0.764478112	0.738002485	0.71121615	0.715496094	0.711699379	0.715991178	0.697372204	0.569459236
142	0.833336842	0.690281338	0.686628323	0.725966892	0.740543146	0.740073684	0.65367144	0.58737788	0.713764243	0.711762153	0.721741825	0.734977692	0.762683846	0.734429921	0.713301193	0.706921546	0.704279115	0.720187788	0.707646781	0.70931264	0.73628327	0.729781763	0.712440351	0.716162685	0.713403728	0.715918336	0.685346608	0.589671614
143	0.703463636	0.692746216	0.673302017	0.72730991	0.741828747	0.742254118	0.647014303	0.583291739	0.713723117	0.71101907	0.719777051	0.734808281	0.751957609	0.733472921	0.711789617	0.705873565	0.708423465	0.721235034	0.709202645	0.708534585	0.746849186	0.728778344	0.711309224	0.714720492	0.706927154	0.716413279	0.684668558	0.579953172
144	0.676185714	0.687970572	0.69243622	0.72441878	0.734508452	0.740542567	0.654581801	0.587395252	0.713015052	0.711169815	0.717394257	0.737258033	0.763600712	0.732692925	0.709805326	0.706625859	0.704376737	0.719834709	0.697777279	0.708415753	0.743443084	0.732987027	0.711476387	0.714452182	0.711492071	0.715496542	0.696934249	0.562225107
145	0.964285714	0.689392424	0.691701875	0.726635835	0.736335725	0.738592284	0.653226506	0.5844102	0.715553744	0.710264028	0.719066659	0.740839785	0.77309812	0.732223918	0.709543717	0.704431723	0.698935993	0.720014679	0.703662834	0.70811466	0.735174098	0.729348828	0.712259477	0.714402139	0.708363053	0.71455493	0.684157351	0.588786569
146	0.70001	0.688849323	0.675838035	0.726952954	0.766482644	0.740695189	0.646320379	0.577450468	0.716761149	0.711570288	0.719527196	0.73894949	0.746468379	0.733376634	0.712269146	0.708771971	0.710638805	0.71818347	0.692583949	0.708749328	0.721550634	0.73339987	0.712323599	0.714945943	0.713845012	0.716213157	0.685913473	0.580187906
147	0.864285714	0.691598388	0.686096659	0.726775766	0.762939975	0.740048962	0.649990431	0.574897671	0.714592259	0.712070834	0.720838048	0.738267001	0.750559414	0.733142776	0.713640102	0.710474318	0.705910248	0.720267674	0.703544842	0.709661332	0.716176574	0.731894232	0.712054772	0.715750935	0.713289729	0.71540599	0.689450984	0.578791855
148	0.875	0.691371832	0.688465493	0.730102835	0.738933915	0.747140783	0.653447478	0.578404446	0.715026776	0.71245121	0.721144359	0.74034565	0.732581679	0.73382092	0.714974227	0.705506442	0.707858554	0.719770859	0.742605772	0.709843617	0.645986624	0.737034803	0.712777299	0.717591484	0.716025248	0.715668793	0.690742709	0.596114195
149	0.633346667	0.694221141	0.690711912	0.727047358	0.745755877	0.745560786	0.655544695	0.576838008	0.718641564	0.712606899	0.722211565	0.740250204	0.756165801	0.734238721	0.71364006	0.708964966	0.707463575	0.720083991	0.699727436	0.710956902	0.722388446	0.730279833	0.714051864	0.716764552	0.710668597	0.718083903	0.68679783	0.589999673
150	0.583333333	0.691455304	0.689836611	0.726620997	0.689913941	0.743177072	0.652733984	0.578268906	0.718061732	0.71359056	0.722965195	0.741226838	0.742347393	0.734830926	0.71383435	0.71417008	0.707105834	0.722818162	0.711173848	0.711335384	0.200613047	0.727479256	0.715208586	0.716797798	0.717852433	0.717328051	0.695275225	0.591920551
151	0.88541875	0.694898019	0.69234401	0.727337532	0.746200919	0.739272289	0.653814924	0.575300711	0.715907103	0.714455954	0.723701525	0.741732096	0.757535271	0.736110614	0.715428981	0.710058748	0.697512387	0.72063342	0.709081058	0.711819586	0.738847577	0.738106297	0.715242885	0.717884581	0.711882986	0.71752893	0.683475356	0.623906043
152	0.665553333	0.692753956	0.69439489	0.728633508	0.763595954	0.743937935	0.657561502	0.583290149	0.71638842	0.713482728	0.723230769	0.740168045	0.75361841	0.735473469	0.714054869	0.707303612	0.703467896	0.723381528	0.68595814	0.711162573	0.736525497	0.736748804	0.714181443	0.71750433	0.702745175	0.717234516	0.677974446	0.611289895
153	0.833333333	0.696484634	0.687998553	0.727953791	0.7475895	0.742071428	0.651843458	0.574099387	0.715672214	0.713550758	0.722769907	0.742278234	0.720840392	0.734652192	0.714394028	0.70650768	0.710218619	0.72038552	0.703453384	0.710579361	0.728163873	0.727227906	0.7132677	0.716275131	0.711033054	0.717363525	0.680696972	0.566099064
154	0.911108333	0.693357715	0.689988422	0.727872076	0.756277396	0.742758473	0.65433832	0.575247554	0.718724829	0.712611141	0.723181759	0.744721649	0.7691752	0.735243999	0.713251894	0.701163041	0.712569964	0.719437727	0.687785006	0.710119975	0.726713061	0.728508315	0.712703028	0.717151743	0.712927356	0.718070451	0.680543831	0.597528164
155	1	0.696162803	0.688040076	0.723878814	0.754499214	0.742047607	0.651200434	0.586672251	0.71702323	0.712175288	0.723243951	0.742481542	0.769674609	0.734076325	0.71472327	0.704076179	0.695133801	0.720525981	0.709756684	0.709371341	0.711861439	0.732577993	0.711889414	0.716555135	0.710033284	0.715178382	0.68947256	0.570517214
156	0.916675	0.694899993	0.692246717	0.72465744	0.74554349	0.742496616	0.654555957	0.586162153	0.713689043	0.711958667	0.722465668	0.740786506	0.733546215	0.735134855	0.711683663	0.708703575	0.710590242	0.71948449	0.701050438	0.710029494	0.715327828	0.735673223	0.713848334	0.715403118	0.714589421	0.718014325	0.681194857	0.589299283
157	0.605027778	0.694535001	0.687485899	0.728206008	0.750777804	0.744238134	0.655850367	0.589640124	0.716562611	0.713671085	0.721907175	0.741523849	0.798486498	0.733992704	0.712595548	0.709230135	0.708964128	0.720256564	0.741858863	0.710338881	0.711181203	0.733316767	0.713694303	0.716019078	0.719127935	0.715577223	0.680054243	0.580263462
158	0.615231034	0.696261109	0.698861445	0.726193259	0.766197666	0.746137746	0.660548508	0.584762163	0.717849221	0.713903634	0.724285939	0.741839339	0.755746311	0.735098485	0.714557488	0.70771231	0.709914557	0.721657688	0.689551125	0.711712343	0.668358014	0.740716697	0.713869432	0.716470302	0.714326026	0.719074009	0.685832747	0.610126749
159	0.56577027	0.697475897	0.6840279	0.728000516	0.751971468	0.744678649	0.656812773	0.593145144	0.720069843	0.714831022	0.724291533	0.74340645	0.769934836	0.736039887	0.717210529	0.711371758	0.714187528	0.722746728	0.700652411	0.712380965	0.760676089	0.73214187	0.71524311	0.717496946	0.716053895	0.716609822	0.696903404	0.58961087
160	0.725507143	0.698960076	0.696395725	0.727306362	0.768793785	0.745975238	0.653822383	0.571523241	0.718875468	0.715248139	0.724663344	0.743451993	0.754421354	0.737984196	0.715032208	0.706973424	0.717080441	0.723519321	0.719462909	0.713386571	0.354264827	0.720309687	0.716366829	0.717435122	0.710604911	0.71558664	0.686344482	0.600288568
161	0.900927778	0.699136874	0.701944888	0.729174305	0.756696381	0.746882268	0.664822916	0.586443775	0.721176603	0.715192726	0.726286773	0.743648097	0.746998361	0.73775295	0.71520615	0.709522107	0.702286797	0.724025436	0.690684203	0.712760531	0.743989905	0.731955757	0.715741526	0.719871197	0.715554854	0.719140345	0.702725108	0.611911543
162	0.545454545	0.698202583	0.695186357	0.723844493	0.763305687	0.749770964	0.65315418	0.574543361	0.718384752	0.714463505	0.724545683	0.74441295	0.770373529	0.737119368	0.71411286	0.713339304	0.714042476	0.722385257	0.716961955	0.712872081	0.731579181	0.726958338	0.717197596	0.718674582	0.706113151	0.720118573	0.704002859	0.595643802
163	0.876666667	0.700666366	0.691967627	0.726233535	0.761603116	0.744463455	0.664834255	0.596485533	0.719225531	0.714050894	0.723001887	0.744403625	0.710361751	0.737154362	0.716001964	0.708421848	0.706090978	0.722035958	0.703760834	0.711902245	0.744015573	0.733204281	0.71509686	0.715583521	0.711538506	0.716619174	0.684525222	0.599194327
164	0.719044	0.696778835	0.698395322	0.727185169	0.726708352	0.74295494	0.659993201	0.577926918	0.719006285	0.713970948	0.724207632	0.743561731	0.702659542	0.735369359	0.713862988	0.706225808	0.710391842	0.721212946	0.696489908	0.711467742	0.744933572	0.728967882	0.715153412	0.715963348	0.708141241	0.719489485	0.699307791	0.599019659
165	0.735188889	0.697808677	0.700173128	0.726507689	0.737484953	0.74619995	0.661356309	0.588896581	0.718069541	0.713396154	0.722807232	0.741882989	0.760800794	0.736100918	0.714010374	0.711422993	0.712330165	0.720611364	0.713565049	0.711271085	0.754008857	0.738606918	0.71533189	0.716253908	0.711573873	0.717006217	0.698618906	0.568220621
166	0.822110526	0.697560027	0.693025301	0.727157413	0.744018447	0.74715011	0.655848059	0.57954372	0.719742436	0.714451813	0.72424781	0.739937716	0.691918148	0.735940834	0.715685593	0.711292911	0.704102534	0.723083656	0.720634222	0.711601169	0.726144599	0.734983894	0.715772957	0.716097094	0.717949246	0.717493558	0.688994571	0.5891188
167	0.955123077	0.698669517	0.693648885	0.727682245	0.753474699	0.747837005	0.661616069	0.592904883	0.71581038	0.714434896	0.723446955	0.741799402	0.758330292	0.735757884	0.714702933	0.708082484	0.707827555	0.721641632	0.724555954	0.712410593	0.797451421	0.729048515	0.715449702	0.716417073	0.70895209	0.715451285	0.699874934	0.619011688
168	0.530225	0.698507168	0.691956568	0.729178529	0.756751681	0.746999356	0.664268896	0.594709754	0.716323043	0.715282794	0.724178874	0.742873227	0.762391556	0.737199423	0.716402466	0.713785143	0.713434018	0.723076844	0.689832936	0.713460971	0.738838535	0.733093056	0.71617092	0.718756578	0.710483953	0.720265752	0.684102773	0.625578615
169	0.61905	0.696905746	0.697785756	0.728209148	0.76266823	0.748361124	0.663552573	0.58986206	0.719724505	0.716030413	0.724475648	0.74465018	0.75088008	0.738064843	0.71666514	0.715301735	0.70850044	0.724028432	0.681518028	0.713980738	0.769366915	0.734234217	0.71837956	0.718012328	0.708274425	0.721033208	0.692707065	0.616651189
170	0.685	0.700698602	0.690668413	0.729989206	0.760911739	0.744756383	0.662110057	0.600587344	0.71861568	0.716141389	0.724878573	0.742013451	0.76762479	0.738000281	0.715185791	0.71021687	0.712797306	0.723657353	0.707991467	0.713740291	0.742643284	0.741749328	0.71738048	0.719131732	0.715013464	0.71480487	0.691956583	0.575393099
171	0.713238462	0.701371101	0.703130251	0.728221817	0.780089384	0.745447458	0.663736448	0.595798325	0.718326878	0.71690513	0.725685694	0.742506394	0.737829048	0.738711236	0.717917626	0.707687505	0.712578553	0.723825596	0.69371925	0.714600658	0.738245471	0.739987312	0.71619102	0.719613177	0.719108044	0.717733474	0.69179814	0.622394608
172	0.769718182	0.698243918	0.683072792	0.729913898	0.765174519	0.748167198	0.659877211	0.593766919	0.719581704	0.716328752	0.725153501	0.742297269	0.755800772	0.737391985	0.715612831	0.712265201	0.712266528	0.723272358	0.718805301	0.714511581	0.709081063	0.746520373	0.719117542	0.720539748	0.713248214	0.718738884	0.693534573	0.590367665
173	0.587027586	0.698385857	0.700315308	0.728457062	0.764279213	0.748881694	0.670903466	0.602956392	0.71902093	0.715931272	0.72485473	0.741516699	0.77220367	0.735861411	0.716435722	0.711519108	0.71526035	0.72199798	0.704265325	0.713386829	0.743294159	0.732121292	0.716020378	0.719204533	0.711072828	0.71723345	0.699103602	0.589959953
174	0.603368421	0.696857116	0.692955405	0.726533265	0.789592335	0.745810613	0.661491902	0.593142344	0.717502952	0.715251494	0.725070037	0.740010561	0.764847773	0.737079766	0.717065426	0.70917841	0.707231457	0.724147973	0.736077126	0.712817098	0.757346322	0.728200957	0.716735137	0.718505668	0.706666443	0.718437552	0.693992314	0.58254905
175	0.91001	0.697176494	0.693716089	0.727621695	0.74211086	0.74740208	0.66046885	0.579897613	0.717443861	0.714971936	0.723805056	0.740608716	0.704994017	0.734749937	0.714689919	0.706775444	0.712747981	0.72142052	0.689466579	0.712798016	0.804449486	0.731166523	0.716340248	0.716973935	0.710239834	0.719209239	0.684508515	0.608477608
176	0.670268966	0.695678445	0.699151941	0.727664214	0.791120415	0.745741759	0.666381353	0.594962722	0.718453603	0.714843739	0.725255521	0.741278135	0.688457143	0.735107071	0.716493441	0.707017125	0.711066283	0.721362817	0.705939526	0.712370111	0.728843977	0.731641108	0.715310043	0.715566606	0.719715183	0.718937781	0.693820077	0.597345828
[truncated: 823 more rows]
