# Supplementary material for: Links between DNA methylation and nucleosome occupancy in the human genome
Source: Epigenetics Chromatin. 2017 Apr 11;10:18. doi: 10.1186/s13072-017-0125-5 (PMC5387343; doi:10.1186/s13072-017-0125-5)
Supplement: Supplementary file 2 — Additional file 2. Detailed bioinformatics procedures and in-house scripts used in this study are enclosed in the zip file. [file 13072_2017_125_MOESM2_ESM.zip › Supplmentary.Methods.2017.0320/Figure4.FiguresS6-S13/nomeseq_features_HCG.txt]

pos	Satelliteacro	promoterTSS	CpGIsfeatureless	exon	Satellitecentr	Simple_repeatSimple_repeat	CpGIall	promoterTSSCpGI	TTS	intron	LTRMaLR	SINEAlu	Satellitetelo	LINEL1	LTRERVL	LINECR1	Low_complexityLow_complexity	LTRERV1	LTRERV	Intergenic	SatelliteSatellite	LTRERVK	LINEL2	SINEMIR	LINERTE	UTR3	UTR5	UTR5CpGI
-999	0.583333333	0.327301082	0.348511377	0.707239468	0.488348549	0.599925918	0.335506985	0.251086893	0.662915418	0.669399652	0.589255172	0.685636473	0.673687179	0.60280526	0.578674505	0.623588909	0.57871356	0.594029895	0.44071375	0.555571716	0.601276898	0.60620183	0.618253669	0.608530209	0.61438864	0.72128908	0.48012662	0.320518667
-998	0.25	0.32027023	0.354156661	0.710935403	0.4014979	0.603934572	0.336252813	0.251471571	0.665612587	0.666888033	0.592001786	0.695248822	0.662979545	0.603949746	0.580831795	0.629989754	0.563767323	0.592529377	0.43887766	0.554675587	0.627768479	0.594117479	0.615773114	0.607009875	0.650438421	0.721789714	0.475241444	0.294134335
-997	0.304757143	0.309644284	0.338702277	0.720294876	0.415439032	0.597652487	0.334673435	0.260641778	0.659294484	0.669837991	0.591257304	0.689570352	0.816247059	0.599782257	0.574930319	0.619356194	0.573562696	0.588509511	0.52825977	0.553951225	0.454451877	0.594196136	0.6202979	0.612950741	0.639936447	0.725833602	0.475683366	0.293298291
-996	0.464275	0.309890064	0.346785671	0.709146674	0.345279735	0.601407803	0.345730084	0.289298067	0.665230146	0.668059409	0.588285866	0.69181465	0.539813953	0.600570521	0.577206341	0.633478932	0.561800957	0.594721625	0.506892	0.553563738	0.509501262	0.602816002	0.620762424	0.604995915	0.676675645	0.723220683	0.481896646	0.316681513
-995	0.516656667	0.313951516	0.344267617	0.715939097	0.211091558	0.606271431	0.334642889	0.245821441	0.659537884	0.669103716	0.590396327	0.689616303	0.552053333	0.604344996	0.579663137	0.64720227	0.571415782	0.591511271	0.568051042	0.55278243	0.568007596	0.587403537	0.619482707	0.602882469	0.650301942	0.729140259	0.477908011	0.288978909
-994	0.5078125	0.30987142	0.34505721	0.716025799	0.407971657	0.606598554	0.359332534	0.327692028	0.667585806	0.667990528	0.584558922	0.69143392	0.738610811	0.604696014	0.579532874	0.622981123	0.586201622	0.594463981	0.420574725	0.5525286	0.533020307	0.571184035	0.616550511	0.60170719	0.647055448	0.726198944	0.48061454	0.260164253
-993	0.543638889	0.316495417	0.365665887	0.714954019	0.223056861	0.603032688	0.340469742	0.232820575	0.662940124	0.668100243	0.586718028	0.688253216	0.527365	0.601444506	0.57611153	0.616224108	0.578544316	0.595843994	0.45354375	0.552422327	0.535522207	0.587131902	0.622618851	0.605038349	0.663057008	0.723521134	0.500422443	0.263773894
-992	0.555190909	0.315919084	0.359977011	0.711165743	0.363651535	0.597063563	0.328526988	0.2332969	0.665309228	0.66735715	0.59368504	0.684947802	0.565204	0.602011401	0.574910028	0.631875579	0.586180094	0.592074375	0.55385977	0.552071004	0.537052626	0.618904558	0.619109039	0.606617975	0.642095081	0.72000193	0.443549578	0.247618288
-991	0.562036364	0.319472437	0.348384242	0.713846767	0.563462739	0.598379388	0.327501336	0.228068288	0.665376576	0.665919786	0.586515497	0.689076683	0.651219512	0.606249985	0.571668576	0.641692042	0.585429044	0.593223299	0.531595238	0.551766355	0.515578144	0.600314233	0.617965635	0.605850487	0.666869072	0.714227291	0.472417045	0.245151818
-990	0.325	0.316636415	0.347313407	0.708738952	0.547274406	0.599250156	0.325410954	0.233948456	0.665943459	0.66573063	0.587542755	0.692593877	0.606678	0.605537468	0.570361599	0.634869182	0.589325102	0.594914781	0.586035955	0.553412833	0.519555457	0.571846042	0.621624197	0.605607731	0.64296449	0.716282853	0.501687097	0.257624498
-989	0.58092	0.313318084	0.362000709	0.710058525	0.370228172	0.606535846	0.335753086	0.217776331	0.67222849	0.666304888	0.590936795	0.691356921	0.658965306	0.601316369	0.58002125	0.628764088	0.581713493	0.594879821	0.55195	0.554216543	0.472949258	0.583774791	0.622623403	0.60289401	0.635850141	0.717374827	0.492484491	0.272140081
-988	0.65	0.322718731	0.344014587	0.714914955	0.319413202	0.602432162	0.329135863	0.241147806	0.665553425	0.666107794	0.589522494	0.686616308	0.496985106	0.601276348	0.574038439	0.613857998	0.565360492	0.599827412	0.336047312	0.553558133	0.509038482	0.592860719	0.622590123	0.613557179	0.645070914	0.718924759	0.495153434	0.264384513
-987	0.8	0.314128359	0.347008817	0.717687503	0.455929614	0.59419255	0.333248798	0.23454991	0.658339333	0.667614289	0.594405251	0.693402527	0.719513725	0.604109291	0.576837069	0.636254001	0.571220995	0.594522133	0.411066197	0.55464044	0.492195803	0.579063545	0.622774738	0.604766399	0.678530091	0.716445351	0.500963996	0.312918534
-986	0.666666667	0.309054428	0.401631841	0.708353839	0.387752183	0.594187697	0.335798686	0.202337001	0.669309244	0.667063485	0.587649398	0.689360053	0.617984211	0.601292838	0.567646567	0.626610317	0.573326534	0.594374861	0.384082022	0.555267822	0.454720851	0.581006066	0.617418994	0.603415148	0.642262843	0.72271496	0.508206621	0.303533735
-985	0.25	0.317612862	0.357530176	0.711285213	0.473955501	0.592295132	0.314765313	0.19389848	0.665051322	0.667169762	0.591244916	0.68691138	0.627894286	0.601808683	0.578644103	0.631412256	0.591069498	0.59889861	0.403071053	0.551565737	0.388953199	0.578425772	0.620135998	0.604895408	0.615334927	0.72504836	0.477251996	0.277114163
-984	0.4513	0.31533101	0.356199605	0.714665911	0.29701452	0.603402046	0.330248294	0.223139347	0.662504236	0.667375507	0.587108244	0.687342941	0.695484615	0.600385686	0.578826724	0.623423439	0.577529022	0.594546925	0.484326042	0.55138957	0.391247292	0.574909778	0.619247427	0.604315976	0.631450778	0.7232118	0.548186639	0.383616491
-983	0.8333	0.318246269	0.357072801	0.712113927	0.512304465	0.60027341	0.325747182	0.216863542	0.668086661	0.667941523	0.587986927	0.685372003	0.536365909	0.604649226	0.573983526	0.622524101	0.583027635	0.597552127	0.516827027	0.55413862	0.436922724	0.587994368	0.618265395	0.607077791	0.633108356	0.724676025	0.459247535	0.308421212
-982	0.35	0.315131668	0.352042685	0.717289351	0.475481547	0.603804078	0.331922259	0.234370409	0.664745459	0.669730144	0.587982036	0.688483298	0.713565957	0.604180106	0.577200482	0.638302766	0.562514347	0.587318835	0.511602632	0.552961084	0.412527744	0.606453991	0.622963864	0.605732591	0.653784515	0.732072553	0.535563355	0.231086517
-981		0.314720202	0.361850501	0.71356957	0.65404205	0.597415001	0.342106074	0.235729462	0.664829143	0.667781074	0.593013786	0.690371737	0.608913725	0.602134372	0.577140138	0.620202583	0.564051939	0.594433449	0.545290323	0.554295399	0.459962961	0.597035151	0.619711492	0.605656191	0.638233055	0.713592777	0.47116878	0.317189224
-980	0.85	0.311219624	0.385858031	0.721574407	0.428119948	0.604075979	0.348587528	0.244119992	0.663539638	0.667873419	0.592144919	0.690328891	0.700595833	0.59919002	0.580402547	0.627473356	0.577285883	0.597358071	0.549284091	0.553864122	0.506711645	0.557180412	0.62228785	0.611234675	0.649500309	0.725851064	0.514932261	0.259113575
-979	0.1833375	0.312430286	0.401582779	0.709769518	0.755011909	0.594250592	0.349376128	0.233621928	0.663763127	0.666397968	0.59153742	0.695055103	0.526874286	0.603249823	0.573187617	0.622163662	0.57832867	0.591743575	0.452966102	0.552452477	0.495232991	0.567196732	0.614817701	0.606880221	0.651292285	0.72003176	0.499597115	0.250814043
-978	0.3	0.317457627	0.36354726	0.716551183	0.656160173	0.605284579	0.33851764	0.23380219	0.666453098	0.667283219	0.593253126	0.693003884	0.531713889	0.602941643	0.576732886	0.614136675	0.596953425	0.597759763	0.393236232	0.553983701	0.385055263	0.570331519	0.619328751	0.60836696	0.654778252	0.713948938	0.455325483	0.335615702
-977	0.51515	0.313754934	0.346757919	0.713864145	0.48428706	0.588246641	0.329339543	0.23536325	0.674368073	0.668405187	0.587288722	0.69433688	0.615986486	0.603925352	0.583035687	0.621907057	0.581103523	0.593431645	0.383149351	0.555494459	0.40741552	0.594973302	0.61543849	0.609299634	0.617312854	0.739100769	0.497413506	0.280497458
-976	0.645511111	0.314601178	0.339206386	0.718642018	0.690795218	0.59634911	0.321743807	0.223478113	0.673285682	0.666193269	0.585444618	0.692402311	0.694786667	0.602897401	0.57818821	0.612927002	0.568311307	0.587409249	0.456571591	0.553279934	0.499248425	0.594047391	0.616861824	0.607886262	0.610936669	0.72371488	0.510212951	0.3151
-975	0.777775	0.317400273	0.346497956	0.709365809	0.583269188	0.588849259	0.334215952	0.242532301	0.671502242	0.667826379	0.591997099	0.690254178	0.663463462	0.601371259	0.574647976	0.617512895	0.573491171	0.597201276	0.388743023	0.555499065	0.498737127	0.576351552	0.621516754	0.604136395	0.633941164	0.726445897	0.489904273	0.26720751
-974	0.7	0.316439962	0.368481824	0.718642123	0.707298708	0.608752698	0.328335474	0.211356047	0.669534356	0.667726463	0.591611286	0.690649363	0.66111	0.602064733	0.57299138	0.631615707	0.567246854	0.592715314	0.486923077	0.553411709	0.443180584	0.591714837	0.619979336	0.607926538	0.650471156	0.721469291	0.484568136	0.244823176
-973	0.833333333	0.309751532	0.34421793	0.718513746	0.571885101	0.592423037	0.330621595	0.235310205	0.670169821	0.667087785	0.588353766	0.688512272	0.685883721	0.604767605	0.57330363	0.634929095	0.564583414	0.591513991	0.470818605	0.553313033	0.502116108	0.57705707	0.618127355	0.606417945	0.641809474	0.726822709	0.484935305	0.274648178
-972	0.8	0.318257626	0.355200232	0.713224647	0.694548908	0.608931214	0.340382314	0.238154431	0.67080945	0.667170947	0.588839299	0.689882524	0.720531034	0.603431001	0.576494934	0.612374423	0.572875699	0.592380296	0.417251887	0.553040323	0.494596608	0.579716015	0.62303442	0.609343058	0.617449962	0.72050421	0.466713596	0.33989291
-971	0.666666667	0.31289592	0.356512529	0.713544021	0.377084211	0.597336331	0.335583093	0.235696348	0.668896331	0.66795653	0.591788482	0.688450637	0.668793617	0.602764223	0.572504573	0.634991463	0.568063685	0.58670674	0.489272152	0.555127524	0.50013781	0.587952779	0.625440793	0.605159718	0.646048085	0.724614306	0.538679462	0.301644615
-970	0.85715	0.307207963	0.369391619	0.713638143	0.708021079	0.598385404	0.3339213	0.226469244	0.667811628	0.667659349	0.589375864	0.687387508	0.552704651	0.603519151	0.572056938	0.640493372	0.584735146	0.593308273	0.563335385	0.55300536	0.476129637	0.563901982	0.624227556	0.603478586	0.642861631	0.723040174	0.504635417	0.254338326
-969	0.685714286	0.314313381	0.358585188	0.715152039	0.552646843	0.588774369	0.334621572	0.230653595	0.662549512	0.667015961	0.591932957	0.68759701	0.593447619	0.600176275	0.578322931	0.615653776	0.553400899	0.590868706	0.5087	0.550674067	0.522518813	0.551695667	0.619089057	0.612786331	0.641533069	0.716936145	0.515932232	0.29355922
-968		0.321195556	0.349235874	0.709967565	0.40056067	0.599759354	0.320102852	0.220095228	0.666609934	0.66796671	0.592523112	0.693687617	0.605925	0.59983706	0.573093344	0.619628963	0.566848234	0.589635898	0.547072973	0.553179641	0.546734612	0.590432019	0.616393453	0.602103662	0.615998938	0.72235609	0.469645968	0.21809625
-967	0.93334	0.314030427	0.350034236	0.713471422	0.404756588	0.595972683	0.329380979	0.239549414	0.669433124	0.666205383	0.581299537	0.692212203	0.514013636	0.603352897	0.578597203	0.614174699	0.584024528	0.588408421	0.492234247	0.553157825	0.462281755	0.596574584	0.615274195	0.606722722	0.659445461	0.724282951	0.50908557	0.273176984
-966	0.671988889	0.313095034	0.343626202	0.712040899	0.307163514	0.586659039	0.330167284	0.237803538	0.672896627	0.667717959	0.589115219	0.690371385	0.722295455	0.601567938	0.579516797	0.613371078	0.582724357	0.591501184	0.515518391	0.554040946	0.45748743	0.607351509	0.622476749	0.60751319	0.647748972	0.716426703	0.545569761	0.241180269
-965	0.75	0.323283315	0.358797214	0.714123858	0.222727982	0.606529758	0.318822284	0.212591315	0.67024634	0.666289355	0.588836827	0.69146553	0.698848387	0.603639665	0.586979412	0.630643112	0.574929711	0.591535804	0.534121622	0.551792575	0.400669777	0.58111358	0.620644503	0.605244454	0.624883597	0.720388263	0.494633304	0.285589496
-964	0.718533333	0.31503416	0.357677386	0.715937247	0.342274805	0.607641619	0.33118709	0.23705521	0.663853249	0.666165769	0.587146392	0.694796915	0.601653704	0.603604722	0.572628159	0.632507767	0.59455542	0.59427239	0.452691304	0.551202415	0.408691819	0.583487718	0.617526121	0.608100846	0.637878183	0.723260203	0.509494127	0.275531154
-963	0.877783333	0.317300071	0.354281288	0.718888137	0.375760842	0.59976262	0.34446145	0.245143172	0.660187962	0.667944057	0.590861221	0.693988631	0.615169565	0.603457082	0.570285451	0.624914661	0.586704468	0.598689296	0.458457471	0.552162305	0.520364002	0.560376665	0.617924485	0.609177798	0.639768574	0.724134291	0.476617883	0.262215596
-962	0.571442857	0.312628122	0.353073366	0.710890927	0.354560392	0.586917563	0.331353713	0.233677681	0.667077651	0.666743179	0.593805554	0.690935161	0.785165517	0.604117405	0.568890367	0.625813297	0.566655865	0.597197264	0.593044156	0.55296557	0.4238681	0.597714114	0.618767204	0.608782679	0.630975906	0.712453283	0.470502411	0.263108394
-961	0.75	0.318067262	0.350599676	0.716142746	0.425976094	0.599306407	0.331776971	0.236081162	0.670122784	0.667087857	0.588169229	0.691049855	0.751006667	0.606756028	0.574926497	0.636470736	0.57744917	0.598060785	0.46092	0.553088134	0.484228868	0.607331671	0.619734692	0.610493642	0.633395571	0.726188341	0.498194396	0.3258607
-960	0.7625125	0.311848425	0.346760847	0.716853412	0.394875093	0.589962197	0.331971146	0.236563707	0.666350294	0.668979665	0.59204153	0.685063675	0.647331429	0.604862903	0.580675717	0.618464351	0.599454931	0.591274408	0.476632857	0.551896506	0.51338399	0.584104636	0.618538814	0.60349323	0.631135493	0.724341726	0.490809465	0.283689474
-959	0.64002	0.307394458	0.40544199	0.717860045	0.425716644	0.59934763	0.357425455	0.231762949	0.662957188	0.668873003	0.585473974	0.690145308	0.673328302	0.604385886	0.572527158	0.62713689	0.585004058	0.590500143	0.5545825	0.553382932	0.483346593	0.583354124	0.61752308	0.608155572	0.623642182	0.724149495	0.502219277	0.363714984
-958	0.809533333	0.311013733	0.344464075	0.7132552	0.461236922	0.595956177	0.332463537	0.244364737	0.667364829	0.66711845	0.590602331	0.694820812	0.629522857	0.602901279	0.579750446	0.616385158	0.588737978	0.589452573	0.559587611	0.552602756	0.557992388	0.606751935	0.61826886	0.611731071	0.633580046	0.728873185	0.493679152	0.335551698
-957	0	0.314525809	0.351341856	0.716786196	0.548562629	0.587960795	0.322424729	0.220701438	0.674281035	0.668592256	0.593068725	0.688866901	0.715732143	0.601935772	0.573840891	0.638720728	0.569011547	0.590586775	0.559704545	0.553406496	0.565659298	0.59823975	0.621693909	0.606001116	0.626728905	0.721486108	0.473855049	0.206130877
-956	0.7875	0.313060785	0.3603974	0.722217891	0.34920969	0.59359753	0.336295898	0.22736996	0.664002011	0.667278072	0.585276289	0.694203225	0.634615385	0.602843356	0.574489	0.621860085	0.570881299	0.590206115	0.505825	0.554134129	0.550633723	0.603967674	0.617881509	0.607397586	0.638398408	0.725401165	0.513525519	0.290302917
-955	0.8571	0.317924606	0.3488186	0.716078973	0.372650768	0.598101169	0.32618793	0.234747029	0.667443144	0.66692907	0.592426771	0.691869479	0.607146429	0.602884431	0.576329325	0.627668762	0.578242845	0.589948201	0.415402532	0.552499166	0.509630719	0.573895604	0.612811062	0.607754257	0.6339629	0.724011864	0.51936908	0.252599585
-954		0.308907403	0.336483696	0.712640677	0.392110127	0.587163306	0.325599037	0.228097581	0.654487567	0.667809317	0.58798733	0.691099651	0.700085	0.603354698	0.567600743	0.614359203	0.586338186	0.599136338	0.432228571	0.553047152	0.527873713	0.567732708	0.618317959	0.605395284	0.648749782	0.728970137	0.526729927	0.300846193
-953	0.38795	0.317538308	0.351740198	0.723762256	0.371310645	0.59902565	0.323036663	0.215641037	0.667534415	0.665891788	0.584818321	0.691610819	0.639237705	0.598569813	0.572872884	0.60876239	0.587795654	0.59261631	0.487001316	0.553508396	0.54138153	0.56530806	0.617364431	0.606926839	0.656825578	0.723627018	0.512406034	0.27090898
-952	0.52942	0.311692672	0.34230794	0.709433714	0.478629866	0.59762664	0.319324789	0.217942984	0.665311883	0.666018134	0.582493624	0.691632498	0.491415152	0.602836425	0.57951992	0.621754087	0.57170177	0.595093586	0.490880899	0.552234583	0.567948334	0.581209513	0.619351837	0.608536177	0.637415015	0.723844942	0.50198502	0.275221073
-951	0.619033333	0.319929639	0.341345458	0.713058143	0.506855356	0.599543677	0.32352976	0.219338982	0.660099939	0.66753454	0.584899761	0.692362558	0.618393939	0.601202762	0.568750583	0.622443736	0.577685466	0.593696547	0.650463889	0.552689094	0.618493008	0.615558534	0.618236075	0.601813849	0.640020994	0.71875238	0.504054111	0.277330992
-950	0.669125	0.314492227	0.350005489	0.717884089	0.36933858	0.604977458	0.32980674	0.237342998	0.668881869	0.669151824	0.593462711	0.692434861	0.655680769	0.606784474	0.578746717	0.625928566	0.574421915	0.58990937	0.503332308	0.550903902	0.558795903	0.554850335	0.619293457	0.602885355	0.629220192	0.728143433	0.484702446	0.26145444
-949	0.81412	0.312106378	0.339968976	0.714507722	0.499848373	0.585682867	0.314723742	0.209855108	0.665817624	0.668246901	0.586876575	0.691345417	0.494930435	0.603089232	0.570205821	0.629385575	0.584172205	0.595777582	0.451761905	0.554442567	0.541601342	0.57258657	0.622552614	0.606174188	0.630522474	0.718908704	0.492700097	0.287922172
-948	0.68785	0.321180704	0.364133623	0.711557504	0.512141012	0.588149367	0.3246755	0.210171697	0.664883119	0.667884402	0.591064842	0.695185059	0.64622	0.603853871	0.5763235	0.628728161	0.586383799	0.58889912	0.383851563	0.553841556	0.477074699	0.594993151	0.61993885	0.608136946	0.619995743	0.728744207	0.507055247	0.275576419
-947	0.7639	0.306843872	0.400167863	0.708063451	0.441438719	0.60143554	0.347834018	0.230061646	0.667497991	0.668207608	0.58808152	0.695113038	0.619974286	0.604620669	0.574722918	0.629321198	0.576865787	0.598366483	0.441601149	0.552991154	0.572303662	0.56283302	0.62096661	0.602011009	0.622695339	0.722320862	0.494360036	0.224936364
-946	0.230257143	0.320856722	0.337878302	0.712133541	0.454775304	0.596052586	0.315908726	0.210093072	0.674242066	0.668446487	0.588613597	0.687510337	0.631324138	0.603335061	0.572496593	0.633422377	0.59038323	0.590005857	0.573627848	0.552746755	0.509752206	0.592676112	0.61703987	0.608105463	0.616568107	0.730056523	0.4733877	0.250049818
-945		0.314728725	0.353752867	0.714126946	0.388871477	0.596272523	0.322519632	0.207037495	0.668813063	0.66767484	0.587458918	0.692216049	0.721048148	0.602641743	0.562867039	0.632274327	0.579368921	0.598918879	0.434214634	0.55359516	0.525039827	0.579756847	0.617348536	0.605873044	0.628306162	0.72483099	0.478911794	0.240647328
-944	0.66665	0.313512774	0.352139283	0.718100277	0.415427701	0.594995824	0.320280872	0.204564238	0.672271632	0.668552086	0.585879846	0.696247451	0.740205769	0.600846506	0.573369793	0.622797178	0.581054411	0.5900561	0.447777333	0.553232948	0.500916693	0.582396589	0.617668552	0.6041043	0.61987	0.716249073	0.47972964	0.246577075
-943	0.423814286	0.315553988	0.361750982	0.719287049	0.463033926	0.601512963	0.334436792	0.225715708	0.664405559	0.668315084	0.5912304	0.69510558	0.626026316	0.602184093	0.574148194	0.614559545	0.587390301	0.585266856	0.641422549	0.554323076	0.517315952	0.586382247	0.612393861	0.606411405	0.62734248	0.716674121	0.510999097	0.256171937
-942	0.83335	0.313797799	0.349710562	0.718778481	0.446592025	0.604994163	0.32564568	0.222638661	0.666029664	0.666799571	0.588365365	0.688244813	0.512188679	0.601955577	0.576154537	0.618138266	0.581763795	0.591862714	0.495876744	0.554150784	0.367719782	0.575845007	0.618164389	0.602156531	0.613553003	0.719047767	0.504496106	0.271675697
-941	0.795833333	0.320827989	0.348948772	0.718182411	0.617397315	0.587492108	0.327175795	0.234160098	0.672674469	0.666835372	0.585880187	0.691812495	0.642477419	0.599392373	0.578137389	0.620629204	0.592097358	0.598966647	0.435676563	0.552948617	0.500467857	0.596700421	0.619839579	0.60431781	0.652837711	0.726526682	0.502204159	0.229815827
-940	0.75	0.315661339	0.347751264	0.723794914	0.450980038	0.609129455	0.319947957	0.218919857	0.668729756	0.668349782	0.58444306	0.693699837	0.439665909	0.601728365	0.574643895	0.626495431	0.587449302	0.597950431	0.391587013	0.55377802	0.443939223	0.57871089	0.617712004	0.607504125	0.619402245	0.725409637	0.526229452	0.249901293
-939	0.833342857	0.305871308	0.347773946	0.718964061	0.438832394	0.595777492	0.321828245	0.217781198	0.668760124	0.66740771	0.59003855	0.694840172	0.515502326	0.603158252	0.572944733	0.63070314	0.56805816	0.591945806	0.515049333	0.553298438	0.47039777	0.592366169	0.616043612	0.613386543	0.636407536	0.72581508	0.54841819	0.310932456
-938	0.53125	0.312304241	0.350654615	0.713041274	0.520686391	0.600924605	0.316383759	0.209434328	0.663799039	0.667721839	0.586716365	0.697031897	0.614628571	0.602848254	0.573884362	0.624069926	0.58135417	0.595410762	0.473135802	0.551670241	0.449654167	0.606396256	0.615179178	0.608791604	0.651303094	0.718959922	0.491121704	0.186982305
-937	0.916666667	0.313812759	0.338542038	0.715632016	0.473160707	0.597294533	0.319394901	0.230609578	0.666676192	0.669194752	0.588437943	0.691053385	0.631452174	0.60025514	0.566865938	0.612469829	0.596028731	0.593351421	0.487123469	0.55325766	0.551549089	0.588769145	0.616393526	0.609167399	0.6488625	0.721753742	0.519295798	0.225044094
-936	0.863636364	0.324181501	0.352435491	0.713585735	0.588781111	0.60251193	0.330278979	0.222765377	0.672862353	0.669388212	0.586540322	0.692643042	0.526147059	0.597430273	0.568592713	0.624685625	0.602872218	0.592199761	0.634211842	0.553374006	0.451129708	0.586670235	0.621311035	0.613584419	0.641695963	0.724262848	0.524761394	0.261052893
-935	0.898810714	0.314269889	0.321557741	0.719018503	0.464945639	0.595475891	0.320514165	0.235907873	0.658926646	0.668798744	0.590367052	0.692786573	0.53179	0.600081132	0.57221665	0.622367528	0.598863241	0.599197433	0.588572857	0.553480043	0.508142058	0.581653539	0.612612212	0.60801315	0.634795824	0.724534524	0.474134261	0.324621667
-934	0.515	0.310172112	0.340039394	0.71611602	0.319615029	0.601375212	0.31798179	0.20432665	0.670505528	0.66974214	0.586647988	0.695925805	0.66227561	0.603922719	0.576993512	0.606803518	0.577005275	0.593109143	0.545083784	0.553111296	0.467231461	0.572763365	0.620517787	0.609880559	0.614030543	0.720913152	0.499066976	0.277964623
-933	0.60833	0.31556448	0.33788502	0.715344113	0.382287253	0.59911875	0.314067972	0.21148579	0.658852484	0.667404087	0.590067326	0.693319207	0.533336364	0.599101416	0.57189972	0.617291149	0.579090461	0.592481198	0.657051613	0.552830593	0.530637462	0.571802868	0.620965714	0.615390716	0.657618702	0.723230784	0.509446532	0.23044794
-932		0.3187932	0.330310017	0.719350251	0.357836323	0.598884774	0.320947658	0.226367566	0.667316687	0.667244274	0.590512852	0.6951917	0.615811905	0.600377875	0.575693204	0.613144079	0.594562458	0.595379582	0.589515	0.554344161	0.541469272	0.566869621	0.621956316	0.612336837	0.621178118	0.722726348	0.515596809	0.300905904
-931	0.86112	0.304433597	0.345340674	0.722667339	0.36328393	0.601442881	0.32446063	0.226962789	0.667317329	0.669307066	0.587194728	0.696805812	0.681163043	0.600649944	0.57430407	0.635058371	0.593127261	0.588833753	0.48493038	0.554328583	0.515669213	0.627812617	0.624067993	0.608739725	0.625005289	0.717913836	0.477396883	0.320514286
-930	0.571428571	0.312543267	0.364818828	0.719090761	0.470460071	0.594844472	0.326247329	0.202661529	0.664939426	0.671087888	0.587238845	0.697401823	0.749915789	0.599457317	0.578931979	0.622781712	0.597514949	0.589534195	0.500179747	0.553265657	0.477955377	0.608274309	0.622412167	0.606782338	0.655633926	0.730773404	0.488598224	0.294400407
-929	0.5625	0.314843394	0.358887062	0.718250049	0.49275629	0.601612636	0.330301789	0.226354502	0.664966933	0.671096314	0.589855336	0.697004103	0.580916	0.60206005	0.569641906	0.634917112	0.584745323	0.592890255	0.538282927	0.55296609	0.489597175	0.583694399	0.622885384	0.605583469	0.646079269	0.736535199	0.47882466	0.282248175
-928	0.766671429	0.306187152	0.351297778	0.721576751	0.430125203	0.600287059	0.32770497	0.237033911	0.664966349	0.668614132	0.588928137	0.693330095	0.702786842	0.602452913	0.570849385	0.623664023	0.607168332	0.598368587	0.627098571	0.55452388	0.495929675	0.573870673	0.620300616	0.609023983	0.62766901	0.732165033	0.510531438	0.236327381
-927	0.446972727	0.316781483	0.339902326	0.720790077	0.416718137	0.600499008	0.319012192	0.222327148	0.662506174	0.669323473	0.58814236	0.691336448	0.6942	0.599220069	0.571990739	0.626210993	0.579945383	0.590731034	0.628570238	0.5546459	0.501337937	0.586807931	0.614634608	0.61224681	0.65187391	0.729761624	0.485885115	0.287674349
-926	0.7083375	0.31922115	0.336944598	0.715946744	0.286971953	0.602789568	0.312415717	0.220832844	0.671902722	0.667738981	0.588019631	0.693961308	0.670366667	0.603272921	0.573735674	0.637071369	0.576824901	0.593185312	0.604542222	0.553398623	0.413666358	0.578222254	0.62110622	0.611572002	0.658889363	0.73031353	0.524080421	0.262065299
-925	0.5333375	0.315626365	0.350782176	0.722670416	0.423509858	0.59943699	0.320778716	0.221085941	0.665907781	0.669097427	0.591184359	0.692132663	0.625406557	0.603128585	0.570532593	0.625993906	0.575485085	0.594828098	0.623413158	0.551847476	0.53714835	0.579415645	0.618674737	0.608419942	0.643701212	0.730035394	0.487529163	0.260437548
-924	0.53334	0.313398612	0.355712934	0.720682759	0.40433544	0.605919828	0.326846679	0.215935563	0.676247204	0.667346268	0.588698531	0.693163083	0.688615909	0.603481773	0.570141427	0.636568701	0.58976732	0.59247355	0.485525	0.554029282	0.438906658	0.599647738	0.616281499	0.610634062	0.67027173	0.726833569	0.514375979	0.269141034
-923	1	0.31901128	0.344809466	0.715092784	0.383665278	0.601569803	0.317196204	0.209924075	0.671136741	0.668049687	0.59404883	0.690647244	0.63406087	0.601038063	0.573875992	0.640472305	0.593851227	0.59851877	0.579030435	0.554089074	0.406857838	0.570721077	0.617482565	0.611743612	0.632216369	0.724710013	0.520128571	0.240462357
-922	0.44827931	0.313112003	0.342197772	0.719234951	0.370680496	0.608783064	0.322856209	0.232827643	0.665649369	0.668247765	0.589296262	0.694295172	0.687635484	0.605500123	0.578466798	0.641064405	0.589411405	0.59235256	0.551366667	0.554352476	0.483626515	0.589323056	0.616042482	0.607119652	0.61478533	0.720117861	0.504167828	0.20955689
-921	0.7625	0.317087028	0.347642479	0.715325496	0.427052653	0.60405383	0.317310381	0.21951853	0.658529069	0.668506819	0.587904315	0.690825262	0.657716667	0.602292352	0.56401494	0.621292777	0.575908398	0.592143399	0.557573034	0.553940066	0.481577064	0.605820223	0.623876971	0.607236234	0.622960974	0.738704694	0.481283731	0.1807944
-920	0.716666667	0.316116512	0.333874756	0.717374111	0.381747477	0.606707328	0.309584444	0.214490099	0.668565489	0.668146088	0.583990661	0.692284867	0.555892683	0.60315515	0.570207415	0.628811528	0.593038394	0.592744241	0.575289189	0.555995576	0.467970805	0.573363387	0.616711366	0.611758492	0.636255085	0.725454062	0.530432817	0.220697984
-919	0.425933333	0.314365806	0.33881367	0.721513303	0.448837712	0.60425271	0.30935223	0.196313611	0.662715966	0.668755414	0.589976459	0.696183259	0.618054167	0.604276429	0.578629367	0.627450664	0.584436304	0.598123791	0.418914286	0.554073402	0.472967451	0.590015399	0.618851457	0.609853437	0.652839542	0.729594915	0.503398187	0.252180687
-918	1	0.311733236	0.349516275	0.724276518	0.516448333	0.590552342	0.326081547	0.21869996	0.662528751	0.670117089	0.588309172	0.694131263	0.574365	0.601493365	0.573747374	0.640531932	0.573984694	0.601719036	0.469309589	0.554795072	0.425509055	0.607089284	0.619282291	0.610353469	0.620481609	0.727598893	0.469978125	0.261430242
-917	0.125	0.3153098	0.351738268	0.720643578	0.393104161	0.611137019	0.323722819	0.216856184	0.666723241	0.670183939	0.590081926	0.693041137	0.547392308	0.601848995	0.57357496	0.63535345	0.554113129	0.600535206	0.516136471	0.55580837	0.406721869	0.589623259	0.62144412	0.6082493	0.62255149	0.728002683	0.53554904	0.214606897
-916	0.5	0.316209388	0.345349683	0.713461882	0.462869279	0.596959349	0.319896347	0.217559094	0.672796907	0.66943855	0.589566752	0.690719642	0.601220833	0.604402296	0.580710413	0.625063165	0.578172633	0.595857479	0.433435802	0.556689817	0.461454111	0.599641585	0.617247075	0.610632916	0.611789691	0.724434325	0.542381734	0.212668727
-915	0.5	0.321277941	0.345618244	0.719821482	0.449493581	0.596493578	0.320424016	0.210200666	0.671915019	0.67002082	0.590071278	0.696747132	0.768333333	0.603646751	0.580872959	0.630162619	0.585918436	0.593686098	0.480012644	0.55483867	0.358680536	0.560176961	0.615738489	0.612227691	0.622936471	0.726441091	0.516688067	0.24751223
-914		0.313459485	0.337835329	0.722935525	0.431948122	0.593073936	0.317505693	0.217687458	0.669088452	0.670805562	0.589584958	0.692225859	0.6062125	0.605758693	0.577116562	0.630411023	0.583808296	0.59684424	0.496536471	0.556344386	0.529907727	0.598680541	0.619231963	0.609392592	0.630310023	0.729037065	0.469112011	0.275614815
-913	0.310016667	0.316348304	0.331201239	0.713008461	0.386487642	0.596272533	0.313573727	0.209777955	0.663651068	0.670067917	0.589903247	0.696733139	0.647545714	0.604260545	0.580355566	0.627419786	0.5654515	0.593831265	0.499962626	0.555722525	0.501601108	0.571930009	0.617593907	0.610010052	0.600240781	0.73452212	0.480352994	0.27538125
-912	0.542746667	0.314069805	0.348210301	0.7190488	0.373382139	0.594504381	0.315022885	0.21761404	0.664824416	0.669710183	0.593863096	0.691973428	0.612571053	0.605193937	0.570318656	0.629952562	0.594530476	0.591280236	0.476641892	0.555319847	0.478987846	0.584630461	0.624469404	0.606706113	0.626517254	0.729790949	0.495609622	0.21950678
-911	0.25	0.314377643	0.341755869	0.712838527	0.412740547	0.606213666	0.308671695	0.208590857	0.654195005	0.667792849	0.590018788	0.696782991	0.5773125	0.602949097	0.571188695	0.636278108	0.584106263	0.595566118	0.416653333	0.553359045	0.396460831	0.594931689	0.622275336	0.607592696	0.612274363	0.730355844	0.509831301	0.208622101
-910	0.4902	0.318243851	0.333989184	0.719647926	0.437808539	0.599957641	0.32244441	0.22404612	0.662801364	0.669225273	0.593951479	0.692009105	0.637151163	0.604906175	0.576204294	0.638279954	0.586113245	0.59458204	0.416659211	0.554904801	0.485254378	0.591378878	0.618520248	0.606851987	0.635884068	0.725830432	0.49212253	0.244361265
-909	0.5	0.312991482	0.319366159	0.719785378	0.575094847	0.600008127	0.305799792	0.210889739	0.665933368	0.66848167	0.591803252	0.696609136	0.694657447	0.60363315	0.570986526	0.634109021	0.588630065	0.59025173	0.5982625	0.553445859	0.467644451	0.571115063	0.621723743	0.611481719	0.644866891	0.721040354	0.505363054	0.28289252
-908	0.5353	0.315065994	0.34736561	0.723455105	0.412196591	0.597339837	0.312554705	0.205588067	0.66212421	0.669434756	0.591486543	0.695444468	0.690905556	0.600144106	0.577766393	0.645689043	0.590148785	0.595935994	0.488585057	0.553561487	0.449052036	0.605261106	0.618712552	0.609152566	0.65929253	0.713837137	0.483584934	0.260440989
-907	0.8889	0.312129734	0.33451734	0.717129768	0.39009888	0.607364018	0.308114476	0.201861653	0.665043907	0.668697294	0.596144935	0.693548432	0.781745238	0.601414573	0.570848164	0.637611054	0.6020803	0.589528699	0.456137662	0.554234609	0.514971047	0.591778711	0.621643976	0.612264988	0.621698617	0.730804054	0.493219086	0.284986364
-906	0.666666667	0.319700343	0.334549323	0.718307697	0.390730198	0.599338007	0.307884165	0.209454968	0.661575051	0.670012031	0.595088049	0.697439637	0.727175	0.602185197	0.574902596	0.641164701	0.590684806	0.597337705	0.495382143	0.555963951	0.371273861	0.578318875	0.622124781	0.608611963	0.639380364	0.725670333	0.465835228	0.222972901
-905	0.40625	0.318585434	0.327522126	0.715573586	0.380292518	0.606564028	0.311638545	0.213856773	0.666431139	0.668798148	0.588175862	0.69355901	0.582891071	0.606510169	0.575322715	0.643018862	0.566619303	0.598420521	0.418231507	0.554945605	0.467693404	0.583297213	0.621655175	0.60296637	0.661355741	0.726555835	0.498271376	0.207599303
-904	0.506063636	0.308945877	0.339441639	0.71998926	0.434338966	0.599534271	0.308655585	0.214500253	0.660199613	0.669202904	0.585645273	0.694022594	0.589173077	0.603800372	0.580307364	0.628162708	0.591252737	0.595520194	0.412639706	0.5572323	0.45487439	0.595059954	0.617797758	0.610266665	0.621195812	0.724285421	0.49334273	0.189414552
-903	0.5	0.313316007	0.332162856	0.714584345	0.372648914	0.607102205	0.318174848	0.226461735	0.672245529	0.670313996	0.58791726	0.694902585	0.714680851	0.602772694	0.574623129	0.624164827	0.597071243	0.597867809	0.502487778	0.554802986	0.436343071	0.581376408	0.621196988	0.609788835	0.637846968	0.728457213	0.494050488	0.253443893
-902		0.315948831	0.343876	0.719150624	0.459386056	0.60719704	0.314417933	0.215184551	0.665051843	0.670681476	0.590392548	0.694701252	0.640223404	0.602588966	0.587259987	0.636985417	0.598141885	0.597866913	0.365292958	0.555519786	0.486640834	0.586563529	0.623176683	0.614681602	0.609956633	0.72747852	0.497308509	0.247206522
-901	0.57334	0.315364081	0.346587265	0.713315727	0.508142064	0.601444975	0.320497281	0.222969239	0.668236609	0.668754644	0.58745453	0.697264259	0.584657143	0.603464822	0.574314232	0.628276101	0.586914311	0.595844705	0.372653125	0.55491672	0.456881225	0.578731267	0.61977728	0.613253415	0.610982322	0.732295932	0.481527156	0.204198958
-900	0.53335	0.316215152	0.341662121	0.718528082	0.388242481	0.608019978	0.30914047	0.202858615	0.667060055	0.670702466	0.585280484	0.695617694	0.588837736	0.603404961	0.581080058	0.598672319	0.586369495	0.59810324	0.495266667	0.555229692	0.447105045	0.60021678	0.617825525	0.608687743	0.638790854	0.727185033	0.501478933	0.209348462
-899	1	0.311451833	0.363172082	0.723877936	0.356204338	0.607647659	0.323863994	0.210950181	0.673742786	0.670391205	0.593049828	0.698372258	0.662482222	0.603049549	0.579662089	0.627978418	0.598926641	0.600998882	0.581038554	0.557373585	0.400341959	0.609258115	0.617946503	0.604604528	0.636499507	0.721353567	0.499489136	0.288246975
-898	1	0.313245439	0.34115206	0.71845359	0.381192446	0.595194766	0.320575295	0.210702602	0.663758475	0.669492358	0.591060993	0.697935047	0.574247273	0.600243836	0.575562597	0.616655273	0.588455845	0.596230294	0.338047692	0.554277398	0.40421915	0.601919336	0.619426724	0.610181225	0.655902337	0.720608223	0.489648716	0.268417279
-897	0.5	0.309431318	0.345884359	0.720494964	0.338938005	0.600110616	0.316835853	0.214837793	0.662157963	0.669887408	0.596318887	0.697364961	0.521230233	0.601121272	0.571198696	0.634254106	0.591787219	0.591707358	0.39338866	0.557128437	0.498336727	0.614045665	0.617754644	0.608168942	0.617884036	0.730415226	0.50611068	0.2412232
-896	0.5270875	0.320019304	0.326431612	0.718065902	0.418524752	0.606034094	0.302231048	0.208253411	0.680758771	0.668189691	0.594272676	0.697874069	0.609671429	0.602635183	0.576576279	0.630428599	0.592225301	0.592492417	0.359049333	0.556208309	0.561390362	0.601884186	0.621581767	0.608718964	0.625683623	0.71939715	0.476323195	0.227458621
-895	0.75	0.307110094	0.340078335	0.723304839	0.507649572	0.605811265	0.326214861	0.244214783	0.672381968	0.67107969	0.592038686	0.692529136	0.640430769	0.604238801	0.572294218	0.624912896	0.592371133	0.590306274	0.507792233	0.556735121	0.418179425	0.590479328	0.622873057	0.607370862	0.635124322	0.728504593	0.516877846	0.210627925
-894	0.4	0.315508499	0.345619058	0.720194821	0.329315902	0.603958021	0.313858059	0.21413536	0.659957727	0.669507916	0.594425534	0.695780858	0.799514085	0.601880947	0.575076844	0.62524184	0.602633662	0.596383886	0.493276042	0.554428016	0.463623025	0.566015775	0.621499009	0.614604575	0.644933358	0.725470981	0.491987876	0.217300379
-893	0.872727273	0.315456667	0.339598366	0.716950878	0.168413613	0.60196756	0.308145533	0.207506961	0.665892214	0.67017362	0.593976495	0.694803042	0.594668	0.603145118	0.57430203	0.624673767	0.580166197	0.598501713	0.476286869	0.559012487	0.498634169	0.591135017	0.617230337	0.611716487	0.628247605	0.727941309	0.48477643	0.255366071
-892	0.583333333	0.306416015	0.340037723	0.714121116	0.498463263	0.600990041	0.312573113	0.214361943	0.669686556	0.669734023	0.59389559	0.690734186	0.647872222	0.603246895	0.572491465	0.630073321	0.597995568	0.594296214	0.525055072	0.558632003	0.486767736	0.602309751	0.625636711	0.612526552	0.628013962	0.727905146	0.49098382	0.233172692
-891	0.63	0.314378189	0.353459949	0.724092264	0.208412008	0.601370524	0.322946553	0.218277057	0.67428992	0.670281458	0.592085747	0.696905505	0.694837097	0.606173214	0.571406948	0.638207296	0.600837029	0.598014596	0.4625875	0.556365436	0.503384906	0.610408729	0.625465723	0.615080076	0.617958767	0.733620321	0.50707993	0.228657756
-890	0.55	0.313609883	0.318588053	0.71239855	0.366350817	0.597587412	0.33785535	0.314306612	0.673826521	0.671814428	0.588065399	0.695364246	0.704592857	0.600848036	0.576090416	0.626601958	0.581549477	0.59951163	0.446938571	0.556956115	0.506989441	0.579935857	0.621054493	0.61333334	0.641577827	0.728591577	0.453936929	0.234484106
-889	0.777777778	0.308437698	0.337133249	0.718240003	0.389033485	0.610903388	0.352561302	0.332335768	0.669276371	0.672574804	0.597849938	0.699448321	0.687762264	0.603938534	0.581648429	0.623022755	0.596829066	0.600357606	0.553335	0.558057358	0.471414495	0.606715965	0.622772933	0.612663916	0.619389458	0.73433137	0.477269764	0.23982446
-888	0.692307692	0.318129266	0.345606322	0.712602907	0.412173694	0.611975146	0.324844855	0.251992619	0.663543309	0.669118358	0.588561828	0.696068433	0.676280488	0.60309176	0.582801144	0.637370629	0.574689021	0.600202219	0.525865574	0.558019485	0.437670403	0.616546449	0.623145764	0.610291449	0.62784413	0.732414541	0.483901248	0.211697778
-887	0.6083375	0.313729766	0.343284145	0.721958006	0.374052256	0.605201943	0.320232943	0.252151967	0.678244795	0.670079099	0.590289012	0.695628837	0.616964151	0.605763792	0.578853214	0.628966277	0.572475985	0.602515355	0.490789041	0.555597623	0.381801832	0.576082464	0.622783272	0.611752047	0.668510227	0.723529232	0.492959894	0.20348855
-886	0.709375	0.311749443	0.310742219	0.724478774	0.447335335	0.605249084	0.306684728	0.227247195	0.673225565	0.670608391	0.597260826	0.696485586	0.645098039	0.60711867	0.575218145	0.621908744	0.597857984	0.602394795	0.663272222	0.555562204	0.472146632	0.592479361	0.623821613	0.611477881	0.646456685	0.736399556	0.444557272	0.240869925
-885	0.416666667	0.31213974	0.336810535	0.718751062	0.454744009	0.610144555	0.310917448	0.211022665	0.677086618	0.670638705	0.593844022	0.699122223	0.581392593	0.602981506	0.578355973	0.628337427	0.58397709	0.595746429	0.447836364	0.557664209	0.493471787	0.610003748	0.622044859	0.617652854	0.65454662	0.723438364	0.472782133	0.246313571
-884	0.7	0.312073188	0.332623606	0.715157115	0.399678582	0.606911914	0.306241688	0.212084651	0.671409687	0.67154156	0.589328713	0.694074989	0.72958209	0.607721392	0.573133073	0.638107268	0.59265529	0.59822975	0.546292105	0.55683914	0.428992691	0.606648	0.627049131	0.615721127	0.620441786	0.728163993	0.483853748	0.256935316
-883	0.583333333	0.312213443	0.348557092	0.713292723	0.412431773	0.597552599	0.320631384	0.206844828	0.672949121	0.671019116	0.598643453	0.699055883	0.6307	0.605723714	0.581377182	0.624415086	0.5908613	0.60276522	0.502863636	0.554642643	0.397262943	0.606957728	0.624428723	0.611740695	0.626476471	0.734104087	0.487185623	0.265402713
-882	0.413636364	0.314842666	0.334579993	0.717718798	0.452383737	0.599413939	0.307892604	0.207119474	0.669396823	0.672419466	0.593483266	0.695762702	0.620486538	0.605601087	0.580133341	0.632013958	0.618323706	0.599579075	0.501173171	0.556380901	0.525976948	0.583489852	0.620521445	0.614722191	0.633503264	0.726613366	0.489171403	0.213601812
-881	0.4	0.316154918	0.339897678	0.713835159	0.225960254	0.603020518	0.320207314	0.227897095	0.671998596	0.672194228	0.596847598	0.696561916	0.6571425	0.604952375	0.57680579	0.634840933	0.590951995	0.596833144	0.519211864	0.557839857	0.471376395	0.607509563	0.625134656	0.608497563	0.62307111	0.73027077	0.469095017	0.27352094
-880	0.461829032	0.315339059	0.339481963	0.72129587	0.389135588	0.606372191	0.320135399	0.249043326	0.667363322	0.67002484	0.586274175	0.695406057	0.658644444	0.604951761	0.58503318	0.631375719	0.596489225	0.599852551	0.571019403	0.556118739	0.467827895	0.608625424	0.620530983	0.613875926	0.63479338	0.733234149	0.484136477	0.230766234
-879	0.5625	0.308976298	0.33874593	0.717807611	0.36376211	0.603758779	0.312366922	0.209994751	0.662789339	0.669753315	0.591103398	0.696487429	0.702636842	0.609352351	0.575388756	0.610405461	0.600854499	0.600227713	0.539719318	0.55464879	0.467444098	0.602344281	0.62351169	0.610081461	0.639695559	0.727043121	0.469832184	0.212126022
-878	0.6	0.310325819	0.341535615	0.71395325	0.42192895	0.603680129	0.329099275	0.284885983	0.668581427	0.670164344	0.592967992	0.695356532	0.523622	0.60641666	0.573087633	0.619981054	0.595168143	0.597194418	0.475425287	0.558351513	0.453922206	0.586854975	0.621650652	0.613175013	0.644896159	0.727357964	0.483811327	0.20537907
-877	0.8	0.317294456	0.333667045	0.719264584	0.571837687	0.603743742	0.313686447	0.216510279	0.676386176	0.669384626	0.586849458	0.699079043	0.703795238	0.605895694	0.579835386	0.628129209	0.574916194	0.596267783	0.577692105	0.556200543	0.46080192	0.587395338	0.623655487	0.610634146	0.638302185	0.730753085	0.523089755	0.272578755
-876	0.5	0.317933106	0.33514774	0.72495588	0.564325197	0.604533326	0.311972801	0.209584666	0.674250863	0.671887723	0.588584433	0.694937211	0.649031579	0.60866674	0.579295201	0.625620063	0.60732692	0.599977625	0.529211594	0.557136432	0.441737272	0.612967469	0.627186545	0.616411287	0.636911773	0.73164204	0.464370259	0.224941812
-875	0.6111	0.308901658	0.341020069	0.720295008	0.41244588	0.601828807	0.308014932	0.193976533	0.670852876	0.670695702	0.598224766	0.696435485	0.593184483	0.605330652	0.568565641	0.63687315	0.593889842	0.600137038	0.502135897	0.555553079	0.514438605	0.597003532	0.626662913	0.610685306	0.651002044	0.731410776	0.50840077	0.185870293
-874	0.5	0.314440164	0.34164841	0.718766948	0.317731116	0.593120498	0.310617927	0.205233993	0.676113171	0.670028147	0.593423029	0.695167016	0.533512766	0.603676278	0.571870237	0.629824089	0.588588233	0.597207747	0.547618056	0.55822821	0.511906949	0.622144682	0.626675522	0.608773678	0.638995184	0.728290404	0.482039455	0.28948008
-873	0.666666667	0.3193473	0.333434156	0.712975592	0.373657076	0.604592397	0.298688317	0.192723017	0.665964126	0.672055272	0.594597812	0.699788911	0.666311111	0.608089989	0.574425206	0.634793447	0.589147849	0.601052552	0.530035632	0.557793952	0.498008757	0.60627783	0.624740611	0.611539471	0.638189038	0.725835071	0.469921815	0.173235831
-872	0.375	0.323965451	0.339667473	0.713614639	0.415645747	0.595349385	0.310504788	0.211098434	0.66457144	0.671060401	0.587124043	0.699470558	0.54918	0.606061462	0.581824108	0.642994354	0.581382157	0.602362394	0.58617973	0.55620546	0.522780577	0.583177505	0.625426053	0.612411821	0.61836628	0.714680428	0.498741192	0.262381495
-871	0.4	0.32101757	0.327468793	0.717251826	0.617524589	0.59405827	0.312657447	0.203479383	0.665731695	0.671465777	0.592639808	0.694240091	0.693302326	0.602027762	0.576311675	0.636807065	0.580221907	0.602006287	0.494837662	0.557955434	0.439940385	0.610758541	0.62305293	0.612162882	0.640900071	0.722246229	0.460925147	0.285735125
-870	0.333333333	0.318299506	0.324782463	0.725715442	0.589788858	0.607484163	0.296999115	0.198785776	0.668473437	0.671004951	0.593430279	0.695243415	0.683502326	0.605061423	0.567314068	0.659002366	0.580071211	0.596545351	0.486830864	0.557599235	0.49729007	0.60669361	0.623686595	0.61305484	0.643052364	0.730574804	0.515145026	0.209691923
-869	0.3625	0.315716858	0.364745158	0.720257727	0.423054348	0.611199147	0.310093815	0.197455663	0.664961961	0.671345367	0.59351828	0.695226451	0.738502564	0.603264941	0.583559569	0.644837861	0.610444069	0.593954582	0.417358228	0.557198432	0.482369977	0.589610699	0.619541845	0.612965589	0.63131742	0.735704952	0.471510745	0.178006844
-868	0.777777778	0.311454383	0.347783775	0.72268682	0.297788101	0.600263009	0.314284109	0.199711835	0.663478356	0.670391254	0.596157773	0.694644699	0.615057576	0.606745658	0.579689676	0.635355703	0.584859391	0.600538481	0.410154688	0.558215328	0.544139717	0.607615792	0.623469354	0.613079346	0.660221248	0.724939103	0.456390702	0.260173038
-867	0.04	0.315877386	0.337193296	0.719065715	0.379077593	0.591703467	0.309614364	0.186831248	0.670052463	0.671104375	0.586203807	0.699214123	0.488660417	0.603540655	0.576368114	0.624282347	0.581407361	0.599221226	0.534823232	0.555985514	0.515906056	0.59537931	0.623241012	0.613472455	0.652354472	0.732186561	0.474561062	0.216290984
-866	0.53334	0.32113385	0.333022358	0.724597684	0.317453954	0.601158336	0.301962742	0.1989456	0.674315959	0.671445123	0.599821556	0.700705022	0.587592105	0.60512023	0.575902232	0.64071002	0.582222842	0.596258231	0.474690123	0.555933574	0.506803505	0.582692448	0.625445599	0.615829403	0.659410999	0.728288684	0.491489234	0.199990545
-865	0.714285714	0.321798495	0.348416714	0.724505377	0.311848952	0.603185283	0.310215148	0.189098218	0.67130061	0.671940766	0.595934344	0.693002833	0.579612195	0.607121541	0.577672551	0.623064491	0.600821757	0.595562141	0.44374186	0.556995036	0.467911979	0.597449363	0.628049001	0.614028678	0.617934441	0.73324143	0.470954717	0.245324206
-864	0.4	0.310899641	0.338817978	0.724706174	0.382570275	0.610520638	0.305501127	0.193690323	0.669634275	0.673102872	0.594079386	0.696892849	0.761234783	0.605914018	0.580872594	0.625445218	0.60769465	0.600165104	0.47590597	0.558253557	0.488599331	0.587248587	0.621619724	0.615951939	0.616531828	0.72935189	0.472634307	0.183916878
-863	0	0.311257147	0.340855656	0.711436517	0.413382134	0.595283371	0.308133062	0.197156435	0.667301266	0.671159943	0.591285683	0.695957572	0.503064151	0.605056175	0.58351681	0.64409533	0.580059814	0.601115483	0.615290625	0.558098411	0.518063734	0.610983646	0.623186133	0.610682324	0.648497927	0.731732888	0.485936381	0.25423374
-862	0.444443333	0.315309097	0.336178468	0.713165434	0.578150017	0.610916063	0.303291327	0.198321097	0.66582091	0.670856481	0.594987588	0.698058694	0.700887234	0.607722802	0.579131147	0.626708438	0.593403543	0.597427619	0.51751087	0.558065841	0.544430918	0.58917192	0.625406161	0.610305684	0.649092756	0.713631767	0.465713897	0.208763498
-861	0.6667	0.310690082	0.345055775	0.714296542	0.604141187	0.606467346	0.305883635	0.196696155	0.672782815	0.67251624	0.59648494	0.699951367	0.595423684	0.605110248	0.578297133	0.625166535	0.590132939	0.597430749	0.542909459	0.557436983	0.513584786	0.601937937	0.621875662	0.609839202	0.611472128	0.728553783	0.469670775	0.192124345
-860	1	0.322018901	0.35353904	0.71830367	0.418416067	0.605856877	0.308941942	0.186141792	0.661916488	0.67267853	0.592949044	0.697311341	0.625444737	0.607566272	0.574419608	0.633625799	0.597630988	0.60239917	0.493194898	0.556905204	0.484724729	0.5994786	0.622588103	0.614016402	0.663197507	0.726797828	0.48090472	0.229794595
-859	0.25	0.317336009	0.332382056	0.714676544	0.505293108	0.606351699	0.296829058	0.191392789	0.672618328	0.672878851	0.591507301	0.698646573	0.608455556	0.605493847	0.573667675	0.617555698	0.595794595	0.598708302	0.5314	0.556508559	0.503785888	0.593034647	0.626294764	0.610592006	0.646010175	0.726443723	0.472441221	0.232440717
-858	0.625	0.317128582	0.327070047	0.715554481	0.395635114	0.59620971	0.305584408	0.201318007	0.662576158	0.671109524	0.595907104	0.69745147	0.497308065	0.608641714	0.579176757	0.633656824	0.56488523	0.605179671	0.502127711	0.557999992	0.507277061	0.570833433	0.625118048	0.614791672	0.654559972	0.725595672	0.523111971	0.272244056
-857	0.75	0.313959979	0.337591819	0.721332037	0.360674264	0.60622171	0.30514625	0.195548554	0.664917603	0.670693372	0.586229099	0.696267121	0.5767625	0.60739543	0.579685878	0.643942278	0.587231628	0.596103099	0.406943333	0.557385265	0.547588217	0.569859318	0.630707699	0.613545603	0.632160714	0.730658915	0.477809401	0.291814599
-856	0.5	0.317684606	0.337941662	0.718823051	0.377353113	0.605833995	0.306685578	0.191779176	0.677786113	0.671907202	0.596135732	0.699390369	0.807894737	0.608791637	0.583118917	0.628459882	0.576315298	0.595340924	0.461011111	0.557747534	0.518096146	0.595426682	0.624170202	0.616985181	0.657725832	0.737516681	0.518832401	0.264308834
-855	0.416666667	0.312177301	0.332092466	0.720913696	0.362939918	0.610511552	0.302006257	0.198891353	0.669789395	0.671202847	0.593072739	0.693708949	0.554129167	0.6038322	0.581979359	0.617965619	0.57022728	0.597663718	0.516097727	0.558334015	0.497842148	0.589022272	0.626331655	0.619358868	0.660600434	0.721244384	0.501459056	0.225232342
-854	0.43335	0.318032649	0.34041834	0.721133129	0.337494428	0.599369178	0.313811318	0.210330678	0.672080286	0.671374098	0.593703504	0.700865849	0.683210256	0.604811506	0.574468858	0.632813498	0.540847734	0.601929086	0.487126563	0.555034106	0.5188171	0.603084291	0.625833976	0.610121425	0.646967733	0.728036708	0.473919471	0.274754248
-853	0	0.309156321	0.333547885	0.718645253	0.336936337	0.61662715	0.301711585	0.198973553	0.673069526	0.673018876	0.595991242	0.697899145	0.650797222	0.606440871	0.581564412	0.628475741	0.594520875	0.591075185	0.470265854	0.557414936	0.518063992	0.589688797	0.624331107	0.607803542	0.665596332	0.724485817	0.477358862	0.199443234
-852	0.625	0.316551425	0.328069778	0.728408979	0.408106978	0.608595799	0.303545438	0.206313129	0.673219593	0.672548404	0.591468858	0.697735812	0.650371875	0.603747917	0.581272411	0.639454038	0.567772863	0.603475706	0.487056667	0.56132787	0.538459472	0.579414059	0.623645939	0.605545731	0.629714943	0.72242218	0.485807713	0.26296899
-851		0.313191733	0.322981995	0.728050735	0.365557503	0.610506405	0.298327492	0.192944387	0.672662101	0.67136278	0.591968054	0.694904809	0.589621739	0.604709295	0.574494719	0.642674084	0.602670853	0.599900747	0.388733784	0.557111544	0.50429284	0.583131634	0.623075678	0.610307704	0.645050976	0.727610848	0.513216785	0.249450183
-850	0	0.312177688	0.330523254	0.722590017	0.467649875	0.609943222	0.301549381	0.199210825	0.682854649	0.671718334	0.593728973	0.694819193	0.687334	0.610364667	0.57636249	0.63242699	0.555944389	0.603218849	0.403350617	0.557398124	0.523340059	0.592618527	0.629044211	0.607940947	0.632934174	0.730666354	0.517112674	0.260520652
-849	0.375	0.308274921	0.334897994	0.716326768	0.338660451	0.612902651	0.303632986	0.196969309	0.677413133	0.670785631	0.590783586	0.701614543	0.652764706	0.611267142	0.575457535	0.621834732	0.59712068	0.601033027	0.616853947	0.556536686	0.42158478	0.582303521	0.619466725	0.610760088	0.611226216	0.732008473	0.501756323	0.277348214
-848	0.104166667	0.309189876	0.351339905	0.729192593	0.579727866	0.605803805	0.311975331	0.196139027	0.660290996	0.670633845	0.594240638	0.695295982	0.685665217	0.611016402	0.581452851	0.626653995	0.598909031	0.601308651	0.583547436	0.55997008	0.484425721	0.579672329	0.630689268	0.609493825	0.641773519	0.723685159	0.47648774	0.232850515
-847	0.79998	0.313351178	0.338564092	0.719537917	0.330960957	0.600063141	0.306086719	0.191518642	0.673857406	0.672870027	0.599271156	0.693189176	0.647484906	0.602520355	0.57247462	0.643132322	0.597083003	0.606548345	0.522394872	0.558452096	0.542192489	0.585823385	0.632689045	0.613961429	0.644562006	0.731658555	0.495482891	0.247997771
-846	0.916666667	0.306797682	0.340443017	0.712815359	0.355453033	0.607402132	0.307228944	0.206293303	0.66917614	0.669866467	0.594562748	0.693971551	0.620497619	0.60911985	0.578682938	0.643129471	0.574093348	0.597818819	0.552871429	0.558436062	0.537912476	0.587471466	0.62387898	0.612142079	0.655065688	0.725253633	0.493472478	0.215030671
-845	0.875	0.301269372	0.334879686	0.721513194	0.327885952	0.613896648	0.312067434	0.1973512	0.666346641	0.671595556	0.587589636	0.696595046	0.640254545	0.609962655	0.583136663	0.622550052	0.588165896	0.598375505	0.495088608	0.556033625	0.514225476	0.59620014	0.624713253	0.611459942	0.62364742	0.73551596	0.465517462	0.216300658
-844	0.833333333	0.315303648	0.322665297	0.716354298	0.317535364	0.604630117	0.296155246	0.195537509	0.671830114	0.675649587	0.597703041	0.698312854	0.545474286	0.608970489	0.575878796	0.638481873	0.575911724	0.600802384	0.489032584	0.557273061	0.38519109	0.596391362	0.632449793	0.608400855	0.655220559	0.737950524	0.484809823	0.206950554
-843	0.5	0.306490478	0.340678453	0.717745169	0.322453168	0.59069279	0.308191551	0.189751351	0.663031425	0.672210196	0.595237274	0.695580854	0.674648649	0.606125933	0.580379226	0.615437777	0.565780304	0.594667983	0.524840816	0.559345661	0.50589202	0.5937627	0.625857791	0.618079799	0.664374072	0.730835445	0.485940865	0.252578968
-842	0.5	0.315585242	0.347110015	0.719730889	0.436900404	0.605561954	0.305946372	0.186761642	0.676909169	0.674301797	0.596951031	0.694354047	0.699474603	0.608180374	0.579850891	0.636400732	0.586756878	0.598365217	0.446024051	0.558589228	0.486236361	0.609115792	0.624988779	0.61382335	0.648761166	0.727921784	0.4643593	0.226215439
-841	0	0.312182344	0.32070334	0.721646756	0.394885363	0.59533772	0.29884935	0.195834969	0.674049194	0.671748562	0.592073067	0.692882659	0.577733929	0.608249999	0.586165962	0.631648239	0.574532613	0.601845236	0.547194521	0.557607718	0.290522526	0.583728866	0.624568494	0.617049155	0.615771438	0.734291223	0.476243671	0.224686207
-840	0.275	0.313300337	0.327979131	0.718863063	0.381123482	0.60208417	0.297121563	0.191322732	0.674136716	0.671373109	0.600251681	0.700089203	0.623151111	0.605463178	0.580451993	0.634952497	0.557485956	0.6019809	0.492017021	0.55717487	0.372816597	0.589828598	0.631827479	0.617929543	0.645209364	0.733136709	0.473382365	0.260130851
-839	1	0.308260951	0.324463369	0.717892354	0.381437468	0.596983233	0.300672357	0.193380156	0.673437015	0.671845865	0.591479578	0.700276146	0.635229545	0.608935601	0.585675254	0.62829239	0.57820922	0.598434926	0.496706742	0.560222192	0.48567065	0.607351038	0.628919315	0.611815533	0.638030309	0.724551619	0.463800829	0.197612853
-838	0.75	0.313384552	0.335181351	0.72073243	0.357483785	0.609269974	0.300199506	0.205557083	0.672861311	0.670856416	0.592845005	0.69903211	0.678706349	0.606907401	0.578444932	0.634515116	0.570444989	0.598221946	0.486348	0.557549561	0.5309209	0.603831822	0.622335375	0.608754196	0.636011511	0.718327123	0.453424215	0.211746886
-837	0.6	0.319011434	0.333776152	0.717471139	0.316414455	0.596279951	0.300035117	0.182922583	0.66267731	0.670963664	0.59353925	0.696466584	0.613638636	0.604843423	0.581680304	0.628502657	0.581469932	0.602578141	0.482160494	0.558933037	0.535216263	0.569825347	0.624454656	0.612453673	0.63712611	0.723427733	0.489507579	0.2078
-836	0.6517	0.310280424	0.313805838	0.725843896	0.411261707	0.591196204	0.297124625	0.202616455	0.673158144	0.672484458	0.591374664	0.697548627	0.646783871	0.608226869	0.580778197	0.648593338	0.554957376	0.600088589	0.553365517	0.559349555	0.504346779	0.586393281	0.623241422	0.61385123	0.636711687	0.726529668	0.508708775	0.239076277
-835	0.277766667	0.313492235	0.340715477	0.724344176	0.335356947	0.603276349	0.299436492	0.18309256	0.665139214	0.672457055	0.588506823	0.694372254	0.77255098	0.603708103	0.579706222	0.645718537	0.586722918	0.596347519	0.547205634	0.559719678	0.464015335	0.585837482	0.626155665	0.615804537	0.638557963	0.732071108	0.477901679	0.208953763
-834	0.8333	0.312742988	0.332795855	0.720417479	0.392579482	0.60530199	0.305140847	0.194067815	0.670661297	0.671767692	0.590615632	0.695857585	0.650723913	0.603206333	0.58318504	0.636766898	0.548899021	0.597216262	0.509757692	0.558356135	0.513374104	0.623023374	0.631039948	0.61294094	0.629174713	0.736202792	0.500424199	0.178393103
-833	0.25	0.316704263	0.334800346	0.727962925	0.250904775	0.607947546	0.294803113	0.186324653	0.669497994	0.672462981	0.593980036	0.69487479	0.644730612	0.606394146	0.57962965	0.633819522	0.571416826	0.599690754	0.4766625	0.558118998	0.563749525	0.594569655	0.625681232	0.612843491	0.643671104	0.735723007	0.48629295	0.210017928
-832		0.31012088	0.345205452	0.721858176	0.486341413	0.60726471	0.330959054	0.27228625	0.67319052	0.670425772	0.591131066	0.697031965	0.6582	0.606945523	0.57375543	0.627761994	0.59160323	0.598914707	0.498885484	0.557662447	0.53492385	0.586848035	0.622512959	0.610343507	0.615086749	0.727232259	0.473611918	0.234249416
-831	0.74	0.308782079	0.323419484	0.728633396	0.378453715	0.59774304	0.295828709	0.199171547	0.672438032	0.672026111	0.586952814	0.699702526	0.739533333	0.604887137	0.572699557	0.622436146	0.598096416	0.604446523	0.489087059	0.557792101	0.490081412	0.573876821	0.626318057	0.615597114	0.636156089	0.729270943	0.505251577	0.221099327
-830		0.310926512	0.344281137	0.725809406	0.366913278	0.609903454	0.324455539	0.24967262	0.672491738	0.67239783	0.592303337	0.69757196	0.504269767	0.60455874	0.573128484	0.624850907	0.58145858	0.596133516	0.412828947	0.558836627	0.508957601	0.5946475	0.623114482	0.613098019	0.648252392	0.724970291	0.456152804	0.269148544
-829	0.6	0.308598972	0.338315495	0.726256983	0.374449019	0.598763408	0.309975113	0.220591883	0.675234833	0.670491655	0.593521854	0.698766827	0.683346154	0.607314558	0.57853528	0.63177969	0.598925073	0.59709525	0.446890123	0.556219667	0.513732827	0.581277118	0.62507046	0.60816848	0.628300886	0.730757165	0.47652592	0.25988866
-828		0.310287955	0.337403696	0.722345884	0.281602743	0.605478723	0.308133491	0.205208945	0.672731714	0.671577963	0.591841637	0.696471368	0.673676596	0.610472249	0.586969845	0.638583694	0.580133056	0.599097049	0.425560274	0.557578274	0.494946187	0.629848906	0.618877467	0.613271998	0.646613469	0.727590849	0.481737847	0.245285522
-827	0.33335	0.312437032	0.347810324	0.722487098	0.174307296	0.591197763	0.306727366	0.198164882	0.668524786	0.670762057	0.593239482	0.694701682	0.706029787	0.60701525	0.582335112	0.622833643	0.593621559	0.599015533	0.445625	0.558376627	0.504121067	0.598309604	0.624116564	0.614170294	0.620774237	0.73918801	0.510109694	0.16555
-826	0	0.308600256	0.329468214	0.726319149	0.391505772	0.601475254	0.30707772	0.199785265	0.67672575	0.671847607	0.596977402	0.693971196	0.533995918	0.606050374	0.57755106	0.625596384	0.596142716	0.603647726	0.492895313	0.55845973	0.2660148	0.592739748	0.622170389	0.61011876	0.624174304	0.740737866	0.465332287	0.198043631
-825	0	0.308530819	0.340369628	0.726167062	0.164855096	0.594117983	0.304975839	0.199400037	0.678062699	0.671847714	0.591752215	0.697100532	0.641365957	0.60550293	0.572272127	0.646219403	0.580376613	0.59546884	0.57012381	0.557976152	0.458637081	0.569747946	0.628031486	0.607570996	0.626375089	0.734647085	0.4926051	0.248356442
-824	1	0.312175123	0.347824901	0.721024711	0.267091051	0.60508662	0.315354364	0.199704093	0.669947572	0.67259173	0.590811622	0.698780288	0.688894118	0.61078598	0.586235874	0.635879136	0.578495035	0.604470903	0.455413095	0.55611016	0.464393957	0.61572185	0.624626538	0.611453851	0.631992274	0.731749012	0.475730471	0.217876949
-823		0.310418928	0.366286873	0.71948803	0.385742651	0.599852388	0.326148445	0.237547758	0.676635405	0.669905626	0.59177364	0.697047639	0.70525102	0.606683303	0.584964263	0.633229615	0.590814883	0.596214538	0.463627027	0.555274477	0.409368563	0.596244848	0.625461005	0.606783055	0.620887069	0.726102821	0.481976655	0.23791371
-822	0.53332	0.310481781	0.340960031	0.716057823	0.49252036	0.604045093	0.320253334	0.238267251	0.672347413	0.672512634	0.594673225	0.697037634	0.552484444	0.605727581	0.568392439	0.626414132	0.593883465	0.606125491	0.462605682	0.556887689	0.457105746	0.613094105	0.626880658	0.61014888	0.638042359	0.72506044	0.500536282	0.19560722
-821	0.726775	0.311717077	0.355544136	0.721880462	0.438655386	0.613509034	0.340805776	0.291250304	0.665132306	0.670530943	0.592162916	0.69500781	0.654763265	0.60599307	0.583102141	0.642432476	0.578152276	0.598839624	0.468982667	0.556587144	0.483195864	0.591058837	0.622007619	0.611444811	0.638982491	0.73145979	0.485007852	0.18844539
-820	1	0.312447561	0.339261747	0.726098712	0.423376746	0.611488113	0.332914882	0.284840383	0.665154685	0.674212852	0.593576264	0.694483673	0.802445455	0.606964009	0.580902902	0.62396805	0.577926353	0.60329593	0.557215385	0.557889688	0.503494827	0.598587606	0.62333462	0.611589626	0.65218483	0.730507903	0.478623657	0.198546735
-819		0.305257472	0.328715405	0.714873713	0.361483199	0.596450628	0.293966848	0.187833676	0.66531063	0.671364963	0.590914337	0.695399734	0.677396078	0.607761539	0.578226278	0.636911677	0.595945116	0.601342297	0.375478161	0.556460687	0.479921901	0.569604768	0.624526399	0.612632021	0.625832171	0.733426329	0.473877296	0.209248496
-818	0.625	0.307548247	0.340967578	0.722107742	0.387290594	0.610068172	0.305836855	0.193245662	0.672041551	0.672234018	0.592958899	0.695957633	0.615078571	0.605449085	0.571861364	0.640201522	0.587525179	0.602064807	0.51738961	0.556216106	0.413058451	0.596835226	0.626111835	0.610608056	0.646214446	0.727867229	0.495277159	0.233701003
-817	0.833333333	0.314467106	0.319784662	0.714262336	0.359307631	0.600060606	0.294350712	0.183373995	0.661544181	0.672093061	0.593312458	0.695011195	0.516254348	0.603670313	0.575482276	0.631354092	0.583728442	0.606098343	0.476217895	0.558752461	0.48368758	0.566131711	0.623067199	0.610418161	0.648488944	0.724657211	0.497429963	0.179558868
-816	0.45	0.311880537	0.330829505	0.724197172	0.382236845	0.609256384	0.304396578	0.206108629	0.677843815	0.671763944	0.594417858	0.697120428	0.625794444	0.606807316	0.578721299	0.632312149	0.603421024	0.601566812	0.415546479	0.555260408	0.478438962	0.60648406	0.628044786	0.614739658	0.623558964	0.734080429	0.468801015	0.273086891
-815	0.75	0.310196442	0.334406485	0.718802571	0.356264528	0.594732616	0.299411697	0.184620809	0.675768398	0.670927639	0.595794247	0.698548905	0.693979245	0.60077118	0.582135189	0.627817142	0.580825593	0.595073345	0.513768657	0.558108424	0.528426438	0.596376589	0.624897758	0.610794137	0.669922421	0.726479825	0.451416279	0.238186207
-814	0.583333333	0.313528281	0.333490302	0.720456347	0.344020663	0.60414807	0.29516877	0.180345777	0.675848961	0.670030846	0.59363332	0.700387345	0.688825	0.605620761	0.574107517	0.629529195	0.572285903	0.598797305	0.554517241	0.55693547	0.521825662	0.587285174	0.620692456	0.610276899	0.658397564	0.725455831	0.526503128	0.218886869
-813	0.944433333	0.308404127	0.337381779	0.724475612	0.388726934	0.605375149	0.296416635	0.180093582	0.678520286	0.671062874	0.594487067	0.696255509	0.728191667	0.603855783	0.570966854	0.623746841	0.589697608	0.596062219	0.475685	0.557075356	0.498043074	0.584219337	0.623426555	0.607305571	0.647096143	0.7316704	0.537520108	0.182401899
-812	0.25	0.316415077	0.335275468	0.723768459	0.330067514	0.605576694	0.293711218	0.177148721	0.676524418	0.672263631	0.591797741	0.695719213	0.486777778	0.606718369	0.575171444	0.626925665	0.590420839	0.599187608	0.435377778	0.557459145	0.507053605	0.571660407	0.620739918	0.611992392	0.63971026	0.727237121	0.466504046	0.200174007
-811	1	0.309684565	0.325901501	0.719597599	0.388750073	0.597131198	0.293569953	0.186664255	0.679910315	0.671344991	0.595238357	0.697344796	0.724444444	0.603830658	0.576895904	0.631313709	0.597818031	0.595373564	0.462425641	0.556728195	0.486437166	0.623003277	0.621242973	0.615058255	0.659539197	0.719839639	0.478009239	0.186968121
-810	0.38	0.311089958	0.33292782	0.718170857	0.357018079	0.596225635	0.298815761	0.188188372	0.682685048	0.66914501	0.589640518	0.699862095	0.66354375	0.604537989	0.576874006	0.628806364	0.578641344	0.60157133	0.581578261	0.557754014	0.353948607	0.614123425	0.625753525	0.609204221	0.624246889	0.728608286	0.479161051	0.206773611
-809	0.266666667	0.306832385	0.325497883	0.718150378	0.397605954	0.60338664	0.295349258	0.187183476	0.674373323	0.671901141	0.599775557	0.699906382	0.792096	0.606865845	0.578739692	0.616926987	0.599349492	0.59578756	0.577081928	0.556699804	0.525752222	0.57827335	0.623396449	0.616051302	0.639754385	0.725720599	0.485814766	0.233377882
-808	1	0.311036922	0.331691698	0.713760569	0.383833293	0.600511518	0.293940194	0.178661471	0.670796288	0.671466295	0.596538794	0.701970514	0.691268519	0.610176567	0.574720213	0.629819635	0.584775618	0.601056071	0.539516867	0.558503226	0.530123148	0.605116697	0.629451022	0.610066646	0.639698392	0.728020876	0.489899912	0.188110774
-807		0.308639367	0.333739826	0.719958216	0.386561404	0.598220477	0.293949251	0.183749982	0.67780066	0.671309327	0.592004576	0.696274105	0.722681633	0.606811577	0.575755895	0.617356795	0.558614225	0.60099952	0.48717093	0.555902258	0.569458829	0.582187243	0.629991107	0.613320824	0.665197917	0.720414186	0.494787768	0.195808065
-806	1	0.311859313	0.321571062	0.72469432	0.410647226	0.605181038	0.296226094	0.203265889	0.669200433	0.671546147	0.596654664	0.699978102	0.714465217	0.603207806	0.577373712	0.600640752	0.579953372	0.598533607	0.489967416	0.556002841	0.533879887	0.584769519	0.625448477	0.616309749	0.649650507	0.715074548	0.486136888	0.177038136
-805	1	0.315571142	0.327998749	0.725569737	0.431743757	0.605281327	0.30305957	0.199126033	0.67418652	0.670767042	0.591857899	0.700172014	0.615672973	0.605563099	0.58134384	0.617025089	0.577437738	0.60030838	0.537185185	0.55605234	0.493354356	0.602128988	0.62324427	0.613714796	0.647124291	0.728921492	0.504837587	0.229093694
-804	1	0.309599922	0.322110009	0.724180574	0.428572211	0.601869867	0.290631972	0.189302234	0.665321748	0.672543753	0.591054651	0.699599885	0.495357143	0.605484084	0.57835998	0.634016478	0.57810118	0.596156406	0.655698936	0.556869656	0.534944462	0.605502542	0.619157159	0.610431691	0.649747568	0.726041095	0.494331598	0.194428527
-803	0.863636364	0.310886889	0.337134667	0.722558839	0.373455512	0.602756534	0.300573067	0.192233785	0.675670255	0.669845002	0.591868166	0.698381522	0.56015	0.606812886	0.578016607	0.609267911	0.587597029	0.59434134	0.553301282	0.555771248	0.582303827	0.605523428	0.621435854	0.609700444	0.662590618	0.728704491	0.485463848	0.180982143
-802	0.547633333	0.309065725	0.325799909	0.724508473	0.425398975	0.597454436	0.295583306	0.194732274	0.666955732	0.672361217	0.595303043	0.692288912	0.640621951	0.607554677	0.581593119	0.63605954	0.579806908	0.59824055	0.535740206	0.555734561	0.505330063	0.59636803	0.629083785	0.609872361	0.638069074	0.726835511	0.475392844	0.205720992
-801	0.833333333	0.311251973	0.321481853	0.724864463	0.40083703	0.601050671	0.29136614	0.189189262	0.676752791	0.674076201	0.592395135	0.694324834	0.57375	0.607677239	0.580806887	0.608940211	0.583286455	0.600859598	0.50369878	0.555082714	0.470834196	0.581079973	0.623892289	0.614480831	0.618781514	0.733754547	0.478464519	0.228598653
-800	0.623	0.308169678	0.320433353	0.715505806	0.276298684	0.611053379	0.29085366	0.180309857	0.67350067	0.671502746	0.586004593	0.69610851	0.646069444	0.606281626	0.583739093	0.631402949	0.582374303	0.595988093	0.533448077	0.558023128	0.450551077	0.566005398	0.625014996	0.614378158	0.663922063	0.732198657	0.515184145	0.181517808
-799	0.6111	0.321464788	0.329901208	0.723619375	0.472802419	0.607857776	0.293758469	0.179529741	0.677225969	0.671666031	0.587794239	0.700915953	0.664344186	0.607909944	0.578836108	0.628533856	0.58729812	0.599616063	0.535089286	0.555706859	0.497711406	0.571806969	0.6262237	0.615609577	0.63729687	0.729197868	0.463520599	0.220165443
-798	0.444433333	0.312087399	0.316782108	0.723497522	0.405240135	0.606547478	0.29675084	0.179093159	0.674338614	0.671507783	0.588708663	0.697255324	0.606853333	0.606484811	0.57955921	0.631813755	0.581589776	0.601650921	0.471187302	0.555595948	0.404317699	0.582483027	0.625431499	0.607188319	0.668846733	0.728178974	0.475368398	0.232851211
-797	0.833333333	0.308692193	0.328053747	0.723556334	0.395292417	0.600642692	0.29586423	0.182104149	0.68662104	0.671849878	0.592560198	0.693570702	0.69166875	0.608399282	0.581520615	0.624479564	0.592378967	0.605076061	0.55681	0.557510601	0.243060763	0.604865941	0.628240215	0.607519504	0.632547839	0.721913537	0.522349727	0.235260802
-796	0.444433333	0.312997514	0.319651034	0.720576792	0.353266701	0.603423626	0.289479192	0.191951297	0.679584182	0.670815542	0.588950421	0.693107555	0.59378	0.607683005	0.573893686	0.629633354	0.596716743	0.593597513	0.502903947	0.556710766	0.471596392	0.596834458	0.628484119	0.609407432	0.613888725	0.725413577	0.512201225	0.176393919
-795	0.9375	0.308347845	0.329885208	0.723691165	0.402766223	0.614766059	0.295291791	0.179927421	0.66589747	0.670903021	0.588277794	0.697464884	0.623683784	0.60279971	0.577726762	0.621064618	0.59300434	0.60304826	0.486815385	0.556275763	0.441195837	0.572925656	0.625728252	0.615608439	0.628557266	0.72778427	0.491981849	0.233500787
-794	0.375	0.31071413	0.333288311	0.721429697	0.391467787	0.618219265	0.294766011	0.183622959	0.674051547	0.669581829	0.589434194	0.698913825	0.607984444	0.60522018	0.574287566	0.612790846	0.577422637	0.591312585	0.495702469	0.556957335	0.444412988	0.603078005	0.626158228	0.608477868	0.613151129	0.734359835	0.484180017	0.267434708
-793	0.5	0.309705735	0.332061834	0.723346754	0.422067312	0.600641929	0.295190005	0.179797202	0.668770045	0.671749206	0.591581401	0.698457457	0.732855814	0.605076518	0.583941331	0.616387683	0.596613583	0.59215394	0.50251573	0.556759859	0.495157794	0.581481681	0.621845969	0.618110738	0.628961859	0.731801817	0.515493144	0.220781132
-792	0.866675	0.319987859	0.339941601	0.727062591	0.439541355	0.599079393	0.306509657	0.196876385	0.670175245	0.670667982	0.594167381	0.698998255	0.635061702	0.606197268	0.580353729	0.627686569	0.582639183	0.594303542	0.403017143	0.555499341	0.47939578	0.587022774	0.625255291	0.604762023	0.634710028	0.727214293	0.480311725	0.20691806
-791		0.310438518	0.327033993	0.725714296	0.42927976	0.610687092	0.296230969	0.190176352	0.67374924	0.670809171	0.5898702	0.699629141	0.61707	0.605450439	0.588572942	0.627690044	0.592850246	0.594017014	0.436784615	0.556338005	0.486275096	0.593646638	0.619987727	0.60855217	0.623486905	0.730064395	0.4662655	0.181036364
-790	0.5	0.311295319	0.318276351	0.719895884	0.587225773	0.61173722	0.290444899	0.188173548	0.674210573	0.674561812	0.592873248	0.69759764	0.656546429	0.603129926	0.583781835	0.627202038	0.587077019	0.599684879	0.508299038	0.55589455	0.510356532	0.573145005	0.624751637	0.612114287	0.639469578	0.718935155	0.498985051	0.220213311
-789	1	0.30934582	0.319837117	0.71891379	0.437982012	0.604418773	0.287933513	0.189993632	0.669228383	0.671221858	0.5912615	0.699688321	0.589867568	0.601346846	0.58450581	0.614626059	0.583442993	0.590650991	0.663661616	0.555983481	0.556949302	0.600601745	0.621023541	0.609957932	0.634650178	0.733587346	0.487212388	0.155063345
-788	0.86667	0.308187579	0.324956058	0.727175252	0.374923355	0.596910787	0.300874727	0.20068491	0.667455287	0.66930188	0.587024339	0.704436433	0.762825	0.607864219	0.58016471	0.624754701	0.564878998	0.600395406	0.555714667	0.555726945	0.477611038	0.579496784	0.623508109	0.61099409	0.643917922	0.732091461	0.48334311	0.231040705
-787	0	0.307390325	0.330533273	0.72943799	0.336703085	0.607454366	0.286981261	0.182028169	0.680425992	0.670989942	0.589927501	0.699652412	0.6895825	0.605429042	0.582148031	0.619399498	0.589087765	0.598975997	0.55585	0.555084086	0.580300672	0.608462689	0.619312048	0.609220197	0.615680118	0.729062803	0.465980748	0.177261149
-786	0.5	0.311628741	0.331199456	0.724163722	0.396678368	0.61129091	0.288418399	0.185062462	0.672511214	0.670323361	0.592642865	0.695045938	0.656412821	0.604674488	0.582722066	0.626616275	0.598379517	0.593535248	0.512919444	0.557038532	0.502005444	0.590689751	0.621841905	0.60654316	0.662924781	0.719561365	0.501416245	0.165289068
-785	0.0769	0.312778401	0.334820996	0.718047658	0.423329682	0.606845738	0.292205551	0.183242044	0.6733785	0.669690882	0.593538127	0.699934467	0.771397297	0.605437386	0.575995916	0.618582637	0.580351225	0.602249841	0.636672	0.555943375	0.550789994	0.588822815	0.627208896	0.613465924	0.63531575	0.715116994	0.456592272	0.209203213
-784	0.785714286	0.311241159	0.331894989	0.720877164	0.329569885	0.59712863	0.297021662	0.180011416	0.675637197	0.67083703	0.58594578	0.701194004	0.62594898	0.605333429	0.573298123	0.617807167	0.584036731	0.596350488	0.496624051	0.555012064	0.417577687	0.583963853	0.625196688	0.607616506	0.632265408	0.72185031	0.471028935	0.210286644
-783	0.518533333	0.320354823	0.319553651	0.726205349	0.485382252	0.606217073	0.29708403	0.195500698	0.673762799	0.67076554	0.590937254	0.700531352	0.647314545	0.605613007	0.577523872	0.628507368	0.611997422	0.591888811	0.498992958	0.557267033	0.515836557	0.570309316	0.623703284	0.609280457	0.642466422	0.733394542	0.498097309	0.222025182
-782	1	0.310180866	0.332939869	0.721168243	0.405563531	0.602989491	0.298126231	0.198437064	0.669376531	0.671368848	0.593793235	0.694564947	0.610612048	0.604197236	0.575922056	0.628352923	0.5787822	0.599171084	0.587301667	0.555115164	0.475223663	0.597936959	0.624987671	0.60858801	0.624288161	0.736816442	0.465064464	0.184767887
-781	0.857692308	0.305710124	0.336417726	0.72471551	0.465839762	0.606142407	0.297955546	0.175041795	0.665134237	0.670663087	0.586721941	0.697190457	0.71286	0.606459932	0.578061332	0.615360979	0.592625105	0.600429853	0.636069298	0.555174044	0.593474727	0.587959869	0.622289535	0.607609679	0.617668848	0.728081253	0.472559091	0.214859509
-780	0.69167	0.314499261	0.314973835	0.723728567	0.475143731	0.612100261	0.286254117	0.180563564	0.666768404	0.671813652	0.592698153	0.697173304	0.70534717	0.604522924	0.576752108	0.611534527	0.585387362	0.597117767	0.573161364	0.55632628	0.520836254	0.590683606	0.621202432	0.609056982	0.613637282	0.731985938	0.43823234	0.204444983
-779	0.75	0.310919231	0.340728125	0.72635486	0.376668285	0.593484223	0.296676183	0.178674906	0.674881671	0.670240579	0.586887364	0.696829714	0.691394828	0.606305025	0.576112821	0.622800339	0.571617779	0.593574271	0.47254	0.5565772	0.490938318	0.572381087	0.623648515	0.614971685	0.631201105	0.727239903	0.492861372	0.181335274
-778	0.4902	0.306767487	0.336659161	0.724140083	0.414378067	0.597125488	0.296148615	0.182776063	0.664747847	0.671600788	0.589700639	0.6965905	0.646165306	0.602852568	0.579871736	0.621707552	0.594012699	0.58909715	0.554455814	0.556589597	0.534018935	0.605587004	0.624164196	0.611700342	0.638449166	0.724929654	0.485004526	0.220178648
-777	0.85334	0.314393727	0.321014415	0.717738817	0.490909834	0.604337325	0.290553238	0.190447205	0.67135978	0.669394424	0.590547161	0.696614391	0.63179	0.604326272	0.578009923	0.612870947	0.588769924	0.592206208	0.581577632	0.55431415	0.523275048	0.589552	0.620620358	0.609858538	0.625049852	0.722624684	0.497387882	0.214857951
-776	0.86	0.326018598	0.31545042	0.720594167	0.472538082	0.601770791	0.287094935	0.181000907	0.679713818	0.67135098	0.5925834	0.694055117	0.438491667	0.604276327	0.575908719	0.619722087	0.577744788	0.594060783	0.509464198	0.554072212	0.539898804	0.588655467	0.622208263	0.611608816	0.653176092	0.728419226	0.452423826	0.182778369
-775	0.555566667	0.310461071	0.320373125	0.721519623	0.535909972	0.615995916	0.288115471	0.192212676	0.669706905	0.672096649	0.594269204	0.698385266	0.599361538	0.602104038	0.570889994	0.619352695	0.593638982	0.595373339	0.495685882	0.553666525	0.520859912	0.592083234	0.621565639	0.615978509	0.618881881	0.737698476	0.487988523	0.182954375
-774	0.866675	0.304859766	0.326499884	0.728143747	0.380528448	0.600011015	0.293879367	0.188420034	0.672063209	0.671101329	0.590426865	0.695162074	0.6814	0.607457205	0.579886283	0.644435064	0.577284895	0.593095567	0.556963043	0.554428161	0.517125311	0.59970478	0.620685911	0.611693729	0.628253933	0.717095078	0.470676215	0.194180576
-773	0.7	0.309162549	0.326819215	0.720746985	0.429568407	0.598427853	0.295805381	0.19039269	0.674835948	0.672243588	0.59068819	0.705213968	0.605130769	0.602699812	0.572425144	0.628515775	0.581076304	0.594418512	0.564422857	0.555736185	0.506121257	0.606027036	0.624064893	0.609343381	0.624456104	0.723603781	0.479969033	0.196469401
-772	0.41801875	0.311747187	0.333141374	0.719805612	0.477706178	0.597072057	0.294473118	0.180610306	0.676064371	0.670249087	0.585849673	0.699575539	0.634398	0.605071049	0.580831149	0.632966487	0.587370942	0.596048476	0.481526506	0.554766009	0.507113919	0.567062834	0.625318523	0.607713474	0.635325432	0.73217248	0.532096786	0.181433564
-771	0.74001	0.309970801	0.33333427	0.723080767	0.44639694	0.592657331	0.292318135	0.187275297	0.666058694	0.672394072	0.591104383	0.697537018	0.766669811	0.605165852	0.572384792	0.63106567	0.586751078	0.596711386	0.504408911	0.555939925	0.520516587	0.624095584	0.620961421	0.60929299	0.668308665	0.731974977	0.483028957	0.194076173
-770	0.75	0.311138066	0.325074197	0.727483655	0.364176369	0.604563867	0.296836098	0.193217146	0.677391692	0.67221018	0.59357133	0.700814262	0.589984783	0.601889354	0.58137424	0.6253333	0.584964038	0.597002763	0.4344	0.556167248	0.489063099	0.613253776	0.627996716	0.611571213	0.635736863	0.727181136	0.490436123	0.199491139
-769	0.49	0.308743927	0.329178034	0.717431717	0.391553675	0.591567169	0.294213583	0.187759733	0.674556602	0.669404888	0.592541632	0.699782009	0.50317381	0.603111788	0.580729683	0.634364084	0.591701132	0.598041209	0.423523958	0.553301884	0.509333627	0.611119413	0.622690263	0.606625163	0.644511389	0.724371622	0.502908727	0.205678882
-768	1	0.315226727	0.327631805	0.718732498	0.461418406	0.602431805	0.290456949	0.18186733	0.674651097	0.671403528	0.594835019	0.695583415	0.771509302	0.604919173	0.576412718	0.620543695	0.560374786	0.5990682	0.554197938	0.553419663	0.519023509	0.603907132	0.616657935	0.611492532	0.630555219	0.732882119	0.460944222	0.19120462
-767	0.466666667	0.307490867	0.328637973	0.728465843	0.539083166	0.585006218	0.29160504	0.183681452	0.67216455	0.671862955	0.592904862	0.700710283	0.628145283	0.601703934	0.569389676	0.621916467	0.578275857	0.600617018	0.418740278	0.555336912	0.506383605	0.605290123	0.623091908	0.611475966	0.619984853	0.729806234	0.508824382	0.194682986
-766	0.5	0.305302035	0.333974207	0.723362876	0.613165326	0.601079548	0.295532484	0.178105051	0.667909218	0.66999518	0.591716991	0.696606495	0.658866102	0.605378212	0.573885029	0.63354299	0.570837987	0.597946633	0.564739437	0.554556113	0.474238084	0.603824153	0.623535067	0.61192719	0.644334061	0.737963833	0.490335052	0.206895563
-765	0.121783333	0.306505242	0.340375928	0.725460463	0.365856286	0.595461417	0.291718671	0.168706868	0.673129902	0.671208951	0.592910197	0.701013704	0.610547917	0.601143371	0.570458681	0.617014687	0.584344793	0.602050902	0.605868041	0.552716073	0.490354864	0.592973164	0.624507683	0.611531081	0.629888275	0.725752918	0.460687581	0.201831579
-764	1	0.315315838	0.338821583	0.717554509	0.35422747	0.599860821	0.288739036	0.16350084	0.676213714	0.671497638	0.596137407	0.698292911	0.594537209	0.605112135	0.576667628	0.637430689	0.568744645	0.604767471	0.547009615	0.55479774	0.525290556	0.584668431	0.621220998	0.609772949	0.626381233	0.733406919	0.472488018	0.17344513
-763	0.727272727	0.309502424	0.334750683	0.724395965	0.353637431	0.593344202	0.292159005	0.183959219	0.679396	0.67382131	0.589295842	0.698023751	0.635417391	0.605896603	0.573542722	0.607433589	0.578840334	0.595708851	0.568841463	0.555366658	0.549642421	0.594327508	0.625243872	0.612306118	0.634808523	0.732101866	0.468482523	0.183656993
-762	1	0.312008997	0.346441156	0.723777222	0.382209553	0.595565077	0.293390718	0.169653677	0.665681187	0.671791791	0.591802647	0.697554665	0.775	0.600342525	0.574038405	0.626113918	0.584136937	0.592965145	0.504686076	0.554022323	0.532936269	0.592221202	0.623153468	0.612531476	0.667341759	0.731602253	0.478322864	0.200148438
-761	0.41345	0.309565787	0.324213228	0.725811452	0.36762666	0.604892605	0.288805391	0.178691174	0.671554342	0.671367045	0.587444759	0.699959872	0.628335	0.606944014	0.565331045	0.620015968	0.578884183	0.59414401	0.48128481	0.554963568	0.503850099	0.58697877	0.622872962	0.611313569	0.610776978	0.725736331	0.463383602	0.20267741
-760	0.933333333	0.315447532	0.326518794	0.720934186	0.409570205	0.604352981	0.2917934	0.180574052	0.675554745	0.673089563	0.58989447	0.698809998	0.62797619	0.602493378	0.580091255	0.618560502	0.569816957	0.600007117	0.561322826	0.553734175	0.514949214	0.611576782	0.626305186	0.602515594	0.646769053	0.717328777	0.502326614	0.222517143
-759	1	0.309302256	0.329136651	0.721244261	0.391971046	0.592760213	0.289568113	0.174404534	0.670124365	0.672057293	0.588371005	0.694989273	0.790545	0.604393226	0.570742052	0.637939996	0.577770764	0.595865694	0.522822989	0.554924771	0.593723077	0.605878351	0.620361997	0.610690232	0.650989209	0.723445773	0.516697254	0.193353741
-758	0.568038462	0.316091464	0.332288943	0.717909516	0.371901264	0.605588759	0.293318999	0.191571597	0.679428367	0.672163238	0.589069639	0.701619539	0.712033333	0.601888335	0.569372726	0.619540215	0.58538887	0.598005796	0.516968354	0.553315594	0.576834178	0.617251924	0.624125206	0.610394366	0.647440634	0.731766946	0.49580377	0.195348
-757	0.7353	0.314100386	0.33134267	0.727951307	0.47968694	0.596875324	0.281781677	0.166121297	0.675021862	0.670032484	0.580285092	0.700172088	0.728421277	0.605463486	0.572463376	0.627901701	0.580622772	0.595680344	0.561006667	0.553462327	0.366019184	0.615195105	0.622324455	0.61053333	0.611238412	0.730212371	0.47849105	0.203401384
-756	0.43076	0.309646459	0.353360265	0.724541182	0.433363061	0.591812375	0.293424186	0.168631692	0.673887749	0.67203858	0.587095922	0.70192975	0.571463636	0.605378157	0.577451708	0.618626375	0.589137989	0.596047734	0.43795375	0.555264775	0.523701972	0.587409574	0.618264396	0.607264359	0.635831317	0.730350179	0.474290476	0.169668182
-755	0.1	0.313172815	0.32047395	0.721510819	0.366223024	0.587098826	0.280512478	0.175842107	0.669128704	0.671920737	0.593163991	0.702031427	0.5529175	0.60527769	0.573332842	0.62704104	0.579158938	0.594888656	0.473859375	0.553310243	0.513625022	0.606346015	0.621232056	0.611579321	0.630155572	0.723968194	0.475723363	0.202174916
-754	0.691666667	0.313167233	0.308077234	0.72493075	0.414380991	0.592787858	0.283161558	0.177797706	0.674704948	0.671267036	0.586105399	0.698149754	0.664809375	0.604347421	0.578744335	0.622356807	0.560436835	0.602276257	0.520320588	0.554452972	0.606686962	0.593662005	0.624597923	0.613980007	0.617351316	0.728906891	0.471515745	0.205142173
-753	0.708333333	0.310772769	0.323847835	0.72223724	0.399933422	0.591691168	0.290938235	0.182821846	0.670992499	0.670626745	0.590885533	0.703062963	0.590025	0.602070557	0.573195117	0.620147415	0.563100214	0.60200319	0.565920988	0.554099033	0.570647132	0.593468308	0.622416266	0.611868527	0.636492569	0.728761147	0.491867893	0.189890378
-752		0.322264589	0.330506204	0.720662952	0.451855482	0.597923059	0.28765876	0.171376175	0.668538004	0.669885889	0.593849513	0.697465828	0.655089655	0.606545229	0.571305826	0.623704548	0.561991789	0.591112219	0.551746774	0.553452117	0.553756892	0.590594115	0.626970541	0.612658082	0.634034755	0.731427686	0.506854653	0.1901
-751	0.792709091	0.315678174	0.31844079	0.717992982	0.457161676	0.59844319	0.274688637	0.16465767	0.681547036	0.671504013	0.588783447	0.699972983	0.67036383	0.604303588	0.572449227	0.618095945	0.572524645	0.59706894	0.587977778	0.55340417	0.518121091	0.568002936	0.623292781	0.606671945	0.641618245	0.732968248	0.462755066	0.213736592
-750	0.70834375	0.312692179	0.326507985	0.719450383	0.477737418	0.610178639	0.282941966	0.163251459	0.680485643	0.671039274	0.596612588	0.701606448	0.765401613	0.607206745	0.5782052	0.630329475	0.594967892	0.595187702	0.649144776	0.556770236	0.508014202	0.608489153	0.623442653	0.606562499	0.629352675	0.730320222	0.512228789	0.222305723
-749	1	0.305511401	0.335667684	0.721338745	0.478455874	0.604318927	0.291753978	0.17867893	0.67006978	0.670001826	0.588354483	0.697263801	0.656133333	0.604787303	0.581183603	0.629155152	0.568883467	0.596090646	0.490815476	0.553021325	0.500999701	0.598250281	0.625277181	0.608330498	0.632179607	0.719523705	0.508555979	0.185562136
-748	0.816675	0.315380109	0.320557316	0.725949706	0.416148919	0.607939348	0.285393248	0.181958999	0.674252159	0.671192379	0.592568057	0.697308499	0.697295	0.604230301	0.577886143	0.613091309	0.579739498	0.596628626	0.524707059	0.554706205	0.471850545	0.607423435	0.622646889	0.609460111	0.633673197	0.72226995	0.500292505	0.16880826
-747	0.6	0.308947263	0.357422008	0.719944621	0.499514723	0.604734349	0.303205225	0.177778814	0.677747741	0.670880003	0.589799705	0.701977277	0.784345455	0.602927261	0.577114521	0.613647874	0.573256021	0.596284418	0.584322772	0.554144722	0.533230943	0.585214935	0.623745799	0.6119929	0.644151259	0.737952567	0.495115171	0.170019878
-746	0.458325	0.308045331	0.32054423	0.718550882	0.643957939	0.604359133	0.285233318	0.181318688	0.671958964	0.671872288	0.589458108	0.696793586	0.682758491	0.603451782	0.587910803	0.614069242	0.571116312	0.599764689	0.548836264	0.553217838	0.5185276	0.602573065	0.627263203	0.611565273	0.633779523	0.740874815	0.465079692	0.24224772
-745	0.916666667	0.316844343	0.308264329	0.718207892	0.442816103	0.590636445	0.284080583	0.185004985	0.67402449	0.670024651	0.591910752	0.697148233	0.709239535	0.605688945	0.580251495	0.629336598	0.584679243	0.594982596	0.533429885	0.5536177	0.43692313	0.604606622	0.625652713	0.609845997	0.667920798	0.736908676	0.486314106	0.221431988
-744	0.625	0.31749532	0.320968077	0.7229743	0.403273482	0.601082114	0.282680286	0.1787667	0.678380108	0.671801405	0.585815369	0.699780631	0.668292683	0.606309306	0.580085185	0.619657584	0.587587655	0.598744097	0.511194828	0.555381337	0.501977347	0.597307046	0.623677905	0.611308472	0.632481487	0.728544284	0.49297614	0.168351045
-743	0.9	0.314470352	0.32118	0.723057699	0.380802454	0.615428107	0.284310068	0.176288334	0.670193153	0.673486791	0.587637567	0.704305819	0.404995	0.601897899	0.579043219	0.616518031	0.574567609	0.598792393	0.598687629	0.554606912	0.520933827	0.588863113	0.625742892	0.610377458	0.645171202	0.727262659	0.484663498	0.205079934
-742	0.2	0.313776727	0.318851725	0.722538887	0.397684416	0.607612228	0.281653316	0.163182588	0.670864222	0.673525761	0.589445968	0.699864319	0.557143478	0.604935986	0.584501939	0.618128502	0.597363961	0.593404454	0.484835862	0.555382259	0.363117419	0.597300784	0.62294018	0.607315711	0.659975484	0.726288789	0.474738518	0.194522813
-741	0.5	0.316642682	0.316941271	0.730927338	0.397578517	0.610128299	0.283599704	0.172699899	0.671402805	0.672575418	0.590852408	0.705473661	0.744530189	0.6047001	0.57991406	0.611687269	0.57458945	0.597949748	0.487927059	0.555742159	0.490382666	0.596411421	0.626232196	0.607418844	0.659892427	0.731312516	0.498120693	0.197675301
-740	0.5	0.321015321	0.320874786	0.718777493	0.391767731	0.604085224	0.281581866	0.174979893	0.673810049	0.673031435	0.593533818	0.69894779	0.772595556	0.602351214	0.571756208	0.620959855	0.579268178	0.594499869	0.524753012	0.554785722	0.371892834	0.587633225	0.619512359	0.607319512	0.647467518	0.723398363	0.460141583	0.199351198
-739	0.214285714	0.318193992	0.323210919	0.723792866	0.444562652	0.613015353	0.281723788	0.163004834	0.67737318	0.673368835	0.590332955	0.699242528	0.683094444	0.60444684	0.575622791	0.632614147	0.577406982	0.594983362	0.581564384	0.555601147	0.484973993	0.615551346	0.630472018	0.609959801	0.642881625	0.726992541	0.453508826	0.16188115
-738	0.686704	0.313694043	0.327673611	0.719997261	0.40816787	0.607550912	0.286346953	0.17821088	0.672461949	0.672037373	0.594513206	0.702540331	0.769322727	0.604488043	0.574651355	0.623127817	0.57605098	0.603734917	0.353618571	0.553780582	0.436205175	0.609276539	0.625071173	0.615611968	0.643556066	0.726788826	0.483395787	0.181722697
-737	0	0.316496918	0.3271301	0.717802236	0.557242056	0.605172558	0.278054108	0.165925523	0.675256896	0.67321264	0.586103129	0.697962646	0.683209091	0.600567781	0.572609403	0.631206417	0.579125131	0.602170108	0.476388095	0.553863388	0.53908641	0.580695658	0.623188973	0.612451724	0.61028241	0.725981615	0.474221466	0.185651585
-736	0.8333	0.321042859	0.32195462	0.724523963	0.328156116	0.596013465	0.279705404	0.165912665	0.676283762	0.673541998	0.587672346	0.701931747	0.706316364	0.603152787	0.570261974	0.622728364	0.581119857	0.600253108	0.604802353	0.554304414	0.59782504	0.620846627	0.62659751	0.611600632	0.63707016	0.72838204	0.502790257	0.186984512
-735	0.404757143	0.31198774	0.331868655	0.718059067	0.331018269	0.604368784	0.280106638	0.158346249	0.67119352	0.670649377	0.588871089	0.699949682	0.670706977	0.606387432	0.578466499	0.623043713	0.590642845	0.598017857	0.624647273	0.555483263	0.544471501	0.599505093	0.626563984	0.611105291	0.642828539	0.729100132	0.517608714	0.192679257
-734	1	0.309994784	0.320591681	0.720211952	0.414879694	0.602954633	0.279565977	0.176650083	0.671907432	0.670919884	0.591445338	0.699572838	0.586718421	0.603341729	0.583231986	0.623182365	0.575565876	0.59727886	0.564658427	0.554934181	0.658176144	0.605704533	0.628667588	0.613132796	0.635449174	0.72772198	0.476279799	0.176113694
-733	0.729175	0.308548145	0.321125389	0.727837216	0.316754645	0.594193361	0.284494673	0.175543686	0.677131355	0.672420874	0.595804051	0.698696917	0.571295556	0.602439328	0.572450038	0.608466694	0.603958622	0.600089874	0.538854867	0.554645469	0.630306262	0.603151607	0.631896998	0.612669977	0.6419753	0.727009207	0.453970448	0.221304444
-732	0.4	0.319305827	0.397619728	0.730180642	0.378789263	0.603517042	0.314971038	0.168252626	0.681152222	0.671474386	0.590191845	0.699235139	0.566496491	0.603500752	0.569507956	0.616149629	0.595321188	0.597415415	0.560586517	0.556061385	0.544882309	0.594433797	0.625038115	0.6080668	0.645517316	0.74105135	0.485648822	0.223272054
-731	0.6429	0.316638892	0.325361951	0.720129379	0.404799552	0.586192682	0.282523034	0.171459852	0.673653907	0.672439783	0.591450424	0.702995785	0.604488462	0.603306973	0.57949093	0.630505628	0.601576423	0.601166757	0.531117	0.556164206	0.527016873	0.584292888	0.623774306	0.609312371	0.659956075	0.735411222	0.459476931	0.157665109
-730	0.375	0.320419665	0.323825115	0.722518971	0.390386703	0.604124442	0.278854135	0.166248577	0.675910942	0.671411826	0.591419223	0.699011562	0.706477778	0.604119563	0.579320128	0.634050417	0.597119224	0.600426861	0.665537624	0.555733275	0.437307026	0.589564631	0.626758456	0.613508473	0.627404062	0.732434321	0.484589778	0.211769113
-729	0.5	0.313500517	0.32175	0.721189422	0.434283959	0.606479417	0.275647733	0.153241417	0.679738447	0.672091523	0.596522525	0.702706031	0.625761818	0.602808641	0.578095467	0.642476957	0.592578678	0.607605056	0.579872093	0.555060043	0.514387888	0.593671771	0.619029158	0.607636693	0.628891789	0.729371196	0.483648958	0.16226761
-728	0.172216667	0.316548672	0.308939478	0.72807715	0.393263563	0.605155005	0.286887964	0.190153351	0.682805594	0.672379853	0.590216318	0.69694487	0.694039394	0.604834082	0.572939239	0.63882686	0.566461481	0.599535414	0.506209375	0.556079666	0.510441501	0.583341739	0.621592564	0.604125298	0.659149603	0.732520469	0.496594013	0.209774006
-727	0.150108696	0.312717399	0.31697726	0.72042381	0.42377665	0.613705453	0.28328951	0.178522912	0.676748116	0.673098145	0.590132764	0.70009704	0.651376744	0.608203311	0.567729832	0.636459175	0.588979711	0.600930056	0.492484314	0.556963543	0.550924813	0.617939991	0.626030428	0.610358898	0.646585235	0.73027035	0.457326611	0.215108455
-726	0.442857143	0.315080237	0.31264117	0.72778075	0.385848688	0.611518106	0.281099523	0.176151258	0.671991703	0.673329278	0.590440217	0.702980781	0.567367647	0.603348127	0.580049453	0.627909771	0.579837278	0.614470666	0.44008	0.554513391	0.51834946	0.579847088	0.628644586	0.61093824	0.641831507	0.730100731	0.482483275	0.164222985
-725	0	0.30983902	0.324991927	0.719267298	0.36778621	0.606612764	0.282422498	0.172347467	0.677708111	0.673118237	0.592029579	0.703214737	0.780367925	0.604853209	0.571230286	0.630834495	0.592493475	0.599303041	0.60501875	0.555312119	0.500351619	0.598451591	0.626574328	0.610947523	0.632762545	0.725929419	0.47987177	0.141847159
-724	0.716357143	0.312863761	0.3327546	0.720102045	0.302789947	0.605306561	0.279235206	0.160144003	0.683956132	0.671966146	0.589006904	0.701724807	0.558343902	0.603139634	0.577280751	0.635926827	0.568931946	0.596371298	0.456420879	0.556533337	0.478061199	0.600678163	0.626654485	0.609508094	0.63152448	0.737146342	0.470048435	0.201696078
-723	0.08	0.315952292	0.308553758	0.727076675	0.353871827	0.611209121	0.275023568	0.159471215	0.675702286	0.672343932	0.592729871	0.702401618	0.813909375	0.603161666	0.574048596	0.64059716	0.621973375	0.597873852	0.560576923	0.556784115	0.479934396	0.596075927	0.624379584	0.611490225	0.65290741	0.724708266	0.499104976	0.209798898
-722	0.468258333	0.315124161	0.309311685	0.721928971	0.335506771	0.599601602	0.278651801	0.168123006	0.670573425	0.672417204	0.601600394	0.702894707	0.676502632	0.603653697	0.579526186	0.612833993	0.601709742	0.606448269	0.599340594	0.555585972	0.489652167	0.607800137	0.632065383	0.610221226	0.66034968	0.739380865	0.48265694	0.165445283
-721	0	0.308649512	0.321767683	0.731217919	0.405094819	0.607768216	0.280835904	0.160067509	0.675031353	0.669629947	0.593249818	0.70454002	0.605682927	0.603935055	0.578460883	0.642243439	0.564363263	0.605141463	0.555433333	0.556844434	0.493323285	0.597845287	0.629755282	0.613212028	0.666122357	0.729250415	0.473257454	0.171167208
-720	0.416666667	0.320336056	0.310486018	0.72467879	0.377391266	0.604489116	0.274120221	0.15535827	0.681177824	0.673088554	0.592522209	0.702529664	0.585678788	0.605420443	0.57421104	0.650145041	0.587055289	0.603610708	0.673482418	0.55781775	0.485578282	0.600960699	0.625558909	0.604326799	0.659601773	0.730977047	0.497820257	0.15847476
-719	0	0.318341944	0.316412467	0.714745903	0.453868983	0.603788018	0.281635826	0.18083177	0.678540048	0.673589448	0.591642933	0.705440898	0.6077675	0.603123037	0.575490458	0.634364619	0.588168242	0.600406323	0.600432468	0.558897154	0.47783094	0.603981756	0.628674411	0.614585386	0.642474267	0.729140142	0.469661848	0.190558306
-718	0.6020875	0.31919256	0.309571271	0.72462732	0.523736522	0.60702135	0.275021478	0.165661408	0.686789922	0.672284251	0.591199151	0.707381126	0.528044444	0.604441712	0.576946625	0.63003474	0.570769221	0.601489068	0.544	0.556933064	0.452196482	0.648232546	0.627150039	0.608703872	0.643458169	0.730226521	0.464244906	0.181734154
-717	0.547633333	0.314669513	0.309635406	0.724701544	0.497648052	0.607737732	0.275857128	0.173634048	0.66893174	0.672996371	0.593312656	0.707863601	0.577619298	0.605165271	0.573970545	0.609376877	0.569531378	0.59507708	0.571308046	0.557479039	0.53631337	0.580794365	0.627473302	0.61703909	0.628650943	0.736829382	0.502863939	0.204779375
-716	0.25	0.311444286	0.295867238	0.72258729	0.529998035	0.599731702	0.26868732	0.171591814	0.679079761	0.674457221	0.591533248	0.710408906	0.632252381	0.603678629	0.570540823	0.637592487	0.583261897	0.598485526	0.434736765	0.555503301	0.492858082	0.592266944	0.62914909	0.611589804	0.641327978	0.733573164	0.46899356	0.19167737
-715	0.6111	0.312802955	0.307644792	0.725367134	0.407064258	0.608055256	0.269335125	0.161682863	0.681612637	0.673292174	0.594693773	0.702598679	0.583913514	0.603792926	0.579639531	0.639764369	0.592819789	0.60214904	0.539482418	0.557715297	0.524859943	0.607682151	0.630250802	0.608698154	0.637057672	0.733609656	0.465126079	0.145729396
-714	0.375	0.317078088	0.313174808	0.724906042	0.437065896	0.607248173	0.273882067	0.162849608	0.672744453	0.671310827	0.597949412	0.709242466	0.630713043	0.604450202	0.570177871	0.636539105	0.557275898	0.60698438	0.489362025	0.556435675	0.47167268	0.606438557	0.629756307	0.61001684	0.63545688	0.734160328	0.458204195	0.16462546
-713	0.658325	0.326584803	0.304512742	0.726293437	0.386236883	0.600075235	0.271148039	0.16059719	0.670641915	0.672674783	0.596038031	0.704232273	0.595121951	0.60588383	0.574910987	0.629417031	0.558398265	0.600840172	0.476855882	0.557939959	0.527051502	0.592696659	0.631261022	0.606484978	0.645417067	0.735290885	0.510854578	0.161060568
-712	0	0.313919222	0.307992073	0.728847659	0.347913434	0.602945772	0.273899328	0.161420501	0.673322585	0.673809442	0.599444253	0.700738628	0.492334783	0.606649338	0.574604061	0.631503514	0.576058191	0.59731762	0.413123684	0.556232782	0.450774192	0.602904893	0.629263401	0.611194875	0.649864042	0.727478239	0.504854615	0.179633333
-711	0.4	0.31615685	0.312088796	0.720505074	0.361412259	0.611629999	0.275325367	0.153758896	0.673060495	0.674059132	0.601128019	0.704440664	0.654057143	0.604945242	0.58247275	0.632659816	0.56689009	0.603657316	0.617389855	0.556655771	0.486879517	0.623289995	0.632096975	0.611717941	0.662906523	0.73839408	0.452139259	0.201533443
-710	0.7111	0.31409364	0.306542218	0.727791225	0.368909791	0.601642535	0.271663098	0.163390895	0.668541911	0.67326064	0.596761428	0.69985851	0.610106557	0.605797146	0.578058983	0.636927936	0.567019358	0.60452831	0.619384848	0.556694978	0.546313723	0.635172414	0.630302144	0.611359271	0.616271154	0.737364132	0.486676348	0.176476986
-709	0.85	0.306074981	0.30554546	0.72362919	0.339812956	0.602975516	0.27141156	0.169841828	0.670790801	0.674640868	0.595786711	0.705959186	0.64563	0.603902357	0.576311981	0.622605455	0.592141734	0.602555983	0.518238554	0.55736726	0.511382466	0.610483886	0.628145247	0.61183269	0.606536196	0.726678351	0.534354778	0.203184375
-708	0.522727273	0.317885866	0.331144049	0.722299312	0.414073426	0.604678783	0.28513878	0.170812094	0.674936541	0.674184102	0.59265143	0.70602117	0.582114634	0.606217622	0.582292394	0.627535643	0.591768163	0.599007267	0.593492405	0.55747758	0.606680498	0.59910425	0.625053994	0.608914573	0.675083751	0.73188307	0.512732473	0.151339936
-707	0.725	0.31493742	0.317031921	0.722075656	0.358834785	0.607968805	0.275094578	0.163195948	0.674301777	0.674860943	0.591433602	0.703777834	0.7101175	0.606654738	0.574014573	0.623328399	0.580805242	0.603689165	0.452568376	0.555623452	0.545378179	0.58811858	0.629436572	0.615742885	0.634425175	0.733745521	0.512282598	0.167309884
-706	0.477272727	0.313633307	0.324740913	0.717368074	0.338551987	0.607279125	0.282543975	0.157132213	0.667977753	0.674692826	0.594978518	0.700042411	0.716881633	0.605211139	0.577845697	0.625445694	0.588687642	0.606305756	0.58032625	0.556060929	0.537165598	0.572171981	0.631493478	0.614444425	0.663524789	0.734198133	0.495431029	0.242044304
-705	0.91665	0.323433285	0.313748573	0.72394273	0.384942944	0.611714448	0.271976102	0.163678677	0.666255069	0.673026086	0.597568287	0.703880029	0.6854175	0.606446073	0.576056033	0.639242057	0.572305946	0.606901453	0.504365385	0.558859796	0.434426951	0.588837603	0.630162089	0.611704549	0.647114792	0.735667958	0.509651011	0.21782133
-704	0.166666667	0.313979867	0.315845035	0.738518552	0.363135376	0.597143803	0.272865975	0.156014803	0.674768088	0.674890471	0.591991539	0.70369859	0.649584783	0.60485235	0.576058569	0.624064545	0.569066804	0.604476962	0.648254082	0.557097147	0.537550694	0.616309299	0.629499281	0.612303449	0.644314754	0.733248275	0.465196609	0.131899424
-703	0.407411111	0.320470789	0.319553058	0.727501769	0.357020982	0.603880801	0.275665425	0.163139493	0.676011031	0.67278649	0.598745254	0.703781029	0.736962712	0.605970029	0.576824933	0.629207845	0.580671231	0.604916472	0.425757143	0.555815298	0.582173438	0.585537411	0.631642398	0.614920433	0.642535482	0.730522178	0.514326329	0.160314984
-702	0	0.314575805	0.312186399	0.717754858	0.34073101	0.609939041	0.276491893	0.155587376	0.67792275	0.676633122	0.593345444	0.70077509	0.740210714	0.607790775	0.570877192	0.622639753	0.576150849	0.604756837	0.576797872	0.558752879	0.54973784	0.603455385	0.627259826	0.615748716	0.63891039	0.722533569	0.484325961	0.18633746
-701	0.75	0.312420885	0.312074274	0.72628623	0.411612796	0.613539513	0.277333868	0.169827528	0.675868741	0.674400905	0.592975995	0.702537602	0.460361111	0.602457767	0.572497938	0.628637317	0.577913475	0.599737801	0.509388732	0.555454826	0.49137893	0.586630825	0.628180193	0.613127228	0.646293521	0.727267217	0.497503506	0.19422492
-700	0	0.31624565	0.309344869	0.726578926	0.441385674	0.605571559	0.276515656	0.177745109	0.676156206	0.674014145	0.595308652	0.702365756	0.629178723	0.605257611	0.579705863	0.634439188	0.587192229	0.600229144	0.453740506	0.559000186	0.542765265	0.604432321	0.627790489	0.613509117	0.642609791	0.734873374	0.521345734	0.170309483
-699	0.5	0.320062193	0.349457832	0.729511168	0.398580467	0.615837858	0.283493835	0.159776024	0.667833822	0.6745575	0.597300002	0.704470489	0.704957143	0.606260783	0.581022655	0.637786992	0.568802876	0.605761185	0.641320253	0.556843058	0.546621479	0.617425012	0.630816963	0.613064141	0.624860491	0.726316497	0.477908453	0.146967857
-698	0.971428571	0.315843652	0.316744382	0.725392468	0.387657037	0.609135303	0.2676221	0.154768465	0.664109104	0.674744585	0.596182479	0.705465471	0.73183	0.605281383	0.58142273	0.630231324	0.590716115	0.602551591	0.493854545	0.556735796	0.544325917	0.6150109	0.624543239	0.608900372	0.647349199	0.738670251	0.464305681	0.174034862
-697	0.777766667	0.316774978	0.310535222	0.726883351	0.501837476	0.615282172	0.259122947	0.15280548	0.666530631	0.673786879	0.599590532	0.703593209	0.750863043	0.604502077	0.582821317	0.618688463	0.578754898	0.601913643	0.560973913	0.558919777	0.446000712	0.616327926	0.631664337	0.616939541	0.64161234	0.729063416	0.475836643	0.16700086
-696	0.5	0.329304094	0.304739561	0.718108527	0.369479505	0.60524439	0.266371757	0.154689406	0.677860883	0.673470029	0.595884877	0.702472366	0.733293103	0.604464692	0.579455424	0.635456041	0.567192809	0.610745852	0.473727381	0.559663768	0.409616857	0.580991247	0.629091601	0.613252004	0.66212685	0.73174893	0.529936507	0.148266883
-695	0.625	0.313113879	0.303625916	0.719413212	0.42583244	0.605408367	0.267361316	0.159284565	0.679246037	0.674958683	0.598957463	0.703552631	0.622408	0.605678651	0.576365988	0.63457603	0.574624793	0.597970066	0.59007375	0.556892833	0.502673833	0.599168712	0.630238557	0.610032444	0.651306389	0.734230779	0.468909056	0.197162918
-694	0	0.314374677	0.311755786	0.726687834	0.440451076	0.597081124	0.271434122	0.157343064	0.675238933	0.675097195	0.594581117	0.702410132	0.677435484	0.607600503	0.581539633	0.628724422	0.563984766	0.602010456	0.634255056	0.558393603	0.510048278	0.604553539	0.632899802	0.615768097	0.649320295	0.726721179	0.441271596	0.18086535
-693	0.821428571	0.320920932	0.324882046	0.729989056	0.348061651	0.609647256	0.281039545	0.170810369	0.671461798	0.672528628	0.59401864	0.702608867	0.637806122	0.609431985	0.58198726	0.639857211	0.572552012	0.605204865	0.50535567	0.558791922	0.50811414	0.589901514	0.629115905	0.613864357	0.637099261	0.728236432	0.46411671	0.098671182
-692	0.357142857	0.318458271	0.320246567	0.729007913	0.422960569	0.602513481	0.276480226	0.163406743	0.672605442	0.674574998	0.60335484	0.706415481	0.659143478	0.607010716	0.583038736	0.638574803	0.586985969	0.606720452	0.558737864	0.557514425	0.500570082	0.615475841	0.631022839	0.613126777	0.654326501	0.73197143	0.508057306	0.162398575
-691	0.75	0.317095086	0.310401581	0.719710522	0.468758385	0.603859043	0.272565729	0.165921814	0.676893817	0.676838268	0.599758269	0.702253949	0.734073333	0.607350071	0.580545952	0.629724665	0.573139561	0.609370457	0.542104762	0.559181096	0.454532739	0.604803508	0.625586413	0.617163925	0.636458837	0.735402682	0.495572702	0.203056548
-690	0.333333333	0.318985881	0.31364909	0.71845286	0.474248753	0.614545513	0.27160872	0.152256516	0.679031902	0.674876264	0.601288327	0.702400245	0.581969388	0.604872948	0.580480418	0.625960418	0.615883216	0.601073473	0.688954217	0.559864556	0.536218118	0.60990979	0.632093997	0.614990996	0.638707333	0.73414862	0.446353079	0.131786667
-689		0.31784386	0.307185435	0.729198168	0.430174318	0.604387911	0.273532869	0.163155306	0.667890325	0.673642555	0.597354476	0.707901263	0.730951429	0.606320395	0.58149067	0.633914256	0.596326274	0.604568534	0.512810127	0.559136352	0.575757108	0.617618368	0.631486096	0.61666649	0.666768851	0.724179026	0.496409001	0.190222164
-688	0.5	0.312135142	0.300818582	0.726203326	0.418218253	0.60547555	0.274571859	0.172894595	0.678909473	0.674555338	0.599918506	0.704747326	0.712238596	0.606499533	0.586971453	0.637201348	0.595961667	0.608554598	0.661101408	0.556963495	0.50263036	0.614995839	0.63509859	0.614697389	0.628532948	0.732597168	0.518211456	0.191111635
-687	1	0.323138199	0.314648688	0.723147962	0.616217966	0.609919403	0.280229803	0.168552439	0.676110414	0.67514514	0.600545848	0.704784915	0.697135185	0.60650667	0.579377399	0.636357741	0.584738767	0.605126065	0.584328358	0.558191469	0.502729479	0.615076381	0.632549126	0.613028093	0.6448475	0.731476541	0.486819338	0.16526871
-686	0.919042857	0.317826979	0.29524847	0.726557216	0.456763294	0.607366962	0.267087277	0.154928535	0.66257392	0.67438835	0.600000405	0.706122649	0.770616279	0.605960539	0.578597239	0.641863668	0.59180648	0.611043508	0.546370492	0.559268786	0.472268089	0.612789427	0.63178867	0.614851082	0.63150846	0.734175566	0.476218791	0.160717702
-685	0.564285714	0.316138898	0.317560089	0.727239658	0.482758226	0.599458792	0.270890439	0.15882709	0.664776183	0.674721238	0.597276797	0.705922972	0.6529175	0.608713083	0.578487339	0.626742956	0.57555807	0.604999968	0.60985875	0.559498322	0.546131087	0.614616368	0.627970359	0.613653176	0.649731875	0.73509705	0.468434101	0.18348368
-684	0.79165	0.313892545	0.315934352	0.728201169	0.452954566	0.614490569	0.273235597	0.157520589	0.670294111	0.674586969	0.600423232	0.706635813	0.705077778	0.603718532	0.577918626	0.629481038	0.580339965	0.606967054	0.545358427	0.559076835	0.543120976	0.609120893	0.629114261	0.615484628	0.655282599	0.741988715	0.49195417	0.147747967
-683	0.444444444	0.314235321	0.318917118	0.727832579	0.420372354	0.613962428	0.273950074	0.16104953	0.667518449	0.6738726	0.59705227	0.706087216	0.556292958	0.607455971	0.57833772	0.619922908	0.577281798	0.598710023	0.424391803	0.560364189	0.577882866	0.600956909	0.628152377	0.618575005	0.637978763	0.735541799	0.493904127	0.178610922
-682	0.9	0.323067391	0.321894306	0.722913682	0.366713534	0.606611304	0.270349331	0.15608836	0.667576454	0.674459578	0.59627089	0.707734803	0.70527381	0.606221651	0.581581173	0.617897849	0.595094288	0.609120123	0.515613415	0.560496479	0.526204346	0.590753295	0.630110482	0.615419325	0.64181986	0.728600157	0.523657057	0.166937838
-681	0.261538462	0.313852808	0.303297431	0.726317055	0.405621326	0.60312796	0.272112751	0.170593551	0.679605741	0.673774876	0.598960172	0.708938062	0.730567442	0.610263554	0.575307756	0.643307392	0.561838573	0.603362067	0.458086047	0.559551592	0.517232469	0.613089922	0.636378351	0.6159885	0.668646027	0.73650826	0.458050667	0.157616935
-680	1	0.317746149	0.301757026	0.728759385	0.427161292	0.608778064	0.261282283	0.155124993	0.672579794	0.676918311	0.602047617	0.706235311	0.543783051	0.607977112	0.576319756	0.633214432	0.579435907	0.604045379	0.573333846	0.559466936	0.490600311	0.621165664	0.632923574	0.616730998	0.643598967	0.732707608	0.474621085	0.148897368
-679	0.63	0.316908164	0.311996147	0.726865773	0.326756594	0.610494393	0.266786907	0.156369064	0.682592224	0.676750629	0.596263668	0.700368564	0.712043902	0.608461972	0.578450274	0.630016385	0.574576206	0.604400604	0.535255128	0.560209711	0.53543773	0.626599632	0.633556934	0.613580826	0.652601608	0.734959326	0.518907628	0.129874462
-678	0.521428571	0.322456859	0.306993763	0.72403871	0.330819432	0.603684834	0.265732427	0.158307064	0.680089553	0.675887397	0.599643547	0.705520149	0.55939375	0.607560879	0.578160495	0.635573139	0.587962387	0.613637379	0.620851515	0.559290576	0.548868691	0.607480588	0.636794689	0.615628864	0.657992731	0.729450304	0.456432353	0.130122372
-677	0.66665	0.323960312	0.303902052	0.724876657	0.355167753	0.613305484	0.276733506	0.171186385	0.672939094	0.674327225	0.603296806	0.706861754	0.75667	0.604046729	0.576322051	0.628731572	0.601542406	0.602550832	0.552353846	0.561165819	0.540773592	0.615196491	0.637646205	0.618033742	0.64531381	0.741818412	0.482602336	0.20863125
-676	0.15	0.313619632	0.325588643	0.72704809	0.350569913	0.615395084	0.279074404	0.166894578	0.676452041	0.67559566	0.599012637	0.707238849	0.704764286	0.607281805	0.579338588	0.633132693	0.584963706	0.607405438	0.577175	0.557900092	0.531044255	0.606983559	0.63251236	0.622979067	0.664821439	0.738099504	0.465827524	0.126538192
-675	0	0.318460881	0.311655512	0.727362529	0.336855834	0.603383691	0.262003726	0.146231005	0.671909586	0.674390261	0.599306538	0.701375474	0.661010938	0.61055987	0.586685927	0.625765369	0.59112477	0.607593395	0.523028947	0.55959917	0.647311519	0.614232862	0.630268484	0.62218569	0.644205489	0.734970296	0.470389594	0.148678531
-674	0.333333333	0.321557542	0.309832161	0.726015749	0.374150722	0.606056127	0.271660836	0.157100382	0.680686424	0.674098252	0.598928646	0.704898488	0.693942593	0.609249032	0.575263859	0.637689545	0.583744081	0.610323927	0.54359878	0.558582596	0.530779555	0.609813545	0.631535869	0.613815374	0.643003341	0.73186214	0.470472736	0.170468351
-673	0.717938462	0.326386497	0.309046767	0.724171108	0.347085935	0.613115081	0.263605486	0.144995616	0.677050857	0.674874734	0.605236405	0.704815577	0.611072727	0.60773603	0.58050755	0.646459203	0.566098693	0.606439699	0.463688889	0.560442149	0.593258501	0.588283178	0.630454795	0.618966011	0.655688398	0.736383852	0.458005899	0.187377
-672	0.66665	0.321918441	0.307617816	0.730567234	0.369873742	0.603253374	0.247606254	0.130343677	0.68012235	0.674896841	0.598410614	0.70787911	0.719306667	0.606886401	0.586264492	0.626713291	0.582984735	0.602382339	0.501	0.557736718	0.568221391	0.604689828	0.636908297	0.618365798	0.646441828	0.730662413	0.490664668	0.174102286
-671	1	0.325461357	0.306571543	0.727714596	0.3680876	0.595327077	0.264942697	0.15704603	0.663362284	0.67401496	0.596182725	0.703764062	0.684960976	0.60851387	0.584218398	0.636571444	0.590714402	0.60745986	0.508183721	0.559265193	0.485584284	0.595072401	0.630628679	0.614513121	0.656547258	0.731718583	0.460047449	0.179755685
-670	0.875	0.319218104	0.302327826	0.736329809	0.382728231	0.605337238	0.262725888	0.149859649	0.675070927	0.674592761	0.596078426	0.704822895	0.714973684	0.608318113	0.575790421	0.643354324	0.604865026	0.608140559	0.465511765	0.562336797	0.509788117	0.610399081	0.632648841	0.618334601	0.635896956	0.73706703	0.488187325	0.163366139
-669	0.8	0.318311052	0.304911356	0.729048927	0.366025825	0.615715347	0.264718481	0.151383243	0.682240328	0.675526411	0.602804901	0.708841682	0.656756757	0.608853721	0.578721105	0.636721978	0.571861431	0.598262753	0.597478571	0.559100286	0.530806362	0.593101849	0.639658321	0.610949975	0.635853193	0.737292133	0.521436829	0.15499292
-668	1	0.321101467	0.313643259	0.726061658	0.401034249	0.603844405	0.274572376	0.156376433	0.675852476	0.676550895	0.594266696	0.702575173	0.741325581	0.608602567	0.578666605	0.631757209	0.589954322	0.60353106	0.539697414	0.561005472	0.501135686	0.594883838	0.634548434	0.617812135	0.643162252	0.736349819	0.506889118	0.19875479
-667	0.277766667	0.312459037	0.293301329	0.728921363	0.371737814	0.620903767	0.260860129	0.161816258	0.678956093	0.67545926	0.599370122	0.706914666	0.56835082	0.608639161	0.58622336	0.630201051	0.585632895	0.603288959	0.56565625	0.561371789	0.55665308	0.595537265	0.630600033	0.612734698	0.630895997	0.735583652	0.504466873	0.118619745
-666	0.904757143	0.322847467	0.298917667	0.728493051	0.352160564	0.619025546	0.266038245	0.160231244	0.68562528	0.675694219	0.603031125	0.707789005	0.733826087	0.607171568	0.578014643	0.627781429	0.59015395	0.599611041	0.624605405	0.561225879	0.527405473	0.591070998	0.630619288	0.618817103	0.673634972	0.73931391	0.486823348	0.172490303
-665	0.763891667	0.31664824	0.301592627	0.730793859	0.347612312	0.612138989	0.261546131	0.151936039	0.681727616	0.675023397	0.601238844	0.706342343	0.788272222	0.610260588	0.577025827	0.635990036	0.581552699	0.603001266	0.506593671	0.560473676	0.500064626	0.606024708	0.633530559	0.617707293	0.660645999	0.737360942	0.513520535	0.153535311
-664	0.407411111	0.319646348	0.304250423	0.727483514	0.390604494	0.604076001	0.264569034	0.149944468	0.673773336	0.675568973	0.596095493	0.701229663	0.722636842	0.607483611	0.585144516	0.631798852	0.578621718	0.599640302	0.504761053	0.559705654	0.410727832	0.605737936	0.63245161	0.611268347	0.641519204	0.741554292	0.481460018	0.131695561
-663	1	0.319708147	0.310203711	0.725974666	0.36312358	0.6158832	0.260941582	0.144912075	0.67867457	0.676291318	0.600132331	0.70135398	0.492083673	0.606557631	0.577013744	0.629142022	0.587127562	0.605326053	0.444205495	0.559998474	0.488772688	0.596224799	0.630390474	0.61536818	0.636175055	0.737886119	0.488225154	0.158273913
-662	0	0.329830911	0.305286633	0.73052736	0.357428146	0.615463254	0.271295364	0.167684668	0.675058243	0.675416095	0.598275054	0.702090756	0.6777375	0.606171761	0.580176669	0.637056879	0.604194732	0.60563059	0.402040476	0.5612566	0.496847843	0.591931398	0.628359067	0.61533629	0.639337491	0.736547974	0.508372795	0.172377329
-661	0.25	0.326651761	0.311378968	0.729627033	0.370016142	0.608126931	0.254054289	0.136981816	0.67435706	0.676299095	0.603303751	0.708580879	0.667178571	0.607816	0.578522291	0.63344569	0.591332789	0.607939746	0.506214286	0.561447257	0.53252282	0.601992565	0.62834139	0.617635704	0.637440596	0.728713473	0.50250289	0.142784167
-660	0.5	0.322259174	0.289288239	0.731011858	0.290337652	0.604296581	0.262860517	0.160327289	0.675706929	0.675215562	0.598875509	0.7061288	0.620018421	0.606442969	0.582413984	0.62841087	0.595594882	0.604610515	0.641173404	0.560687634	0.495412144	0.583711511	0.630046713	0.616905966	0.604423171	0.740488192	0.494534592	0.175080247
-659	0.928571429	0.319863792	0.300147765	0.733972847	0.346858609	0.614368641	0.266889702	0.157561366	0.680448526	0.676332194	0.602387908	0.704921738	0.611741509	0.608102483	0.585691999	0.636035391	0.577203098	0.609138981	0.63198871	0.559194659	0.500024629	0.610958396	0.635211024	0.616403994	0.637829486	0.730616064	0.504943912	0.191114525
-658	0.499983333	0.329093162	0.306152488	0.724043641	0.343784002	0.600734049	0.272482043	0.164303134	0.669743973	0.676421233	0.600087829	0.701879309	0.753333333	0.60870663	0.577498382	0.614270553	0.590921888	0.598126873	0.659552439	0.559064358	0.556450632	0.583172417	0.633315476	0.610782899	0.633522398	0.734507948	0.483199341	0.160907261
-657	1	0.321961598	0.305151468	0.723624706	0.351889152	0.616141417	0.262936768	0.159484503	0.669635649	0.674647653	0.599986741	0.70433397	0.780136111	0.608775186	0.579808221	0.619833934	0.582197693	0.600359808	0.561005814	0.559735338	0.545418708	0.59969581	0.635283629	0.616169954	0.646712222	0.734903626	0.526185654	0.14486743
-656	1	0.318978713	0.307966391	0.728626481	0.38803507	0.60682425	0.268994728	0.157030268	0.686309762	0.67553966	0.601110633	0.703717977	0.707609231	0.606135168	0.582758185	0.625586114	0.601568877	0.606730315	0.460471429	0.557401338	0.507706408	0.625611186	0.632770992	0.621474318	0.65098939	0.738460457	0.48826844	0.161173043
-655	0.708325	0.334330469	0.299713388	0.736834788	0.310562394	0.610577756	0.26683775	0.15466329	0.671257436	0.675718094	0.605435465	0.703745305	0.702536957	0.609346189	0.580927819	0.637177474	0.575479864	0.604140042	0.584022857	0.558206337	0.549054366	0.592117333	0.637677926	0.611642038	0.669076152	0.732074516	0.479401193	0.130421023
-654	0.79165	0.322449204	0.314239335	0.73128247	0.308716387	0.610384813	0.265549222	0.149795967	0.680770855	0.674596555	0.59994961	0.705029923	0.606085185	0.605725891	0.579815661	0.637952148	0.585159583	0.603349788	0.5081	0.560783314	0.620963837	0.610641266	0.635817536	0.610172227	0.654902776	0.731427957	0.49799991	0.124891369
-653	0.5	0.322907431	0.29185175	0.730483272	0.331085488	0.616328779	0.263331272	0.149267809	0.676579087	0.67484348	0.602086267	0.708613767	0.768658696	0.607806234	0.586979207	0.622516241	0.586940588	0.608179301	0.483549351	0.56038376	0.489048176	0.604241304	0.634800369	0.609629931	0.643313258	0.734403918	0.474046957	0.167434857
-652	0.916666667	0.328925123	0.304724972	0.726147918	0.352111422	0.60927279	0.264632004	0.146050235	0.670887482	0.677928718	0.597559143	0.704744278	0.614632609	0.607532865	0.586293451	0.625493557	0.572466328	0.60792785	0.466559341	0.558343206	0.400546327	0.598636164	0.631299065	0.614849744	0.643341578	0.736765445	0.493399743	0.1455323
-651	1	0.32249905	0.311194471	0.727245981	0.308765018	0.60243604	0.271113483	0.165861332	0.678491651	0.677938217	0.597752121	0.705850319	0.706967164	0.609383416	0.573088976	0.639447692	0.563505825	0.603660627	0.454083333	0.561629817	0.475733197	0.592768287	0.633788386	0.612468221	0.650681326	0.736528118	0.502429433	0.132911076
-650	0.125	0.328383836	0.30510683	0.729532872	0.552126974	0.61524715	0.26564844	0.15375878	0.680140786	0.677912267	0.59693603	0.702220147	0.561722222	0.608062206	0.579593163	0.630925475	0.58359797	0.602838707	0.619272059	0.560961246	0.463676287	0.618559113	0.632472186	0.613283982	0.664024088	0.726729653	0.469607149	0.178341639
-649		0.321981673	0.294132794	0.728219912	0.498112839	0.604101332	0.257792673	0.147813851	0.667830019	0.676529508	0.604340192	0.707345329	0.63219375	0.611098113	0.581637163	0.637026065	0.590868405	0.606898222	0.662606316	0.560348194	0.526624123	0.593064796	0.635145077	0.617247615	0.65853279	0.731339644	0.478789157	0.164910882
-648	0.75	0.324945941	0.313202271	0.729899614	0.326693002	0.606577089	0.271140914	0.155211952	0.658972548	0.677221762	0.596180325	0.699931996	0.637208571	0.610541886	0.584037665	0.637049025	0.583822743	0.602384632	0.517360976	0.559864548	0.533821091	0.592624361	0.636088965	0.613843462	0.654296724	0.734583163	0.492861775	0.161495706
-647	0.678571429	0.318839955	0.314045588	0.728551452	0.396536571	0.614477678	0.270171272	0.149764693	0.669163623	0.674993604	0.596500523	0.704550365	0.727516981	0.610326986	0.574923759	0.63686817	0.595761422	0.602925129	0.621952439	0.561711207	0.533526295	0.612403023	0.628672828	0.616877347	0.680924469	0.739069421	0.494875638	0.18677003
-646	0	0.31606994	0.29043463	0.724873303	0.39898879	0.621365133	0.260702444	0.159840578	0.676757429	0.677072992	0.599861623	0.704911165	0.698071212	0.609091059	0.584676983	0.635623491	0.586947678	0.610660254	0.464765823	0.559183115	0.505072574	0.611288806	0.629956527	0.614833111	0.616744167	0.726972845	0.474319749	0.148773716
-645	0.685	0.325680473	0.297973891	0.727059167	0.419959314	0.619185843	0.263620543	0.155865552	0.670816947	0.675757332	0.598604535	0.707887521	0.70092459	0.609741683	0.572797715	0.630611556	0.57750346	0.600959539	0.475293814	0.558317136	0.489498472	0.580475899	0.635629322	0.617004997	0.664702106	0.733187395	0.482774283	0.140621846
-644	0	0.331340335	0.296396864	0.73282533	0.361797166	0.609193333	0.259372941	0.151035663	0.680421482	0.676914075	0.593197666	0.704130406	0.8008	0.612263831	0.57848263	0.626122331	0.588184085	0.602570034	0.559722772	0.561327068	0.507097514	0.588145398	0.632967147	0.611436377	0.616927171	0.740896815	0.446472915	0.120869795
-643	0.85	0.322644998	0.300504878	0.732109978	0.46062657	0.608221901	0.259683229	0.145685506	0.67820968	0.674333043	0.602383907	0.706485591	0.671265517	0.610564578	0.584027683	0.630224926	0.596243344	0.605734517	0.35521875	0.56126858	0.515126181	0.599611844	0.630082362	0.610579648	0.659461594	0.737996587	0.466216592	0.17021994
-642	0	0.321377069	0.297551223	0.727473127	0.439098982	0.610641225	0.26268089	0.156557628	0.669681208	0.673942849	0.601852482	0.705882918	0.705473134	0.610379799	0.584028316	0.622767063	0.604046191	0.597832403	0.472719048	0.56228114	0.537244139	0.588447989	0.632132875	0.613040744	0.658880342	0.732053872	0.499633565	0.171942988
-641	0.953571429	0.323658641	0.306100086	0.734948332	0.456043609	0.625869067	0.267250186	0.152032738	0.6783283	0.676051252	0.597981962	0.70312208	0.694592982	0.609865739	0.589039983	0.63522119	0.572628626	0.606960651	0.555638182	0.560406973	0.535567575	0.612193777	0.633778145	0.61209026	0.671020794	0.731249076	0.468158834	0.124296575
-640	0	0.321521221	0.295607084	0.729681077	0.616093743	0.616461877	0.260235065	0.159936902	0.682522813	0.677125033	0.593667578	0.706432961	0.697664706	0.611139363	0.594711941	0.653570891	0.558489302	0.61070647	0.562830159	0.561670537	0.480090364	0.616139591	0.628659277	0.608877556	0.643240841	0.732721492	0.467047889	0.139282278
-639	1	0.325811925	0.309815397	0.723161522	0.542181852	0.599162158	0.266561427	0.149241555	0.683277648	0.676576899	0.595840311	0.706723728	0.616151351	0.610470457	0.577347535	0.623549847	0.551956211	0.601574943	0.462277419	0.559223324	0.534135604	0.61435023	0.633707363	0.613493454	0.641584049	0.732195828	0.469570442	0.159257647
-638	0.642857143	0.327006093	0.304073062	0.729337847	0.39784577	0.606081778	0.26044302	0.140649426	0.679986085	0.677022072	0.600615937	0.70111085	0.618721538	0.609224426	0.585308438	0.641890235	0.5755679	0.609032535	0.680634146	0.560660355	0.506946746	0.615885578	0.632308075	0.611652651	0.642303878	0.737969571	0.478135603	0.163522256
-637	0.691666667	0.330417276	0.292505237	0.725177037	0.404091282	0.60546322	0.253662599	0.134564561	0.671544906	0.676607969	0.601543015	0.696930452	0.785255769	0.608641423	0.580189601	0.634023142	0.578890628	0.602519509	0.6167125	0.558682015	0.518495608	0.618967654	0.632125908	0.61314655	0.63768817	0.723263944	0.478799004	0.179925496
-636	0.517647059	0.32578973	0.298834325	0.722814661	0.43297679	0.608882228	0.259410394	0.147736983	0.660340662	0.675285304	0.601684671	0.706116336	0.724061702	0.611229785	0.57921004	0.629268546	0.58028157	0.610092136	0.466616667	0.558247007	0.491848431	0.631714579	0.633604917	0.613734384	0.630181971	0.729015482	0.504948729	0.141414826
-635	0.772727273	0.317638578	0.31024586	0.725874797	0.422128674	0.612390918	0.26237908	0.149633701	0.676218568	0.67473829	0.603448001	0.709346057	0.555781633	0.61142081	0.57884182	0.630586178	0.554646308	0.604280397	0.541923077	0.558443891	0.539397881	0.609269301	0.634437714	0.619184377	0.622470325	0.736022133	0.466309152	0.163321519
-634	0.517857143	0.327306405	0.273472013	0.726634985	0.448274658	0.61289316	0.253939052	0.148868729	0.683097048	0.675636584	0.603192098	0.70076777	0.648368627	0.610097894	0.578826207	0.617808394	0.577419853	0.604163681	0.439670769	0.556896935	0.554177964	0.599002055	0.633070516	0.617624835	0.656119849	0.725505521	0.489499488	0.180369679
-633	0.9	0.324656542	0.29999073	0.7286934	0.434555781	0.617513235	0.261895114	0.145311873	0.659510623	0.675583942	0.60035294	0.70192635	0.731231707	0.611979169	0.583032981	0.635237166	0.596591447	0.610202218	0.468259494	0.559751961	0.559037378	0.608991894	0.630353046	0.614558977	0.652150436	0.74115983	0.485700094	0.168338225
-632	0.5	0.323720625	0.290781221	0.724814674	0.433189024	0.614416148	0.256983114	0.145840725	0.678262858	0.676753391	0.599779998	0.702763334	0.676958333	0.611312434	0.582728191	0.622757979	0.572451075	0.610916942	0.358717073	0.561264536	0.49070694	0.588003846	0.634696686	0.616995364	0.653022977	0.728032005	0.459913238	0.162758112
-631	0.657142857	0.320250109	0.295162947	0.728882383	0.412272811	0.609296061	0.256997842	0.138146165	0.679551187	0.677744909	0.59660661	0.701967245	0.633309375	0.61364514	0.57986396	0.627039222	0.564897476	0.610508147	0.626305435	0.55899967	0.523711641	0.615766524	0.634631427	0.617980533	0.619496758	0.739388402	0.508347313	0.170851587
-630	0.666666667	0.329998438	0.307318032	0.729223849	0.397200717	0.609784521	0.256690276	0.142727296	0.681320885	0.676796295	0.593950148	0.704802975	0.615852273	0.610705608	0.577107448	0.64006133	0.578488894	0.603897833	0.522577273	0.558662942	0.54009719	0.608904481	0.633968384	0.611380079	0.661890046	0.736196271	0.453989712	0.127559885
-629	0.71428	0.324473487	0.300052326	0.727692137	0.384161807	0.615478584	0.262702382	0.152665677	0.67867711	0.67692736	0.600937853	0.703704963	0.711665	0.610655751	0.575547054	0.645256172	0.581046731	0.610020743	0.566328736	0.558921667	0.535314721	0.62233009	0.636035934	0.616236329	0.636696239	0.732831608	0.493366286	0.14792067
-628	0.5	0.327033152	0.311885874	0.727051678	0.399895204	0.610423666	0.266749737	0.14843754	0.67597439	0.676444333	0.595734382	0.7010515	0.640478125	0.610816251	0.57648437	0.628832732	0.570322393	0.605307652	0.490576042	0.558117873	0.564197448	0.586437246	0.63332794	0.618452896	0.668288209	0.734285561	0.487718103	0.145292691
-627	0	0.319074203	0.289257864	0.720843192	0.393527376	0.608836082	0.258554962	0.15837788	0.684905197	0.676068577	0.594116764	0.705650218	0.77065	0.609334563	0.579203917	0.633477276	0.578937281	0.609704955	0.53820814	0.559251442	0.559430672	0.605583816	0.629844881	0.613404062	0.633580013	0.746962666	0.493726087	0.163201316
-626	0.5	0.320405812	0.289720263	0.733862789	0.396942739	0.609453952	0.26288078	0.173088048	0.680428452	0.677063382	0.598234556	0.703400681	0.578714634	0.608581604	0.577591155	0.634245125	0.577524113	0.60542736	0.560608824	0.558540481	0.539039476	0.603473867	0.630078244	0.614093889	0.656385221	0.745765317	0.506837822	0.147469648
-625	0.472222222	0.325006951	0.301957645	0.730728774	0.325191938	0.600630857	0.262324674	0.156258427	0.679581506	0.676651515	0.599653556	0.698150287	0.652013793	0.60954636	0.580349966	0.619686845	0.570698789	0.609761869	0.474538806	0.559137305	0.552280449	0.588986855	0.629545987	0.612283749	0.643700152	0.730411612	0.46510362	0.126189489
-624	0.5	0.327523587	0.304596563	0.727120195	0.364654521	0.611009789	0.268728523	0.152086012	0.679746772	0.676057103	0.599187094	0.704205895	0.665683051	0.610211817	0.578369353	0.631506593	0.580431091	0.601950099	0.438645783	0.559731151	0.559742371	0.590723181	0.631400212	0.617144781	0.636087744	0.729381957	0.448950443	0.166493075
-623	1	0.324510616	0.293457952	0.73100266	0.370146962	0.612743192	0.259470466	0.161028519	0.676385809	0.676817035	0.59846096	0.706081821	0.748674359	0.607688608	0.5820273	0.638141518	0.568852183	0.607202044	0.554410938	0.560442308	0.554682806	0.594563153	0.634614134	0.612062742	0.667869418	0.734494928	0.475614414	0.111110429
-622	0	0.327691202	0.306834999	0.728871492	0.405955258	0.609386786	0.255716605	0.13845405	0.672838418	0.678163844	0.597475811	0.703249923	0.626964103	0.611158782	0.573715902	0.615547477	0.579468403	0.609285742	0.564553731	0.559831444	0.440028493	0.617874309	0.62841731	0.612877659	0.656099297	0.740454194	0.481915116	0.173845706
-621	0.66	0.327678835	0.291962827	0.723288433	0.498480487	0.603196051	0.259590883	0.160538785	0.666493597	0.67845902	0.596635244	0.704205097	0.743115217	0.608884558	0.580001384	0.632272695	0.565818099	0.597726414	0.43975122	0.558462671	0.499101765	0.621974953	0.633111436	0.609692899	0.632936971	0.743932359	0.43697734	0.145039237
-620	0.739130435	0.322888854	0.304445765	0.726691934	0.414670969	0.59555112	0.258544829	0.14128405	0.67269069	0.675409542	0.598050133	0.704518605	0.753195714	0.608097376	0.582750514	0.635156764	0.582546485	0.602648481	0.589519697	0.55967532	0.500873714	0.606154142	0.630988718	0.613159032	0.642481791	0.729506966	0.469248034	0.111024308
-619	0	0.322599963	0.304185504	0.728585339	0.435814668	0.596449122	0.259441194	0.147315389	0.677705265	0.674381446	0.601772867	0.704720651	0.616075556	0.608202576	0.580191761	0.629427978	0.54842894	0.603707459	0.486032	0.558890529	0.515630217	0.608001105	0.630995608	0.616608193	0.641048921	0.740133777	0.510003929	0.14818
-618	0.5	0.32565794	0.295688128	0.72344634	0.283060334	0.611213343	0.24937015	0.136082408	0.68002282	0.674854017	0.597324031	0.703699165	0.696263793	0.607558832	0.578162917	0.641405373	0.576907081	0.605573532	0.481526437	0.55866715	0.525236839	0.599340049	0.631587261	0.614466641	0.626325839	0.742713579	0.512375451	0.16265
-617	0.458333333	0.324602051	0.291042703	0.727231459	0.471751578	0.603855303	0.253690457	0.150694709	0.665422441	0.675857763	0.596500112	0.702621889	0.71949322	0.607904218	0.578972381	0.618937365	0.578307191	0.602289649	0.583828571	0.55734929	0.538939206	0.607861928	0.632586258	0.61732283	0.630095854	0.736103962	0.477937871	0.143463037
-616	0.662038889	0.326811833	0.293483725	0.725005802	0.400844686	0.594830698	0.2608624	0.155351967	0.678204112	0.676156702	0.595243662	0.699475557	0.524994737	0.609154947	0.574798461	0.622364109	0.564364	0.604468953	0.413280303	0.55661939	0.517545135	0.560603047	0.631936079	0.616135765	0.650472442	0.729650067	0.494174052	0.157796319
-615	1	0.329122596	0.284643383	0.727529114	0.350071193	0.610601788	0.255939704	0.158082629	0.679673065	0.675687916	0.595157998	0.704344251	0.67555493	0.609878425	0.580861397	0.628955371	0.557629992	0.603120514	0.520926761	0.559184404	0.457138754	0.59273898	0.63615272	0.613914734	0.662330419	0.73069967	0.476993015	0.168787675
-614	0.428571429	0.323133841	0.295753145	0.726340239	0.401072879	0.608311208	0.258368705	0.152261919	0.674622112	0.67478629	0.595684306	0.706476596	0.723960714	0.611035057	0.581398666	0.631663818	0.553267845	0.599655731	0.53735	0.559157488	0.515570466	0.59480748	0.630031303	0.615624823	0.653155381	0.733880551	0.499398072	0.159574927
-613	0.508925	0.328544852	0.296974461	0.726132598	0.383545779	0.614901929	0.255856713	0.145569471	0.674712615	0.676485266	0.598349866	0.706578467	0.734284091	0.608731749	0.577865585	0.631681379	0.566088217	0.602235135	0.596930263	0.556525912	0.520355246	0.603096744	0.627831403	0.613603493	0.627271671	0.730690522	0.47894112	0.160831728
-612	0.794444444	0.331200479	0.292229245	0.728863868	0.362260209	0.612437882	0.250150712	0.143320739	0.684815467	0.674535476	0.597614763	0.70273789	0.55693	0.607051024	0.585219071	0.619086936	0.556072498	0.601803328	0.54971831	0.557088194	0.536951169	0.625534561	0.628318575	0.614777004	0.62970852	0.736236733	0.492589773	0.119053894
-611	0.333333333	0.322692145	0.305753896	0.721915615	0.416161054	0.60592986	0.262119265	0.145098391	0.685256499	0.675649964	0.595673852	0.703862918	0.674279545	0.611376479	0.574208126	0.630048684	0.547470447	0.611488151	0.572116867	0.558776096	0.517840877	0.613955119	0.632421368	0.615812266	0.642071608	0.736527437	0.503933865	0.176543697
-610	0.66	0.325911257	0.28524533	0.730597712	0.396854248	0.610053967	0.247244928	0.126886885	0.666243748	0.676526052	0.594748309	0.705735885	0.743627941	0.610370942	0.573448359	0.637891895	0.583204496	0.606248616	0.378469512	0.555907	0.521295822	0.608656172	0.633726572	0.61433836	0.662387823	0.728678594	0.489961775	0.183003377
-609	0.75	0.324205662	0.290124958	0.722123033	0.436926486	0.621655294	0.242378421	0.127364059	0.681238862	0.675082105	0.595404438	0.709715167	0.590757143	0.610701376	0.572660252	0.636264572	0.574283071	0.596995856	0.497267568	0.557750926	0.566870585	0.583847852	0.62211969	0.61209022	0.668372136	0.733725035	0.495975	0.158591436
-608	0.826315789	0.325963584	0.287512192	0.718762866	0.465030525	0.604632802	0.250839552	0.145141444	0.682672873	0.677197297	0.601912444	0.706853529	0.586538462	0.607218472	0.57274449	0.61372999	0.576065662	0.602198008	0.546125373	0.555668143	0.565078452	0.588290212	0.628116034	0.613055765	0.646949711	0.731275981	0.461316981	0.155213077
-607	0.6	0.322258219	0.290276536	0.72657438	0.231155238	0.603213913	0.252866791	0.146793033	0.682244609	0.677390359	0.602764891	0.705393109	0.550848936	0.609369674	0.585384685	0.642669384	0.584287028	0.6084527	0.489830588	0.558069287	0.405041995	0.601810928	0.63000302	0.61296488	0.647980879	0.732901022	0.460320833	0.125927419
-606	0.683333333	0.324218868	0.301464493	0.728490472	0.326080504	0.616580573	0.261671077	0.154370453	0.672064188	0.673824233	0.59971417	0.706069205	0.735321875	0.606984206	0.580388264	0.63208156	0.602070022	0.608004064	0.57204382	0.557634114	0.59269907	0.58190807	0.627337603	0.614836165	0.649325956	0.736708054	0.463728646	0.152989943
-605	0.416666667	0.330914781	0.304038167	0.723037143	0.438518799	0.613176227	0.261738172	0.143995323	0.679025896	0.675894079	0.592795519	0.704594981	0.5817	0.608049295	0.57897461	0.625136206	0.590721872	0.60196626	0.587164368	0.557163042	0.548031398	0.583846388	0.628049074	0.612268146	0.646745581	0.735665182	0.466068828	0.153256604
-604	0.51333	0.324917561	0.308152037	0.720278977	0.396693973	0.616230547	0.254639398	0.14260796	0.679869326	0.677672889	0.597543392	0.70586945	0.644840476	0.604247052	0.578755965	0.624035014	0.581095261	0.606620556	0.506074074	0.557859675	0.526020845	0.596068169	0.631122418	0.615538601	0.61129736	0.735043534	0.490934569	0.134536311
-603	0.5	0.318892019	0.305777978	0.732025086	0.391377599	0.616570407	0.263252803	0.145135242	0.670175392	0.675984597	0.59700466	0.706307684	0.414225641	0.603369559	0.566672831	0.642407761	0.587296291	0.608375023	0.598146667	0.558661919	0.639266461	0.603917731	0.629895249	0.611231104	0.656746628	0.729674417	0.455080224	0.182844282
-602	0	0.320200352	0.292585397	0.730899883	0.438597427	0.623711475	0.253672357	0.14525202	0.671695058	0.676452541	0.591913142	0.708344975	0.571585366	0.606097539	0.581103356	0.640112222	0.579240726	0.599000028	0.536455172	0.556875205	0.522485885	0.60076606	0.626018281	0.608959541	0.638295033	0.727760288	0.45830837	0.129506444
-601	0.857133333	0.32913243	0.288223263	0.72730098	0.418570494	0.611041518	0.245976845	0.133905122	0.670811135	0.675879246	0.596342994	0.703074075	0.670247273	0.606940903	0.573421832	0.640360602	0.580663054	0.604150632	0.510317978	0.555765416	0.480114468	0.616021559	0.631687035	0.609724449	0.658582418	0.735713175	0.482612118	0.143598072
-600	0.666666667	0.331581252	0.338314428	0.728191454	0.437270942	0.613935386	0.272195535	0.139113549	0.680057145	0.676324256	0.592352172	0.706294642	0.639728889	0.60529506	0.570376318	0.633951087	0.577335894	0.600958777	0.575596591	0.554893597	0.484783311	0.600880622	0.629248489	0.612396983	0.632488257	0.738544826	0.46788508	0.163902473
-599		0.32049601	0.305618418	0.727074206	0.407057078	0.619919169	0.262521231	0.140050128	0.675418751	0.675303385	0.594998445	0.705559829	0.6080375	0.603715297	0.576658558	0.639553224	0.58759322	0.604509643	0.580887671	0.555306392	0.635588614	0.60872942	0.632082307	0.610389612	0.648718909	0.733902357	0.46957738	0.134925275
-598	0.5	0.332718162	0.295612209	0.732167572	0.413558101	0.611305142	0.248233224	0.131141152	0.663033438	0.674012141	0.594240936	0.707131479	0.806942553	0.608456364	0.577615076	0.629442459	0.566279099	0.602703964	0.509963218	0.556254332	0.672528688	0.595685436	0.634168549	0.61143814	0.665378947	0.73050656	0.48372954	0.110110169
-597	0.5	0.327119762	0.294783338	0.729616379	0.423041662	0.615047826	0.2519611	0.139405039	0.667841015	0.674988568	0.594002702	0.703706543	0.751214286	0.608383728	0.576762241	0.627684212	0.5813837	0.604156948	0.593357831	0.556228711	0.539478644	0.607604004	0.629327898	0.612402156	0.637625597	0.734442722	0.491336433	0.160627731
-596	1	0.32420388	0.287735033	0.726106627	0.50286524	0.603797445	0.249592902	0.133564248	0.672924001	0.675352525	0.599571278	0.705015853	0.696873333	0.608591239	0.578557652	0.635766694	0.587915394	0.598979369	0.503064615	0.55506618	0.494626693	0.602344133	0.62944014	0.609300436	0.644541001	0.726212009	0.495775089	0.15511023
-595	0.666666667	0.320866296	0.29857652	0.731500272	0.348694191	0.609912823	0.254092406	0.144612591	0.662690656	0.674040529	0.593151101	0.705447161	0.7276625	0.610737032	0.582490404	0.634408084	0.607149683	0.599963916	0.52968022	0.557853701	0.471112206	0.602595052	0.633928698	0.610904707	0.652045956	0.734045551	0.487738265	0.104544214
-594	1	0.323925382	0.295651516	0.72737232	0.29170464	0.605232442	0.260204034	0.158370631	0.67298419	0.673805866	0.59415997	0.702692038	0.775331818	0.609305463	0.577010977	0.629059434	0.599207122	0.599943641	0.527836842	0.555832414	0.629406274	0.597014639	0.629644089	0.611730372	0.623550072	0.735800903	0.48047175	0.128162323
-593		0.331901206	0.299716089	0.720130758	0.344199116	0.614050987	0.256555138	0.148216542	0.689556946	0.675926426	0.593766648	0.709174842	0.685790566	0.604131801	0.569907224	0.639279575	0.582699051	0.598747078	0.595221212	0.556259242	0.563764414	0.585109569	0.632392859	0.614690286	0.654417354	0.725404226	0.489018328	0.114606667
-592	0.642857143	0.320078408	0.283271505	0.720273255	0.589240773	0.605906713	0.254626486	0.151460466	0.682926312	0.674179792	0.596370812	0.698785551	0.654702564	0.606571382	0.578098643	0.642667525	0.599235056	0.600092102	0.591652564	0.55675281	0.51686499	0.590414106	0.62948879	0.612786063	0.62783613	0.730861634	0.512495498	0.142868835
-591	0.43546129	0.323592342	0.296565615	0.727143974	0.378570381	0.597106845	0.263989603	0.151378231	0.675923299	0.673972952	0.593981791	0.705566831	0.6273875	0.609747878	0.589763518	0.653551549	0.586413047	0.602910579	0.505597468	0.55343552	0.507621881	0.5983131	0.631016359	0.610438761	0.657395938	0.724093374	0.467471074	0.160589577
-590	0	0.329701672	0.285945953	0.733451881	0.386667759	0.614852292	0.253436485	0.144236972	0.688319136	0.673642481	0.596625228	0.703558938	0.733486486	0.610342114	0.577889693	0.625407596	0.575487372	0.604290842	0.554318478	0.556127312	0.518753851	0.586569579	0.635535901	0.612496344	0.636293244	0.739144492	0.487368031	0.164905205
-589	0.476185714	0.326913454	0.292457589	0.729506346	0.314179979	0.597953188	0.251553625	0.150252408	0.684741746	0.673785351	0.596222726	0.708385001	0.675839189	0.608886352	0.56919291	0.623589496	0.595073418	0.601679481	0.576129592	0.554247341	0.525386712	0.599637947	0.635489475	0.61391046	0.634702691	0.737328907	0.50467	0.114126933
-588	0.166666667	0.329418757	0.289041469	0.723759401	0.372772441	0.612544119	0.252180064	0.149260936	0.682001735	0.675221262	0.592724878	0.701623119	0.564873913	0.604066025	0.577001423	0.63882438	0.573204126	0.602093431	0.560244737	0.556950398	0.492754099	0.588039216	0.629990794	0.609556876	0.662038897	0.736524501	0.510437511	0.123675516
-587	0.625	0.330036973	0.280217214	0.732229015	0.4239197	0.608976954	0.258370138	0.157775712	0.677214178	0.676299148	0.598085425	0.705956125	0.627388235	0.604732797	0.575524539	0.627012216	0.594142769	0.601842972	0.532457895	0.556313209	0.55642326	0.594425221	0.629939942	0.61464929	0.663728259	0.732320735	0.484661111	0.143675134
-586	0.85	0.322473489	0.275421129	0.729791724	0.409682927	0.610925583	0.244735228	0.134264861	0.675534151	0.674311912	0.595223479	0.707009968	0.652163333	0.603175473	0.58418959	0.632946048	0.587336804	0.608157269	0.495425688	0.554249644	0.445278583	0.598594916	0.632900817	0.611549238	0.635554453	0.735692435	0.486743529	0.149707754
-585	0.833333333	0.329640634	0.299660571	0.72836632	0.353071538	0.606126297	0.252422244	0.142125169	0.684041954	0.672819022	0.594466537	0.706693857	0.707694231	0.60274291	0.582299205	0.63096511	0.584128735	0.605009864	0.538603191	0.555230938	0.469606483	0.582252093	0.626913859	0.61064432	0.646501219	0.724400974	0.492457877	0.17476438
-584	0.395825	0.319906574	0.294633638	0.733843866	0.3765	0.60167982	0.245101579	0.128402112	0.672129791	0.673073008	0.596715461	0.704408093	0.66507619	0.607737405	0.576468541	0.632310292	0.582791187	0.600707468	0.563604598	0.553645023	0.506514231	0.588145251	0.626958831	0.615244035	0.644557448	0.717768349	0.523288651	0.124868067
-583	0.85	0.327729815	0.295005429	0.731342539	0.353913398	0.617143812	0.251856169	0.144090105	0.669042747	0.674162271	0.592207228	0.706744426	0.594778431	0.608078979	0.576637736	0.617896462	0.58352577	0.601759841	0.521432479	0.552421179	0.50175411	0.611163837	0.630522312	0.615931637	0.641869165	0.733597477	0.497420403	0.118368919
-582	1	0.332115074	0.302773472	0.733683669	0.492648316	0.611008397	0.256328969	0.144783643	0.673027169	0.675254211	0.597059761	0.70586428	0.575455932	0.608323073	0.584341405	0.62636735	0.606112618	0.598077007	0.592593548	0.554460406	0.529772616	0.593771374	0.63032235	0.617826562	0.657768996	0.731456849	0.471753327	0.1126
-581	0.8	0.323783391	0.295554633	0.731923608	0.342727569	0.614533621	0.252457612	0.126506462	0.67594564	0.67321516	0.59952663	0.707802824	0.647134375	0.607871757	0.583228887	0.622913464	0.5681179	0.60399054	0.532941964	0.553765434	0.539223831	0.602085573	0.627895066	0.617494316	0.623442727	0.722633077	0.450359021	0.140958919
-580	0.2222	0.324314537	0.309039229	0.724628049	0.437486595	0.610873353	0.260186253	0.140196174	0.684513068	0.6745064	0.593861015	0.708368824	0.754253333	0.6078725	0.580650831	0.631152093	0.574144263	0.610700423	0.558918	0.554460425	0.519962234	0.577883198	0.626969445	0.610433751	0.634544172	0.729855686	0.470129125	0.122527559
-579	0	0.328902621	0.288550466	0.726157215	0.482472462	0.605205806	0.251576437	0.139373726	0.677392618	0.674565897	0.598125619	0.704824237	0.581456522	0.606118086	0.578446794	0.630231824	0.590578584	0.599949892	0.585747887	0.553657927	0.52397861	0.60295981	0.630629569	0.612356358	0.62629376	0.741863613	0.486079778	0.153251791
-578	0	0.327693903	0.274827846	0.732233996	0.443802458	0.606333002	0.245085235	0.134140349	0.680557183	0.675406711	0.595375351	0.706254236	0.666595556	0.607549876	0.57816142	0.629936942	0.563484982	0.596630377	0.478650476	0.553475106	0.522871674	0.592569681	0.62885453	0.610267941	0.626728902	0.732188243	0.491790209	0.121705013
-577	0.523785714	0.322956393	0.28375205	0.73168088	0.604213246	0.606131983	0.246149074	0.138747242	0.677466611	0.673360329	0.598698077	0.702210197	0.686878723	0.606724028	0.5710871	0.63966136	0.593023118	0.599195197	0.491506742	0.553992249	0.526525516	0.579134508	0.624565538	0.609304793	0.652269785	0.735071119	0.455951217	0.172009449
-576	0.518522222	0.332427377	0.291457494	0.721799746	0.421000922	0.613535375	0.251247687	0.147011195	0.668606823	0.673430708	0.596296834	0.705004244	0.737742188	0.604170358	0.57538059	0.631733234	0.587334637	0.597946012	0.565225926	0.551773657	0.521742361	0.588854611	0.627383794	0.61443695	0.616142975	0.736694008	0.491773515	0.116906631
-575	0.71665	0.324553203	0.290571651	0.73070638	0.393717546	0.620059769	0.256183039	0.151926	0.678221549	0.67554071	0.597642611	0.706724092	0.654660784	0.603119183	0.587617234	0.630391997	0.582068536	0.601799742	0.565061628	0.554784937	0.512635748	0.587101643	0.625635706	0.610168486	0.670605527	0.728669531	0.480979636	0.141153118
-574	0.833333333	0.328009978	0.296570074	0.729373749	0.477234545	0.609652902	0.251978755	0.136666156	0.678933934	0.671384634	0.595850133	0.709707239	0.637686207	0.601626153	0.581123145	0.631370644	0.572944464	0.604194781	0.598191566	0.557054703	0.51782464	0.601983633	0.633203112	0.615450014	0.673762012	0.734860294	0.491725208	0.112871461
-573	0.633333333	0.332198017	0.293984872	0.733241873	0.5211155	0.611766115	0.251926791	0.13744824	0.683470579	0.674963216	0.600017879	0.710029553	0.661073585	0.60058113	0.572583847	0.625299456	0.592499566	0.598977403	0.46970125	0.554634847	0.531515306	0.578138613	0.633039312	0.611984363	0.651977623	0.74073404	0.470560796	0.140144568
-572	0.8	0.334171133	0.284373175	0.726313896	0.549233954	0.624175555	0.258499878	0.148885355	0.675484457	0.676076662	0.591576999	0.704799777	0.609296429	0.606822743	0.577938625	0.629667329	0.590666481	0.601523502	0.56775125	0.553067232	0.543942694	0.581166526	0.633417228	0.609990464	0.645499085	0.739961507	0.485066813	0.17162246
-571	1	0.332534123	0.281361107	0.7235539	0.322327653	0.612327855	0.235791125	0.123534294	0.688433602	0.672755498	0.60101215	0.706038907	0.583568235	0.607698499	0.570302743	0.622506611	0.58584976	0.60611305	0.494854902	0.552844214	0.49526797	0.594811953	0.630783605	0.613748713	0.633267678	0.736822301	0.479564219	0.145654891
-570	0.52666	0.324183092	0.298881847	0.72266604	0.459390981	0.604480676	0.245725342	0.12721435	0.673639265	0.674466252	0.593752403	0.710114221	0.711176364	0.606508663	0.572055796	0.606524443	0.584264321	0.599561535	0.558511702	0.554682407	0.506565852	0.602398219	0.627646212	0.611845317	0.646604351	0.743663935	0.461728459	0.130452473
-569	1	0.325386598	0.312066261	0.727840096	0.410043692	0.598094615	0.258647823	0.134563781	0.690586841	0.67501461	0.597876117	0.705714584	0.687622222	0.604251307	0.579324533	0.619707607	0.596317635	0.602006133	0.678556667	0.553594721	0.504535666	0.614272151	0.628302024	0.611243442	0.65150761	0.737665685	0.468810531	0.165551807
-568		0.326995621	0.276998706	0.73141521	0.389327148	0.609015122	0.241249759	0.129327026	0.67905568	0.674238315	0.592795757	0.708481587	0.668927119	0.602635304	0.583484682	0.634408777	0.593656653	0.600469125	0.580505738	0.553454028	0.460951569	0.585843263	0.629535964	0.608823671	0.621722026	0.725286344	0.502601216	0.136800541
-567	0	0.332189294	0.295464324	0.729984448	0.611608547	0.603944451	0.248455833	0.133277969	0.672460606	0.674233938	0.592820341	0.708303038	0.669714	0.605203723	0.575339421	0.636965544	0.595483319	0.604414628	0.54145	0.553982655	0.504017318	0.611500392	0.633947462	0.609537888	0.638195185	0.730203793	0.493945587	0.153293834
-566	0	0.328236669	0.312026764	0.721613233	0.537260873	0.609471435	0.259718466	0.138429493	0.681986956	0.674931125	0.593914258	0.712968412	0.696738	0.603726154	0.580416813	0.63918693	0.592156598	0.599565064	0.542448	0.551973562	0.445964331	0.568669521	0.629764691	0.616710129	0.628482044	0.738496542	0.476563759	0.162131492
-565	0.772233333	0.32729455	0.284174169	0.729753279	0.510400967	0.599884382	0.24189862	0.130487381	0.665623779	0.674459525	0.593465065	0.706761726	0.631859184	0.60218943	0.575703546	0.617481376	0.606217519	0.596843197	0.609401282	0.555162806	0.542654886	0.590340995	0.629091783	0.610997909	0.645808396	0.729561476	0.451026789	0.129150636
-564	0.6111	0.325186377	0.28723589	0.723243672	0.422442772	0.605437596	0.243789382	0.124591094	0.679067991	0.674026277	0.596927079	0.708973662	0.685301639	0.605490673	0.572414538	0.626216355	0.593471883	0.600652612	0.573777027	0.554442103	0.43759987	0.573144428	0.629255377	0.607105887	0.635362137	0.736630502	0.458081949	0.111789947
-563	0.6	0.326464284	0.285293838	0.72546746	0.38047659	0.615854363	0.247117351	0.131534004	0.67611884	0.673615407	0.596446682	0.70796513	0.52338	0.608004478	0.574523946	0.621158457	0.594192848	0.603601619	0.505518919	0.554013507	0.628114241	0.59655918	0.62661751	0.610817509	0.638831218	0.740426592	0.504422509	0.120858213
-562	0.72666	0.331974618	0.297854974	0.726849382	0.243673424	0.60967208	0.254877033	0.135265469	0.66439522	0.673660302	0.593200375	0.705600892	0.546485366	0.601257344	0.569713846	0.630756625	0.588448843	0.596268329	0.557239344	0.552218748	0.611416592	0.583836057	0.629460314	0.609188955	0.651195897	0.727110231	0.490878413	0.133240741
-561	0.833333333	0.333195409	0.27994792	0.725679026	0.602329092	0.611327584	0.241610536	0.128364661	0.661370598	0.675472689	0.597220945	0.707915107	0.752832075	0.603984792	0.578462532	0.640218682	0.573166887	0.604344957	0.479249367	0.552182521	0.513907813	0.585881627	0.627578505	0.615680792	0.625806204	0.735863452	0.470950405	0.141943719
-560	0.090909091	0.330483517	0.287714163	0.727897332	0.743104032	0.609427567	0.250055497	0.132726656	0.673211253	0.673899318	0.592004432	0.708784577	0.663180357	0.608524836	0.575269432	0.636555978	0.581530843	0.601552006	0.400771111	0.552351786	0.577906102	0.599010292	0.626967759	0.611934344	0.628050219	0.737445323	0.478436109	0.136084293
-559	0	0.327380531	0.285978406	0.729468127	0.3962045	0.601492508	0.235450273	0.11651194	0.674615433	0.673301716	0.597842147	0.707962849	0.784725	0.605761555	0.581111322	0.623761244	0.583076689	0.597744771	0.531096667	0.553277169	0.35487138	0.617130326	0.629799263	0.608223835	0.644440893	0.741531718	0.471983183	0.107173506
-558	0.7778	0.328450982	0.307393424	0.735451185	0.693275244	0.608303597	0.25780914	0.138596449	0.686702832	0.674523431	0.589443703	0.709508253	0.632289796	0.604228058	0.572464158	0.628309943	0.587012794	0.598719621	0.6877	0.554094458	0.520736643	0.587454058	0.629083554	0.612496357	0.641366463	0.7309657	0.490794535	0.123056793
-557	0.62	0.332665364	0.278909336	0.730983641	0.380516094	0.61034997	0.24301982	0.136761861	0.682177714	0.674682878	0.59315981	0.704920299	0.598074359	0.607253909	0.570442458	0.638426547	0.588810927	0.604436545	0.649724706	0.554047367	0.5303917	0.587774954	0.631553356	0.60732703	0.625699008	0.735335933	0.483534992	0.124549755
-556	0.43335	0.335380579	0.288251222	0.721429948	0.355765512	0.603060447	0.248185157	0.136805995	0.680389196	0.674760624	0.598142751	0.709767761	0.728321311	0.603301259	0.579698386	0.635887189	0.570398442	0.600818213	0.653369737	0.553063695	0.540902525	0.577685361	0.628248947	0.611116917	0.622643159	0.741486665	0.486000812	0.135166499
-555	0.52085	0.339864908	0.292273569	0.730015241	0.364964404	0.613855552	0.253378778	0.139603482	0.685910257	0.675619045	0.593841114	0.706803267	0.706684375	0.60939809	0.569900788	0.63003876	0.572116924	0.607083136	0.50310283	0.555751645	0.597896853	0.57771885	0.632668253	0.611090861	0.650787274	0.728505395	0.469268852	0.12261173
-554	0.366675	0.32959783	0.295876755	0.730425671	0.454380783	0.602264169	0.248153384	0.139603136	0.676995466	0.674625965	0.591978483	0.707245399	0.570566071	0.602476489	0.580073728	0.628159463	0.594027808	0.598485481	0.537451042	0.553703267	0.591055213	0.571431579	0.626967393	0.612692421	0.64380343	0.736954145	0.479814783	0.129030471
-553	0	0.327385687	0.289057454	0.73202084	0.357159719	0.608549064	0.241818379	0.133947043	0.66553074	0.674282539	0.594127436	0.710099789	0.625002	0.602565291	0.573480188	0.641585669	0.585233362	0.594978749	0.553541593	0.551890634	0.605524836	0.589283348	0.629059741	0.61434249	0.659787796	0.734612345	0.480244745	0.103512821
-552	1	0.332439117	0.273560414	0.726187994	0.352046302	0.608469508	0.239499175	0.129919801	0.685202141	0.673984374	0.595804875	0.712531509	0.654719672	0.60544907	0.578083422	0.635753607	0.567663222	0.598150973	0.518002	0.55202526	0.495651742	0.594790522	0.629437068	0.610989158	0.631569683	0.745783736	0.479417273	0.137025134
-551	0.70555	0.330604279	0.29138107	0.732010122	0.359727757	0.609289009	0.250889039	0.138015486	0.684954917	0.673926839	0.598250921	0.709784227	0.653335417	0.600226442	0.569963613	0.631539467	0.583665547	0.598327156	0.580624138	0.553523948	0.459168361	0.584221818	0.628761272	0.615431711	0.649727599	0.738578785	0.528821772	0.120272549
-550	0.333333333	0.330719104	0.285534215	0.722099921	0.350269943	0.62432583	0.248458969	0.130741498	0.673761153	0.675001933	0.595022393	0.708409988	0.588221739	0.603583956	0.582345395	0.619737091	0.592627044	0.599816744	0.487319277	0.552044089	0.495442579	0.58407894	0.630706866	0.611465439	0.64831497	0.74176466	0.511674407	0.123447059
-549	0.5	0.327753789	0.278585018	0.723241246	0.410227263	0.609444023	0.242877903	0.133381717	0.667093587	0.674421632	0.597228873	0.709728042	0.628592308	0.608453804	0.57760787	0.629430603	0.569009397	0.603713826	0.506118987	0.554837563	0.600472653	0.596924597	0.632353641	0.616086912	0.641501613	0.7338214	0.49806835	0.096644533
-548	0.1	0.334515649	0.285430106	0.725854843	0.342836511	0.615709573	0.243407085	0.127467703	0.68245571	0.67541195	0.594324387	0.708841631	0.588921538	0.605355152	0.580497042	0.631398977	0.599578794	0.597308432	0.497512644	0.552806505	0.548388495	0.584720908	0.632808148	0.616888517	0.634729295	0.73540906	0.4842	0.12477619
-547	0.7	0.338033459	0.289697521	0.731414098	0.336402544	0.609551911	0.253860897	0.141751214	0.672776876	0.675233069	0.594066316	0.713210809	0.555507843	0.604872274	0.581178077	0.646879488	0.580592528	0.599835119	0.581226506	0.553084097	0.524939883	0.595165474	0.629513723	0.613441752	0.648104522	0.738016736	0.495218364	0.15415
-546	0.285714286	0.33015778	0.287046345	0.730357036	0.415120397	0.617620681	0.251655021	0.133221414	0.678851761	0.675520255	0.597386052	0.71082625	0.752251351	0.606984174	0.581808699	0.632321131	0.594252296	0.600035557	0.521602062	0.55210715	0.515468481	0.590253576	0.629570158	0.613003244	0.634922763	0.737100956	0.499819847	0.106755014
-545	0.91665	0.328520566	0.276495275	0.731388211	0.44285315	0.605966081	0.243740529	0.135766415	0.681498672	0.673328577	0.59631868	0.71376881	0.53074	0.604645874	0.577043135	0.631900084	0.554107023	0.600194182	0.487863889	0.554170455	0.50124133	0.599882585	0.634653943	0.613124602	0.646611927	0.736937897	0.46791049	0.122838129
-544	0.976192857	0.331320747	0.296437004	0.727416247	0.376120221	0.611959785	0.249047783	0.128916931	0.682843899	0.675175114	0.594718352	0.713066777	0.633704444	0.606729267	0.57294348	0.637293366	0.568273746	0.601391107	0.515677922	0.554530629	0.52978699	0.603646646	0.630450975	0.613521116	0.638874925	0.735935578	0.49453977	0.130837805
-543	0	0.327309781	0.291919236	0.730578109	0.321201107	0.616963746	0.252087181	0.144867111	0.677156354	0.675170789	0.594252752	0.707716987	0.493677586	0.605157934	0.580871343	0.6239558	0.593921122	0.601302403	0.517298039	0.551603424	0.548526669	0.57931878	0.630097319	0.613039798	0.644806909	0.730421835	0.496209597	0.136970115
-542	1	0.33015538	0.276403058	0.729404226	0.30259083	0.620684282	0.247425504	0.141963856	0.675904316	0.675869242	0.59425509	0.711223501	0.675495833	0.607713815	0.575066769	0.63909531	0.600818914	0.602966696	0.626627059	0.553501999	0.543444903	0.605983841	0.633805853	0.611151201	0.644442257	0.731537296	0.493826695	0.128138308
-541	0.205882353	0.323555348	0.283013803	0.730232309	0.314057702	0.603996761	0.239228422	0.126290362	0.674316471	0.674242143	0.587175837	0.707630357	0.680497059	0.604584644	0.575457073	0.641025828	0.587084741	0.60070389	0.624785915	0.553551427	0.538088737	0.602373455	0.626009116	0.617078717	0.636649317	0.745076834	0.460949021	0.135598747
-540	0.65	0.330220957	0.290546663	0.725650685	0.228937312	0.608268173	0.245249015	0.130006928	0.682943776	0.675737418	0.599225213	0.708439819	0.738844444	0.606046404	0.580701944	0.634997588	0.594870915	0.607737688	0.6102	0.552896287	0.535895215	0.580809814	0.629754449	0.616940109	0.639360234	0.740331912	0.483654677	0.13073325
-539	0.814285714	0.330940352	0.283241444	0.722537677	0.349895057	0.617322081	0.243276098	0.13149288	0.660249145	0.674348292	0.595774356	0.707618049	0.740246341	0.604957221	0.576684944	0.608872394	0.581010571	0.597380248	0.51706988	0.553643166	0.44008947	0.602935826	0.631560796	0.611833479	0.641080291	0.735455782	0.474876386	0.139887799
-538	0.777775	0.33272634	0.290331255	0.728686502	0.321139591	0.615087494	0.250867224	0.147038115	0.676034526	0.674608137	0.599220718	0.714689355	0.694333333	0.607788872	0.57294308	0.62557835	0.547708341	0.59924546	0.536042202	0.552969421	0.557198226	0.587382428	0.630396075	0.617186449	0.649663487	0.733044538	0.469786763	0.138299217
-537	0.916666667	0.330417924	0.280834568	0.73549098	0.366082736	0.598571582	0.242061052	0.129861595	0.67238616	0.675289391	0.595398609	0.710723794	0.618107407	0.607695656	0.573414145	0.617257502	0.548258593	0.598243839	0.699501099	0.553527426	0.489163761	0.603983413	0.631842055	0.61121131	0.620009782	0.743184563	0.467860309	0.101201683
-536	0.500014286	0.330656348	0.286183428	0.7252804	0.454058791	0.608021848	0.253362616	0.158666201	0.675431137	0.675272883	0.600710242	0.714190364	0.646344643	0.607138247	0.583347092	0.622591627	0.569681806	0.606737483	0.483332432	0.554072261	0.477573036	0.598150073	0.629679194	0.618607447	0.619906961	0.738910027	0.45181469	0.124581501
-535	0.583325	0.335690794	0.288807551	0.732160513	0.370908844	0.612125319	0.254151046	0.158189857	0.683682004	0.67404095	0.597892235	0.711696896	0.806090385	0.605093364	0.574899286	0.625861924	0.563407546	0.604426245	0.507322727	0.552851963	0.450148892	0.601052437	0.631337374	0.618095978	0.643210646	0.736315343	0.481309114	0.12736891
-534	0.5	0.326482648	0.298275298	0.721114346	0.423497553	0.606816637	0.254438224	0.147607998	0.684075736	0.674190377	0.600574852	0.70741995	0.647066667	0.607181912	0.587767017	0.64104407	0.595463672	0.596054728	0.561110667	0.553872229	0.493170298	0.605672878	0.628692446	0.618475409	0.640522348	0.733276167	0.468022055	0.117878811
-533		0.330084029	0.287215724	0.728703602	0.341504862	0.61901644	0.24565525	0.132597266	0.67884618	0.674735751	0.59922119	0.713739441	0.648352273	0.607311632	0.578928579	0.645924939	0.578509524	0.605719851	0.554439252	0.554811997	0.542749277	0.62618037	0.627658734	0.612116007	0.645535188	0.732140328	0.486835481	0.13361
-532	0.4	0.332735015	0.281135076	0.729608844	0.303198263	0.610242284	0.251267178	0.143719254	0.675084367	0.673988644	0.597654073	0.711028983	0.697496078	0.608384478	0.579588175	0.63477037	0.579452528	0.597100915	0.523173913	0.556003814	0.532864466	0.620386685	0.638698631	0.619074707	0.645405591	0.736686275	0.451585425	0.135938366
-531	0.166666667	0.334671337	0.289559109	0.727375486	0.376343894	0.611370586	0.250246302	0.127832535	0.672514555	0.675040331	0.602630029	0.712600222	0.718751923	0.605472835	0.579254765	0.622177597	0.576254765	0.603359025	0.569186047	0.556438532	0.514046925	0.605365645	0.630105569	0.616096011	0.651367854	0.732174889	0.491966718	0.143478734
-530	0.50001	0.339359007	0.289770835	0.729870351	0.295932356	0.613819025	0.24852019	0.127010503	0.682193396	0.674884076	0.599249363	0.715195542	0.684855319	0.60566731	0.578031084	0.62398393	0.588853044	0.604755382	0.667409459	0.553891278	0.508168019	0.597932788	0.631293653	0.611194759	0.646175301	0.734264545	0.456996912	0.15063122
-529	0.59375	0.333846354	0.295654068	0.73108322	0.323361013	0.610428062	0.24965284	0.131749549	0.666149492	0.677283874	0.602180125	0.715805666	0.637845833	0.605325828	0.590121526	0.621031328	0.577612743	0.604947613	0.584235135	0.555781374	0.511765124	0.581227437	0.631933124	0.613724815	0.612253852	0.740117366	0.49177316	0.134081984
-528		0.335635834	0.289120272	0.725943002	0.422156367	0.615502198	0.240354291	0.123537217	0.676444063	0.676759949	0.600218238	0.712189361	0.664094	0.60969516	0.582472118	0.623621075	0.574318675	0.600955843	0.594757813	0.555565711	0.518495365	0.587801926	0.633802299	0.616747782	0.638956055	0.733785518	0.446929568	0.103741866
-527	0.242427273	0.335082724	0.284186027	0.724312999	0.320342236	0.618880071	0.243408947	0.13060285	0.678971937	0.67712599	0.597280365	0.714883241	0.857578182	0.605401897	0.577391047	0.636048462	0.582599308	0.59613217	0.633828846	0.555790268	0.534511472	0.563662096	0.63131302	0.615466102	0.645396941	0.739814148	0.460111516	0.132978484
-526	0.791675	0.334391561	0.294586851	0.728476754	0.357114894	0.600645806	0.25133051	0.140205994	0.669390612	0.677036256	0.595404165	0.708325182	0.771590385	0.606671027	0.581792563	0.63007995	0.565825699	0.602346837	0.488888889	0.554782209	0.55812151	0.585131624	0.634364422	0.612075001	0.64070828	0.730369392	0.486695929	0.140015927
-525	0.606081818	0.340857151	0.281152816	0.731843367	0.287899074	0.609687748	0.235397002	0.123276911	0.669078266	0.675651908	0.597285554	0.712845769	0.663565116	0.606950785	0.578058099	0.6133812	0.564084072	0.60332082	0.577758654	0.554401323	0.517708538	0.577158621	0.635087929	0.615849284	0.668497094	0.726118771	0.483110192	0.104902542
-524	0.666666667	0.337106891	0.276745483	0.727098059	0.341449269	0.609835471	0.251095831	0.15337293	0.668425285	0.67637254	0.596588151	0.712807132	0.743182222	0.611251129	0.583651988	0.626193417	0.5780893	0.598999314	0.501707143	0.554606316	0.536557707	0.587166683	0.635184164	0.618558573	0.645790909	0.738513629	0.470304866	0.097477249
-523	0.935903846	0.335829514	0.280747185	0.736391198	0.230796088	0.613094801	0.243811703	0.135237744	0.684259018	0.677311101	0.599915232	0.71762675	0.600229167	0.610734555	0.578492243	0.613291111	0.579239832	0.598615267	0.630636842	0.553827933	0.557395419	0.60035275	0.631429103	0.617019177	0.634919293	0.73587743	0.463742718	0.110171762
-522	0.892857143	0.333334715	0.289408188	0.727206874	0.342591629	0.605745274	0.242726365	0.119872773	0.673756313	0.677852615	0.600717175	0.714269961	0.63095	0.607870972	0.580640436	0.63350452	0.585362445	0.603171817	0.47388481	0.555956563	0.402929777	0.585096336	0.634884923	0.614967577	0.643131498	0.735880257	0.468169514	0.116945592
-521	0.500016667	0.340837494	0.277925164	0.728606685	0.353621672	0.60373083	0.241341133	0.12685383	0.674447636	0.67794571	0.597858965	0.710373653	0.638968852	0.608629205	0.581707926	0.631155889	0.583601706	0.602478985	0.481001351	0.554918694	0.489050429	0.596011349	0.634589325	0.615737622	0.64864662	0.7370663	0.438102994	0.179848366
-520	0.860609091	0.339116922	0.297134858	0.731301807	0.275618889	0.607497788	0.246101536	0.125165342	0.670798716	0.67695027	0.597191062	0.720241102	0.548184783	0.607035206	0.57936144	0.631999795	0.595385525	0.6035575	0.472807143	0.553872356	0.493696909	0.597848017	0.6343935	0.61646681	0.659149579	0.736497698	0.467807208	0.12659025
-519	0.750025	0.343576423	0.279499823	0.736177156	0.483408051	0.604885413	0.241053098	0.124240901	0.68178362	0.676381877	0.602970432	0.711391893	0.706866038	0.606113833	0.581567882	0.629542842	0.574187627	0.599571622	0.620962295	0.554817253	0.509252108	0.599302591	0.63364322	0.614478235	0.64902537	0.737395755	0.500180299	0.132369133
-518	0.53336	0.333790449	0.289415878	0.730225449	0.344922038	0.612957219	0.237731824	0.120188417	0.673771264	0.677330578	0.599559848	0.711981528	0.511727273	0.607416947	0.58157454	0.613034313	0.572569276	0.596256661	0.493269231	0.553889354	0.542953453	0.608524332	0.632368602	0.616217942	0.653658025	0.732707644	0.478929694	0.115859
-517	0.941176471	0.335456528	0.272092674	0.73484494	0.391089052	0.61304717	0.235452583	0.126128686	0.682591592	0.676669207	0.600148755	0.717139544	0.628792593	0.61116287	0.581841697	0.625121239	0.587967519	0.604937789	0.472632143	0.554292485	0.497319208	0.585302847	0.634489341	0.614641883	0.640100533	0.737873367	0.498909706	0.131908845
-516	0	0.330377605	0.271497343	0.726382536	0.463517813	0.607074277	0.233099317	0.124441342	0.680262202	0.67579079	0.598071166	0.713370248	0.746564706	0.609786515	0.579620012	0.632177674	0.579943366	0.598112845	0.378235211	0.555854144	0.476276349	0.607617274	0.635200677	0.614322872	0.6507257	0.732329406	0.487273702	0.134365349
-515	0.977272727	0.337234525	0.277689464	0.733760647	0.436420928	0.61143436	0.244785891	0.134006412	0.667499369	0.675104826	0.605871341	0.711403793	0.591396078	0.606521018	0.579371758	0.636764649	0.572678077	0.611031019	0.57088	0.555759255	0.432003319	0.596672548	0.634958256	0.612236551	0.654760712	0.737611829	0.492505408	0.120592326
-514	0.75	0.336448037	0.283508743	0.734269118	0.376443412	0.619879355	0.241697175	0.126384671	0.660741113	0.678147062	0.600306479	0.715495026	0.540957447	0.610593648	0.581917255	0.614071319	0.598152867	0.60363558	0.453919192	0.554882059	0.498276469	0.590587692	0.634847909	0.618118977	0.63516335	0.733650939	0.498194683	0.151121429
-513	0.821428571	0.338344401	0.284164926	0.730718075	0.313856332	0.60864506	0.240647397	0.133040263	0.672945065	0.676828587	0.597882367	0.711723441	0.715001818	0.60866956	0.583857352	0.613904621	0.604926145	0.602251714	0.462755696	0.558061571	0.542829179	0.624316705	0.636477975	0.621321949	0.671337878	0.734607935	0.445735056	0.112702475
-512	0.464285714	0.344332297	0.279693763	0.733714564	0.384419605	0.610537387	0.237403374	0.132662428	0.677590143	0.675823393	0.601985046	0.71351816	0.625303922	0.609230132	0.577903387	0.632277531	0.582995455	0.610411434	0.597807895	0.557673198	0.558141979	0.613978333	0.632980406	0.616053905	0.633744011	0.738370836	0.4869	0.113942029
-511	0.8875	0.330991178	0.274762887	0.73347319	0.350454208	0.611119007	0.23586818	0.12451775	0.668685511	0.678711841	0.599466384	0.71657156	0.70680566	0.60923267	0.573759468	0.635526994	0.605588575	0.602218459	0.630208824	0.557697096	0.521791598	0.6175316	0.633926866	0.620297237	0.65482113	0.746148127	0.492187931	0.131722864
-510	0.775	0.339789754	0.287584916	0.723743539	0.462157129	0.612938055	0.246995105	0.142584022	0.671637954	0.678422129	0.600967118	0.714135804	0.77908913	0.610766566	0.583450581	0.639290155	0.538435143	0.605930711	0.546236559	0.557922703	0.504301793	0.593633489	0.637498767	0.617894953	0.635758402	0.742671607	0.470034389	0.11066413
-509	1	0.346917907	0.279096178	0.728757491	0.337901076	0.619966205	0.238312822	0.126019072	0.686476853	0.679245708	0.601101909	0.717728225	0.757469697	0.607852711	0.585870332	0.634028376	0.591085605	0.611163315	0.614311579	0.557710999	0.563064059	0.590568741	0.637121355	0.623946477	0.668974925	0.743340017	0.467780214	0.106082474
-508	0.5	0.34369994	0.292202636	0.726675864	0.427652253	0.621506058	0.243201027	0.125694098	0.688551019	0.678844826	0.596768236	0.715155455	0.710353571	0.609114557	0.58213409	0.626880814	0.571990854	0.604099084	0.450183544	0.557437054	0.55066113	0.59164072	0.639114552	0.619346617	0.631967562	0.743223188	0.469962374	0.122872834
-507	1	0.347485759	0.283635592	0.737451804	0.469527784	0.608393738	0.243660866	0.137519027	0.663438804	0.678373587	0.604552443	0.713330556	0.624784615	0.60772824	0.584391571	0.630944626	0.592680308	0.606161396	0.515883962	0.557105445	0.536951895	0.592419169	0.636383411	0.615416984	0.611534961	0.744749567	0.492759471	0.105615171
-506	0.4375	0.348510745	0.279861222	0.732082223	0.390822168	0.611099881	0.236037067	0.12221794	0.66247706	0.67736344	0.600661316	0.715143488	0.471080488	0.609646609	0.583386805	0.61878231	0.567300536	0.600118463	0.449251613	0.558603943	0.500445595	0.600974671	0.64424638	0.620459247	0.612130724	0.736880211	0.507948145	0.10858912
-505	0.658333333	0.342237831	0.29054487	0.736209501	0.318075175	0.613212583	0.239661235	0.122302441	0.684923321	0.676673865	0.60428881	0.716687538	0.715388462	0.608664255	0.582819474	0.631004551	0.591333704	0.604702246	0.550148101	0.55940149	0.528359954	0.586740268	0.637876708	0.617393675	0.620525361	0.737134171	0.488341116	0.121829955
-504	0.6	0.342661003	0.289118104	0.732705837	0.372282432	0.623473891	0.247905344	0.132839697	0.678848939	0.676908029	0.600359807	0.718103409	0.71399375	0.610037219	0.58169304	0.614940277	0.575043834	0.607377222	0.408581609	0.55924287	0.530229566	0.595761887	0.639895953	0.619681816	0.623040484	0.741406446	0.470154237	0.09963702
-503	0.6	0.335304134	0.282925618	0.731112971	0.407171038	0.626543537	0.242969399	0.132217642	0.655200558	0.677889088	0.599839505	0.713790862	0.780705263	0.612439783	0.587151203	0.635968616	0.579035583	0.607981188	0.630716484	0.558125943	0.594204207	0.554963215	0.641655279	0.619446032	0.638631899	0.739093886	0.458032976	0.0915885
-502	0.916675	0.336791934	0.287890186	0.729029572	0.40480328	0.620161604	0.232080429	0.114522285	0.676382385	0.678001555	0.604710058	0.713500972	0.704889583	0.611154475	0.584013432	0.632581512	0.583362505	0.606572284	0.502234146	0.559090902	0.561133747	0.573314363	0.63790192	0.623662524	0.656148675	0.739354602	0.48717621	0.11945323
-501	1	0.339640563	0.28436129	0.732678995	0.526583302	0.622517802	0.227216002	0.114736055	0.69117457	0.67869659	0.604256992	0.713871397	0.714134545	0.611633673	0.579592025	0.637042297	0.572154629	0.603780581	0.54005045	0.559213667	0.681457566	0.571198595	0.63525504	0.623124331	0.647233308	0.745010492	0.511323906	0.104290476
-500	0.75	0.340229558	0.297578707	0.729816654	0.388223587	0.616278626	0.241993962	0.124056502	0.682576166	0.679656823	0.604244542	0.712816176	0.678868519	0.608110455	0.584835796	0.629957217	0.565108478	0.613240545	0.581964384	0.559275041	0.607418092	0.590401132	0.632987393	0.621007586	0.635870708	0.735466482	0.468306056	0.096266499
-499	0.5	0.338480701	0.279074915	0.732503588	0.294262772	0.630071818	0.228982197	0.111201828	0.670462578	0.678925803	0.604220436	0.713995711	0.669128205	0.610269456	0.578356754	0.629366749	0.597287097	0.60828598	0.480350649	0.55860984	0.556865496	0.603805735	0.63569912	0.625217591	0.636558832	0.731271475	0.483861426	0.094543932
-498	0.5	0.342037817	0.274053204	0.730536595	0.411142269	0.612957719	0.240259902	0.12186855	0.677099132	0.676984903	0.602503805	0.713344634	0.67627	0.611362232	0.574868609	0.631341905	0.583180739	0.605197697	0.546789474	0.559228361	0.681505583	0.617248179	0.634523766	0.621145988	0.636922884	0.747153941	0.4808609	0.124801386
-497	0	0.342325666	0.287233249	0.725434036	0.374934957	0.621943563	0.242636833	0.131388216	0.684620381	0.677089043	0.603213678	0.71344267	0.742807843	0.610919188	0.581041792	0.645555332	0.580305199	0.605789265	0.573561458	0.560053934	0.611567636	0.587255913	0.632978688	0.616902683	0.634185565	0.74269267	0.486603766	0.123155819
-496	0.333333333	0.341298985	0.286034571	0.729541479	0.410361311	0.61327366	0.239897028	0.134294296	0.676573941	0.679502917	0.60110761	0.714206893	0.584657778	0.609549276	0.584416157	0.631492557	0.588349349	0.605684108	0.450042553	0.560884679	0.509794368	0.615241459	0.63895309	0.62249633	0.627724858	0.747527454	0.455871954	0.115790538
-495	0.5	0.336613487	0.329621253	0.721685406	0.327773635	0.624006758	0.255733482	0.12416561	0.685435396	0.679306581	0.596488575	0.71798009	0.540644231	0.610519917	0.579788422	0.613930206	0.5791421	0.610801283	0.469398765	0.562404003	0.519546212	0.590400905	0.639752208	0.619964521	0.66028951	0.735675261	0.490808403	0.095054566
-494	0.875	0.34315927	0.295633991	0.73058847	0.361911729	0.616036034	0.247915344	0.123146865	0.692063331	0.67729663	0.603723238	0.716189333	0.735060345	0.609364397	0.57941455	0.63625876	0.565289438	0.609472066	0.490179762	0.558574931	0.517739302	0.626581395	0.637300066	0.620145574	0.608233504	0.745254519	0.479891051	0.112639479
-493	1	0.342874557	0.279717669	0.735446668	0.336313818	0.610770697	0.241085812	0.13073452	0.684491965	0.677021893	0.602296087	0.71176259	0.623019048	0.609248675	0.575542461	0.63236546	0.598157846	0.608426918	0.512173034	0.561061309	0.485905792	0.592512317	0.636236915	0.62238362	0.650927377	0.745262038	0.526597906	0.120603167
-492	0.25	0.349217184	0.275970582	0.724760251	0.39541463	0.620885228	0.237061177	0.126691022	0.682415843	0.678917201	0.600655477	0.708885385	0.55008	0.609171309	0.580105011	0.622299032	0.588481247	0.611561007	0.517843529	0.559764178	0.535046198	0.596667028	0.637610748	0.618658512	0.624413827	0.735909219	0.506675595	0.110628169
-491		0.342016027	0.288023622	0.717576141	0.361696898	0.620125492	0.239611751	0.12417013	0.682993277	0.678539836	0.601090861	0.713778341	0.70782037	0.611306692	0.58378511	0.643268923	0.586673188	0.604890136	0.490997701	0.559808927	0.516483998	0.615817723	0.635064603	0.623892616	0.651429189	0.741006582	0.464001566	0.105044604
-490	0.85	0.338997549	0.281741487	0.736026494	0.36500555	0.61589445	0.228857675	0.117656944	0.680649289	0.679551697	0.602590558	0.71082956	0.610346154	0.615069946	0.583509772	0.607950102	0.583094449	0.610334692	0.536422449	0.560668618	0.470624546	0.60034962	0.635491038	0.622913117	0.652618269	0.740006022	0.473959983	0.108282266
-489	0.75	0.341064247	0.282784811	0.734035705	0.404147157	0.608244292	0.236627631	0.123851246	0.684745965	0.677758785	0.604581359	0.715826137	0.677120339	0.610560425	0.576918341	0.622465776	0.566393454	0.609849995	0.518229412	0.560601158	0.511158311	0.620100859	0.641486063	0.616955042	0.641290176	0.736757214	0.483051136	0.127449676
-488	0.5	0.34504805	0.2850663	0.731614591	0.385705197	0.618765137	0.232002029	0.116357268	0.679077626	0.675903611	0.606031874	0.710867432	0.606392857	0.616168791	0.584791576	0.641387103	0.579898512	0.604576548	0.555563462	0.561429527	0.469401884	0.600123967	0.639171356	0.62092193	0.589249924	0.742262484	0.475661436	0.13257027
-487	0.91665	0.343083307	0.266016177	0.725987113	0.390816635	0.618657323	0.22504862	0.118142572	0.685838259	0.678494491	0.611410287	0.71418358	0.463651064	0.614181244	0.581116453	0.64510301	0.585865	0.611742627	0.608840244	0.560777858	0.54744676	0.603232352	0.636397862	0.619522903	0.618043553	0.741422549	0.463587163	0.102921898
-486	0.5	0.342181694	0.271660921	0.728145594	0.382179406	0.618236688	0.229048818	0.116171706	0.696252329	0.67864888	0.604999609	0.715451043	0.454886207	0.612115052	0.578096963	0.63312833	0.573544791	0.609420782	0.555774667	0.559809393	0.541416551	0.606172681	0.636758253	0.620078119	0.647219319	0.74635137	0.487404742	0.106357995
-485	0.7778	0.343633335	0.293977315	0.727877865	0.343395019	0.611170472	0.240895611	0.120460655	0.683930967	0.678469286	0.617044912	0.71616359	0.787918182	0.61098099	0.584627147	0.630536402	0.559008473	0.607402145	0.5247625	0.559523097	0.522889291	0.592681984	0.635802061	0.624631757	0.624793977	0.744021945	0.493245599	0.118304556
-484	0.75	0.346746226	0.317145258	0.735159513	0.366657223	0.617463273	0.256350258	0.129169002	0.682043416	0.679054241	0.609349536	0.715450672	0.7780775	0.611329796	0.583816013	0.618317024	0.5666107	0.615913851	0.514827273	0.559654507	0.56424718	0.632007459	0.63843586	0.61918149	0.630335821	0.739594672	0.512410858	0.083321429
-483	0.6389	0.352059472	0.289729077	0.729577233	0.306418394	0.603141081	0.239175952	0.120910596	0.688770387	0.679278402	0.602983937	0.715815398	0.552029268	0.610998435	0.582770499	0.619080747	0.586864492	0.604462526	0.532194792	0.561350353	0.518644626	0.595536871	0.642426112	0.621675042	0.654471943	0.739194343	0.460436955	0.109752874
-482	1	0.349560102	0.280400268	0.732415371	0.358034204	0.627507543	0.236366959	0.123362273	0.685003828	0.678521977	0.607171988	0.713908431	0.707464	0.610826051	0.574538342	0.625778555	0.579619458	0.611491127	0.584410577	0.560752153	0.517795876	0.605998643	0.635343175	0.617282732	0.612936128	0.730968491	0.458416281	0.121850852
-481	0.33335	0.344365876	0.285046905	0.732240645	0.332134037	0.60848122	0.240045246	0.121504491	0.665185796	0.678455685	0.607034761	0.713744127	0.588162162	0.612856671	0.582834474	0.646249625	0.552912293	0.611439423	0.508779787	0.560979765	0.532695896	0.61126148	0.635886458	0.620921131	0.634798306	0.743207347	0.48291882	0.119368702
-480	0.5	0.350913509	0.271212083	0.737680423	0.366702745	0.612239401	0.233448998	0.129959974	0.671852087	0.678046844	0.605928492	0.720671892	0.696631707	0.614246251	0.576354948	0.642014148	0.589787097	0.614629107	0.558550538	0.561891729	0.512295114	0.611819762	0.637831966	0.621914941	0.650692506	0.730376538	0.466983725	0.09422793
-479	0.583333333	0.343319833	0.273538607	0.730553095	0.385411599	0.615253607	0.236297786	0.123356018	0.680923739	0.678132157	0.603428389	0.714714089	0.63584	0.611997794	0.585617673	0.643480768	0.583876758	0.609689301	0.523385149	0.560505932	0.514419671	0.612758732	0.633073489	0.625571713	0.644811549	0.738865584	0.469826628	0.126554589
-478	0.6667	0.337564705	0.271861993	0.730794528	0.358443383	0.616857807	0.230001086	0.110237327	0.683783671	0.67849288	0.607518268	0.716227706	0.665909091	0.613318493	0.577743574	0.64534706	0.568972517	0.612505613	0.584008955	0.560261749	0.539475269	0.607579937	0.635949193	0.624526446	0.660626869	0.733090913	0.465186409	0.134827229
-477	0.6	0.346704157	0.295121682	0.732015281	0.370144188	0.627546784	0.240646855	0.117244509	0.680286448	0.680818076	0.605233761	0.712780498	0.616502941	0.613889042	0.588643791	0.644884164	0.569157059	0.611647815	0.575029762	0.559301052	0.620464344	0.60356133	0.640481226	0.62911551	0.65302577	0.74258827	0.490759087	0.139986892
-476		0.35282173	0.269890739	0.730229801	0.398454486	0.624815575	0.226949866	0.112733476	0.682229018	0.681186993	0.607208983	0.717188584	0.741956863	0.613739481	0.583895116	0.640678192	0.583829528	0.603637191	0.594805195	0.560262743	0.683241728	0.588624868	0.633679082	0.623100266	0.638609104	0.742085554	0.483764889	0.113507111
-475	0.666666667	0.34373306	0.273709699	0.731601278	0.379755443	0.629974807	0.229707569	0.12269331	0.687382856	0.679511433	0.608248855	0.714618765	0.628132653	0.613668556	0.585403923	0.631948305	0.59853675	0.613189073	0.686344828	0.562327032	0.531866279	0.593234545	0.636370174	0.62573406	0.656149418	0.739061301	0.465867695	0.104746963
-474	1	0.340472722	0.279397329	0.730041891	0.418676206	0.614568298	0.226038439	0.108256914	0.691162014	0.680285332	0.607007312	0.715672062	0.599183333	0.614969276	0.578465249	0.636933491	0.572829452	0.603969373	0.543432941	0.560838918	0.411415118	0.604909759	0.641126439	0.622409497	0.653872973	0.738486943	0.46178742	0.119465158
-473	0.458333333	0.343849206	0.277231885	0.724115667	0.361331547	0.626570105	0.233433506	0.123142572	0.690150049	0.678534244	0.608408262	0.711988714	0.67004058	0.614786187	0.585181748	0.630168005	0.585925192	0.61298032	0.649117808	0.561389622	0.561175853	0.599435622	0.638572599	0.625386866	0.616661425	0.733653805	0.487106661	0.106469794
-472	0.85	0.355313516	0.273904682	0.731178824	0.330664197	0.616926816	0.246870297	0.162352655	0.686680269	0.679354888	0.601784943	0.715100782	0.638466667	0.613595925	0.586010127	0.635395887	0.562291299	0.607877514	0.509383133	0.561029647	0.596198164	0.601527958	0.642538871	0.623052624	0.648189416	0.741408781	0.472860805	0.114002673
-471	0	0.352728028	0.273962192	0.735473856	0.268753218	0.613592936	0.247795301	0.17563513	0.678107183	0.679473027	0.605442699	0.716468702	0.667194828	0.611536923	0.586647799	0.642330319	0.600866652	0.60890491	0.614514607	0.561390995	0.539713078	0.599696474	0.639511298	0.621643279	0.648944555	0.743848883	0.486458584	0.137863636
-470		0.352350104	0.323340807	0.734084752	0.427923537	0.618368851	0.263604019	0.149642423	0.687097299	0.679590861	0.606762912	0.721782246	0.616133333	0.611519301	0.582961658	0.640207615	0.593618194	0.605146682	0.593151064	0.562210793	0.519923769	0.590477155	0.641498774	0.621970392	0.623678304	0.741461246	0.464680473	0.111934346
-469		0.346876144	0.283523018	0.730459108	0.351255611	0.608775191	0.243068427	0.139594676	0.684357316	0.679707858	0.609033512	0.716996066	0.594639535	0.61269397	0.58568751	0.639075682	0.593444936	0.609223471	0.498823457	0.55982103	0.48039419	0.601940069	0.638945818	0.629892156	0.637482664	0.730636704	0.480340901	0.098986
-468	0.017857143	0.345315281	0.280469658	0.731558767	0.362322407	0.619449707	0.239226672	0.128834369	0.668548679	0.679857272	0.608684677	0.714424172	0.631097561	0.612877901	0.593755704	0.625596907	0.589930229	0.613884852	0.656035514	0.561564177	0.546123329	0.602164049	0.637508481	0.623296576	0.640122335	0.739430566	0.496817824	0.141848706
-467	0.166666667	0.351979421	0.276738478	0.731764813	0.358350709	0.619760533	0.240026793	0.123209593	0.683127458	0.677493484	0.604729268	0.714774785	0.700042857	0.611472321	0.596815385	0.648300081	0.596838229	0.610102072	0.586172269	0.56240836	0.522174446	0.581661422	0.640118512	0.620620945	0.64836774	0.73530645	0.460037523	0.117344444
-466	0.111111111	0.34871426	0.271584594	0.73367906	0.30839586	0.615788353	0.235405033	0.122640771	0.688513805	0.681229831	0.609160258	0.715707607	0.667248889	0.611883503	0.592785106	0.622186664	0.577253797	0.613321008	0.618659783	0.562050355	0.51641319	0.598089286	0.641534697	0.620120051	0.650356101	0.741241681	0.464385348	0.103525342
-465	0.35428	0.350825714	0.262007576	0.732856693	0.332658306	0.605971515	0.226262138	0.119918139	0.673315954	0.680653255	0.605095372	0.718917427	0.659446	0.613371719	0.58613127	0.637348689	0.592696763	0.606797453	0.718504412	0.56086297	0.528387832	0.611286483	0.641321689	0.623191262	0.665545818	0.739037202	0.485260246	0.131423333
-464	0.977272727	0.346604999	0.285320186	0.730257951	0.316526752	0.615679247	0.237819438	0.12737054	0.693364046	0.67930172	0.609335833	0.714782577	0.589478378	0.61282821	0.58589742	0.618024532	0.57712746	0.610649186	0.535416667	0.561383476	0.530218585	0.640562113	0.642038588	0.621218129	0.639753701	0.737039221	0.461617347	0.100765875
-463	1	0.34426661	0.277184009	0.739589909	0.376769556	0.628083005	0.228172717	0.120062623	0.687862953	0.68015423	0.608128971	0.717984261	0.468643182	0.615936913	0.584673793	0.637705378	0.590215474	0.61402127	0.542018987	0.562219828	0.567316744	0.600588222	0.636217215	0.622874761	0.60707565	0.732505897	0.476529567	0.09162
-462	0.8	0.353931329	0.27889428	0.734871684	0.370717428	0.623992295	0.233884654	0.132239576	0.679781102	0.678496342	0.605901725	0.715198055	0.740769231	0.612723626	0.582122351	0.640400844	0.603914592	0.60923413	0.419476404	0.560891339	0.585456271	0.599962035	0.63770584	0.624752543	0.650724044	0.739239713	0.474438634	0.134569023
-461	1	0.351197772	0.276541606	0.730845361	0.35945822	0.62978054	0.237241904	0.122369164	0.684274937	0.67984044	0.607674365	0.714929566	0.662525806	0.615321255	0.588571236	0.649967085	0.591206117	0.605688188	0.661608333	0.561539601	0.522790419	0.598841659	0.63908618	0.623829874	0.650193076	0.750623874	0.4870025	0.115613379
-460	0.5	0.340495723	0.282213961	0.736757556	0.400172265	0.619031113	0.249627742	0.152531446	0.684838927	0.679974244	0.601666523	0.718582885	0.766961404	0.614819648	0.593756846	0.63304791	0.57395903	0.609366883	0.542797468	0.558150651	0.507743961	0.592573289	0.640762179	0.620658238	0.655156793	0.73930711	0.445768765	0.118662443
-459	0.85415	0.346449842	0.283933287	0.737463128	0.379544028	0.603687981	0.2405963	0.119899631	0.687527106	0.680182523	0.601479699	0.717248179	0.580733962	0.616964054	0.58627299	0.624893648	0.585860136	0.605263845	0.617982692	0.560077837	0.559623016	0.615165776	0.638065235	0.619626436	0.672829643	0.74139977	0.493938688	0.138766745
-458	1	0.353859995	0.276357194	0.730133076	0.619071271	0.627404119	0.230293109	0.114511665	0.688238252	0.68150272	0.608061546	0.711523776	0.637682857	0.612074196	0.585228371	0.636406753	0.59562055	0.612310515	0.56532963	0.560378819	0.543441258	0.582506024	0.640562396	0.628605856	0.639376744	0.732112755	0.491020751	0.107085097
-457	0	0.353314413	0.271736906	0.734988889	0.590314316	0.6175238	0.240605008	0.132814006	0.685391687	0.678501249	0.610853135	0.7178474	0.652692537	0.61665215	0.580922743	0.63919062	0.601930834	0.60638876	0.557032813	0.561030252	0.421262881	0.614160613	0.642388115	0.628190783	0.66796947	0.744469829	0.446887052	0.104597788
-456	0	0.359318531	0.26944475	0.734857516	0.463716984	0.605557208	0.230622435	0.112014906	0.686068974	0.680976548	0.606641534	0.717032606	0.7796725	0.61405873	0.58320593	0.621170773	0.597249773	0.609907317	0.628312048	0.561645448	0.484990305	0.639770388	0.641259417	0.622563541	0.629946336	0.738880803	0.459881756	0.113607173
-455	0.5	0.360732037	0.286062103	0.736521176	0.28614849	0.630447957	0.241493149	0.110153969	0.684501372	0.679344405	0.597199607	0.722839719	0.664120408	0.613374096	0.574915293	0.636909344	0.601264781	0.606373703	0.568094186	0.559487094	0.491059343	0.604881831	0.64364412	0.626131962	0.655287429	0.747461175	0.466077015	0.161473246
-454	0.8125	0.352549512	0.272905745	0.73209851	0.398101611	0.613695993	0.234601979	0.114084042	0.691806468	0.680054711	0.606508273	0.720163965	0.573446512	0.613511322	0.587260467	0.653829353	0.588474025	0.605711826	0.513194118	0.563261426	0.484954211	0.589913223	0.636653022	0.624217317	0.624966719	0.737269822	0.511128889	0.115092627
-453	0.5	0.35484135	0.284211214	0.732114457	0.454645523	0.618836949	0.236356013	0.113561686	0.676821202	0.680992895	0.611055794	0.717343741	0.7525	0.613925818	0.588901439	0.61880121	0.591008907	0.608036328	0.494142857	0.560652174	0.522137177	0.616943037	0.638850681	0.622783465	0.607090724	0.754986189	0.489321291	0.086249455
-452	0.5	0.351208136	0.278569673	0.734044662	0.483020386	0.612867726	0.241392672	0.128952839	0.67960722	0.680279004	0.607472344	0.715886598	0.687891429	0.612071162	0.583291365	0.636769456	0.578035659	0.609324667	0.525819277	0.560694171	0.501375999	0.607225492	0.640221199	0.627503305	0.633568405	0.741281074	0.469536561	0.115536682
-451	0	0.355144573	0.281074289	0.734453213	0.393114636	0.618236352	0.232870005	0.117588271	0.681687158	0.680650225	0.601891588	0.714175859	0.623167742	0.615194598	0.581753577	0.628175662	0.60611592	0.613726598	0.552755914	0.560046539	0.550871401	0.594283145	0.639749578	0.625781859	0.644194251	0.734832426	0.489967962	0.098413627
-450	0.6667	0.352353802	0.268716266	0.730077813	0.437361498	0.628943007	0.232516962	0.114775505	0.687912054	0.67911416	0.604235924	0.721742134	0.599586538	0.613451626	0.585349787	0.634569292	0.596325515	0.614024222	0.619826923	0.561334262	0.498757461	0.596236602	0.639258332	0.625584824	0.64841612	0.741755314	0.488714605	0.119244346
-449	1	0.353596804	0.264042777	0.728866443	0.524156891	0.627171558	0.233452811	0.126018679	0.684003847	0.680573003	0.607611852	0.716346039	0.796230952	0.614193766	0.58752741	0.637849269	0.57999672	0.611939765	0.493181308	0.561683998	0.537945751	0.596125969	0.641385043	0.628345778	0.614830552	0.7411146	0.476611575	0.098781119
-448	0.75	0.345154641	0.267705892	0.728304462	0.54015399	0.633317646	0.236892576	0.122877272	0.680443733	0.678712874	0.604931444	0.714450766	0.6598	0.614660924	0.58547816	0.644798862	0.587969272	0.6035616	0.493378205	0.562089726	0.543094998	0.606858503	0.639084104	0.622187974	0.643092302	0.739192726	0.476665633	0.105816495
-447	0.41665	0.342443561	0.276123908	0.731609026	0.547770473	0.625854024	0.235072678	0.121990715	0.686896475	0.679129907	0.606805816	0.718213567	0.597334783	0.612961122	0.58224658	0.638629274	0.593047536	0.607735193	0.529557	0.561444547	0.522327686	0.588115913	0.640657548	0.624096779	0.633537184	0.735785786	0.472822024	0.088496708
-446	0.375	0.357842279	0.266771957	0.7342278	0.331161373	0.608614619	0.233675756	0.130733248	0.688861124	0.680060584	0.605982511	0.717482743	0.617855263	0.615385342	0.580923192	0.632382081	0.597164096	0.609618496	0.556795652	0.562628705	0.492120953	0.620320365	0.640808265	0.620465239	0.630149742	0.74382917	0.46950262	0.092874554
-445	0.875	0.353366988	0.266389454	0.732025139	0.366147523	0.614910881	0.234353358	0.123521473	0.69263441	0.677656925	0.60618945	0.717751128	0.617865116	0.613390209	0.5910406	0.646813655	0.59347129	0.610784991	0.479065385	0.559502658	0.472917518	0.597165679	0.643141166	0.620511033	0.657963189	0.739869418	0.487356215	0.089104808
-444	0.392857143	0.348196685	0.279214387	0.726002392	0.584094473	0.622698926	0.241135518	0.135788256	0.689643554	0.678746076	0.61068455	0.714758246	0.698311538	0.614185031	0.581539039	0.626655952	0.585399352	0.611963445	0.462278652	0.56100625	0.331488826	0.591318203	0.640121758	0.621238418	0.654771753	0.734456419	0.50163175	0.105184332
-443	0.75	0.345104808	0.283512529	0.724651018	0.469840225	0.621150071	0.244942238	0.117226722	0.685499893	0.681377358	0.602735566	0.715798676	0.641107692	0.611696422	0.581518854	0.63379335	0.592270926	0.606751161	0.516320661	0.561852998	0.538966835	0.6051884	0.640660964	0.626287711	0.673772274	0.741013815	0.491919685	0.123268619
-442	0.375	0.355092714	0.2840154	0.731722467	0.435650198	0.611059796	0.232449311	0.11802935	0.688289439	0.681334472	0.604816938	0.71887272	0.63894359	0.614258363	0.581922576	0.640174079	0.578399869	0.613114263	0.508986207	0.559777985	0.464607685	0.608419605	0.636661703	0.625754583	0.599836732	0.732644175	0.445894558	0.127781184
-441	0	0.349273724	0.304513866	0.731955525	0.506665517	0.617471209	0.247928087	0.121714657	0.673512361	0.680138796	0.606328272	0.71623917	0.74767381	0.613886029	0.587318462	0.635854509	0.589600086	0.607504854	0.561297368	0.561509389	0.433258373	0.617033993	0.641127269	0.61919637	0.673699268	0.738946108	0.449419788	0.082130533
-440	0.666666667	0.353233514	0.280251238	0.736203259	0.622999457	0.608657169	0.238475206	0.119037035	0.680803825	0.679308614	0.606093805	0.718109634	0.637592105	0.615962426	0.578736647	0.63091126	0.579631568	0.608739382	0.583762687	0.557074401	0.49899651	0.571899955	0.642526695	0.622121691	0.658204644	0.738017645	0.489329013	0.090144573
-439	0.4	0.35473386	0.282423812	0.730757093	0.512038136	0.619792037	0.233620112	0.110511324	0.686485664	0.681766313	0.607561137	0.718925205	0.611004444	0.615737127	0.586996089	0.641610523	0.578894291	0.607096903	0.528277143	0.560130085	0.553866874	0.606869732	0.64017522	0.622797583	0.631613094	0.737959493	0.463853873	0.094174942
-438		0.356392051	0.273170302	0.731172685	0.617922824	0.617257545	0.239349844	0.12256117	0.685094133	0.679829638	0.605778092	0.714682071	0.545704167	0.616240559	0.579843119	0.637419416	0.553799078	0.606560332	0.580968	0.559328118	0.565482268	0.599999037	0.636350997	0.621252777	0.630677562	0.74169161	0.476271993	0.100343803
-437	0.5625	0.352709565	0.270660855	0.734308451	0.503798082	0.623258097	0.23375609	0.11904975	0.683916591	0.682833115	0.607825114	0.715376913	0.705928125	0.613813429	0.58387937	0.620851631	0.595763372	0.603042546	0.557486813	0.559748212	0.509277918	0.588728975	0.642187118	0.621198484	0.628275639	0.747690037	0.423134158	0.095703206
-436		0.351499151	0.281191943	0.737791949	0.543368745	0.621474002	0.239364276	0.121979831	0.682851953	0.681003493	0.60745931	0.718009266	0.609613462	0.612162316	0.569629655	0.638827003	0.582532966	0.609652548	0.516052632	0.560302682	0.481048475	0.587415505	0.637874701	0.618386929	0.633522088	0.737396033	0.4997958	0.093621903
-435	0.2	0.359300371	0.2715541	0.73490372	0.62685494	0.626663067	0.235722468	0.123638046	0.69063573	0.680525103	0.604984088	0.718520555	0.685776316	0.61206692	0.58724022	0.634649002	0.596984656	0.607969514	0.5472408	0.558293974	0.506617349	0.591780698	0.640385317	0.624638467	0.651156535	0.74331367	0.474872682	0.119633816
-434	0.291675	0.359352175	0.2822545	0.733771631	0.541876608	0.629170032	0.235267892	0.118082681	0.680418066	0.679199357	0.603252904	0.717034989	0.524395556	0.613478594	0.577898817	0.628373298	0.570680538	0.604577622	0.517065476	0.558092215	0.523676195	0.607740242	0.641677574	0.620930813	0.636893511	0.737273011	0.454842228	0.087619518
-433	1	0.349676933	0.279242119	0.730867536	0.460383815	0.616737146	0.239461097	0.124779305	0.681693432	0.680701769	0.602176332	0.719576084	0.561633333	0.614918274	0.58387327	0.633185865	0.588110485	0.609618327	0.469842529	0.557495463	0.544141867	0.609644163	0.635084914	0.627032665	0.64704392	0.743720329	0.494161564	0.137799548
-432	0.833333333	0.355669063	0.304630587	0.728837093	0.431197578	0.614012408	0.243699286	0.123880074	0.692626342	0.680999463	0.600234951	0.716021025	0.686211429	0.612014606	0.580016886	0.635129975	0.605770939	0.609680777	0.526488235	0.560071766	0.547622936	0.571164015	0.638590793	0.625120119	0.631660015	0.738972432	0.47841419	0.101588101
-431	1	0.356926023	0.278094446	0.731462429	0.667487648	0.625065831	0.235604123	0.117850882	0.692910305	0.679424486	0.602934705	0.714697942	0.739916923	0.611505119	0.573858927	0.640702491	0.575008755	0.606437358	0.488290541	0.55702584	0.564385846	0.611225721	0.638945328	0.623903858	0.626581449	0.740602159	0.527834845	0.103604733
-430	0.5	0.353372612	0.274635199	0.735533168	0.569856465	0.615119729	0.235675919	0.123246171	0.680601629	0.681243618	0.610623287	0.714827868	0.568710526	0.613420519	0.573716084	0.638343239	0.563584365	0.605779513	0.507903448	0.558480838	0.432094798	0.620465174	0.639874668	0.625287233	0.640980089	0.748051181	0.448139483	0.109196462
-429	0.5	0.354263243	0.265843792	0.726823696	0.415561897	0.620923621	0.226881504	0.113366086	0.682155207	0.680277276	0.602206321	0.716648594	0.661691667	0.61268136	0.574535885	0.632749512	0.604630111	0.604648113	0.533805128	0.557454148	0.560397383	0.620003072	0.638013434	0.624375551	0.637109531	0.735379545	0.467342805	0.11609476
-428		0.359346735	0.273043059	0.727974455	0.440540819	0.614848364	0.239755778	0.126994821	0.693486049	0.679227808	0.604822289	0.715895695	0.673207692	0.614930636	0.576626167	0.62999028	0.580693053	0.610491425	0.54762069	0.558095938	0.537779512	0.610119927	0.637306519	0.619568372	0.609736571	0.736827204	0.441103587	0.093705556
-427	0.5	0.359769213	0.26975933	0.729310363	0.397034521	0.619343174	0.224821822	0.10754944	0.683014342	0.679848337	0.609751793	0.71538997	0.742146154	0.611374294	0.582747071	0.635106039	0.592828739	0.601931245	0.553258333	0.55903302	0.629492661	0.605306832	0.636515368	0.623492089	0.649664006	0.729065815	0.455793328	0.108841043
-426	0.8	0.358058424	0.284970555	0.733748718	0.52764301	0.613523839	0.237729503	0.113333626	0.670685696	0.678501615	0.603591692	0.713101182	0.630756364	0.609988859	0.573973753	0.637464719	0.577378304	0.609374908	0.428085321	0.556374562	0.523558579	0.59587705	0.639464522	0.624873598	0.652556016	0.741735245	0.445129834	0.092111514
-425	0.8889	0.357552212	0.265766419	0.731905838	0.408568973	0.627513769	0.227479313	0.111447104	0.676324036	0.677383279	0.60629606	0.715429174	0.639062162	0.611223864	0.584278662	0.629406608	0.582843265	0.611833914	0.451065882	0.556781324	0.524860589	0.612946084	0.636429777	0.623679035	0.630203348	0.731712383	0.449455615	0.090002299
-424	1	0.350665175	0.274177873	0.732911623	0.377443087	0.617588299	0.230044687	0.111701263	0.683726739	0.677836714	0.600278756	0.719918603	0.6556	0.614269763	0.573000966	0.635827911	0.573441885	0.606505703	0.589627473	0.555901833	0.587814277	0.59133175	0.638480308	0.622911093	0.644976946	0.73483264	0.457015405	0.093334831
-423	1	0.356430518	0.27859895	0.733769445	0.329022422	0.617311353	0.237117744	0.10757179	0.689321664	0.679088778	0.600967624	0.716766071	0.629585	0.611637595	0.569490607	0.632066721	0.606227353	0.606078748	0.54848125	0.554992146	0.559646189	0.581498301	0.635451221	0.623054697	0.627996399	0.741982944	0.467613656	0.127638009
-422	0.666666667	0.349663487	0.317319965	0.731434259	0.464488587	0.628517821	0.253690767	0.118768562	0.6830815	0.680220044	0.603872482	0.7168457	0.594728571	0.615635961	0.569652022	0.637744956	0.585426418	0.603555615	0.482551563	0.557697315	0.530035422	0.584131253	0.636596581	0.620342838	0.636112949	0.744570608	0.459792403	0.108645738
-421	0.583333333	0.349038033	0.280691048	0.734256946	0.470700633	0.622283647	0.236041267	0.121893423	0.663844362	0.678213024	0.603670112	0.71546245	0.530003333	0.614374844	0.584134603	0.64135532	0.58521298	0.605577739	0.420260656	0.557033978	0.528862645	0.601299909	0.63763837	0.621166858	0.640722301	0.733659523	0.440195164	0.107455081
-420	0.857142857	0.351100127	0.26304052	0.736251719	0.522864643	0.622610771	0.227033016	0.114394995	0.682938002	0.678129504	0.606300772	0.718925334	0.490573684	0.611111504	0.576468075	0.628395896	0.570709861	0.603274589	0.480678261	0.556329145	0.498668256	0.603838808	0.634271541	0.622747941	0.647816078	0.737836488	0.470282666	0.13145236
-419		0.363975287	0.25407711	0.739157552	0.466622948	0.627570089	0.224375799	0.116425999	0.676200625	0.678398982	0.605708333	0.718398616	0.653191489	0.612079293	0.578830291	0.655168798	0.578361771	0.601116646	0.467133929	0.557734034	0.530625427	0.593006517	0.63591607	0.622170639	0.653132713	0.734681175	0.489095488	0.100783507
-418		0.355759593	0.266358777	0.727911497	0.54998292	0.61424382	0.224547716	0.116551005	0.683476678	0.677396629	0.599993978	0.718085061	0.712769565	0.611410955	0.577559565	0.62410951	0.577582626	0.604995952	0.451839759	0.555634757	0.549183695	0.615156674	0.638994448	0.616117005	0.644809301	0.73390142	0.479710526	0.101651982
-417	0.75	0.360557385	0.264723107	0.730067289	0.610135426	0.623775646	0.227508236	0.108305611	0.681798664	0.677303436	0.595386023	0.721021957	0.643411765	0.61044468	0.577661242	0.636386737	0.586060983	0.603467747	0.472527473	0.55492642	0.542098054	0.597720507	0.632248445	0.623201814	0.645037785	0.743711901	0.457228992	0.08593736
-416		0.353039245	0.263100399	0.734582681	0.614959295	0.625185624	0.230737758	0.116990567	0.675594173	0.677233469	0.597497936	0.719265405	0.614226829	0.613551491	0.578453234	0.626739116	0.581954944	0.602013861	0.419491525	0.557668672	0.507123651	0.602017893	0.634785237	0.619554707	0.629829339	0.73634575	0.476697494	0.085779859
-415	0.4375	0.35737893	0.263412259	0.733130105	0.355828417	0.630994772	0.237105115	0.124421345	0.682467428	0.679673659	0.601997748	0.717560191	0.716281395	0.60798268	0.576170768	0.626808763	0.582673342	0.605938291	0.595605952	0.555910935	0.604945654	0.593608973	0.640913041	0.619443868	0.664316297	0.734734194	0.492645804	0.104567338
-414	1	0.357563333	0.270818161	0.722675397	0.377137968	0.62124246	0.23092857	0.11757	0.686839115	0.679336739	0.597561538	0.719374566	0.713666129	0.611116788	0.581323356	0.626258629	0.572796243	0.599022271	0.506713542	0.554044439	0.743640826	0.614472405	0.636493072	0.623202246	0.610216793	0.734407356	0.48457099	0.103405634
-413	0.625	0.348330934	0.268162272	0.726051786	0.415732021	0.632842395	0.229446312	0.113676283	0.688618325	0.678871056	0.608311972	0.719312923	0.586734694	0.612730474	0.586784964	0.623095445	0.566479833	0.608665566	0.573652941	0.55485494	0.516702982	0.590136208	0.638045594	0.622183819	0.644044366	0.73034646	0.462949347	0.111870378
-412	0.70835	0.358963162	0.272530369	0.728402043	0.460188745	0.631916834	0.235246622	0.118863827	0.68721768	0.67911979	0.605455119	0.719104992	0.510453659	0.609799258	0.578284273	0.62300647	0.551605852	0.607640846	0.564154878	0.555720835	0.522201048	0.592336752	0.637674723	0.618586445	0.60990733	0.737230853	0.467446147	0.090929436
-411	0.166666667	0.356496305	0.278123566	0.73029616	0.516442247	0.635703958	0.233989203	0.119972796	0.685890475	0.678234129	0.598044169	0.717588873	0.563472727	0.6097484	0.581366546	0.636129144	0.572227069	0.606437434	0.528997727	0.552813756	0.518814543	0.617536427	0.638869181	0.617170367	0.650903768	0.739670348	0.454178033	0.10717914
-410	1	0.355821827	0.259638697	0.728171745	0.341967789	0.624324173	0.232053114	0.122280922	0.685040133	0.677419863	0.60293631	0.71661438	0.582879487	0.611060954	0.585527451	0.639180577	0.567479934	0.610159451	0.574857831	0.553791751	0.504438519	0.615788258	0.637848739	0.621080042	0.660403226	0.739401822	0.45813777	0.104298879
-409	0	0.354928494	0.277219031	0.731328391	0.513620941	0.619309613	0.234660028	0.109130507	0.686970705	0.677290842	0.604513823	0.716769967	0.700555556	0.611618571	0.580540236	0.617543365	0.587376334	0.606562224	0.549417778	0.55442383	0.547608365	0.609390917	0.637865645	0.617087345	0.65624203	0.731932856	0.441302728	0.106741364
-408	0.75	0.356098671	0.274113904	0.728985996	0.587744632	0.632039159	0.229425454	0.109275263	0.68526755	0.67767382	0.602254532	0.722649381	0.538955319	0.610098576	0.576266029	0.63830434	0.586664668	0.603104775	0.523295946	0.554397056	0.540598973	0.589762997	0.633736171	0.620156082	0.648005782	0.73259195	0.495974402	0.095041429
-407	0.144444444	0.350944602	0.262692007	0.731313841	0.536715171	0.621004488	0.230776716	0.117147132	0.682635213	0.678461635	0.598326191	0.715407195	0.647415517	0.609810293	0.579140248	0.618211626	0.566733956	0.600820316	0.561050459	0.553054761	0.524657306	0.596418075	0.634136557	0.617232654	0.629406115	0.723436934	0.504075794	0.105399109
-406	0	0.356936856	0.283607563	0.724353492	0.360411602	0.632974918	0.23805808	0.119417582	0.679742101	0.677054654	0.59834867	0.711778432	0.763498	0.608874685	0.565428816	0.631080653	0.562972643	0.60855825	0.50669901	0.552943856	0.515594646	0.60881018	0.634754819	0.620275061	0.621070257	0.731660787	0.484434343	0.094545333
-405	1	0.357708536	0.276180957	0.726688256	0.321151838	0.622203713	0.232662988	0.10992159	0.688065078	0.675934034	0.600574824	0.719750093	0.620475	0.611179745	0.583313003	0.609307658	0.562689641	0.610824045	0.377994949	0.553352474	0.446890753	0.59254966	0.633220413	0.621058882	0.641888556	0.738954416	0.461970026	0.104218377
-404	0.75	0.348693068	0.277089985	0.72850293	0.435910445	0.636014518	0.231869788	0.117002438	0.695175454	0.678544816	0.599241511	0.716369719	0.709051724	0.610198607	0.568085335	0.634319548	0.563482762	0.605926908	0.543601351	0.552561119	0.526680623	0.577122919	0.626420769	0.616978781	0.595311362	0.736244434	0.445531845	0.080905411
-403	0.730769231	0.349688363	0.273868534	0.728195531	0.289760661	0.62449802	0.232709244	0.110057422	0.691486912	0.67755454	0.599805687	0.719063438	0.649369811	0.605996956	0.580314103	0.627866183	0.593600089	0.599020145	0.49122029	0.554006748	0.563453215	0.586796607	0.635683412	0.616342368	0.638992916	0.732473759	0.469593232	0.10741344
-402	0.5625	0.3548532	0.259212781	0.727874001	0.457095689	0.624450634	0.223022763	0.112562146	0.695568394	0.677119761	0.599909381	0.717740826	0.734836066	0.608781484	0.577510515	0.633630792	0.573258779	0.601383618	0.515953333	0.551809396	0.484630836	0.616059659	0.633181196	0.624134278	0.632779291	0.733967654	0.457019727	0.096351697
-401	0.423076923	0.3554933	0.264911521	0.725157075	0.444842033	0.6168236	0.224233754	0.105293737	0.690344011	0.675776159	0.595628827	0.717439221	0.612552381	0.606353233	0.582387528	0.637287983	0.565133227	0.605225991	0.540021277	0.552736764	0.512519383	0.624443989	0.636718648	0.625046088	0.647685595	0.734262167	0.453930588	0.086819783
-400		0.359682623	0.279813869	0.726290634	0.363005362	0.625659668	0.224231443	0.097057109	0.684076387	0.677500495	0.598814881	0.719038083	0.56115122	0.610329164	0.567985701	0.62462038	0.570060578	0.610801368	0.457912941	0.550944664	0.49904829	0.603126193	0.632629762	0.624418302	0.624045996	0.731530575	0.453971166	0.1250693
-399	0.875	0.353619393	0.302165202	0.730903007	0.643366746	0.628167093	0.23996351	0.103719764	0.683704256	0.677313208	0.600011825	0.716756267	0.649187037	0.609881262	0.580824692	0.627883305	0.58909986	0.600917553	0.453726596	0.554078624	0.534187139	0.609085968	0.631127097	0.619304076	0.605451066	0.734862284	0.427495451	0.10359405
-398	0.6	0.361150195	0.27935635	0.726550473	0.650633448	0.616407771	0.234378612	0.109517288	0.674497443	0.677720258	0.601750747	0.719208003	0.715305714	0.60956974	0.577714747	0.616079435	0.551300897	0.607619796	0.524832468	0.550724881	0.508747777	0.576560433	0.633526261	0.622471907	0.656571704	0.729825725	0.453896243	0.0837622
-397	0.5	0.366572152	0.273880586	0.731871626	0.481154195	0.620765729	0.234144905	0.127451788	0.682116389	0.675212375	0.596968605	0.716094603	0.561486486	0.608024331	0.581646908	0.619226513	0.57661107	0.600511615	0.5919475	0.550776349	0.533727615	0.590422173	0.634265359	0.619359564	0.633316834	0.732394923	0.459736457	0.084853151
-396	0.5	0.365382733	0.306770176	0.729178258	0.366147821	0.61980325	0.23504398	0.110051954	0.679817131	0.675635175	0.601331165	0.715537469	0.666663158	0.609565345	0.570763438	0.610972369	0.564627859	0.601743372	0.474904651	0.550673665	0.51756162	0.602499462	0.634414688	0.621656277	0.655404805	0.736692659	0.453281818	0.071977991
-395	0	0.353610508	0.262863217	0.732367124	0.375937001	0.618058322	0.214399399	0.092815679	0.681954376	0.676947875	0.598680375	0.719045747	0.638002041	0.605678419	0.572653057	0.628860826	0.590268314	0.608394393	0.497745333	0.552039202	0.493679272	0.599983562	0.632748148	0.619765264	0.632899926	0.733689911	0.456743727	0.0963625
-394	0.875	0.357230704	0.269831129	0.728508029	0.375102676	0.618859211	0.223541713	0.101725737	0.685940085	0.677180357	0.600561254	0.71969747	0.672456863	0.60666374	0.576169607	0.621811636	0.588590808	0.601674258	0.474542857	0.552229526	0.574899187	0.603292611	0.632445471	0.621109531	0.639921481	0.738220102	0.441717846	0.105372222
-393	0.25	0.360068735	0.261351066	0.733189318	0.400618098	0.624602381	0.218287629	0.102084308	0.673060039	0.676409138	0.600426972	0.720688753	0.607656757	0.606640245	0.576934785	0.630349306	0.587578559	0.604138372	0.513310976	0.550540248	0.527817941	0.595697243	0.631740486	0.620740795	0.640301746	0.730603727	0.436918608	0.105698043
-392	0	0.353340043	0.259199678	0.727185429	0.366833276	0.620349984	0.221438975	0.109291247	0.671537498	0.6765636	0.59916108	0.721700201	0.661321951	0.607906648	0.56755513	0.625719358	0.571887191	0.605829709	0.382029412	0.550868707	0.527911488	0.596198371	0.634183261	0.620838834	0.614440583	0.736099708	0.475018568	0.090902345
-391	1	0.353833461	0.270840482	0.721177742	0.384565147	0.621626244	0.224269838	0.100860433	0.678112089	0.676009918	0.598499065	0.717890283	0.683191379	0.607484455	0.566065063	0.628626711	0.566845078	0.593945006	0.439849091	0.54884719	0.531525685	0.603040943	0.631486958	0.619971978	0.640525484	0.735143036	0.46270299	0.122242412
-390	1	0.35528839	0.259068948	0.726917685	0.397167755	0.615582303	0.221110321	0.110758984	0.679767529	0.676231084	0.599583817	0.720326487	0.570284906	0.608813845	0.571687476	0.605233419	0.573712144	0.600944057	0.544773611	0.548667175	0.375875382	0.605485599	0.637330803	0.616967558	0.625923071	0.740353354	0.456247593	0.095825156
-389	0.916666667	0.362509761	0.268880327	0.728417801	0.328012626	0.61251073	0.225972102	0.1085928	0.663674382	0.676475915	0.599301196	0.726580861	0.590516129	0.607335941	0.570041373	0.616104901	0.5756392	0.610220902	0.474384	0.549315709	0.524766982	0.591683145	0.62917441	0.614534527	0.609725275	0.744225407	0.469825458	0.105299778
-388	0.694433333	0.351471927	0.300818536	0.732182905	0.618734161	0.618938895	0.242302356	0.102031832	0.681876427	0.676282068	0.595397071	0.720645525	0.6622925	0.609528993	0.573205343	0.645868505	0.578776502	0.601736689	0.523062857	0.549695212	0.358456336	0.586688378	0.637129416	0.611031346	0.651681548	0.735231559	0.421961419	0.099113725
-387	0.75	0.368960575	0.262787984	0.726029453	0.390873045	0.62024406	0.219266889	0.097808387	0.688742579	0.676661027	0.600529308	0.718895316	0.53998	0.609003042	0.581424908	0.628284472	0.583870824	0.605255807	0.591095098	0.551877032	0.511587774	0.592756388	0.633599148	0.618720686	0.656030388	0.737776577	0.451289556	0.104146123
-386	0.75	0.366475853	0.251645716	0.724144531	0.367616479	0.629317682	0.214212601	0.100688027	0.678818061	0.676355197	0.59863642	0.713012012	0.536290323	0.605645523	0.570271385	0.62575029	0.57402	0.60727975	0.532168889	0.550114727	0.405605486	0.574149172	0.632656214	0.61903872	0.653386254	0.728946834	0.440305551	0.106000204
-385	0.679821053	0.362443721	0.271286283	0.728241837	0.485161687	0.610945203	0.22278378	0.107897886	0.665333354	0.674781296	0.595764863	0.719468881	0.745180328	0.606664763	0.574937092	0.634007549	0.568666479	0.604973834	0.414089412	0.55068446	0.540697949	0.611892325	0.636682463	0.618668768	0.640499767	0.731198506	0.469101987	0.111044362
-384	0.77315	0.354760182	0.258948287	0.724082046	0.324995113	0.605393611	0.209627831	0.089789028	0.688893783	0.675288173	0.59477958	0.720720784	0.604271429	0.601412312	0.572399127	0.621293044	0.579951444	0.605552389	0.510127848	0.550329412	0.570401856	0.572067487	0.632824376	0.617657974	0.639843034	0.739131775	0.451421034	0.100978452
-383	0.708582456	0.361127406	0.266222288	0.736993764	0.44615	0.61928384	0.217921723	0.099059228	0.672671092	0.673921133	0.596558274	0.720371616	0.462859375	0.60781528	0.569281056	0.632580808	0.579974965	0.598303528	0.482740244	0.550468807	0.548770211	0.596018215	0.633604059	0.616114252	0.650407652	0.734227751	0.430133216	0.077274848
-382		0.351930827	0.265807613	0.723529368	0.332551261	0.626289451	0.226226667	0.105996603	0.673861345	0.676477119	0.598099648	0.718648682	0.600309434	0.60842205	0.566798431	0.634042955	0.581259866	0.59567038	0.464225862	0.549752556	0.541844488	0.608075682	0.634228536	0.619355652	0.664927104	0.726912905	0.472641472	0.118061961
-381	0.611142857	0.359854604	0.273377813	0.727951443	0.586303225	0.599711665	0.230408221	0.10317824	0.669655677	0.676735594	0.598361519	0.719229863	0.570833333	0.606463229	0.570958415	0.621036799	0.580137977	0.604400194	0.419860759	0.549011149	0.520125782	0.620428652	0.629712936	0.62123774	0.63201272	0.740599358	0.460941998	0.098526897
-380	0.59725	0.365599332	0.255699909	0.728246745	0.418569479	0.613631578	0.225444919	0.119835622	0.684081116	0.675982888	0.59974901	0.720017092	0.578413115	0.606575152	0.577927057	0.62549103	0.593891715	0.596269244	0.475972289	0.547470382	0.387474659	0.603074647	0.634600935	0.622266653	0.621200801	0.722124315	0.476193452	0.094934417
-379	0.809542857	0.3622599	0.261739769	0.733076637	0.338154371	0.624065385	0.22375414	0.112161507	0.684759563	0.676947038	0.59183721	0.719063277	0.652814286	0.604552353	0.572056723	0.6302294	0.559434624	0.606993984	0.480345122	0.548142582	0.502065654	0.58306455	0.631581653	0.618696043	0.673703665	0.739347055	0.463098629	0.099588668
-378	0.4	0.358945676	0.262855378	0.723168455	0.327764937	0.619600949	0.218563162	0.103643972	0.688740669	0.675124812	0.591774273	0.722718733	0.624718644	0.604677475	0.573465641	0.618608421	0.569225354	0.59729413	0.5548	0.547335392	0.538586827	0.600804691	0.629639685	0.618879042	0.65293535	0.732568379	0.439120109	0.113731526
-377	0.583366667	0.361888566	0.256817499	0.724140287	0.443020597	0.618163188	0.221126425	0.107057567	0.681618019	0.675458339	0.597426941	0.722965554	0.627480851	0.605589259	0.566898844	0.62740534	0.592278618	0.59583367	0.511932432	0.547690172	0.517975586	0.622697978	0.632509658	0.617822356	0.640997003	0.742498971	0.450414273	0.084072176
-376	0.6667	0.352458469	0.263827428	0.729102058	0.477367916	0.609906603	0.224088229	0.108559233	0.683451812	0.676580295	0.600765966	0.719938106	0.706258182	0.606921295	0.576361012	0.624836807	0.592293496	0.602629115	0.500688235	0.548175277	0.452397182	0.580023221	0.630475493	0.620047162	0.642028887	0.734613542	0.486554256	0.094545591
-375	0.75	0.36429457	0.264531706	0.725339017	0.397934373	0.62677265	0.226785259	0.1177504	0.690439639	0.675618889	0.595252954	0.720194479	0.675042857	0.610671556	0.578650529	0.640717788	0.564525585	0.601979855	0.560676768	0.549271094	0.476043458	0.620072781	0.626251135	0.617934184	0.626597453	0.739472705	0.52419181	0.127386807
-374		0.36234721	0.270845997	0.729098756	0.290446738	0.617355701	0.227242459	0.113862314	0.688703953	0.675050132	0.597606388	0.72523575	0.666917647	0.607092558	0.574254621	0.631730837	0.558481551	0.599453286	0.531164583	0.547686054	0.538629575	0.621265733	0.62688123	0.620991391	0.58781208	0.729491483	0.518148007	0.108124742
-373	0.75	0.360536013	0.265430815	0.719391081	0.358002385	0.616738288	0.220480184	0.104396541	0.682001615	0.674673575	0.594716214	0.723420985	0.654166667	0.606783006	0.573330231	0.626710985	0.587274768	0.61015194	0.513344737	0.545872318	0.563573038	0.575394001	0.634367856	0.62295013	0.638075859	0.737700585	0.46584839	0.08838
-372	0.916666667	0.361900853	0.253106261	0.720154197	0.45078628	0.612781842	0.219137256	0.111015019	0.681618621	0.673044985	0.595661258	0.722215694	0.7189	0.608938425	0.584009474	0.619816225	0.548186543	0.601714977	0.467552128	0.549217603	0.490058645	0.625844798	0.634339561	0.625575004	0.660911258	0.741664437	0.454828906	0.083802141
-371	1	0.358906499	0.262880112	0.732178732	0.471169311	0.620187491	0.22034844	0.105320268	0.686644449	0.675597199	0.597818753	0.718682368	0.712721053	0.608893551	0.575158824	0.634761242	0.59174911	0.599196338	0.415	0.548910876	0.514797277	0.584886124	0.633428272	0.620139441	0.649196596	0.737046181	0.464326567	0.095223643
-370	0.966346154	0.366864212	0.265460917	0.724020878	0.373125167	0.619671239	0.224104775	0.107418062	0.683962956	0.675937073	0.598063703	0.723482072	0.616174359	0.607902294	0.572416365	0.633650287	0.563505612	0.596210963	0.593568354	0.549238381	0.496192091	0.609105463	0.631060865	0.62370823	0.620055342	0.731189534	0.456110721	0.09355636
-369	0.346691667	0.366392477	0.31110354	0.729867275	0.369032409	0.617953148	0.241995915	0.108317107	0.684521244	0.675840067	0.596034032	0.723959253	0.699114754	0.607788666	0.567685835	0.642257764	0.575640542	0.606421887	0.403420548	0.548859722	0.536726367	0.614192077	0.637690382	0.61860377	0.624320047	0.732613318	0.459096063	0.087060757
-368	0.941176471	0.367058722	0.267954448	0.73006487	0.349420046	0.617466598	0.221705826	0.109576748	0.683005559	0.67427805	0.600814025	0.723846271	0.541779592	0.606687423	0.568485706	0.639426982	0.582158936	0.600143916	0.459090667	0.549361655	0.549635897	0.594609301	0.631907663	0.61993762	0.631491548	0.739964532	0.458954713	0.079202062
-367	0.575	0.363088098	0.268926509	0.728663334	0.352471885	0.623224085	0.220551465	0.100945578	0.677459926	0.674482023	0.595705121	0.726147915	0.643666667	0.604659428	0.569188283	0.634556919	0.558433218	0.599429703	0.631598958	0.549618445	0.51761127	0.617966126	0.629142089	0.619860617	0.632143159	0.739704021	0.438466392	0.094802581
-366	0.8631	0.361890631	0.265624032	0.724377427	0.384480396	0.621806483	0.220680353	0.114133664	0.684210299	0.67419567	0.591659594	0.725269105	0.620073585	0.606619088	0.570788195	0.639293956	0.56631493	0.599148529	0.476526087	0.550083979	0.503945387	0.593952032	0.637254017	0.619868635	0.629367927	0.740697554	0.477419784	0.075782376
-365	0.516671429	0.360426056	0.259947322	0.728543936	0.316379812	0.628365958	0.219201566	0.105539281	0.687082684	0.673418476	0.588789646	0.719404381	0.699514545	0.604119431	0.570695647	0.612433093	0.589950358	0.600624753	0.489655814	0.549129338	0.495545627	0.604652404	0.633309967	0.623790003	0.605107247	0.731305608	0.439021969	0.077758912
-364	1	0.362386659	0.264366405	0.725532919	0.340118887	0.631685305	0.223745907	0.109561237	0.678689443	0.675773352	0.596091664	0.722839925	0.694097917	0.604045018	0.571828068	0.608835701	0.575438188	0.603881234	0.512797	0.550215303	0.350530791	0.575055123	0.636074298	0.621435791	0.633938238	0.737078471	0.45989232	0.095721803
-363	0.625	0.355299986	0.254275488	0.729201999	0.290870304	0.629908408	0.21611907	0.105299155	0.676655596	0.674824957	0.590877391	0.724679497	0.519009375	0.604655852	0.569787825	0.623023501	0.562464806	0.605139071	0.516736792	0.549233911	0.533805269	0.591655636	0.632574269	0.619655244	0.652831026	0.740439975	0.468968213	0.091292871
-362	1	0.367059032	0.268994811	0.728472739	0.334668499	0.620167088	0.222346756	0.106804353	0.689862874	0.674934891	0.593723198	0.723962845	0.641828846	0.608855001	0.5738771	0.631476678	0.559615114	0.597690942	0.457629703	0.54856127	0.548776834	0.601646809	0.633783117	0.621668964	0.629967854	0.734964714	0.428505004	0.082017706
-361	1	0.360743161	0.30386606	0.725689337	0.346312841	0.627607587	0.237796121	0.10671846	0.685571114	0.674909558	0.592820453	0.72284881	0.666866667	0.604558166	0.571581599	0.636814429	0.611311667	0.600740648	0.453464356	0.548537861	0.499716275	0.599007113	0.634436908	0.621070206	0.658685874	0.736076167	0.467643777	0.083484713
-360	1	0.36600936	0.252439251	0.72326181	0.333809359	0.623558261	0.213429556	0.105565366	0.684447787	0.674069669	0.596287239	0.725243259	0.84044878	0.607975784	0.578831255	0.613046297	0.574508082	0.601520122	0.352712791	0.54821059	0.498276233	0.570775411	0.631422557	0.620343952	0.634060833	0.726833489	0.474765411	0.101996289
-359		0.366623418	0.278361293	0.724295057	0.349370089	0.623429179	0.227636002	0.112258111	0.682858311	0.67376668	0.601147166	0.723159037	0.678230612	0.603946998	0.576504427	0.619859489	0.55567102	0.60053221	0.481353488	0.550604165	0.530726927	0.595698518	0.632448778	0.621292493	0.624320566	0.747480554	0.434533746	0.084588499
-358	0.05	0.369062277	0.268554692	0.71845282	0.369481696	0.615889216	0.219355805	0.100590356	0.684390079	0.674666629	0.597041615	0.722020879	0.708527273	0.605433752	0.570784317	0.619537622	0.572059315	0.600513643	0.572866279	0.545897883	0.53743771	0.615525532	0.632802484	0.624675602	0.648940368	0.737810445	0.478880377	0.089249458
-357	0.5625	0.360469138	0.267420208	0.724730654	0.411534693	0.618637472	0.220615179	0.101942842	0.692881645	0.674028135	0.600712558	0.723120621	0.650327778	0.608494147	0.567156097	0.627003091	0.550878018	0.60223495	0.501894318	0.549066029	0.387762145	0.556780279	0.62975462	0.616727359	0.623481086	0.729963259	0.468398835	0.100834409
-356	0.066666667	0.368423264	0.260801389	0.723703337	0.455706629	0.62750422	0.216207994	0.092776496	0.690622572	0.673446216	0.593573277	0.720637666	0.652185542	0.603564937	0.572200431	0.629327826	0.574806915	0.596402025	0.496394845	0.548007481	0.494072935	0.591417462	0.634359101	0.619315061	0.626956843	0.741982451	0.469776271	0.112412594
-355	0.5	0.363954735	0.257609707	0.731815627	0.491289931	0.627282766	0.219063609	0.103637965	0.693203107	0.675451518	0.592396171	0.725275367	0.66518209	0.605067386	0.570728788	0.637515829	0.576215854	0.601816177	0.448180531	0.549568018	0.532693331	0.610398761	0.635882742	0.620525871	0.652270932	0.741380481	0.4866308	0.090190816
-354	0.051266667	0.373747404	0.271307203	0.72003628	0.349179675	0.621972899	0.223850374	0.102875	0.686468154	0.675266595	0.589657132	0.723816572	0.719218182	0.601796065	0.575555899	0.624921828	0.558270053	0.603101951	0.519148936	0.550590564	0.506543431	0.595762088	0.633038794	0.618603844	0.605522528	0.735905262	0.464093505	0.104437714
-353	0.61668	0.356578741	0.260388431	0.722999986	0.426809706	0.636997385	0.214322318	0.098614444	0.68140562	0.675402099	0.599667963	0.725655688	0.667474	0.60413113	0.571417963	0.642753152	0.568078844	0.595808078	0.544990909	0.548764479	0.522913131	0.585304225	0.636565024	0.616698817	0.605493781	0.737412652	0.43533689	0.09317318
-352	0.6667	0.362108189	0.254502842	0.721481759	0.568833746	0.622019555	0.216361273	0.106990674	0.682792199	0.675903481	0.596299637	0.725698832	0.6623	0.604230213	0.571645012	0.632269782	0.578862824	0.596712061	0.558390909	0.549608251	0.513200667	0.588264792	0.638155191	0.621032112	0.62591746	0.730840561	0.465525628	0.111132668
-351	0.6667	0.368711118	0.263038899	0.725535366	0.49186125	0.635430538	0.224201383	0.10328659	0.68794203	0.676526802	0.596519118	0.719547248	0.60074127	0.603858504	0.566201376	0.628492582	0.557741714	0.590692555	0.440041964	0.547615197	0.501901684	0.5994625	0.632231371	0.616601523	0.637920373	0.739597333	0.488184909	0.110918797
-350	0.666666667	0.361147977	0.294911269	0.733137731	0.449530584	0.626214079	0.236928926	0.100835206	0.683157848	0.67598728	0.592890979	0.721154554	0.634406383	0.602552169	0.581345531	0.632361376	0.580672095	0.603112592	0.451618421	0.547602072	0.495971869	0.593396958	0.632546718	0.616812852	0.622070331	0.736707153	0.456809054	0.090586145
-349	0.59375	0.366861406	0.262641446	0.726077965	0.395850583	0.623093816	0.21990012	0.100052102	0.690365032	0.675640362	0.594987971	0.722542373	0.619391304	0.603728593	0.585666366	0.623413214	0.579271132	0.595086323	0.453898936	0.550345238	0.505759678	0.57139914	0.639559553	0.618380368	0.636892769	0.724036753	0.484664771	0.128184086
-348	0.25	0.356707773	0.259350405	0.728633774	0.309198495	0.622600395	0.218274137	0.102226941	0.691616226	0.674886409	0.597281972	0.724667294	0.725322727	0.604206461	0.568392916	0.62967172	0.569799196	0.596050677	0.436281522	0.548107888	0.533183114	0.602377005	0.634946576	0.620449034	0.663907454	0.732202915	0.461856705	0.088193555
-347	0.79165	0.363812802	0.263831148	0.730447239	0.449678456	0.620660119	0.217343876	0.102506277	0.685823655	0.674878546	0.598326815	0.726979025	0.490530952	0.606810339	0.579556138	0.630251764	0.584652668	0.597947996	0.517458824	0.548376704	0.505974663	0.590556373	0.635676059	0.616631229	0.646200781	0.733861163	0.458302581	0.084329268
-346	0.35	0.369391937	0.271465028	0.728738616	0.606069358	0.62405091	0.216168197	0.095375075	0.674534381	0.67449448	0.594100056	0.723778956	0.55440625	0.603638845	0.569879819	0.622391566	0.590728916	0.602488779	0.568605814	0.54797097	0.474893328	0.576347348	0.638638425	0.622308437	0.646129511	0.735991542	0.485629765	0.121829098
-345	0.527783333	0.364275432	0.297766667	0.730148947	0.381679061	0.63293412	0.232049906	0.090896075	0.690288616	0.675025978	0.594414765	0.724502875	0.493317647	0.606370595	0.57087905	0.624594789	0.56781717	0.604098879	0.448148611	0.548028899	0.435416455	0.572908413	0.635838493	0.618303919	0.631477209	0.736424118	0.419792216	0.128533656
-344		0.36254404	0.265751528	0.730643474	0.315030348	0.636458015	0.216875327	0.094346731	0.687455326	0.675375447	0.600067337	0.725239739	0.730158974	0.605146489	0.566088956	0.636047377	0.580057234	0.593290635	0.518388889	0.548671103	0.516090763	0.57279148	0.635434211	0.618799345	0.623295	0.744332373	0.445583481	0.088171
-343	0.62224	0.363862683	0.267617306	0.720809953	0.316708925	0.627745985	0.241829917	0.158403517	0.687017467	0.675843163	0.598333019	0.723797393	0.689177193	0.60645184	0.569085521	0.639573908	0.57385658	0.59899948	0.490373333	0.549388364	0.523262244	0.59136553	0.639050793	0.626976799	0.639446282	0.746320614	0.48832591	0.105448928
-342	0.916666667	0.366778522	0.258908926	0.726461184	0.41011963	0.594517723	0.227467101	0.107932704	0.676558754	0.673813671	0.594963914	0.721806333	0.670259184	0.606405612	0.571145086	0.620759311	0.575520781	0.598796099	0.480234884	0.549871283	0.389843139	0.614516125	0.627180642	0.622394897	0.613536854	0.736150046	0.447526561	0.102959918
-341	0.4352	0.37903376	0.248036123	0.724254815	0.552054236	0.630120969	0.228343627	0.133157986	0.677098831	0.677073233	0.596443442	0.728406494	0.638411765	0.604769163	0.568250662	0.638726668	0.580341479	0.6034525	0.463335294	0.548439572	0.499574055	0.591378571	0.632113387	0.618907478	0.661335274	0.741380559	0.450700734	0.104970556
-340	0.8333	0.362252577	0.267731521	0.725752182	0.59134586	0.619570016	0.221719244	0.11338407	0.683717634	0.67518922	0.595377393	0.724992451	0.785667308	0.606732204	0.57297677	0.626427382	0.589056363	0.60509125	0.491348	0.550488426	0.490485809	0.595156071	0.636516692	0.619013303	0.651153858	0.732720693	0.480425712	0.102772201
-339	0.703733333	0.362460976	0.249956962	0.728770123	0.400381274	0.637034309	0.22781561	0.153439614	0.689167454	0.675012444	0.601252387	0.727011216	0.557435088	0.606648771	0.573545834	0.620374947	0.575412153	0.605670505	0.445196154	0.548997873	0.539021328	0.591565366	0.635658917	0.619833544	0.642828225	0.733608812	0.4551748	0.076679271
-338	0.8333	0.370398344	0.256208872	0.72956372	0.345668718	0.630192524	0.230512446	0.142413449	0.676539494	0.674580723	0.601246925	0.727142346	0.673301639	0.605264445	0.569534253	0.632172908	0.565066682	0.599907164	0.466590244	0.54971952	0.553772147	0.591567061	0.636050778	0.617827969	0.603757534	0.74400379	0.446764401	0.08033905
-337	0.5	0.369707945	0.26658868	0.732018783	0.32559555	0.618143749	0.228998702	0.124570144	0.68303571	0.673621535	0.60104397	0.725876881	0.721152083	0.60651796	0.573793035	0.631231629	0.601892566	0.605635038	0.571956	0.550441786	0.517727323	0.589825051	0.63018779	0.619498505	0.646236248	0.743975721	0.456407554	0.094431862
-336	0.65	0.367747042	0.263492803	0.726042544	0.274605713	0.623155608	0.224340996	0.122889366	0.686255012	0.674734503	0.601429531	0.726052409	0.648454386	0.605715961	0.570504266	0.638569337	0.569700698	0.607321325	0.413027027	0.54974866	0.502117377	0.606374023	0.632531921	0.621977149	0.626649843	0.737499689	0.434967212	0.087189152
-335	0.32145	0.37333716	0.267436346	0.727927552	0.323131861	0.627709568	0.225975155	0.113782823	0.677212369	0.675388244	0.599871358	0.728513784	0.757585714	0.604996553	0.569976061	0.647285487	0.580845537	0.601961762	0.532288764	0.550520045	0.53555108	0.611324013	0.634358924	0.624020558	0.665546467	0.741174044	0.42984824	0.078040856
-334	0.6667	0.372454823	0.263246674	0.72728705	0.358477525	0.638952843	0.231800617	0.133795085	0.69303706	0.675017588	0.593253402	0.727445397	0.774232653	0.603198901	0.566184829	0.632412943	0.578687418	0.606350083	0.472671277	0.550381124	0.525989855	0.618174446	0.632666984	0.622428975	0.648364151	0.73662179	0.435092922	0.102136264
-333	0.75	0.368445104	0.259637442	0.724701144	0.295515609	0.634439704	0.235399248	0.145127289	0.686324669	0.676163342	0.599798363	0.727007471	0.631005405	0.607714247	0.579641637	0.630396113	0.610867218	0.605233137	0.454112329	0.550746583	0.54094189	0.589079729	0.638377329	0.623185481	0.617870084	0.749420175	0.479149655	0.093814625
-332	0.75	0.368895659	0.262994892	0.722409426	0.314828762	0.634841304	0.246435024	0.18023357	0.685477991	0.67425779	0.609102112	0.726477742	0.73951087	0.611632121	0.572881131	0.62445228	0.586325011	0.604949164	0.544056757	0.552945941	0.55423428	0.592668711	0.638096749	0.622282085	0.645196293	0.732573456	0.461574521	0.104191602
-331	0.33335	0.373743202	0.273056145	0.728684422	0.31285253	0.633011743	0.24175529	0.167875479	0.682800749	0.675937617	0.599997323	0.729219231	0.659448	0.606210787	0.573661422	0.629796872	0.577111862	0.608525029	0.506630108	0.55389428	0.558892136	0.606833669	0.635675137	0.625336454	0.634674712	0.732155537	0.447299013	0.079176641
-330	0.58335	0.371150202	0.261156083	0.734296677	0.360546353	0.618753393	0.222726321	0.107199933	0.699974273	0.676096125	0.595388566	0.723677982	0.501198361	0.606509841	0.576490778	0.633252192	0.608292343	0.602274856	0.48275	0.552458536	0.498214976	0.608884316	0.637971415	0.620343672	0.629214076	0.740331245	0.434807289	0.084748723
-329	0.500016667	0.376400457	0.260209991	0.728084821	0.380070707	0.631426891	0.225978764	0.122462121	0.686063052	0.676991299	0.597246718	0.725996266	0.613636364	0.604802292	0.57233487	0.62393169	0.587817628	0.606471019	0.503712632	0.551852616	0.378313061	0.596019176	0.638402717	0.620988965	0.605881135	0.736862744	0.436326484	0.101937918
-328	0.875	0.370213228	0.259941118	0.731343725	0.347097426	0.632992342	0.218910904	0.104934918	0.68795508	0.675451306	0.598079576	0.728057681	0.66290339	0.606720356	0.581724599	0.629384854	0.569298616	0.604834136	0.609524675	0.550009257	0.56447073	0.605197285	0.635937492	0.626633823	0.639287987	0.73622421	0.445951872	0.088354132
-327	0.316666667	0.365038025	0.254991957	0.725166157	0.341856667	0.628182007	0.230817901	0.139956424	0.690978632	0.675050069	0.599635167	0.729577539	0.601789552	0.604939955	0.575673262	0.638204076	0.581388266	0.605748561	0.57070125	0.551910101	0.521871636	0.61072495	0.635945676	0.62348235	0.645185613	0.74073513	0.471745581	0.101657415
-326	0.5	0.374704211	0.258382217	0.731425412	0.23732154	0.627642105	0.221002413	0.102300046	0.689491091	0.675597022	0.597676906	0.726120307	0.641620513	0.604503219	0.576135476	0.6356317	0.585427349	0.603255263	0.474342105	0.550679645	0.525169356	0.607784034	0.638654558	0.622014431	0.633718929	0.738357839	0.464244488	0.107211909
-325	0.416666667	0.37145495	0.269838106	0.735186006	0.323305517	0.629130651	0.229788277	0.101165066	0.686351537	0.676762254	0.593321138	0.727714742	0.536877586	0.606468721	0.575461221	0.616932212	0.623079992	0.605102789	0.572491566	0.551417996	0.496219016	0.575072272	0.643396764	0.627410819	0.637928737	0.731691393	0.43709588	0.103048776
-324	0.666666667	0.367341403	0.257159396	0.731343055	0.378250877	0.631569198	0.223488569	0.112908561	0.688888821	0.674025516	0.603129285	0.727432478	0.714784906	0.610867304	0.57400452	0.611846884	0.601077871	0.606689902	0.422943478	0.554502422	0.532358161	0.60274104	0.641781347	0.622747819	0.631992441	0.742726542	0.477167068	0.10530325
-323	0.875	0.367351963	0.265405927	0.726526939	0.596805668	0.625926961	0.218399754	0.096218815	0.689648865	0.677272199	0.596887122	0.725440903	0.786793478	0.608428715	0.572640721	0.635633546	0.550481258	0.602699669	0.434310256	0.551142836	0.529879957	0.587535294	0.636844745	0.617213965	0.639560197	0.743380492	0.491721823	0.068136327
-322	0.49375	0.378227654	0.263492068	0.729795247	0.301191928	0.620673978	0.223196203	0.100326873	0.692540229	0.674778782	0.598611791	0.730652742	0.613041538	0.607722029	0.574137922	0.631457182	0.595549263	0.60666879	0.41992963	0.551995437	0.509104189	0.602601174	0.638566007	0.627991702	0.627929701	0.743119977	0.46250392	0.083568058
-321	0.5	0.377615319	0.25598448	0.731234531	0.311104364	0.631159673	0.21563676	0.101138121	0.678189646	0.677828268	0.600932708	0.722496059	0.73079	0.607339325	0.582184848	0.631727497	0.589858214	0.601785017	0.499789216	0.552046763	0.541421366	0.606304578	0.638241174	0.623516459	0.650626119	0.738980446	0.459487634	0.096183366
-320	0.531755556	0.372364968	0.241671247	0.720721766	0.520995158	0.634512591	0.207274037	0.095317788	0.690946401	0.675992375	0.598326048	0.723420053	0.663055385	0.606770291	0.574606826	0.643689507	0.571123084	0.607961461	0.505223158	0.553521618	0.506088668	0.592069187	0.642581147	0.628443262	0.661912388	0.742770235	0.446192759	0.068484239
-319	0.722233333	0.373365326	0.270042303	0.732253883	0.467240923	0.634348808	0.229120253	0.107019345	0.69112569	0.677203638	0.597881662	0.727923819	0.674025926	0.603737168	0.578355422	0.632314564	0.580223073	0.610711748	0.522144086	0.554628258	0.510967468	0.601369378	0.639836937	0.630090789	0.603898886	0.747681013	0.49079992	0.080717692
-318	0.76669	0.372846478	0.25728376	0.732225029	0.355609719	0.63476549	0.221548952	0.105433222	0.669525556	0.678421284	0.602432725	0.727791418	0.742972464	0.608013456	0.576461857	0.62050312	0.598175275	0.611510584	0.45707619	0.553441076	0.514658456	0.619556725	0.638860224	0.625423959	0.631629366	0.739697198	0.488000856	0.097249909
-317	0.5	0.376464763	0.256988451	0.72969098	0.401109519	0.637841636	0.222966048	0.108771207	0.684825617	0.679116482	0.603894325	0.730483439	0.66956087	0.608670063	0.576568749	0.621927277	0.572975283	0.612839302	0.4879875	0.553678715	0.4985833	0.598446554	0.63685739	0.625420606	0.622486245	0.742007393	0.45301616	0.112644782
-316	0.588916667	0.37205474	0.259799374	0.730255356	0.284578729	0.628608556	0.229823425	0.135753642	0.681085457	0.677268984	0.604691584	0.728487375	0.692904762	0.604992076	0.575082264	0.630282088	0.58669781	0.606738609	0.519824242	0.551430254	0.462939056	0.58600279	0.636338629	0.628742084	0.591622428	0.736564687	0.494705281	0.076009392
-315	0.472233333	0.379866993	0.251827896	0.729394032	0.238338799	0.63432165	0.222530316	0.132175744	0.691134832	0.679505424	0.599979769	0.724600229	0.706767273	0.609670892	0.571663075	0.634572464	0.595470186	0.611515911	0.519203947	0.552099479	0.444597036	0.584712678	0.64049981	0.624406872	0.632059375	0.735863978	0.476599828	0.089756034
-314	0.6667	0.370002514	0.262225579	0.726815002	0.341434313	0.636869989	0.225542403	0.121036963	0.676432644	0.676522436	0.600961905	0.729940196	0.68528	0.60734474	0.57793602	0.62607849	0.576471846	0.601712308	0.411078205	0.555526651	0.494957959	0.618987732	0.640979705	0.628700204	0.641240592	0.744132501	0.467334745	0.080332143
-313	1	0.376579532	0.279111738	0.73033139	0.216785315	0.631148936	0.238111419	0.122063428	0.691106855	0.677510107	0.601689528	0.729191258	0.662486667	0.607429077	0.580116216	0.632717825	0.569178386	0.6034673	0.449251282	0.554740105	0.537568915	0.601182747	0.635163163	0.625990883	0.669556931	0.73920217	0.405436632	0.094864591
-312	0.83335	0.374333319	0.26027471	0.734289578	0.245740863	0.63392491	0.221537017	0.106191096	0.688575339	0.675427725	0.598661636	0.728126217	0.622758824	0.609830785	0.576195062	0.615353702	0.568958265	0.610050642	0.407625	0.553191107	0.55570007	0.603168925	0.641157946	0.627471062	0.617634343	0.743169214	0.459085861	0.075314522
-311	0.5	0.370335082	0.276575113	0.726328096	0.281551357	0.639953102	0.224816092	0.101552141	0.685735834	0.678021844	0.602909637	0.731273798	0.647187273	0.610787697	0.578042846	0.618358325	0.569844251	0.611172179	0.460386517	0.554905829	0.513460165	0.596003909	0.642599478	0.628501618	0.619819608	0.741715894	0.447764484	0.080631774
-310		0.373282433	0.26459734	0.731270035	0.318004272	0.629893065	0.227793847	0.109111298	0.682886003	0.678150194	0.603969911	0.730729479	0.606772	0.608270443	0.571602261	0.618693696	0.572352599	0.604112391	0.575632911	0.553812772	0.478977052	0.617576219	0.641643211	0.632022773	0.642352977	0.735394915	0.49828321	0.10817389
-309	0.91665	0.379281333	0.30502225	0.725889215	0.376534919	0.616956126	0.236859647	0.100413503	0.684588893	0.676539613	0.604126774	0.728460713	0.700319231	0.608751431	0.582946249	0.636502434	0.597470392	0.610095122	0.514284783	0.555955924	0.435675994	0.604696398	0.640978166	0.626170272	0.634904262	0.744231724	0.491413737	0.082207128
-308	0.388866667	0.372068447	0.273163758	0.725904847	0.411693948	0.633764698	0.224972226	0.103456754	0.684703167	0.677377887	0.601842281	0.728861527	0.748872973	0.607622272	0.576212248	0.633627423	0.580668028	0.60694787	0.533607692	0.554478266	0.549634806	0.599982954	0.643190192	0.624529839	0.644707729	0.743070436	0.450530704	0.083190541
-307	1	0.372409573	0.258923385	0.726138385	0.377810509	0.64325279	0.230880245	0.127798111	0.690480569	0.678016995	0.601258548	0.726158909	0.613225352	0.609962499	0.585541997	0.630886318	0.582172711	0.605274401	0.54355	0.553840584	0.522114128	0.603753652	0.637347936	0.62778378	0.610990159	0.735545688	0.466879376	0.10174202
-306		0.373027887	0.269949218	0.729975117	0.37796925	0.637969723	0.228553576	0.121720125	0.67041798	0.675885102	0.606272694	0.725789759	0.634818868	0.610880646	0.582256381	0.618938152	0.587590381	0.615947576	0.545890476	0.55633414	0.479512152	0.60881065	0.645621147	0.624314664	0.57189903	0.746553756	0.461204625	0.089869324
-305	0.83335	0.380797947	0.271422213	0.7280304	0.356192963	0.643582406	0.224414805	0.110777077	0.671669121	0.677035301	0.603406386	0.72910606	0.586	0.609031472	0.587050234	0.613393979	0.616510335	0.604275721	0.429869767	0.557701792	0.456493753	0.61007687	0.643418363	0.630713828	0.640236812	0.747586378	0.403822868	0.092602439
-304	0	0.381045923	0.263851335	0.728611714	0.368467906	0.638262534	0.229301226	0.125241911	0.682861376	0.67665219	0.605201165	0.726204827	0.685878	0.606522549	0.573428255	0.62486273	0.598274172	0.608669436	0.482265116	0.554283079	0.478241066	0.594534348	0.642852452	0.6277595	0.625453328	0.749526467	0.444868017	0.104381404
-303	1	0.387588452	0.255806002	0.727732208	0.33727428	0.639062392	0.214458509	0.10102786	0.676331527	0.677336907	0.609435575	0.728336399	0.671331373	0.610547047	0.573991218	0.630712827	0.603085859	0.608989722	0.461913483	0.556890434	0.549488071	0.598095049	0.637145025	0.626875353	0.619724677	0.74267391	0.467261705	0.09897464
-302	0.857142857	0.383974269	0.269040279	0.727272336	0.335388761	0.634840994	0.222042589	0.103964734	0.681763231	0.678731988	0.601175655	0.731426333	0.582448	0.608598647	0.582289185	0.638117723	0.581253824	0.613862624	0.508472549	0.556687618	0.503111578	0.594153064	0.641950996	0.62682799	0.647179638	0.738537169	0.460154996	0.096153667
-301	0.416675	0.379812814	0.270581388	0.727374427	0.370761212	0.63890601	0.228687752	0.105407517	0.695736715	0.676640918	0.60010797	0.724640705	0.563274074	0.608193095	0.581837518	0.626748505	0.595904214	0.609039844	0.573810638	0.556102254	0.512539817	0.607774191	0.638184985	0.629250967	0.651157824	0.745349863	0.465708126	0.068838571
-300	0.6667	0.375122658	0.270232212	0.730914699	0.351596279	0.652468152	0.229539156	0.108455081	0.679749193	0.677605742	0.599196345	0.733986895	0.650340816	0.609329012	0.583357903	0.634768121	0.591046217	0.610272851	0.452198165	0.556098859	0.447452619	0.584817881	0.643756397	0.627942883	0.631880432	0.738838781	0.494401705	0.094006574
-299	0.131578947	0.383354777	0.297914081	0.731949252	0.380824066	0.646886682	0.234279938	0.105150353	0.687432542	0.679518467	0.603604987	0.731392199	0.7682	0.610512804	0.585233164	0.61415545	0.56604507	0.61314194	0.519149057	0.556921003	0.336448159	0.618964724	0.637827134	0.630405531	0.629551866	0.744693009	0.439779305	0.086915654
-298	0.395825	0.384517803	0.262895167	0.731226801	0.397299059	0.643873121	0.225777397	0.105461192	0.692237003	0.676594698	0.606298266	0.725036936	0.589116327	0.61108965	0.583062676	0.626229651	0.584841792	0.618246185	0.560684146	0.557622274	0.551547786	0.63884306	0.642912423	0.630056229	0.628853549	0.732271962	0.448984935	0.084742286
-297	0.368965517	0.379432035	0.270472438	0.735041287	0.414075843	0.646626395	0.222054504	0.100375303	0.696183564	0.679912834	0.604454768	0.729059782	0.660624615	0.612335815	0.577507618	0.620967781	0.59092908	0.607479055	0.483849383	0.555809793	0.535585266	0.610263168	0.64334843	0.631025165	0.617903796	0.738789154	0.468976646	0.090625869
-296	0.541675	0.383690056	0.258343851	0.732469858	0.429817349	0.637370036	0.215382989	0.096718101	0.692135414	0.678998426	0.605262675	0.724391882	0.597343182	0.611281101	0.580600794	0.626357471	0.582244361	0.604625024	0.496731915	0.560566314	0.509378431	0.613811575	0.63669393	0.63051667	0.645390462	0.745966357	0.473127773	0.099518011
-295	0.363636364	0.383300028	0.261516058	0.728952655	0.409455741	0.643102279	0.219815285	0.102925067	0.684825358	0.679125451	0.606930779	0.735029122	0.635909091	0.609440266	0.579823751	0.618211472	0.587078265	0.611966659	0.488771111	0.557215574	0.514332497	0.603076633	0.639287877	0.629713809	0.642926817	0.737698751	0.469389551	0.08788668
-294	0.73336	0.380779199	0.266370297	0.732881418	0.397603427	0.629692685	0.21981127	0.10396678	0.690402005	0.676032203	0.597604527	0.730315648	0.733581395	0.610701853	0.577482968	0.628151897	0.596704429	0.606483271	0.338427778	0.557111624	0.530584845	0.594090716	0.639014467	0.63180976	0.642460629	0.74346838	0.479624374	0.0922514
-293	1	0.387720494	0.270710439	0.737054711	0.393907462	0.63985173	0.229235241	0.106954942	0.690481318	0.676477515	0.602563214	0.730028554	0.663944231	0.609227049	0.583300489	0.620956025	0.57945481	0.605193095	0.540202198	0.557218931	0.554718113	0.607587774	0.641790576	0.626410955	0.636522508	0.741142735	0.460250541	0.087665063
-292	0.9	0.387281344	0.260270659	0.734556355	0.389511692	0.644187804	0.226886421	0.108447118	0.694289248	0.681741859	0.604389254	0.730753971	0.704581481	0.609650869	0.5793884	0.641069255	0.5799607	0.607470579	0.484931034	0.558567073	0.641352159	0.593500165	0.640527037	0.624888072	0.638050664	0.739440468	0.459956313	0.088028067
-291	1	0.392915709	0.264163158	0.733170445	0.443453899	0.644556891	0.219254224	0.102091961	0.690022955	0.679003079	0.603291096	0.732614834	0.702675472	0.607340025	0.580691766	0.618104229	0.583815967	0.609264021	0.50506	0.557397139	0.574537715	0.612469496	0.639729092	0.625960129	0.648852458	0.736485813	0.485936464	0.067195455
-290	0.63334	0.393640667	0.265366	0.729988578	0.386441186	0.633798646	0.225745567	0.1078382	0.687987247	0.679643049	0.607197425	0.727933388	0.633110811	0.609851607	0.584639691	0.642885759	0.584317973	0.609300897	0.5145525	0.55669652	0.504588235	0.614334606	0.644311949	0.632345974	0.645940582	0.738741357	0.485156266	0.084034124
-289	0.6667	0.391643001	0.26441376	0.737335242	0.405853961	0.635144377	0.227038937	0.107050177	0.695270787	0.679553547	0.600180543	0.729145959	0.638143137	0.611773964	0.581026456	0.648648184	0.564258188	0.612466481	0.52283494	0.557742592	0.492562833	0.622752371	0.642498997	0.630315414	0.651249067	0.744241654	0.470691602	0.083680712
-288	0	0.38583634	0.294685579	0.738311039	0.318151018	0.645272341	0.23772389	0.104136116	0.696153147	0.679248642	0.6025173	0.726896079	0.664925581	0.615599379	0.576605644	0.639401746	0.600524533	0.607625573	0.51795625	0.558787513	0.51683338	0.603153243	0.63986096	0.627671854	0.63835566	0.740834574	0.447625562	0.077261111
-287	1	0.382904394	0.253750681	0.734727563	0.33935416	0.632361726	0.213071913	0.094019425	0.683705227	0.680823057	0.601605669	0.729511203	0.758510417	0.610791509	0.580396594	0.620218907	0.564666197	0.601522224	0.45248764	0.558561403	0.517003346	0.600990348	0.643393841	0.6261016	0.619773019	0.737150228	0.444492781	0.07929963
-286	0.75	0.393779468	0.271800822	0.737063115	0.424996649	0.628372039	0.222928457	0.094358495	0.689380873	0.68000547	0.605954739	0.727631127	0.739501724	0.61122976	0.583263414	0.634472422	0.583896413	0.610983109	0.450841905	0.558609442	0.570321083	0.606099883	0.639298614	0.629061868	0.608543237	0.743954867	0.493259135	0.094064522
-285		0.385713359	0.26815829	0.728881292	0.34136947	0.634435568	0.223741212	0.10032967	0.689557054	0.6805869	0.606005297	0.730486304	0.677958696	0.611507505	0.579763994	0.625337414	0.613858272	0.61065049	0.483637349	0.558279825	0.533640005	0.586967918	0.638599544	0.63231937	0.631134749	0.741447363	0.478473833	0.077284087
-284	1	0.384170631	0.268213926	0.726946877	0.371701425	0.643171588	0.227319873	0.106576282	0.684491053	0.681730761	0.604090562	0.732998023	0.702434	0.610574048	0.582303645	0.646123623	0.594119868	0.609811229	0.463940449	0.558446434	0.601834609	0.60236264	0.638680052	0.635654007	0.623870292	0.747568427	0.492821159	0.09291183
-283	0.25	0.383162312	0.263588752	0.731417902	0.296953627	0.639305038	0.223845216	0.10673091	0.692841493	0.68082107	0.599527494	0.73107148	0.585135135	0.607869551	0.582123175	0.632621191	0.582080716	0.607812971	0.579680556	0.558018173	0.49046132	0.617286869	0.639837811	0.630167615	0.642242482	0.737041178	0.466644754	0.101776923
-282	0.5	0.380560287	0.2672179	0.733515661	0.52924855	0.642889703	0.222081519	0.105628789	0.693350746	0.681069403	0.603635212	0.732918983	0.616026923	0.612204074	0.579451819	0.636689483	0.555339774	0.610299479	0.447918	0.559493452	0.528124977	0.603360646	0.643743274	0.626900592	0.640508837	0.736788069	0.440341231	0.08986887
-281	0.785714286	0.385216862	0.262545928	0.740789185	0.614139879	0.649212131	0.225259723	0.105942458	0.690780062	0.680287072	0.602244113	0.732518137	0.6564	0.608889037	0.57940304	0.638495095	0.573481561	0.607811941	0.536397143	0.558040739	0.487636752	0.588225426	0.642209584	0.627572026	0.647873447	0.743566648	0.456049274	0.089196707
-280	0.74	0.381991719	0.257870008	0.732862179	0.367737436	0.639063822	0.215405363	0.091044291	0.696125913	0.679688321	0.607596444	0.730466822	0.777256098	0.613444214	0.576631615	0.639848972	0.588336351	0.610260538	0.505730233	0.560029734	0.506655434	0.611816924	0.637293383	0.62835439	0.644390801	0.735874211	0.472603035	0.073350594
-279	0.208325	0.391857766	0.282832554	0.736844659	0.328608106	0.644250429	0.232924896	0.105967709	0.694611984	0.680662637	0.601469899	0.731634968	0.743763158	0.609156162	0.582813536	0.640009421	0.574643314	0.612432829	0.53568913	0.558157481	0.520002906	0.604119435	0.646391926	0.627616341	0.62024209	0.742338685	0.487604401	0.098404639
-278	0.64585	0.387101383	0.259268506	0.733381685	0.279129254	0.645941083	0.216790882	0.093291566	0.697159811	0.680636249	0.597143728	0.732820819	0.563298276	0.611463862	0.580997042	0.631149613	0.573298665	0.606649935	0.461414286	0.561111956	0.473212553	0.614328699	0.642682557	0.629237204	0.638076818	0.740990141	0.46065149	0.102069636
-277	1	0.384544553	0.266588036	0.73865914	0.318682917	0.637157117	0.222440553	0.104413398	0.698030549	0.680075387	0.602689835	0.729298887	0.762841304	0.611672492	0.586726909	0.628754523	0.560920291	0.602907388	0.454309524	0.55747095	0.54109061	0.596527193	0.639974098	0.632017451	0.648679554	0.743776883	0.431984773	0.082099258
-276	0.736116667	0.383179503	0.25840006	0.725319911	0.388254334	0.644639914	0.210384204	0.098599572	0.695160698	0.681429785	0.604394065	0.73778294	0.7293	0.610031953	0.579724577	0.644585628	0.574463365	0.608289974	0.481940566	0.556887827	0.481213029	0.620334221	0.64493593	0.628339382	0.618903933	0.741274504	0.453128499	0.108246907
-275	0.5	0.388479229	0.261768462	0.728958179	0.383025	0.652516981	0.216574142	0.100187612	0.688076068	0.68031366	0.605146789	0.732525713	0.752595556	0.610583291	0.590193568	0.63570528	0.575928643	0.611944101	0.474612791	0.554950356	0.436188501	0.615443269	0.645711997	0.630864975	0.631167368	0.741065227	0.496328416	0.08929398
-274	0.757581818	0.39179671	0.249079474	0.733072476	0.365660451	0.645551254	0.219288806	0.107496633	0.688254109	0.681034878	0.598897889	0.731871102	0.62002	0.608118887	0.589833894	0.6452725	0.566037551	0.613295659	0.523813187	0.55703446	0.248220291	0.602639785	0.643479932	0.628820648	0.649090973	0.741399558	0.480549192	0.086428473
-273	0.583333333	0.390206503	0.273105781	0.739093614	0.358234549	0.650247538	0.223498588	0.096743817	0.684416152	0.681269794	0.602063395	0.733733168	0.68062037	0.610567005	0.586275079	0.623024177	0.556207982	0.608321792	0.617614815	0.558859246	0.531853777	0.611024198	0.639550316	0.626034507	0.644888452	0.738274085	0.467866302	0.106213694
-272	1	0.390328364	0.261674147	0.729375496	0.389460633	0.643340135	0.226818086	0.10149875	0.694808108	0.679951449	0.602147978	0.73673741	0.63026875	0.612456581	0.581497933	0.640491166	0.594382788	0.60186262	0.499006186	0.557870659	0.469128482	0.612819279	0.641469117	0.629655061	0.628709308	0.736216695	0.458929734	0.100507735
-271	0.5	0.395343911	0.256761434	0.73620504	0.395166292	0.638010206	0.221272665	0.107547335	0.69035473	0.680282871	0.602417984	0.732515735	0.638117544	0.612282479	0.582127647	0.636504892	0.593088146	0.611701552	0.535883333	0.558093589	0.467009162	0.597504597	0.644727023	0.626265681	0.613122204	0.753773373	0.464987171	0.1061505
-270	0.5	0.385398138	0.27369891	0.738232405	0.413568124	0.635512257	0.23285233	0.119603601	0.69448337	0.68145904	0.604505817	0.734026411	0.773487879	0.610112091	0.579711137	0.640081614	0.583369211	0.608426723	0.530827642	0.555821499	0.461364877	0.618154783	0.6453533	0.634623082	0.639584853	0.745176366	0.45532731	0.081697525
-269	0.737044444	0.390493878	0.265524217	0.736395441	0.441768489	0.645635225	0.224970822	0.105207795	0.694557377	0.679090223	0.601046687	0.73329847	0.640606349	0.610693152	0.585628931	0.642411145	0.577912052	0.605848534	0.501195833	0.557848695	0.448236103	0.605771786	0.642330857	0.634402027	0.616101059	0.743928268	0.454115203	0.083403762
-268	0.5	0.392001903	0.26509923	0.734233655	0.406567078	0.648083543	0.223715806	0.105786566	0.687289709	0.681354348	0.600383826	0.735126443	0.607282692	0.60942067	0.580183833	0.646839871	0.563982188	0.598728839	0.483086792	0.558413042	0.559454858	0.622902428	0.641145516	0.629067779	0.639532049	0.741584973	0.462113014	0.085915929
-267		0.392562157	0.256819595	0.7364952	0.378911205	0.647857324	0.213096492	0.09146853	0.688241682	0.680621847	0.603626174	0.735625471	0.665339344	0.612039776	0.588202546	0.649033621	0.575800373	0.609210992	0.548841441	0.558892751	0.550710698	0.620915	0.643837181	0.628318685	0.638581335	0.74748474	0.458905702	0.083532724
-266	0.8	0.393110695	0.265192826	0.740610098	0.383722529	0.644169212	0.220259043	0.093362049	0.697887326	0.679402047	0.602531977	0.736286444	0.654705085	0.612141389	0.579771056	0.623272689	0.570990791	0.607002821	0.522329487	0.55590001	0.500232914	0.623135122	0.645176425	0.62882228	0.630375859	0.738722366	0.509786566	0.079456747
-265	0.6667	0.39103789	0.270893649	0.739015732	0.371424092	0.637245743	0.227520203	0.104921479	0.684682757	0.679452359	0.600529564	0.735912538	0.75975	0.611278349	0.584537291	0.624326203	0.57195986	0.607472719	0.360480583	0.557438868	0.456226271	0.618892313	0.639673258	0.629235023	0.626982921	0.738788683	0.479824415	0.124742593
-264	0.733333333	0.389845008	0.275477083	0.737682768	0.458007927	0.641929488	0.232831392	0.104053824	0.692131748	0.68133661	0.601529835	0.737716617	0.67655	0.609500373	0.57758028	0.619820368	0.557298233	0.607392647	0.606285437	0.557794526	0.563690455	0.604285079	0.641072495	0.630279371	0.676264538	0.747270072	0.454896816	0.09031326
-263	1	0.397587855	0.263373966	0.734374282	0.384066434	0.641592326	0.2235651	0.102688507	0.69059728	0.680230173	0.603323605	0.736596169	0.713842308	0.609359178	0.579117415	0.630339486	0.584117103	0.60217262	0.562088	0.55723959	0.554840021	0.605510609	0.638772015	0.624627122	0.652611103	0.745957717	0.465238277	0.094945627
-262		0.392249251	0.26149127	0.73260842	0.398835535	0.63918443	0.223578548	0.100192291	0.68819164	0.678446702	0.603544646	0.737594145	0.6336225	0.609377088	0.585074786	0.628420525	0.563143957	0.608270809	0.471793548	0.556512851	0.533208915	0.601391155	0.643421887	0.63150678	0.65353296	0.736796913	0.457655134	0.095506985
-261	0.5	0.39464922	0.282980368	0.736248272	0.397291922	0.639924777	0.229573758	0.108168913	0.691852921	0.679061242	0.5958199	0.73649086	0.728264516	0.608461998	0.58821396	0.637536602	0.588666157	0.612225133	0.672849462	0.557045239	0.489836188	0.602499731	0.643758862	0.631645106	0.615511426	0.752970062	0.440013106	0.08428633
-260	1	0.395894266	0.261865222	0.72794368	0.36197162	0.642781551	0.221632488	0.108170421	0.692711803	0.679635576	0.600485665	0.737996509	0.732051923	0.609563595	0.58122213	0.646841156	0.576769128	0.605212372	0.534428736	0.557971907	0.566144275	0.59737459	0.639289155	0.634869942	0.618802467	0.746647495	0.46619672	0.100232206
-259	0.555566667	0.390022379	0.26969804	0.741401942	0.419418802	0.63314643	0.237878272	0.136690486	0.695790223	0.679482192	0.599557292	0.738437871	0.570783721	0.609657171	0.583006942	0.624530608	0.567601743	0.609073003	0.481744944	0.557851088	0.530673159	0.622544857	0.637951293	0.635825159	0.655180835	0.743525468	0.451318801	0.088323412
-258	0	0.380717282	0.260102662	0.731289561	0.407826163	0.646056712	0.22751622	0.122141485	0.701018022	0.679875515	0.596029574	0.73987496	0.651616418	0.612126887	0.584911767	0.636855965	0.56238812	0.606023248	0.600833708	0.558259361	0.543781136	0.600679181	0.643205767	0.630125777	0.612550718	0.739400117	0.464103487	0.093463894
-257	0.777766667	0.39741297	0.246312197	0.736311144	0.387857055	0.643744787	0.217607324	0.105447722	0.69261117	0.682118883	0.603737947	0.743582712	0.688714706	0.610420072	0.579452531	0.628201504	0.563376771	0.60514931	0.486675	0.55853463	0.517023405	0.617904574	0.640511976	0.631155468	0.652518726	0.743519917	0.464743039	0.085082548
-256	1	0.396411459	0.256047858	0.727907313	0.510408719	0.655250121	0.221024712	0.112221097	0.697287524	0.680119652	0.598457147	0.737923422	0.62464	0.608564625	0.583788718	0.617545963	0.583069	0.607940124	0.451485714	0.557288025	0.529047093	0.587017157	0.639727721	0.630288106	0.62741151	0.740692864	0.455553012	0.095987435
-255	1	0.39007477	0.275946703	0.740395606	0.363495084	0.644527543	0.229195788	0.106737923	0.700905503	0.679048447	0.599820661	0.740125489	0.669682222	0.608611419	0.583623975	0.618301606	0.542652288	0.605882105	0.487622772	0.555803537	0.48648658	0.605518745	0.640953935	0.626760597	0.653351875	0.736499388	0.483744444	0.081933154
-254	1	0.377898755	0.252322825	0.72833793	0.443201688	0.64404453	0.220123605	0.107436748	0.691346089	0.678483569	0.599766263	0.738286017	0.627490909	0.609208409	0.575785487	0.620270894	0.590176431	0.6035041	0.572077215	0.554861403	0.539565006	0.612400919	0.633494567	0.630474665	0.615404414	0.744302845	0.457198216	0.090533278
-253	0	0.388747082	0.258915851	0.728295055	0.412756212	0.652669169	0.226813042	0.102265838	0.69893029	0.679284779	0.59587511	0.744737706	0.668151351	0.609956203	0.566724031	0.635227082	0.550579098	0.609400235	0.594402857	0.553329418	0.553627575	0.590046217	0.638380176	0.63569131	0.64459297	0.737268203	0.469716096	0.08042328
-252	0.5	0.401459451	0.255740435	0.737145728	0.348089163	0.637876295	0.223310853	0.102398488	0.693842005	0.677882873	0.596315483	0.739784228	0.686127451	0.608582359	0.579462066	0.633209515	0.57273374	0.608558467	0.601537374	0.556300253	0.542808236	0.595571188	0.637143835	0.630537678	0.641960952	0.740162114	0.448302113	0.096165256
-251	0	0.400259762	0.259066035	0.734172934	0.509467986	0.636222602	0.222896798	0.101568399	0.695367546	0.677688547	0.599607288	0.739521443	0.768606977	0.607631955	0.57716522	0.635330172	0.577363898	0.605875903	0.469907353	0.554932883	0.549581493	0.616865823	0.635593675	0.626374761	0.628180438	0.742363609	0.479914096	0.101653833
-250	0	0.386995801	0.259667617	0.733979008	0.416183952	0.634283465	0.219423476	0.094291444	0.696037945	0.678791559	0.5960686	0.740376925	0.627296491	0.610212673	0.57421643	0.621332985	0.571449241	0.607032088	0.449547573	0.554119994	0.519228355	0.59847034	0.640357743	0.629220891	0.641257912	0.743043018	0.461692149	0.095292479
-249	0	0.3911367	0.26576403	0.72770184	0.406895487	0.64553096	0.224490256	0.099674301	0.690719429	0.678538201	0.595906105	0.739446935	0.732259756	0.609952491	0.580229211	0.61967549	0.574651318	0.608735618	0.62005	0.5528965	0.551295405	0.600886946	0.643866286	0.632817243	0.62395602	0.747633583	0.478911021	0.074943027
-248	1	0.396186578	0.275429089	0.735348658	0.573233935	0.633798528	0.22952825	0.097943415	0.688612178	0.679789804	0.602077482	0.742923436	0.722045161	0.608809355	0.580121645	0.626160391	0.572790369	0.607276422	0.601090722	0.553861929	0.52490766	0.603187919	0.636911301	0.629559053	0.657012957	0.743291874	0.485373438	0.094307401
-247		0.403436192	0.26635348	0.732270355	0.554902906	0.640996526	0.223555888	0.10451083	0.689043321	0.677605015	0.594853819	0.743091428	0.675689552	0.609469585	0.581750814	0.633884155	0.571774446	0.600915933	0.597488732	0.55595283	0.578861002	0.598459178	0.629713283	0.626548795	0.635399614	0.740229247	0.491971334	0.085728495
-246	0.5	0.397210624	0.258579048	0.732104494	0.543772939	0.628573411	0.222176802	0.108111836	0.697523647	0.679097765	0.604462365	0.74106944	0.651616364	0.606181088	0.574200121	0.630872046	0.559414423	0.606974431	0.501355172	0.554915416	0.516314763	0.60256147	0.637028282	0.627443211	0.649390223	0.738110799	0.468013317	0.083042203
-245		0.397441477	0.274216286	0.730586739	0.416902095	0.63087878	0.226510647	0.099781371	0.695208429	0.677810116	0.593702273	0.74031121	0.635257692	0.603442367	0.587999209	0.642736239	0.582338767	0.605173039	0.603048352	0.553767284	0.518294819	0.591012348	0.631439821	0.628617872	0.616975752	0.738482897	0.482256918	0.112587241
-244	1	0.393934742	0.262953067	0.732089873	0.325228774	0.644080009	0.226175399	0.107212459	0.690747012	0.678859991	0.592752565	0.73959407	0.616945902	0.604139147	0.578434082	0.61591797	0.582412045	0.611781596	0.490321875	0.553036221	0.556541588	0.611598769	0.635115671	0.625713596	0.635284271	0.744565666	0.486523805	0.092564007
-243	1	0.395429255	0.254729098	0.730525368	0.354081688	0.635713415	0.223157872	0.09841752	0.692263472	0.679183127	0.593061715	0.739961927	0.784825424	0.605094943	0.577141996	0.623961511	0.55455775	0.607030432	0.478815888	0.5522322	0.688799653	0.592682018	0.631005155	0.624658691	0.638328722	0.744149385	0.484362586	0.105127839
-242	1	0.392862247	0.252851907	0.732520246	0.42482228	0.633197206	0.220621221	0.102406325	0.696431634	0.677006222	0.59701497	0.742413264	0.612437037	0.603023833	0.576254728	0.638399572	0.538688241	0.60886932	0.456519737	0.550635298	0.51076824	0.593594791	0.639040625	0.627882199	0.640500781	0.739893503	0.47146675	0.083712259
-241	1	0.395491679	0.262866147	0.735404654	0.433270458	0.638011916	0.222007649	0.100225027	0.699786183	0.676620044	0.598326021	0.743898699	0.771060294	0.60785454	0.57356613	0.609875317	0.565583007	0.597655883	0.511649485	0.550766974	0.510480852	0.612965977	0.634247987	0.626543267	0.642110905	0.747512075	0.451621251	0.093997565
-240	0.5	0.391367108	0.262860685	0.727864721	0.382866385	0.649992302	0.227745256	0.103366133	0.691260596	0.678195925	0.593967772	0.742181894	0.629242222	0.609961074	0.575540788	0.624382897	0.56965954	0.606480927	0.533095714	0.550225318	0.514908184	0.610566995	0.636467029	0.628057998	0.625388744	0.748701126	0.479640663	0.087396161
-239	0.5	0.388973705	0.261596599	0.734516395	0.470711659	0.641856265	0.222033805	0.098514075	0.693149663	0.677332707	0.596061619	0.747259134	0.653802326	0.608600109	0.578364691	0.629247878	0.555013227	0.606444764	0.385695238	0.551400841	0.538220057	0.599625739	0.6388594	0.632465724	0.666633755	0.733170057	0.474702641	0.08433125
-238	0	0.396765442	0.26596934	0.736466897	0.433489475	0.646519221	0.230660299	0.110263356	0.69268541	0.679494677	0.593283647	0.745201962	0.513906	0.607243471	0.574277373	0.637135949	0.571765149	0.612427483	0.590338739	0.552295464	0.521763394	0.596441001	0.635299314	0.627609558	0.630793705	0.742104875	0.504408515	0.101929381
-237	0.5	0.393739018	0.265342566	0.729555768	0.534109393	0.644595717	0.227776058	0.100660101	0.695786745	0.679044478	0.596945086	0.75305555	0.719657627	0.609976304	0.585788238	0.628872373	0.581184872	0.613295555	0.480594175	0.552005193	0.535227628	0.612164155	0.630893453	0.629132272	0.640057416	0.735046235	0.481347756	0.072680944
-236	0.5	0.393762691	0.267096424	0.730803937	0.443835615	0.649324758	0.225976609	0.10250013	0.690031407	0.677477793	0.595443709	0.743257963	0.624646809	0.60691484	0.575947439	0.633627524	0.557010707	0.598855497	0.468554348	0.55147623	0.529885848	0.605972056	0.637038507	0.629178695	0.630728387	0.741597685	0.4671574	0.085715957
-235	0.25	0.396709895	0.266507546	0.728429398	0.442184382	0.638932138	0.228985397	0.10146418	0.69361344	0.676369839	0.597420186	0.745606724	0.742321569	0.607703851	0.569612535	0.627851576	0.550744407	0.600802808	0.558098765	0.550753147	0.509687232	0.620978623	0.635500368	0.629502489	0.636071841	0.737675445	0.45757267	0.091744071
-234	0.52	0.39562029	0.253171755	0.731274827	0.511347613	0.649172931	0.221078017	0.102926268	0.697228165	0.675888409	0.592021881	0.739925504	0.750496667	0.608286022	0.572378244	0.628331323	0.578085609	0.609630168	0.48718	0.549083651	0.544325361	0.603168246	0.640447822	0.625023336	0.629482149	0.738761794	0.452857227	0.081538645
-233	0.6250125	0.395040328	0.256989203	0.73041074	0.4030111	0.642558312	0.2247383	0.106493238	0.692221622	0.675262638	0.596085125	0.735919428	0.583901449	0.602552222	0.580752431	0.615983405	0.550167371	0.606729173	0.466275309	0.547932997	0.551275708	0.601812247	0.637637336	0.619137426	0.636898493	0.744355736	0.465275183	0.074155882
-232	0.592588889	0.389047423	0.258926189	0.725892962	0.4756669	0.646349376	0.218778181	0.099890895	0.694460846	0.675421607	0.594975731	0.73456022	0.626371429	0.605343224	0.580268906	0.622283048	0.573944014	0.598968093	0.486748352	0.548199456	0.521714992	0.587205035	0.636932146	0.62836715	0.620220323	0.741917353	0.446497559	0.068146154
-231	0.5	0.400379424	0.261570331	0.73249156	0.44724686	0.644537303	0.213633704	0.08508496	0.682628974	0.676767336	0.592251376	0.740656674	0.709023636	0.607245935	0.565973924	0.627434063	0.560204152	0.603772662	0.497434831	0.549913479	0.494265789	0.607651292	0.635755763	0.625791596	0.605180196	0.742905325	0.464890523	0.096740948
-230	0.888892593	0.389567237	0.262674771	0.739585854	0.488524061	0.649381207	0.215319826	0.089658561	0.681677255	0.677929473	0.589757271	0.740260408	0.725182692	0.60301867	0.569328881	0.616362655	0.564901259	0.608433517	0.375451685	0.549362617	0.532598443	0.594392558	0.637412853	0.6307473	0.62921816	0.733280645	0.468857929	0.070417455
-229	0.654771429	0.389712526	0.267518332	0.737534747	0.462502938	0.634672057	0.225542544	0.099426768	0.68922889	0.674857613	0.59322446	0.743056362	0.692663415	0.605018112	0.577223048	0.625895281	0.570794041	0.606371538	0.592780282	0.548125745	0.433891831	0.598152623	0.629173003	0.62399703	0.607089262	0.744809657	0.45570912	0.091909541
-228	0.5625	0.392972817	0.27054981	0.736793473	0.36968167	0.629549499	0.225795855	0.102335508	0.690768439	0.676658303	0.594001811	0.744617174	0.468368085	0.605890052	0.579112044	0.627919823	0.55416601	0.607138979	0.549966667	0.548316896	0.550486963	0.591572685	0.633451605	0.623659302	0.637649005	0.735318329	0.442531067	0.101656743
-227	0.6667	0.400954384	0.273986387	0.733400975	0.441408677	0.637642912	0.229405722	0.098875954	0.685266991	0.676169113	0.592499606	0.746690794	0.676283784	0.604251902	0.573526194	0.621137185	0.589097857	0.600978906	0.522681982	0.547716912	0.565834945	0.619862321	0.634385989	0.624605496	0.623943475	0.738874641	0.487056999	0.098681964
-226	0.58335	0.392819279	0.257503696	0.730938317	0.39506886	0.635886851	0.218128426	0.093965609	0.68907597	0.674033167	0.59212904	0.742114658	0.745552	0.604929127	0.567755604	0.630215258	0.552152782	0.602650253	0.416245455	0.547561246	0.544315781	0.621378724	0.629245448	0.625046775	0.658495038	0.740060398	0.500608738	0.081351724
-225	0	0.39409065	0.271339187	0.728853203	0.426591637	0.638610071	0.225606389	0.096784222	0.69086827	0.673910656	0.590474549	0.745229056	0.638045098	0.603472131	0.568861915	0.629397909	0.577269065	0.600443881	0.556623077	0.547096005	0.480104615	0.610452974	0.63437937	0.62640554	0.636883656	0.739561583	0.454356296	0.072722061
-224	0.2	0.390645692	0.263086737	0.733741153	0.37454366	0.640348215	0.227547381	0.099884216	0.691299712	0.673191372	0.584061959	0.737681192	0.621806522	0.604508735	0.568408061	0.626387089	0.549262689	0.604810936	0.436239024	0.546013058	0.515365109	0.576773123	0.631605956	0.621180954	0.640626515	0.745268947	0.464950081	0.081852721
-223	0.83335	0.38696164	0.258896036	0.72897223	0.347614997	0.639782051	0.220135172	0.099849305	0.687832674	0.673552293	0.588265285	0.736130677	0.726442857	0.601735895	0.570792855	0.623145963	0.575427018	0.593928045	0.545369863	0.547198449	0.535626581	0.593525126	0.629288874	0.625794691	0.637084859	0.741973854	0.441089387	0.068483607
-222	0.375	0.388954476	0.26608073	0.71882423	0.355427177	0.641527353	0.225408348	0.094436277	0.684715147	0.67389306	0.591749813	0.739053216	0.678505556	0.603200158	0.569705581	0.628418257	0.556802229	0.594115957	0.561592391	0.545081331	0.524912629	0.581247455	0.631080993	0.628783434	0.608072852	0.740763845	0.459517745	0.087049131
-221	0	0.390307202	0.258350458	0.723204467	0.426044675	0.64811418	0.215765459	0.093408351	0.690342834	0.674002123	0.589831052	0.73764959	0.58685	0.603162035	0.569649438	0.633853009	0.548077891	0.595347858	0.475789157	0.543925549	0.531442546	0.57983044	0.628886278	0.624628424	0.660089286	0.729964428	0.485929513	0.081175614
-220	0.583333333	0.387812631	0.267147929	0.732205527	0.418651663	0.645085005	0.227849668	0.098140851	0.690207645	0.672196438	0.590734027	0.734270835	0.747267213	0.600853363	0.559658907	0.625589312	0.575111586	0.604025468	0.481532432	0.546452988	0.504911491	0.59775086	0.632499854	0.62772665	0.616960851	0.742379322	0.4759848	0.101627486
-219		0.391214041	0.270272778	0.724478095	0.339853926	0.634198236	0.221717828	0.089193766	0.688028024	0.673058336	0.587211896	0.733884721	0.731634091	0.605450603	0.563609275	0.614580842	0.549844033	0.599166657	0.50959625	0.543628332	0.533612569	0.588879968	0.626380703	0.621708427	0.613461508	0.730497737	0.454533223	0.077360068
-218		0.393624165	0.259081183	0.732695072	0.361537513	0.641628121	0.224292214	0.106288911	0.697057418	0.675228071	0.586899188	0.736802404	0.6464325	0.605714826	0.571006555	0.62405203	0.581275867	0.600524788	0.428957	0.546254231	0.55179243	0.603967988	0.630486107	0.62628668	0.63600173	0.741622864	0.454025	0.076838671
-217		0.386560808	0.299590804	0.732247122	0.360129417	0.643524139	0.234821639	0.094337729	0.690042268	0.673811922	0.587293655	0.734499983	0.638181967	0.602463759	0.567646923	0.619148082	0.551045991	0.601169866	0.567026027	0.544225694	0.571069793	0.590315308	0.629520717	0.623462353	0.635767368	0.739504554	0.466162457	0.106886699
-216	1	0.38834413	0.262659655	0.724035569	0.354387423	0.636857349	0.233100296	0.128138144	0.684738385	0.672262906	0.583315948	0.737954663	0.639984615	0.603021196	0.565401322	0.60603	0.569876813	0.593490956	0.469997101	0.544129287	0.503828378	0.594362222	0.629192372	0.626819119	0.63681079	0.744254701	0.453793557	0.089395035
-215	0	0.399130555	0.255802928	0.728163136	0.342623378	0.641023441	0.222510649	0.099720741	0.689866095	0.67174263	0.586351746	0.738036879	0.585060317	0.599590856	0.558170598	0.606453608	0.571258544	0.603673633	0.468892754	0.542667393	0.459203436	0.576598081	0.630144208	0.62570595	0.650842061	0.735419752	0.408305532	0.089241113
-214	0.6667	0.393234275	0.259706031	0.730281184	0.353821114	0.63705911	0.225646217	0.109320135	0.68602951	0.67074288	0.581925816	0.732470593	0.697128571	0.605718457	0.561348727	0.609359056	0.519325201	0.593943067	0.491020455	0.541768763	0.512584194	0.560199467	0.624169089	0.621587214	0.61820828	0.740824478	0.461323598	0.09263292
-213	0.2923	0.395269442	0.258615268	0.728129123	0.400267593	0.635263028	0.222972498	0.100517994	0.682226503	0.673570986	0.582625943	0.736785727	0.625651786	0.602699224	0.565022001	0.615461685	0.539936342	0.601837205	0.480083871	0.543233245	0.36853045	0.570719355	0.628789795	0.619356241	0.611992255	0.742855317	0.456037285	0.085098223
-212	0.8	0.396248699	0.26557281	0.729011702	0.351054535	0.641183301	0.226441449	0.106350635	0.690659428	0.673340997	0.586802659	0.734534624	0.714247761	0.601776403	0.56458314	0.631640117	0.566926178	0.596826528	0.443982022	0.542010563	0.546867325	0.60996594	0.629779699	0.627623895	0.646300569	0.739349117	0.466108944	0.099850971
-211	0.583333333	0.396653956	0.261922506	0.724401519	0.295399601	0.629821955	0.227168945	0.100728941	0.683214647	0.670725158	0.588920235	0.73033376	0.687542424	0.598863916	0.568800708	0.633707562	0.553140378	0.594920118	0.559913462	0.54299015	0.496249834	0.589761412	0.63226023	0.619927354	0.627018262	0.741055092	0.462521534	0.102563112
-210	0.8	0.388586574	0.277320515	0.733959826	0.28610464	0.643137808	0.232872149	0.105272431	0.69028337	0.674683574	0.587230819	0.734145314	0.643364615	0.602252932	0.561031432	0.602221461	0.550575975	0.597079358	0.541587963	0.540220571	0.470569671	0.586861618	0.628319434	0.622276245	0.632045878	0.733878461	0.442584575	0.068081736
-209	0.57112	0.382346981	0.272745833	0.733950855	0.317527873	0.654704811	0.231832604	0.099963854	0.681793471	0.673199613	0.58978735	0.739065986	0.569557143	0.600656708	0.564779873	0.618937281	0.539956974	0.599163034	0.509923077	0.542893674	0.528640728	0.583611696	0.626405759	0.624757222	0.644942955	0.741898163	0.495079694	0.079411525
-208	0.425633333	0.39693286	0.263633435	0.725923134	0.342284639	0.640715429	0.226696728	0.102027687	0.689806625	0.671795714	0.590001258	0.73787171	0.667837143	0.603817047	0.56114585	0.629213845	0.566268328	0.593251499	0.435293684	0.543878094	0.544210727	0.598030242	0.631886842	0.621064901	0.62928767	0.739387446	0.432100879	0.094172379
-207		0.394745138	0.261147849	0.723818444	0.344371166	0.642363735	0.22335879	0.106374478	0.683501032	0.672224201	0.584716965	0.737736068	0.592425	0.599084459	0.566953949	0.614487764	0.537790995	0.593961875	0.510401754	0.542890982	0.531118211	0.609914889	0.629015246	0.621837447	0.656258857	0.729929318	0.447335656	0.081232056
-206	0.68	0.391067687	0.289355332	0.726052613	0.397446938	0.64233105	0.242351346	0.121730273	0.685027117	0.671031658	0.589166955	0.735336228	0.733466667	0.601466923	0.561838155	0.616345567	0.572037339	0.592252014	0.467542529	0.542480852	0.338791194	0.610999025	0.629094045	0.621703798	0.604725817	0.729605181	0.443364754	0.090263238
-205	0.566666667	0.389381029	0.263473333	0.721798506	0.395354597	0.640202331	0.230249041	0.134015812	0.678472696	0.671523898	0.581682317	0.741494068	0.667065278	0.599729271	0.56680764	0.616390041	0.567902527	0.596234804	0.48451236	0.541894654	0.494809042	0.596485184	0.633041618	0.619899635	0.627001003	0.74146703	0.486701146	0.092953654
-204		0.390513268	0.272064697	0.718951077	0.426175171	0.648286415	0.236079735	0.131046238	0.685077914	0.671725893	0.581727108	0.736922923	0.625291667	0.599379773	0.565958122	0.629795742	0.560800048	0.596001387	0.480725882	0.541034148	0.520484271	0.593794816	0.627760085	0.618525501	0.618799191	0.744390375	0.463768618	0.085961483
-203	0.96875	0.390261667	0.277621011	0.724690488	0.351735122	0.641376464	0.230768036	0.098660665	0.686256996	0.670585176	0.584695839	0.732644967	0.669007895	0.596934885	0.557188169	0.616224861	0.561777613	0.593197289	0.550860674	0.53823009	0.555312644	0.587421145	0.627909561	0.619912318	0.620051293	0.736076541	0.463150131	0.06256773
-202		0.39433195	0.266900883	0.733981908	0.366860638	0.650249117	0.228585581	0.105720701	0.676577181	0.670210067	0.581875822	0.733625528	0.717125	0.600781011	0.56747216	0.618412889	0.551082451	0.59192066	0.499065116	0.539635698	0.537218455	0.595568851	0.626634146	0.618743571	0.598307642	0.732328922	0.453862733	0.077588045
-201	0.85	0.389887463	0.276755731	0.728174738	0.420829344	0.63865284	0.225840564	0.098207549	0.686885517	0.670659997	0.585358334	0.731120472	0.75227381	0.599352504	0.563501779	0.620388753	0.546103978	0.598683311	0.50562973	0.539723984	0.494925278	0.587926672	0.627900015	0.623150044	0.603936142	0.732600258	0.466650179	0.078194951
-200	0.65	0.387869099	0.25976929	0.728091967	0.370995741	0.646151136	0.223389427	0.091383923	0.686769683	0.670264532	0.583757574	0.732787359	0.66329322	0.595414608	0.557088527	0.608888272	0.543511345	0.599389052	0.548714894	0.539759949	0.449309286	0.592557401	0.625540674	0.623953342	0.644088073	0.740388927	0.439515423	0.082975879
-199	0.92855	0.39258114	0.281352279	0.726476656	0.388175402	0.651634477	0.226467223	0.097489588	0.688224013	0.6708858	0.581939163	0.737601765	0.595281333	0.601233437	0.560285115	0.610075113	0.561942795	0.601715502	0.3974	0.54020732	0.53127139	0.607795536	0.627749136	0.62208297	0.619811396	0.735791986	0.475086804	0.097006557
-198		0.385350397	0.266724588	0.729844123	0.398168047	0.647749202	0.227412205	0.101954487	0.69188521	0.671411923	0.583202203	0.73963985	0.837167925	0.602934285	0.56080654	0.610791479	0.537647366	0.592156965	0.487580247	0.541534378	0.542952426	0.591548436	0.63053939	0.621289115	0.65944139	0.735347784	0.440850181	0.083648325
-197	0.65	0.389383137	0.303097746	0.729271293	0.356952796	0.657565895	0.241681028	0.092195804	0.683584288	0.670916458	0.579472485	0.738383942	0.75253913	0.60147377	0.56084788	0.60882402	0.555461062	0.599997486	0.462833684	0.539173983	0.542005239	0.586799565	0.627590334	0.62848758	0.626120932	0.733029642	0.440548231	0.089761327
-196	0.36	0.388934974	0.253716209	0.729179493	0.401188996	0.651631403	0.223789718	0.101519983	0.686602293	0.671052739	0.584881986	0.737766486	0.761945833	0.598207494	0.561904038	0.611320618	0.5375263	0.591319544	0.577898058	0.540103783	0.43981496	0.596283675	0.633980992	0.623615832	0.658708384	0.730541473	0.454811747	0.083678906
-195	0.25	0.387004408	0.26797791	0.725955823	0.294952242	0.643278785	0.228699753	0.102052767	0.688552648	0.669763373	0.577647168	0.740805586	0.622676471	0.59771928	0.55639638	0.611570308	0.553732394	0.593143656	0.522358442	0.536903815	0.479949014	0.592428317	0.621461795	0.622342031	0.642738863	0.727714458	0.466451223	0.084234545
-194	0.566666667	0.392069312	0.263150057	0.723890863	0.323636478	0.649154818	0.223404732	0.098385525	0.690041134	0.670588421	0.578377416	0.737280199	0.594901563	0.595529658	0.565631645	0.614278988	0.569753227	0.596496805	0.548002247	0.538578544	0.544550136	0.609238464	0.630167053	0.627420722	0.610248344	0.726479038	0.463449323	0.082255224
-193		0.387896158	0.271267597	0.729337365	0.328719602	0.651769068	0.225631194	0.093559825	0.690615458	0.667947239	0.577480065	0.739285318	0.707048	0.593623699	0.561094559	0.601129762	0.533599487	0.59769887	0.570609524	0.53739478	0.505209451	0.578110665	0.628457193	0.623258547	0.637288033	0.730851777	0.452522697	0.092755921
-192	0.5	0.377517282	0.263432748	0.732182214	0.400840071	0.646911029	0.224084146	0.094443813	0.685986084	0.669155262	0.576218219	0.732485518	0.633535211	0.595186836	0.56662535	0.614553418	0.552992483	0.599054734	0.471744737	0.538109396	0.394482289	0.59313995	0.627591952	0.615553669	0.594792886	0.733490452	0.473512395	0.102696142
-191	0	0.386695747	0.269466513	0.729457729	0.372289211	0.616524179	0.230182023	0.098346011	0.691760934	0.670118515	0.579445986	0.740769026	0.676380702	0.596224196	0.563565425	0.608006987	0.548621899	0.591555674	0.550704167	0.537887349	0.332004797	0.614171312	0.622686036	0.621540082	0.623238694	0.737439266	0.479084057	0.081365794
-190	0.583333333	0.383444968	0.257581192	0.727863858	0.419047488	0.636876849	0.226720302	0.096231262	0.681885676	0.670173264	0.575265738	0.74253597	0.717461538	0.596847194	0.562300278	0.625299886	0.554623211	0.598484121	0.482110667	0.537127467	0.424288705	0.588312291	0.626685193	0.625202584	0.60154387	0.748448485	0.48292115	0.130816162
-189	0.8	0.388990772	0.278244427	0.721295547	0.434229317	0.651456028	0.227617948	0.090655123	0.679262615	0.67128711	0.579451147	0.743943879	0.553544681	0.596937207	0.567145043	0.626593256	0.547000912	0.591897152	0.446184932	0.538505931	0.523040578	0.575351278	0.620741126	0.622704511	0.640126699	0.730495032	0.47106333	0.087955095
-188	0.514711765	0.387222738	0.272633722	0.730310146	0.369542356	0.658268684	0.229172286	0.101614835	0.673162378	0.668595	0.580473496	0.743943337	0.601334	0.598540952	0.561774287	0.613751663	0.540121169	0.591063871	0.518919444	0.539030235	0.55238122	0.591676196	0.62441326	0.624237478	0.638933909	0.733283945	0.485525886	0.091925847
-187	0.962118182	0.387796712	0.270380913	0.728374563	0.348883717	0.649586758	0.226943192	0.099823382	0.686952304	0.670738292	0.582611222	0.74211955	0.692579688	0.596829786	0.563631065	0.616196361	0.567740788	0.598480274	0.493294253	0.537685364	0.504518895	0.58494891	0.623821018	0.624689491	0.623648093	0.735551815	0.452609077	0.06968281
-186		0.388350781	0.270969991	0.725442861	0.37467788	0.648953794	0.227905447	0.096651094	0.6803679	0.668270994	0.57850831	0.745142149	0.676784615	0.598424994	0.562246037	0.612027411	0.55961036	0.598519588	0.441305195	0.537051802	0.491740478	0.592123153	0.625003432	0.62524324	0.644881261	0.727689347	0.46766609	0.107577323
-185	0.1346	0.3916383	0.293033107	0.731448574	0.353972362	0.648369318	0.238791732	0.102449968	0.674379952	0.66909378	0.58098628	0.737437112	0.546106667	0.591199652	0.559799973	0.625968674	0.561703637	0.600243263	0.530445745	0.536176436	0.591637024	0.603758556	0.6245193	0.623411336	0.646983863	0.732293756	0.45874038	0.086951485
-184	0.6	0.387639153	0.281157119	0.730666894	0.355685085	0.651772275	0.229096963	0.098251727	0.682433632	0.669646555	0.575423333	0.736606075	0.647013433	0.593463671	0.55894707	0.626078128	0.561959016	0.600797518	0.370531373	0.535502398	0.636945739	0.593441477	0.624459814	0.621899286	0.625474732	0.731687714	0.439606313	0.09226118
-183	0.314092857	0.391555435	0.270322677	0.730593193	0.331901338	0.655329328	0.231914331	0.102211304	0.67620336	0.668536135	0.580152371	0.733504447	0.549615493	0.594060886	0.557067519	0.60757583	0.550226152	0.59087534	0.536397938	0.535846736	0.452782209	0.580198735	0.627174728	0.623709285	0.595684328	0.731590902	0.455899761	0.065648671
-182	0.944445833	0.388560536	0.282216854	0.728137652	0.369992554	0.650419953	0.228935743	0.086915997	0.676726982	0.667863866	0.577020099	0.734986938	0.708574138	0.594931071	0.563149546	0.589639678	0.545360886	0.593668111	0.529337288	0.537846939	0.52886458	0.585398128	0.622599931	0.621170156	0.62527	0.722836847	0.469070978	0.084742697
-181	0.012816667	0.385033098	0.268464235	0.723356609	0.311562958	0.640649241	0.225103592	0.096861633	0.679394845	0.669051368	0.579922837	0.728863544	0.694571212	0.593547689	0.564369651	0.609574124	0.562731944	0.59328674	0.460565152	0.537570689	0.46572564	0.58021114	0.627236587	0.61662731	0.63368625	0.736246386	0.473345592	0.083904333
-180	0.333333333	0.394523448	0.277108298	0.732574426	0.474443524	0.639821071	0.231236529	0.104484111	0.677170807	0.669353775	0.57855084	0.732697927	0.684014286	0.5981888	0.55953721	0.608603342	0.557369574	0.58705291	0.567255294	0.537965614	0.465951947	0.540181742	0.62674165	0.624101599	0.647959152	0.735421519	0.476270081	0.102230826
-179	0.32145	0.391881592	0.27855693	0.729074453	0.414162163	0.658702105	0.238910561	0.111871437	0.690351798	0.668302691	0.582243148	0.733623868	0.66748871	0.595038558	0.564412741	0.612296011	0.552624623	0.591445144	0.532266667	0.537827077	0.508548975	0.594528219	0.626225897	0.623103928	0.631829249	0.729666934	0.474099646	0.063412632
-178	0	0.389149427	0.267040463	0.724723101	0.329775905	0.652415807	0.222672198	0.09718237	0.689694646	0.667950475	0.583167466	0.730512319	0.5839	0.598104531	0.569889647	0.620958066	0.557147336	0.585765942	0.495069014	0.539643173	0.51561859	0.587463671	0.631371287	0.627611826	0.639769032	0.732167129	0.45401009	0.072876198
-177	0.5	0.390538585	0.266084231	0.728156033	0.335342196	0.652821556	0.225161095	0.095589247	0.681506551	0.669653641	0.585291864	0.73516867	0.569330508	0.592776589	0.566466294	0.600208601	0.562689936	0.595144944	0.391382955	0.538823133	0.484544667	0.588492346	0.630204562	0.620677726	0.619639548	0.735947167	0.471773623	0.108494198
-176	0.8333	0.384777682	0.266868263	0.725187299	0.348311549	0.648339232	0.218973477	0.091093569	0.673766345	0.670900163	0.583429249	0.736557305	0.628863514	0.59735148	0.559614086	0.610933349	0.563817056	0.595548681	0.588633766	0.539230729	0.377300303	0.591726129	0.627006313	0.622368169	0.625476396	0.7281743	0.486052157	0.094504192
-175	0.6389	0.391298027	0.275235769	0.728950127	0.345293094	0.654537602	0.232354832	0.092322645	0.678501819	0.671910482	0.582551835	0.737767863	0.628192857	0.596822779	0.566338616	0.612609051	0.566135068	0.600369918	0.444595604	0.536354143	0.259037477	0.578296834	0.624187922	0.626298795	0.652549877	0.73156728	0.433470301	0.087409253
-174	0.576542857	0.379884032	0.268309859	0.724022411	0.324916376	0.647159014	0.227122037	0.094219403	0.68245751	0.668141132	0.578325701	0.736020392	0.6462	0.594542751	0.563355334	0.601227783	0.571572917	0.593700235	0.52260625	0.535681915	0.31428322	0.579534454	0.625586306	0.622687699	0.622593583	0.734381427	0.47407646	0.102949444
-173	0.37333	0.39147903	0.277877801	0.723862492	0.345940167	0.643727331	0.234125705	0.098576889	0.679771388	0.667483566	0.577446627	0.733458162	0.629623077	0.59443041	0.563236012	0.598636957	0.569815617	0.590895442	0.539985185	0.536888605	0.598013968	0.558004007	0.620687966	0.624732899	0.61536969	0.735492631	0.443663864	0.101415421
-172	0.156063636	0.388214592	0.260305384	0.733324525	0.332607383	0.649837473	0.217144443	0.082291985	0.685095594	0.66773676	0.580271854	0.734506019	0.530282692	0.594849386	0.561495183	0.609905283	0.565279969	0.585341765	0.442962025	0.535778066	0.557597867	0.593884634	0.627623786	0.624218344	0.589301199	0.734571742	0.455559109	0.079822383
-171	0.8	0.39550277	0.283829016	0.729381207	0.359444255	0.652548694	0.239180252	0.098898418	0.685383635	0.668986305	0.574797982	0.733869088	0.648608537	0.59549948	0.550143622	0.625103491	0.540796023	0.59631211	0.597333333	0.537437796	0.41929225	0.580251153	0.624660713	0.627613787	0.599218648	0.744682016	0.446805124	0.109983706
-170	0.766666667	0.394326078	0.268867081	0.726673659	0.313123444	0.647052404	0.226172123	0.094481374	0.680110987	0.670941589	0.578235289	0.738661505	0.51079375	0.599364464	0.552413997	0.619212154	0.567065079	0.598545279	0.498582979	0.537145647	0.413021012	0.584038268	0.626728928	0.624149389	0.600898229	0.737120357	0.463408512	0.09347691
-169	0.96	0.391448479	0.27283851	0.724424868	0.399005405	0.665503278	0.227303672	0.09418327	0.685129283	0.669014487	0.577616181	0.737417072	0.71307037	0.594641376	0.56963212	0.617543053	0.560380781	0.593700707	0.433758763	0.541116617	0.242592064	0.61254608	0.628043049	0.620468833	0.60254642	0.737614512	0.475969847	0.080469983
-168	0.898486364	0.398032529	0.263588219	0.725447496	0.409561031	0.657436645	0.230447084	0.104210504	0.68068729	0.671719869	0.581333027	0.732940809	0.814610769	0.601375584	0.561163824	0.608493392	0.563243181	0.598327635	0.567468269	0.538388214	0.47956291	0.586910341	0.623569702	0.626667706	0.62791053	0.73195778	0.434178571	0.095698783
-167	1	0.390115487	0.278714296	0.726627549	0.351475593	0.659148017	0.23661507	0.105274435	0.685810961	0.671698594	0.584548945	0.733274574	0.818453488	0.595136773	0.558647569	0.604945267	0.55513849	0.600869325	0.453889412	0.541860337	0.633255903	0.569852894	0.632369076	0.629366149	0.614680414	0.734073807	0.475402698	0.081849398
-166	0.666666667	0.393227647	0.267344607	0.727127322	0.339003674	0.644991262	0.235801302	0.107046865	0.67984283	0.671531172	0.58124025	0.741238223	0.553080392	0.597576352	0.566574205	0.612763108	0.54880194	0.59377714	0.520397917	0.539447956	0.470615235	0.585515127	0.627823618	0.631701628	0.618036855	0.734595273	0.456913306	0.083157835
-165	0.26665	0.393838908	0.269007905	0.726058242	0.407094533	0.662588518	0.231844585	0.10234915	0.691932336	0.668808061	0.585881687	0.736543878	0.724114894	0.59397762	0.56772936	0.607193242	0.537525713	0.600363402	0.395831818	0.536878345	0.437639642	0.602035484	0.626688635	0.624622744	0.632785225	0.738737443	0.446669878	0.07703511
-164	0.714285714	0.384523266	0.273246863	0.720405239	0.545443888	0.638257846	0.22855354	0.10124791	0.680525077	0.667995243	0.581492636	0.73663788	0.724998276	0.595457454	0.560662924	0.605561977	0.550975577	0.58555594	0.403635526	0.535119931	0.477920729	0.568198723	0.62936212	0.621604936	0.586738523	0.738465999	0.494306381	0.090023209
-163	0.65	0.390635696	0.262025048	0.725232394	0.389182294	0.654846814	0.224413262	0.09351759	0.685726521	0.668555579	0.577451754	0.73531659	0.756622388	0.592487915	0.564799155	0.600647744	0.582174692	0.592389299	0.479165789	0.534414196	0.479970378	0.584125675	0.628810404	0.625659571	0.604916387	0.731238192	0.457907194	0.109844923
-162	0.675	0.388230566	0.272694736	0.732006982	0.414218399	0.649562109	0.22538933	0.090057729	0.685313547	0.667043408	0.578354954	0.740631905	0.651259375	0.596370863	0.562952802	0.615343296	0.553628969	0.596093399	0.448480851	0.536202081	0.471187753	0.595225167	0.624591166	0.624611048	0.614137432	0.729774064	0.441828396	0.08018311
-161	0.41665	0.39732244	0.268026675	0.722739361	0.424732447	0.678650301	0.216213724	0.084597903	0.681454	0.66974471	0.581190049	0.73733715	0.698186667	0.594569769	0.560578831	0.606071555	0.567410867	0.601167058	0.543116667	0.536890642	0.346749346	0.56347808	0.625529268	0.628271805	0.598092618	0.737610861	0.429549226	0.085923383
-160	0.619655556	0.391420884	0.290337471	0.724046314	0.379613469	0.659201377	0.230654916	0.083172439	0.687751168	0.669369646	0.58219723	0.736774044	0.719282	0.595283183	0.566744649	0.629027381	0.566503688	0.598681321	0.5261	0.537966175	0.484526472	0.610549599	0.629268286	0.630516125	0.637466054	0.736632572	0.46393468	0.08262457
-159	0.65	0.391634312	0.27007596	0.722233035	0.360971309	0.663798443	0.227618583	0.093495832	0.682052718	0.670270492	0.584653077	0.736717984	0.698532353	0.596030531	0.565449631	0.601283707	0.569575508	0.603175266	0.46400989	0.539970926	0.375490113	0.593316828	0.62815708	0.628288975	0.636341131	0.739713091	0.450018569	0.097299287
-158	0.342857143	0.393084469	0.274183015	0.724283354	0.339974459	0.659679823	0.225803233	0.084830113	0.683461809	0.67034964	0.584221414	0.741548534	0.661226415	0.604781079	0.571270935	0.610335786	0.572210907	0.595372376	0.578889333	0.542264594	0.533186353	0.603444069	0.628298797	0.625411803	0.618073974	0.733938201	0.481484104	0.081075085
-157	0.5	0.389128215	0.269332453	0.720479397	0.323019444	0.670700852	0.227650058	0.087902569	0.682106068	0.669813104	0.579698229	0.743441351	0.710756	0.598492018	0.56563958	0.629596373	0.570338535	0.595775165	0.549078667	0.542273093	0.439600486	0.596163783	0.630858211	0.633373623	0.621288344	0.743090264	0.45755473	0.100791922
-156	0.7875	0.39475798	0.275326986	0.726755463	0.382890265	0.668317254	0.232765567	0.096049042	0.687168459	0.672317886	0.582301746	0.743649146	0.74672	0.596754978	0.565643836	0.611395096	0.569545022	0.595803558	0.466187619	0.541951178	0.364282156	0.623814506	0.633133619	0.625324645	0.61293113	0.735678063	0.472199414	0.109303671
-155		0.39805847	0.276895505	0.727400601	0.353862002	0.650192243	0.227087874	0.082873761	0.684835606	0.670854155	0.584589337	0.741155963	0.729086441	0.59707524	0.558476981	0.58303427	0.54178522	0.599052256	0.432897183	0.5364875	0.478137135	0.604249647	0.629026362	0.632160465	0.613108726	0.736703096	0.484657785	0.112395721
-154		0.395769914	0.27002568	0.723346019	0.242916376	0.660402121	0.231125363	0.098584463	0.675615228	0.667858691	0.578690225	0.740560091	0.678132813	0.597021125	0.561051612	0.603921756	0.561321633	0.589464278	0.496222222	0.537869288	0.53848635	0.596507066	0.62885526	0.624595842	0.621387982	0.741927232	0.433147068	0.103759335
-153	0.6667	0.396112838	0.269785486	0.735980538	0.34983981	0.663826182	0.231920935	0.096896525	0.68164621	0.668762911	0.584563391	0.740580945	0.760043636	0.595038418	0.563502767	0.598985409	0.539092877	0.595168271	0.554827835	0.539202188	0.36779079	0.564691853	0.624632045	0.629128736	0.633258456	0.73782704	0.468903549	0.112106446
-152	0.64872	0.395239061	0.301389549	0.727811156	0.2956584	0.660110603	0.242139069	0.095215952	0.678141262	0.668360921	0.578955576	0.743103804	0.684926471	0.596889193	0.5579368	0.611278937	0.543441937	0.595299076	0.551958228	0.540134087	0.504276542	0.567312264	0.628957587	0.630652867	0.660838448	0.730185705	0.470727633	0.093024653
-151	0.71432	0.402309575	0.277158463	0.729175294	0.31728713	0.66580722	0.227791538	0.091469074	0.688873246	0.672205128	0.5764786	0.746062738	0.600053571	0.599865409	0.561866206	0.625371743	0.503561037	0.594530726	0.576304688	0.539966999	0.44556481	0.587195543	0.628297195	0.63055459	0.632360035	0.749522603	0.460416879	0.083982718
-150	0.68538	0.391002543	0.259248539	0.729086612	0.340249017	0.668122142	0.21711872	0.088060878	0.689168784	0.671077038	0.581984597	0.742331285	0.639426087	0.596422995	0.570318881	0.622679154	0.575636157	0.594604842	0.490412987	0.539427371	0.495455986	0.592815607	0.632626489	0.627993823	0.623015182	0.731888595	0.487826876	0.113843739
-149	0.585057143	0.395651052	0.276373842	0.720734279	0.502831278	0.670887354	0.224475449	0.090525999	0.689728733	0.669707596	0.583801526	0.745120604	0.61824717	0.599550609	0.566075399	0.602177433	0.558329969	0.593822617	0.459161111	0.542815608	0.517513178	0.603507218	0.633033311	0.629084923	0.618268378	0.743808596	0.466719968	0.090340925
-148	0.516666667	0.400812793	0.265481178	0.735507754	0.402965062	0.670423548	0.229240092	0.096601331	0.686570658	0.66996519	0.585879732	0.747961978	0.66407125	0.601524439	0.569258376	0.624310108	0.567080552	0.601228611	0.504332979	0.544229215	0.509877019	0.606403523	0.62617925	0.634112414	0.602664796	0.740056094	0.465964228	0.090684261
-147	0.777563636	0.411111936	0.277590779	0.728598034	0.486154192	0.668548491	0.234809813	0.101650789	0.68537833	0.67089577	0.588975471	0.750627973	0.689254023	0.602676535	0.569567913	0.605603922	0.541431509	0.599314657	0.603837234	0.543660767	0.635052374	0.595830115	0.632321141	0.633893627	0.639966722	0.742983539	0.426011246	0.095924879
-146	0.4	0.405311668	0.267101938	0.732424846	0.357931312	0.674074911	0.232831313	0.0990269	0.691488975	0.673190318	0.587411419	0.74574348	0.645827273	0.601784366	0.569454482	0.610752432	0.571167661	0.592284758	0.601283077	0.542817497	0.477308641	0.602616108	0.629519385	0.62373018	0.618376318	0.727130494	0.453655875	0.114101836
-145	0.55	0.403632034	0.267572196	0.72704959	0.388746567	0.668502172	0.227310885	0.096600306	0.696233193	0.671814614	0.583395444	0.747612372	0.518035616	0.597809723	0.569623868	0.620258129	0.571035691	0.598146111	0.470604124	0.542496878	0.484476739	0.589208589	0.63216097	0.631171412	0.612428775	0.744639173	0.452690167	0.077963276
-144	0.69445	0.399094299	0.273286972	0.728465481	0.4226181	0.663663336	0.236263509	0.102057472	0.694008623	0.669072626	0.583624355	0.7464254	0.722217241	0.597800958	0.55929536	0.599679695	0.562400387	0.597831569	0.465319192	0.538623872	0.561777423	0.608521399	0.630110729	0.627213332	0.599414402	0.739534169	0.454938462	0.092140333
-143	0	0.401108212	0.276035578	0.728677592	0.410116798	0.663560821	0.236557869	0.097911915	0.687948731	0.667302059	0.577841208	0.740049307	0.688753247	0.595052789	0.560827285	0.603586921	0.562632823	0.59545127	0.498410606	0.537815935	0.407045554	0.569000841	0.63166932	0.627590618	0.610511166	0.736509892	0.493710684	0.100263683
-142	0.6667	0.397674282	0.269980037	0.730373675	0.443817328	0.673045596	0.23067116	0.103743784	0.689212313	0.671461722	0.581300913	0.745563729	0.719245882	0.597425311	0.56445685	0.614903242	0.581119209	0.593982403	0.4568	0.540577987	0.524367539	0.586063799	0.624352992	0.631201249	0.627442704	0.730190843	0.483004754	0.08013887
-141	0.66665	0.397092844	0.278263846	0.734246504	0.407922617	0.668618412	0.235758212	0.097887805	0.696478278	0.66891183	0.581515401	0.745481531	0.76891519	0.597601374	0.561483484	0.625526052	0.571552806	0.59520576	0.585184848	0.538690784	0.463623302	0.589597869	0.63044639	0.631728527	0.634155415	0.738167907	0.494771793	0.098228754
-140	0.772727273	0.402246967	0.280086073	0.734550325	0.379919181	0.677769843	0.238814743	0.098052026	0.687939672	0.6687231	0.583824448	0.744348628	0.548758621	0.597617724	0.568747275	0.624403931	0.57975194	0.596037317	0.380721687	0.542546835	0.4873799	0.595356763	0.623218263	0.630888507	0.64097907	0.730264794	0.460210522	0.098085323
-139	0.3333	0.406431589	0.295823758	0.73629718	0.379061939	0.668323043	0.238200537	0.097437615	0.687944426	0.668569641	0.583441793	0.73703012	0.690125926	0.599844748	0.560196134	0.622473553	0.562009091	0.593786337	0.365833607	0.54328664	0.494647461	0.606561347	0.632595458	0.631095667	0.598950704	0.735146064	0.469160966	0.085486894
-138	0.75	0.400832587	0.315918993	0.735215916	0.465655809	0.6694601	0.249790198	0.092781783	0.68602118	0.671554154	0.584293124	0.743863221	0.730426087	0.601710773	0.569635094	0.617194969	0.556003689	0.604994665	0.473359494	0.546838624	0.542180562	0.595442829	0.631503018	0.636400709	0.643869621	0.745951774	0.450564599	0.111366212
-137		0.4078972	0.274716479	0.729658215	0.436758709	0.677437562	0.236056152	0.115490623	0.683265833	0.672808045	0.580844089	0.741822933	0.715498246	0.600276407	0.576228125	0.616002416	0.573048945	0.609216055	0.536880851	0.543250363	0.52698026	0.620370771	0.631613077	0.630586623	0.635649581	0.736447673	0.47357107	0.081032472
-136	0.5	0.399912675	0.267373642	0.730392771	0.351236706	0.673277789	0.228459025	0.10419073	0.681674694	0.670792073	0.583461588	0.740311876	0.727317544	0.599267134	0.573324273	0.613503392	0.568040833	0.601084223	0.517129114	0.542984398	0.532754467	0.610296773	0.631197092	0.631314586	0.618269432	0.739969904	0.448950077	0.087360161
-135	0.825	0.403201	0.274723693	0.730687815	0.378445085	0.678020117	0.234435385	0.109795666	0.691259295	0.671854559	0.578048033	0.740442066	0.598578462	0.600790711	0.566161871	0.618072946	0.54753	0.600244256	0.51590814	0.542246145	0.454980828	0.603471253	0.629138991	0.631023017	0.62326859	0.737929415	0.438115152	0.098437762
-134	0.564475	0.399066472	0.270028383	0.736847479	0.408263928	0.670475841	0.232275414	0.107998537	0.689941427	0.671024358	0.579289467	0.737661193	0.708564615	0.596249372	0.564381226	0.607996005	0.572946725	0.597355883	0.472251485	0.538894644	0.496158567	0.593882749	0.629153722	0.628491834	0.603510844	0.741771997	0.461491135	0.086773108
-133	0.671428571	0.398378219	0.278724347	0.733941632	0.403075145	0.679556003	0.232844851	0.099346021	0.693505612	0.667477891	0.574556678	0.739751337	0.724575806	0.595666544	0.563741419	0.618764368	0.567542238	0.596374266	0.464506742	0.539749151	0.544139159	0.590175184	0.631683564	0.631726439	0.614725152	0.729623163	0.467482293	0.10744193
-132	0.6667	0.409741656	0.267295687	0.731470683	0.355712851	0.679192367	0.232558828	0.10400162	0.688831927	0.670496082	0.579440633	0.737130835	0.627791379	0.596702353	0.560627893	0.611685835	0.568443874	0.596578135	0.570397531	0.541263425	0.508713223	0.610584251	0.626470335	0.631138071	0.643738425	0.730702963	0.469494903	0.078498894
-131	0.751275	0.397993073	0.273001066	0.730856874	0.46956309	0.685984298	0.237215358	0.106425798	0.690574596	0.667813969	0.581282455	0.73695512	0.717146835	0.596381359	0.562623642	0.616943751	0.567819508	0.595772423	0.504584848	0.540516963	0.412217884	0.604117574	0.62596263	0.631686966	0.627600424	0.739244481	0.469422886	0.106981073
-130	0	0.4193025	0.265420101	0.735175004	0.457860384	0.673361278	0.22757463	0.103662035	0.689363841	0.668015517	0.579982471	0.737068035	0.62250814	0.599017536	0.563519343	0.611771687	0.573619231	0.593490468	0.345514103	0.542229984	0.528161389	0.597256557	0.63363262	0.634946232	0.621246021	0.738139761	0.453085352	0.085109147
-129	0.5	0.409399866	0.272581431	0.735650857	0.363422584	0.684817055	0.229972258	0.096781232	0.699768932	0.673156247	0.589991636	0.738670616	0.700665	0.603397237	0.569757992	0.617056718	0.588040961	0.600746113	0.413965854	0.543913532	0.546528025	0.623017599	0.63615978	0.634467998	0.642510428	0.744644231	0.467409799	0.085052623
-128	0.35	0.404204649	0.285598275	0.731670094	0.360589138	0.677931461	0.239195658	0.101492063	0.69219795	0.673739014	0.590393611	0.740760791	0.792002	0.605930757	0.569122057	0.625251835	0.540145073	0.598062782	0.473486869	0.546292365	0.543382999	0.628990641	0.63761673	0.632751232	0.629195217	0.734128767	0.474581684	0.079104915
-127	0	0.403968823	0.273277518	0.73571457	0.357114953	0.680375873	0.235008869	0.115517956	0.689983552	0.672767186	0.590168215	0.738766222	0.717233333	0.600926943	0.574166671	0.622608405	0.587087102	0.601397247	0.479683117	0.54686304	0.542565081	0.606608653	0.638590686	0.62675729	0.626795226	0.743889523	0.45463292	0.10262464
-126	0.579366667	0.409790109	0.282647804	0.737354892	0.36882203	0.681869148	0.239101395	0.119352979	0.695622597	0.669720091	0.584255533	0.742198221	0.784595455	0.60384643	0.570969591	0.613995334	0.581873608	0.602807849	0.638640506	0.548348794	0.493859585	0.604293146	0.63108879	0.633288951	0.628523836	0.73639384	0.466434862	0.087438944
-125		0.398355436	0.281194096	0.737482037	0.379999775	0.676838017	0.237330246	0.116584176	0.699554807	0.66929635	0.588980394	0.739069225	0.627994231	0.599980039	0.569744274	0.611908092	0.58822516	0.604271338	0.460448	0.546322005	0.561985134	0.601895007	0.633743172	0.637496404	0.627241771	0.73482717	0.441879496	0.086462769
-124	0.1875	0.41052505	0.317638379	0.73816677	0.407774163	0.68492708	0.256141758	0.102917442	0.694330326	0.670208688	0.581196275	0.740707003	0.764595652	0.598349295	0.567335666	0.630218426	0.569337407	0.600145112	0.374078667	0.543826685	0.533639001	0.625011187	0.635495248	0.632957184	0.601359365	0.743411852	0.460596658	0.115614808
-123	0.296311111	0.40136887	0.278022713	0.742914969	0.372835601	0.679671607	0.238534018	0.106741365	0.692909803	0.66996431	0.585312013	0.73853165	0.710187097	0.595099916	0.564091363	0.604985804	0.570122615	0.607438592	0.577739726	0.541439863	0.574973315	0.612414291	0.633075583	0.634257752	0.607757524	0.743831713	0.488570805	0.074063339
-122	0.32667	0.410706413	0.285716038	0.734394109	0.40024898	0.680032939	0.237943993	0.098689597	0.693952805	0.670625086	0.581859975	0.741439493	0.588395349	0.596191681	0.56875211	0.620587325	0.583704459	0.592867283	0.491412987	0.544248337	0.64988382	0.590223662	0.634679304	0.631225168	0.606195167	0.737141931	0.440434141	0.121050809
-121	0.285714286	0.420826652	0.273045049	0.734120999	0.384473	0.684328342	0.234602068	0.101860159	0.688080928	0.668428838	0.583041018	0.73711628	0.676214	0.597665124	0.575893982	0.606311388	0.564145372	0.604838302	0.562671233	0.542727997	0.54271027	0.588385714	0.634423939	0.632473329	0.631477036	0.74520672	0.461939964	0.098285986
-120	0.051515152	0.411261087	0.276925589	0.736389394	0.406590226	0.676860509	0.23404848	0.100230222	0.685342006	0.669448118	0.583162962	0.739103098	0.679280851	0.599112376	0.575471059	0.61418706	0.577161444	0.595332845	0.478572368	0.545442012	0.432383407	0.600452041	0.634160307	0.636234749	0.651409158	0.742534597	0.438115158	0.084083385
-119	0.086956522	0.412904605	0.274864287	0.73641096	0.476522706	0.686678834	0.227153352	0.092624512	0.698978377	0.673887975	0.589204242	0.743503238	0.812165854	0.602347925	0.57786234	0.618111892	0.577550421	0.605887769	0.481931579	0.54692119	0.480848271	0.614408247	0.631242969	0.635848365	0.616354027	0.743866302	0.491385997	0.07822599
-118	0.540483333	0.408583991	0.292142489	0.735311768	0.36113518	0.688739688	0.2348053	0.094452506	0.692897177	0.673141807	0.584439001	0.743451584	0.658723729	0.601621811	0.56707416	0.6155039	0.585265358	0.604713589	0.471059615	0.548755427	0.531254142	0.611385262	0.632072494	0.630534506	0.623009326	0.743069368	0.44094534	0.10079258
-117	0.153846154	0.41626831	0.278102674	0.743449423	0.370415312	0.685798249	0.230630803	0.093919242	0.696440826	0.67241987	0.584595419	0.740969143	0.775239474	0.603944769	0.568522057	0.623804915	0.5955378	0.600047144	0.490894792	0.547454891	0.466081876	0.628075955	0.637355339	0.637643901	0.625467419	0.747795121	0.441817913	0.067287188
-116	0.62144	0.415501044	0.287171596	0.740722971	0.418051866	0.688128793	0.237830787	0.103662808	0.694690936	0.672923088	0.583308308	0.743359955	0.778666667	0.604478408	0.571712478	0.637718899	0.582390441	0.597017498	0.462813208	0.546824852	0.517852924	0.598423933	0.635911391	0.63713263	0.639995979	0.746420916	0.446334552	0.092348829
-115	0.444444444	0.415649782	0.285944468	0.740783605	0.432584649	0.682155738	0.238116628	0.098727815	0.70385727	0.672901107	0.586140764	0.738732694	0.752573077	0.597482269	0.5705635	0.629960218	0.583082535	0.601979863	0.470498	0.546967531	0.539116386	0.626245431	0.631077053	0.639711499	0.613296586	0.748269663	0.462654744	0.0709279
-114	0.333333333	0.41479167	0.276102432	0.74376348	0.456417297	0.67380848	0.231900577	0.0939871	0.68781271	0.673318865	0.584978498	0.741040408	0.745478	0.601219758	0.566780054	0.623342228	0.567844471	0.603372025	0.552922892	0.546488787	0.535364302	0.608758491	0.629546121	0.637808763	0.599530507	0.74683999	0.470048229	0.105921746
-113	0.69645	0.411627246	0.279196993	0.739959053	0.403940254	0.677200123	0.239089542	0.102760819	0.684304392	0.669880203	0.577065494	0.742012242	0.648543396	0.599078575	0.56771261	0.623624321	0.568595586	0.607285271	0.448711494	0.545301616	0.584686883	0.613378303	0.634701713	0.639719197	0.638494377	0.736526015	0.484276649	0.08372748
-112	0.83335	0.417728418	0.273896478	0.741586876	0.402938841	0.680880149	0.236498742	0.105434985	0.686188784	0.670644134	0.578901571	0.742574829	0.679344262	0.599324923	0.56665589	0.620018801	0.590791089	0.604818525	0.466238462	0.543633744	0.607827717	0.592713444	0.627745996	0.628277607	0.631527341	0.74396459	0.44627926	0.106801951
-111	0.5	0.406674063	0.285735566	0.73783692	0.371909378	0.661486338	0.238501653	0.094825805	0.687676484	0.669861528	0.584139964	0.737571923	0.670001493	0.599536063	0.564346828	0.606959025	0.615905457	0.604595474	0.47422	0.544861469	0.563674704	0.590581696	0.624801206	0.635141881	0.629585691	0.737378635	0.471466614	0.081781664
-110	0.3	0.420238735	0.286466821	0.736457083	0.389635054	0.681012772	0.239754759	0.09954709	0.688478628	0.671989323	0.58598492	0.74329379	0.561837037	0.601428735	0.56293328	0.608462282	0.59950546	0.607336211	0.487061842	0.547902991	0.43178715	0.603156757	0.633695378	0.637153377	0.603330866	0.736293306	0.467883073	0.086047612
-109	0.833333333	0.420292826	0.273152776	0.73875736	0.349114679	0.684124906	0.237939425	0.100774248	0.69235113	0.671521344	0.58837919	0.744418146	0.699141509	0.603536286	0.571514668	0.628329139	0.592637898	0.610463513	0.498308696	0.54955446	0.511919235	0.602351387	0.630701462	0.635046081	0.630274878	0.742686163	0.505971538	0.090256825
-108	0.217685714	0.423768918	0.286680344	0.740091388	0.379668535	0.684040614	0.233907057	0.096900787	0.693923613	0.675206366	0.594910269	0.744601272	0.644951515	0.605925362	0.571575387	0.619341737	0.585546341	0.607695027	0.555895455	0.548849656	0.659344562	0.61407789	0.632791317	0.640370253	0.619369175	0.742460742	0.485941299	0.077348983
-107	0.555566667	0.416753833	0.281168672	0.742429204	0.354125848	0.676282599	0.23679695	0.094474747	0.690807637	0.675579385	0.590442132	0.747116333	0.649832836	0.604713028	0.577516681	0.612284352	0.605594566	0.605448621	0.510755682	0.552925346	0.524578223	0.606181146	0.636678757	0.641492105	0.628187773	0.735881965	0.48523928	0.106465636
-106	0.75	0.423643437	0.281655278	0.738515549	0.337526527	0.688313496	0.241283048	0.108222463	0.69833816	0.674151167	0.589978765	0.74536309	0.725947917	0.603837403	0.578065474	0.616686324	0.571280071	0.605366033	0.382206757	0.550498948	0.44824598	0.619712469	0.630083641	0.637412563	0.643574454	0.736193341	0.494572915	0.108763003
-105	0.3889	0.42266924	0.278834957	0.742710702	0.3709952	0.678806105	0.237565175	0.104388035	0.687645565	0.674288884	0.5887747	0.741877287	0.667435938	0.604309676	0.581482967	0.603721614	0.597713815	0.60447811	0.47838764	0.549922311	0.497310083	0.595349577	0.630477717	0.637437634	0.598476972	0.740225934	0.492510471	0.084159901
-104	0.5	0.424502129	0.276679214	0.748183742	0.350982833	0.655061011	0.23598236	0.099201005	0.700843484	0.673864542	0.582436309	0.742071953	0.617382456	0.602468268	0.573885442	0.614115622	0.568140169	0.599891652	0.524946429	0.547210866	0.523750963	0.623263203	0.634513077	0.636557678	0.594090493	0.74219892	0.460411774	0.082502632
-103	0.041666667	0.423194302	0.283752575	0.742341016	0.363334736	0.671161541	0.240040706	0.1079059	0.704167818	0.6726041	0.585546358	0.751353555	0.668835385	0.599950425	0.56329264	0.618671651	0.597016577	0.60266616	0.505442857	0.54671247	0.520780702	0.584299889	0.634587699	0.636761864	0.629116176	0.741052203	0.483335466	0.105941246
-102	1	0.430904989	0.315811732	0.746265107	0.347194991	0.683385007	0.258099093	0.111532127	0.699220417	0.672417506	0.584142823	0.752117175	0.654209677	0.596306601	0.566548996	0.623515975	0.579236964	0.598736281	0.47826	0.546199561	0.497731552	0.599586019	0.63295835	0.637384841	0.60182913	0.742476239	0.465951701	0.089176572
-101	0.5	0.427568725	0.287681003	0.74384417	0.42235897	0.680931939	0.24406604	0.107809059	0.687090249	0.672301023	0.588999837	0.748185473	0.576335938	0.601684172	0.575081564	0.612003008	0.553752685	0.60652468	0.645417045	0.546490921	0.549731193	0.60392539	0.632848104	0.638541593	0.600918725	0.742247189	0.472601078	0.095969634
-100	0.769866667	0.427913313	0.297182198	0.745499757	0.419582389	0.686800129	0.245969124	0.103066173	0.696808384	0.672806207	0.584847256	0.744242402	0.68892449	0.600931517	0.57509089	0.631339341	0.551594879	0.604626555	0.615584416	0.547621688	0.491323764	0.613239786	0.638478074	0.633248783	0.624434255	0.748914127	0.460457744	0.099894633
-99	0.8889	0.418810509	0.289590553	0.745499216	0.420319936	0.679617402	0.244472192	0.102694363	0.698162577	0.673122186	0.58081288	0.746318733	0.657017021	0.60255768	0.57507144	0.634193691	0.60902645	0.599086044	0.478854082	0.55345573	0.528774423	0.608673643	0.63397509	0.637458865	0.570763954	0.742829142	0.503861569	0.091207166
-98	1	0.422415734	0.288341641	0.74463433	0.384378259	0.691879222	0.244372781	0.103702441	0.692016779	0.674552485	0.592639442	0.746856657	0.661941667	0.602099655	0.577888006	0.620306108	0.589310573	0.609885954	0.563136145	0.548399693	0.510121863	0.616586021	0.637364382	0.633531745	0.6223099	0.743632009	0.478449367	0.088535596
-97	0.7018	0.425325041	0.27966657	0.744404316	0.44155132	0.684689522	0.237811962	0.106806727	0.694185014	0.674637848	0.58898811	0.750438617	0.659066667	0.604617164	0.578953261	0.627324989	0.584137638	0.603289723	0.536416049	0.550805437	0.499946191	0.616064837	0.63652218	0.642020528	0.639668848	0.745271525	0.512318868	0.091596898
-96	0.6667	0.424830685	0.316382993	0.743459119	0.511488953	0.700972028	0.260666855	0.114318697	0.700061505	0.675434602	0.586962635	0.752639493	0.701415254	0.606810404	0.579994987	0.625929554	0.593479278	0.608323741	0.4889575	0.55218521	0.523803212	0.618792922	0.635507377	0.637468793	0.627103749	0.741775027	0.478940434	0.077875088
-95		0.423436528	0.301991066	0.742282168	0.410878705	0.696716787	0.243983978	0.096655001	0.696011796	0.67490609	0.58527912	0.74572144	0.727613636	0.604813179	0.574749234	0.623006731	0.583795083	0.609708008	0.551182979	0.548121991	0.512379441	0.62829876	0.634417859	0.638311251	0.616163092	0.742837586	0.480975917	0.107600327
-94	0.072465217	0.429011045	0.291709235	0.744082572	0.391897331	0.696060384	0.244886429	0.107075688	0.694862021	0.673394604	0.580490806	0.750181746	0.622603509	0.602226414	0.567542974	0.630213708	0.589289542	0.603233913	0.650765263	0.548098826	0.541539498	0.597101708	0.635985094	0.636545332	0.609973117	0.742089576	0.470755677	0.08921405
-93	1	0.421205333	0.285943135	0.747277286	0.397614654	0.698276158	0.239952926	0.102092875	0.689324225	0.671175744	0.585438568	0.752775418	0.722771212	0.599889089	0.574409174	0.625505228	0.570854505	0.601607382	0.383983117	0.545695556	0.567525652	0.621146659	0.630504927	0.632242005	0.62919061	0.747172326	0.446289552	0.088443973
-92	0.750025	0.4245974	0.288061616	0.749085572	0.368304618	0.685987291	0.248414878	0.133232328	0.690153747	0.669155633	0.583203198	0.746549701	0.758209091	0.59649261	0.562256976	0.61935166	0.56263114	0.598799484	0.565215116	0.545346049	0.534913749	0.579136084	0.633926501	0.633008217	0.633007459	0.742442504	0.493212672	0.099600803
-91	1	0.423327318	0.287668251	0.744560701	0.380178028	0.685419481	0.254542256	0.135752089	0.692229195	0.669286854	0.588917767	0.741357512	0.575623636	0.597233766	0.569155734	0.599521033	0.575339539	0.597304541	0.516595455	0.543484721	0.521000359	0.607361085	0.632360738	0.635635981	0.634596446	0.739503398	0.471846239	0.08495915
-90	0	0.43230755	0.299844266	0.748189571	0.385977609	0.695894419	0.259485805	0.125735292	0.696683137	0.673768245	0.584594132	0.743671421	0.67152973	0.602400318	0.561939141	0.626225414	0.571444789	0.602463678	0.413559375	0.547663071	0.523444024	0.594518504	0.630762905	0.636067786	0.627574598	0.738870587	0.479673035	0.086308007
-89	0.875	0.429176657	0.289702543	0.743149924	0.383487676	0.699560956	0.250841428	0.115870966	0.694087432	0.672201424	0.58616072	0.745785251	0.771902667	0.599836102	0.572957616	0.609870504	0.571204832	0.601307316	0.541895506	0.548539437	0.514863094	0.62403468	0.636665021	0.639713428	0.628607013	0.745965671	0.482642252	0.08418176
-88	0.625	0.427291968	0.291512949	0.744102668	0.334957085	0.682812412	0.244889453	0.113317892	0.691151904	0.6746485	0.587439767	0.74758566	0.692556944	0.604124409	0.573391388	0.611334731	0.570762788	0.60011827	0.58675942	0.550243273	0.547231469	0.607520733	0.636463953	0.641529761	0.627467926	0.743885293	0.47294677	0.081406573
-87	0.333333333	0.42293769	0.292447205	0.749297325	0.378260981	0.70208655	0.243825276	0.108008091	0.694492211	0.675365931	0.598856988	0.744755838	0.639067273	0.607290817	0.574741267	0.626355999	0.563817754	0.606313446	0.567426829	0.549960082	0.520385874	0.604089861	0.635326077	0.641298113	0.636584826	0.745408242	0.527716546	0.092683721
-86	0	0.43629942	0.295247244	0.752766537	0.402478872	0.685124757	0.243036061	0.104919263	0.704550813	0.673787082	0.593248981	0.758415136	0.633835185	0.605441374	0.578513401	0.628569569	0.601097315	0.605629384	0.534777551	0.551066003	0.515568215	0.612971652	0.632407246	0.644424145	0.630852753	0.748083852	0.490561308	0.080604089
-85	0.861116667	0.423598584	0.287432652	0.749417791	0.410320068	0.697860196	0.240623798	0.099045458	0.696051584	0.674769018	0.593865538	0.759827443	0.521219565	0.601019223	0.573074996	0.624849818	0.554508645	0.608370581	0.523251852	0.551338794	0.544175977	0.614964178	0.631868904	0.637997526	0.620778091	0.742301106	0.489064496	0.098429856
-84	0.333333333	0.428292254	0.296185618	0.746121597	0.36792288	0.694695366	0.238004452	0.093776608	0.699121664	0.671570535	0.587427921	0.75424876	0.519679688	0.60336955	0.578805136	0.638714985	0.612134214	0.605039336	0.49966087	0.548684428	0.590427559	0.596786468	0.633215611	0.635027564	0.610397583	0.73828666	0.474570893	0.088909862
-83	0.16665	0.434279144	0.289524251	0.745442677	0.450182153	0.688826747	0.236709516	0.101625198	0.696857208	0.670856984	0.582937379	0.74496578	0.591216	0.596062043	0.566280409	0.610745172	0.585456606	0.602043154	0.399284507	0.543805478	0.425751422	0.59744284	0.626755263	0.639233128	0.60840601	0.735189587	0.529201048	0.085942294
-82	0.83335	0.429569695	0.283031919	0.749045622	0.359267996	0.67995537	0.244908984	0.118888451	0.691119299	0.668853241	0.587663873	0.738445919	0.650504255	0.59107554	0.559621629	0.605156505	0.550045412	0.599889211	0.521389552	0.54303407	0.555522996	0.601078901	0.626214508	0.626288184	0.593078499	0.737992532	0.482293154	0.069531846
-81	0.55	0.421117191	0.29088884	0.748102377	0.378382628	0.696947176	0.241481832	0.102559118	0.694643161	0.666666728	0.583560906	0.740025657	0.662475439	0.594147545	0.567727253	0.618039523	0.56386846	0.594592017	0.454091566	0.5443713	0.504158597	0.575485373	0.625784782	0.632997779	0.635887281	0.743985777	0.497674686	0.070954114
-80	0.890909091	0.423658191	0.295258322	0.746659522	0.420837342	0.711329284	0.246295492	0.114839702	0.685715657	0.670069156	0.590401352	0.747424397	0.613188889	0.59572203	0.567676376	0.615228182	0.563998578	0.599216024	0.491971277	0.545415088	0.516115117	0.569890636	0.627781687	0.628922438	0.597038448	0.744681398	0.496523563	0.081171556
-79	0.972225	0.427512933	0.305511492	0.757635243	0.417229891	0.704970519	0.25321387	0.102394611	0.695100008	0.671175372	0.58207694	0.752477817	0.723920968	0.603444647	0.567709982	0.611880935	0.570958118	0.59847936	0.441117582	0.548619335	0.567356791	0.596668423	0.635857934	0.633518575	0.641533042	0.745440229	0.480300245	0.085934662
-78	0.63335	0.429522539	0.284957816	0.757764666	0.425833837	0.711690941	0.239969902	0.107185408	0.704984155	0.674898005	0.595761136	0.749262461	0.71775	0.604129689	0.57946986	0.627091283	0.582728226	0.613836725	0.482903371	0.554402959	0.527901237	0.584196646	0.634935464	0.640854371	0.609546238	0.746479929	0.481146489	0.083930627
-77	0.486116667	0.434635943	0.297033498	0.761240492	0.519024513	0.715891355	0.25203591	0.11293932	0.69850367	0.678266466	0.597396463	0.748640428	0.660175926	0.615084434	0.580908438	0.604390659	0.588694639	0.612803478	0.409386957	0.559415745	0.523281073	0.618325318	0.641248682	0.646601794	0.597918437	0.753255544	0.491094431	0.080297802
-76	0.666666667	0.433590244	0.322492313	0.757623475	0.591208815	0.719118071	0.26400675	0.11044724	0.709478669	0.680452695	0.600015338	0.751130332	0.7984125	0.612429226	0.579575957	0.615429955	0.602607699	0.607561701	0.503306349	0.560800915	0.49683131	0.60938986	0.639254368	0.651585573	0.610901865	0.748333777	0.542569516	0.107994988
-75	0.5	0.429493154	0.289933688	0.747831045	0.461123533	0.695489868	0.24691315	0.098307644	0.697283308	0.671535713	0.582150553	0.736218091	0.636377778	0.601973626	0.574348001	0.611094706	0.585574516	0.602414319	0.447031579	0.547949335	0.505584694	0.595065778	0.631328721	0.628181777	0.596955214	0.741436233	0.492300759	0.092107834
-74	0	0.413775902	0.283997816	0.740694135	0.467174747	0.688206802	0.240761556	0.092469454	0.670567134	0.663012869	0.564220328	0.729457996	0.582682051	0.589522143	0.551642213	0.613270021	0.568633568	0.587226876	0.407103279	0.534994563	0.528636831	0.596896952	0.624006378	0.625376383	0.611428571	0.734404403	0.483078325	0.093434339
-73		0.427442715	0.293882663	0.741597277	0.41942342	0.706582329	0.249344744	0.097391079	0.691469653	0.666670274	0.574658555	0.734574013	0.785096552	0.588033921	0.562640423	0.617014033	0.526495785	0.59463449	0.64047619	0.543060375	0.610263802	0.587022769	0.629591812	0.622556736	0.587964577	0.747153542	0.48080245	0.064957362
-72	0.7	0.438019223	0.327948822	0.751708744	0.40564141	0.728425459	0.271407205	0.100278739	0.69316698	0.675319221	0.574025204	0.741902497	0.5981	0.59991739	0.567999643	0.607030236	0.606078829	0.593628788	0.470240506	0.544107237	0.559048924	0.612264993	0.627123845	0.636369772	0.592039229	0.742953047	0.484760921	0.062976866
-71	0.761108333	0.442073891	0.329680143	0.759095448	0.360330698	0.7157075	0.263721349	0.10217	0.696698683	0.670642298	0.580276892	0.745361848	0.737489831	0.600534683	0.566899272	0.615698729	0.59715432	0.592977435	0.521441573	0.542234768	0.556509665	0.601609094	0.623660072	0.631409837	0.592797755	0.741882202	0.526567393	0.093947007
-70	0.8	0.429144281	0.301459315	0.753680593	0.427109173	0.685748281	0.260830584	0.102819507	0.687299186	0.664749545	0.573134839	0.738698586	0.636903509	0.591744476	0.558410288	0.600445811	0.562427598	0.581602546	0.484657143	0.535625116	0.53546558	0.599916553	0.61935753	0.626360269	0.577086248	0.727657616	0.489446146	0.105811348
-69	0.416675	0.427916279	0.302546318	0.751146195	0.33837491	0.701323697	0.240240704	0.088123976	0.684078496	0.666475274	0.576082047	0.74376751	0.7	0.594185861	0.55948351	0.591807945	0.547131054	0.593259176	0.501934375	0.538023953	0.572040306	0.606833219	0.622059873	0.627406662	0.592232207	0.739022092	0.463831171	0.065395104
-68	0	0.411910715	0.30031389	0.745692422	0.344534381	0.702327244	0.242392016	0.087534153	0.678910192	0.666440937	0.575970982	0.743814993	0.632546667	0.59509229	0.562185994	0.601540565	0.571810291	0.593857432	0.51472027	0.539730415	0.55275867	0.575487709	0.622104177	0.624983768	0.589060108	0.737964366	0.478424046	0.11760389
-67	0.288888889	0.427176306	0.29711054	0.750035485	0.32037635	0.698093336	0.247237891	0.09772695	0.687814218	0.670892982	0.584237967	0.749968704	0.605335185	0.603268654	0.565846228	0.595567873	0.572929454	0.593497071	0.509790566	0.546311291	0.487464045	0.591455641	0.63159332	0.630161102	0.623378934	0.740867518	0.462197461	0.081506299
-66	0.7619	0.427255862	0.299303239	0.756193036	0.420396342	0.694177849	0.253438979	0.100007939	0.696827461	0.67482598	0.591049559	0.753673344	0.676367308	0.599027633	0.570030797	0.617413877	0.559687569	0.603070028	0.535524706	0.549486468	0.484518411	0.603108065	0.639096866	0.638084448	0.628601912	0.744221713	0.484328654	0.09589119
-65	0.5714	0.424840965	0.29860903	0.751391315	0.414973218	0.703649695	0.250388415	0.102186845	0.698931117	0.67180182	0.586997308	0.750309131	0.716837037	0.602256077	0.56955905	0.614407971	0.548667437	0.602194895	0.444197143	0.54722294	0.467255023	0.608328668	0.62678231	0.631054052	0.626127928	0.743807156	0.495609084	0.090393172
-64	0.539683333	0.425033877	0.296948035	0.75748935	0.417791234	0.691269764	0.249060645	0.09930154	0.697290109	0.671011562	0.579437134	0.74986412	0.695525373	0.600711737	0.574540299	0.616811259	0.586072461	0.605559475	0.405630769	0.544941515	0.547655498	0.623545956	0.631877961	0.634493103	0.606545058	0.750018569	0.514758537	0.085367254
-63	0.569223077	0.425792189	0.298556488	0.752722481	0.396376761	0.670018429	0.240941168	0.087276942	0.685331418	0.664001265	0.573038083	0.746376818	0.699211864	0.59562285	0.564448974	0.600582786	0.585664074	0.595960057	0.444138806	0.54185701	0.547796718	0.611192961	0.623484208	0.625614062	0.628115857	0.73739411	0.461844606	0.08604875
-62	0.845233333	0.433677911	0.302038283	0.750812277	0.402926374	0.694954778	0.253250609	0.095651007	0.691985392	0.665963982	0.572768811	0.744836563	0.61997963	0.589967379	0.557696254	0.617636126	0.558028542	0.585157902	0.416705263	0.538008666	0.53247393	0.592758682	0.622913751	0.622976598	0.603848498	0.741240384	0.473584324	0.086025879
-61	0.67855	0.441284888	0.287800035	0.75294449	0.362852987	0.677238145	0.242476925	0.096231445	0.698715093	0.665293453	0.570281027	0.754201333	0.650589063	0.591773827	0.560962251	0.605835606	0.556137743	0.585879178	0.571806024	0.538234708	0.481715323	0.61667866	0.621732087	0.622876305	0.585895231	0.730861478	0.485124809	0.083634138
-60	0.458333333	0.431790559	0.290080413	0.754554608	0.403656384	0.69006504	0.243058402	0.096969723	0.688325169	0.668270233	0.576706826	0.757746386	0.67390303	0.596176713	0.566128704	0.611717204	0.581859147	0.591752397	0.481325275	0.537462491	0.517813438	0.581709681	0.623029257	0.622007604	0.615661615	0.738918142	0.471124409	0.093608638
-59	0.6095	0.425156458	0.290542654	0.750932908	0.41957167	0.685641454	0.238090562	0.092673763	0.696931154	0.666442517	0.578301438	0.748335664	0.6475125	0.594143789	0.55927953	0.606206348	0.539671856	0.593032945	0.447866116	0.54161905	0.557254935	0.596160213	0.631709379	0.631573454	0.623056876	0.7356352	0.477804309	0.09446875
-58	0.522727273	0.430896245	0.286691705	0.758997278	0.386745996	0.693048934	0.234777395	0.08495096	0.694285199	0.670192036	0.584302414	0.74354033	0.733005797	0.598946527	0.568009056	0.607527641	0.55951889	0.597367775	0.657937143	0.547508824	0.599560326	0.609069447	0.628607842	0.633453008	0.61611008	0.746213268	0.494444069	0.098596396
-57	0.5	0.426469634	0.287156036	0.75849583	0.415063439	0.688713373	0.247258734	0.092595206	0.696286244	0.671943077	0.590927537	0.749380678	0.583718367	0.603860827	0.574225765	0.60333235	0.572002494	0.604531047	0.567646	0.548954671	0.543413231	0.618076961	0.627664887	0.636246695	0.617933196	0.745026477	0.476676613	0.08303855
-56	1	0.440504662	0.297293135	0.755536561	0.398515236	0.703707983	0.244196754	0.090448797	0.702801205	0.673363792	0.586551138	0.750581968	0.751733333	0.605026054	0.570595226	0.617449098	0.542147021	0.599443115	0.5015775	0.549100592	0.514320307	0.597621789	0.627501547	0.633623275	0.603265116	0.736562062	0.493729993	0.075496308
-55	0.9166625	0.43505244	0.308305417	0.761328635	0.372116809	0.701478972	0.251513716	0.095311902	0.69060604	0.67128152	0.580446822	0.751500238	0.687462921	0.60395837	0.571139229	0.60136305	0.549039617	0.598252921	0.473359459	0.545788413	0.532042835	0.603460014	0.626478238	0.631052024	0.594629519	0.745627824	0.483464544	0.090234873
-54	0.5	0.431532819	0.294992617	0.755693301	0.37719281	0.707535283	0.247706183	0.09822937	0.693670582	0.669334562	0.576566985	0.754003694	0.69062	0.601844107	0.562809434	0.606555645	0.577042636	0.59993372	0.470486076	0.544898026	0.623956739	0.593074556	0.627179918	0.632015856	0.633694399	0.735605841	0.509815182	0.099166256
-53	0.196428571	0.42956729	0.292698135	0.761187267	0.490556553	0.693047587	0.24616993	0.093892698	0.695444339	0.665444071	0.57132283	0.757039632	0.635966667	0.596068509	0.566621354	0.614681926	0.570709386	0.590946858	0.456055172	0.540298909	0.539917008	0.599322075	0.622123231	0.626384951	0.601729992	0.740203317	0.495381129	0.091725778
-52	0.685714286	0.424513585	0.301674282	0.758728767	0.383014099	0.698865243	0.248596008	0.10110452	0.687183083	0.663849783	0.566969295	0.756697647	0.672076923	0.591021266	0.554376409	0.589290624	0.555948505	0.591363189	0.358932381	0.53758527	0.516146236	0.602872024	0.62079155	0.628206887	0.606355319	0.741486554	0.500464591	0.10081529
-51	0.854175	0.431673449	0.284392693	0.758815439	0.359799381	0.686286678	0.243743471	0.09346646	0.688093598	0.660614082	0.569020893	0.755928453	0.686682857	0.586348185	0.557513512	0.59176861	0.558214223	0.582698594	0.426305319	0.535495985	0.515464971	0.576460591	0.617866535	0.624858094	0.609303313	0.735753833	0.489577663	0.092920536
-50	1	0.43209529	0.297900173	0.75821882	0.34272459	0.691835686	0.24424655	0.088060217	0.686593945	0.662745548	0.572765151	0.749452899	0.647601449	0.58736296	0.557771356	0.607599637	0.55731036	0.583507178	0.421540909	0.533334051	0.483934321	0.604112942	0.61969576	0.620772965	0.623282549	0.735733126	0.5064743	0.06962313
-49	0.75	0.444193754	0.292992985	0.755521427	0.362498169	0.690046401	0.229576179	0.07587219	0.683815412	0.663653765	0.571055829	0.750404097	0.658604878	0.59126919	0.561225138	0.595937969	0.557986946	0.594885899	0.477035526	0.536752808	0.542055303	0.594089063	0.621100376	0.624859318	0.600049095	0.736567034	0.498725652	0.07406532
-48	0.35715	0.428266243	0.300984555	0.760734542	0.493747998	0.696042717	0.24345271	0.090476883	0.694512177	0.665601076	0.57458129	0.756244559	0.59894918	0.599361302	0.569868466	0.610070258	0.553437445	0.594422444	0.498186842	0.542404687	0.562190476	0.601438483	0.62741834	0.633444126	0.663853	0.730746967	0.521280812	0.092688821
-47	0.685714286	0.439215075	0.285840316	0.764876489	0.35606606	0.71223937	0.235981202	0.08370719	0.687036071	0.669441461	0.579382491	0.756589477	0.731537681	0.602139646	0.567520278	0.614347042	0.516298899	0.597759369	0.353146575	0.544941225	0.553006381	0.595153958	0.626150743	0.635009276	0.628015343	0.743533281	0.509518659	0.090820853
-46	0.585714286	0.439908955	0.286095162	0.763545859	0.376924415	0.720302433	0.24471469	0.096050529	0.701115412	0.670072343	0.584240159	0.760674416	0.666841667	0.604239628	0.578580221	0.606497952	0.572157991	0.595612206	0.397182222	0.548729478	0.485886383	0.61209016	0.636013984	0.632732092	0.613333459	0.742823454	0.504174804	0.086758605
-45	0.890478571	0.437557278	0.282555456	0.767750122	0.375591322	0.700221656	0.243291223	0.096585569	0.681425487	0.668618206	0.582195033	0.758852805	0.573983333	0.601120787	0.576111424	0.604840458	0.559352959	0.593450664	0.47386506	0.545534569	0.486314255	0.59734269	0.632373135	0.634356837	0.656986331	0.745901276	0.512340139	0.095721656
-44	0.625	0.432983133	0.291050112	0.758821503	0.409811168	0.696860592	0.244093394	0.089664262	0.689597545	0.664503636	0.575294551	0.763528191	0.674392593	0.59426514	0.557195921	0.610924323	0.569297243	0.593395581	0.458626027	0.539325984	0.522928464	0.628866959	0.618514732	0.629832402	0.648378823	0.744483124	0.483808067	0.099652761
-43	0.5875	0.427448797	0.285790487	0.756320547	0.414448389	0.696407692	0.246597819	0.096740869	0.686126754	0.661513812	0.574077159	0.752095225	0.61080339	0.590938081	0.561920994	0.601878316	0.540791426	0.582729653	0.370253125	0.534482255	0.535422222	0.599555814	0.618502953	0.624430615	0.601001754	0.741060162	0.494366335	0.086073601
-42	1	0.422858173	0.285029892	0.756660043	0.473365531	0.693626991	0.239386581	0.095845122	0.689865238	0.657214352	0.561097272	0.741018211	0.686529787	0.584689416	0.562041246	0.594936172	0.552307623	0.584754568	0.474204762	0.530689977	0.545615745	0.595191566	0.609064919	0.612391504	0.60655797	0.740385842	0.449051391	0.081400153
-41	0.5	0.431541059	0.305235324	0.753541339	0.388128992	0.695909184	0.249892934	0.096485404	0.685582282	0.657919364	0.565079756	0.740245119	0.620749383	0.584324365	0.556563326	0.587269085	0.539555609	0.587299879	0.458840299	0.528990933	0.511916708	0.594063946	0.611751752	0.618312405	0.550487694	0.73931381	0.451717591	0.076962037
-40	0.33335	0.428259947	0.293879543	0.760884664	0.321485346	0.6879502	0.240032513	0.089507386	0.696005343	0.660515694	0.569351366	0.750232849	0.736216981	0.589010719	0.55711912	0.601977047	0.54378479	0.587886633	0.452922667	0.53088037	0.531553081	0.593447302	0.618834365	0.617166866	0.606102297	0.742856969	0.489854506	0.079824961
-39	0.216666667	0.422715972	0.297429387	0.760262271	0.33811859	0.688722047	0.244460838	0.092129172	0.68076712	0.663505227	0.572500355	0.748289264	0.635798387	0.594410704	0.555536471	0.602447317	0.576332463	0.588845396	0.45824875	0.537656167	0.501239189	0.613613	0.622380499	0.630440488	0.626090671	0.74260036	0.466793522	0.070568252
-38	0.6	0.429478624	0.297792875	0.762390073	0.402194945	0.704662241	0.242593518	0.088342405	0.694437964	0.665902005	0.583918936	0.749967559	0.675090909	0.597680519	0.566399431	0.595856216	0.546333475	0.595410515	0.408189394	0.540323303	0.546210264	0.579778742	0.626657546	0.630315508	0.609572561	0.733457855	0.51943493	0.074421585
-37	0.5	0.427731461	0.304063211	0.770757117	0.418852985	0.703489871	0.244338978	0.088575782	0.689334861	0.666558957	0.58106633	0.745609829	0.683318966	0.59939005	0.569869628	0.610149821	0.572320194	0.6058229	0.536350505	0.544060314	0.51412699	0.583685906	0.620592862	0.627341374	0.601000307	0.743399752	0.497828549	0.085985048
-36	0.738883333	0.4323212	0.283700673	0.765930972	0.461841129	0.711984482	0.240214198	0.09550477	0.697296006	0.669838157	0.585273526	0.744313598	0.629130508	0.600713694	0.568889114	0.61035021	0.550456837	0.600883793	0.409058889	0.545491565	0.551749308	0.620657546	0.626637232	0.637733442	0.608871582	0.748080083	0.506804278	0.06814816
-35	0.75	0.429768755	0.299340923	0.764505021	0.354262383	0.70111063	0.253615172	0.112063359	0.694621843	0.668006149	0.584883186	0.749590938	0.605525373	0.602269025	0.570958688	0.613169933	0.5654825	0.596985472	0.483511628	0.544523398	0.512694762	0.60570711	0.626639669	0.631285578	0.623414683	0.741879603	0.515338462	0.083696349
-34	0.357142857	0.433834159	0.297615968	0.762442166	0.308206149	0.70136305	0.249848001	0.095946322	0.69511792	0.663366182	0.578054319	0.741365545	0.636644928	0.597461144	0.571656715	0.600708155	0.548092321	0.597938997	0.377522353	0.540294021	0.542057013	0.618214394	0.623219314	0.62800307	0.612004609	0.744751744	0.483359695	0.093283204
-33	1	0.431364357	0.301186522	0.760811251	0.351252703	0.699115754	0.246944177	0.105951737	0.695151545	0.661076435	0.570276841	0.734214314	0.662788571	0.593983875	0.56389816	0.611870546	0.54605717	0.584438241	0.438994118	0.537998057	0.591365335	0.571849112	0.618968611	0.624056954	0.624742998	0.740183143	0.502958115	0.085749679
-32	0.679175	0.423056738	0.294964608	0.754086313	0.367507095	0.689744324	0.248781728	0.099416937	0.68578481	0.659484561	0.571180134	0.736879967	0.614356923	0.586122753	0.561416766	0.592442512	0.522412544	0.590034009	0.579516514	0.53056319	0.538022171	0.585480021	0.608937333	0.620923038	0.60149488	0.732090064	0.48545839	0.068869909
-31	0.8	0.41273847	0.301965584	0.761533894	0.370278491	0.688947879	0.249089687	0.097146694	0.683909777	0.656345305	0.561037841	0.741522303	0.752898765	0.582993798	0.551439792	0.583749109	0.533782714	0.57962001	0.504137879	0.527055433	0.48816766	0.573143739	0.610708713	0.616577331	0.569392936	0.743546934	0.48843824	0.078340385
-30	0.472233333	0.430783766	0.306131715	0.755094613	0.373599571	0.689608649	0.243672868	0.085655074	0.683429353	0.657146616	0.56276023	0.740847502	0.565801818	0.584427693	0.55041504	0.571062487	0.523151253	0.584847113	0.473448571	0.530856689	0.522846229	0.598762638	0.61508309	0.62238898	0.598290331	0.743796214	0.51463547	0.085825311
-29	0.75	0.424082013	0.294925294	0.763131916	0.366868539	0.692184341	0.248962043	0.09771876	0.692933728	0.66007202	0.570693931	0.740824407	0.50481129	0.58710509	0.562044629	0.603158943	0.544511324	0.582237532	0.589590816	0.534476199	0.54789586	0.613318214	0.615836135	0.621229578	0.606751673	0.732833938	0.486620621	0.089362927
-28	0.58335	0.423135922	0.296326685	0.761235804	0.376573968	0.697050264	0.246968812	0.093475905	0.693406401	0.66332413	0.576145206	0.744295492	0.610165079	0.598778245	0.564241988	0.611698542	0.573587885	0.598747095	0.496631579	0.538658668	0.569146332	0.604851474	0.617885184	0.627270767	0.58885085	0.736419416	0.463943819	0.070976043
-27	0.388883333	0.426516734	0.307207311	0.764499757	0.340029159	0.691733351	0.254563804	0.095363399	0.693265331	0.665496506	0.584350751	0.743873789	0.607774667	0.59856913	0.568363784	0.592387796	0.551189971	0.600659597	0.63293494	0.54235852	0.546764672	0.601655771	0.6272237	0.627812612	0.604775157	0.745302664	0.472809202	0.091548205
-26	0.84285	0.4371856	0.302497189	0.767439154	0.359317389	0.70734078	0.255939571	0.101635389	0.702926217	0.666055438	0.580348771	0.742307396	0.707103636	0.599967808	0.558988762	0.604434648	0.563075231	0.59243831	0.558803333	0.543701207	0.504044744	0.61514165	0.627806151	0.632599313	0.595422699	0.742471132	0.473016167	0.05886261
-25	0.5238	0.432884431	0.287046327	0.766702697	0.333253037	0.711408245	0.245356249	0.101474853	0.694438155	0.664623494	0.578677525	0.740974837	0.609294	0.596329798	0.565447761	0.617896874	0.559671124	0.598175209	0.445183495	0.540715206	0.518802764	0.58529471	0.623961678	0.628391991	0.595493095	0.739338871	0.488578086	0.066821746
-24	0.716666667	0.419374328	0.305064129	0.767655893	0.340437929	0.704702521	0.259773333	0.127974492	0.68894686	0.661065409	0.573579016	0.746567096	0.669613462	0.59616234	0.565383909	0.604803119	0.517894421	0.596938003	0.495079104	0.536593232	0.585668645	0.608291675	0.616459236	0.626348821	0.618552215	0.739721291	0.50796786	0.081120093
-23	0.025972727	0.426106325	0.311241946	0.761840146	0.344836632	0.702252202	0.259288799	0.122193128	0.692289797	0.659780435	0.565460434	0.741539192	0.576213208	0.590942943	0.556272223	0.59705285	0.50175719	0.587926707	0.532447761	0.531739476	0.592184489	0.613146819	0.61195637	0.619294181	0.614098109	0.73514735	0.48237936	0.08563323
-22	0.3889	0.419936403	0.293928274	0.763617589	0.363546856	0.690859291	0.243512376	0.086078088	0.685931441	0.659548162	0.560347967	0.741685874	0.732431579	0.586254142	0.551477358	0.593958014	0.522260241	0.583469057	0.516506667	0.527674877	0.545422574	0.589702305	0.611896511	0.617063769	0.577527956	0.732993387	0.497401148	0.073539638
-21	0.380933333	0.419273645	0.302413334	0.758461988	0.344599947	0.693504621	0.245165687	0.09118594	0.690527219	0.6557874	0.559065227	0.746180416	0.596742857	0.582370567	0.552041625	0.580989128	0.516877187	0.592263619	0.458335294	0.526083759	0.417479277	0.60085764	0.612226663	0.620089148	0.615166563	0.731672874	0.499592753	0.085216434
-20		0.41869619	0.280713859	0.758545382	0.327656393	0.694098364	0.23688656	0.093223855	0.693204391	0.657544819	0.56330781	0.74844031	0.594560526	0.585356134	0.555494095	0.594840752	0.537152666	0.582152664	0.488441935	0.526608198	0.519696061	0.603484883	0.610679477	0.620217479	0.61057938	0.737329989	0.494320759	0.076956615
-19	0.777766667	0.419665199	0.297453779	0.762691508	0.296740909	0.703508799	0.242318661	0.091052403	0.680083454	0.661063911	0.566071952	0.738173635	0.75615	0.589537989	0.558883066	0.602799301	0.511531869	0.5796302	0.375857333	0.531976434	0.562425495	0.597519015	0.615860198	0.618960762	0.606016503	0.735404638	0.487387058	0.076344984
-18	0.625	0.422758281	0.303659341	0.762840044	0.349708349	0.703649687	0.242969754	0.080569431	0.690695951	0.660537128	0.573708793	0.742166695	0.59040875	0.594059807	0.562860358	0.607550445	0.55230033	0.591196608	0.46556092	0.536061478	0.557361126	0.580652489	0.62242018	0.621453708	0.607227217	0.735597058	0.465804403	0.075623124
-17	0.759375	0.425778159	0.30923304	0.764431592	0.510879106	0.708550382	0.252067105	0.10009171	0.693336461	0.663738623	0.572969114	0.746760247	0.6991375	0.598817382	0.560903987	0.604558568	0.49574	0.592799446	0.51612561	0.539016912	0.53932325	0.585519249	0.622613703	0.622458987	0.634306777	0.743516057	0.500921971	0.079621418
-16	0.504483333	0.427266072	0.295387655	0.763495158	0.639005078	0.708711644	0.243356957	0.087889184	0.68974343	0.66552634	0.577728861	0.745122084	0.610732075	0.597717317	0.566422926	0.608583836	0.527759111	0.601179254	0.437618571	0.542884756	0.483258311	0.596345784	0.621608657	0.628448082	0.64419608	0.745648864	0.462855014	0.094717582
-15	0.25	0.42192366	0.297804283	0.769019118	0.416687239	0.71646923	0.258652692	0.114405864	0.684301862	0.667432635	0.5754896	0.745538016	0.71112875	0.594577549	0.55941643	0.61474729	0.543201412	0.592732552	0.516278218	0.539164851	0.519171299	0.593198337	0.623482963	0.628099131	0.607775816	0.737808733	0.485308773	0.084753632
-14	1	0.421714783	0.296570415	0.764642749	0.609568368	0.706344699	0.250273853	0.11520311	0.687740711	0.660978757	0.569383709	0.738939652	0.710598148	0.592400251	0.55713518	0.598245846	0.515371264	0.59723972	0.48117284	0.534950887	0.546644912	0.585374321	0.618105597	0.623481191	0.61716872	0.736127166	0.470273127	0.084911265
-13	0.166666667	0.411983114	0.29296304	0.765243776	0.336833486	0.715483543	0.243709462	0.10201733	0.695386095	0.659944988	0.567025917	0.737572993	0.628444231	0.588805819	0.546341228	0.603214054	0.556557546	0.589039001	0.442987952	0.532143109	0.548277731	0.577226796	0.611175916	0.619769479	0.631467785	0.732889159	0.491815714	0.074559283
-12	0.444433333	0.413723495	0.294886606	0.758595565	0.30303558	0.707068986	0.253212187	0.110498547	0.686419638	0.656716388	0.559906277	0.737420097	0.688306897	0.583777331	0.549196824	0.576865322	0.605173705	0.584614632	0.465309574	0.528376058	0.519967557	0.598280587	0.608366205	0.615266529	0.596566806	0.73179464	0.48031189	0.070253673
-11	0.416666667	0.429230121	0.293906043	0.759725668	0.329682144	0.702428328	0.246494923	0.096340766	0.680879172	0.656395734	0.558839905	0.74339454	0.65247037	0.584453046	0.54998634	0.595925006	0.510592442	0.582750422	0.532561628	0.525964773	0.50533258	0.590217042	0.605550756	0.612053495	0.611763409	0.729951806	0.494480587	0.068045545
-10	0.928571429	0.427112168	0.293755394	0.764315145	0.341090759	0.703167785	0.245912758	0.097551798	0.685211732	0.655776371	0.558598286	0.740815943	0.658980882	0.585203561	0.547998324	0.61447882	0.476309048	0.581850163	0.436769841	0.527005955	0.513706594	0.594588391	0.612306096	0.614224035	0.586358905	0.732764977	0.484533017	0.073991733
-9	0.5	0.426652924	0.300125299	0.761145626	0.314230095	0.708693844	0.248290643	0.094097226	0.685889368	0.660032743	0.56421341	0.73891372	0.648548214	0.585409885	0.553283971	0.582754554	0.493825295	0.582855122	0.48982	0.531949594	0.558191411	0.580025279	0.616694866	0.615275072	0.610452061	0.73529817	0.508256006	0.064462536
-8	0.4	0.423783856	0.303950094	0.757597189	0.34761024	0.714411999	0.256672894	0.101763353	0.69226646	0.660227387	0.56908344	0.740296521	0.621593103	0.591596486	0.554558537	0.594736065	0.478187931	0.589241767	0.478246575	0.534623614	0.585761663	0.586281633	0.612507365	0.623668367	0.615416123	0.742567386	0.50421146	0.07620159
-7	0.46668	0.426957038	0.299779541	0.765175876	0.351956743	0.710379483	0.250656728	0.090327007	0.692286084	0.664930013	0.57346442	0.745377511	0.637656164	0.594833185	0.564398983	0.610280091	0.581305873	0.593258727	0.453005882	0.538999811	0.40642814	0.592500102	0.62175217	0.624296293	0.623525818	0.738065004	0.512534334	0.074311184
-6	0.611133333	0.435092777	0.297991347	0.769335252	0.312042812	0.720483274	0.252580995	0.098963296	0.682911662	0.663685827	0.574956312	0.748707167	0.573344231	0.596553569	0.568867818	0.621945714	0.555020175	0.593366826	0.455595181	0.537624196	0.462332884	0.597371764	0.618898099	0.621092251	0.619046052	0.742420703	0.51867931	0.071166984
-5	0.666666667	0.421652016	0.30278597	0.765752192	0.281463405	0.713775501	0.253043052	0.104440794	0.690667854	0.665372523	0.572968303	0.747513307	0.554429231	0.591049823	0.56322856	0.598051627	0.507386627	0.596296813	0.478017391	0.538751437	0.4831944	0.598526042	0.620249661	0.628920578	0.62099815	0.736979724	0.490521393	0.064888218
-4	0.39998	0.427041646	0.296297373	0.768464033	0.268791915	0.71181193	0.256069961	0.101324902	0.691476005	0.661957602	0.573672276	0.745909708	0.699435	0.591977851	0.558981609	0.592967233	0.488422797	0.589103801	0.384213333	0.534092121	0.541765432	0.58516467	0.620599332	0.626133987	0.593421925	0.734387283	0.499173601	0.086652044
-3	0.933076	0.416382021	0.318583519	0.764585325	0.296983198	0.710719303	0.265027969	0.112045953	0.684255455	0.659486362	0.565111806	0.739898088	0.659412963	0.588337166	0.556143504	0.598759057	0.470111287	0.579524079	0.434686486	0.530918001	0.553965621	0.588237275	0.614385948	0.625632491	0.605410025	0.734739936	0.496108873	0.080296912
-2	0.54998	0.422386846	0.316541944	0.764612607	0.279618168	0.714803452	0.254499177	0.096782719	0.687503713	0.657290339	0.559857898	0.742004142	0.553266	0.584838493	0.552969109	0.590108834	0.464529769	0.587361798	0.518121	0.529014599	0.518080015	0.581584267	0.613569196	0.616764706	0.573828618	0.740556572	0.472856337	0.066532335
-1		0.43124679	0.300425181	0.766586849	0.291484285	0.707371043	0.248610917	0.091954438	0.692733419	0.657081493	0.563440336	0.737970295	0.684271429	0.583684639	0.553632548	0.59505296	0.531617766	0.592279928	0.456615873	0.525755621	0.508411464	0.570371903	0.606769552	0.617633368	0.601650344	0.742445466	0.470301546	0.066806529
0	0.833325	0.423936878	0.297735454	0.761870733	0.292715671	0.702673443	0.248698144	0.097354611	0.690251799	0.656748086	0.559949376	0.73750568	0.760986154	0.58381736	0.549781514	0.589646594	0.445121958	0.58637756	0.432037975	0.525531961	0.517647819	0.570356522	0.606645394	0.619769925	0.59663727	0.740979542	0.454759402	0.062709023
1	0.75	0.42360842	0.299736109	0.763204894	0.303634286	0.703791091	0.250392006	0.091129492	0.689827485	0.656164517	0.562530879	0.740737588	0.603286364	0.583436953	0.55591095	0.589065251	0.483643093	0.584998165	0.568681443	0.52994849	0.519814007	0.562304412	0.608903871	0.62058421	0.59751895	0.732966719	0.490487617	0.070681895
2	0.62	0.416819053	0.313935557	0.762279814	0.27945082	0.706870519	0.259078052	0.124464281	0.690260233	0.659745609	0.565153865	0.737640381	0.627423636	0.590429121	0.554720233	0.602059826	0.519616535	0.586490575	0.457292424	0.533406306	0.542658641	0.581358717	0.611391621	0.621626705	0.644840625	0.728290159	0.524990076	0.092406151
3	0.757933333	0.428349678	0.302350367	0.763562152	0.243708051	0.714997341	0.262782666	0.130873666	0.693040642	0.663434341	0.57576174	0.739550434	0.826762791	0.592626554	0.560885938	0.612561141	0.525320123	0.591615538	0.425807273	0.536411977	0.529101495	0.576388745	0.619241463	0.625865215	0.603849872	0.733632349	0.506578042	0.09091097
4	0.861116667	0.429530309	0.291675958	0.765057463	0.315578519	0.700121792	0.249350259	0.107888815	0.686372866	0.66552882	0.575660654	0.741607756	0.642461017	0.593704006	0.562654648	0.597718554	0.531882375	0.596890924	0.484907843	0.538303897	0.50639111	0.582979655	0.619000391	0.625866986	0.630120559	0.738536075	0.503501197	0.069215221
5	0.8375	0.439139652	0.306800434	0.76745111	0.287978052	0.70618051	0.256432607	0.111789527	0.684450263	0.663677476	0.576109988	0.744776019	0.553881818	0.597717683	0.56464314	0.620075181	0.549468296	0.592049173	0.50109759	0.539473359	0.507769774	0.58864521	0.620456032	0.625932671	0.622459253	0.740117608	0.538811974	0.095890096
6	0.6	0.427586115	0.300186388	0.768110008	0.332006953	0.702759689	0.252315852	0.102097786	0.688641942	0.662879591	0.57191405	0.737312022	0.564395385	0.594335401	0.557979133	0.600085441	0.527641832	0.594078322	0.523954878	0.538270358	0.420648987	0.586556261	0.617972293	0.626331165	0.624190707	0.741041423	0.4937157	0.091393103
7	0.69445	0.423813356	0.297342735	0.759710061	0.314001354	0.712604055	0.252904858	0.098799721	0.690530155	0.661490046	0.572778796	0.738820768	0.703044444	0.590517042	0.55703697	0.58479384	0.517657634	0.590837386	0.484860811	0.535262201	0.556278808	0.593172285	0.612293315	0.625743871	0.642852306	0.746682544	0.503842911	0.066962222
8	0.509266667	0.422067696	0.293585212	0.76611835	0.323124695	0.705688816	0.250685532	0.102803163	0.682357411	0.660594155	0.566309507	0.738132936	0.581138095	0.587008224	0.555107947	0.579009629	0.536269463	0.586044939	0.439426471	0.530785904	0.569761745	0.578682981	0.613113291	0.623008038	0.614974355	0.732827402	0.499530441	0.086200441
9	0.6889	0.422446042	0.293932906	0.767157101	0.304674923	0.694121144	0.247612575	0.093078754	0.681659204	0.658186066	0.559777931	0.734928406	0.73646129	0.582700184	0.550226413	0.592455119	0.520674809	0.584164731	0.452141538	0.528223967	0.486082688	0.586173572	0.613678631	0.612549934	0.59204154	0.738604048	0.46778003	0.078809256
10	0.75	0.419121866	0.289407546	0.764672839	0.326401041	0.699866503	0.248248805	0.097916872	0.677744879	0.658374626	0.562149263	0.733319194	0.626418987	0.579999978	0.551187506	0.587291528	0.527042651	0.582538068	0.442665517	0.524327655	0.487128377	0.594670259	0.6065042	0.616828705	0.627253128	0.733189378	0.498032242	0.081741298
11	0.803027273	0.427833379	0.296581793	0.759657072	0.301486209	0.702220731	0.251815894	0.105864825	0.683411618	0.658742131	0.559621984	0.736146839	0.675038983	0.58460295	0.549854523	0.596113493	0.541023455	0.583799549	0.463083117	0.527848086	0.549281444	0.590939939	0.609632755	0.616096653	0.557403936	0.733511493	0.47425876	0.075273352
12	0.8	0.410841692	0.304418068	0.765908387	0.352504489	0.71689723	0.249745377	0.107948959	0.684095644	0.659288042	0.562462594	0.734472265	0.607146512	0.587146904	0.551326979	0.594209745	0.535187438	0.584323692	0.519567143	0.531703068	0.545652527	0.56927157	0.610398092	0.621167732	0.602594719	0.735985258	0.462533708	0.08309792
13	0.875	0.417612911	0.305093903	0.76739768	0.49305883	0.714460592	0.250126034	0.105473422	0.681784418	0.662396904	0.572225182	0.741028328	0.791370833	0.591063124	0.560975532	0.602715424	0.536157902	0.593335193	0.436510345	0.535656246	0.483826577	0.59425675	0.613722714	0.627495869	0.617875159	0.729847968	0.458723961	0.087656938
14		0.424474201	0.305086634	0.768578	0.322616211	0.701717169	0.260301194	0.121560583	0.679991238	0.666225868	0.576692261	0.74518357	0.719905455	0.59603974	0.566001609	0.604017192	0.541193333	0.590031115	0.468456	0.538848791	0.536982366	0.599084478	0.626980782	0.629245093	0.598857922	0.736014289	0.508059343	0.091638897
15	0.5	0.434211684	0.300205878	0.765524221	0.529503094	0.707524824	0.247758541	0.097572781	0.686706623	0.665500128	0.579199719	0.74383657	0.626635294	0.598493432	0.568402566	0.599247294	0.557166667	0.598639621	0.537874118	0.54118336	0.514178756	0.599863086	0.625742687	0.630343196	0.621033135	0.747114293	0.45955015	0.074748438
16	0.593115385	0.426833577	0.303986553	0.763921104	0.437610796	0.716733075	0.252295244	0.101469896	0.689154631	0.665023048	0.570236508	0.745856062	0.691762745	0.599308331	0.564574195	0.610619747	0.550047787	0.593680201	0.45755	0.538518206	0.578301122	0.584037661	0.616237118	0.622763012	0.63401734	0.74528957	0.489614505	0.076897231
17	0.611133333	0.423710749	0.302073675	0.764694212	0.336203937	0.708003438	0.244110325	0.080273425	0.682653309	0.662689803	0.573174461	0.745117932	0.665509211	0.596372842	0.564452335	0.608095964	0.541190021	0.592917663	0.474071765	0.536481296	0.591441541	0.570547953	0.617507169	0.62283633	0.60042347	0.737777721	0.4919066	0.084239713
18	0.49524	0.422810637	0.3033611	0.761759698	0.313660272	0.693196678	0.240326974	0.084674912	0.68620688	0.659241447	0.566183403	0.74098748	0.62744902	0.588664501	0.559279879	0.601157056	0.543455518	0.584484592	0.344491045	0.532037712	0.547541349	0.58586507	0.610480499	0.619992051	0.608032757	0.735072095	0.490561591	0.076279803
19	0.5	0.421537675	0.300471474	0.760717279	0.32782512	0.697658957	0.245042176	0.096049448	0.693166707	0.658380018	0.564684928	0.741809119	0.656266667	0.585186607	0.544928929	0.588701977	0.528366368	0.584546876	0.434766667	0.528711836	0.522733384	0.5895596	0.60665039	0.623683683	0.611025	0.734652371	0.484769085	0.058160131
20	1	0.417008406	0.308051262	0.762086126	0.344686528	0.686199005	0.249513554	0.09180947	0.690860052	0.657949305	0.561727141	0.741465273	0.637095161	0.583768301	0.546642433	0.597611616	0.497998968	0.587144581	0.44958875	0.527498465	0.427340204	0.590911655	0.607515615	0.622519197	0.606455354	0.736556698	0.483477673	0.093194895
21	0.597216667	0.419267975	0.307080474	0.761700638	0.302997568	0.703830603	0.249225266	0.09437147	0.689190833	0.659049496	0.560291094	0.742173551	0.553473864	0.58855485	0.55318746	0.597043147	0.569642519	0.587192843	0.44827619	0.529276009	0.544157179	0.573815155	0.61611383	0.620915269	0.589384464	0.738505455	0.484262888	0.072044898
22	1	0.413855366	0.296872064	0.767216098	0.304652664	0.704481131	0.254447622	0.110798085	0.700031069	0.661877849	0.569866052	0.742696825	0.669321519	0.589900235	0.555668818	0.599287364	0.522076329	0.592318989	0.459765217	0.533271527	0.533751336	0.609357648	0.616157116	0.623557625	0.620539886	0.738753592	0.479489453	0.092400484
23	0.375	0.423664735	0.299048284	0.769578844	0.324640246	0.705954735	0.248972816	0.112176998	0.682359534	0.662316023	0.5754187	0.744057932	0.665101587	0.597650183	0.55882487	0.596145043	0.58048122	0.599061336	0.469981707	0.538254341	0.53714353	0.622248366	0.620638531	0.630824412	0.608084635	0.739299107	0.493982259	0.077572331
24	0.6667	0.430136602	0.293247664	0.771107392	0.344388671	0.707477169	0.24500921	0.104008941	0.698840103	0.667337738	0.583856912	0.74342748	0.552889362	0.600736203	0.563276631	0.613507072	0.563937266	0.600821362	0.487487255	0.542092793	0.49944482	0.595139939	0.618840178	0.629567717	0.599069055	0.738420209	0.505825726	0.105715772
25	1	0.422450288	0.293763313	0.769516269	0.346905865	0.704541781	0.251191634	0.096013163	0.693208914	0.666822272	0.581192914	0.748530176	0.724812069	0.600280862	0.571580417	0.609581663	0.571597073	0.601598384	0.471266316	0.544654393	0.508844127	0.619087604	0.624272731	0.635302103	0.616688474	0.749013798	0.490141345	0.080545361
26	0.47334	0.43097236	0.315672261	0.766227762	0.334423937	0.694226981	0.257627627	0.097079886	0.685479013	0.666713098	0.588165065	0.751124508	0.598747436	0.600948022	0.566981721	0.594447017	0.543818942	0.603998626	0.532381915	0.543631159	0.471105898	0.626707562	0.624327868	0.634350285	0.611950612	0.746728544	0.503754022	0.082571767
27	0.5	0.425718312	0.297789783	0.760568567	0.320725528	0.699302208	0.244520312	0.087619635	0.687311517	0.665440049	0.575703594	0.752291124	0.5384	0.597203137	0.567337252	0.60733137	0.573959136	0.600110377	0.492887342	0.540022437	0.554697717	0.624314006	0.621473859	0.628173748	0.597926774	0.74225893	0.497379601	0.087311315
28	0.25	0.436737997	0.294928248	0.764216631	0.359773223	0.686269398	0.24844049	0.093520958	0.69164641	0.660762114	0.574503053	0.746354376	0.572328947	0.589839467	0.561508826	0.594635275	0.559459087	0.581734802	0.451631522	0.535983187	0.522779287	0.627259195	0.616506129	0.628186157	0.622404136	0.742793995	0.478042231	0.083086449
29	0.75	0.427457892	0.303106708	0.758462997	0.396759318	0.690754689	0.241308797	0.08615116	0.679063881	0.659260992	0.566015319	0.741586102	0.631594828	0.58680954	0.560001152	0.579494323	0.553691771	0.582438153	0.544188298	0.533082748	0.503455503	0.606879198	0.611252979	0.624009038	0.597322852	0.730858874	0.52609821	0.089471471
30	1	0.419083642	0.294836908	0.758888506	0.365343153	0.691759079	0.247529791	0.098816223	0.680217218	0.659724641	0.56400574	0.745417646	0.681624286	0.583630455	0.558125554	0.607016593	0.528563189	0.585553011	0.477696203	0.530327438	0.308354016	0.598602816	0.613185383	0.621180639	0.587548123	0.732753467	0.47727147	0.077795253
31	0.686244444	0.426751892	0.283928451	0.758616276	0.353287778	0.692090415	0.250613907	0.106814272	0.67998409	0.662425865	0.57331579	0.737220953	0.593140845	0.59114764	0.560634498	0.595083804	0.539655575	0.587702969	0.579228696	0.533069761	0.548224611	0.618032135	0.614857212	0.62823027	0.598439529	0.732036943	0.474826537	0.085215522
32	0.5	0.428069973	0.298655725	0.764270052	0.342478947	0.694355277	0.251206069	0.108311544	0.700511908	0.664918088	0.568926184	0.740200368	0.699527586	0.594894679	0.562819927	0.614611327	0.58060784	0.591043588	0.41357549	0.53772087	0.554381524	0.60118999	0.621176501	0.627848105	0.62223973	0.735319038	0.484622876	0.098576667
33	0.7	0.436164072	0.298836734	0.762647989	0.349421869	0.697665578	0.248344352	0.093342207	0.693931019	0.665820807	0.582416502	0.754248339	0.70762	0.601741179	0.565615776	0.602984727	0.527399748	0.599552746	0.488272549	0.541558991	0.461383526	0.611553551	0.624760279	0.632386696	0.598500769	0.742177567	0.499320388	0.093657619
34	0.75595	0.437820623	0.295095583	0.766654595	0.374537745	0.694652442	0.25167909	0.114584343	0.697168055	0.670223035	0.585935298	0.75967285	0.670544706	0.603945102	0.569314373	0.61004596	0.564330508	0.598115496	0.500627632	0.545838704	0.524442188	0.603324863	0.630181303	0.636116121	0.599889071	0.736864645	0.505933263	0.080693292
35	0.53334	0.429487238	0.288853153	0.767982569	0.330780508	0.721558077	0.250837146	0.106131191	0.693924441	0.670797953	0.590765975	0.748911859	0.47522	0.603834562	0.5720779	0.614551941	0.558708202	0.602617528	0.523649485	0.548318991	0.543084218	0.608811303	0.626915235	0.638709602	0.590874672	0.746800206	0.498921315	0.083663074
36	1	0.429847374	0.309312725	0.770296626	0.481860735	0.705205298	0.249592491	0.0898547	0.688132856	0.670022894	0.585095257	0.744699846	0.674027632	0.601965751	0.573205891	0.621941097	0.571117698	0.603624801	0.557480357	0.546537941	0.580594579	0.586962877	0.624406529	0.636330162	0.588892598	0.735329854	0.490112201	0.07913886
37	0.7778	0.436284358	0.289669218	0.759357415	0.441331616	0.69979247	0.233333413	0.08699359	0.691126893	0.667619958	0.5776694	0.752864742	0.676145902	0.599985794	0.573740951	0.612397587	0.588999087	0.596976288	0.457945714	0.542578371	0.590060734	0.582220191	0.626838677	0.636208396	0.595616318	0.731654098	0.524038693	0.110108426
38	0.75	0.422968684	0.299785072	0.761725636	0.333364979	0.694163301	0.245369483	0.096030509	0.687488032	0.666808572	0.573310779	0.747292544	0.706422535	0.595505933	0.562478562	0.619363801	0.572854969	0.587480961	0.568301163	0.537688646	0.486206773	0.590880298	0.620473516	0.632394842	0.6208187	0.740993492	0.515004052	0.084768343
39	0.333333333	0.427868756	0.291272497	0.764073443	0.317216185	0.687684133	0.244565087	0.089667708	0.688630082	0.662421278	0.568718154	0.747825494	0.771391667	0.587763969	0.558036804	0.595445567	0.560085693	0.588351013	0.46492963	0.532242926	0.53624419	0.578917175	0.616855107	0.6208367	0.596590182	0.737645965	0.501601591	0.101691121
40	0.3	0.421591123	0.299444351	0.755111253	0.374230776	0.689975439	0.245381666	0.093262085	0.692211859	0.66177706	0.565341153	0.744802423	0.496022667	0.586180811	0.554376713	0.587338057	0.540231937	0.592627893	0.453628235	0.532426665	0.518541408	0.592246454	0.61205914	0.625637868	0.580746397	0.73127685	0.460748457	0.086825997
41	1	0.413291654	0.285597299	0.75751744	0.331484423	0.681314717	0.239568207	0.095447726	0.690509385	0.660527678	0.561013328	0.739564331	0.627583636	0.589362159	0.558252876	0.601451664	0.5542065	0.586412843	0.457250943	0.531779372	0.560796402	0.587019672	0.613391511	0.619152858	0.61410094	0.739323419	0.461091622	0.073932165
42	0.8	0.434001323	0.286791477	0.759614215	0.366921045	0.684444509	0.245013934	0.093780272	0.693862261	0.664283925	0.572380052	0.74849168	0.642484444	0.592557667	0.565951687	0.593755024	0.54015276	0.585678958	0.331335922	0.538083	0.582605361	0.610155213	0.617660587	0.629974319	0.623435535	0.744503752	0.491111085	0.084912596
43	0.54	0.426812151	0.289408024	0.755840743	0.332587203	0.710424463	0.24714054	0.095334174	0.693175474	0.665966719	0.576272071	0.760532798	0.640496774	0.597133027	0.563278058	0.621754794	0.590708905	0.592470515	0.454188506	0.540570064	0.570904453	0.619405673	0.624900116	0.632482303	0.645235075	0.745674753	0.489096678	0.111001061
44	0.961538462	0.436938688	0.286562398	0.765138172	0.327161935	0.698041195	0.239190985	0.095398418	0.686051225	0.672460891	0.583356538	0.757456199	0.71778209	0.605427704	0.568892332	0.620095136	0.559645677	0.59808135	0.428428916	0.545536198	0.536914496	0.604653582	0.630082464	0.636615622	0.663287971	0.735529542	0.518449853	0.105445008
45	0.725271429	0.435211328	0.290078011	0.765087411	0.401454756	0.706120347	0.242010618	0.094927183	0.702086504	0.672260829	0.584769455	0.754475992	0.64492931	0.605646727	0.573062356	0.619513958	0.575942782	0.598913129	0.650476471	0.549671384	0.569859746	0.59228247	0.630185208	0.638823396	0.645656551	0.738954674	0.48043346	0.093947239
46	0.472222222	0.432221863	0.287384054	0.767960702	0.381772228	0.703394067	0.243706934	0.094899288	0.687181751	0.671973274	0.586080862	0.757929663	0.643656716	0.604686136	0.566673887	0.615252402	0.558997495	0.597026905	0.448739535	0.546857817	0.524577195	0.604775123	0.625836765	0.637930918	0.623682087	0.743776647	0.506279869	0.067752273
47	0.16665	0.425732424	0.291902022	0.76085529	0.384396564	0.702782403	0.241997559	0.096626412	0.696809039	0.667861875	0.57502257	0.756616091	0.654935484	0.600984258	0.56949345	0.628268821	0.566287483	0.596454009	0.512172	0.543542344	0.542065057	0.594740461	0.621989485	0.635381228	0.654599451	0.741987139	0.510650618	0.088101815
48	0.4583375	0.438985113	0.276812628	0.761982987	0.366659182	0.689315567	0.22793228	0.087678273	0.686402217	0.667596765	0.572043941	0.754842767	0.622419643	0.595755241	0.569603833	0.610576714	0.569631896	0.59625033	0.41477931	0.54076086	0.549072727	0.592463193	0.625094849	0.628032086	0.614199613	0.735218016	0.49087839	0.062686364
49	0.5	0.427750476	0.292044203	0.757850153	0.352177561	0.694421081	0.242764594	0.094427345	0.679623623	0.664972967	0.57310407	0.755407504	0.637164516	0.589573272	0.559830487	0.60827365	0.597566755	0.59116875	0.349423301	0.535922848	0.421689846	0.590779014	0.61712665	0.625223375	0.587620676	0.737795821	0.484569736	0.090956646
50	0.52858	0.418541486	0.279912429	0.760195762	0.40313486	0.686416827	0.240326119	0.098228691	0.701357313	0.663844239	0.573058506	0.756723941	0.6272	0.58990644	0.559189045	0.597590756	0.571171039	0.593084705	0.449347525	0.538131828	0.52728964	0.595197301	0.619984388	0.627043903	0.617953323	0.739439667	0.474153664	0.085447983
51	0.7	0.424293542	0.296366133	0.758687945	0.380557989	0.70010709	0.242657315	0.09395105	0.687897881	0.666215369	0.570204564	0.760247056	0.603293976	0.595043158	0.556425622	0.614377457	0.558722652	0.592413913	0.533123711	0.53917688	0.551321402	0.599365818	0.61785562	0.630198812	0.594792261	0.742271957	0.484317444	0.087726149
52	0.077083333	0.424256729	0.29120806	0.763441736	0.499650648	0.69324525	0.246755068	0.100553119	0.69585634	0.66833258	0.580809315	0.769290253	0.657145098	0.59921983	0.570002882	0.624149158	0.564289104	0.593865682	0.429617544	0.54170948	0.566712518	0.621837241	0.624211896	0.632474101	0.589175019	0.740187988	0.483522339	0.083740553
53	0.4937625	0.427542336	0.300228609	0.76270179	0.369620573	0.702898528	0.249408001	0.094847159	0.694007636	0.669960976	0.583627248	0.7617225	0.710995652	0.601403485	0.56921526	0.613676676	0.578474162	0.607674229	0.457703053	0.548662143	0.504886727	0.624563052	0.629690394	0.634432022	0.630407132	0.7437393	0.516520424	0.095044807
54	0.862966667	0.439136686	0.306089223	0.759642886	0.350097857	0.704385307	0.243905248	0.094348434	0.702173358	0.672198215	0.584983465	0.76049014	0.570357317	0.604242589	0.577796452	0.616274334	0.555711139	0.600192261	0.44508961	0.547803155	0.349570775	0.615767745	0.630541253	0.63720058	0.622013668	0.744702858	0.495259087	0.094515008
55	0.8	0.444813668	0.30561305	0.761034477	0.336120157	0.69446166	0.243872023	0.093017593	0.700791817	0.672938186	0.588019938	0.762236542	0.681812658	0.607751288	0.575285029	0.606246428	0.549375441	0.604016942	0.545530263	0.550324296	0.31732602	0.611990854	0.63001656	0.640378049	0.622319382	0.742405279	0.494676231	0.096923574
56	0.768728571	0.430443476	0.289607759	0.763307357	0.349764372	0.698500647	0.245893171	0.095723628	0.699356536	0.673194396	0.587148639	0.760271021	0.754289583	0.606042697	0.572562646	0.622335776	0.585592487	0.603101891	0.621831169	0.549794946	0.500363352	0.613944802	0.631483246	0.63924565	0.612884774	0.743544243	0.472541352	0.082376774
57	0.6375	0.428913026	0.277992642	0.759467725	0.398896638	0.693990194	0.242931421	0.101293031	0.695657313	0.670760142	0.585471137	0.756943579	0.740685714	0.601284463	0.568470089	0.620030282	0.577758457	0.60401896	0.572598333	0.547690864	0.540714772	0.618210288	0.633320918	0.634256423	0.633178671	0.748438665	0.46205933	0.091053746
58	0.66665	0.426073781	0.288841338	0.749820876	0.334458686	0.691327125	0.23860751	0.091961691	0.70294598	0.66799976	0.577361332	0.753393557	0.556639394	0.59573069	0.562208365	0.62160562	0.568023739	0.593673183	0.504663559	0.542628828	0.492628209	0.612882955	0.629542523	0.632107802	0.603211308	0.741014524	0.486374277	0.097014441
59	0.277783333	0.428944575	0.282208693	0.752512306	0.383527635	0.689955481	0.242591572	0.104862213	0.691151176	0.66733645	0.578336247	0.753307821	0.625213793	0.597681135	0.557863764	0.613789993	0.566472475	0.587030042	0.550433028	0.540104804	0.458564137	0.601146863	0.621077758	0.626149706	0.601128836	0.741544217	0.482516535	0.090818357
60	0.6667	0.424952026	0.287437381	0.747264635	0.366929277	0.685516715	0.240745382	0.094049586	0.6858242	0.665844301	0.574203619	0.755919253	0.673962319	0.592815281	0.564091743	0.6188912	0.546860573	0.593990592	0.417624096	0.53959445	0.525080232	0.619191207	0.621768417	0.624864143	0.59863787	0.737101671	0.489923553	0.083135577
61	0.866671429	0.423483505	0.295189872	0.754443693	0.386549582	0.699038575	0.246431137	0.097455923	0.693200494	0.667274255	0.575935518	0.755798125	0.655673134	0.591554612	0.561376422	0.617209448	0.574985399	0.589355546	0.483546078	0.539944384	0.534909498	0.590198835	0.628034528	0.63065788	0.591094851	0.739195346	0.467082237	0.088034923
62	1	0.436534256	0.2861606	0.751695207	0.403414494	0.695003255	0.24041378	0.096160632	0.684736921	0.667273874	0.575208006	0.756087964	0.653841429	0.597734279	0.571145897	0.605218088	0.577736646	0.59656556	0.407597297	0.54242684	0.563742565	0.614192651	0.625284566	0.629845525	0.599451695	0.745521059	0.481668023	0.096322474
63	0.53334	0.421000962	0.298269091	0.758132236	0.397821058	0.694821557	0.251130257	0.102993387	0.697053232	0.670714826	0.583261753	0.751170949	0.695873239	0.601703061	0.574975341	0.603494076	0.593660915	0.608324506	0.496639706	0.548142385	0.439168171	0.626335679	0.631033231	0.641351834	0.604208296	0.751237529	0.525653024	0.093871534
64		0.430414819	0.29686764	0.753203946	0.400281508	0.70876269	0.24666544	0.097078975	0.695900799	0.671184644	0.584903135	0.754311254	0.678286047	0.605896544	0.580298491	0.627320996	0.56606187	0.608857659	0.446593407	0.549986418	0.281010448	0.605830129	0.628405554	0.640834348	0.619389521	0.739960614	0.5295	0.078080029
65	0.83335	0.432102251	0.291384244	0.751262768	0.390326631	0.69699714	0.244996265	0.100214452	0.698928947	0.674232436	0.588754989	0.760395031	0.668719608	0.602924176	0.576808526	0.605492959	0.576909166	0.606496592	0.491890667	0.551006326	0.473941152	0.587064836	0.630116585	0.638707412	0.618488754	0.753503188	0.459396987	0.09318724
66	0.25	0.415738443	0.302881682	0.746294958	0.313548398	0.687915344	0.252644192	0.107034981	0.681681178	0.668627583	0.586667852	0.754172265	0.65712	0.60114047	0.573429582	0.581391943	0.568615147	0.597611563	0.478205769	0.546133149	0.500953829	0.623370411	0.625980008	0.628516022	0.64149287	0.755168279	0.481588462	0.101236129
67	1	0.423174274	0.300907238	0.751537898	0.382688092	0.696785265	0.243374563	0.08998152	0.67853386	0.666182373	0.571615714	0.74743432	0.526998305	0.595132029	0.57032425	0.620535774	0.578690582	0.597643803	0.513923881	0.540485205	0.530265732	0.566484291	0.62291994	0.627284816	0.609807377	0.7413302	0.503486131	0.104976515
68	0.4375	0.433356172	0.314309971	0.755919735	0.317624764	0.700125795	0.251864642	0.095926851	0.682366073	0.668110262	0.579266152	0.752584286	0.580637838	0.598009915	0.559291839	0.606696519	0.55799133	0.598599907	0.406293651	0.542067659	0.409335293	0.610157434	0.624803403	0.632041248	0.581726872	0.735276278	0.483484351	0.083670084
69	0.666666667	0.435007442	0.28873153	0.755023106	0.432770118	0.678867625	0.257869648	0.101329574	0.687960575	0.667285356	0.579048345	0.75208414	0.652294915	0.592495505	0.567565832	0.623705083	0.587945084	0.588348901	0.525538356	0.539581273	0.520599611	0.588131069	0.625998347	0.631373284	0.61541913	0.736632255	0.476240234	0.089225905
70	0.904757143	0.427748897	0.313549796	0.757710641	0.394783371	0.693053936	0.258409389	0.099111061	0.682803695	0.668988134	0.579053923	0.743491054	0.626202174	0.597610339	0.568738827	0.613074519	0.594433592	0.590583053	0.444388889	0.540101706	0.473642497	0.600196363	0.621499166	0.630110004	0.604649962	0.741297311	0.506419518	0.101897124
71	0.666666667	0.444652808	0.303209685	0.751174184	0.443369293	0.708280538	0.25778142	0.098511154	0.682442797	0.669576346	0.571381922	0.738158451	0.612698039	0.598112979	0.563628362	0.611033006	0.61598155	0.590101362	0.380954237	0.539201612	0.523162285	0.608162524	0.623111425	0.634372072	0.612027165	0.740927625	0.493824181	0.087861275
72	0.85715	0.423316031	0.310545942	0.742662085	0.395137693	0.683366928	0.255837962	0.098778765	0.691097854	0.665962989	0.577438887	0.729344792	0.579728947	0.591071757	0.566383643	0.61184144	0.546804236	0.59052989	0.491669565	0.540682691	0.511683032	0.588305155	0.622185657	0.622135794	0.596151256	0.73921854	0.469334258	0.07654526
73	0.5	0.421978326	0.321985667	0.741523831	0.408545285	0.690783273	0.254061801	0.091709915	0.685222017	0.666104995	0.569639479	0.734839972	0.561484444	0.595749439	0.559571554	0.615920351	0.563113477	0.592887459	0.487581081	0.539159195	0.486170439	0.599940587	0.620103575	0.632908638	0.610385528	0.737185421	0.495962923	0.083416453
74	0.5	0.421908504	0.276439654	0.754496993	0.437859293	0.686951863	0.235025708	0.085972787	0.69990614	0.673102669	0.582708532	0.737684265	0.672618421	0.602886442	0.576255946	0.619659218	0.582353808	0.602151608	0.450039286	0.548526215	0.486558284	0.604396689	0.621826216	0.629808156	0.607684833	0.736908756	0.471894023	0.08773745
75	0	0.436324292	0.29842989	0.75859696	0.610507459	0.705957712	0.247926624	0.095936779	0.701876468	0.680315304	0.597532285	0.753571274	0.736710714	0.612605201	0.575774406	0.630206485	0.58119953	0.60857525	0.541641818	0.55933785	0.530556537	0.596075024	0.638215273	0.649930911	0.598134146	0.746171592	0.524092982	0.092831713
76	0.4375	0.439553473	0.289114248	0.751709534	0.450759899	0.706602471	0.243536144	0.09920099	0.70333109	0.677818676	0.59894261	0.750471328	0.665875	0.616372847	0.574293035	0.60189256	0.568172912	0.611079816	0.428443284	0.557760267	0.537603096	0.597709118	0.635368808	0.649903415	0.6286663	0.741688732	0.485079451	0.075957942
77	0.875	0.430360899	0.291776367	0.755887753	0.391790197	0.704219633	0.239897232	0.107061171	0.693472308	0.674660682	0.59312948	0.747250756	0.665620339	0.604652371	0.575462996	0.621951	0.58176471	0.611621786	0.508564384	0.553618242	0.533727137	0.592168616	0.635063503	0.642058846	0.61913907	0.742723668	0.463507268	0.092629223
78	0.358976923	0.422267604	0.293432919	0.756159323	0.380327884	0.69505047	0.244585733	0.097772655	0.688475202	0.671780252	0.584365121	0.745990495	0.576458621	0.599503349	0.570111642	0.624705004	0.576510334	0.59814437	0.546802439	0.5486227	0.551178035	0.593592156	0.631220859	0.63280032	0.605716204	0.743233687	0.458035004	0.0781295
79	0.741761538	0.417779757	0.281226903	0.751978353	0.385129268	0.695722338	0.257148717	0.152058213	0.687751435	0.670327438	0.586769359	0.743964817	0.644714035	0.599895335	0.564850838	0.633547367	0.590050092	0.601053997	0.514840244	0.546784395	0.425090598	0.588895877	0.629602889	0.628082098	0.6037621	0.741698085	0.452995679	0.102214426
80	0.75	0.42042742	0.286501754	0.744885874	0.404465364	0.691405497	0.239967019	0.098763432	0.6869191	0.668429513	0.57766909	0.743621022	0.645435938	0.598399069	0.565604053	0.609922046	0.583969409	0.598020231	0.400162319	0.543859938	0.497608424	0.586469866	0.62854258	0.630852062	0.63047148	0.748823278	0.467746662	0.082539167
81	0.3611	0.426414824	0.291304344	0.74870961	0.409537283	0.686579652	0.254583157	0.131826343	0.690420639	0.669326133	0.58811969	0.740929545	0.710823636	0.596499001	0.566655347	0.622885148	0.562293766	0.602646901	0.61190597	0.544006009	0.560759665	0.609879054	0.626223322	0.624974803	0.596975399	0.737314696	0.482877735	0.112042733
82	0.75	0.429174332	0.287277131	0.753761028	0.481760339	0.692922593	0.239893733	0.103655162	0.685905978	0.670047756	0.582593936	0.744574105	0.591383333	0.597399583	0.569549421	0.619546966	0.590735132	0.606887495	0.406497183	0.54484416	0.55909623	0.596991183	0.631171345	0.630922758	0.627460833	0.739776483	0.515529467	0.085718166
83	0.423076923	0.423644756	0.288480122	0.749190358	0.395045771	0.687395117	0.240448617	0.104156448	0.691559731	0.671915016	0.590100555	0.747919856	0.492366038	0.607516565	0.575690708	0.64135668	0.598953147	0.606402581	0.451721053	0.550345339	0.515780216	0.600235254	0.631608049	0.632710721	0.607469053	0.743393051	0.44850358	0.097153249
84	0.61666	0.423762478	0.295657733	0.745951748	0.405456043	0.708418252	0.242320744	0.096981344	0.689631259	0.674520928	0.591316834	0.748856087	0.5968425	0.605025404	0.576733083	0.617344677	0.583144804	0.60981684	0.573395313	0.5527133	0.462573552	0.611520579	0.634457385	0.64078605	0.612552422	0.743346056	0.4928877	0.095500675
85	0.125	0.433487481	0.292618702	0.753338171	0.412678907	0.690653155	0.244574848	0.106996661	0.699541792	0.672414466	0.590387313	0.74920149	0.701015942	0.60535087	0.577072676	0.627752298	0.581925533	0.6019762	0.506004225	0.553395236	0.461245264	0.603223138	0.637812458	0.640617389	0.611376227	0.744008847	0.480353097	0.078095098
86	0.33335	0.419570258	0.291044465	0.75077558	0.39203322	0.710383692	0.246217332	0.109101069	0.694456624	0.674525755	0.591194816	0.748194623	0.5882	0.607758273	0.577456794	0.618617457	0.595414768	0.606676615	0.529338983	0.55188201	0.530043828	0.619787464	0.639687816	0.637355511	0.624324351	0.747386559	0.496452757	0.096219205
87	0.47436	0.431550799	0.299376376	0.748461586	0.335482256	0.68677011	0.246644747	0.110812505	0.690364143	0.673741759	0.587079707	0.741618392	0.626756716	0.604687464	0.575127683	0.604769355	0.584080996	0.596741269	0.537346377	0.549765952	0.555202056	0.619315479	0.640389844	0.635874009	0.610667594	0.739037091	0.44974531	0.082514656
88	0.25	0.42379478	0.290891116	0.74391833	0.420627713	0.693640394	0.252820042	0.128812694	0.682239081	0.673096092	0.58942027	0.74562032	0.626391228	0.601477972	0.570813218	0.621847246	0.589665372	0.603748942	0.446429688	0.549197615	0.515124036	0.621376095	0.632923786	0.639609412	0.613925217	0.742622045	0.47860314	0.103835404
89	0.3958375	0.424907812	0.28993418	0.746292999	0.398575245	0.684103107	0.257548492	0.139941792	0.690722008	0.672397551	0.58528602	0.749440702	0.669080519	0.60250173	0.556293259	0.615453054	0.575143886	0.600115415	0.499501493	0.546990412	0.469390728	0.599086702	0.632060915	0.633393325	0.634421677	0.734132647	0.485535313	0.100695024
90	0	0.415296343	0.286790213	0.744418209	0.409109715	0.689045116	0.269772746	0.186201152	0.687079478	0.669784904	0.584644287	0.740168895	0.5946	0.599064637	0.56818813	0.597618178	0.591194921	0.59793782	0.446747561	0.544637531	0.526128394	0.594262479	0.630482773	0.635664549	0.633153423	0.737252234	0.45053957	0.11007625
91	0.75	0.416763348	0.276914817	0.745312644	0.397441216	0.67899525	0.254870656	0.162319318	0.696316979	0.670794527	0.583050233	0.740646894	0.582904082	0.601047349	0.560284937	0.614510153	0.582958063	0.604305705	0.530873864	0.543775035	0.552779449	0.576019214	0.627911567	0.634769109	0.623557238	0.741250097	0.49909839	0.091895338
92	0.9375	0.425847189	0.286439861	0.745725399	0.428194507	0.690946404	0.239848481	0.097117317	0.688766593	0.671473357	0.582112198	0.749351408	0.704126866	0.599914961	0.573126493	0.621669819	0.609817772	0.603341872	0.490176786	0.546594735	0.564116303	0.615610504	0.627573837	0.635798408	0.612933611	0.742123971	0.43191546	0.097639405
93	0.941176471	0.42414555	0.29767084	0.745908505	0.461388082	0.692932498	0.245255785	0.10526218	0.693009746	0.673582482	0.579271652	0.74986003	0.714745161	0.607258895	0.567652655	0.639070446	0.571410766	0.610477807	0.736493506	0.550396097	0.530459874	0.605291604	0.631141941	0.638411937	0.63804578	0.747252796	0.452153084	0.100444586
94	0.666666667	0.424311253	0.285058157	0.737348786	0.283282202	0.692349503	0.236932221	0.102171723	0.699007694	0.67723917	0.588424637	0.754590502	0.633583099	0.607308131	0.57771411	0.618009216	0.61478794	0.614293678	0.437505882	0.55128279	0.507149189	0.608959242	0.632042675	0.638835047	0.61122496	0.742964143	0.514387539	0.078037607
95	0.75	0.420634466	0.285738393	0.746291535	0.429592486	0.679255089	0.247737607	0.108869723	0.698772671	0.676348475	0.592089251	0.758414698	0.640085897	0.607341724	0.575934082	0.621470874	0.586961679	0.609834258	0.490801515	0.551514052	0.412708845	0.591171632	0.636017495	0.638948185	0.632938547	0.748317952	0.481784949	0.107614548
96	0.631961538	0.427688958	0.286719543	0.742873453	0.43777255	0.682954261	0.245226477	0.113933831	0.695249114	0.676054234	0.59071991	0.754865223	0.717998333	0.607308069	0.579672911	0.628406658	0.603318291	0.600406886	0.534375325	0.55198431	0.537244595	0.630362803	0.633064417	0.643950342	0.645618082	0.74120263	0.530340747	0.111524779
97	0.125	0.42520843	0.28692739	0.740575127	0.376680955	0.684152415	0.246985947	0.115273827	0.691694662	0.675667332	0.592437088	0.746377655	0.641722034	0.606569433	0.572480299	0.616986658	0.591246938	0.603323496	0.548992958	0.55060403	0.525429229	0.612798505	0.632083107	0.633220122	0.618924481	0.745640453	0.512630648	0.095031208
98	0.578947368	0.412492742	0.288209311	0.74767737	0.488070059	0.688439402	0.245869226	0.10015788	0.698805389	0.672697511	0.584418156	0.743174506	0.736310526	0.603075351	0.572203613	0.636214226	0.609529745	0.60017675	0.486364773	0.550476709	0.499510968	0.61521408	0.632276283	0.637533087	0.607707239	0.738028023	0.490888574	0.076323197
99	0.65	0.430360361	0.295014222	0.740706329	0.387656403	0.681738904	0.250395128	0.107236087	0.697976648	0.672496875	0.586564044	0.741856301	0.627125397	0.602950324	0.573012987	0.633953612	0.560146011	0.602756937	0.573004225	0.549062403	0.485503193	0.612948567	0.6376847	0.637197994	0.619027715	0.753348099	0.449647468	0.125433125
100	0.833333333	0.414511191	0.29457942	0.739807822	0.42349092	0.6791252	0.264531732	0.165334992	0.695667418	0.672965177	0.587435983	0.750639975	0.64294375	0.60356516	0.57954438	0.615141948	0.559281424	0.605962778	0.63059589	0.544734675	0.50366312	0.586856602	0.635872401	0.639959424	0.614781647	0.73731474	0.470371716	0.096355814
101	0.470588235	0.415691443	0.315454374	0.73900717	0.286259042	0.679020381	0.280835301	0.185564077	0.700141629	0.670829442	0.589053688	0.750161947	0.656914286	0.599053595	0.570135379	0.640661571	0.583327721	0.602914824	0.489588889	0.545999954	0.547583358	0.58993694	0.627623785	0.635558603	0.607347115	0.742129829	0.478202914	0.098677488
102	0.520833333	0.420871745	0.286147062	0.744202109	0.376873577	0.680288423	0.253439891	0.139341231	0.691403179	0.673993602	0.587559293	0.752645481	0.680097561	0.599077973	0.568122239	0.618691798	0.589277222	0.601878077	0.492424675	0.545706254	0.511912552	0.617301534	0.63491092	0.635061841	0.622512735	0.738962618	0.480017177	0.092675201
103	0.509090909	0.418757943	0.287969523	0.746049777	0.376846852	0.682510916	0.253596365	0.134155367	0.702447429	0.670590574	0.588739333	0.746863091	0.756424561	0.59910504	0.575034667	0.629196251	0.568611927	0.604319767	0.442387654	0.547127612	0.486374968	0.605778738	0.633212731	0.635756413	0.619055223	0.741178434	0.479051713	0.075532516
104	0.875	0.423691927	0.285043178	0.743578184	0.43583242	0.677318139	0.240595256	0.111949498	0.693979237	0.673548322	0.589656807	0.745883708	0.672236207	0.606122423	0.57975632	0.601295165	0.598863492	0.60810308	0.458001031	0.550661038	0.513472674	0.586202419	0.628971173	0.632840246	0.618737748	0.73599469	0.517647199	0.093129467
105	0.75	0.424991764	0.298472732	0.736849933	0.329912432	0.688125905	0.248583135	0.110876645	0.69814588	0.673681846	0.592987286	0.748811814	0.676546032	0.605835311	0.581949871	0.605491815	0.593281513	0.6067676	0.384508974	0.550114584	0.540899006	0.619023545	0.63384245	0.638677091	0.602690066	0.73849949	0.480668813	0.090225159
106	0.875	0.418861017	0.277219491	0.741820857	0.335913899	0.689198354	0.245659171	0.132007284	0.690222763	0.675433453	0.592064581	0.747937777	0.640474603	0.606584697	0.576568479	0.61121836	0.584452684	0.606125202	0.44762	0.552767886	0.521006547	0.604473593	0.636016511	0.638166487	0.628240431	0.738779371	0.438785425	0.093356085
107	1	0.42630616	0.284823215	0.736293595	0.321075231	0.685425014	0.247687773	0.136170488	0.698257942	0.675691554	0.594612089	0.744071382	0.651192982	0.605697979	0.574222192	0.615774667	0.598548052	0.60705285	0.528633898	0.549739278	0.577150048	0.603303705	0.635133633	0.638389627	0.62688049	0.748792008	0.479911084	0.083334818
108	0.825	0.413344404	0.274417963	0.740707913	0.361736197	0.680183964	0.244775235	0.122540036	0.692174048	0.674494901	0.585901143	0.745131426	0.537588679	0.608199043	0.578076905	0.622046948	0.570088686	0.606249881	0.412557746	0.551190427	0.423731358	0.61065447	0.632191452	0.640793679	0.640135837	0.738576629	0.511658286	0.075067185
109	0.620876923	0.413459889	0.283786618	0.742402849	0.36057051	0.670439294	0.245600248	0.129840231	0.691535437	0.672818326	0.589907335	0.743694113	0.407273438	0.605658125	0.5710609	0.607775909	0.591024836	0.604656743	0.404764179	0.548546707	0.489505808	0.597713972	0.634050504	0.636270541	0.629345532	0.740653555	0.49415106	0.092477259
110	1	0.404274886	0.270668164	0.738077044	0.363421629	0.656686187	0.244198136	0.134324548	0.685899359	0.671366281	0.587253971	0.738015999	0.620732759	0.600687192	0.579975018	0.610892378	0.613176796	0.600031922	0.533909195	0.54531285	0.57460613	0.591482197	0.629030514	0.628527895	0.627478655	0.736443228	0.477760842	0.083265067
111	0.375	0.41897928	0.275954987	0.742248175	0.377191259	0.684944459	0.23831765	0.110763962	0.688459465	0.672277989	0.584280408	0.745555102	0.604581538	0.599129478	0.570818679	0.617274304	0.604980457	0.601540884	0.40418	0.545181485	0.553009813	0.596500177	0.632378672	0.630189868	0.632909511	0.736675334	0.424688338	0.101462243
112	0.86664	0.411112009	0.272511569	0.736255939	0.347436671	0.682923043	0.255125624	0.159319363	0.694037082	0.670946767	0.583558948	0.744729883	0.762166	0.598312742	0.572864083	0.624522341	0.571668987	0.594910502	0.459348421	0.544383495	0.582970075	0.616943095	0.628961204	0.634684932	0.611746859	0.741863002	0.45627319	0.064927045
113	0.5238	0.41097907	0.276817223	0.74066124	0.486548464	0.677909765	0.23377242	0.094364441	0.696301726	0.672614358	0.58588166	0.740036317	0.7798825	0.59993126	0.575710642	0.614734786	0.571686425	0.602255889	0.454267857	0.54606632	0.519601102	0.605558724	0.629221866	0.639729568	0.603990084	0.740858802	0.462122754	0.097632172
114	0.6875	0.411522582	0.277323601	0.739794572	0.439760249	0.668831087	0.237751077	0.102303994	0.690830738	0.672338565	0.583599922	0.744964017	0.694213636	0.601402546	0.577105014	0.629521302	0.578009255	0.607579676	0.528838144	0.548853708	0.489082428	0.616855586	0.629871613	0.635549282	0.597320766	0.733672596	0.475206857	0.10520503
115	1	0.419812647	0.277999125	0.738078265	0.39406208	0.67819669	0.240099593	0.112945636	0.695596146	0.672791536	0.59305775	0.741715238	0.70175283	0.604104419	0.571442417	0.636356223	0.564217025	0.595764132	0.550158333	0.55095319	0.439637005	0.595939953	0.6345638	0.637994915	0.6312634	0.725561584	0.455305891	0.08754377
116	0.433333333	0.419800346	0.277845775	0.741081792	0.37626282	0.689019324	0.241580952	0.119021502	0.694632528	0.674286563	0.592886439	0.742821446	0.646302381	0.605800222	0.580067591	0.616447152	0.606693948	0.604518535	0.415721505	0.549394232	0.530538526	0.615160161	0.631423854	0.633701851	0.596527438	0.743894536	0.461366667	0.085992683
117	0.35715	0.406580466	0.282150506	0.739642066	0.378915707	0.685965291	0.238816663	0.103510893	0.693462865	0.673565878	0.588810491	0.743417854	0.691768852	0.601274415	0.571726628	0.624783667	0.602261559	0.598212981	0.499533036	0.550077242	0.569411128	0.605291711	0.63133661	0.628820842	0.613797138	0.728379897	0.455604461	0.086294764
118	0.666666667	0.407550381	0.278582699	0.740278083	0.404863274	0.683395849	0.249791894	0.1358882	0.696051768	0.673341687	0.592169253	0.745540084	0.738525	0.603671578	0.576319474	0.614104327	0.584354977	0.603445934	0.477141584	0.546578397	0.511538811	0.622286617	0.63283899	0.634237736	0.641454435	0.742231176	0.480406286	0.077779573
119	0	0.409171267	0.274176939	0.734634349	0.42801001	0.678309334	0.23203692	0.096277953	0.692433441	0.670725582	0.587749372	0.738599771	0.663390385	0.600576428	0.577859674	0.624112823	0.572769751	0.599853531	0.516683544	0.546754692	0.350574898	0.601313787	0.633427987	0.632326109	0.630095664	0.734440164	0.437164216	0.097812745
120	0.75	0.405188365	0.270339967	0.740997224	0.38141616	0.685759526	0.233865328	0.099855019	0.687842597	0.668167162	0.591360823	0.738571856	0.704495745	0.599330122	0.57376394	0.617924323	0.581355393	0.596470548	0.53650122	0.546802437	0.54693422	0.614885994	0.629002581	0.63007185	0.636159413	0.734395911	0.448722313	0.121823259
121	0.373816667	0.409124793	0.295071763	0.735771945	0.411077789	0.680708032	0.245224684	0.097311502	0.695367096	0.670854912	0.583020312	0.740859794	0.638324324	0.59749106	0.569309345	0.610202315	0.592339333	0.596227444	0.452580682	0.544732745	0.51954753	0.617010131	0.635676228	0.629265665	0.596196917	0.737753172	0.450129836	0.102220364
122	0.83335	0.404167808	0.28299054	0.735283976	0.390007146	0.691971368	0.240694773	0.101399534	0.6963418	0.670230857	0.582485033	0.739944756	0.74652623	0.60012785	0.565336206	0.608563209	0.607621762	0.602017449	0.46294	0.544247601	0.589972211	0.620158188	0.634937786	0.638922065	0.61111891	0.737547446	0.470008964	0.080460891
123	0.43334	0.411159231	0.32345387	0.7329172	0.443251297	0.688128569	0.253140004	0.091450042	0.692905452	0.672014409	0.585019649	0.73972635	0.706947826	0.600095192	0.569100826	0.621519166	0.593734196	0.601802233	0.386685366	0.545964269	0.551966984	0.618670506	0.634285209	0.63186007	0.599327529	0.748224121	0.438947602	0.085395402
124		0.412104001	0.276922821	0.733944467	0.354463722	0.683282943	0.232282309	0.097600059	0.701090283	0.67059279	0.586063375	0.740636802	0.548932609	0.602922537	0.564240289	0.598862402	0.621449166	0.60535649	0.458033333	0.547819405	0.60293169	0.599886255	0.632707134	0.635157466	0.643705133	0.744765039	0.454544693	0.102888444
125	0.666666667	0.407464948	0.286478678	0.73317016	0.403564218	0.678209609	0.24220474	0.106891567	0.690967001	0.670958863	0.58574344	0.742882875	0.72306875	0.604317059	0.564395448	0.6182662	0.588800612	0.60373761	0.606132432	0.546975273	0.543585393	0.592382375	0.629586503	0.636121285	0.62847708	0.731139618	0.452915421	0.086943741
126	0.75	0.40339903	0.273897841	0.735473061	0.389725543	0.679653489	0.229039469	0.093854581	0.686342386	0.673269776	0.586810081	0.740369307	0.66235	0.604667429	0.573635437	0.612925377	0.617513344	0.600513221	0.534370886	0.547385713	0.573637297	0.601878792	0.638315837	0.632467657	0.643851299	0.739651353	0.45090125	0.10825856
127	0.4	0.406414679	0.266689551	0.734022138	0.428056777	0.667032487	0.233087865	0.097514386	0.681961477	0.673277695	0.591964639	0.73661153	0.774930882	0.603193109	0.565688977	0.624780857	0.556824402	0.602295718	0.431997778	0.547639975	0.524861981	0.614263636	0.634817944	0.633812732	0.650681921	0.73972144	0.461701484	0.091118702
128	0.75	0.417643521	0.282400915	0.734309244	0.353427651	0.678691631	0.235304778	0.086611506	0.693389543	0.675390525	0.586018446	0.739934636	0.541533333	0.599461686	0.571467473	0.60930265	0.607855365	0.606002445	0.486855435	0.545498192	0.556200726	0.60093366	0.626973721	0.632243576	0.613129975	0.743704226	0.495214178	0.090800843
129	0.516666667	0.408911265	0.269063179	0.730322489	0.341763585	0.673252431	0.229640557	0.092543335	0.687360669	0.669998918	0.582679513	0.738235471	0.702637805	0.597157918	0.566758887	0.605424836	0.575201591	0.595169585	0.529631325	0.544651591	0.519009263	0.609623924	0.630334145	0.635946386	0.627011121	0.736079733	0.451599268	0.075261144
130	0.7275	0.398407711	0.273156987	0.734562876	0.267760234	0.669457048	0.225225129	0.087647242	0.684613527	0.670460786	0.583729922	0.743342272	0.751062712	0.595151824	0.56390495	0.624388035	0.574908923	0.596824595	0.464893651	0.542410583	0.447398893	0.606784994	0.628057719	0.635980412	0.612212275	0.740942856	0.445872549	0.08534915
131	0.7086	0.408000496	0.267613715	0.729387866	0.347771995	0.684955553	0.21984539	0.094448401	0.683152348	0.671636384	0.585808719	0.738932352	0.680515493	0.594245225	0.563606395	0.613832552	0.570444219	0.600234983	0.544432258	0.540996056	0.510490346	0.600026518	0.625427453	0.631852329	0.642877222	0.73712356	0.511299769	0.062315047
132	1	0.393680086	0.2681467	0.732531219	0.308324334	0.678794305	0.227878897	0.092312465	0.690480302	0.668772089	0.582326202	0.74093436	0.705317391	0.592607881	0.567915772	0.609467607	0.584838123	0.595444028	0.517818812	0.541856283	0.512423264	0.586642175	0.629045071	0.633687734	0.64078287	0.73147916	0.451718734	0.087160988
133	0.875	0.404068482	0.281719967	0.734453366	0.356748505	0.682844618	0.232321143	0.091240631	0.68837641	0.670136943	0.580094032	0.740982747	0.693723529	0.596161375	0.566076097	0.612588817	0.583395113	0.597319773	0.538122989	0.542224504	0.531210442	0.582262826	0.62478054	0.630682708	0.609253708	0.735498615	0.459410954	0.096140978
134	0.833333333	0.405074607	0.280800885	0.731050129	0.33798251	0.675947664	0.239019412	0.122060161	0.695209602	0.672988179	0.582684483	0.741341055	0.724942373	0.599621702	0.564947111	0.611513195	0.57916788	0.598824021	0.52346087	0.543123806	0.487253686	0.599263774	0.629831517	0.633150397	0.616499399	0.739792845	0.463735476	0.116030849
135	0	0.403714021	0.264130182	0.73545788	0.371964	0.677788526	0.236487187	0.134143061	0.687582212	0.671086146	0.585682015	0.745039243	0.696486885	0.599495278	0.564016542	0.608107067	0.572512081	0.600937276	0.469158442	0.546463357	0.534806099	0.606226861	0.628092854	0.636035764	0.619362511	0.730333542	0.454677519	0.081472408
136	0.5	0.399380723	0.267992295	0.731996835	0.4018036	0.676585862	0.239765184	0.115229464	0.683519954	0.673049288	0.588139017	0.739206928	0.642038462	0.600274225	0.571075016	0.615222612	0.586121359	0.603369116	0.560131818	0.54526444	0.521060744	0.598866206	0.631648805	0.631464578	0.635247774	0.726507352	0.48931821	0.095243586
137	0.842105263	0.398000992	0.271857059	0.733172952	0.44696525	0.660238309	0.24085572	0.11974894	0.69186399	0.672336	0.592253136	0.739687936	0.726998551	0.599849925	0.561923299	0.60799235	0.58618812	0.604353777	0.384201299	0.544557148	0.565652019	0.587734371	0.634749888	0.632926484	0.650800314	0.737340308	0.457863973	0.098079903
138	0.3333	0.40344201	0.275239535	0.736884155	0.357323876	0.683852327	0.23179855	0.094124896	0.690364452	0.669864648	0.584669302	0.735641855	0.792215873	0.601171993	0.563357819	0.601354595	0.569103176	0.597885015	0.554334146	0.544243186	0.566967223	0.602134123	0.633876018	0.633921908	0.617119407	0.736861764	0.478460184	0.105695734
139	0.933333333	0.398208221	0.283963195	0.734434634	0.391570765	0.666891727	0.238734207	0.092171965	0.692089715	0.66931796	0.58678295	0.738846815	0.486823729	0.600212009	0.566683206	0.624611445	0.580276597	0.599720346	0.437384286	0.542777975	0.605962824	0.577888018	0.625554434	0.62923697	0.676209326	0.726513007	0.466781209	0.091570915
140	0.66665	0.399834273	0.273049971	0.72867335	0.33596312	0.673700299	0.230183336	0.094669211	0.69211185	0.668774282	0.582982342	0.740520302	0.612084932	0.594699053	0.56576485	0.640216648	0.587921851	0.600902257	0.606697727	0.540522208	0.514664018	0.602025345	0.629429451	0.632364816	0.641501441	0.730029403	0.483095483	0.07916963
141	0.5	0.39581781	0.257807442	0.73203997	0.421370151	0.669452552	0.22518321	0.097644169	0.68729585	0.67094531	0.579935226	0.74127571	0.601249315	0.595984693	0.563773933	0.62346223	0.545832157	0.601535562	0.448308696	0.540815032	0.56784438	0.581683968	0.628026164	0.629197874	0.612698399	0.727113139	0.471599279	0.084245167
142		0.396814116	0.277222992	0.730475207	0.381970702	0.6650615	0.234976691	0.097770084	0.697513737	0.668958935	0.584027603	0.735442056	0.75060597	0.595026578	0.558091442	0.60247159	0.551187587	0.59635244	0.527255224	0.538694679	0.581473622	0.589787891	0.630769907	0.632638077	0.628966435	0.730226874	0.482924307	0.097966388
143	0.3389	0.397357308	0.281046624	0.730391946	0.317140718	0.666593676	0.239814437	0.107152784	0.689799256	0.669107652	0.582580393	0.744310559	0.719854054	0.597654901	0.561824965	0.600105057	0.565108641	0.598869316	0.504738776	0.539750156	0.564116756	0.605820356	0.629215531	0.633134302	0.586819514	0.739647196	0.444646232	0.090223009
144	0.6667	0.402468602	0.271488773	0.72964403	0.389789828	0.673689736	0.234799985	0.103267777	0.689529652	0.670174046	0.588073298	0.742109727	0.501005333	0.595233565	0.570038103	0.628932955	0.589392008	0.597951078	0.629751724	0.542735571	0.484526592	0.590183352	0.630175346	0.632640265	0.61542438	0.738111503	0.454728876	0.092772241
145	1	0.397234899	0.270520949	0.730710174	0.328406797	0.676520321	0.230867831	0.096710079	0.691767697	0.670956632	0.587071593	0.743234587	0.659419444	0.599389097	0.564485273	0.620959258	0.570430686	0.599315251	0.648654839	0.543650011	0.47010669	0.593423806	0.631017694	0.630434092	0.616380032	0.736761719	0.449460541	0.113243994
146	0.7500125	0.400380103	0.284218997	0.728249921	0.328834637	0.677913361	0.239597406	0.113194671	0.680970937	0.67026182	0.589866945	0.742729576	0.646744944	0.599231601	0.577956205	0.616570041	0.570183932	0.599345198	0.586707595	0.543762053	0.541432026	0.59076342	0.62939994	0.632506446	0.622453114	0.736434413	0.458359444	0.097753014
147	1	0.39687004	0.276729893	0.734872246	0.331828394	0.686895897	0.231551487	0.095146374	0.679569081	0.670597494	0.592900009	0.743485758	0.68381039	0.601263785	0.573688465	0.607661882	0.591308347	0.598055092	0.5394125	0.54352737	0.549984722	0.569515526	0.631309541	0.635117355	0.608457108	0.738449647	0.438631382	0.110823
148	0.616675	0.396615976	0.271543809	0.728748223	0.350588924	0.673202768	0.229627074	0.090432234	0.687485009	0.670264153	0.586024577	0.740857225	0.655711667	0.596992872	0.565978133	0.618153596	0.60365414	0.593631596	0.548589474	0.541133597	0.574585577	0.599292672	0.629895333	0.627329696	0.607144322	0.737091211	0.425169476	0.088354068
149	0.666666667	0.387814569	0.264562026	0.73129062	0.404200625	0.672346376	0.223672497	0.094534235	0.686995967	0.667092282	0.586069178	0.732954983	0.655512963	0.596075815	0.574689471	0.615888742	0.568349946	0.596705189	0.433228205	0.540157889	0.510543794	0.585663337	0.63257601	0.628970605	0.63656621	0.73456055	0.45736653	0.084233667
150	1	0.392964125	0.275108618	0.730153748	0.411857906	0.657845031	0.233846654	0.091679002	0.689647546	0.668457369	0.581812205	0.737067995	0.4903	0.601283751	0.568304783	0.610269843	0.562127017	0.594575078	0.56625125	0.539224266	0.504680983	0.602680788	0.628606515	0.627679046	0.61857201	0.740810543	0.435869933	0.089335965
151	0.6	0.387029787	0.282359143	0.725919467	0.34960724	0.65841518	0.237975718	0.091906507	0.677746766	0.668480947	0.583155444	0.740259582	0.763645833	0.593277892	0.565105171	0.615244089	0.563395512	0.594672427	0.423033333	0.540897921	0.568819777	0.569185829	0.6237408	0.630419647	0.634817542	0.737017688	0.453853433	0.08565353
152	0.83335	0.394625813	0.278364742	0.730645535	0.312681216	0.659673633	0.234216154	0.098345086	0.675888408	0.668314787	0.584888295	0.736395126	0.654009615	0.596026947	0.559722195	0.607111197	0.567859593	0.59635506	0.598545349	0.538866353	0.369640506	0.5701351	0.626682211	0.623242637	0.61822616	0.734317688	0.463595408	0.080154795
153	0	0.40668343	0.275422414	0.731645587	0.246060504	0.658521941	0.231228668	0.092796569	0.68348819	0.667853514	0.576658282	0.741186412	0.725911494	0.599208303	0.566172636	0.601631192	0.549703599	0.592751333	0.476426087	0.537639906	0.467440262	0.591797086	0.629913359	0.625379238	0.609541334	0.734637964	0.443742311	0.081815358
154	0.44614	0.397537899	0.28247594	0.72785492	0.371056649	0.662568011	0.232363796	0.090914182	0.675361084	0.669236161	0.580686004	0.737817771	0.672427778	0.595700289	0.564660954	0.59914956	0.575607724	0.600266471	0.427384286	0.53720718	0.482771126	0.598663027	0.627714554	0.622075955	0.615355505	0.7394057	0.468541106	0.097598865
155	0.4	0.388600333	0.278098772	0.72966974	0.334526925	0.661362311	0.235950621	0.102862156	0.693785101	0.670864094	0.579110547	0.742876722	0.728695238	0.598047671	0.571627941	0.607402776	0.563488206	0.595372504	0.474498039	0.544093026	0.4708465	0.60996593	0.633353653	0.62916739	0.650971715	0.733991701	0.465813151	0.10457197
156	0.84286	0.394767447	0.277388183	0.731077586	0.329253774	0.671438206	0.234477073	0.094197801	0.687527918	0.670439809	0.585205306	0.740971135	0.735549206	0.598079241	0.565967648	0.624168625	0.574855218	0.598847634	0.50872	0.542072212	0.516391576	0.602348927	0.634866215	0.628372536	0.615515119	0.739912353	0.479499463	0.081873356
157	0.384618182	0.391346087	0.271784564	0.724984867	0.307772506	0.662155765	0.226408424	0.096544866	0.684158152	0.671395547	0.589982999	0.740947262	0.684738806	0.60217797	0.570418336	0.595732021	0.584632979	0.597194432	0.612849383	0.543624979	0.354060272	0.607333549	0.626801186	0.630456154	0.614134348	0.726313134	0.466683468	0.076209752
158	0	0.400006785	0.268478255	0.723601572	0.346458246	0.662823736	0.226316795	0.087848929	0.688502516	0.672444477	0.588743899	0.740741464	0.672130769	0.598900277	0.569959354	0.607869284	0.571687454	0.60317397	0.486036364	0.541401077	0.442593048	0.580435551	0.62731056	0.631651087	0.611230479	0.739321393	0.477867945	0.076289107
159	0.280141667	0.392358911	0.258743486	0.729144977	0.314324943	0.648827544	0.219738821	0.083123822	0.68001791	0.669298293	0.586536363	0.739309952	0.662091837	0.596956629	0.56991829	0.619598708	0.585536762	0.598949773	0.532250649	0.538651727	0.488847633	0.606696879	0.631507388	0.632784584	0.62764381	0.738695476	0.436572468	0.098344845
160	0.80555	0.391196212	0.2670169	0.723273187	0.247855145	0.670295355	0.219166502	0.087197821	0.692260493	0.670095016	0.581208824	0.733994879	0.675070455	0.594829971	0.569960707	0.613308789	0.610254862	0.602170506	0.495412195	0.53736654	0.464357361	0.595727837	0.628607383	0.625016462	0.606292957	0.730962908	0.424996443	0.091134281
161	0.448715385	0.388678867	0.280814507	0.731332538	0.247821752	0.639231862	0.223910774	0.087724834	0.684013598	0.667720002	0.582644378	0.737528086	0.677426087	0.594227954	0.561667134	0.612394289	0.58531389	0.596258867	0.386057778	0.53832635	0.519669426	0.598779179	0.62455998	0.625283917	0.617098417	0.736164921	0.439855775	0.069701603
162	0.791666667	0.394696502	0.260501503	0.730661764	0.309708522	0.667112135	0.227000604	0.094944185	0.685548946	0.668669878	0.576559917	0.737259398	0.705654545	0.595072245	0.559318901	0.620424191	0.59935393	0.59069111	0.564454167	0.536579004	0.452866573	0.606981611	0.628332865	0.624759318	0.602474958	0.746233867	0.453878605	0.109783019
163	0.529622222	0.388214216	0.274410088	0.725573742	0.365089041	0.663771795	0.230172242	0.094670278	0.684206321	0.667442778	0.58382291	0.740254705	0.716524138	0.592638336	0.565007687	0.609913825	0.56417578	0.598932777	0.398111905	0.536389546	0.375977051	0.570601099	0.623655856	0.623145592	0.6227205	0.735650004	0.481970417	0.093969795
164	0.6111	0.391292673	0.263577001	0.723624181	0.339498931	0.659496437	0.229127387	0.097799978	0.684111065	0.666595863	0.582600691	0.739462648	0.70015	0.593760071	0.563205826	0.619777253	0.570669484	0.59859926	0.480833333	0.538435099	0.48995142	0.58749402	0.625052516	0.620310055	0.631792391	0.741307882	0.44361936	0.078949916
165	0.5966	0.392328444	0.265881536	0.725312536	0.355748231	0.653523049	0.229708619	0.099171577	0.682182677	0.672519403	0.588700449	0.739705326	0.685667347	0.597003782	0.561535036	0.62038138	0.551281393	0.597734919	0.611208046	0.53949541	0.495299097	0.574348589	0.631851228	0.626712099	0.650935082	0.729051506	0.463742034	0.095189097
166	1	0.392189274	0.274937438	0.7312933	0.416599735	0.673294425	0.236732559	0.092606546	0.678998091	0.671956796	0.589182164	0.735065783	0.764153571	0.594787814	0.570590872	0.616055606	0.560534108	0.597669202	0.618174026	0.543086048	0.489965216	0.588978707	0.630042349	0.626863884	0.624886301	0.739475978	0.442095458	0.080967715
167	0.756410256	0.389108938	0.261091515	0.724375923	0.461632394	0.657029957	0.221207216	0.088845447	0.685965274	0.672308429	0.581197166	0.73401929	0.641848485	0.597787794	0.564958863	0.632950734	0.559722952	0.603161084	0.574740196	0.542015608	0.512254851	0.591665234	0.624688594	0.623715121	0.61119689	0.735521659	0.467414544	0.072752239
168	0.5	0.391026476	0.27682053	0.724087198	0.369953891	0.656809125	0.227925687	0.093185101	0.679767265	0.667484021	0.581931353	0.734296624	0.750714286	0.594551693	0.567181662	0.611084425	0.573816246	0.595029489	0.396711842	0.54233775	0.382492508	0.601418624	0.626601172	0.622466307	0.610348166	0.733397396	0.472633835	0.096703661
169	0.9020875	0.38386556	0.26526763	0.730533812	0.297937099	0.65062974	0.222940638	0.093971275	0.679548482	0.66941618	0.583132524	0.738933599	0.547713208	0.596636865	0.561171782	0.61382669	0.591272255	0.592261274	0.409025581	0.537997982	0.485442025	0.584302487	0.622712271	0.619871458	0.614891179	0.73219961	0.450129362	0.093606526
170	1	0.396309714	0.285639047	0.724302202	0.392657501	0.659111623	0.240981682	0.09993476	0.67448099	0.66853238	0.579026714	0.732966269	0.577455224	0.59296524	0.559139027	0.632552702	0.545666685	0.589232312	0.614352857	0.536372623	0.512541012	0.605150358	0.621603074	0.622996697	0.615941065	0.734265861	0.42485695	0.096031293
171	0.444466667	0.384573677	0.257866904	0.732163639	0.413108087	0.649351605	0.215209575	0.087819509	0.683421089	0.667886998	0.58629027	0.730949691	0.57327963	0.59265523	0.567621188	0.609651567	0.562354328	0.585401686	0.451927848	0.537207075	0.5336979	0.563840681	0.627431987	0.628502213	0.602070567	0.735075473	0.430823911	0.080862312
172	0.8762	0.383389164	0.273838392	0.722799541	0.320164695	0.648160054	0.232164026	0.090605284	0.673239083	0.669523575	0.58186502	0.734127542	0.627695385	0.591565974	0.563964725	0.603294595	0.569628159	0.590605192	0.441413483	0.53751698	0.50744169	0.572556818	0.626506314	0.62460406	0.632110106	0.73286496	0.432703904	0.095403407
173	0.452385714	0.382820419	0.276964655	0.730612826	0.322187147	0.644180955	0.230011883	0.101559965	0.682768556	0.670266375	0.582234772	0.729648076	0.653228302	0.591806362	0.567514886	0.621311381	0.568200152	0.596102099	0.500664045	0.535385799	0.47928062	0.576179	0.62605708	0.619818492	0.607270255	0.731797721	0.463707532	0.094869347
174	0.761914286	0.388434584	0.275372511	0.734262123	0.345270006	0.652562548	0.228555392	0.089612883	0.678833304	0.669767162	0.580452126	0.73982463	0.736359574	0.596958141	0.562328377	0.628864891	0.560829652	0.600164318	0.476106024	0.538172301	0.429958804	0.566525646	0.627964579	0.626392146	0.617177138	0.735605051	0.437081774	0.068525201
175	0.5	0.38458965	0.265409218	0.731074167	0.431584299	0.655194484	0.223304354	0.087179572	0.671845922	0.66948572	0.583585692	0.734849307	0.612314063	0.593789174	0.557720018	0.622238795	0.57399604	0.591778566	0.59804125	0.537710332	0.442315818	0.573324337	0.626453807	0.622084045	0.622890561	0.736907871	0.490988649	0.093571017
176	0.572233333	0.384870361	0.26884432	0.723208623	0.38691096	0.652028686	0.230175788	0.094419082	0.682706807	0.668786971	0.582649047	0.730811897	0.611645313	0.596359905	0.566192885	0.618611498	0.559923213	0.598856344	0.522562025	0.538219048	0.511725729	0.586071038	0.627332893	0.621029973	0.585757593	0.731973538	0.443272649	0.076867298
177	0.5	0.390331294	0.268676909	0.727812918	0.343857485	0.647364148	0.228989758	0.091683985	0.681953322	0.668376836	0.585598649	0.727375631	0.604173529	0.598527175	0.569703641	0.614445471	0.568838424	0.591593727	0.54561194	0.538890109	0.526220348	0.586696341	0.624912092	0.623918714	0.595144526	0.730392862	0.448356636	0.101684983
178	0.29165	0.383073839	0.272946562	0.728433662	0.418513043	0.653904924	0.23408568	0.101863796	0.686383487	0.668471285	0.582744783	0.731428041	0.740311111	0.594400055	0.568816891	0.624405064	0.565871391	0.5938532	0.389148421	0.536454259	0.513346682	0.586600367	0.621285694	0.622157937	0.616683509	0.739646104	0.44506436	0.097833209
179	0.8125	0.382328679	0.270475939	0.729210023	0.360154641	0.648450875	0.223243406	0.087567933	0.681434739	0.667752137	0.580865359	0.73379581	0.726617188	0.594192764	0.56602588	0.622753918	0.576655809	0.595595856	0.606930864	0.538845888	0.559976326	0.580956522	0.623370079	0.625938211	0.63546297	0.732436378	0.45519634	0.08500864
180	1	0.39070106	0.270189222	0.72413052	0.432351294	0.64559565	0.224987964	0.09437153	0.687005525	0.667903102	0.58003118	0.7302105	0.730888462	0.592080923	0.566528919	0.619292157	0.581761442	0.593406128	0.522155696	0.53833717	0.528512798	0.587728992	0.624636727	0.616929943	0.617731592	0.738763253	0.445831019	0.091491956
181	1	0.386516839	0.28780469	0.728890625	0.313515818	0.651008068	0.237676324	0.092424024	0.679279629	0.667903908	0.580994025	0.734446256	0.676126	0.592979365	0.567033146	0.609666322	0.556104757	0.599192708	0.585027119	0.537730712	0.536769275	0.587118339	0.619027533	0.622082193	0.598296105	0.734098058	0.493242593	0.094317666
182	0.666666667	0.389149056	0.272066219	0.728912458	0.343916935	0.647108127	0.228035396	0.093546142	0.684457076	0.669574451	0.580786407	0.731465236	0.682819149	0.596674651	0.561955274	0.621612601	0.550191405	0.589461653	0.456026316	0.535763289	0.588652551	0.578715576	0.625529424	0.621333869	0.606111292	0.729003662	0.450082151	0.076736758
183	0.7	0.38908674	0.272251743	0.728455288	0.408588647	0.646477836	0.22734252	0.098973524	0.688562467	0.668737834	0.576305633	0.734058386	0.631883019	0.594119248	0.556580456	0.615926491	0.535121455	0.598296574	0.352532632	0.5365148	0.408417474	0.610445288	0.625379307	0.62143505	0.607130655	0.733929681	0.403138763	0.082899359
184	0	0.386937342	0.265480041	0.733692141	0.415735776	0.640069481	0.225785628	0.098815929	0.680223129	0.668647359	0.584473013	0.732848297	0.789626	0.595595398	0.561975884	0.615371948	0.567621169	0.594319851	0.399490667	0.5383109	0.523642333	0.569369009	0.62478771	0.622268423	0.617390009	0.731702119	0.444310893	0.073879335
185	1	0.395508421	0.2757463	0.722777892	0.329185383	0.646215781	0.226099866	0.090712244	0.680806059	0.669865737	0.580169575	0.737441229	0.599308333	0.595545052	0.561634835	0.617378826	0.570423612	0.599831324	0.388805	0.539530615	0.510313922	0.583509991	0.623778928	0.626538254	0.619605913	0.729215506	0.462424545	0.077165385
186		0.388640371	0.272485637	0.730411306	0.371138055	0.648354949	0.231823603	0.109004874	0.68734968	0.670739267	0.586099939	0.738138621	0.774022222	0.597045872	0.558444424	0.611005523	0.568926829	0.597155834	0.399684615	0.537858976	0.525166545	0.573063347	0.625535685	0.625617378	0.632374508	0.739590411	0.439629938	0.084704865
187	0.58462	0.375644074	0.269229301	0.726047898	0.460508794	0.654396862	0.222383928	0.084382865	0.667140305	0.669453353	0.585378192	0.740431771	0.790211111	0.596930227	0.565116751	0.608222436	0.554699899	0.594816291	0.547705634	0.539121285	0.548690816	0.559367828	0.627653531	0.623004654	0.619437456	0.730266539	0.43959232	0.095861011
188	0.835184615	0.384009776	0.282288959	0.723114342	0.429138814	0.654098425	0.240745807	0.128527012	0.683935114	0.670321849	0.582078281	0.737904196	0.696370968	0.593737036	0.564566127	0.612455711	0.557177613	0.595371058	0.523435526	0.539327717	0.501696906	0.589218702	0.6251499	0.625500207	0.61280584	0.732996663	0.454703503	0.100402245
189	1	0.376044706	0.260750947	0.719797879	0.343729974	0.650618657	0.231079119	0.130261461	0.68608021	0.668076077	0.583781204	0.735801476	0.693452381	0.598712735	0.55812307	0.634057923	0.559359124	0.597487799	0.480470833	0.536777759	0.460871096	0.607945139	0.626092347	0.624023033	0.607233808	0.743197515	0.453419724	0.082771053
190		0.381046374	0.268894498	0.728696489	0.355416345	0.608906041	0.235821016	0.115272153	0.688042389	0.669652817	0.579979938	0.735187803	0.783290909	0.596775833	0.56640138	0.622173566	0.564253854	0.589811786	0.620397143	0.538677363	0.422553844	0.595634868	0.62255268	0.623795395	0.612396995	0.729131473	0.477276752	0.081668972
191	0.248063636	0.387178144	0.273622958	0.732215575	0.418403618	0.638644277	0.233721786	0.105691025	0.684170716	0.670101176	0.582047215	0.733242128	0.617963158	0.595230834	0.56461187	0.61556165	0.564625505	0.59876167	0.556339437	0.53954493	0.531309937	0.597003251	0.626685312	0.625255867	0.626754656	0.738924597	0.452545579	0.093025413
192		0.38796053	0.273128822	0.727870642	0.422780472	0.648203582	0.226772462	0.099147169	0.691754076	0.669166419	0.584510626	0.737068305	0.572619643	0.593416568	0.56101857	0.607304629	0.551404769	0.594970613	0.549406	0.537005066	0.53663358	0.581333376	0.620484575	0.624030561	0.603914201	0.735038488	0.447598877	0.08259331
[truncated: 807 more rows]
