# Supplementary material for: Links between DNA methylation and nucleosome occupancy in the human genome
Source: Epigenetics Chromatin. 2017 Apr 11;10:18. doi: 10.1186/s13072-017-0125-5 (PMC5387343; doi:10.1186/s13072-017-0125-5)
Supplement: Supplementary file 2 — Additional file 2. Detailed bioinformatics procedures and in-house scripts used in this study are enclosed in the zip file. [file 13072_2017_125_MOESM2_ESM.zip › Supplmentary.Methods.2017.0320/Figure5.FigureS14.FigureS15/analyzeHMandNOMeSeq.pl]

$infile = $ARGV[0];
open (IN, $infile);
$file_count = 0;
while ($line = <IN> ){	
	chomp $line;
	@line = split /\t/, $line;
	$chr = $line[0];
	$chr_hash{$chr} = 1;
	$coordinate = $line[1];
	$m = $line[2] / 100;
	$hcg{$chr}{$coordinate} = $m;
}
close(IN);
$infile = $ARGV[1];
open (IN, $infile);
$file_count = 0;
while ($line = <IN> ){	
	chomp $line;
	@line = split /\t/, $line;
	$chr = $line[0];
	$chr_hash{$chr} = 1;
	$coordinate = $line[1];
	$m = $line[2] / 100;
	$gch{$chr}{$coordinate} = $m;
}
close(IN);
$infile = $ARGV[2];
($chromosome) = $infile =~ /hg18\/(\S+)\.fa/;
print "$chromosome\n";
open (IN, $infile);
while ($line = <IN> ) {	
	chomp $line;
	unless ($line =~ /^>/ ){	
		$chr{$chromosome} .= $line;
	}
}
$length{$chromosome} = length($chr{$chromosome});
$chr{$chromosome} =~ tr/a-z/A-Z/;
print "$length{$chromosome}\n";
close(IN);
$infile = $ARGV[4];
open(IN, $infile);
$linecount = 0;
while ($line = <IN>) {
	$linecount++;
	if ($linecount == 1) {
		next;
	}
	chomp $line;
	@line = split("\t", $line);
	$chr = $line[0];
	if ($chr_hash{$chr} == 1) {
		$start = $line[1];
		$stop = $line[2];
		$combo = $line[4];
		@combo = split(",", $combo);
		$hmcd = $combo[0];
		foreach $i (1 .. $#combo) {
			$hmcd .= ("_" . $combo[$i]);
		}
		foreach $i ($start .. $stop) {
			$combo{$chr}{$i} = $hmcd;
		}
	}
}
close(IN);
$infile = $ARGV[3];
open (IN, $infile);
$all = 0;
while ($line = <IN> ){
	$linecount++;
	$all++;
	if ($all % 10000000 == 0) {
		print "$all\n";
	}	
	chomp $line;
	@line = split /\t/, $line;
	$reads = $line[4];	
	$chr = $line[0];
	$l = $line[1] + 72;
	$combo = $combo{$chr}{$l};
	if ($combo{$chr}{$l} eq '') {
		next;
	} else {
		$combo_count{$combo}++;
	}
	$text_ref = $chr;
	$total += $reads;
	$total_seq++;
	$count = $combo;
	$count_hash{$count} += $reads;
	$count_hash_seq{$count}++;
	$start = $l - 1000;
	$seq = substr($chr{$text_ref}, $start - 1,2000);
	for ( $i = 0; $i <= ( 1998 ); $i++ ){	
	    $det2 = substr($seq, $i, 2);
	    $pos = $i - 1000;
	    $new_pos = -1 + $pos * -1;
	    $det1 = substr($seq, $i, 1);
	    $real_pos = $start + $i;
	    $new_pos1 = $pos * -1;
	    if ($det1 eq 'G' || $det1 eq 'C') {
			$gc{$count}{$pos} += $reads;
			$gc{$count}{$new_pos1} += $reads;
	    }
	    if ($det2 eq 'CG') {
			$cg{$count}{$pos} += $reads;
			$cg{$count}{$new_pos} += $reads;
		if ($hcg{$chr}{$real_pos} eq '') {
		} else {
			$mhcg{$count}{$pos} += ($reads * $hcg{$chr}{$real_pos});
			$uhcg{$count}{$pos} += ($reads * (1 - $hcg{$chr}{$real_pos}));
		}
		$real_pos = $start + $i + 1;
		if ($hcg{$chr}{$real_pos} eq '') {
		} else {
			$mhcg{$count}{$new_pos} += ($reads * $hcg{$chr}{$real_pos});
			$uhcg{$count}{$new_pos} += ($reads * (1 - $hcg{$chr}{$real_pos}));
		}
	    }
	    if ($det2 eq 'GC') {
		if ($gch{$chr}{$real_pos} eq '') {
		$real_pos = $start + $i + 1;
		} else {
			$mgch{$count}{$pos} += ($reads * $gch{$chr}{$real_pos});
			$ugch{$count}{$pos} += ($reads * (1 - $gch{$chr}{$real_pos}));
		}
		$real_pos = $start + $i;
		if ($gch{$chr}{$real_pos} eq '') {
		} else {
			$mgch{$count}{$new_pos} += ($reads * $gch{$chr}{$real_pos});
			$ugch{$count}{$new_pos} += ($reads * (1 - $gch{$chr}{$real_pos}));
		}
	    }
	}
}
close(IN);
###tricky part 
foreach $i (sort {$a cmp $b} keys %count_hash) {
	@{$combo{$i}} = split("_", $i);
	$size = @{$combo{$i}};
	$feature_size{$i} = $size;
}
foreach $i (sort {$feature_size{$a} <=> $feature_size{$b}} keys %feature_size) {
	foreach $j (sort {$a cmp $b} keys %count_hash) {
		$count = 0;
		foreach $k (@{$combo{$j}}) {
			foreach $l (@{$combo{$i}}) {
				if ($k eq $l) {
					$count++;
				}
			}
		} 
		if ($count >= $feature_size{$i}) {
			push @{$extension{$i}}, $j;
		}
	}
}

foreach $i (sort {$a cmp $b} keys %count_hash) {
	if ($feature_size{$i} == 1) {
		foreach $j (@{$extension{$i}}) {
			$reads_all{$i} += $count_hash{$j};
			foreach $k (-999 .. 999) {
				$mhcg_all{$i}{$k} += $mhcg{$j}{$k};
				$uhcg_all{$i}{$k} += $uhcg{$j}{$k};
				$mgch_all{$i}{$k} += $mgch{$j}{$k};
				$ugch_all{$i}{$k} += $ugch{$j}{$k};
				$cg_all{$i}{$k} += $cg{$j}{$k};
			}
		}
	}
}
###
$outfile = "./hmProfiles/single_histone_methylation_profiles_mHCG_" . $ARGV[5] . ".txt";
open(OUT, ">$outfile");
foreach $i (sort {$a cmp $b} keys %count_hash) {
	if ($feature_size{$i} == 1) {
		print OUT "\t$i";
	}
}
print OUT "\n";
foreach $k (-999 .. 999) {
	print OUT "$k";
	foreach $i (sort {$a cmp $b} keys %count_hash) {
		if ($feature_size{$i} == 1) {
			$meth = $mhcg_all{$i}{$k};
			print OUT "\t$meth";
		}
	}
	print OUT "\n";
}
close(OUT);
$outfile = "./hmProfiles/single_histone_methylation_profiles_uHCG_" . $ARGV[5] . ".txt";
open(OUT, ">$outfile");
foreach $i (sort {$a cmp $b} keys %count_hash) {
	if ($feature_size{$i} == 1) {
		print OUT "\t$i";
	}
}
print OUT "\n";
foreach $k (-999 .. 999) {
	print OUT "$k";
	foreach $i (sort {$a cmp $b} keys %count_hash) {
		if ($feature_size{$i} == 1) {
			$meth = $uhcg_all{$i}{$k};
			print OUT "\t$meth";
		}
	}
	print OUT "\n";
}
close(OUT);
$outfile = "./hmProfiles/single_histone_methylation_profiles_mGCH_" . $ARGV[5] . ".txt";
open(OUT, ">$outfile");
foreach $i (sort {$a cmp $b} keys %count_hash) {
	if ($feature_size{$i} == 1) {
		print OUT "\t$i";
	}
}
print OUT "\n";
foreach $k (-999 .. 999) {
	print OUT "$k";
	foreach $i (sort {$a cmp $b} keys %count_hash) {
		if ($feature_size{$i} == 1) {
			$meth = $mgch_all{$i}{$k};
			print OUT "\t$meth";
		}
	}
	print OUT "\n";
}
close(OUT);
$outfile = "./hmProfiles/single_histone_methylation_profiles_uGCH_" . $ARGV[5] . ".txt";
open(OUT, ">$outfile");
foreach $i (sort {$a cmp $b} keys %count_hash) {
	if ($feature_size{$i} == 1) {
		print OUT "\t$i";
	}
}
print OUT "\n";
foreach $k (-999 .. 999) {
	print OUT "$k";
	foreach $i (sort {$a cmp $b} keys %count_hash) {
		if ($feature_size{$i} == 1) {
			$meth = $ugch_all{$i}{$k};
			print OUT "\t$meth";
		}
	}
	print OUT "\n";
}
close(OUT);
$outfile = "./hmProfiles/single_histone_methylation_profiles_CG_" . $ARGV[5] . ".txt";
open(OUT, ">$outfile");
foreach $i (sort {$a cmp $b} keys %count_hash) {
	if ($feature_size{$i} == 1) {
		print OUT "\t$i";
	}
}
print OUT "\n";
foreach $k (-999 .. 999) {
	print OUT "$k";
	foreach $i (sort {$a cmp $b} keys %count_hash) {
		if ($feature_size{$i} == 1) {
			$cg = $cg_all{$i}{$k};
			print OUT "\t$cg";
		}
	}
	print OUT "\n";
}
close(OUT);
$outfile = "./hmProfiles/single_histone_methylation_profiles_Reads_" . $ARGV[5] . ".txt";
open(OUT, ">$outfile");
foreach $i (sort {$a cmp $b} keys %count_hash) {
	if ($feature_size{$i} == 1) {
		print OUT "\t$i";
	}
}
print OUT "\n";
print OUT "Reads";
foreach $i (sort {$a cmp $b} keys %count_hash) {
	if ($feature_size{$i} == 1) {
		$reads = $reads_all{$i};
		print OUT "\t$reads";
	}
}
print OUT "\n";
close(OUT);
