# Supplementary material for: Links between DNA methylation and nucleosome occupancy in the human genome
Source: Epigenetics Chromatin. 2017 Apr 11;10:18. doi: 10.1186/s13072-017-0125-5 (PMC5387343; doi:10.1186/s13072-017-0125-5)
Supplement: Supplementary file 2 — Additional file 2. Detailed bioinformatics procedures and in-house scripts used in this study are enclosed in the zip file. [file 13072_2017_125_MOESM2_ESM.zip › Supplmentary.Methods.2017.0320/Figure5.FigureS14.FigureS15/bed2bw.sh]

module load R
module load samtools
export PATH=$PATH:/projects/b1025/tools/bedtools2/bin/
./yaping/bam2normalizedwig.pl InputX2.bed --no_bam2bed --no_read_extension --keep_bed --keep_bedgraph --no_bedgraph2wig --normalize 6 --transform 3 --bin 10 &
./yaping/bam2normalizedwig.pl H3K4me1X.bed --no_bam2bed --no_read_extension --keep_bed --keep_bedgraph --no_bedgraph2wig --normalize 6 --transform 3 --bin 10 &
./yaping/bam2normalizedwig.pl H3K4me2X.bed --no_bam2bed --no_read_extension --keep_bed --keep_bedgraph --no_bedgraph2wig --normalize 6 --transform 3 --bin 10 &
./yaping/bam2normalizedwig.pl H3K4me3X.bed --no_bam2bed --no_read_extension --keep_bed --keep_bedgraph --no_bedgraph2wig --normalize 6 --transform 3 --bin 10 &
./yaping/bam2normalizedwig.pl H3K56acX.bed --no_bam2bed --no_read_extension --keep_bed --keep_bedgraph --no_bedgraph2wig --normalize 6 --transform 3 --bin 10 &
./yaping/bam2normalizedwig.pl H3K79me2X.bed --no_bam2bed --no_read_extension --keep_bed --keep_bedgraph --no_bedgraph2wig --normalize 6 --transform 3 --bin 10 &
./yaping/bam2normalizedwig.pl H3K27acX.bed --no_bam2bed --no_read_extension --keep_bed --keep_bedgraph --no_bedgraph2wig --normalize 6 --transform 3 --bin 10 &
./yaping/bam2normalizedwig.pl H3K27me3X.bed --no_bam2bed --no_read_extension --keep_bed --keep_bedgraph --no_bedgraph2wig --normalize 6 --transform 3 --bin 10 &
./yaping/bam2normalizedwig.pl H3K9me1X.bed --no_bam2bed --no_read_extension --keep_bed --keep_bedgraph --no_bedgraph2wig --normalize 6 --transform 3 --bin 10 &
./yaping/bam2normalizedwig.pl H3K9me3X.bed --no_bam2bed --no_read_extension --keep_bed --keep_bedgraph --no_bedgraph2wig --normalize 6 --transform 3 --bin 10 &
./yaping/bam2normalizedwig.pl DNaseX.bed --no_bam2bed --no_read_extension --keep_bed --keep_bedgraph --no_bedgraph2wig --normalize 6 --transform 3 --bin 10 &
./yaping/bam2normalizedwig.pl H2AZX.bed --no_bam2bed --no_read_extension --keep_bed --keep_bedgraph --no_bedgraph2wig --normalize 6 --transform 3 --bin 10 &
./yaping/bam2normalizedwig.pl H3K36me3X.bed --no_bam2bed --no_read_extension --keep_bed --keep_bedgraph --no_bedgraph2wig --normalize 6 --transform 3 --bin 10 &
./yaping/bam2normalizedwig.pl H3K9acX.bed --no_bam2bed --no_read_extension --keep_bed --keep_bedgraph --no_bedgraph2wig --normalize 6 --transform 3 --bin 10 &
./yaping/bam2normalizedwig.pl H4K20me1X.bed --no_bam2bed --no_read_extension --keep_bed --keep_bedgraph --no_bedgraph2wig --normalize 6 --transform 3 --bin 10 &
wait
./yaping/bam2normalizedwig.pl H3K4me1X.sort.binned_10.RPM.bedgraph --no_read_extension --keep_bedgraph --no_bed2bedgraph --no_bam2bed --normalize 2 --transform 1 --no_bed_sort --input_bedgraph InputX2.sort.binned_10.RPM.bedgraph &
./yaping/bam2normalizedwig.pl H3K4me2X.sort.binned_10.RPM.bedgraph --no_read_extension --keep_bedgraph --no_bed2bedgraph --no_bam2bed --normalize 2 --transform 1 --no_bed_sort --input_bedgraph InputX2.sort.binned_10.RPM.bedgraph &
./yaping/bam2normalizedwig.pl H3K4me3X.sort.binned_10.RPM.bedgraph --no_read_extension --keep_bedgraph --no_bed2bedgraph --no_bam2bed --normalize 2 --transform 1 --no_bed_sort --input_bedgraph InputX2.sort.binned_10.RPM.bedgraph &
./yaping/bam2normalizedwig.pl H3K56acX.sort.binned_10.RPM.bedgraph --no_read_extension --keep_bedgraph --no_bed2bedgraph --no_bam2bed --normalize 2 --transform 1 --no_bed_sort --input_bedgraph InputX2.sort.binned_10.RPM.bedgraph &
./yaping/bam2normalizedwig.pl H3K79me2X.sort.binned_10.RPM.bedgraph --no_read_extension --keep_bedgraph --no_bed2bedgraph --no_bam2bed --normalize 2 --transform 1 --no_bed_sort --input_bedgraph InputX2.sort.binned_10.RPM.bedgraph &
./yaping/bam2normalizedwig.pl H3K27acX.sort.binned_10.RPM.bedgraph --no_read_extension --keep_bedgraph --no_bed2bedgraph --no_bam2bed --normalize 2 --transform 1 --no_bed_sort --input_bedgraph InputX2.sort.binned_10.RPM.bedgraph &
./yaping/bam2normalizedwig.pl H3K27me3X.sort.binned_10.RPM.bedgraph --no_read_extension --keep_bedgraph --no_bed2bedgraph --no_bam2bed --normalize 2 --transform 1 --no_bed_sort --input_bedgraph InputX2.sort.binned_10.RPM.bedgraph &
./yaping/bam2normalizedwig.pl H3K9me1X.sort.binned_10.RPM.bedgraph --no_read_extension --keep_bedgraph --no_bed2bedgraph --no_bam2bed --normalize 2 --transform 1 --no_bed_sort --input_bedgraph InputX2.sort.binned_10.RPM.bedgraph &
./yaping/bam2normalizedwig.pl H3K9me3X.sort.binned_10.RPM.bedgraph --no_read_extension --keep_bedgraph --no_bed2bedgraph --no_bam2bed --normalize 2 --transform 1 --no_bed_sort --input_bedgraph InputX2.sort.binned_10.RPM.bedgraph &
./yaping/bam2normalizedwig.pl DNaseX.sort.binned_10.RPM.bedgraph --no_read_extension --keep_bedgraph --no_bed2bedgraph --no_bam2bed --normalize 2 --transform 1 --no_bed_sort --input_bedgraph InputX2.sort.binned_10.RPM.bedgraph &
./yaping/bam2normalizedwig.pl H2AZX.sort.binned_10.RPM.bedgraph --no_read_extension --keep_bedgraph --no_bed2bedgraph --no_bam2bed --normalize 2 --transform 1 --no_bed_sort --input_bedgraph InputX2.sort.binned_10.RPM.bedgraph &
./yaping/bam2normalizedwig.pl H3K36me3X.sort.binned_10.RPM.bedgraph --no_read_extension --keep_bedgraph --no_bed2bedgraph --no_bam2bed --normalize 2 --transform 1 --no_bed_sort --input_bedgraph InputX2.sort.binned_10.RPM.bedgraph &
./yaping/bam2normalizedwig.pl H3K9acX.sort.binned_10.RPM.bedgraph --no_read_extension --keep_bedgraph --no_bed2bedgraph --no_bam2bed --normalize 2 --transform 1 --no_bed_sort --input_bedgraph InputX2.sort.binned_10.RPM.bedgraph &
./yaping/bam2normalizedwig.pl H4K20me1X.sort.binned_10.RPM.bedgraph --no_read_extension --keep_bedgraph --no_bed2bedgraph --no_bam2bed --normalize 2 --transform 1 --no_bed_sort --input_bedgraph InputX2.sort.binned_10.RPM.bedgraph &
wait
