# Supplementary material for: Links between DNA methylation and nucleosome occupancy in the human genome
Source: Epigenetics Chromatin. 2017 Apr 11;10:18. doi: 10.1186/s13072-017-0125-5 (PMC5387343; doi:10.1186/s13072-017-0125-5)
Supplement: Supplementary file 2 — Additional file 2. Detailed bioinformatics procedures and in-house scripts used in this study are enclosed in the zip file. [file 13072_2017_125_MOESM2_ESM.zip › Supplmentary.Methods.2017.0320/Figure5.FigureS14.FigureS15/combineMultipleAnnotationsByBase.pl]

opendir (DIR, $ARGV[0]);
@files = grep /annotation_stats_/, readdir DIR;
close DIR;
foreach $file (@files) {
	print "$file\n";
	($filename) = ($file =~ /annotation_stats_(\S+)_chr/);
	($chr) = ($file =~ /_chr(\S+)_byBase/);
	$chr = "chr" . $chr;
	$chr_hash{$chr} = 1;
	$dataset{$filename} = 1;
	$count = 0;
	open(IN, $ARGV[0] . $file);
	while ($line = <IN>) {
		chomp $line;
		@line = split(" ", $line);
		$feature = $line[0];
		if ($feature eq 'Annotation') {	
			$count++;
			next;
		}
		if ($count == 2) {
			$feature_chr_size{$chr}{$feature} = $line[2];
			$number_of_peaks{$feature}{$filename} += $line[1];
			$total_peaks{$filename} += $line[1];
			$feature_hash{$feature} = 1;
		}
	}	
	close(IN);
}
$outfile = "combined_annotations_byBase.txt";
open(OUT, ">$outfile");
foreach $i (keys %feature_hash) {
	foreach $j (keys %chr_hash) {
		$total_size += $feature_chr_size{$j}{$i};
		$feature_size{$i} += $feature_chr_size{$j}{$i};
	}
}
foreach $j (sort {$a cmp $b} keys %dataset) {
	foreach $i (sort {$a cmp $b} keys %feature_hash) {
		if ($total_peaks{$j} == 0 || $number_of_peaks{$i}{$j} == 0) {
			$log2enrichment{$i}{$j} = "X";
		} else {
			$log2enrichment{$i}{$j} = log(($number_of_peaks{$i}{$j}/$total_peaks{$j})/($feature_size{$i}/$total_size))/log(2);			
		}
		print OUT "$j\t$i\t$number_of_peaks{$i}{$j}\t$feature_size{$i}\t$total_peaks{$j}\t$total_size\t$log2enrichment{$i}{$j}\n";
	}
}
