# Supplementary material for: Links between DNA methylation and nucleosome occupancy in the human genome
Source: Epigenetics Chromatin. 2017 Apr 11;10:18. doi: 10.1186/s13072-017-0125-5 (PMC5387343; doi:10.1186/s13072-017-0125-5)
Supplement: Supplementary file 2 — Additional file 2. Detailed bioinformatics procedures and in-house scripts used in this study are enclosed in the zip file. [file 13072_2017_125_MOESM2_ESM.zip › Supplmentary.Methods.2017.0320/Figure5.FigureS14.FigureS15/figure5ABCD.code.R]

library("lattice")
jpeg(filename = "figure6.jpeg", width = 8.5, height = 20, units = "cm", res=300)
layout(matrix(c(1,1,1,1,2,2,2,2,3,3,3,3,4,4,4,4),16,1))
#windowsFonts(Arial=windowsFont("Arial"))
par(ps = 5, lwd = 1, mar = c(0.5,1.6,1.5,0.5), cex = 1, tcl = -0.25, oma = c(1.25,0.5,0,0))
x <- read.table("single_histone_methylation_profiles_CG.txt", sep = "\t", header=T)

#A
plot(c(-1000,1000),c(0.015,0.065), type = "n", cex.axis = 1.2, xaxt = "n", ylab = "CpG Fraction", yaxs = "i", yaxt ="n", mgp = c(1,0.5,0), cex.lab = 8/5)
segments(0,-1,0,2,col="gray")
segments(100,-1,100,2,col="gray")
segments(200,-1,200,2,col="gray")        
segments(300,-1,300,2,col="gray")
segments(400,-1,400,2,col="gray")
segments(500,-1,500,2,col="gray")
segments(600,-1,600,2,col="gray")
segments(700,-1,700,2,col="gray")
segments(800,-1,800,2,col="gray")
segments(900,-1,900,2,col="gray")
segments(1000,-1,1000,2,col="gray")
segments(-100,-1,-100,2,col="gray")
segments(-200,-1,-200,2,col="gray")        
segments(-300,-1,-300,2,col="gray")
segments(-400,-1,-400,2,col="gray")
segments(-500,-1,-500,2,col="gray")
segments(-600,-1,-600,2,col="gray")
segments(-700,-1,-700,2,col="gray")
segments(-800,-1,-800,2,col="gray")
segments(-900,-1,-900,2,col="gray")
segments(-1000,-1,-1000,2,col="gray")
lines(x$pos,x$H3K4me3,col = "dodgerblue3", lwd = 1)
lines(x$pos,x$H3K9me3,col = "black", lwd = 1)
lines(x$pos,x$H3K4me2,col = "aquamarine4", lwd = 1)
lines(x$pos,x$H3K56ac,col = "mediumpurple3", lwd = 1)
lines(x$pos,x$H3K9ac,col = "gray40", lwd = 1)
lines(x$pos,x$H3K27me3,col = "goldenrod", lwd = 1)
lines(x$pos,x$H3K27ac,col = "cadetblue1", lwd = 1)
lines(x$pos,x$H2A.Z,col = "darkorange1", lwd = 1)
lines(x$pos,x$H3K4me1,col = "darkorchid1", lwd = 1)
lines(x$pos,x$H3K79me2,col = "burlywood4", lwd = 1)
lines(x$pos,x$H4K20me1,col = "darksalmon", lwd = 1)
lines(x$pos,x$H3K9me1,col = "chartreuse3", lwd = 1)
lines(x$pos,x$H3K36me3,col = "firebrick3", lwd = 1)
mtext("A", side = 3, adj = 0, line = 0.25, font = 2, cex = 10/5)
axis(1,c(-1000,-800,-600,-400,-200,0,200,400,600,800,1000), cex.axis = 1, mgp = c(1,0.01,0))
axis(2,c(0.015,0.025,0.035,0.045,0.055,0.065), cex.axis = 1, mgp = c(1,0.5,0))

#B
x <- read.table("single_histone_methylation_profiles_HCG.txt", sep = "\t", header=T)
plot(c(-1000,1000),c(0.25,0.85), type = "n", cex.axis = 1.2, xaxt = "n", ylab = "mHCG / HCG", yaxs = "i", yaxt ="n", mgp = c(1,0.5,0), cex.lab = 8/5)
segments(0,-1,0,2,col="gray")
segments(100,-1,100,2,col="gray")
segments(200,-1,200,2,col="gray")        
segments(300,-1,300,2,col="gray")
segments(400,-1,400,2,col="gray")
segments(500,-1,500,2,col="gray")
segments(600,-1,600,2,col="gray")
segments(700,-1,700,2,col="gray")
segments(800,-1,800,2,col="gray")
segments(900,-1,900,2,col="gray")
segments(1000,-1,1000,2,col="gray")
segments(-100,-1,-100,2,col="gray")
segments(-200,-1,-200,2,col="gray")        
segments(-300,-1,-300,2,col="gray")
segments(-400,-1,-400,2,col="gray")
segments(-500,-1,-500,2,col="gray")
segments(-600,-1,-600,2,col="gray")
segments(-700,-1,-700,2,col="gray")
segments(-800,-1,-800,2,col="gray")
segments(-900,-1,-900,2,col="gray")
segments(-1000,-1,-1000,2,col="gray")
lines(x$pos,x$H3K4me3,col = "dodgerblue3", lwd = 1)
lines(x$pos,x$H3K9me3,col = "black", lwd = 1)
lines(x$pos,x$H3K4me2,col = "aquamarine4", lwd = 1)
lines(x$pos,x$H3K56ac,col = "mediumpurple3", lwd = 1)
lines(x$pos,x$H3K9ac,col = "gray40", lwd = 1)
lines(x$pos,x$H3K27me3,col = "goldenrod", lwd = 1)
lines(x$pos,x$H3K27ac,col = "cadetblue1", lwd = 1)
lines(x$pos,x$H2A.Z,col = "darkorange1", lwd = 1)
lines(x$pos,x$H3K4me1,col = "darkorchid1", lwd = 1)
lines(x$pos,x$H3K79me2,col = "burlywood4", lwd = 1)
lines(x$pos,x$H4K20me1,col = "darksalmon", lwd = 1)
lines(x$pos,x$H3K9me1,col = "chartreuse3", lwd = 1)
lines(x$pos,x$H3K36me3,col = "firebrick3", lwd = 1)
mtext("B", side = 3, adj = 0, line = 0.25, font = 2, cex = 10/5)
axis(1,c(-1000,-800,-600,-400,-200,0,200,400,600,800,1000), cex.axis = 1, mgp = c(1,0.01,0))
axis(2,c(0.25,0.35,0.45,0.55,0.65,0.75,0.85), cex.axis = 1, mgp = c(1,0.5,0))


#C
x <- read.table("single_histone_methylation_profiles_GCH.txt", sep = "\t", header=T)
plot(c(-1000,1000),c(0.62,0.76), type = "n", cex.axis = 1.2, xaxt = "n", ylab = "Nucleosome Occupancy", yaxs = "i", yaxt ="n", mgp = c(1,0.5,0), cex.lab = 8/5)
segments(0,-1,0,2,col="gray")
segments(100,-1,100,2,col="gray")
segments(200,-1,200,2,col="gray")        
segments(300,-1,300,2,col="gray")
segments(400,-1,400,2,col="gray")
segments(500,-1,500,2,col="gray")
segments(600,-1,600,2,col="gray")
segments(700,-1,700,2,col="gray")
segments(800,-1,800,2,col="gray")
segments(900,-1,900,2,col="gray")
segments(1000,-1,1000,2,col="gray")
segments(-100,-1,-100,2,col="gray")
segments(-200,-1,-200,2,col="gray")        
segments(-300,-1,-300,2,col="gray")
segments(-400,-1,-400,2,col="gray")
segments(-500,-1,-500,2,col="gray")
segments(-600,-1,-600,2,col="gray")
segments(-700,-1,-700,2,col="gray")
segments(-800,-1,-800,2,col="gray")
segments(-900,-1,-900,2,col="gray")
segments(-1000,-1,-1000,2,col="gray")
lines(x$pos,x$H3K4me3,col = "dodgerblue3", lwd = 1)
lines(x$pos,x$H3K9me3,col = "black", lwd = 1)
lines(x$pos,x$H3K4me2,col = "aquamarine4", lwd = 1)
lines(x$pos,x$H3K56ac,col = "mediumpurple3", lwd = 1)
lines(x$pos,x$H3K9ac,col = "gray40", lwd = 1)
lines(x$pos,x$H3K27me3,col = "goldenrod", lwd = 1)
lines(x$pos,x$H3K27ac,col = "cadetblue1", lwd = 1)
lines(x$pos,x$H2A.Z,col = "darkorange1", lwd = 1)
lines(x$pos,x$H3K4me1,col = "darkorchid1", lwd = 1)
lines(x$pos,x$H3K79me2,col = "burlywood4", lwd = 1)
lines(x$pos,x$H4K20me1,col = "darksalmon", lwd = 1)
lines(x$pos,x$H3K9me1,col = "chartreuse3", lwd = 1)
lines(x$pos,x$H3K36me3,col = "firebrick3", lwd = 1)
mtext("C", side = 3, adj = 0, line = 0.25, font = 2, cex = 10/5)
axis(1,c(-1000,-800,-600,-400,-200,0,200,400,600,800,1000), cex.axis = 1, mgp = c(1,0.01,0))
axis(2,c(0.62,0.64,0.66,0.68,0.70,0.72,0.74,0.76), cex.axis = 1, mgp = c(1,0.5,0))
mtext("Position relative to Nucleosome Midpoint (5' to 3')", side = 1, adj = 0.5, line = 0.65, font = 1,  cex = 8/5)

#D
x <- read.table("hm.nucop.mCpG.correlation.data.txt", sep = "\t", header=T)
plot(c(1,2.5),c(0.65,0.75), type = "n", cex.axis = 1.2, xaxt = "n", ylab = "Nucleosome Occupancy", yaxs = "i", yaxt ="n", mgp = c(1,0.5,0), cex.lab = 8/5, mar = c(0.5,1.6,1.5,1.5))
segments(1.25,-1,1.25,2,col="gray")
segments(1.50,-1,1.5,2,col="gray")        
segments(1.75,-1,1.75,2,col="gray")
segments(2.00,-1,2,2,col="gray")
segments(2.25,-1,2.25,2,col="gray")
segments(1,-1,1,2,col="gray")
segments(2.5,-1,2.5,2,col="gray")
segments(-1,0.67,3,0.67,col="gray")
segments(-1,0.69,3,0.69,col="gray")
segments(-1,0.71,3,0.71,col="gray")
segments(-1,0.73,3,0.73,col="gray")
points(x$mc,x$n,cex=1.25,pch=19,col=c("black","dodgerblue3","goldenrod","aquamarine4","mediumpurple3","cadetblue1","darkorchid1","gray40","chartreuse3","burlywood4","darksalmon","darkorange1","firebrick3"))
mtext("D", side = 3, adj = 0, line = 0.25, font = 2, cex = 10/5)
axis(1,c(1.00,1.25,1.50,1.75,2.00,2.25,2.50), cex.axis = 1, mgp = c(1,0.01,0))
axis(2,c(0.65,0.67,0.69,0.71,0.73,0.75), cex.axis = 1, mgp = c(1,0.5,0))
mtext("# mCpGs per Nucleosome", side = 1, adj = 0.5, line = 0.65, font = 1,  cex = 8/5)
dev.off()
