# Supplementary material for: Links between DNA methylation and nucleosome occupancy in the human genome
Source: Epigenetics Chromatin. 2017 Apr 11;10:18. doi: 10.1186/s13072-017-0125-5 (PMC5387343; doi:10.1186/s13072-017-0125-5)
Supplement: Supplementary file 2 — Additional file 2. Detailed bioinformatics procedures and in-house scripts used in this study are enclosed in the zip file. [file 13072_2017_125_MOESM2_ESM.zip › Supplmentary.Methods.2017.0320/Figure5.FigureS14.FigureS15/figure5D.legend.code.R]

library("lattice")
jpeg(filename = "figure6legend.jpeg", width = 8.5, height = 5, units = "cm", res=300)
layout(matrix(c(1,1,1,1),4,1))
#windowsFonts(Arial=windowsFont("Arial"))
plot(0,xaxt='n',yaxt='n',bty='n',pch='',ylab='',xlab='')
par(ps = 5, lwd = 1, mar = c(0,0.5,0,0.5), cex = 1, tcl = -0.25, oma = c(1,0.5,0,0))
legend("top", title = "", c("H3K36me3","H3K9me1","H4K20me1","H3K79me2","H3K4me1","H2A.Z","H3K27ac","H3K27me3","H3K9ac","H3K56ac","H3K4me2","H3K9me3","H3K4me3"), col = c("firebrick3","chartreuse3","darksalmon","burlywood4","darkorchid1","darkorange1","cadetblue1","goldenrod","gray40","mediumpurple3","aquamarine4","black","dodgerblue3"), lty = c(1,1,1,1,1,1,1,1,1,1,1,1,1), lwd = c(2,2,2,2,2,2,2,2,2,2,2,2,2), box.lty = 0, y.intersp = 0.65, cex = 7/5)
dev.off()
