# Supplementary material for: Links between DNA methylation and nucleosome occupancy in the human genome
Source: Epigenetics Chromatin. 2017 Apr 11;10:18. doi: 10.1186/s13072-017-0125-5 (PMC5387343; doi:10.1186/s13072-017-0125-5)
Supplement: Supplementary file 2 — Additional file 2. Detailed bioinformatics procedures and in-house scripts used in this study are enclosed in the zip file. [file 13072_2017_125_MOESM2_ESM.zip › Supplmentary.Methods.2017.0320/Figure5.FigureS14.FigureS15/figure5EFS15AB.Rcode.txt]

bk = unique(c(seq(0.63,0.77, length=51)))
x <- read.table("no.genome.txt",sep="\t",header=T,row.names=1)
pheatmap(x, cluster_rows = F, cluster_cols = F, show_rownames=TRUE, breaks=bk, show_colnames=TRUE, color = colorRampPalette(c("#00007F", "blue", "#007FFF", "cyan","#7FFF7F", "yellow", "#FF7F00", "red", "#7F0000"))(51), cellwidth = 20, cellheight = 20, fontsize = 12)
 
 
bk = unique(c(seq(0.25,2.25, length=51)))
x <- read.table("mc.genome.txt",sep="\t",header=T,row.names=1)
pheatmap(x, cluster_rows = F, cluster_cols = F, show_rownames=TRUE, breaks=bk, show_colnames=TRUE, color = colorRampPalette(c("#00007F", "blue", "#007FFF", "cyan","#7FFF7F", "yellow", "#FF7F00", "red", "#7F0000"))(51), cellwidth = 20, cellheight = 20, fontsize = 12)


bk = unique(c(seq(0.13,0.87, length=51)))
x <- read.table("me.genome.txt",sep="\t",header=T,row.names=1)
pheatmap(x, cluster_rows = F, cluster_cols = F, show_rownames=TRUE, breaks=bk, show_colnames=TRUE, color = colorRampPalette(c("#00007F", "blue", "#007FFF", "cyan","#7FFF7F", "yellow", "#FF7F00", "red", "#7F0000"))(51), cellwidth = 20, cellheight = 20, fontsize = 12)
