# Supplementary material for: Links between DNA methylation and nucleosome occupancy in the human genome
Source: Epigenetics Chromatin. 2017 Apr 11;10:18. doi: 10.1186/s13072-017-0125-5 (PMC5387343; doi:10.1186/s13072-017-0125-5)
Supplement: Supplementary file 2 — Additional file 2. Detailed bioinformatics procedures and in-house scripts used in this study are enclosed in the zip file. [file 13072_2017_125_MOESM2_ESM.zip › Supplmentary.Methods.2017.0320/Figure5.FigureS14.FigureS15/figure5GS15C.Rcode.txt]

x <- read.table("IMR90.genome.hm.no.cg.me.mcg.correlation.data.txt", sep="\t", header=T, row.names=1)
plot(x$genome_mc,x$genome_no,pch=19,cex=0.6,xlim=c(0,2.5),ylim=c(0.625,0.775),col=ifelse(x$H3K9me3 == 1,"dodgerblue3","black"),ylab="Nucleosome Occupancy",xlab="mCpGs per Nucleosome")

x <- read.table("IMR90.genome.hm.no.cg.me.mcg.correlation.data.txt", sep="\t", header=T, row.names=1)
plot(x$genome_me,x$genome_no,pch=19,cex=0.6,xlim=c(0,2.5),ylim=c(0.625,0.775),col=ifelse(x$H3K9me3 == 1,"dodgerblue3","black"),ylab="Nucleosome Occupancy",xlab="DNA methylation")
