# Supplementary material for: Links between DNA methylation and nucleosome occupancy in the human genome
Source: Epigenetics Chromatin. 2017 Apr 11;10:18. doi: 10.1186/s13072-017-0125-5 (PMC5387343; doi:10.1186/s13072-017-0125-5)
Supplement: Supplementary file 2 — Additional file 2. Detailed bioinformatics procedures and in-house scripts used in this study are enclosed in the zip file. [file 13072_2017_125_MOESM2_ESM.zip › Supplmentary.Methods.2017.0320/Figure5.FigureS14.FigureS15/figureS15D.txt]

	mc	a	b	n
H3K4me3	0.326986144	0.036304471	1.57885086	0.672903283
H3K4me2	0.551592995	0.022595953	1.657681318	0.685778553
H3K56ac	0.584731152	0.023535997	1.830376638	0.700122171
H3K9ac	0.595552706	0.026674831	2.112873606	0.702329003
H3K27me3	0.579275349	0.021232831	1.635854172	0.703238574
H3K27ac	0.637549847	0.02366653	2.006782805	0.705055757
H3K4me1	0.695866675	0.021766444	2.014490252	0.710023982
H2A.Z	0.646974627	0.029912966	2.573939659	0.713110264
H3K9me1	0.786648616	0.02138004	2.236871012	0.722422417
H4K20me1	0.779636042	0.02356178	2.443158477	0.725187649
H3K79me2	0.782897796	0.022731186	2.366894005	0.729694763
H3K36me3	0.847198934	0.023242205	2.618872528	0.734795356
H3K9me3	0.462339443	0.019576374	1.203773653	0.742477509
