# Supplementary material for: Links between DNA methylation and nucleosome occupancy in the human genome
Source: Epigenetics Chromatin. 2017 Apr 11;10:18. doi: 10.1186/s13072-017-0125-5 (PMC5387343; doi:10.1186/s13072-017-0125-5)
Supplement: Supplementary file 2 — Additional file 2. Detailed bioinformatics procedures and in-house scripts used in this study are enclosed in the zip file. [file 13072_2017_125_MOESM2_ESM.zip › Supplmentary.Methods.2017.0320/Figure5.FigureS14.FigureS15/get.NucOp.mCpG.HM.correlationData.pl]

open(IN, $ARGV[0]);
$linecount = 0;
while($line = <IN>) {
	$linecount++;
	chomp $line;
	@line = split("\t", $line);
	if ($linecount == 1) {
		foreach $i (1 .. $#line) {
			$hmn{$i} = $line[$i];
			$hmn_hash{$line[$i]} = 1;
		}
		next;
	}
	$pos = $line[0];
	foreach $i (1 .. $#line) {
		$n{$hmn{$i}}{$pos} = $line[$i];
	}
}
close(IN);
foreach $i (sort {$a cmp $b} keys %hmn_hash) { 
	$nsum = 0;
	foreach $j (-61 .. 61) {
		$nsum += $n{$i}{$j};
	}
	$navg{$i} = $nsum / 123;
} 
open(IN, $ARGV[1]);
$linecount = 0;
while($line = <IN>) {
	$linecount++;
	chomp $line;
	@line = split("\t", $line);
	if ($linecount == 1) {
		foreach $i (1 .. $#line) {
			$hmm{$i} = $line[$i];
			$hmm_hash{$line[$i]} = 1;
		}
		next;
	}
	$pos = $line[0];
	foreach $i (1 .. $#line) {
		$m{$hmm{$i}}{$pos} = $line[$i];
	}
}
close(IN);
foreach $i (sort {$a cmp $b} keys %hmm_hash) { 
	$msum = 0;
	foreach $j (-61 .. 61) {
		$msum += $m{$i}{$j};
	}
	$mavg{$i} = $msum / 123;
} 
open(IN, $ARGV[2]);
$linecount = 0;
while($line = <IN>) {
	$linecount++;
	chomp $line;
	@line = split("\t", $line);
	if ($linecount == 1) {
		foreach $i (1 .. $#line) {
			$hmc{$i} = $line[$i];
			$hmc_hash{$line[$i]} = 1;
		}
		next;
	}
	$pos = $line[0];
	foreach $i (1 .. $#line) {
		$c{$hmc{$i}}{$pos} = $line[$i];
	}
}
close(IN);
foreach $i (sort {$a cmp $b} keys %hmc_hash) { 
	$csum = 0;
	foreach $j (-61 .. 61) {
		$csum += $c{$i}{$j};
	}
	$cavg{$i} = $csum / 123;
}
print OUT "HM\tm\tc\tmc\tn\n" 
open(OUT, ">hm.nucop.mCpG.correlation.data.txt");
foreach $i (sort {$a cmp $b} keys %hmn_hash) {
	$mcpg =  $mavg{$i} * $cavg{$i} * 123;
	print OUT "$i	$mavg{$i}	$cavg{$i}	$mcpg	$navg{$i}\n";
}
