# Supplementary material for: Links between DNA methylation and nucleosome occupancy in the human genome
Source: Epigenetics Chromatin. 2017 Apr 11;10:18. doi: 10.1186/s13072-017-0125-5 (PMC5387343; doi:10.1186/s13072-017-0125-5)
Supplement: Supplementary file 2 — Additional file 2. Detailed bioinformatics procedures and in-house scripts used in this study are enclosed in the zip file. [file 13072_2017_125_MOESM2_ESM.zip › Supplmentary.Methods.2017.0320/Figure5.FigureS14.FigureS15/getBED.pl]

open(OUT, ">imr90.hg18.MNase-seq.no.meth.cg.bed");
opendir (DIR, $ARGV[0]);
@files = grep /genome/, readdir DIR;
close DIR;
foreach $file (@files) {
	print "$file";
	$infile = $ARGV[0] . $file;
	open(IN, $infile);
	$linecount = 0;
	while ($line = <IN>) {
		$linecount++;
		chomp $line;
		@line = split("\t", $line);
		$chr = $line[2];
		$midpoint = $line[3];
		$midpoint1 = $midpoint + 1;
		$cg = $line[7];
		$meth = $line[11];
		$oc = $line[12];
		$name = $chr . "_" . $midpoint . "_" . $oc . "_" . $meth . "_" . $cg;
		print OUT "$chr\t$midpoint\t$midpoint1\t$name\t1000\t+\n";
	}
	close(IN);
	print "\t$linecount\n";
}
close(OUT);
