# Supplementary material for: Links between DNA methylation and nucleosome occupancy in the human genome
Source: Epigenetics Chromatin. 2017 Apr 11;10:18. doi: 10.1186/s13072-017-0125-5 (PMC5387343; doi:10.1186/s13072-017-0125-5)
Supplement: Supplementary file 2 — Additional file 2. Detailed bioinformatics procedures and in-house scripts used in this study are enclosed in the zip file. [file 13072_2017_125_MOESM2_ESM.zip › Supplmentary.Methods.2017.0320/Figure5.FigureS14.FigureS15/getHMbyBase.pl]

$infile = $ARGV[0];
open(IN, $infile);
$linecount = 0;
while ($line = <IN>) {
	$linecount++;
	if ($linecount == 1) {
		next;
	}
	chomp $line;
	@line = split("\t", $line);
	$chr = $line[0];
	$list = $line[4];
	@list = split(",", $list);
	foreach $i (@list) {
		$filehandle_name = $i . "_" . $chr;
		if ($chr_count{$filehandle_name} == 0) {
			$outfile = $ARGV[1] . $filehandle_name . "_byBase.bed";
			open($filehandle_name, ">$outfile");
		}
		$chr_count{$filehandle_name}++;
		$start = $line[1];
		$stop = $line[2];
		foreach $j ($start .. $stop) {
			$name = $chr . "_" . $j;
			$k = $j + 1;
			print {$filehandle_name} "$chr\t$j\t$k\t$name\t$i\t$strand\n";
		}
	}
}
close(IN);
