# Supplementary material for: Links between DNA methylation and nucleosome occupancy in the human genome
Source: Epigenetics Chromatin. 2017 Apr 11;10:18. doi: 10.1186/s13072-017-0125-5 (PMC5387343; doi:10.1186/s13072-017-0125-5)
Supplement: Supplementary file 2 — Additional file 2. Detailed bioinformatics procedures and in-house scripts used in this study are enclosed in the zip file. [file 13072_2017_125_MOESM2_ESM.zip › Supplmentary.Methods.2017.0320/Figure5.FigureS14.FigureS15/getHMCorrelationData.pl]

opendir (DIR, $ARGV[0] . "/");
@files = grep /txt/, readdir DIR;
close DIR;
foreach $file (@files) {
	$infile = $ARGV[0] . "/" . $file;
	@filename = split(/\./, $file);
	$feature = $filename[0];
	$region = $filename[1];
	$regionfeature = $region . "_" . $feature;
 	$regionfeature_hash{$regionfeature} = 1;
	open(IN, $infile);
	$linecount = 0;
	while ($line = <IN>) {
		$linecount++;
		chomp $line;
		@line = split("\t", $line);
		if ($linecount == 1) {
			foreach $i (1 .. $#line) {
				@temp = split(" ", $line[$i]);
				$hm2{$i} = $temp[0];	
			}
			next;
		}
		@temp = split(" ", $line[0]);
		$hm1 = $temp[0];
		foreach $i (1 .. $#line) {
			$hmpair = $hm1 . "_" . $hm2{$i};
			$hmpair_hash{$hmpair} = 1;
			$data{$regionfeature}{$hmpair} = $line[$i];
		}
	}
	close(IN);
	print "$linecount\n";
}
open(OUT, ">IMR90.genome.hm.no.cg.me.mcg.correlation.data.txt");
foreach $i (sort {$a cmp $b} keys %regionfeature_hash) {
	print OUT "\t$i";
}
print OUT "\tH3K9me3\n";
foreach $j (sort {$a cmp $b} keys %hmpair_hash) {
	print OUT "$j";
	@hmpair = split("_", $j);
	if ($hmpair[0] eq 'H3K9me3' || $hmpair[1] eq 'H3K9me3') {
		$h = 1;
	} else {
		$h = 0;
	} 
	foreach $i (sort {$a cmp $b} keys %regionfeature_hash) {
		print OUT "\t$data{$i}{$j}";
	}
	print OUT "\t$h\n";
}
