# Supplementary material for: Links between DNA methylation and nucleosome occupancy in the human genome
Source: Epigenetics Chromatin. 2017 Apr 11;10:18. doi: 10.1186/s13072-017-0125-5 (PMC5387343; doi:10.1186/s13072-017-0125-5)
Supplement: Supplementary file 2 — Additional file 2. Detailed bioinformatics procedures and in-house scripts used in this study are enclosed in the zip file. [file 13072_2017_125_MOESM2_ESM.zip › Supplmentary.Methods.2017.0320/Figure5.FigureS14.FigureS15/getHMprofiles.pl]

opendir (DIR, $ARGV[0]);
@files = grep /txt/, readdir DIR;
close DIR;
foreach $file (@files) {
	print "$file\n";
	$infile = $ARGV[0] . $file;
	open(IN, $infile);
	($type) = ($file =~ /single_histone_methylation_profiles_(\S+)_chr/);
	($chr) = ($file =~ /single_histone_methylation_profiles_*_(\S+)\.txt/);
	$linecount = 0;
	while ($line = <IN>) {
		chomp $line;
		@line = split("\t", $line);
		$linecount++;
		if ($linecount == 1) {
			foreach $i (1 .. $#line) {
				$hm{$file}{$i} = $line[$i];
				$feature_hash{$line[$i]} = 1;
			}
		} else {
			if ($type eq 'Reads') {
				foreach $i (1 .. $#line) {
					$reads{$hm{$file}{$i}} += $line[$i];
				}
			} elsif ($type eq 'CG') {
				$j = $line[0];
				foreach $i (1 .. $#line) {	
					$cg{$hm{$file}{$i}}{$j} += $line[$i];
				}
			} elsif ($type eq 'mHCG') {
				$j = $line[0];
				foreach $i (1 .. $#line) {	
					$mhcg{$hm{$file}{$i}}{$j} += $line[$i];
				}
			} elsif ($type eq 'uHCG') {
				$j = $line[0];
				foreach $i (1 .. $#line) {	
					$uhcg{$hm{$file}{$i}}{$j} += $line[$i];
				}
			} elsif ($type eq 'mGCH') {
				$j = $line[0];
				foreach $i (1 .. $#line) {	
					$mgch{$hm{$file}{$i}}{$j} += $line[$i];
				}
			} elsif ($type eq 'uGCH') {
				$j = $line[0];
				foreach $i (1 .. $#line) {	
					$ugch{$hm{$file}{$i}}{$j} += $line[$i];
				}
			}
		}
	}
	close(IN);
}
$outfile = "single_histone_methylation_profiles_HCG.txt";
open(OUT, ">$outfile");
print OUT "pos";
foreach $i (sort {$a cmp $b} keys %feature_hash) {
	print OUT "\t$i";
}
print OUT "\n";
foreach $k (-999 .. 999) {
	print OUT "$k";
	foreach $i (sort {$a cmp $b} keys %feature_hash) {
		if (($mhcg{$i}{$k} + $uhcg{$i}{$k}) == 0) {
			$meth = '';
		} else {
			$meth = $mhcg{$i}{$k} / ($mhcg{$i}{$k} + $uhcg{$i}{$k});
		}
		print OUT "\t$meth";
	}
	print OUT "\n";
}
close(OUT);
$outfile = "single_histone_methylation_profiles_GCH.txt";
open(OUT, ">$outfile");
print OUT "pos";
foreach $i (sort {$a cmp $b} keys %feature_hash) {
	print OUT "\t$i";
}
print OUT "\n";
foreach $k (-999 .. 999) {
	print OUT "$k";
	foreach $i (sort {$a cmp $b} keys %feature_hash) {
		if (($mgch{$i}{$k} + $ugch{$i}{$k}) == 0) {
			$meth = '';
		} else {
			$meth = $mgch{$i}{$k} / ($mgch{$i}{$k} + $ugch{$i}{$k});
			$meth = 1 - $meth;
		}
		print OUT "\t$meth";
	}
	print OUT "\n";
}
close(OUT);
$outfile = "single_histone_methylation_profiles_CG.txt";
open(OUT, ">$outfile");
print OUT "pos";
foreach $i (sort {$a cmp $b} keys %feature_hash) {
	print OUT "\t$i";
}
print OUT "\n";
foreach $k (-999 .. 999) {
	print OUT "$k";
	foreach $i (sort {$a cmp $b} keys %feature_hash) {
		if ($reads{$i} == 0) {
			$cg = '';
		} else {
			$cg = $cg{$i}{$k} / $reads{$i};
		}
		print OUT "\t$cg";
	}
	print OUT "\n";
}
close(OUT);
