# Supplementary material for: Links between DNA methylation and nucleosome occupancy in the human genome
Source: Epigenetics Chromatin. 2017 Apr 11;10:18. doi: 10.1186/s13072-017-0125-5 (PMC5387343; doi:10.1186/s13072-017-0125-5)
Supplement: Supplementary file 2 — Additional file 2. Detailed bioinformatics procedures and in-house scripts used in this study are enclosed in the zip file. [file 13072_2017_125_MOESM2_ESM.zip › Supplmentary.Methods.2017.0320/Figure5.FigureS14.FigureS15/HMpairZscore.pl]

$infile = $ARGV[1];
print "$infile\n";
open(IN, $infile);
$linecount = 0;
while ($line = <IN>) {
	$linecount++;
	chomp $line;
	@line = split("\t", $line);
	$chr = $line[0];
	$midpoint = $line[1];
	$id = $chr . "_" . $midpoint;
	$id_hash{$id} = 1;
	$name = $line[3];
	@name = split("_", $line);
	$no = $name[2];
	$meth = $name[3];
	$cg = $name[4];
	$nomeseq{$id} = $no;
	$wgbs{$id} = $meth;
	$cg{$id} = $cg;
}
close(IN);
print "$linecount\n";
opendir (DIR, $ARGV[0]);
@files = grep /wig/, readdir DIR;
close DIR;
foreach $file (@files) {
	$infile = $ARGV[0] . $file;
	@filename = split(/\./, $file);
	$hm = $filename[0];
	print "$file	$infile	$hm\n";
	open(IN, $infile);
	$linecount = 0;
	while ($line = <IN>) {
		$linecount++;
		if ($line =~ /\#/) {
			next;
		}
		chomp $line;
		@line = split("\t", $line);
		$z = $line[3];
		unless ($z > 0) {
			next;
		}
		$chr = $line[0];
		$start = $line[1];
		$stop = $line[2];
		foreach $i ($start .. $stop) {
			$id = $chr . "_" . $i;
			if ($id_hash{$id} == 1) {
				push @{$combo{$id}}, $hm;
				$z{$id}{$hm} = $z; 
			}
		}
	}
	print "$linecount\n";
	close(IN);
}
$id_count = 0;
foreach $i (sort {$a cmp $b} keys %id_hash) {
	$size = @{$combo{$i}};
	if ($size == 0) {
		next;
	}
	$id_count++;
	if ($id_count % 10000000 == 0) {
		print "1	$id_count\n";
	}	
	@{$sorted_combo{$i}} = sort {$a cmp $b} @{$combo{$i}};
	$feature = "";
	foreach $k (@{$sorted_combo{$i}}) {
		$feature .= $k;
	}
	$hm_combo{$i} = $feature;
	$count{$feature}++;
	if ($count{$feature} == 1) {
		$feature_hash{$feature} = 1;
		foreach $k (@{$sorted_combo{$i}}) {
			push @{$feature_combo{$feature}}, $k;
		}
		$size = @{$feature_combo{$feature}};
		$feature_size{$feature} = $size;
	}
}
$id_count = 0;
foreach $i (sort {$a cmp $b} keys %id_hash) {
	if ($hm_combo{$i} eq '') {
		next;
	}
	$id_count++;
	if ($id_count % 10000000 == 0) {
		print "1	$id_count\n";
	}
	$count1 = 0;
	foreach $j (@{$feature_combo{$hm_combo{$i}}}) {
		$switch = 0;
		$count1++;
		$count2 = 0;
		foreach $k (@{$feature_combo{$hm_combo{$i}}}) {
			$count2++;
			if ($j eq $k) {
		 		$temp_z = $z{$i}{$j};
		 		$switch = 1;
		 	} elsif ($count2 < $count1) {
		 		$switch = 0;
		 	} else {
		 		if ($z{$i}{$j} <= $z{$i}{$k}) {
		 			$temp_z = $z{$i}{$j};
		 		} else {
		 			$temp_z = $z{$i}{$k};
		 		}
		 		$switch = 1;
		 	}
		 	if ($switch == 1) {
		 		unless ($nomeseq{$i} eq '') {
		 			$sum_nomeseq_pairs{$j}{$k} += ($temp_z * $nomeseq{$i});
		 			$zsum_nomeseq_pairs{$j}{$k} += $temp_z;
		 		}
		 		unless ($wgbs{$i} eq '') {
		 			$sum_wgbs_pairs{$j}{$k} += ($temp_z * $wgbs{$i});
		 			$zsum_wgbs_pairs{$j}{$k} += $temp_z;
		 		}
		 		unless ($cg{$i} eq '') {
		 			$sum_cg_pairs{$j}{$k} += ($temp_z * $cg{$i});
		 			$zsum_cg_pairs{$j}{$k} += $temp_z;
		 		}
		 		$sum_total_pairs{$j}{$k}++;
		 		$zsum_total_pairs{$j}{$k} += $temp_z;
		 	}
		}
	}
}
open(OUT, ">histone_modification_summary_data_genome.txt");
foreach $i (sort {$a cmp $b} keys %feature_hash) {
	unless ($feature_size{$i} > 2) {
	$count = 0;
	foreach $j (@{$feature_combo{$i}}) {
		$count++;
		if ($feature_size{$i} == 1) {
			$two = $j;
		}
		if ($count == 1) {
			$one = $j;
			print OUT "$j";
		} else {
			$two = $j;
			$x = "_" . $j;
			print OUT "$x";
		}
	}
	$fraction_nomeseq_pairs{$one}{$two} = $sum_nomeseq_pairs{$one}{$two} / $zsum_nomeseq_pairs{$one}{$two};
	$fraction_wgbs_pairs{$one}{$two} = $sum_wgbs_pairs{$one}{$two} / $zsum_wgbs_pairs{$one}{$two};
	$fraction_cg_pairs{$one}{$two} = $sum_cg_pairs{$one}{$two} / $zsum_cg_pairs{$one}{$two};
	$fraction_total_pairs{$one}{$two} = $sum_total_pairs{$one}{$two} / $zsum_total_pairs{$one}{$two};
	print OUT "\t$sum_nomeseq_pairs{$one}{$two}";
	print OUT "\t$zsum_nomeseq_pairs{$one}{$two}";
	print OUT "\t$fraction_nomeseq_pairs{$one}{$two}";
	print OUT "\t$sum_wgbs_pairs{$one}{$two}";
	print OUT "\t$zsum_wgbs_pairs{$one}{$two}";
	print OUT "\t$fraction_wgbs_pairs{$one}{$two}";
	print OUT "\t$sum_cg_pairs{$one}{$two}";
	print OUT "\t$zsum_cg_pairs{$one}{$two}";
	print OUT "\t$fraction_cg_pairs{$one}{$two}";
	print OUT "\t$sum_total_pairs{$one}{$two}";
	print OUT "\t$zsum_total_pairs{$one}{$two}";
	print OUT "\t$fraction_total_pairs{$one}{$two}\n";
	}
}
