# Supplementary material for: Links between DNA methylation and nucleosome occupancy in the human genome
Source: Epigenetics Chromatin. 2017 Apr 11;10:18. doi: 10.1186/s13072-017-0125-5 (PMC5387343; doi:10.1186/s13072-017-0125-5)
Supplement: Supplementary file 2 — Additional file 2. Detailed bioinformatics procedures and in-house scripts used in this study are enclosed in the zip file. [file 13072_2017_125_MOESM2_ESM.zip › Supplmentary.Methods.2017.0320/Figure5.FigureS14.FigureS15/liftover.sh]

./liftOver peaks/H2A.ZX-W200-G600-FDR0.01-island.bed hg19ToHg18.over.chain H2A.Z.hg18.bed H2A.Z.unmapped.bed
./liftOver peaks/H3K27acX-W200-G600-FDR0.01-island.bed hg19ToHg18.over.chain H3K27ac.hg18.bed H3K27ac.unmapped.bed
./liftOver peaks/H3K27me3X-W200-G600-FDR0.01-island.bed hg19ToHg18.over.chain H3K27me3.hg18.bed H3K27me3.unmapped.bed
./liftOver peaks/H3K36me3X-W200-G600-FDR0.01-island.bed hg19ToHg18.over.chain H3K36me3.hg18.bed H3K36me3.unmapped.bed
./liftOver peaks/H3K4me1X-W200-G600-FDR0.01-island.bed hg19ToHg18.over.chain H3K4me1.hg18.bed H3K4me1.unmapped.bed
./liftOver peaks/H3K4me2X-W200-G600-FDR0.01-island.bed hg19ToHg18.over.chain H3K4me2.hg18.bed H3K4me2.unmapped.bed
./liftOver peaks/H3K4me3X-W200-G600-FDR0.01-island.bed hg19ToHg18.over.chain H3K4me3.hg18.bed H3K4me3.unmapped.bed
./liftOver peaks/H3K56acX-W200-G600-FDR0.01-island.bed hg19ToHg18.over.chain H3K56ac.hg18.bed H3K56ac.unmapped.bed
./liftOver peaks/H3K79me2X-W200-G600-FDR0.01-island.bed hg19ToHg18.over.chain H3K79me2.hg18.bed H3K79me2.unmapped.bed
./liftOver peaks/H3K9acX-W200-G600-FDR0.01-island.bed hg19ToHg18.over.chain H3K9ac.hg18.bed H3K9ac.unmapped.bed
./liftOver peaks/H3K9me1X-W200-G600-FDR0.01-island.bed hg19ToHg18.over.chain H3K9me1.hg18.bed H3K9me1.unmapped.bed
./liftOver peaks/H3K9me3X-W200-G600-FDR0.01-island.bed hg19ToHg18.over.chain H3K9me3.hg18.bed H3K9me3.unmapped.bed
./liftOver peaks/H4K20me1X-W200-G600-FDR0.01-island.bed hg19ToHg18.over.chain H4K20me1.hg18.bed H4K20me1.unmapped.bed
