# Supplementary material for: Links between DNA methylation and nucleosome occupancy in the human genome
Source: Epigenetics Chromatin. 2017 Apr 11;10:18. doi: 10.1186/s13072-017-0125-5 (PMC5387343; doi:10.1186/s13072-017-0125-5)
Supplement: Supplementary file 2 — Additional file 2. Detailed bioinformatics procedures and in-house scripts used in this study are enclosed in the zip file. [file 13072_2017_125_MOESM2_ESM.zip › Supplmentary.Methods.2017.0320/Figure5.FigureS14.FigureS15/makeLiftoverShellScript.pl]

opendir (DIR, $ARGV[0]);
@files = grep /bed/, readdir DIR;
close DIR;
$outfile = "liftover.sh";
open(OUT, ">$outfile");
foreach $file (@files) {
	($filename) = ($file =~ /(\S+)X-W200-G600/);
	$line = "./liftOver " . $ARGV[0] . $file . " hg19ToHg18.over.chain " . $filename . ".hg18.bed unmapped.hg19.to.hg18/" . $filename . ".unmapped.bed"; 
	print OUT "$line\n";
}
close(OUT);
