# Supplementary material for: Links between DNA methylation and nucleosome occupancy in the human genome
Source: Epigenetics Chromatin. 2017 Apr 11;10:18. doi: 10.1186/s13072-017-0125-5 (PMC5387343; doi:10.1186/s13072-017-0125-5)
Supplement: Supplementary file 2 — Additional file 2. Detailed bioinformatics procedures and in-house scripts used in this study are enclosed in the zip file. [file 13072_2017_125_MOESM2_ESM.zip › Supplmentary.Methods.2017.0320/Figure5.FigureS14.FigureS15/makeMatrix.pl]

open(OUT, ">hm.feature.enrichment.filtered.matrix.txt");
open(IN, $ARGV[0]);
while($line = <IN>) {
	$line =~ s/\r//g;
	chomp $line;
	@line = split("\t", $line);
	$h = $line[0];
	$f = $line[1];
	$e{$h}{$f} = $line[6];
	$hx{$h} = 1;
	$fx{$f} = 1;
}
foreach $j (sort {$a cmp $b} keys %fx) {
	print OUT "\t$j";
}
print OUT "\n";
foreach $i (sort {$a cmp $b} keys %hx) {
	print OUT "$i";
	foreach $j (sort {$a cmp $b} keys %fx) {
		print OUT "\t$e{$i}{$j}";
	}
	print OUT "\n";
}
close(IN);
close(OUT);
