# Supplementary material for: Links between DNA methylation and nucleosome occupancy in the human genome
Source: Epigenetics Chromatin. 2017 Apr 11;10:18. doi: 10.1186/s13072-017-0125-5 (PMC5387343; doi:10.1186/s13072-017-0125-5)
Supplement: Supplementary file 2 — Additional file 2. Detailed bioinformatics procedures and in-house scripts used in this study are enclosed in the zip file. [file 13072_2017_125_MOESM2_ESM.zip › Supplmentary.Methods.2017.0320/Figure5.FigureS14.FigureS15/makeMultiIntersectBedCommand.pl]

opendir (DIR, $ARGV[0]);
@files = grep /bed/, readdir DIR;
close DIR;
$outfile = "multiIntersectBed.sh";
open(OUT, ">$outfile");
$line = "/projects/b1025/tools/bedtools2/bin/multiIntersectBed -i";
foreach $file (sort {$a cmp $b} @files) {
	$line .= (" " . $ARGV[0] . $file); 
}
$line .= " -header -names";
foreach $file (sort {$a cmp $b} @files) {
	($filename) = ($file =~ /(\S+)\.hg18/);
	$line .= (" " . $filename); 
}
$line .= " > histone_modification_combination_domains.txt";
print OUT "$line\n"; 
close(OUT);
