# Supplementary material for: Links between DNA methylation and nucleosome occupancy in the human genome
Source: Epigenetics Chromatin. 2017 Apr 11;10:18. doi: 10.1186/s13072-017-0125-5 (PMC5387343; doi:10.1186/s13072-017-0125-5)
Supplement: Supplementary file 2 — Additional file 2. Detailed bioinformatics procedures and in-house scripts used in this study are enclosed in the zip file. [file 13072_2017_125_MOESM2_ESM.zip › Supplmentary.Methods.2017.0320/Figure5.FigureS14.FigureS15/makeMultipleAnnotatePeaksJobs.pl]

opendir (DIR, $ARGV[0]);
@files = grep /bed/, readdir DIR;
close DIR;
foreach $file (@files) {
	($filename) = ($file =~ /(\S+)\.bed/);
	$outfile = "ap_" . $filename . ".sh";
	open(OUT, ">$outfile");
	$line = "perl annotatePeaks.pl " . $ARGV[0] . $file . " hg18 -annStats " . $ARGV[1] . "annotation_stats_" . $filename . ".txt > " . $ARGV[2] . "annotated_" . $filename . ".txt";
	print OUT "$line\n";
	close(OUT);
}
