# Supplementary material for: Links between DNA methylation and nucleosome occupancy in the human genome
Source: Epigenetics Chromatin. 2017 Apr 11;10:18. doi: 10.1186/s13072-017-0125-5 (PMC5387343; doi:10.1186/s13072-017-0125-5)
Supplement: Supplementary file 2 — Additional file 2. Detailed bioinformatics procedures and in-house scripts used in this study are enclosed in the zip file. [file 13072_2017_125_MOESM2_ESM.zip › Supplmentary.Methods.2017.0320/Figure5.FigureS14.FigureS15/makeWig.sh]

bigWigToWig H2AZX.sort.binned_10.RPM.minusInput.Z_score.bw ./wig/H2AZX.sort.binned_10.RPM.minusInput.Z_score.wig &
bigWigToWig H3K9me1X.sort.binned_10.RPM.minusInput.Z_score.bw ./wig/H3K9me1X.sort.binned_10.RPM.minusInput.Z_score.wig &
bigWigToWig H3K27me3X.sort.binned_10.RPM.minusInput.Z_score.bw ./wig/H3K27me3X.sort.binned_10.RPM.minusInput.Z_score.wig &
bigWigToWig H3K9acX.sort.binned_10.RPM.minusInput.Z_score.bw ./wig/H3K9acX.sort.binned_10.RPM.minusInput.Z_score.wig &
bigWigToWig H3K9me3X.sort.binned_10.RPM.minusInput.Z_score.bw ./wig/H3K9me3X.sort.binned_10.RPM.minusInput.Z_score.wig &
bigWigToWig H3K4me3X.sort.binned_10.RPM.minusInput.Z_score.bw ./wig/H3K4me3X.sort.binned_10.RPM.minusInput.Z_score.wig &
bigWigToWig H3K4me2X.sort.binned_10.RPM.minusInput.Z_score.bw ./wig/H3K4me2X.sort.binned_10.RPM.minusInput.Z_score.wig &
bigWigToWig H3K36me3X.sort.binned_10.RPM.minusInput.Z_score.bw ./wig/H3K36me3X.sort.binned_10.RPM.minusInput.Z_score.wig &
bigWigToWig H3K27acX.sort.binned_10.RPM.minusInput.Z_score.bw ./wig/H3K27acX.sort.binned_10.RPM.minusInput.Z_score.wig &
bigWigToWig H3K79me2X.sort.binned_10.RPM.minusInput.Z_score.bw ./wig/H3K79me2X.sort.binned_10.RPM.minusInput.Z_score.wig &
bigWigToWig H4K20me1X.sort.binned_10.RPM.minusInput.Z_score.bw ./wig/H4K20me1X.sort.binned_10.RPM.minusInput.Z_score.wig &
bigWigToWig H3K56acX.sort.binned_10.RPM.minusInput.Z_score.bw ./wig/H3K56acX.sort.binned_10.RPM.minusInput.Z_score.wig &
bigWigToWig H3K4me1X.sort.binned_10.RPM.minusInput.Z_score.bw ./wig/H3K4me1X.sort.binned_10.RPM.minusInput.Z_score.wig &
wait
