# Supplementary material for: Links between DNA methylation and nucleosome occupancy in the human genome
Source: Epigenetics Chromatin. 2017 Apr 11;10:18. doi: 10.1186/s13072-017-0125-5 (PMC5387343; doi:10.1186/s13072-017-0125-5)
Supplement: Supplementary file 2 — Additional file 2. Detailed bioinformatics procedures and in-house scripts used in this study are enclosed in the zip file. [file 13072_2017_125_MOESM2_ESM.zip › Supplmentary.Methods.2017.0320/Figure5.FigureS14.FigureS15/multiIntersectBed.sh]

/projects/b1025/tools/bedtools2/bin/multiIntersectBed -i hm.sorted/H2A.Z.hg18.sorted.bed hm.sorted/H3K27ac.hg18.sorted.bed hm.sorted/H3K27me3.hg18.sorted.bed hm.sorted/H3K36me3.hg18.sorted.bed hm.sorted/H3K4ac.hg18.sorted.bed hm.sorted/H3K4me1.hg18.sorted.bed hm.sorted/H3K4me2.hg18.sorted.bed hm.sorted/H3K4me3.hg18.sorted.bed hm.sorted/H3K56ac.hg18.sorted.bed hm.sorted/H3K79me2.hg18.sorted.bed hm.sorted/H3K9ac.hg18.sorted.bed hm.sorted/H3K9me1.hg18.sorted.bed hm.sorted/H3K9me3.hg18.sorted.bed hm.sorted/H4K20me1.hg18.sorted.bed -header -names H2A.Z H3K27ac H3K27me3 H3K36me3 H3K4me1 H3K4me2 H3K4me3 H3K56ac H3K79me2 H3K9ac H3K9me1 H3K9me3 H4K20me1 > histone_modification_combination_domains.txt
