# Supplementary material for: Links between DNA methylation and nucleosome occupancy in the human genome
Source: Epigenetics Chromatin. 2017 Apr 11;10:18. doi: 10.1186/s13072-017-0125-5 (PMC5387343; doi:10.1186/s13072-017-0125-5)
Supplement: Supplementary file 2 — Additional file 2. Detailed bioinformatics procedures and in-house scripts used in this study are enclosed in the zip file. [file 13072_2017_125_MOESM2_ESM.zip › Supplmentary.Methods.2017.0320/Figure5.FigureS14.FigureS15/multiSICER.pl]

opendir (DIR, $ARGV[0]);
@folders = readdir DIR;
close DIR;
foreach $folder (@folders) {
	if ($folder eq '..' || $folder eq '.' || $folder eq 'Input') {
		next;
	}
	$outfile = $folder . "_sicer.sh";
	open(OUT, ">$outfile");
	$folder_path = $ARGV[0] . $folder . "/";
	$line = "cd " . $folder_path;
	print OUT "$line\n";
	$line = "mkdir Results";
	print OUT "$line\n";
	$line = "cp ../Input/InputX2.bed ./";
	print OUT "$line\n";
	$line = "SICER.sh ./ " . $folder . "X.bed InputX2.bed ./Results hg19 100 200 200 0.74 600 0.01"; 
	print OUT "$line\n";
	close(OUT);
	system("sh $outfile");
}
		
