# Supplementary material for: Links between DNA methylation and nucleosome occupancy in the human genome
Source: Epigenetics Chromatin. 2017 Apr 11;10:18. doi: 10.1186/s13072-017-0125-5 (PMC5387343; doi:10.1186/s13072-017-0125-5)
Supplement: Supplementary file 2 — Additional file 2. Detailed bioinformatics procedures and in-house scripts used in this study are enclosed in the zip file. [file 13072_2017_125_MOESM2_ESM.zip › Supplmentary.Methods.2017.0320/Figure5.FigureS14.FigureS15/reformat.sh]

cat *H3K27ac*.bed > H3K27ac.bed
cat *H3K27me3*.bed > H3K27me3.bed
cat *H3K36me3*.bed > H3K36me3.bed
cat *H3K4me1*.bed > H3K4me1.bed
cat *H3K4me2*.bed > H3K4me2.bed
cat *H3K4me3*.bed > H3K4me3.bed
cat *H3K56ac*.bed > H3K56ac.bed
cat *H3K79me2*.bed > H3K79me2.bed
cat *H3K9ac*.bed > H3K9ac.bed
cat *H3K9me3*.bed > H3K9me3.bed
cat *H4K20me1*.bed > H4K20me1.bed
cat *Input*.bed > Input.bed
cd BED6
cat *H2A.Z*.bed > H2A.ZX.bed
cat *H3K9me1*.bed > H3K9me1X.bed
cat *Input* > InputBED6.bed
mv H2A.ZX.bed ../H2A.Z/
mv H3K9me1X.bed ../H3K9me1/
mv InputBED6.bed ../
cd ..
sed 's/\t/\t0\t/4' H3K27ac.bed > H3K27acX.bed
sed 's/\t/\t0\t/4' H3K27me3.bed > H3K27me3X.bed
sed 's/\t/\t0\t/4' H3K36me3.bed > H3K36me3X.bed
sed 's/\t/\t0\t/4' H3K4me1.bed > H3K4me1X.bed
sed 's/\t/\t0\t/4' H3K4me2.bed > H3K4me2X.bed
sed 's/\t/\t0\t/4' H3K4me3.bed > H3K4me3X.bed
sed 's/\t/\t0\t/4' H3K56ac.bed > H3K56acX.bed
sed 's/\t/\t0\t/4' H3K79me2.bed > H3K79me2X.bed
sed 's/\t/\t0\t/4' H3K9ac.bed > H3K9acX.bed
sed 's/\t/\t0\t/4' H3K9me3.bed > H3K9me3X.bed
sed 's/\t/\t0\t/4' H4K20me1.bed > H4K20me1X.bed
mkdir HM
mkdir HM/H3K27ac
mkdir HM/H3K27me3
mkdir HM/H3K36me3
mkdir HM/H3K4me1
mkdir HM/H3K4me2
mkdir HM/H3K4me3
mkdir HM/H3K56ac
mkdir HM/H3K79me2
mkdir HM/H3K9ac
mkdir HM/H3K9me3
mkdir HM/H4K20me1
mkdir HM/Input
cat InputX.bed InputBED6.bed > InputX2.bed
mv InputX2.bed HM/Input/
mv H3K27acX.bed HM/H3K27ac/
mv H3K27me3X.bed HM/H3K27me3/
mv H3K36me3X.bed HM/H3K36me3/
mv H3K4me1X.bed HM/H3K4me1/
mv H3K4me2X.bed HM/H3K4me2/
mv H3K4me3X.bed HM/H3K4me3/
mv H3K56acX.bed HM/H3K56ac/
mv H3K79me2X.bed HM/H3K79me2/
mv H3K9acX.bed HM/H3K9ac/
mv H3K9me3X.bed HM/H3K9me3/
mv H4K20me1X.bed HM/H4K20me1/
cat InputX.bed InputBED6.bed > InputX2.bed
mv InputX2.bed HM/Input/
