# Supplementary material for: Links between DNA methylation and nucleosome occupancy in the human genome
Source: Epigenetics Chromatin. 2017 Apr 11;10:18. doi: 10.1186/s13072-017-0125-5 (PMC5387343; doi:10.1186/s13072-017-0125-5)
Supplement: Supplementary file 2 — Additional file 2. Detailed bioinformatics procedures and in-house scripts used in this study are enclosed in the zip file. [file 13072_2017_125_MOESM2_ESM.zip › Supplmentary.Methods.2017.0320/Figure5.FigureS14.FigureS15/singleMatrix.pl]

open(OUT, ">no.genome.txt");
open(M, ">me.genome.txt");
open(C, ">cg.genome.txt");
open(MC, ">mc.genome.txt");
open(IN, $ARGV[0]);
$linecount = 0;
while ($line = <IN>) {
	$linecount++;
	if ($linecount == 1) {
		next;
	}
	chomp $line;
	@line = split("\t", $line);
	$combo = $line[0];
	$combo =~ s/X//g;
	@combo = split("_", $combo);
	$size = @combo;
	if ($combo[0] eq $combo[1] && $size == 2) {
		next;
	}
	print "$combo   $combo[0]       $combo[1]	$size\n";	
	$combo_hash{$combo} = 1;
	if ($size == 1) {
		$nucmeth1 = $line[3];
        	$nucmeth1{$combo} = $nucmeth1;
	}
	$nucmeth = $line[3];
	$nucmeth{$combo} = $nucmeth;
	$meth = $line[6];
	$meth{$combo} = $meth;
	$cg = $line[9];
	$cg{$combo} = $cg;
	$mcg{$combo} = $cg * $meth;
}
foreach $i (sort {$nucmeth1{$a} <=> $nucmeth1{$b}} keys %nucmeth1) {
		print OUT "\t$i";
		print M "\t$i";
		print C "\t$i";
		print MC "\t$i";
}
print OUT "\n";
print M "\n";
print C "\n";
print MC "\n";
$count1 = 0;
foreach $i (sort {$nucmeth1{$a} <=> $nucmeth1{$b}} keys %nucmeth1) {
	$count1++;
	print OUT "$i";
	print M "$i";
	print C "$i";
	print MC "\t$i";
	$count2 = 0;
	foreach $j (sort {$nucmeth1{$a} <=> $nucmeth1{$b}} keys %nucmeth1) {
		$count2++;
		$double = $i . "_" . $j;
		$double2 = $j . "_" . $i;
		if ($i eq $j) {
			print OUT "\t$nucmeth{$i}";
			print M "\t$meth{$i}";
			print C "\t$cg{$i}";
			print MC "\t$mcg{$i}";
		} elsif ($combo_hash{$double} == 1) { 
			print OUT "\t$nucmeth{$double}";
			print M "\t$meth{$double}";
			print C "\t$cg{$double}";
			print MC "\t$mcg{$double}";
		} elsif ($combo_hash{$double2} == 1) {	
			print OUT "\t$nucmeth{$double2}";
			print M "\t$meth{$double2}";
			print C "\t$cg{$double2}";
			print MC "\t$mcg{$double2}";
		}
	}
	print OUT "\n";
	print M "\n";
	print C "\n";
	print MC "\n";
}
