# Supplementary material for: Links between DNA methylation and nucleosome occupancy in the human genome
Source: Epigenetics Chromatin. 2017 Apr 11;10:18. doi: 10.1186/s13072-017-0125-5 (PMC5387343; doi:10.1186/s13072-017-0125-5)
Supplement: Supplementary file 2 — Additional file 2. Detailed bioinformatics procedures and in-house scripts used in this study are enclosed in the zip file. [file 13072_2017_125_MOESM2_ESM.zip › Supplmentary.Methods.2017.0320/Figure5.FigureS14.FigureS15/sortBed.pl]

opendir (DIR, $ARGV[0]);
@files = grep /hg18.bed/, readdir DIR;
close DIR;
foreach $file (@files) {
	($filename) = ($file =~ /(\S+)\.hg18/);
	print "$filename\n";
	$outfile = "hm.sorted/" . $filename . ".hg18.sorted.bed";
	open(OUT, ">$outfile");
	open(IN, $ARGV[0] . $file);
	while ($line = <IN>) {
		chomp $line;
		@line = split("\t", $line);
		$chr = $line[0];
		$chr_hash{$chr} = 1;
		$start = $line[1];
		$stop = $line[2];
		push @{$chr{$filename}}, $chr;
		push @{$start{$filename}{$chr}}, $start;
		$stop{$filename}{$chr}{$start} = $stop;
	}
	foreach $i (sort {$a cmp $b} keys %chr_hash) {
		foreach $j (sort {$a <=> $b} @{$start{$filename}{$i}}) {
			print OUT "$i	$j	$stop{$filename}{$i}{$j}\n";
		}
	}
	close(OUT);
}
