# Supplementary material for: Links between DNA methylation and nucleosome occupancy in the human genome
Source: Epigenetics Chromatin. 2017 Apr 11;10:18. doi: 10.1186/s13072-017-0125-5 (PMC5387343; doi:10.1186/s13072-017-0125-5)
Supplement: Supplementary file 2 — Additional file 2. Detailed bioinformatics procedures and in-house scripts used in this study are enclosed in the zip file. [file 13072_2017_125_MOESM2_ESM.zip › Supplmentary.Methods.2017.0320/Figure6.FigureS16.FigureS17/align.chipseq.hg19.sh]

perl alignWigToBed.pl --density_bar --omit_plot_step --result_dir ./ --prefixs CPGI --locs hg19.cpgi.tss.genebody.intergenic.bed --category_names CPGI --sample_names IMR90 --experiment_names DNase --rep_num_experiments 1 samples1.txt &
perl alignWigToBed.pl --density_bar --omit_plot_step --result_dir ./ --prefixs CPGI --locs hg19.cpgi.tss.genebody.intergenic.bed --category_names CPGI --sample_names IMR90 --experiment_names H2AZ --rep_num_experiments 1 samples2.txt &
perl alignWigToBed.pl --density_bar --omit_plot_step --result_dir ./ --prefixs CPGI --locs hg19.cpgi.tss.genebody.intergenic.bed --category_names CPGI --sample_names IMR90 --experiment_names H3K27ac --rep_num_experiments 1 samples3.txt &
perl alignWigToBed.pl --density_bar --omit_plot_step --result_dir ./ --prefixs CPGI --locs hg19.cpgi.tss.genebody.intergenic.bed --category_names CPGI --sample_names IMR90 --experiment_names H3K27me3 --rep_num_experiments 1 samples4.txt &
perl alignWigToBed.pl --density_bar --omit_plot_step --result_dir ./ --prefixs CPGI --locs hg19.cpgi.tss.genebody.intergenic.bed --category_names CPGI --sample_names IMR90 --experiment_names H3K36me3 --rep_num_experiments 1 samples5.txt &
perl alignWigToBed.pl --density_bar --omit_plot_step --result_dir ./ --prefixs CPGI --locs hg19.cpgi.tss.genebody.intergenic.bed --category_names CPGI --sample_names IMR90 --experiment_names H3K4me1 --rep_num_experiments 1 samples6.txt &
perl alignWigToBed.pl --density_bar --omit_plot_step --result_dir ./ --prefixs CPGI --locs hg19.cpgi.tss.genebody.intergenic.bed --category_names CPGI --sample_names IMR90 --experiment_names H3K4me2 --rep_num_experiments 1 samples7.txt &
perl alignWigToBed.pl --density_bar --omit_plot_step --result_dir ./ --prefixs CPGI --locs hg19.cpgi.tss.genebody.intergenic.bed --category_names CPGI --sample_names IMR90 --experiment_names H3K4me3 --rep_num_experiments 1 samples8.txt &
perl alignWigToBed.pl --density_bar --omit_plot_step --result_dir ./ --prefixs CPGI --locs hg19.cpgi.tss.genebody.intergenic.bed --category_names CPGI --sample_names IMR90 --experiment_names H3K56ac --rep_num_experiments 1 samples9.txt &
perl alignWigToBed.pl --density_bar --omit_plot_step --result_dir ./ --prefixs CPGI --locs hg19.cpgi.tss.genebody.intergenic.bed --category_names CPGI --sample_names IMR90 --experiment_names H3K79me1 --rep_num_experiments 1 samples10.txt &
perl alignWigToBed.pl --density_bar --omit_plot_step --result_dir ./ --prefixs CPGI --locs hg19.cpgi.tss.genebody.intergenic.bed --category_names CPGI --sample_names IMR90 --experiment_names H3K79me2 --rep_num_experiments 1 samples11.txt &
perl alignWigToBed.pl --density_bar --omit_plot_step --result_dir ./ --prefixs CPGI --locs hg19.cpgi.tss.genebody.intergenic.bed --category_names CPGI --sample_names IMR90 --experiment_names H3K9ac --rep_num_experiments 1 samples12.txt &
perl alignWigToBed.pl --density_bar --omit_plot_step --result_dir ./ --prefixs CPGI --locs hg19.cpgi.tss.genebody.intergenic.bed --category_names CPGI --sample_names IMR90 --experiment_names H3K9me1 --rep_num_experiments 1 samples13.txt &
perl alignWigToBed.pl --density_bar --omit_plot_step --result_dir ./ --prefixs CPGI --locs hg19.cpgi.tss.genebody.intergenic.bed --category_names CPGI --sample_names IMR90 --experiment_names H3K9me3 --rep_num_experiments 1 samples14.txt &
perl alignWigToBed.pl --density_bar --omit_plot_step --result_dir ./ --prefixs CPGI --locs hg19.cpgi.tss.genebody.intergenic.bed --category_names CPGI --sample_names IMR90 --experiment_names H4K20me1 --rep_num_experiments 1 samples15.txt &
wait
