# Supplementary material for: Links between DNA methylation and nucleosome occupancy in the human genome
Source: Epigenetics Chromatin. 2017 Apr 11;10:18. doi: 10.1186/s13072-017-0125-5 (PMC5387343; doi:10.1186/s13072-017-0125-5)
Supplement: Supplementary file 2 — Additional file 2. Detailed bioinformatics procedures and in-house scripts used in this study are enclosed in the zip file. [file 13072_2017_125_MOESM2_ESM.zip › Supplmentary.Methods.2017.0320/Figure6.FigureS16.FigureS17/figure6A.code.R]

cpgi1 <- read.table("OC_MCG.cpgi.txt", sep = "\t", header = TRUE)
test <- oneway.test(cpgi1$ne ~ cpgi1$group)
test
test$p.value
jpeg(filename = "figure6A.jpeg", width = 5.66, height = 6.375, units = "cm", res=300)
par(ps = 5, lwd = 1, mar = c(1,1.6,1.5,0.5), cex = 1, tcl = -0.25, oma = c(1.25,0.5,0,0))
boxplot(cpgi1$ne ~ cpgi1$group, outline = FALSE, ylab = "Nucleosome Occupancy", ylim=c(0.6,0.9), cex.lab = 8/5, cex.axis = 6/5, mgp = c(1,0.5,0), xaxt = "n", yaxt = "n")
mtext("A", side = 3, adj = 0, line = 0.25, font = 2, cex = 10/5)
axis(2,c(0.4,0.5,0.6,0.7,0.8,0.9,1.0), cex.axis = 1, mgp = c(1,0.5,0))
axis(1,c("0-2","3-5","6-8","9-11","12-14","15-17",">=18"), at=c(1,2,3,4,5,6,7,8), cex.axis = 1, mgp = c(1,0.01,0))
mtext("# CpGs", side = 1, adj = 0.5, line = 0.65, font = 1,  cex = 8/5)
mtext("Nucleosome Occupancy", side = 2, adj = 0.5, line = 1, font = 1,  cex = 8/5)
