# Supplementary material for: Links between DNA methylation and nucleosome occupancy in the human genome
Source: Epigenetics Chromatin. 2017 Apr 11;10:18. doi: 10.1186/s13072-017-0125-5 (PMC5387343; doi:10.1186/s13072-017-0125-5)
Supplement: Supplementary file 2 — Additional file 2. Detailed bioinformatics procedures and in-house scripts used in this study are enclosed in the zip file. [file 13072_2017_125_MOESM2_ESM.zip › Supplmentary.Methods.2017.0320/Figure6.FigureS16.FigureS17/figure6BC.Rcode.txt]

library("plot3D")

z <- read.table("matrix.nomeseq.cpgi.OC.M.non.500.txt", sep="\t")
z <- as.matrix(z)
x <- seq(from = 0, to = 1, by = 0.01)
y <- seq(from = 0, to = 1, by = 0.01)
image2D(z, x, y, border = "black", xlab = "Methylation", ylab = "Occupancy", cex.lab = 8/5, cex.axis = 5/5, mgp = c(1.8,0.75,0),oma = c(1.25,0.5,0,0),mar = c(1,1.6,1.5,0.5))

z <- read.table("matrix.nomeseq.cpgi.OC.M.tss.500.txt", sep="\t")
z <- as.matrix(z)
x <- seq(from = 0, to = 1, by = 0.01)
y <- seq(from = 0, to = 1, by = 0.01)
image2D(z, x, y, border = "black", xlab = "Methylation", ylab = "Occupancy", cex.lab = 8/5, cex.axis = 5/5, mgp = c(1.8,0.75,0),oma = c(1.25,0.5,0,0),mar = c(1,1.6,1.5,0.5))
