# Supplementary material for: Links between DNA methylation and nucleosome occupancy in the human genome
Source: Epigenetics Chromatin. 2017 Apr 11;10:18. doi: 10.1186/s13072-017-0125-5 (PMC5387343; doi:10.1186/s13072-017-0125-5)
Supplement: Supplementary file 2 — Additional file 2. Detailed bioinformatics procedures and in-house scripts used in this study are enclosed in the zip file. [file 13072_2017_125_MOESM2_ESM.zip › Supplmentary.Methods.2017.0320/Figure6.FigureS16.FigureS17/getCpGITSS500coordinatesForFigure6D.pl]

$infile = $ARGV[0];
open (IN, $infile);
while($line = <IN>) {
	chomp $line;
	@line = split("\t", $line);
	$chr = $line[0];
	$start = $line[1];
	$stop = $line[2];
	$cpgi{$chr}{$start} = 1;
	$cpgi_stop{$chr}{$start} = $stop;
}
close(IN);
$infile = $ARGV[1];
open (IN, $infile);
open(OUT, ">hg18.cpgi.tss.bed");
while($line = <IN>) {
	chomp $line;
	@line = split("\t", $line);
	$chr = $line[2];
	$geneID = $line[1];
	$strand = $line[3];
	$start = $line[4];
	$stop = $line[5];
	if ($strand eq '+') {
		$start = $start - 500;
	} else {
		$start = $stop - 500;
	}
	if ($cpgi{$chr}{$start} == 1) {
		print OUT "$chr	$start	$cpgi_stop{$chr}{$start}	$geneID	1000	$strand\n";
	}
}
close(IN);
