# Supplementary material for: Links between DNA methylation and nucleosome occupancy in the human genome
Source: Epigenetics Chromatin. 2017 Apr 11;10:18. doi: 10.1186/s13072-017-0125-5 (PMC5387343; doi:10.1186/s13072-017-0125-5)
Supplement: Supplementary file 2 — Additional file 2. Detailed bioinformatics procedures and in-house scripts used in this study are enclosed in the zip file. [file 13072_2017_125_MOESM2_ESM.zip › Supplmentary.Methods.2017.0320/Figure6.FigureS16.FigureS17/getCpGITSSoverlap.pl]

#!/usr/bin/perl
$infile = $ARGV[0];
open (IN, $infile);
while ($line = <IN> ){	
	chomp $line;
	$count++;
	@line = split /\t/, $line;
	$chr = $line[0];
	$chr_hash{$chr} = 1;
	$start = $line[1];
	$stop = $line[2];
	push @{$cpgi_start{$chr}}, $start;
	$stop{$chr}{$start} = $stop;
	$info{$chr}{$start} = $line;
}
close(IN);
print "$count\n";
$infile1 = $ARGV[1];
open (IN1, $infile1);
while ($line = <IN1> ){	
	chomp $line;
	$count1++;
	@line = split /\t/, $line;
	$chr = $line[2];
	$strand = $line[3];
	if ($strand eq '+') {
		$tss = $line[4];
	} else {
		$tss = $line[5];
	}
	$start = $tss - 500;
	$stop = $tss + 500;
	foreach $i (sort @{$cpgi_start{$chr}}) {
		if ($i <= $stop && $i >= $start) {
			$tss_cpgi{$chr}{$i} = 1;;
		}
		if ($stop{$chr}{$i} <= $stop && $stop{$chr}{$i} >= $start) {
			$tss_cpgi{$chr}{$i} = 1;;
		}
	}
}
$outfile = "cpgi_tss_500.txt";
open(TSS, ">$outfile");
$outfile = "cpgi_non_500.txt";
open(NON, ">$outfile");
foreach $i (keys %chr_hash) {
	foreach $j (@{$cpgi_start{$i}}) {
		if ($tss_cpgi{$i}{$j} == 1) {
			print TSS "$info{$i}{$j}\n";
		} else {
			print NON "$info{$i}{$j}\n";
		}
	}
}
