# Supplementary material for: Links between DNA methylation and nucleosome occupancy in the human genome
Source: Epigenetics Chromatin. 2017 Apr 11;10:18. doi: 10.1186/s13072-017-0125-5 (PMC5387343; doi:10.1186/s13072-017-0125-5)
Supplement: Supplementary file 2 — Additional file 2. Detailed bioinformatics procedures and in-house scripts used in this study are enclosed in the zip file. [file 13072_2017_125_MOESM2_ESM.zip › Supplmentary.Methods.2017.0320/Figure6.FigureS16.FigureS17/getFigure6DEorderNOMeSeqCDT.pl]

#get unmethylated_gch
open(OUT1, ">gch.TSS.genebody.intergenic.ordered.cdt");
open(OUT3, ">hcg.TSS.genebody.intergenic.ordered.cdt");
open(IN, $ARGV[0]);
print OUT1 "UID\tNAME";
print OUT3 "UID\tNAME";
foreach $i (0 .. 100) {
	$j = "X" . $i;
	print OUT1 "\t$j";
	print OUT3 "\t$j";
}
print OUT1 "\n";
print OUT3 "\n";
print "New File\n";
while ($line = <IN>) {
	$line =~ s/"//g;
	chomp $line;
	@line = split("\t", $line);
	$chr = $line[0];
	$center = $line[1];
	$strand = $line[3];
	$name = $chr . "_" . $center . "_" . $strand;
	$count{$name}++;
	if ($count{$name} > 1) {
		next;
	}
	$i = 2694;
	$binna = 0;
	$sum = 0;
	$count = 0;	
	$bin = 0;
	$site_sum = 0;
	$site_count = 0;
	for ($i = 1644; $i <= 3744; $i += 21) {
		$count = 0;
		$sum = 0;
		$binna = 0;
		foreach $j (0 .. 20) {
			$k = $i + $j;
			$l = $k - 2704;
			if ($line[$k] eq 'NA') {
				$binna++;
			} else {
				$count++;
				$sum += $line[$k];
				$site_count++;
				$site_sum += $line[$k];
				
				# get metaplot data
				#$total_count{$l}++;
				#$total_sum{$l} += (1 - ($line[$k] / 100));
				$unmethylated_count{$l}++;
				$unmethylated_sum{$l} += (1 - ($line[$k] / 100));		
			}
		}
		if ($binna == 21) {
			$x = 'NA';
		} else {
			$x = 1 - ($sum / $count / 100);
		}
		$data_ugch{$name}{$bin} = $x;
		$bin++;
	}
	if ($site_count == 0) {
		next;
	}
	$site_occupancy_unmethylated{$name} = 1 - ($site_sum / $site_count / 100);
}
close(IN);


#get methylated_cpgi_noncpgi_gch

open(IN, $ARGV[1]);

print "New File\n";
while ($line = <IN>) {
	$line =~ s/"//g;
	chomp $line;
	@line = split("\t", $line);
	$chr = $line[0];
	$center = $line[1];
	$strand = $line[3];
        $name = $chr . "_" . $center . "_" . $strand;
	$count{$name}++;
	if ($count{$name} > 1) {
		next;
	}
	$i = 2694;
	$binna = 0;
	$sum = 0;
	$count = 0;
	$bin = 0;
	$site_sum = 0;
	$site_count = 0;
	for ($i = 1644; $i <= 3744; $i += 21) {
		$count = 0;
		$sum = 0;
		$binna = 0;
		foreach $j (0 .. 20) {
			$k = $i + $j;
			$l = $k - 2704;
			if ($line[$k] eq 'NA') {
				$binna++;
			} else {
				$count++;
				$sum += $line[$k];
				$site_count++;
				$site_sum += $line[$k];
				
				# get metaplot data
				#$total_count{$l}++;
				#$total_sum{$l} += (1 - ($line[$k] / 100));
				$methylated_count{$l}++;
				$methylated_sum{$l} += (1 - ($line[$k] / 100));							
			}
		}
		if ($binna == 21) {
			$x = 'NA';
		} else {
			$x = 1 - ($sum / $count / 100);
		}
		$data_mgch{$name}{$bin} = $x;
		$bin++;
	}
	if ($site_count == 0) {
		next;
	}
	$site_occupancy_methylated{$name} = 1 - ($site_sum / $site_count / 100);
}
close(IN);

open(IN, $ARGV[2]);
print "New File\n";
while ($line = <IN>) {
	$line =~ s/"//g;
	chomp $line;
	@line = split("\t", $line);
	$chr = $line[0];
	$center = $line[1];
	$strand = $line[3];
        $name = $chr . "_" . $center . "_" . $strand;
	$count{$name}++;
	if ($count{$name} > 1) {
		next;
	}
	$i = 2694;
	$binna = 0;
	$sum = 0;
	$count = 0;	
	$bin = 0;
	$site_sum = 0;
	$site_count = 0;
	for ($i = 1644; $i <= 3744; $i += 21) {
		$count = 0;
		$sum = 0;
		$binna = 0;
		foreach $j (0 .. 20) {
			$k = $i + $j;
			$l = $k - 2704;
			if ($line[$k] eq 'NA') {
				$binna++;
			} else {
				$count++;
				$sum += $line[$k];
				$site_count++;
				$site_sum += $line[$k];
				
				# get metaplot data
				#$total_count{$l}++;
				#$total_sum{$l} += (1 - ($line[$k] / 100));
				$x_count{$l}++;
				$x_sum{$l} += (1 - ($line[$k] / 100));		
			}
		}
		if ($binna == 21) {
			$x = 'NA';
		} else {
			$x = 1 - ($sum / $count / 100);
		}
		$data_xgch{$name}{$bin} = $x;
		$bin++;
	}
	if ($site_count == 0) {
		next;
	}
	$site_occupancy_x{$name} = 1 - ($site_sum / $site_count / 100);
}
close(IN);

# get hcg unmethylated
open(IN, $ARGV[3]);
print "New File\n";
while ($line = <IN>) {
	$line =~ s/"//g;
	chomp $line;
	@line = split("\t", $line);
	$chr = $line[0];
	$center = $line[1];
	$strand = $line[3];
        $name = $chr . "_" . $center . "_" . $strand;
	$bin = 0;
	for ($i = 1644; $i <= 3744; $i += 21) {
		$count = 0;
		$sum = 0;
		$binna = 0;
		foreach $j (0 .. 20) {
			$k = $i + $j;
			$l = $k - 2704;
			if ($line[$k] eq 'NA') {
				$binna++;
			} else {
				$count++;
				$sum += $line[$k];
				#$hcg_total_count{$l}++;
				#$hcg_total_sum{$l} += ($line[$k] / 100);
				$hcg_unmethylated_count{$l}++;
				$hcg_unmethylated_sum{$l} += ($line[$k] / 100);
			}
		}
		if ($binna == 21) {
			$x = 'NA';
		} else {
			$x = $sum / $count / 100;
		}
		$data_uhcg{$name}{$bin} = $x;
		$bin++;
	}
}
close(IN);


# get hcg methylated
open(IN, $ARGV[4]);
print "New File\n";
while ($line = <IN>) {
	$line =~ s/"//g;
	chomp $line;
	@line = split("\t", $line);
	$chr = $line[0];
	$center = $line[1];
	$strand = $line[3];
        $name = $chr . "_" . $center . "_" . $strand;
	$bin = 0;
	for ($i = 1644; $i <= 3744; $i += 21) {
		$count = 0;
		$sum = 0;
		$binna = 0;
		foreach $j (0 .. 20) {
			$k = $i + $j;
			$l = $k - 2704;
			if ($line[$k] eq 'NA') {
				$binna++;
			} else {
				$count++;
				$sum += $line[$k];
				#$hcg_total_count{$l}++;
				#$hcg_total_sum{$l} += ($line[$k] / 100);
				$hcg_methylated_count{$l}++;
				$hcg_methylated_sum{$l} += ($line[$k] / 100);
			}
		}
		if ($binna == 21) {
			$x = 'NA';
		} else {
			$x = $sum / $count / 100;
		}
		$data_mhcg{$name}{$bin} = $x;
		$bin++;
	}
}
close(IN);


# get hcg x
open(IN, $ARGV[5]);
print "New File\n";
while ($line = <IN>) {
	$line =~ s/"//g;
	chomp $line;
	@line = split("\t", $line);
	$chr = $line[0];
	$center = $line[1];
	$strand = $line[3];
        $name = $chr . "_" . $center . "_" . $strand;
	$bin = 0;
	for ($i = 1644; $i <= 3744; $i += 21) {
		$count = 0;
		$sum = 0;
		$binna = 0;
		foreach $j (0 .. 20) {
			$k = $i + $j;
			$l = $k - 2704;
			if ($line[$k] eq 'NA') {
				$binna++;
			} else {
				$count++;
				$sum += $line[$k];
				#$hcg_total_count{$l}++;
				#$hcg_total_sum{$l} += ($line[$k] / 100);
				$hcg_x_count{$l}++;
				$hcg_x_sum{$l} += ($line[$k] / 100);
			}
		}
		if ($binna == 21) {
			$x = 'NA';
		} else {
			$x = $sum / $count / 100;
		}
		$data_xhcg{$name}{$bin} = $x;
		$bin++;
	}
}
close(IN);
$count = 0;
foreach $i (sort {$site_occupancy_unmethylated{$b} <=> $site_occupancy_unmethylated{$a}} keys %site_occupancy_unmethylated) {
	$count++;
	@pos = split("_", $i);
	$chr = $pos[0];
	$center = $pos[1]; 
			print OUT1 "$i\t$i";
			print OUT3 "$i\t$i";
			foreach $j (0 .. 100) {
				print OUT1 "\t$data_ugch{$i}{$j}";
				print OUT3 "\t$data_uhcg{$i}{$j}";
			}
			print OUT1 "\n";
			print OUT3 "\n";

}
print "$count\n";
$count = 0;
foreach $i (sort {$site_occupancy_methylated{$b} <=> $site_occupancy_methylated{$a}} keys %site_occupancy_methylated) {
	$count++;
	@pos = split("_", $i);
	$chr = $pos[0];
	$center = $pos[1]; 
			print OUT1 "$i\t$i";
			print OUT3 "$i\t$i";
			foreach $j (0 .. 100) {
				print OUT1 "\t$data_mgch{$i}{$j}";
				print OUT3 "\t$data_mhcg{$i}{$j}";
			}
			print OUT1 "\n";
			print OUT3 "\n";
}
print "$count\n";
$count = 0;
foreach $i (sort {$site_occupancy_x{$b} <=> $site_occupancy_x{$a}} keys %site_occupancy_x) {
	$count++;
	@pos = split("_", $i);
	$chr = $pos[0];
	$center = $pos[1]; 
			print OUT1 "$i\t$i";
			print OUT3 "$i\t$i";
			foreach $j (0 .. 100) {
				print OUT1 "\t$data_xgch{$i}{$j}";
				print OUT3 "\t$data_xhcg{$i}{$j}";
			}
			print OUT1 "\n";
			print OUT3 "\n";
}
print "$count\n";

close(OUT1);
close(OUT3);

		
