# Supplementary material for: Links between DNA methylation and nucleosome occupancy in the human genome
Source: Epigenetics Chromatin. 2017 Apr 11;10:18. doi: 10.1186/s13072-017-0125-5 (PMC5387343; doi:10.1186/s13072-017-0125-5)
Supplement: Supplementary file 2 — Additional file 2. Detailed bioinformatics procedures and in-house scripts used in this study are enclosed in the zip file. [file 13072_2017_125_MOESM2_ESM.zip › Supplmentary.Methods.2017.0320/Figure6.FigureS16.FigureS17/getMulti.21.1001.pl]

opendir (DIR, $ARGV[0]);
@files = grep /txt/, readdir DIR;
close DIR;
foreach $file (@files) {
	$count++;
	$infile = $ARGV[0] . $file;
	print "$infile\n";
	($filename) = ($file =~ /CPGI\.(\S+)\.alignedTo/);
	$outfile = $ARGV[0] . $filename . ".ordered.cdt";
	open(OUT, ">$outfile");
	print OUT "UID\tNAME";
	foreach $i (0 .. 100) {
        $j = "X" . $i;
        print OUT "\t$j";
	}
	print OUT "\n";
	open(IN, $infile);
	while ($line = <IN>) {
    	$line =~ s/"//g;
        chomp $line;
        @line = split("\t", $line);
        $chr = $line[0];
        $center = $line[1];
        $name = $chr . "_" . $center;
        print OUT "$name\t$name";
        $i = 1644;
        $binna = 0;
        $sum = 0;
        $count = 0;
        for ($i = 1644; $i <= 3744; $i += 21) {
                $count = 0;
                $sum = 0;
                $binna = 0;
                foreach $j (0 .. 20) {
                        $k = $i + $j;
                        $l = $k - 2704;
                        if ($line[$k] eq 'NA') {
                                $binna++;
                        } else {
                                $count++;
                                $sum += $line[$k];
                        }
                }
                if ($binna == 21) {
                        $x = 'NA';
                } else {
                        $x = $sum / $count;
                }
                print OUT "\t$x";
        }
        print OUT "\n";
	}
	close(OUT);
	close(IN);
}
