# Supplementary material for: Links between DNA methylation and nucleosome occupancy in the human genome
Source: Epigenetics Chromatin. 2017 Apr 11;10:18. doi: 10.1186/s13072-017-0125-5 (PMC5387343; doi:10.1186/s13072-017-0125-5)
Supplement: Supplementary file 2 — Additional file 2. Detailed bioinformatics procedures and in-house scripts used in this study are enclosed in the zip file. [file 13072_2017_125_MOESM2_ESM.zip › Supplmentary.Methods.2017.0320/Figure6.FigureS16.FigureS17/hg18.cpgi.genebody.bed]

chr1	795276	795277	chr1-805413	1000	+
chr1	860465	860466	chr1-870602	1000	+
chr1	866910	866911	chr1-877047	1000	+
chr1	876342	876343	chr1-886479	1000	+
chr1	896280	896281	chr1-906417	1000	+
chr1	902874	902875	chr1-913011	1000	+
chr1	939453	939454	chr1-949590	1000	+
chr1	954014	954015	chr1-964151	1000	+
chr1	958965	958966	chr1-969102	1000	+
chr1	967764	967765	chr1-977901	1000	+
chr1	971097	971098	chr1-981234	1000	+
chr1	972195	972196	chr1-982332	1000	+
chr1	973256	973257	chr1-983393	1000	+
chr1	974181	974182	chr1-984318	1000	+
chr1	1009785	1009786	chr1-1019922	1000	+
chr1	1013108	1013109	chr1-1023245	1000	+
chr1	1014208	1014209	chr1-1024345	1000	+
chr1	1016364	1016365	chr1-1026501	1000	+
chr1	1017483	1017484	chr1-1027620	1000	+
chr1	1036055	1036056	chr1-1046192	1000	+
chr1	1040536	1040537	chr1-1050673	1000	+
chr1	1099593	1099594	chr1-1109730	1000	+
chr1	1105653	1105654	chr1-1115790	1000	+
chr1	1122886	1122887	chr1-1133023	1000	+
chr1	1139153	1139154	chr1-1149290	1000	+
chr1	1143965	1143966	chr1-1154102	1000	+
chr1	1149211	1149212	chr1-1159348	1000	+
chr1	1151983	1151984	chr1-1162120	1000	+
chr1	1153562	1153563	chr1-1163699	1000	+
chr1	1167909	1167910	chr1-1178046	1000	+
chr1	1180524	1180525	chr1-1190661	1000	+
chr1	1193245	1193246	chr1-1203382	1000	+
chr1	1219335	1219336	chr1-1229472	1000	+
chr1	1244298	1244299	chr1-1254435	1000	+
chr1	1252906	1252907	chr1-1263043	1000	+
chr1	1257049	1257050	chr1-1267186	1000	+
chr1	1258074	1258075	chr1-1268211	1000	+
chr1	1261613	1261614	chr1-1271750	1000	+
chr1	1262369	1262370	chr1-1272506	1000	+
chr1	1280280	1280281	chr1-1290417	1000	+
chr1	1312647	1312648	chr1-1322784	1000	+
chr1	1345443	1345444	chr1-1355580	1000	+
chr1	1351537	1351538	chr1-1361674	1000	+
chr1	1364886	1364887	chr1-1375023	1000	+
chr1	1379585	1379586	chr1-1389722	1000	+
chr1	1386075	1386076	chr1-1396212	1000	+
chr1	1404146	1404147	chr1-1414283	1000	+
chr1	1407382	1407383	chr1-1417519	1000	+
chr1	1410318	1410319	chr1-1420455	1000	+
chr1	1442813	1442814	chr1-1452950	1000	+
chr1	1445460	1445461	chr1-1455597	1000	+
chr1	1446815	1446816	chr1-1456952	1000	+
chr1	1448355	1448356	chr1-1458492	1000	+
chr1	1454520	1454521	chr1-1464657	1000	+
chr1	1463088	1463089	chr1-1473225	1000	+
chr1	1464954	1464955	chr1-1475091	1000	+
chr1	1479526	1479527	chr1-1489663	1000	+
chr1	1486737	1486738	chr1-1496874	1000	+
chr1	1548836	1548837	chr1-1558973	1000	+
chr1	1550781	1550782	chr1-1560918	1000	+
chr1	1552087	1552088	chr1-1562224	1000	+
chr1	1553716	1553717	chr1-1563853	1000	+
chr1	1561114	1561115	chr1-1571251	1000	+
chr1	1570349	1570350	chr1-1580486	1000	+
chr1	1580371	1580372	chr1-1590508	1000	+
chr1	1590969	1590970	chr1-1601106	1000	+
chr1	1592402	1592403	chr1-1602539	1000	+
chr1	1597934	1597935	chr1-1608071	1000	+
chr1	1624331	1624332	chr1-1634471	1000	+
chr1	1633562	1633563	chr1-1643702	1000	+
chr1	1660789	1660790	chr1-1670929	1000	+
chr1	1675532	1675533	chr1-1685672	1000	+
chr1	1681775	1681776	chr1-1691915	1000	+
chr1	1886381	1886382	chr1-1896521	1000	+
chr1	1887544	1887545	chr1-1897684	1000	+
chr1	1901894	1901895	chr1-1912034	1000	+
chr1	1947076	1947077	chr1-1957216	1000	+
chr1	1949501	1949502	chr1-1959641	1000	+
chr1	1950905	1950906	chr1-1961045	1000	+
chr1	1951489	1951490	chr1-1961629	1000	+
chr1	1980835	1980836	chr1-1990975	1000	+
chr1	2015575	2015576	chr1-2025715	1000	+
chr1	2028569	2028570	chr1-2038709	1000	+
chr1	2031010	2031011	chr1-2041150	1000	+
chr1	2036507	2036508	chr1-2046647	1000	+
chr1	2053777	2053778	chr1-2063917	1000	+
chr1	2054602	2054603	chr1-2064742	1000	+
chr1	2056377	2056378	chr1-2066517	1000	+
chr1	2072282	2072283	chr1-2082422	1000	+
chr1	2111278	2111279	chr1-2121418	1000	+
chr1	2126940	2126941	chr1-2137080	1000	+
chr1	2202811	2202812	chr1-2212951	1000	+
chr1	2212244	2212245	chr1-2222384	1000	+
chr1	2222324	2222325	chr1-2232464	1000	+
chr1	2225348	2225349	chr1-2235488	1000	+
chr1	2227616	2227617	chr1-2237756	1000	+
chr1	2244101	2244102	chr1-2254241	1000	+
chr1	2248120	2248121	chr1-2258260	1000	+
chr1	2249055	2249056	chr1-2259195	1000	+
chr1	2256080	2256081	chr1-2266220	1000	+
chr1	2266368	2266369	chr1-2276508	1000	+
chr1	2294128	2294129	chr1-2304268	1000	+
chr1	2306411	2306412	chr1-2316551	1000	+
chr1	2323721	2323722	chr1-2333861	1000	+
chr1	2329921	2329922	chr1-2340061	1000	+
chr1	2399763	2399764	chr1-2409903	1000	+
chr1	2401125	2401126	chr1-2411265	1000	+
chr1	2405212	2405213	chr1-2415352	1000	+
chr1	2423717	2423718	chr1-2433857	1000	+
chr1	2425009	2425010	chr1-2435149	1000	+
chr1	2425551	2425552	chr1-2435691	1000	+
chr1	2430162	2430163	chr1-2440302	1000	+
chr1	2435362	2435363	chr1-2445502	1000	+
chr1	2439924	2439925	chr1-2450064	1000	+
chr1	2441244	2441245	chr1-2451384	1000	+
chr1	2442761	2442762	chr1-2452901	1000	+
chr1	2517231	2517232	chr1-2527371	1000	+
chr1	2527639	2527640	chr1-2537779	1000	+
chr1	2550334	2550335	chr1-2560474	1000	+
chr1	2564307	2564308	chr1-2574447	1000	+
chr1	2928698	2928699	chr1-2938838	1000	+
chr1	2980234	2980235	chr1-2990374	1000	+
chr1	2987233	2987234	chr1-2997373	1000	+
chr1	2989713	2989714	chr1-2999853	1000	+
chr1	3018228	3018229	chr1-3028368	1000	+
chr1	3028065	3028066	chr1-3038205	1000	+
chr1	3046517	3046518	chr1-3056657	1000	+
chr1	3049019	3049020	chr1-3059159	1000	+
chr1	3061929	3061930	chr1-3072069	1000	+
chr1	3070973	3070974	chr1-3081113	1000	+
chr1	3092806	3092807	chr1-3102946	1000	+
chr1	3094965	3094966	chr1-3105105	1000	+
chr1	3101604	3101605	chr1-3111744	1000	+
chr1	3137823	3137824	chr1-3147963	1000	+
chr1	3145121	3145122	chr1-3155261	1000	+
chr1	3147765	3147766	chr1-3157905	1000	+
chr1	3154166	3154167	chr1-3164306	1000	+
chr1	3172879	3172880	chr1-3183019	1000	+
chr1	3174545	3174546	chr1-3184685	1000	+
chr1	3185574	3185575	chr1-3195714	1000	+
chr1	3193969	3193970	chr1-3204109	1000	+
chr1	3229948	3229949	chr1-3240088	1000	+
chr1	3265017	3265018	chr1-3275157	1000	+
chr1	3297037	3297038	chr1-3307177	1000	+
chr1	3300429	3300430	chr1-3310569	1000	+
chr1	3311650	3311651	chr1-3321790	1000	+
chr1	3318568	3318569	chr1-3328708	1000	+
chr1	3321020	3321021	chr1-3331160	1000	+
chr1	3321967	3321968	chr1-3332107	1000	+
chr1	3332269	3332270	chr1-3342409	1000	+
chr1	3384806	3384807	chr1-3394946	1000	+
chr1	3415547	3415548	chr1-3425687	1000	+
chr1	3416326	3416327	chr1-3426466	1000	+
chr1	3417379	3417380	chr1-3427519	1000	+
chr1	3425979	3425980	chr1-3436119	1000	+
chr1	3437560	3437561	chr1-3447700	1000	+
chr1	3449932	3449933	chr1-3460072	1000	+
chr1	3490046	3490047	chr1-3500186	1000	+
chr1	3501774	3501775	chr1-3511914	1000	+
chr1	3546942	3546943	chr1-3557082	1000	+
chr1	3550341	3550342	chr1-3560481	1000	+
chr1	3613280	3613281	chr1-3623420	1000	+
chr1	3624727	3624728	chr1-3634867	1000	+
chr1	3639344	3639345	chr1-3649484	1000	+
chr1	3693650	3693651	chr1-3703790	1000	+
chr1	3765083	3765084	chr1-3775223	1000	+
chr1	3781098	3781099	chr1-3791238	1000	+
chr1	3798723	3798724	chr1-3808863	1000	+
chr1	3814198	3814199	chr1-3824338	1000	+
chr1	4626582	4626583	chr1-4726722	1000	+
chr1	4671959	4671960	chr1-4772099	1000	+
chr1	4732312	4732313	chr1-4832452	1000	+
chr1	5873514	5873515	chr1-5950927	1000	+
chr1	6034310	6034311	chr1-6111723	1000	+
chr1	6054397	6054398	chr1-6131810	1000	+
chr1	6110576	6110577	chr1-6187989	1000	+
chr1	6111584	6111585	chr1-6188997	1000	+
chr1	6124826	6124827	chr1-6202239	1000	+
chr1	6131465	6131466	chr1-6208878	1000	+
chr1	6191791	6191792	chr1-6269204	1000	+
chr1	6232215	6232216	chr1-6309628	1000	+
chr1	6236537	6236538	chr1-6313950	1000	+
chr1	6243127	6243128	chr1-6320540	1000	+
chr1	6262695	6262696	chr1-6340108	1000	+
chr1	6263861	6263862	chr1-6341274	1000	+
chr1	6423236	6423237	chr1-6500649	1000	+
chr1	6430784	6430785	chr1-6508197	1000	+
chr1	6434487	6434488	chr1-6511900	1000	+
chr1	6437804	6437805	chr1-6515217	1000	+
chr1	6453762	6453763	chr1-6531175	1000	+
chr1	6576123	6576124	chr1-6653536	1000	+
chr1	6581902	6581903	chr1-6659315	1000	+
chr1	6944742	6944743	chr1-7022155	1000	+
chr1	7045210	7045211	chr1-7122623	1000	+
chr1	7646875	7646876	chr1-7724288	1000	+
chr1	7663217	7663218	chr1-7740630	1000	+
chr1	7687812	7687813	chr1-7765225	1000	+
chr1	7754199	7754200	chr1-7831612	1000	+
chr1	7809924	7809925	chr1-7887337	1000	+
chr1	7925141	7925142	chr1-8002554	1000	+
chr1	8307140	8307141	chr1-8384553	1000	+
chr1	8308619	8308620	chr1-8386032	1000	+
chr1	8313088	8313089	chr1-8390501	1000	+
chr1	8318076	8318077	chr1-8395489	1000	+
chr1	8326487	8326488	chr1-8403900	1000	+
chr1	8341177	8341178	chr1-8418590	1000	+
chr1	8685864	8685865	chr1-8763277	1000	+
chr1	8799735	8799736	chr1-8877148	1000	+
chr1	9022484	9022485	chr1-9099897	1000	+
chr1	9246908	9246909	chr1-9324321	1000	+
chr1	9247439	9247440	chr1-9324852	1000	+
chr1	9338852	9338853	chr1-9416265	1000	+
chr1	9350208	9350209	chr1-9427621	1000	+
chr1	9593330	9593331	chr1-9670743	1000	+
chr1	9672349	9672350	chr1-9749762	1000	+
chr1	9698440	9698441	chr1-9775853	1000	+
chr1	9713909	9713910	chr1-9791322	1000	+
chr1	9745284	9745285	chr1-9822697	1000	+
chr1	9892541	9892542	chr1-9969954	1000	+
chr1	10308874	10308875	chr1-10386287	1000	+
chr1	10622333	10622334	chr1-10699746	1000	+
chr1	10624825	10624826	chr1-10702238	1000	+
chr1	10630562	10630563	chr1-10707975	1000	+
chr1	10636608	10636609	chr1-10714021	1000	+
chr1	10637142	10637143	chr1-10714555	1000	+
chr1	10642811	10642812	chr1-10720224	1000	+
chr1	10647989	10647990	chr1-10725402	1000	+
chr1	10676562	10676563	chr1-10753975	1000	+
chr1	10677961	10677962	chr1-10755374	1000	+
chr1	10680659	10680660	chr1-10758072	1000	+
chr1	10687274	10687275	chr1-10764687	1000	+
chr1	11484348	11484349	chr1-11561761	1000	+
chr1	11512528	11512529	chr1-11589941	1000	+
chr1	11519089	11519090	chr1-11596502	1000	+
chr1	11631609	11631610	chr1-11709022	1000	+
chr1	11633211	11633212	chr1-11710624	1000	+
chr1	11821150	11821151	chr1-11898563	1000	+
chr1	12046405	12046406	chr1-12123818	1000	+
chr1	12213664	12213665	chr1-12291077	1000	+
chr1	12578674	12578675	chr1-12656087	1000	+
chr1	15000313	15000314	chr1-15127726	1000	+
chr1	15247825	15247826	chr1-15375238	1000	+
chr1	15413901	15413902	chr1-15541314	1000	+
chr1	15883971	15883972	chr1-16011384	1000	+
chr1	15926383	15926384	chr1-16053796	1000	+
chr1	15930988	15930989	chr1-16058401	1000	+
chr1	15943328	15943329	chr1-16070741	1000	+
chr1	15946007	15946008	chr1-16073420	1000	+
chr1	16036525	16036526	chr1-16163938	1000	+
chr1	16048560	16048561	chr1-16175973	1000	+
chr1	16133600	16133601	chr1-16261013	1000	+
chr1	16142667	16142668	chr1-16270080	1000	+
chr1	16143674	16143675	chr1-16271087	1000	+
chr1	16272447	16272448	chr1-16399860	1000	+
chr1	16337086	16337087	chr1-16464499	1000	+
chr1	16347805	16347806	chr1-16475218	1000	+
chr1	16406336	16406337	chr1-16533749	1000	+
chr1	16566533	16566534	chr1-16693946	1000	+
chr1	16846852	16846853	chr1-16974265	1000	+
chr1	16892408	16892409	chr1-17019821	1000	+
chr1	16899520	16899521	chr1-17026933	1000	+
chr1	16906835	16906836	chr1-17034248	1000	+
chr1	16958780	16958781	chr1-17086193	1000	+
chr1	17154524	17154525	chr1-17281937	1000	+
chr1	17160074	17160075	chr1-17287487	1000	+
chr1	17165597	17165598	chr1-17293010	1000	+
chr1	17204576	17204577	chr1-17331989	1000	+
chr1	17618961	17618962	chr1-17746374	1000	+
chr1	17822148	17822149	chr1-17949561	1000	+
chr1	17896224	17896225	chr1-18023637	1000	+
chr1	18025197	18025198	chr1-18152610	1000	+
chr1	18308322	18308323	chr1-18435735	1000	+
chr1	18309699	18309700	chr1-18437112	1000	+
chr1	18564565	18564566	chr1-18691978	1000	+
chr1	18575983	18575984	chr1-18703396	1000	+
chr1	18681857	18681858	chr1-18809270	1000	+
chr1	18835749	18835750	chr1-18963162	1000	+
chr1	18836878	18836879	chr1-18964291	1000	+
chr1	18840272	18840273	chr1-18967685	1000	+
chr1	18842731	18842732	chr1-18970144	1000	+
chr1	18844500	18844501	chr1-18971913	1000	+
chr1	18845753	18845754	chr1-18973166	1000	+
chr1	18916196	18916197	chr1-19043609	1000	+
chr1	19053794	19053795	chr1-19181207	1000	+
chr1	19076641	19076642	chr1-19204054	1000	+
chr1	19878275	19878276	chr1-20005688	1000	+
chr1	20542379	20542380	chr1-20669792	1000	+
chr1	20565645	20565646	chr1-20693058	1000	+
chr1	20895651	20895652	chr1-21023064	1000	+
chr1	20903776	20903777	chr1-21031189	1000	+
chr1	21424340	21424341	chr1-21551753	1000	+
chr1	21659166	21659167	chr1-21786579	1000	+
chr1	21802867	21802868	chr1-21930280	1000	+
chr1	21821556	21821557	chr1-21948969	1000	+
chr1	21858490	21858491	chr1-21985903	1000	+
chr1	22013736	22013737	chr1-22141149	1000	+
chr1	22028020	22028021	chr1-22155433	1000	+
chr1	22064058	22064059	chr1-22191471	1000	+
chr1	22083742	22083743	chr1-22211155	1000	+
chr1	22086598	22086599	chr1-22214011	1000	+
chr1	22319319	22319320	chr1-22446732	1000	+
chr1	22328711	22328712	chr1-22456124	1000	+
chr1	22775695	22775696	chr1-22903108	1000	+
chr1	22792577	22792578	chr1-22919990	1000	+
chr1	22799931	22799932	chr1-22927344	1000	+
chr1	22846764	22846765	chr1-22974177	1000	+
chr1	22983823	22983824	chr1-23111236	1000	+
chr1	23152648	23152649	chr1-23280061	1000	+
chr1	23636150	23636151	chr1-23763563	1000	+
chr1	23682922	23682923	chr1-23810335	1000	+
chr1	23757552	23757553	chr1-23884965	1000	+
chr1	23891048	23891049	chr1-24018461	1000	+
chr1	24101913	24101914	chr1-24229326	1000	+
chr1	24612647	24612648	chr1-24740060	1000	+
chr1	24615442	24615443	chr1-24742855	1000	+
chr1	25101401	25101402	chr1-25228814	1000	+
chr1	25107205	25107206	chr1-25234618	1000	+
chr1	25817023	25817024	chr1-25944436	1000	+
chr1	25970593	25970594	chr1-26098006	1000	+
chr1	26360794	26360795	chr1-26488207	1000	+
chr1	26535589	26535590	chr1-26663002	1000	+
chr1	26545135	26545136	chr1-26672548	1000	+
chr1	27062607	27062608	chr1-27190020	1000	+
chr1	27205375	27205376	chr1-27332788	1000	+
chr1	27549555	27549556	chr1-27676968	1000	+
chr1	27556021	27556022	chr1-27683434	1000	+
chr1	27559971	27559972	chr1-27687384	1000	+
chr1	27565415	27565416	chr1-27692828	1000	+
chr1	27747115	27747116	chr1-27874528	1000	+
chr1	27767813	27767814	chr1-27895226	1000	+
chr1	27774761	27774762	chr1-27902174	1000	+
chr1	27814682	27814683	chr1-27942095	1000	+
chr1	27833382	27833383	chr1-27960795	1000	+
chr1	27867466	27867467	chr1-27994879	1000	+
chr1	28157749	28157750	chr1-28285162	1000	+
chr1	28729761	28729762	chr1-28857174	1000	+
chr1	28791835	28791836	chr1-28919248	1000	+
chr1	29062217	29062218	chr1-29189630	1000	+
chr1	29458835	29458836	chr1-29586248	1000	+
chr1	29459837	29459838	chr1-29587250	1000	+
chr1	30967019	30967020	chr1-31194432	1000	+
chr1	31153548	31153549	chr1-31380961	1000	+
chr1	31427215	31427216	chr1-31654628	1000	+
chr1	31981182	31981183	chr1-32208595	1000	+
chr1	31994584	31994585	chr1-32221997	1000	+
chr1	31998928	31998929	chr1-32226341	1000	+
chr1	32346777	32346778	chr1-32574190	1000	+
chr1	32438933	32438934	chr1-32666346	1000	+
chr1	32478920	32478921	chr1-32706333	1000	+
chr1	32486639	32486640	chr1-32714052	1000	+
chr1	32513714	32513715	chr1-32741127	1000	+
chr1	32778168	32778169	chr1-33005581	1000	+
chr1	32980342	32980343	chr1-33207755	1000	+
chr1	32992315	32992316	chr1-33219728	1000	+
chr1	33008193	33008194	chr1-33235606	1000	+
chr1	33131546	33131547	chr1-33358959	1000	+
chr1	33385736	33385737	chr1-33613149	1000	+
chr1	33397980	33397981	chr1-33625393	1000	+
chr1	33514665	33514666	chr1-33742078	1000	+
chr1	33518453	33518454	chr1-33745866	1000	+
chr1	33545212	33545213	chr1-33772625	1000	+
chr1	33863317	33863318	chr1-34090730	1000	+
chr1	33871595	33871596	chr1-34099008	1000	+
chr1	34999739	34999740	chr1-35227152	1000	+
chr1	35023164	35023165	chr1-35250577	1000	+
chr1	35104643	35104644	chr1-35332056	1000	+
chr1	35106992	35106993	chr1-35334405	1000	+
chr1	35123953	35123954	chr1-35351366	1000	+
chr1	35815525	35815526	chr1-36042938	1000	+
chr1	36414696	36414697	chr1-36642109	1000	+
chr1	36416728	36416729	chr1-36644141	1000	+
chr1	36560538	36560539	chr1-36787951	1000	+
chr1	36580060	36580061	chr1-36807473	1000	+
chr1	37792302	37792303	chr1-38019715	1000	+
chr1	37973647	37973648	chr1-38201060	1000	+
chr1	37991171	37991172	chr1-38218584	1000	+
chr1	37992444	37992445	chr1-38219857	1000	+
chr1	37999997	37999998	chr1-38227410	1000	+
chr1	39343849	39343850	chr1-39571262	1000	+
chr1	39753654	39753655	chr1-39981067	1000	+
chr1	39922309	39922310	chr1-40149722	1000	+
chr1	40335484	40335485	chr1-40562897	1000	+
chr1	40542116	40542117	chr1-40769529	1000	+
chr1	40553812	40553813	chr1-40781225	1000	+
chr1	40554405	40554406	chr1-40781818	1000	+
chr1	40892581	40892582	chr1-41119994	1000	+
chr1	41040746	41040747	chr1-41268159	1000	+
chr1	41056803	41056804	chr1-41284216	1000	+
chr1	41057585	41057586	chr1-41284998	1000	+
chr1	41076483	41076484	chr1-41303896	1000	+
chr1	41604846	41604847	chr1-41832259	1000	+
chr1	41620821	41620822	chr1-41848234	1000	+
chr1	41754503	41754504	chr1-41981916	1000	+
chr1	41900593	41900594	chr1-42128006	1000	+
chr1	42156409	42156410	chr1-42383822	1000	+
chr1	42701736	42701737	chr1-42929149	1000	+
chr1	42976806	42976807	chr1-43204219	1000	+
chr1	43084973	43084974	chr1-43312386	1000	+
chr1	43511244	43511245	chr1-43738657	1000	+
chr1	43543288	43543289	chr1-43770701	1000	+
chr1	43587378	43587379	chr1-43814791	1000	+
chr1	43605531	43605532	chr1-43832944	1000	+
chr1	43769745	43769746	chr1-43997158	1000	+
chr1	43804157	43804158	chr1-44031570	1000	+
chr1	43829554	43829555	chr1-44056967	1000	+
chr1	43836200	43836201	chr1-44063613	1000	+
chr1	43843604	43843605	chr1-44071017	1000	+
chr1	44174677	44174678	chr1-44402090	1000	+
chr1	44268958	44268959	chr1-44496371	1000	+
chr1	44645165	44645166	chr1-44872578	1000	+
chr1	44656291	44656292	chr1-44883704	1000	+
chr1	44855599	44855600	chr1-45083012	1000	+
chr1	44870252	44870253	chr1-45097665	1000	+
chr1	44893067	44893068	chr1-45120480	1000	+
chr1	44962719	44962720	chr1-45190132	1000	+
chr1	45022693	45022694	chr1-45250106	1000	+
chr1	45024714	45024715	chr1-45252127	1000	+
chr1	45051792	45051793	chr1-45279205	1000	+
chr1	45249211	45249212	chr1-45476624	1000	+
chr1	45861255	45861256	chr1-46088668	1000	+
chr1	46540818	46540819	chr1-46768231	1000	+
chr1	46686652	46686653	chr1-46914065	1000	+
chr1	46782441	46782442	chr1-47009854	1000	+
chr1	46851361	46851362	chr1-47078774	1000	+
chr1	46854858	46854859	chr1-47082271	1000	+
chr1	47463941	47463942	chr1-47691354	1000	+
chr1	47655068	47655069	chr1-47882481	1000	+
chr1	47676743	47676744	chr1-47904156	1000	+
chr1	48222594	48222595	chr1-48450007	1000	+
chr1	48232524	48232525	chr1-48459937	1000	+
chr1	48710081	48710082	chr1-48937494	1000	+
chr1	49137299	49137300	chr1-49364712	1000	+
chr1	51583095	51583096	chr1-51810507	1000	+
chr1	53081366	53081367	chr1-53308778	1000	+
chr1	53316982	53316983	chr1-53544394	1000	+
chr1	53331103	53331104	chr1-53558515	1000	+
chr1	53515159	53515160	chr1-53742571	1000	+
chr1	53565180	53565181	chr1-53792592	1000	+
chr1	53698298	53698299	chr1-53925710	1000	+
chr1	54496446	54496447	chr1-54723858	1000	+
chr1	54594750	54594751	chr1-54822162	1000	+
chr1	54629093	54629094	chr1-54856505	1000	+
chr1	55019719	55019720	chr1-55247131	1000	+
chr1	56817198	56817199	chr1-57044610	1000	+
chr1	57661888	57661889	chr1-57889300	1000	+
chr1	58488272	58488273	chr1-58715684	1000	+
chr1	59052953	59052954	chr1-59280365	1000	+
chr1	59053661	59053662	chr1-59281073	1000	+
chr1	59054650	59054651	chr1-59282062	1000	+
chr1	60053424	60053425	chr1-60280836	1000	+
chr1	61321747	61321748	chr1-61549159	1000	+
chr1	62433339	62433340	chr1-62660751	1000	+
chr1	65504218	65504219	chr1-65731630	1000	+
chr1	67924180	67924181	chr1-68151592	1000	+
chr1	68285412	68285413	chr1-68512824	1000	+
chr1	68401689	68401690	chr1-68629101	1000	+
chr1	68469722	68469723	chr1-68697134	1000	+
chr1	70460018	70460019	chr1-70687430	1000	+
chr1	75369423	75369424	chr1-75596835	1000	+
chr1	75373633	75373634	chr1-75601045	1000	+
chr1	75375026	75375027	chr1-75602438	1000	+
chr1	78050075	78050076	chr1-78277487	1000	+
chr1	78217042	78217043	chr1-78444454	1000	+
chr1	84537095	84537096	chr1-84764507	1000	+
chr1	84717729	84717730	chr1-84945141	1000	+
chr1	85815170	85815171	chr1-86042582	1000	+
chr1	86791549	86791550	chr1-87018961	1000	+
chr1	87389873	87389874	chr1-87617285	1000	+
chr1	87390427	87390428	chr1-87617839	1000	+
chr1	87570214	87570215	chr1-87797626	1000	+
chr1	87573632	87573633	chr1-87801044	1000	+
chr1	90954819	90954820	chr1-91182231	1000	+
chr1	91642721	91642722	chr1-91870133	1000	+
chr1	93023105	93023106	chr1-93250517	1000	+
chr1	95472522	95472523	chr1-95699934	1000	+
chr1	99502747	99502748	chr1-99730159	1000	+
chr1	100451520	100451521	chr1-100678932	1000	+
chr1	100777766	100777767	chr1-101005178	1000	+
chr1	107485199	107485200	chr1-107683676	1000	+
chr1	107824860	107824861	chr1-108023337	1000	+
chr1	109602900	109602901	chr1-109801377	1000	+
chr1	109625943	109625944	chr1-109824420	1000	+
chr1	109828290	109828291	chr1-110026767	1000	+
chr1	110084352	110084353	chr1-110282829	1000	+
chr1	110413307	110413308	chr1-110611784	1000	+
chr1	110682032	110682033	chr1-110880509	1000	+
chr1	111859910	111859911	chr1-112058387	1000	+
chr1	112326450	112326451	chr1-112524927	1000	+
chr1	112846224	112846225	chr1-113044701	1000	+
chr1	113019309	113019310	chr1-113217786	1000	+
chr1	113067203	113067204	chr1-113265680	1000	+
chr1	113543132	113543133	chr1-113741609	1000	+
chr1	115199218	115199219	chr1-115397695	1000	+
chr1	116182885	116182886	chr1-116381362	1000	+
chr1	116878694	116878695	chr1-117077171	1000	+
chr1	117288970	117288971	chr1-117487447	1000	+
chr1	119324035	119324036	chr1-119522512	1000	+
chr1	119328510	119328511	chr1-119526987	1000	+
chr1	119331789	119331790	chr1-119530266	1000	+
chr1	119967487	119967488	chr1-120165964	1000	+
chr1	120056695	120056696	chr1-120255172	1000	+
chr1	120839944	120839945	chr1-121138421	1000	+
chr1	143022941	143022942	chr1-144311584	1000	+
chr1	143192774	143192775	chr1-144481417	1000	+
chr1	143203170	143203171	chr1-144491813	1000	+
chr1	143232093	143232094	chr1-144520736	1000	+
chr1	143245224	143245225	chr1-144533867	1000	+
chr1	143305141	143305142	chr1-144593784	1000	+
chr1	143787021	143787022	chr1-145075664	1000	+
chr1	143851065	143851066	chr1-145139708	1000	+
chr1	144093935	144093936	chr1-145382578	1000	+
chr1	144096770	144096771	chr1-145385413	1000	+
chr1	144126917	144126918	chr1-145415560	1000	+
chr1	144185198	144185199	chr1-145473841	1000	+
chr1	144219117	144219118	chr1-145507760	1000	+
chr1	144425442	144425443	chr1-145714085	1000	+
chr1	144656093	144656094	chr1-145944736	1000	+
chr1	144674926	144674927	chr1-145963569	1000	+
chr1	144690957	144690958	chr1-145979600	1000	+
chr1	144702365	144702366	chr1-145991008	1000	+
chr1	144703335	144703336	chr1-145991978	1000	+
chr1	144788303	144788304	chr1-146076946	1000	+
chr1	144791105	144791106	chr1-146079748	1000	+
chr1	144799703	144799704	chr1-146088346	1000	+
chr1	144801816	144801817	chr1-146090459	1000	+
chr1	144802637	144802638	chr1-146091280	1000	+
chr1	144799701	144799702	chr1-146367988	1000	-
chr1	145538186	145538187	chr1-147071562	1000	+
chr1	145846934	145846935	chr1-147380310	1000	+
chr1	145953071	145953072	chr1-147486447	1000	+
chr1	146085406	146085407	chr1-147618782	1000	+
chr1	146088208	146088209	chr1-147621584	1000	+
chr1	146096807	146096808	chr1-147630183	1000	+
chr1	146098915	146098916	chr1-147632291	1000	+
chr1	146099736	146099737	chr1-147633112	1000	+
chr1	146185160	146185161	chr1-147718536	1000	+
chr1	146202224	146202225	chr1-147735600	1000	+
chr1	146203783	146203784	chr1-147737159	1000	+
chr1	146219636	146219637	chr1-147753012	1000	+
chr1	146242027	146242028	chr1-147775403	1000	+
chr1	146248894	146248895	chr1-147782270	1000	+
chr1	146256497	146256498	chr1-147789873	1000	+
chr1	146292902	146292903	chr1-147826278	1000	+
chr1	146301468	146301469	chr1-147834844	1000	+
chr1	146398322	146398323	chr1-147931698	1000	+
chr1	146464025	146464026	chr1-147997401	1000	+
chr1	146466979	146466980	chr1-148000355	1000	+
chr1	146543132	146543133	chr1-148176508	1000	+
chr1	146607903	146607904	chr1-148241279	1000	+
chr1	146611349	146611350	chr1-148244725	1000	+
chr1	146614293	146614294	chr1-148247669	1000	+
chr1	146822757	146822758	chr1-148556133	1000	+
chr1	146865457	146865458	chr1-148598833	1000	+
chr1	146868433	146868434	chr1-148601809	1000	+
chr1	146871878	146871879	chr1-148605254	1000	+
chr1	147027499	147027500	chr1-148760875	1000	+
chr1	147030462	147030463	chr1-148763838	1000	+
chr1	147033970	147033971	chr1-148767346	1000	+
chr1	147121503	147121504	chr1-148854879	1000	+
chr1	147131482	147131483	chr1-148864858	1000	+
chr1	147913351	147913352	chr1-149646727	1000	+
chr1	148796404	148796405	chr1-150529780	1000	+
chr1	149586060	149586061	chr1-151319436	1000	+
chr1	150079013	150079014	chr1-151812389	1000	+
chr1	150232646	150232647	chr1-151966022	1000	+
chr1	150275599	150275600	chr1-152008975	1000	+
chr1	150347475	150347476	chr1-152080851	1000	+
chr1	150350255	150350256	chr1-152083631	1000	+
chr1	150351729	150351730	chr1-152085105	1000	+
chr1	150454181	150454182	chr1-152187557	1000	+
chr1	150455591	150455592	chr1-152188967	1000	+
chr1	150754748	150754749	chr1-152488124	1000	+
chr1	150999772	150999773	chr1-152733148	1000	+
chr1	152181085	152181086	chr1-153914461	1000	+
chr1	152567876	152567877	chr1-154301252	1000	+
chr1	152797416	152797417	chr1-154530792	1000	+
chr1	152810890	152810891	chr1-154544266	1000	+
chr1	152999753	152999754	chr1-154733129	1000	+
chr1	153011349	153011350	chr1-154744725	1000	+
chr1	153242785	153242786	chr1-154976161	1000	+
chr1	153324246	153324247	chr1-155057622	1000	+
chr1	153486940	153486941	chr1-155220316	1000	+
chr1	153506010	153506011	chr1-155239386	1000	+
chr1	153531551	153531552	chr1-155264927	1000	+
chr1	154096966	154096967	chr1-155830342	1000	+
chr1	154313488	154313489	chr1-156046864	1000	+
chr1	154351416	154351417	chr1-156084792	1000	+
chr1	154372563	154372564	chr1-156105939	1000	+
chr1	154453066	154453067	chr1-156186442	1000	+
chr1	154482258	154482259	chr1-156215634	1000	+
chr1	154861094	154861095	chr1-156594470	1000	+
chr1	154883374	154883375	chr1-156616750	1000	+
chr1	154894083	154894084	chr1-156627459	1000	+
chr1	155050404	155050405	chr1-156783780	1000	+
chr1	155081961	155081962	chr1-156815337	1000	+
chr1	155085531	155085532	chr1-156818907	1000	+
chr1	155144833	155144834	chr1-156878209	1000	+
chr1	155160500	155160501	chr1-156893876	1000	+
chr1	155164122	155164123	chr1-156897498	1000	+
chr1	156230368	156230369	chr1-157963744	1000	+
chr1	156417686	156417687	chr1-158151062	1000	+
chr1	157424987	157424988	chr1-159158363	1000	+
chr1	158166267	158166268	chr1-159899643	1000	+
chr1	158320854	158320855	chr1-160054230	1000	+
chr1	158334859	158334860	chr1-160068235	1000	+
chr1	158607348	158607349	chr1-160340724	1000	+
chr1	158655869	158655870	chr1-160389245	1000	+
chr1	159316166	159316167	chr1-161049542	1000	+
chr1	159963092	159963093	chr1-161696468	1000	+
chr1	160220452	160220453	chr1-161953828	1000	+
chr1	160603723	160603724	chr1-162337099	1000	+
chr1	160734437	160734438	chr1-162467813	1000	+
chr1	162812353	162812354	chr1-164545729	1000	+
chr1	163471628	163471629	chr1-165205004	1000	+
chr1	163588635	163588636	chr1-165322011	1000	+
chr1	163590273	163590274	chr1-165323649	1000	+
chr1	165156837	165156838	chr1-166890213	1000	+
chr1	165183664	165183665	chr1-166917040	1000	+
chr1	165357417	165357418	chr1-167090793	1000	+
chr1	165675449	165675450	chr1-167408825	1000	+
chr1	165691276	165691277	chr1-167424652	1000	+
chr1	166056146	166056147	chr1-167789522	1000	+
chr1	166292239	166292240	chr1-168025615	1000	+
chr1	168129213	168129214	chr1-169862589	1000	+
chr1	170020146	170020147	chr1-171753523	1000	+
chr1	173315335	173315336	chr1-175048712	1000	+
chr1	173835215	173835216	chr1-175568592	1000	+
chr1	175400242	175400243	chr1-177133619	1000	+
chr1	175417613	175417614	chr1-177150990	1000	+
chr1	178118550	178118551	chr1-179851927	1000	+
chr1	179171137	179171138	chr1-180904514	1000	+
chr1	179257969	179257970	chr1-180991346	1000	+
chr1	179719513	179719514	chr1-181452890	1000	+
chr1	179721741	179721742	chr1-181455118	1000	+
chr1	180034316	180034317	chr1-181767693	1000	+
chr1	180292681	180292682	chr1-182026058	1000	+
chr1	182272686	182272687	chr1-184006063	1000	+
chr1	196151848	196151849	chr1-197885225	1000	+
chr1	196154063	196154064	chr1-197887440	1000	+
chr1	196157274	196157275	chr1-197890651	1000	+
chr1	196394879	196394880	chr1-198128256	1000	+
chr1	198271327	198271328	chr1-200004704	1000	+
chr1	198275343	198275344	chr1-200008720	1000	+
chr1	198276545	198276546	chr1-200009922	1000	+
chr1	198277352	198277353	chr1-200010729	1000	+
chr1	198383573	198383574	chr1-200116950	1000	+
chr1	199109415	199109416	chr1-200842792	1000	+
chr1	199147555	199147556	chr1-200880932	1000	+
chr1	199236404	199236405	chr1-200969781	1000	+
chr1	199406812	199406813	chr1-201140189	1000	+
chr1	199462772	199462773	chr1-201196149	1000	+
chr1	201202772	201202773	chr1-202936149	1000	+
chr1	201311679	201311680	chr1-203045056	1000	+
chr1	201363988	201363989	chr1-203097365	1000	+
chr1	201722551	201722552	chr1-203455928	1000	+
chr1	201865285	201865286	chr1-203598662	1000	+
chr1	202310001	202310002	chr1-204043378	1000	+
chr1	202387377	202387378	chr1-204120754	1000	+
chr1	202426339	202426340	chr1-204159716	1000	+
chr1	202493349	202493350	chr1-204226726	1000	+
chr1	203217719	203217720	chr1-204951096	1000	+
chr1	203305592	203305593	chr1-205038969	1000	+
chr1	203477430	203477431	chr1-205210807	1000	+
chr1	203504952	203504953	chr1-205238329	1000	+
chr1	203579658	203579659	chr1-205313035	1000	+
chr1	203764920	203764921	chr1-205498297	1000	+
chr1	203827904	203827905	chr1-205561281	1000	+
chr1	203898739	203898740	chr1-205632116	1000	+
chr1	203985415	203985416	chr1-205718792	1000	+
chr1	204085668	204085669	chr1-205819045	1000	+
chr1	205149571	205149572	chr1-207082948	1000	+
chr1	205736449	205736450	chr1-207669826	1000	+
chr1	205909655	205909656	chr1-207843032	1000	+
chr1	206150929	206150930	chr1-208084306	1000	+
chr1	207865875	207865876	chr1-209799252	1000	+
chr1	208923784	208923785	chr1-210857161	1000	+
chr1	209567017	209567018	chr1-211500394	1000	+
chr1	209656608	209656609	chr1-211589985	1000	+
chr1	209719153	209719154	chr1-211652530	1000	+
chr1	212229246	212229247	chr1-214162623	1000	+
chr1	212623927	212623928	chr1-214557304	1000	+
chr1	212845932	212845933	chr1-214779309	1000	+
chr1	212848732	212848733	chr1-214782109	1000	+
chr1	214841160	214841161	chr1-216774537	1000	+
chr1	215375085	215375086	chr1-217308462	1000	+
chr1	216587020	216587021	chr1-218520397	1000	+
chr1	218286243	218286244	chr1-220219620	1000	+
chr1	219117279	219117280	chr1-221050656	1000	+
chr1	219121344	219121345	chr1-221054721	1000	+
chr1	219122269	219122270	chr1-221055646	1000	+
chr1	219124233	219124234	chr1-221057610	1000	+
chr1	221634457	221634458	chr1-223567834	1000	+
chr1	221809868	221809869	chr1-223743245	1000	+
chr1	222003316	222003317	chr1-223936693	1000	+
chr1	222368777	222368778	chr1-224302154	1000	+
chr1	222611497	222611498	chr1-224544874	1000	+
chr1	222872254	222872255	chr1-224805631	1000	+
chr1	224142038	224142039	chr1-226075415	1000	+
chr1	224194027	224194028	chr1-226127404	1000	+
chr1	224896316	224896317	chr1-226829693	1000	+
chr1	224957830	224957831	chr1-226891207	1000	+
chr1	224992180	224992181	chr1-226925557	1000	+
chr1	225230611	225230612	chr1-227163988	1000	+
chr1	225818145	225818146	chr1-227751522	1000	+
chr1	225983204	225983205	chr1-227916581	1000	+
chr1	226070578	226070579	chr1-228003955	1000	+
chr1	226179706	226179707	chr1-228113083	1000	+
chr1	226292221	226292222	chr1-228225598	1000	+
chr1	226313537	226313538	chr1-228246914	1000	+
chr1	226362092	226362093	chr1-228295469	1000	+
chr1	226412662	226412663	chr1-228346039	1000	+
chr1	226429190	226429191	chr1-228362567	1000	+
chr1	226470003	226470004	chr1-228403380	1000	+
chr1	226470896	226470897	chr1-228404273	1000	+
chr1	226471488	226471489	chr1-228404865	1000	+
chr1	226528635	226528636	chr1-228462012	1000	+
chr1	226530492	226530493	chr1-228463869	1000	+
chr1	226534854	226534855	chr1-228468231	1000	+
chr1	226540562	226540563	chr1-228473939	1000	+
chr1	226570782	226570783	chr1-228504159	1000	+
chr1	226576281	226576282	chr1-228509658	1000	+
chr1	226614827	226614828	chr1-228548204	1000	+
chr1	226625719	226625720	chr1-228559096	1000	+
chr1	226649284	226649285	chr1-228582661	1000	+
chr1	227797102	227797103	chr1-229730479	1000	+
chr1	228535300	228535301	chr1-230468677	1000	+
chr1	228559454	228559455	chr1-230492831	1000	+
chr1	229624187	229624188	chr1-231557564	1000	+
chr1	231008004	231008005	chr1-232941381	1000	+
chr1	231188655	231188656	chr1-233122032	1000	+
chr1	231530593	231530594	chr1-233463970	1000	+
chr1	231564435	231564436	chr1-233497812	1000	+
chr1	232433939	232433940	chr1-234367316	1000	+
chr1	233872168	233872169	chr1-235805545	1000	+
chr1	234223695	234223696	chr1-236157072	1000	+
chr1	236013941	236013942	chr1-237947318	1000	+
chr1	238437816	238437817	chr1-240371193	1000	+
chr1	238636123	238636124	chr1-240569500	1000	+
chr1	238723110	238723111	chr1-240656487	1000	+
chr1	239053405	239053406	chr1-240986782	1000	+
chr1	239869928	239869929	chr1-241803305	1000	+
chr1	240753819	240753820	chr1-242687196	1000	+
chr1	241704514	241704515	chr1-243637891	1000	+
chr1	241713264	241713265	chr1-243646641	1000	+
chr1	241719211	241719212	chr1-243652588	1000	+
chr1	242161559	242161560	chr1-244094936	1000	+
chr1	242209576	242209577	chr1-244142953	1000	+
chr1	242280131	242280132	chr1-244213508	1000	+
chr1	242285029	242285030	chr1-244218406	1000	+
chr1	243565674	243565675	chr1-245499051	1000	+
chr1	243807722	243807723	chr1-245741099	1000	+
chr1	243820141	243820142	chr1-245753518	1000	+
chr1	243903158	243903159	chr1-245836535	1000	+
chr1	243915444	243915445	chr1-245848821	1000	+
chr1	243918469	243918470	chr1-245851846	1000	+
chr1	244205290	244205291	chr1-246138667	1000	+
chr1	244481782	244481783	chr1-246415159	1000	+
chr1	244850180	244850181	chr1-246783557	1000	+
chr1	245356567	245356568	chr1-247289944	1000	+
chr1	245530902	245530903	chr1-247464279	1000	+
chr1	245681443	245681444	chr1-247614820	1000	+
chr1	247072929	247072930	chr1-249106306	1000	+
chr1	247108803	247108804	chr1-249142180	1000	+
chr10	336666	336667	chr10-346666	1000	+
chr10	358443	358444	chr10-368443	1000	+
chr10	363046	363047	chr10-373046	1000	+
chr10	377419	377420	chr10-387419	1000	+
chr10	382695	382696	chr10-392695	1000	+
chr10	385287	385288	chr10-395287	1000	+
chr10	387086	387087	chr10-397086	1000	+
chr10	399362	399363	chr10-409362	1000	+
chr10	404008	404009	chr10-414008	1000	+
chr10	412296	412297	chr10-422296	1000	+
chr10	435020	435021	chr10-445020	1000	+
chr10	449875	449876	chr10-459875	1000	+
chr10	456162	456163	chr10-466162	1000	+
chr10	508332	508333	chr10-518332	1000	+
chr10	515880	515881	chr10-525880	1000	+
chr10	520906	520907	chr10-530906	1000	+
chr10	566015	566016	chr10-576015	1000	+
chr10	620630	620631	chr10-630630	1000	+
chr10	642394	642395	chr10-652394	1000	+
chr10	659203	659204	chr10-669203	1000	+
chr10	668889	668890	chr10-678889	1000	+
chr10	675220	675221	chr10-685220	1000	+
chr10	676023	676024	chr10-686023	1000	+
chr10	702146	702147	chr10-712146	1000	+
chr10	725157	725158	chr10-735157	1000	+
chr10	1138119	1138120	chr10-1148119	1000	+
chr10	1221014	1221015	chr10-1231014	1000	+
chr10	1242323	1242324	chr10-1252323	1000	+
chr10	1274287	1274288	chr10-1284287	1000	+
chr10	1359397	1359398	chr10-1369397	1000	+
chr10	1372753	1372754	chr10-1382753	1000	+
chr10	1395439	1395440	chr10-1405439	1000	+
chr10	1406113	1406114	chr10-1416113	1000	+
chr10	1429818	1429819	chr10-1439818	1000	+
chr10	1496526	1496527	chr10-1506526	1000	+
chr10	1507146	1507147	chr10-1517146	1000	+
chr10	1573768	1573769	chr10-1583768	1000	+
chr10	1574851	1574852	chr10-1584851	1000	+
chr10	1575298	1575299	chr10-1585298	1000	+
chr10	1585667	1585668	chr10-1595667	1000	+
chr10	1732775	1732776	chr10-1742775	1000	+
chr10	3136063	3136064	chr10-3146063	1000	+
chr10	3138516	3138517	chr10-3148516	1000	+
chr10	3150998	3150999	chr10-3160998	1000	+
chr10	3170376	3170377	chr10-3180376	1000	+
chr10	3813903	3813904	chr10-3823903	1000	+
chr10	5531150	5531151	chr10-5541150	1000	+
chr10	5557475	5557476	chr10-5567475	1000	+
chr10	5723769	5723770	chr10-5683763	1000	+
chr10	6245861	6245862	chr10-6205855	1000	+
chr10	6302765	6302766	chr10-6262759	1000	+
chr10	7253979	7253980	chr10-7213973	1000	+
chr10	7449677	7449678	chr10-7409671	1000	+
chr10	7658502	7658503	chr10-7618496	1000	+
chr10	7661840	7661841	chr10-7621834	1000	+
chr10	8140582	8140583	chr10-8100576	1000	+
chr10	11247585	11247586	chr10-11207579	1000	+
chr10	11545500	11545501	chr10-11505494	1000	+
chr10	11824678	11824679	chr10-11784672	1000	+
chr10	11951999	11952000	chr10-11911993	1000	+
chr10	13554044	13554045	chr10-13514038	1000	+
chr10	13555312	13555313	chr10-13515306	1000	+
chr10	13556462	13556463	chr10-13516456	1000	+
chr10	13739057	13739058	chr10-13699051	1000	+
chr10	13973839	13973840	chr10-13933833	1000	+
chr10	15295177	15295178	chr10-15255171	1000	+
chr10	15452736	15452737	chr10-15412730	1000	+
chr10	15801768	15801769	chr10-15761762	1000	+
chr10	15942247	15942248	chr10-15902241	1000	+
chr10	16602719	16602720	chr10-16562713	1000	+
chr10	17283552	17283553	chr10-17243546	1000	+
chr10	20146801	20146802	chr10-20106795	1000	+
chr10	21845334	21845335	chr10-21805328	1000	+
chr10	21846261	21846262	chr10-21806255	1000	+
chr10	22654611	22654612	chr10-22614605	1000	+
chr10	23424812	23424813	chr10-23384806	1000	+
chr10	26540873	26540874	chr10-26500867	1000	+
chr10	26896058	26896059	chr10-26856052	1000	+
chr10	30388014	30388015	chr10-30348008	1000	+
chr10	32257008	32257009	chr10-32217002	1000	+
chr10	35936996	35936997	chr10-35896990	1000	+
chr10	38109772	38109773	chr10-38069766	1000	+
chr10	42183091	42183092	chr10-42863085	1000	+
chr10	42291521	42291522	chr10-42971515	1000	+
chr10	42920662	42920663	chr10-43600656	1000	+
chr10	43017983	43017984	chr10-43697977	1000	+
chr10	43271167	43271168	chr10-43951161	1000	+
chr10	43483197	43483198	chr10-44163191	1000	+
chr10	44108972	44108973	chr10-44788966	1000	+
chr10	44680356	44680357	chr10-45360350	1000	+
chr10	44790163	44790164	chr10-45470157	1000	+
chr10	45234635	45234636	chr10-45914629	1000	+
chr10	45243109	45243110	chr10-45923103	1000	+
chr10	45641489	45641490	chr10-46321483	1000	+
chr10	46333899	46333900	chr10-46913893	1000	+
chr10	46815970	46815971	chr10-47395964	1000	+
chr10	47990741	47990742	chr10-48370735	1000	+
chr10	48009203	48009204	chr10-48389197	1000	+
chr10	48033861	48033862	chr10-48413855	1000	+
chr10	48049075	48049076	chr10-48429069	1000	+
chr10	48584536	48584537	chr10-48964530	1000	+
chr10	49328719	49328720	chr10-49658713	1000	+
chr10	49344516	49344517	chr10-49674510	1000	+
chr10	49357772	49357773	chr10-49687766	1000	+
chr10	49402049	49402050	chr10-49732043	1000	+
chr10	50010040	50010041	chr10-50340034	1000	+
chr10	50204495	50204496	chr10-50534489	1000	+
chr10	50492514	50492515	chr10-50822508	1000	+
chr10	50895115	50895116	chr10-51225109	1000	+
chr10	51134589	51134590	chr10-51464583	1000	+
chr10	51159310	51159311	chr10-51489304	1000	+
chr10	51454708	51454709	chr10-51784702	1000	+
chr10	51847959	51847960	chr10-52177953	1000	+
chr10	52421367	52421368	chr10-52751361	1000	+
chr10	62882758	62882759	chr10-63212752	1000	+
chr10	63333099	63333100	chr10-63663093	1000	+
chr10	64243335	64243336	chr10-64573329	1000	+
chr10	69661214	69661215	chr10-69991208	1000	+
chr10	70678381	70678382	chr10-71008375	1000	+
chr10	70838832	70838833	chr10-71168826	1000	+
chr10	71685243	71685244	chr10-72015237	1000	+
chr10	71870723	71870724	chr10-72200717	1000	+
chr10	72030436	72030437	chr10-72360430	1000	+
chr10	72647455	72647456	chr10-72977449	1000	+
chr10	73235704	73235705	chr10-73565698	1000	+
chr10	73437774	73437775	chr10-73767768	1000	+
chr10	73517526	73517527	chr10-73847520	1000	+
chr10	73784310	73784311	chr10-74114304	1000	+
chr10	75077566	75077567	chr10-75407560	1000	+
chr10	75104479	75104480	chr10-75434473	1000	+
chr10	75269380	75269381	chr10-75599374	1000	+
chr10	76473615	76473616	chr10-76803609	1000	+
chr10	76724762	76724763	chr10-77054756	1000	+
chr10	77542200	77542201	chr10-77872194	1000	+
chr10	80403888	80403889	chr10-80733882	1000	+
chr10	80672904	80672905	chr10-81002898	1000	+
chr10	80777813	80777814	chr10-81107807	1000	+
chr10	80874627	80874628	chr10-81204621	1000	+
chr10	81130589	81130590	chr10-81460583	1000	+
chr10	85987248	85987249	chr10-85997268	1000	+
chr10	86078573	86078574	chr10-86088593	1000	+
chr10	88012940	88012941	chr10-88022960	1000	+
chr10	88461400	88461401	chr10-88471420	1000	+
chr10	88692799	88692800	chr10-88702819	1000	+
chr10	88759526	88759527	chr10-88769546	1000	+
chr10	89254851	89254852	chr10-89264871	1000	+
chr10	91164766	91164767	chr10-91174786	1000	+
chr10	93658367	93658368	chr10-93668387	1000	+
chr10	93989553	93989554	chr10-93999573	1000	+
chr10	94441513	94441514	chr10-94451533	1000	+
chr10	94442294	94442295	chr10-94452314	1000	+
chr10	94815923	94815924	chr10-94825933	1000	+
chr10	98134396	98134397	chr10-98144406	1000	+
chr10	98793240	98793241	chr10-98803250	1000	+
chr10	98946130	98946131	chr10-98956140	1000	+
chr10	99150955	99150956	chr10-99160965	1000	+
chr10	99320072	99320073	chr10-99330082	1000	+
chr10	99328105	99328106	chr10-99338115	1000	+
chr10	99464082	99464083	chr10-99474092	1000	+
chr10	100217625	100217626	chr10-100227635	1000	+
chr10	100982412	100982413	chr10-100992422	1000	+
chr10	100983994	100983995	chr10-100994004	1000	+
chr10	101079823	101079824	chr10-101089833	1000	+
chr10	101277531	101277532	chr10-101287541	1000	+
chr10	101280172	101280173	chr10-101290182	1000	+
chr10	101283117	101283118	chr10-101293127	1000	+
chr10	101590047	101590048	chr10-101600057	1000	+
chr10	101815064	101815065	chr10-101825074	1000	+
chr10	102232260	102232261	chr10-102242270	1000	+
chr10	102498554	102498555	chr10-102508564	1000	+
chr10	102577107	102577108	chr10-102587117	1000	+
chr10	102738969	102738970	chr10-102748979	1000	+
chr10	102755317	102755318	chr10-102765327	1000	+
chr10	102768753	102768754	chr10-102778763	1000	+
chr10	102779876	102779877	chr10-102789886	1000	+
chr10	102873254	102873255	chr10-102883264	1000	+
chr10	102884350	102884351	chr10-102894360	1000	+
chr10	102886494	102886495	chr10-102896504	1000	+
chr10	102986330	102986331	chr10-102996340	1000	+
chr10	103444292	103444293	chr10-103454302	1000	+
chr10	103529392	103529393	chr10-103539402	1000	+
chr10	103580438	103580439	chr10-103590448	1000	+
chr10	103981011	103981012	chr10-103991021	1000	+
chr10	104149306	104149307	chr10-104159316	1000	+
chr10	104160510	104160511	chr10-104170520	1000	+
chr10	104171250	104171251	chr10-104181260	1000	+
chr10	104200530	104200531	chr10-104210540	1000	+
chr10	104406850	104406851	chr10-104416860	1000	+
chr10	104604153	104604154	chr10-104614163	1000	+
chr10	105118223	105118224	chr10-105128233	1000	+
chr10	105205246	105205247	chr10-105215256	1000	+
chr10	105208117	105208118	chr10-105218127	1000	+
chr10	105223179	105223180	chr10-105233189	1000	+
chr10	105305116	105305117	chr10-105315126	1000	+
chr10	105334596	105334597	chr10-105344606	1000	+
chr10	105351976	105351977	chr10-105361986	1000	+
chr10	105352678	105352679	chr10-105362688	1000	+
chr10	105410871	105410872	chr10-105420881	1000	+
chr10	105418599	105418600	chr10-105428609	1000	+
chr10	105442774	105442775	chr10-105452784	1000	+
chr10	105667788	105667789	chr10-105677798	1000	+
chr10	106004867	106004868	chr10-106014877	1000	+
chr10	106065157	106065158	chr10-106075167	1000	+
chr10	106065665	106065666	chr10-106075675	1000	+
chr10	109664570	109664571	chr10-109674580	1000	+
chr10	112422121	112422122	chr10-112432131	1000	+
chr10	114702320	114702321	chr10-114712330	1000	+
chr10	114915627	114915628	chr10-114925637	1000	+
chr10	116035923	116035924	chr10-116045933	1000	+
chr10	116381637	116381638	chr10-116391647	1000	+
chr10	116517989	116517990	chr10-116527999	1000	+
chr10	116571968	116571969	chr10-116581978	1000	+
chr10	117874911	117874912	chr10-117884921	1000	+
chr10	118377237	118377238	chr10-118387247	1000	+
chr10	118875715	118875716	chr10-118885725	1000	+
chr10	118883970	118883971	chr10-118893980	1000	+
chr10	118912926	118912927	chr10-118922936	1000	+
chr10	118915390	118915391	chr10-118925400	1000	+
chr10	119285786	119285787	chr10-119295796	1000	+
chr10	120791934	120791935	chr10-120801944	1000	+
chr10	122698695	122698696	chr10-122708705	1000	+
chr10	122729212	122729213	chr10-122739222	1000	+
chr10	124392801	124392802	chr10-124402811	1000	+
chr10	124730032	124730033	chr10-124740042	1000	+
chr10	125607183	125607184	chr10-125617193	1000	+
chr10	125641087	125641088	chr10-125651097	1000	+
chr10	125794180	125794181	chr10-125804190	1000	+
chr10	125806385	125806386	chr10-125816395	1000	+
chr10	126268391	126268392	chr10-126278401	1000	+
chr10	126271491	126271492	chr10-126281501	1000	+
chr10	126676712	126676713	chr10-126686722	1000	+
chr10	126702112	126702113	chr10-126712122	1000	+
chr10	126705819	126705820	chr10-126715829	1000	+
chr10	126830403	126830404	chr10-126840413	1000	+
chr10	127452599	127452600	chr10-127462609	1000	+
chr10	127454261	127454262	chr10-127464271	1000	+
chr10	128183411	128183412	chr10-128193421	1000	+
chr10	128863817	128863818	chr10-128973827	1000	+
chr10	129085421	129085422	chr10-129195431	1000	+
chr10	131527194	131527195	chr10-131637204	1000	+
chr10	131528692	131528693	chr10-131638702	1000	+
chr10	131556156	131556157	chr10-131666166	1000	+
chr10	131576470	131576471	chr10-131686480	1000	+
chr10	131584794	131584795	chr10-131694804	1000	+
chr10	131587236	131587237	chr10-131697246	1000	+
chr10	131647729	131647730	chr10-131757739	1000	+
chr10	132948464	132948465	chr10-133058474	1000	+
chr10	133601507	133601508	chr10-133751517	1000	+
chr10	133643527	133643528	chr10-133793537	1000	+
chr10	133644512	133644513	chr10-133794522	1000	+
chr10	133780793	133780794	chr10-133930803	1000	+
chr10	133787985	133787986	chr10-133937995	1000	+
chr10	133798491	133798492	chr10-133948501	1000	+
chr10	133801845	133801846	chr10-133951855	1000	+
chr10	133804052	133804053	chr10-133954062	1000	+
chr10	133866184	133866185	chr10-134016194	1000	+
chr10	133890298	133890299	chr10-134040308	1000	+
chr10	133891632	133891633	chr10-134041642	1000	+
chr10	133922072	133922073	chr10-134072082	1000	+
chr10	133945644	133945645	chr10-134095654	1000	+
chr10	134015718	134015719	chr10-134165728	1000	+
chr10	134068932	134068933	chr10-134218942	1000	+
chr10	134209647	134209648	chr10-134359657	1000	+
chr10	134210962	134210963	chr10-134360972	1000	+
chr10	134261351	134261352	chr10-134411361	1000	+
chr10	134310367	134310368	chr10-134460377	1000	+
chr10	134318939	134318940	chr10-134468949	1000	+
chr10	134327397	134327398	chr10-134477407	1000	+
chr10	134354996	134354997	chr10-134505006	1000	+
chr10	134377907	134377908	chr10-134527917	1000	+
chr10	134386087	134386088	chr10-134536097	1000	+
chr10	134389912	134389913	chr10-134539922	1000	+
chr10	134399740	134399741	chr10-134549750	1000	+
chr10	134405216	134405217	chr10-134555226	1000	+
chr10	134412876	134412877	chr10-134562886	1000	+
chr10	134416669	134416670	chr10-134566679	1000	+
chr10	134431894	134431895	chr10-134581904	1000	+
chr10	134436311	134436312	chr10-134586321	1000	+
chr10	134443396	134443397	chr10-134593406	1000	+
chr10	134445484	134445485	chr10-134595494	1000	+
chr10	134472522	134472523	chr10-134622532	1000	+
chr10	134474155	134474156	chr10-134624165	1000	+
chr10	134522477	134522478	chr10-134672487	1000	+
chr10	134532799	134532800	chr10-134682809	1000	+
chr10	134543042	134543043	chr10-134693052	1000	+
chr10	134548801	134548802	chr10-134698811	1000	+
chr10	134570106	134570107	chr10-134720116	1000	+
chr10	134572159	134572160	chr10-134722169	1000	+
chr10	134579900	134579901	chr10-134729910	1000	+
chr10	134581713	134581714	chr10-134731723	1000	+
chr10	134583179	134583180	chr10-134733189	1000	+
chr10	134586103	134586104	chr10-134736113	1000	+
chr10	134588451	134588452	chr10-134738461	1000	+
chr10	134590907	134590908	chr10-134740917	1000	+
chr10	134762220	134762221	chr10-134912230	1000	+
chr10	134763781	134763782	chr10-134913791	1000	+
chr10	134768855	134768856	chr10-134918865	1000	+
chr10	134776337	134776338	chr10-134926347	1000	+
chr10	134788214	134788215	chr10-134938224	1000	+
chr10	134790595	134790596	chr10-134940605	1000	+
chr10	134792453	134792454	chr10-134942463	1000	+
chr10	134828029	134828030	chr10-134978039	1000	+
chr10	134830671	134830672	chr10-134980681	1000	+
chr10	134843213	134843214	chr10-134993223	1000	+
chr10	134846423	134846424	chr10-134996433	1000	+
chr10	134846877	134846878	chr10-134996887	1000	+
chr10	134849666	134849667	chr10-134999676	1000	+
chr10	134852840	134852841	chr10-135002850	1000	+
chr10	134865043	134865044	chr10-135015053	1000	+
chr10	134866918	134866919	chr10-135016928	1000	+
chr10	134868871	134868872	chr10-135018881	1000	+
chr10	134870765	134870766	chr10-135020775	1000	+
chr10	134879362	134879363	chr10-135029372	1000	+
chr10	134883525	134883526	chr10-135033535	1000	+
chr10	134888286	134888287	chr10-135038296	1000	+
chr10	134894876	134894877	chr10-135044886	1000	+
chr10	134932248	134932249	chr10-135082258	1000	+
chr10	134933841	134933842	chr10-135083851	1000	+
chr10	134947649	134947650	chr10-135097659	1000	+
chr10	134948876	134948877	chr10-135098886	1000	+
chr10	134951815	134951816	chr10-135101825	1000	+
chr10	134953415	134953416	chr10-135103425	1000	+
chr10	134989190	134989191	chr10-135139200	1000	+
chr10	134993467	134993468	chr10-135143477	1000	+
chr10	135066681	135066682	chr10-135216691	1000	+
chr10	135083011	135083012	chr10-135233021	1000	+
chr10	135123333	135123334	chr10-135273343	1000	+
chr10	135191898	135191899	chr10-135341908	1000	+
chr11	270386	270387	chr11-280386	1000	+
chr11	279891	279892	chr11-289891	1000	+
chr11	366616	366617	chr11-376616	1000	+
chr11	370032	370033	chr11-380032	1000	+
chr11	384438	384439	chr11-394438	1000	+
chr11	387074	387075	chr11-397074	1000	+
chr11	390427	390428	chr11-400427	1000	+
chr11	393236	393237	chr11-403236	1000	+
chr11	397181	397182	chr11-407181	1000	+
chr11	410620	410621	chr11-420620	1000	+
chr11	421295	421296	chr11-431295	1000	+
chr11	449217	449218	chr11-459217	1000	+
chr11	450592	450593	chr11-460592	1000	+
chr11	454568	454569	chr11-464568	1000	+
chr11	462008	462009	chr11-472008	1000	+
chr11	462923	462924	chr11-472923	1000	+
chr11	475245	475246	chr11-485245	1000	+
chr11	479681	479682	chr11-489681	1000	+
chr11	485005	485006	chr11-495005	1000	+
chr11	494424	494425	chr11-504424	1000	+
chr11	532062	532063	chr11-542062	1000	+
chr11	579962	579963	chr11-589962	1000	+
chr11	587583	587584	chr11-597583	1000	+
chr11	607512	607513	chr11-617512	1000	+
chr11	612070	612071	chr11-622070	1000	+
chr11	650568	650569	chr11-660568	1000	+
chr11	702413	702414	chr11-712413	1000	+
chr11	710965	710966	chr11-720965	1000	+
chr11	716233	716234	chr11-726233	1000	+
chr11	782177	782178	chr11-792177	1000	+
chr11	790709	790710	chr11-800709	1000	+
chr11	814217	814218	chr11-824217	1000	+
chr11	840035	840036	chr11-850035	1000	+
chr11	848754	848755	chr11-858754	1000	+
chr11	871517	871518	chr11-881517	1000	+
chr11	878833	878834	chr11-888833	1000	+
chr11	880349	880350	chr11-890349	1000	+
chr11	900371	900372	chr11-910371	1000	+
chr11	933940	933941	chr11-943940	1000	+
chr11	965494	965495	chr11-975494	1000	+
chr11	967071	967072	chr11-977071	1000	+
chr11	970296	970297	chr11-980296	1000	+
chr11	983607	983608	chr11-993607	1000	+
chr11	998132	998133	chr11-1008132	1000	+
chr11	999526	999527	chr11-1009526	1000	+
chr11	1000616	1000617	chr11-1010616	1000	+
chr11	1014248	1014249	chr11-1024248	1000	+
chr11	1015053	1015054	chr11-1025053	1000	+
chr11	1019237	1019238	chr11-1029237	1000	+
chr11	1023220	1023221	chr11-1033220	1000	+
chr11	1024990	1024991	chr11-1034990	1000	+
chr11	1073246	1073247	chr11-1083246	1000	+
chr11	1085433	1085434	chr11-1095433	1000	+
chr11	1086396	1086397	chr11-1096396	1000	+
chr11	1204561	1204562	chr11-1247985	1000	+
chr11	1208838	1208839	chr11-1252262	1000	+
chr11	1210775	1210776	chr11-1254199	1000	+
chr11	1214271	1214272	chr11-1257695	1000	+
chr11	1218917	1218918	chr11-1262341	1000	+
chr11	1230304	1230305	chr11-1273728	1000	+
chr11	1230746	1230747	chr11-1274170	1000	+
chr11	1255953	1255954	chr11-1299377	1000	+
chr11	1259453	1259454	chr11-1302877	1000	+
chr11	1268061	1268062	chr11-1311485	1000	+
chr11	1269564	1269565	chr11-1312988	1000	+
chr11	1272867	1272868	chr11-1316291	1000	+
chr11	1421173	1421174	chr11-1464597	1000	+
chr11	1423333	1423334	chr11-1466757	1000	+
chr11	1426787	1426788	chr11-1470211	1000	+
chr11	1428043	1428044	chr11-1471467	1000	+
chr11	1438079	1438080	chr11-1481503	1000	+
chr11	1438787	1438788	chr11-1482211	1000	+
chr11	1449213	1449214	chr11-1492637	1000	+
chr11	1534974	1534975	chr11-1578398	1000	+
chr11	1549230	1549231	chr11-1592654	1000	+
chr11	1552552	1552553	chr11-1595976	1000	+
chr11	1726422	1726423	chr11-1769846	1000	+
chr11	1731390	1731391	chr11-1774814	1000	+
chr11	1859782	1859783	chr11-1903206	1000	+
chr11	1904321	1904322	chr11-1947745	1000	+
chr11	1905628	1905629	chr11-1949052	1000	+
chr11	1907082	1907083	chr11-1950506	1000	+
chr11	1915667	1915668	chr11-1959091	1000	+
chr11	1925357	1925358	chr11-1968781	1000	+
chr11	1930762	1930763	chr11-1974186	1000	+
chr11	1934220	1934221	chr11-1977644	1000	+
chr11	2121980	2121981	chr11-2165404	1000	+
chr11	2133517	2133518	chr11-2176941	1000	+
chr11	2144443	2144444	chr11-2187867	1000	+
chr11	2363395	2363396	chr11-2406819	1000	+
chr11	2374398	2374399	chr11-2417822	1000	+
chr11	2392549	2392550	chr11-2435973	1000	+
chr11	2398812	2398813	chr11-2442236	1000	+
chr11	2423109	2423110	chr11-2466533	1000	+
chr11	2510793	2510794	chr11-2554217	1000	+
chr11	2512088	2512089	chr11-2555512	1000	+
chr11	2550655	2550656	chr11-2594079	1000	+
chr11	2553069	2553070	chr11-2596493	1000	+
chr11	2559921	2559922	chr11-2603345	1000	+
chr11	2769482	2769483	chr11-2812906	1000	+
chr11	2774760	2774761	chr11-2818184	1000	+
chr11	2785241	2785242	chr11-2828665	1000	+
chr11	2887267	2887268	chr11-2930691	1000	+
chr11	2899506	2899507	chr11-2942930	1000	+
chr11	3071470	3071471	chr11-3114894	1000	+
chr11	3098336	3098337	chr11-3141760	1000	+
chr11	3138423	3138424	chr11-3181847	1000	+
chr11	3645267	3645268	chr11-3688691	1000	+
chr11	4165377	4165378	chr11-4208801	1000	+
chr11	6218114	6218115	chr11-6261538	1000	+
chr11	6237768	6237769	chr11-6281192	1000	+
chr11	6248024	6248025	chr11-6291448	1000	+
chr11	6249051	6249052	chr11-6292475	1000	+
chr11	6434467	6434468	chr11-6477891	1000	+
chr11	6548954	6548955	chr11-6592378	1000	+
chr11	6608068	6608069	chr11-6651492	1000	+
chr11	7965725	7965726	chr11-8009149	1000	+
chr11	8241143	8241144	chr11-8284567	1000	+
chr11	8709002	8709003	chr11-8752426	1000	+
chr11	8849009	8849010	chr11-8892433	1000	+
chr11	14237529	14237530	chr11-14280953	1000	+
chr11	14950133	14950134	chr11-14993557	1000	+
chr11	15628378	15628379	chr11-15671802	1000	+
chr11	16903471	16903472	chr11-16946895	1000	+
chr11	17331751	17331752	chr11-17375175	1000	+
chr11	17366148	17366149	chr11-17409572	1000	+
chr11	17750194	17750195	chr11-17793618	1000	+
chr11	17757728	17757729	chr11-17801152	1000	+
chr11	17862284	17862285	chr11-17905708	1000	+
chr11	18684100	18684101	chr11-18727524	1000	+
chr11	18699678	18699679	chr11-18743102	1000	+
chr11	19218610	19218611	chr11-19262034	1000	+
chr11	19755319	19755320	chr11-19798743	1000	+
chr11	20134792	20134793	chr11-20178216	1000	+
chr11	20579636	20579637	chr11-20623060	1000	+
chr11	22319696	22319697	chr11-22363120	1000	+
chr11	22645027	22645028	chr11-22688451	1000	+
chr11	22807642	22807643	chr11-22851066	1000	+
chr11	27697516	27697517	chr11-27740940	1000	+
chr11	28088618	28088619	chr11-28132042	1000	+
chr11	29994384	29994385	chr11-30037808	1000	+
chr11	30562255	30562256	chr11-30605679	1000	+
chr11	31777314	31777315	chr11-31820738	1000	+
chr11	31782931	31782932	chr11-31826355	1000	+
chr11	31784385	31784386	chr11-31827809	1000	+
chr11	31798235	31798236	chr11-31841659	1000	+
chr11	32405579	32405580	chr11-32449003	1000	+
chr11	33636900	33636901	chr11-33680324	1000	+
chr11	33678422	33678423	chr11-33721846	1000	+
chr11	34152699	34152700	chr11-34196123	1000	+
chr11	35922624	35922625	chr11-35966048	1000	+
chr11	36355238	36355239	chr11-36398662	1000	+
chr11	44281557	44281558	chr11-44324981	1000	+
chr11	44282663	44282664	chr11-44326087	1000	+
chr11	44284162	44284163	chr11-44327586	1000	+
chr11	45158832	45158833	chr11-45202256	1000	+
chr11	45190901	45190902	chr11-45234325	1000	+
chr11	45628381	45628382	chr11-45671805	1000	+
chr11	45878353	45878354	chr11-45921777	1000	+
chr11	45880930	45880931	chr11-45924354	1000	+
chr11	46256456	46256457	chr11-46299880	1000	+
chr11	46273756	46273757	chr11-46317180	1000	+
chr11	46323565	46323566	chr11-46366989	1000	+
chr11	46344796	46344797	chr11-46388220	1000	+
chr11	46345802	46345803	chr11-46389226	1000	+
chr11	46363749	46363750	chr11-46407173	1000	+
chr11	46683467	46683468	chr11-46726891	1000	+
chr11	46896314	46896315	chr11-46939738	1000	+
chr11	47316661	47316662	chr11-47360085	1000	+
chr11	47333520	47333521	chr11-47376944	1000	+
chr11	47356473	47356474	chr11-47399897	1000	+
chr11	47568364	47568365	chr11-47611788	1000	+
chr11	49186455	49186456	chr11-49229879	1000	+
chr11	56874021	56874022	chr11-57117445	1000	+
chr11	56989019	56989020	chr11-57232443	1000	+
chr11	57000648	57000649	chr11-57244072	1000	+
chr11	57023737	57023738	chr11-57267161	1000	+
chr11	57171108	57171109	chr11-57414532	1000	+
chr11	57277119	57277120	chr11-57520543	1000	+
chr11	58487999	58488000	chr11-58731423	1000	+
chr11	58697517	58697518	chr11-58940941	1000	+
chr11	59139384	59139385	chr11-59382808	1000	+
chr11	60171369	60171370	chr11-60414793	1000	+
chr11	60291600	60291601	chr11-60535024	1000	+
chr11	60377094	60377095	chr11-60620518	1000	+
chr11	60438486	60438487	chr11-60681910	1000	+
chr11	60458527	60458528	chr11-60701951	1000	+
chr11	60475234	60475235	chr11-60718658	1000	+
chr11	60532248	60532249	chr11-60775672	1000	+
chr11	60863395	60863396	chr11-61106819	1000	+
chr11	61079585	61079586	chr11-61323009	1000	+
chr11	61091802	61091803	chr11-61335226	1000	+
chr11	61244821	61244822	chr11-61488245	1000	+
chr11	61267889	61267890	chr11-61511313	1000	+
chr11	61301721	61301722	chr11-61545145	1000	+
chr11	61479690	61479691	chr11-61723114	1000	+
chr11	61861784	61861785	chr11-62105208	1000	+
chr11	61895323	61895324	chr11-62138747	1000	+
chr11	61968669	61968670	chr11-62212093	1000	+
chr11	62070374	62070375	chr11-62313798	1000	+
chr11	62212047	62212048	chr11-62455471	1000	+
chr11	62295738	62295739	chr11-62539162	1000	+
chr11	62363407	62363408	chr11-62606831	1000	+
chr11	63289153	63289154	chr11-63532577	1000	+
chr11	63433060	63433061	chr11-63676484	1000	+
chr11	63436097	63436098	chr11-63679521	1000	+
chr11	63510510	63510511	chr11-63753934	1000	+
chr11	63523938	63523939	chr11-63767362	1000	+
chr11	63532056	63532057	chr11-63775480	1000	+
chr11	63560446	63560447	chr11-63803870	1000	+
chr11	63609519	63609520	chr11-63852943	1000	+
chr11	63641095	63641096	chr11-63884519	1000	+
chr11	63642261	63642262	chr11-63885685	1000	+
chr11	63731515	63731516	chr11-63974939	1000	+
chr11	63766425	63766426	chr11-64009849	1000	+
chr11	63782901	63782902	chr11-64026325	1000	+
chr11	63791539	63791540	chr11-64034963	1000	+
chr11	63795711	63795712	chr11-64039135	1000	+
chr11	63811854	63811855	chr11-64055278	1000	+
chr11	63816039	63816040	chr11-64059463	1000	+
chr11	63869043	63869044	chr11-64112467	1000	+
chr11	63894077	63894078	chr11-64137501	1000	+
chr11	64086249	64086250	chr11-64329673	1000	+
chr11	64092303	64092304	chr11-64335727	1000	+
chr11	64131868	64131869	chr11-64375292	1000	+
chr11	64154406	64154407	chr11-64397830	1000	+
chr11	64162305	64162306	chr11-64405729	1000	+
chr11	64184925	64184926	chr11-64428349	1000	+
chr11	64235797	64235798	chr11-64479221	1000	+
chr11	64237348	64237349	chr11-64480772	1000	+
chr11	64289926	64289927	chr11-64533350	1000	+
chr11	64351470	64351471	chr11-64594894	1000	+
chr11	64353823	64353824	chr11-64597247	1000	+
chr11	64419247	64419248	chr11-64662671	1000	+
chr11	64571957	64571958	chr11-64815381	1000	+
chr11	64620415	64620416	chr11-64863839	1000	+
chr11	64632265	64632266	chr11-64875689	1000	+
chr11	64708456	64708457	chr11-64951880	1000	+
chr11	64728871	64728872	chr11-64972295	1000	+
chr11	64880115	64880116	chr11-65123539	1000	+
chr11	64929059	64929060	chr11-65172483	1000	+
chr11	65049332	65049333	chr11-65292756	1000	+
chr11	65063795	65063796	chr11-65307219	1000	+
chr11	65070725	65070726	chr11-65314149	1000	+
chr11	65071770	65071771	chr11-65315194	1000	+
chr11	65078100	65078101	chr11-65321524	1000	+
chr11	65096876	65096877	chr11-65340300	1000	+
chr11	65109259	65109260	chr11-65352683	1000	+
chr11	65123635	65123636	chr11-65367059	1000	+
chr11	65131580	65131581	chr11-65375004	1000	+
chr11	65165064	65165065	chr11-65408488	1000	+
chr11	65166458	65166459	chr11-65409882	1000	+
chr11	65171067	65171068	chr11-65414491	1000	+
chr11	65414998	65414999	chr11-65658422	1000	+
chr11	65441808	65441809	chr11-65685232	1000	+
chr11	65500657	65500658	chr11-65744081	1000	+
chr11	65546615	65546616	chr11-65790039	1000	+
chr11	65567129	65567130	chr11-65810553	1000	+
chr11	65806566	65806567	chr11-66049990	1000	+
chr11	65819038	65819039	chr11-66062462	1000	+
chr11	65840253	65840254	chr11-66083677	1000	+
chr11	65858728	65858729	chr11-66102152	1000	+
chr11	65870690	65870691	chr11-66114114	1000	+
chr11	65999810	65999811	chr11-66243234	1000	+
chr11	66083316	66083317	chr11-66326740	1000	+
chr11	66150604	66150605	chr11-66394028	1000	+
chr11	66167832	66167833	chr11-66411256	1000	+
chr11	66215529	66215530	chr11-66458953	1000	+
chr11	66225050	66225051	chr11-66468474	1000	+
chr11	66286352	66286353	chr11-66529776	1000	+
chr11	66384207	66384208	chr11-66627631	1000	+
chr11	66387938	66387939	chr11-66631362	1000	+
chr11	66595631	66595632	chr11-66839055	1000	+
chr11	66774291	66774292	chr11-67017715	1000	+
chr11	66809328	66809329	chr11-67052752	1000	+
chr11	66897093	66897094	chr11-67140517	1000	+
chr11	66925433	66925434	chr11-67168857	1000	+
chr11	66933633	66933634	chr11-67177057	1000	+
chr11	66945059	66945060	chr11-67188483	1000	+
chr11	66948115	66948116	chr11-67191539	1000	+
chr11	66989004	66989005	chr11-67232428	1000	+
chr11	67018140	67018141	chr11-67261564	1000	+
chr11	67043977	67043978	chr11-67287401	1000	+
chr11	67189479	67189480	chr11-67432903	1000	+
chr11	67521663	67521664	chr11-67765087	1000	+
chr11	67545768	67545769	chr11-67789192	1000	+
chr11	67837224	67837225	chr11-68080648	1000	+
chr11	67872098	67872099	chr11-68115522	1000	+
chr11	67910577	67910578	chr11-68154001	1000	+
chr11	67914788	67914789	chr11-68158212	1000	+
chr11	67935616	67935617	chr11-68179040	1000	+
chr11	67937764	67937765	chr11-68181188	1000	+
chr11	67947695	67947696	chr11-68191119	1000	+
chr11	67949230	67949231	chr11-68192654	1000	+
chr11	67957796	67957797	chr11-68201220	1000	+
chr11	67962602	67962603	chr11-68206026	1000	+
chr11	67972994	67972995	chr11-68216418	1000	+
chr11	68274499	68274500	chr11-68517923	1000	+
chr11	68275437	68275438	chr11-68518861	1000	+
chr11	68306988	68306989	chr11-68550412	1000	+
chr11	68363582	68363583	chr11-68607006	1000	+
chr11	68529529	68529530	chr11-68772953	1000	+
chr11	68530074	68530075	chr11-68773498	1000	+
chr11	68535286	68535287	chr11-68778710	1000	+
chr11	68606800	68606801	chr11-68850224	1000	+
chr11	68681400	68681401	chr11-68924824	1000	+
chr11	69170400	69170401	chr11-69461219	1000	+
chr11	69226256	69226257	chr11-69517075	1000	+
chr11	69334472	69334473	chr11-69625291	1000	+
chr11	69611712	69611713	chr11-69934064	1000	+
chr11	69679519	69679520	chr11-70001871	1000	+
chr11	69700829	69700830	chr11-70023181	1000	+
chr11	69935066	69935067	chr11-70257418	1000	+
chr11	70010488	70010489	chr11-70332840	1000	+
chr11	70241423	70241424	chr11-70563775	1000	+
chr11	70344252	70344253	chr11-70666604	1000	+
chr11	70346911	70346912	chr11-70669263	1000	+
chr11	70350593	70350594	chr11-70672945	1000	+
chr11	70824300	70824301	chr11-71146652	1000	+
chr11	71629968	71629969	chr11-71952320	1000	+
chr11	71823044	71823045	chr11-72145396	1000	+
chr11	71973169	71973170	chr11-72295521	1000	+
chr11	71979172	71979173	chr11-72301524	1000	+
chr11	72085930	72085931	chr11-72408282	1000	+
chr11	72115489	72115490	chr11-72437841	1000	+
chr11	72143695	72143696	chr11-72466047	1000	+
chr11	72170111	72170112	chr11-72492463	1000	+
chr11	72210841	72210842	chr11-72533193	1000	+
chr11	72623402	72623403	chr11-72945754	1000	+
chr11	72731623	72731624	chr11-73053975	1000	+
chr11	72751074	72751075	chr11-73073426	1000	+
chr11	73049864	73049865	chr11-73372216	1000	+
chr11	73176754	73176755	chr11-73499106	1000	+
chr11	73700214	73700215	chr11-74022566	1000	+
chr11	74814196	74814197	chr11-75136548	1000	+
chr11	74817284	74817285	chr11-75139636	1000	+
chr11	74955347	74955348	chr11-75277699	1000	+
chr11	75204309	75204310	chr11-75526661	1000	+
chr11	75583466	75583467	chr11-75905818	1000	+
chr11	76249775	76249776	chr11-76572127	1000	+
chr11	76428883	76428884	chr11-76751235	1000	+
chr11	76491762	76491763	chr11-76814114	1000	+
chr11	76526964	76526965	chr11-76849316	1000	+
chr11	76536603	76536604	chr11-76858955	1000	+
chr11	76568533	76568534	chr11-76890885	1000	+
chr11	76800560	76800561	chr11-77122912	1000	+
chr11	77123806	77123807	chr11-77446158	1000	+
chr11	77202391	77202392	chr11-77524743	1000	+
chr11	77468438	77468439	chr11-77790790	1000	+
chr11	77585298	77585299	chr11-77907650	1000	+
chr11	77598895	77598896	chr11-77921247	1000	+
chr11	78046927	78046928	chr11-78369279	1000	+
chr11	78064955	78064956	chr11-78387307	1000	+
chr11	78292049	78292050	chr11-78614401	1000	+
chr11	78350758	78350759	chr11-78673110	1000	+
chr11	78458510	78458511	chr11-78780862	1000	+
chr11	86295120	86295121	chr11-86617472	1000	+
chr11	87548077	87548078	chr11-87908429	1000	+
chr11	87881784	87881785	chr11-88242136	1000	+
chr11	89237058	89237059	chr11-89597410	1000	+
chr11	89238292	89238293	chr11-89598644	1000	+
chr11	89269628	89269629	chr11-89629980	1000	+
chr11	89595698	89595699	chr11-89956050	1000	+
chr11	92239791	92239792	chr11-92600143	1000	+
chr11	92255900	92255901	chr11-92616252	1000	+
chr11	92342760	92342761	chr11-92703112	1000	+
chr11	93461867	93461868	chr11-93822219	1000	+
chr11	94440328	94440329	chr11-94800680	1000	+
chr11	101828356	101828357	chr11-102323146	1000	+
chr11	103412908	103412909	chr11-103907698	1000	+
chr11	107234478	107234479	chr11-107729268	1000	+
chr11	107969061	107969062	chr11-108463851	1000	+
chr11	112690708	112690709	chr11-113185498	1000	+
chr11	113458940	113458941	chr11-113953730	1000	+
chr11	113575200	113575201	chr11-114069990	1000	+
chr11	116166432	116166433	chr11-116661222	1000	+
chr11	116197365	116197366	chr11-116692155	1000	+
chr11	116211906	116211907	chr11-116706696	1000	+
chr11	116804308	116804309	chr11-117299098	1000	+
chr11	116858036	116858037	chr11-117352826	1000	+
chr11	116894539	116894540	chr11-117389329	1000	+
chr11	117156533	117156534	chr11-117651323	1000	+
chr11	117777614	117777615	chr11-118272404	1000	+
chr11	118010835	118010836	chr11-118505625	1000	+
chr11	118477505	118477506	chr11-118972295	1000	+
chr11	118686743	118686744	chr11-119181533	1000	+
chr11	118798000	118798001	chr11-119292790	1000	+
chr11	118798842	118798843	chr11-119293632	1000	+
chr11	119040986	119040987	chr11-119535776	1000	+
chr11	119513588	119513589	chr11-120008378	1000	+
chr11	120362160	120362161	chr11-120856950	1000	+
chr11	120503846	120503847	chr11-120998636	1000	+
chr11	120533960	120533961	chr11-121028750	1000	+
chr11	122953448	122953449	chr11-123448238	1000	+
chr11	124121408	124121409	chr11-124616198	1000	+
chr11	124135035	124135036	chr11-124629825	1000	+
chr11	124244072	124244073	chr11-124738862	1000	+
chr11	124251551	124251552	chr11-124746341	1000	+
chr11	124540871	124540872	chr11-125035661	1000	+
chr11	125279648	125279649	chr11-125774438	1000	+
chr11	125437753	125437754	chr11-125932543	1000	+
chr11	126375599	126375600	chr11-126870389	1000	+
chr11	127924566	127924567	chr11-128419356	1000	+
chr11	128065530	128065531	chr11-128560320	1000	+
chr11	128185648	128185649	chr11-128680438	1000	+
chr11	128811981	128811982	chr11-129306771	1000	+
chr11	129498871	129498872	chr11-129993661	1000	+
chr11	129564857	129564858	chr11-130059647	1000	+
chr11	129583630	129583631	chr11-130078420	1000	+
chr11	129584630	129584631	chr11-130079420	1000	+
chr11	129803169	129803170	chr11-130297959	1000	+
chr11	129848514	129848515	chr11-130343304	1000	+
chr11	131065668	131065669	chr11-131560458	1000	+
chr11	131066485	131066486	chr11-131561275	1000	+
chr11	132439385	132439386	chr11-132934175	1000	+
chr11	132457186	132457187	chr11-132951976	1000	+
chr11	132458133	132458134	chr11-132952923	1000	+
chr11	132736475	132736476	chr11-133231265	1000	+
chr11	133294830	133294831	chr11-133789620	1000	+
chr11	133306018	133306019	chr11-133800808	1000	+
chr11	133412257	133412258	chr11-133907047	1000	+
chr11	133444476	133444477	chr11-133939266	1000	+
chr11	133500110	133500111	chr11-133994900	1000	+
chr11	133707306	133707307	chr11-134202096	1000	+
chr11	133717395	133717396	chr11-134212185	1000	+
chr11	133737053	133737054	chr11-134231843	1000	+
chr11	133759010	133759011	chr11-134253800	1000	+
chr11	133762740	133762741	chr11-134257530	1000	+
chr12	57498	57499	chr12-187237	1000	+
chr12	84256	84257	chr12-213995	1000	+
chr12	118239	118240	chr12-247978	1000	+
chr12	549390	549391	chr12-679129	1000	+
chr12	588601	588602	chr12-718340	1000	+
chr12	622144	622145	chr12-751883	1000	+
chr12	622693	622694	chr12-752432	1000	+
chr12	1609821	1609822	chr12-1739560	1000	+
chr12	1619170	1619171	chr12-1748909	1000	+
chr12	1625381	1625382	chr12-1755120	1000	+
chr12	1776282	1776283	chr12-1906021	1000	+
chr12	1844610	1844611	chr12-1974349	1000	+
chr12	1887908	1887909	chr12-2017647	1000	+
chr12	2033680	2033681	chr12-2163419	1000	+
chr12	2094788	2094789	chr12-2224527	1000	+
chr12	2209650	2209651	chr12-2339389	1000	+
chr12	2659008	2659009	chr12-2788747	1000	+
chr12	2792249	2792250	chr12-2921988	1000	+
chr12	3179802	3179803	chr12-3309541	1000	+
chr12	3818532	3818533	chr12-3948271	1000	+
chr12	4250555	4250556	chr12-4380294	1000	+
chr12	4254060	4254061	chr12-4383799	1000	+
chr12	4304120	4304121	chr12-4433859	1000	+
chr12	4350009	4350010	chr12-4479748	1000	+
chr12	4424776	4424777	chr12-4554515	1000	+
chr12	5474050	5474051	chr12-5603789	1000	+
chr12	5807242	5807243	chr12-5936981	1000	+
chr12	6036360	6036361	chr12-6166099	1000	+
chr12	6037327	6037328	chr12-6167066	1000	+
chr12	6343252	6343253	chr12-6472991	1000	+
chr12	6520048	6520049	chr12-6649787	1000	+
chr12	6528111	6528112	chr12-6657850	1000	+
chr12	6600040	6600041	chr12-6729779	1000	+
chr12	6728376	6728377	chr12-6858115	1000	+
chr12	6753281	6753282	chr12-6883020	1000	+
chr12	6803702	6803703	chr12-6933441	1000	+
chr12	6808366	6808367	chr12-6938105	1000	+
chr12	6917008	6917009	chr12-7046747	1000	+
chr12	7483985	7483986	chr12-7592718	1000	+
chr12	8649182	8649183	chr12-8757915	1000	+
chr12	12606184	12606185	chr12-12714917	1000	+
chr12	12831319	12831320	chr12-12940052	1000	+
chr12	13145607	13145608	chr12-13254340	1000	+
chr12	13607709	13607710	chr12-13716442	1000	+
chr12	14818924	14818925	chr12-14927657	1000	+
chr12	19174538	19174539	chr12-19283271	1000	+
chr12	19350748	19350749	chr12-19459481	1000	+
chr12	20596532	20596533	chr12-20705265	1000	+
chr12	21571962	21571963	chr12-21680695	1000	+
chr12	24993107	24993108	chr12-25101840	1000	+
chr12	26166731	26166732	chr12-26275464	1000	+
chr12	29193761	29193762	chr12-29302494	1000	+
chr12	29424948	29424949	chr12-29533681	1000	+
chr12	39373079	39373080	chr12-41086812	1000	+
chr12	40253637	40253638	chr12-41967370	1000	+
chr12	40907091	40907092	chr12-42620824	1000	+
chr12	45052151	45052152	chr12-46765884	1000	+
chr12	45915624	45915625	chr12-47629357	1000	+
chr12	46453555	46453556	chr12-48167288	1000	+
chr12	46493191	46493192	chr12-48206924	1000	+
chr12	46681918	46681919	chr12-48395651	1000	+
chr12	47009867	47009868	chr12-48723600	1000	+
chr12	47463058	47463059	chr12-49176791	1000	+
chr12	47650321	47650322	chr12-49364054	1000	+
chr12	47677796	47677797	chr12-49391529	1000	+
chr12	47706429	47706430	chr12-49420162	1000	+
chr12	47770195	47770196	chr12-49483928	1000	+
chr12	47771316	47771317	chr12-49485049	1000	+
chr12	47772139	47772140	chr12-49485872	1000	+
chr12	47774350	47774351	chr12-49488083	1000	+
chr12	48013120	48013121	chr12-49726853	1000	+
chr12	48229378	48229379	chr12-49943111	1000	+
chr12	48471978	48471979	chr12-50185711	1000	+
chr12	48475075	48475076	chr12-50188808	1000	+
chr12	48635569	48635570	chr12-50349302	1000	+
chr12	48761424	48761425	chr12-50475157	1000	+
chr12	50401812	50401813	chr12-52115545	1000	+
chr12	50501426	50501427	chr12-52215159	1000	+
chr12	50595453	50595454	chr12-52309186	1000	+
chr12	50631984	50631985	chr12-52345717	1000	+
chr12	50694795	50694796	chr12-52408528	1000	+
chr12	50703628	50703629	chr12-52417361	1000	+
chr12	50713229	50713230	chr12-52426962	1000	+
chr12	50925573	50925574	chr12-52639306	1000	+
chr12	50971351	50971352	chr12-52685084	1000	+
chr12	50982133	50982134	chr12-52695866	1000	+
chr12	50988528	50988529	chr12-52702261	1000	+
chr12	51001193	51001194	chr12-52714926	1000	+
chr12	51047234	51047235	chr12-52760967	1000	+
chr12	51281309	51281310	chr12-52995042	1000	+
chr12	51583900	51583901	chr12-53297633	1000	+
chr12	51727812	51727813	chr12-53441545	1000	+
chr12	51778031	51778032	chr12-53491764	1000	+
chr12	51877778	51877779	chr12-53591511	1000	+
chr12	52173099	52173100	chr12-53886832	1000	+
chr12	52431283	52431284	chr12-54145016	1000	+
chr12	52625232	52625233	chr12-54338965	1000	+
chr12	52646784	52646785	chr12-54360517	1000	+
chr12	52675584	52675585	chr12-54389317	1000	+
chr12	52698187	52698188	chr12-54411920	1000	+
chr12	52699435	52699436	chr12-54413168	1000	+
chr12	52709837	52709838	chr12-54423570	1000	+
chr12	52727360	52727361	chr12-54441093	1000	+
chr12	52732262	52732263	chr12-54445995	1000	+
chr12	52734185	52734186	chr12-54447918	1000	+
chr12	52740621	52740622	chr12-54454354	1000	+
chr12	52759701	52759702	chr12-54473434	1000	+
chr12	52770565	52770566	chr12-54484298	1000	+
chr12	52786910	52786911	chr12-54500643	1000	+
chr12	52959703	52959704	chr12-54673436	1000	+
chr12	53050555	53050556	chr12-54764288	1000	+
chr12	53059125	53059126	chr12-54772858	1000	+
chr12	53098359	53098360	chr12-54812092	1000	+
chr12	54387673	54387674	chr12-56101406	1000	+
chr12	54615921	54615922	chr12-56329654	1000	+
chr12	54808614	54808615	chr12-56522347	1000	+
chr12	54809381	54809382	chr12-56523114	1000	+
chr12	55314837	55314838	chr12-57028570	1000	+
chr12	55686314	55686315	chr12-57400047	1000	+
chr12	55856099	55856100	chr12-57569832	1000	+
chr12	55865740	55865741	chr12-57579473	1000	+
chr12	55883406	55883407	chr12-57597139	1000	+
chr12	55905353	55905354	chr12-57619086	1000	+
chr12	55916555	55916556	chr12-57630288	1000	+
chr12	56155896	56155897	chr12-57869629	1000	+
chr12	56168160	56168161	chr12-57881893	1000	+
chr12	56200188	56200189	chr12-57913921	1000	+
chr12	56227039	56227040	chr12-57940772	1000	+
chr12	56307933	56307934	chr12-58021666	1000	+
chr12	56416362	56416363	chr12-58130095	1000	+
chr12	56435602	56435603	chr12-58149335	1000	+
chr12	56445695	56445696	chr12-58159428	1000	+
chr12	61482050	61482051	chr12-63195783	1000	+
chr12	61830569	61830570	chr12-63544302	1000	+
chr12	72851232	72851233	chr12-74564965	1000	+
chr12	73887684	73887685	chr12-75601417	1000	+
chr12	73985679	73985680	chr12-75699412	1000	+
chr12	79626506	79626507	chr12-81102375	1000	+
chr12	79635057	79635058	chr12-81110926	1000	+
chr12	79855192	79855193	chr12-81331061	1000	+
chr12	83829442	83829443	chr12-85305311	1000	+
chr12	83829901	83829902	chr12-85305770	1000	+
chr12	89872081	89872082	chr12-91347950	1000	+
chr12	92595605	92595606	chr12-94071474	1000	+
chr12	93104896	93104897	chr12-94580765	1000	+
chr12	93568063	93568064	chr12-95043932	1000	+
chr12	94874751	94874752	chr12-96350620	1000	+
chr12	94913671	94913672	chr12-96389540	1000	+
chr12	95113036	95113037	chr12-96588905	1000	+
chr12	95165113	95165114	chr12-96640982	1000	+
chr12	97663709	97663710	chr12-99139578	1000	+
chr12	99060399	99060400	chr12-100536268	1000	+
chr12	100560488	100560489	chr12-102036357	1000	+
chr12	100748569	100748570	chr12-102224438	1000	+
chr12	101876267	101876268	chr12-103352137	1000	+
chr12	102220384	102220385	chr12-103696254	1000	+
chr12	103183450	103183451	chr12-104659320	1000	+
chr12	103206927	103206928	chr12-104682797	1000	+
chr12	103675010	103675011	chr12-105150880	1000	+
chr12	104984913	104984914	chr12-106460783	1000	+
chr12	105157662	105157663	chr12-106633532	1000	+
chr12	105498812	105498813	chr12-106974682	1000	+
chr12	105499585	105499586	chr12-106975455	1000	+
chr12	105501681	105501682	chr12-106977551	1000	+
chr12	105504388	105504389	chr12-106980258	1000	+
chr12	106499204	106499205	chr12-107975074	1000	+
chr12	106693408	106693409	chr12-108169278	1000	+
chr12	108076857	108076858	chr12-109592474	1000	+
chr12	108214082	108214083	chr12-109729699	1000	+
chr12	108640765	108640766	chr12-110156382	1000	+
chr12	108970712	108970713	chr12-110486329	1000	+
chr12	109957136	109957137	chr12-111472753	1000	+
chr12	109959481	109959482	chr12-111475098	1000	+
chr12	110232668	110232669	chr12-111748285	1000	+
chr12	110242521	110242522	chr12-111758138	1000	+
chr12	110285422	110285423	chr12-111801039	1000	+
chr12	110340706	110340707	chr12-111856323	1000	+
chr12	111106882	111106883	chr12-112622499	1000	+
chr12	111303528	111303529	chr12-112819145	1000	+
chr12	111331461	111331462	chr12-112847078	1000	+
chr12	111999950	111999951	chr12-113515567	1000	+
chr12	112015578	112015579	chr12-113531195	1000	+
chr12	112026275	112026276	chr12-113541892	1000	+
chr12	112034408	112034409	chr12-113550025	1000	+
chr12	112075438	112075439	chr12-113591055	1000	+
chr12	112076795	112076796	chr12-113592412	1000	+
chr12	112387979	112387980	chr12-113903596	1000	+
chr12	113318444	113318445	chr12-114834061	1000	+
chr12	113322984	113322985	chr12-114838601	1000	+
chr12	113325341	113325342	chr12-114840958	1000	+
chr12	113327699	113327700	chr12-114843316	1000	+
chr12	113594165	113594166	chr12-115109782	1000	+
chr12	113596704	113596705	chr12-115112321	1000	+
chr12	115672297	115672298	chr12-117187914	1000	+
chr12	115741650	115741651	chr12-117257267	1000	+
chr12	115801383	115801384	chr12-117317000	1000	+
chr12	115961341	115961342	chr12-117476958	1000	+
chr12	115968849	115968850	chr12-117484466	1000	+
chr12	116077909	116077910	chr12-117593526	1000	+
chr12	116283145	116283146	chr12-117798762	1000	+
chr12	116683410	116683411	chr12-118199027	1000	+
chr12	118076399	118076400	chr12-119592016	1000	+
chr12	118516736	118516737	chr12-120032353	1000	+
chr12	118612515	118612516	chr12-120128132	1000	+
chr12	118726460	118726461	chr12-120242077	1000	+
chr12	119009276	119009277	chr12-120524893	1000	+
chr12	119021179	119021180	chr12-120536796	1000	+
chr12	119026059	119026060	chr12-120541676	1000	+
chr12	119134754	119134755	chr12-120650371	1000	+
chr12	119136210	119136211	chr12-120651827	1000	+
chr12	119187642	119187643	chr12-120703259	1000	+
chr12	119284025	119284026	chr12-120799642	1000	+
chr12	119632929	119632930	chr12-121148546	1000	+
chr12	119661611	119661612	chr12-121177228	1000	+
chr12	120196387	120196388	chr12-121712004	1000	+
chr12	120364769	120364770	chr12-121880386	1000	+
chr12	120374750	120374751	chr12-121890367	1000	+
chr12	120375334	120375335	chr12-121890951	1000	+
chr12	120390093	120390094	chr12-121905710	1000	+
chr12	120459967	120459968	chr12-121975584	1000	+
chr12	120501315	120501316	chr12-122016932	1000	+
chr12	120719591	120719592	chr12-122235208	1000	+
chr12	120723073	120723074	chr12-122238690	1000	+
chr12	120732486	120732487	chr12-122248103	1000	+
chr12	120734387	120734388	chr12-122250004	1000	+
chr12	120739584	120739585	chr12-122255201	1000	+
chr12	120745844	120745845	chr12-122261461	1000	+
chr12	120750047	120750048	chr12-122265664	1000	+
chr12	121472661	121472662	chr12-122906708	1000	+
chr12	121917733	121917734	chr12-123351780	1000	+
chr12	122010341	122010342	chr12-123444388	1000	+
chr12	122036781	122036782	chr12-123470828	1000	+
chr12	122047957	122047958	chr12-123482004	1000	+
chr12	122320164	122320165	chr12-123754211	1000	+
chr12	122440149	122440150	chr12-123874196	1000	+
chr12	122838310	122838311	chr12-124272357	1000	+
chr12	122987825	122987826	chr12-124421872	1000	+
chr12	123346159	123346160	chr12-124780206	1000	+
chr12	123354675	123354676	chr12-124788722	1000	+
chr12	123364963	123364964	chr12-124799010	1000	+
chr12	123376811	123376812	chr12-124810858	1000	+
chr12	123395275	123395276	chr12-124829322	1000	+
chr12	123397235	123397236	chr12-124831282	1000	+
chr12	123422632	123422633	chr12-124856679	1000	+
chr12	123438230	123438231	chr12-124872277	1000	+
chr12	123439578	123439579	chr12-124873625	1000	+
chr12	123467206	123467207	chr12-124901253	1000	+
chr12	123467652	123467653	chr12-124901699	1000	+
chr12	123477307	123477308	chr12-124911354	1000	+
chr12	123495970	123495971	chr12-124930017	1000	+
chr12	123507402	123507403	chr12-124941449	1000	+
chr12	123516775	123516776	chr12-124950822	1000	+
chr12	123568173	123568174	chr12-125002220	1000	+
chr12	123568944	123568945	chr12-125002991	1000	+
chr12	123569303	123569304	chr12-125003350	1000	+
chr12	123589652	123589653	chr12-125023699	1000	+
chr12	123594208	123594209	chr12-125028255	1000	+
chr12	123605185	123605186	chr12-125039232	1000	+
chr12	123865627	123865628	chr12-125299674	1000	+
chr12	123890346	123890347	chr12-125324393	1000	+
chr12	124135937	124135938	chr12-125569984	1000	+
chr12	124144421	124144422	chr12-125578468	1000	+
chr12	124165419	124165420	chr12-125599466	1000	+
chr12	124381639	124381640	chr12-125815686	1000	+
chr12	124584186	124584187	chr12-126018233	1000	+
chr12	127416605	127416606	chr12-128850652	1000	+
chr12	127465892	127465893	chr12-128899939	1000	+
chr12	127755814	127755815	chr12-129189861	1000	+
chr12	127846324	127846325	chr12-129280371	1000	+
chr12	127995676	127995677	chr12-129429723	1000	+
chr12	128353901	128353902	chr12-129787948	1000	+
chr12	128750650	128750651	chr12-130184697	1000	+
chr12	128907587	128907588	chr12-130341634	1000	+
chr12	129389746	129389747	chr12-130823793	1000	+
chr12	129474937	129474938	chr12-130908984	1000	+
chr12	129501791	129501792	chr12-130935838	1000	+
chr12	129519681	129519682	chr12-130953728	1000	+
chr12	129869418	129869419	chr12-131303465	1000	+
chr12	130054789	130054790	chr12-131488836	1000	+
chr12	130083399	130083400	chr12-131517446	1000	+
chr12	130095545	130095546	chr12-131529592	1000	+
chr12	130120913	130120914	chr12-131554960	1000	+
chr12	130138676	130138677	chr12-131572723	1000	+
chr12	130171616	130171617	chr12-131605663	1000	+
chr12	130172828	130172829	chr12-131606875	1000	+
chr12	130189323	130189324	chr12-131623370	1000	+
chr12	130785386	130785387	chr12-132219433	1000	+
chr12	130829690	130829691	chr12-132263737	1000	+
chr12	130842630	130842631	chr12-132276677	1000	+
chr12	130891133	130891134	chr12-132325180	1000	+
chr12	130895586	130895587	chr12-132329633	1000	+
chr12	130900535	130900536	chr12-132334582	1000	+
chr12	130945750	130945751	chr12-132379797	1000	+
chr12	130946739	130946740	chr12-132380786	1000	+
chr12	130959544	130959545	chr12-132393591	1000	+
chr12	131080357	131080358	chr12-132514404	1000	+
chr12	131086589	131086590	chr12-132520636	1000	+
chr12	131167558	131167559	chr12-132601605	1000	+
chr12	131169460	131169461	chr12-132603507	1000	+
chr12	131200212	131200213	chr12-132634259	1000	+
chr12	131202123	131202124	chr12-132636170	1000	+
chr12	131248687	131248688	chr12-132682734	1000	+
chr12	131254203	131254204	chr12-132688250	1000	+
chr12	131255992	131255993	chr12-132690039	1000	+
chr12	131256408	131256409	chr12-132690455	1000	+
chr12	131263146	131263147	chr12-132697193	1000	+
chr12	131332662	131332663	chr12-132822589	1000	+
chr12	131334476	131334477	chr12-132824403	1000	+
chr12	131337623	131337624	chr12-132827550	1000	+
chr12	131344377	131344378	chr12-132834304	1000	+
chr12	131347619	131347620	chr12-132837546	1000	+
chr12	131352734	131352735	chr12-132842661	1000	+
chr12	131356130	131356131	chr12-132846057	1000	+
chr12	131357871	131357872	chr12-132847798	1000	+
chr12	131358515	131358516	chr12-132848442	1000	+
chr12	131369783	131369784	chr12-132859710	1000	+
chr12	131372844	131372845	chr12-132862771	1000	+
chr12	131375444	131375445	chr12-132865371	1000	+
chr12	131382538	131382539	chr12-132872465	1000	+
chr12	131390200	131390201	chr12-132880127	1000	+
chr12	131391551	131391552	chr12-132881478	1000	+
chr12	131395563	131395564	chr12-132885490	1000	+
chr12	131406507	131406508	chr12-132896434	1000	+
chr12	131410730	131410731	chr12-132900657	1000	+
chr12	131583588	131583589	chr12-133073515	1000	+
chr12	131612459	131612460	chr12-133102386	1000	+
chr12	131635908	131635909	chr12-133125835	1000	+
chr12	131642100	131642101	chr12-133132027	1000	+
chr12	131645581	131645582	chr12-133135508	1000	+
chr12	131647009	131647010	chr12-133136936	1000	+
chr12	131650542	131650543	chr12-133140469	1000	+
chr12	131657462	131657463	chr12-133147389	1000	+
chr12	131658937	131658938	chr12-133148864	1000	+
chr12	131669974	131669975	chr12-133159901	1000	+
chr12	131690192	131690193	chr12-133180119	1000	+
chr12	131706312	131706313	chr12-133196239	1000	+
chr12	131760184	131760185	chr12-133250111	1000	+
chr12	131804556	131804557	chr12-133294483	1000	+
chr12	131814094	131814095	chr12-133304021	1000	+
chr12	131819484	131819485	chr12-133309411	1000	+
chr12	131845742	131845743	chr12-133335669	1000	+
chr12	131859904	131859905	chr12-133349831	1000	+
chr12	131873367	131873368	chr12-133363294	1000	+
chr12	131875837	131875838	chr12-133365764	1000	+
chr12	131879816	131879817	chr12-133369743	1000	+
chr12	131888584	131888585	chr12-133378511	1000	+
chr12	131940325	131940326	chr12-133430252	1000	+
chr13	18649372	18649373	chr13-19751372	1000	+
chr13	19032376	19032377	chr13-20134376	1000	+
chr13	19614755	19614756	chr13-20716755	1000	+
chr13	19887422	19887423	chr13-20989422	1000	+
chr13	19908056	19908057	chr13-21010056	1000	+
chr13	20194025	20194026	chr13-21296025	1000	+
chr13	20418446	20418447	chr13-21520446	1000	+
chr13	20460767	20460768	chr13-21562767	1000	+
chr13	20471129	20471130	chr13-21573129	1000	+
chr13	20791381	20791382	chr13-21893381	1000	+
chr13	20792346	20792347	chr13-21894346	1000	+
chr13	20798531	20798532	chr13-21900531	1000	+
chr13	20849505	20849506	chr13-21951505	1000	+
chr13	21146779	21146780	chr13-22248779	1000	+
chr13	24367233	24367234	chr13-25469233	1000	+
chr13	24643063	24643064	chr13-25745063	1000	+
chr13	24941090	24941091	chr13-26043090	1000	+
chr13	25484524	25484525	chr13-26586524	1000	+
chr13	26743092	26743093	chr13-27845092	1000	+
chr13	27390003	27390004	chr13-28492003	1000	+
chr13	27396636	27396637	chr13-28498636	1000	+
chr13	27438818	27438819	chr13-28540818	1000	+
chr13	27452746	27452747	chr13-28554746	1000	+
chr13	28131331	28131332	chr13-29233331	1000	+
chr13	28812094	28812095	chr13-29914094	1000	+
chr13	28952450	28952451	chr13-30054450	1000	+
chr13	28986665	28986666	chr13-30088665	1000	+
chr13	29893816	29893817	chr13-30995816	1000	+
chr13	31425128	31425129	chr13-32527128	1000	+
chr13	31783543	31783544	chr13-32885543	1000	+
chr13	31899664	31899665	chr13-33001664	1000	+
chr13	32059514	32059515	chr13-33161514	1000	+
chr13	32822356	32822357	chr13-33924356	1000	+
chr13	33014849	33014850	chr13-34116849	1000	+
chr13	34943163	34943164	chr13-36045163	1000	+
chr13	34944037	34944038	chr13-36046037	1000	+
chr13	34947865	34947866	chr13-36049865	1000	+
chr13	34950836	34950837	chr13-36052836	1000	+
chr13	36473008	36473009	chr13-37575008	1000	+
chr13	38159768	38159769	chr13-39261768	1000	+
chr13	41512914	41512915	chr13-42614914	1000	+
chr13	41521450	41521451	chr13-42623450	1000	+
chr13	45185749	45185750	chr13-46287748	1000	+
chr13	47789254	47789255	chr13-48891253	1000	+
chr13	47791247	47791248	chr13-48893246	1000	+
chr13	49163412	49163413	chr13-50265411	1000	+
chr13	49602356	49602357	chr13-50704355	1000	+
chr13	49605803	49605804	chr13-50707802	1000	+
chr13	50694691	50694692	chr13-51796690	1000	+
chr13	50723872	50723873	chr13-51825871	1000	+
chr13	56614652	56614653	chr13-57716651	1000	+
chr13	56621222	56621223	chr13-57723221	1000	+
chr13	56627795	56627796	chr13-57729794	1000	+
chr13	56634366	56634367	chr13-57736365	1000	+
chr13	56640931	56640932	chr13-57742930	1000	+
chr13	57105729	57105730	chr13-58207728	1000	+
chr13	71147221	71147222	chr13-72249220	1000	+
chr13	71337712	71337713	chr13-72439711	1000	+
chr13	76464345	76464346	chr13-77566344	1000	+
chr13	76798823	76798824	chr13-77900822	1000	+
chr13	78068674	78068675	chr13-79170673	1000	+
chr13	78079472	78079473	chr13-79181471	1000	+
chr13	78080084	78080085	chr13-79182083	1000	+
chr13	78081371	78081372	chr13-79183370	1000	+
chr13	79811310	79811311	chr13-80913309	1000	+
chr13	83351782	83351783	chr13-84453781	1000	+
chr13	87124761	87124762	chr13-88326760	1000	+
chr13	87127641	87127642	chr13-88329640	1000	+
chr13	90625485	90625486	chr13-91827484	1000	+
chr13	90849436	90849437	chr13-92051435	1000	+
chr13	92678062	92678063	chr13-93880061	1000	+
chr13	94884163	94884164	chr13-96086162	1000	+
chr13	95092106	95092107	chr13-96294105	1000	+
chr13	96797171	96797172	chr13-97999170	1000	+
chr13	97426684	97426685	chr13-98628683	1000	+
chr13	97626975	97626976	chr13-98828974	1000	+
chr13	97925193	97925194	chr13-99127192	1000	+
chr13	98948857	98948858	chr13-100150856	1000	+
chr13	99108326	99108327	chr13-100310325	1000	+
chr13	99345303	99345304	chr13-100547302	1000	+
chr13	99346273	99346274	chr13-100548272	1000	+
chr13	99435293	99435294	chr13-100637292	1000	+
chr13	99982623	99982624	chr13-101184622	1000	+
chr13	100904328	100904329	chr13-102106327	1000	+
chr13	101850654	101850655	chr13-103052653	1000	+
chr13	105943599	105943600	chr13-107145598	1000	+
chr13	107316485	107316486	chr13-108518484	1000	+
chr13	108577826	108577827	chr13-109779825	1000	+
chr13	108591097	108591098	chr13-109793096	1000	+
chr13	109716526	109716527	chr13-110918525	1000	+
chr13	109759035	109759036	chr13-110961034	1000	+
chr13	109764000	109764001	chr13-110965999	1000	+
chr13	109836241	109836242	chr13-111038240	1000	+
chr13	109888750	109888751	chr13-111090749	1000	+
chr13	109907397	109907398	chr13-111109396	1000	+
chr13	109962417	109962418	chr13-111164416	1000	+
chr13	110075533	110075534	chr13-111277532	1000	+
chr13	110088819	110088820	chr13-111290818	1000	+
chr13	110092789	110092790	chr13-111294788	1000	+
chr13	110099456	110099457	chr13-111301455	1000	+
chr13	110129271	110129272	chr13-111331270	1000	+
chr13	110169831	110169832	chr13-111371830	1000	+
chr13	110705161	110705162	chr13-111907160	1000	+
chr13	110733548	110733549	chr13-111935547	1000	+
chr13	110776845	110776846	chr13-111978844	1000	+
chr13	111675536	111675537	chr13-112627535	1000	+
chr13	111678683	111678684	chr13-112630682	1000	+
chr13	111717770	111717771	chr13-112669769	1000	+
chr13	111739414	111739415	chr13-112691413	1000	+
chr13	111756251	111756252	chr13-112708250	1000	+
chr13	111759276	111759277	chr13-112711275	1000	+
chr13	111763798	111763799	chr13-112715797	1000	+
chr13	111765274	111765275	chr13-112717273	1000	+
chr13	111775351	111775352	chr13-112727350	1000	+
chr13	111807546	111807547	chr13-112759545	1000	+
chr13	112249818	112249819	chr13-113201817	1000	+
chr13	112289819	112289820	chr13-113241818	1000	+
chr13	112351424	112351425	chr13-113303423	1000	+
chr13	112398996	112398997	chr13-113350995	1000	+
chr13	112430804	112430805	chr13-113382803	1000	+
chr13	112458184	112458185	chr13-113410183	1000	+
chr13	112468269	112468270	chr13-113420268	1000	+
chr13	112473003	112473004	chr13-113425002	1000	+
chr13	112477286	112477287	chr13-113429285	1000	+
chr13	112488646	112488647	chr13-113440645	1000	+
chr13	112512303	112512304	chr13-113464302	1000	+
chr13	112520547	112520548	chr13-113472546	1000	+
chr13	112522217	112522218	chr13-113474216	1000	+
chr13	112535092	112535093	chr13-113487091	1000	+
chr13	112540662	112540663	chr13-113492661	1000	+
chr13	112543530	112543531	chr13-113495529	1000	+
chr13	112545480	112545481	chr13-113497479	1000	+
chr13	112681955	112681956	chr13-113633954	1000	+
chr13	112683778	112683779	chr13-113635777	1000	+
[truncated: 6,529 more rows]
