# Supplementary material for: Links between DNA methylation and nucleosome occupancy in the human genome
Source: Epigenetics Chromatin. 2017 Apr 11;10:18. doi: 10.1186/s13072-017-0125-5 (PMC5387343; doi:10.1186/s13072-017-0125-5)
Supplement: Supplementary file 2 — Additional file 2. Detailed bioinformatics procedures and in-house scripts used in this study are enclosed in the zip file. [file 13072_2017_125_MOESM2_ESM.zip › Supplmentary.Methods.2017.0320/Figure6.FigureS16.FigureS17/hg18.cpgi.intergenic.bed]

chr1	427521	427522	chr1-437658	1000	+
chr1	439772	439773	chr1-449909	1000	+
chr1	523530	523531	chr1-533667	1000	+
chr1	535557	535558	chr1-545694	1000	+
chr1	792020	792021	chr1-802157	1000	+
chr1	830020	830021	chr1-840157	1000	+
chr1	834954	834955	chr1-845091	1000	+
chr1	909690	909691	chr1-919827	1000	+
chr1	984733	984734	chr1-994870	1000	+
chr1	989658	989659	chr1-999795	1000	+
chr1	993854	993855	chr1-1003991	1000	+
chr1	1002319	1002320	chr1-1012456	1000	+
chr1	1083207	1083208	chr1-1093344	1000	+
chr1	1089177	1089178	chr1-1099314	1000	+
chr1	1126621	1126622	chr1-1136758	1000	+
chr1	1163952	1163953	chr1-1174089	1000	+
chr1	1255181	1255182	chr1-1265318	1000	+
chr1	1434582	1434583	chr1-1444719	1000	+
chr1	1703750	1703751	chr1-1713890	1000	+
chr1	1830140	1830141	chr1-1840280	1000	+
chr1	1849245	1849246	chr1-1859385	1000	+
chr1	1864725	1864726	chr1-1874865	1000	+
chr1	1865607	1865608	chr1-1875747	1000	+
chr1	1964674	1964675	chr1-1974814	1000	+
chr1	1966236	1966237	chr1-1976376	1000	+
chr1	2236260	2236261	chr1-2246400	1000	+
chr1	2239335	2239336	chr1-2249475	1000	+
chr1	2335884	2335885	chr1-2346024	1000	+
chr1	2349907	2349908	chr1-2360047	1000	+
chr1	2361820	2361821	chr1-2371960	1000	+
chr1	2365176	2365177	chr1-2375316	1000	+
chr1	2377738	2377739	chr1-2387878	1000	+
chr1	2388800	2388801	chr1-2398940	1000	+
chr1	2456933	2456934	chr1-2467073	1000	+
chr1	2462201	2462202	chr1-2472341	1000	+
chr1	2467823	2467824	chr1-2477963	1000	+
chr1	2706847	2706848	chr1-2716987	1000	+
chr1	2762256	2762257	chr1-2772396	1000	+
chr1	2767119	2767120	chr1-2777259	1000	+
chr1	2817900	2817901	chr1-2828040	1000	+
chr1	2837032	2837033	chr1-2847172	1000	+
chr1	2840629	2840630	chr1-2850769	1000	+
chr1	2866537	2866538	chr1-2876677	1000	+
chr1	2875033	2875034	chr1-2885173	1000	+
chr1	2876616	2876617	chr1-2886756	1000	+
chr1	2908485	2908486	chr1-2918625	1000	+
chr1	2919126	2919127	chr1-2929266	1000	+
chr1	4092798	4092799	chr1-4192938	1000	+
chr1	4121390	4121391	chr1-4221530	1000	+
chr1	5694872	5694873	chr1-5772285	1000	+
chr1	5716258	5716259	chr1-5793671	1000	+
chr1	6224863	6224864	chr1-6302276	1000	+
chr1	7936909	7936910	chr1-8014322	1000	+
chr1	8194686	8194687	chr1-8272099	1000	+
chr1	8200096	8200097	chr1-8277509	1000	+
chr1	9054343	9054344	chr1-9131756	1000	+
chr1	9165584	9165585	chr1-9242997	1000	+
chr1	9181348	9181349	chr1-9258761	1000	+
chr1	9478103	9478104	chr1-9555516	1000	+
chr1	9609833	9609834	chr1-9687246	1000	+
chr1	10818593	10818594	chr1-10896006	1000	+
chr1	12523039	12523040	chr1-12600452	1000	+
chr1	13754098	13754099	chr1-13881511	1000	+
chr1	14092131	14092132	chr1-14219544	1000	+
chr1	15802643	15802644	chr1-15930056	1000	+
chr1	16366870	16366871	chr1-16494283	1000	+
chr1	16416582	16416583	chr1-16543995	1000	+
chr1	16426080	16426081	chr1-16553493	1000	+
chr1	16698345	16698346	chr1-16825758	1000	+
chr1	16713493	16713494	chr1-16840906	1000	+
chr1	16720173	16720174	chr1-16847586	1000	+
chr1	16734172	16734173	chr1-16861585	1000	+
chr1	16857502	16857503	chr1-16984915	1000	+
chr1	16866158	16866159	chr1-16993571	1000	+
chr1	16924278	16924279	chr1-17051691	1000	+
chr1	16939470	16939471	chr1-17066883	1000	+
chr1	16948129	16948130	chr1-17075542	1000	+
chr1	17070292	17070293	chr1-17197705	1000	+
chr1	17071925	17071926	chr1-17199338	1000	+
chr1	17088345	17088346	chr1-17215758	1000	+
chr1	17094934	17094935	chr1-17222347	1000	+
chr1	17104076	17104077	chr1-17231489	1000	+
chr1	17113091	17113092	chr1-17240504	1000	+
chr1	17348476	17348477	chr1-17475889	1000	+
chr1	18983413	18983414	chr1-19110826	1000	+
chr1	20442223	20442224	chr1-20569636	1000	+
chr1	21627983	21627984	chr1-21755396	1000	+
chr1	21635830	21635831	chr1-21763243	1000	+
chr1	22484903	22484904	chr1-22612316	1000	+
chr1	22541337	22541338	chr1-22668750	1000	+
chr1	22876211	22876212	chr1-23003624	1000	+
chr1	23376933	23376934	chr1-23504346	1000	+
chr1	23416394	23416395	chr1-23543807	1000	+
chr1	23753973	23753974	chr1-23881386	1000	+
chr1	23767439	23767440	chr1-23894852	1000	+
chr1	23818705	23818706	chr1-23946118	1000	+
chr1	25047551	25047552	chr1-25174964	1000	+
chr1	25439172	25439173	chr1-25566585	1000	+
chr1	25466065	25466066	chr1-25593478	1000	+
chr1	25466809	25466810	chr1-25594222	1000	+
chr1	25815513	25815514	chr1-25942926	1000	+
chr1	26074706	26074707	chr1-26202119	1000	+
chr1	26121996	26121997	chr1-26249409	1000	+
chr1	26363356	26363357	chr1-26490769	1000	+
chr1	26559486	26559487	chr1-26686899	1000	+
chr1	26699662	26699663	chr1-26827075	1000	+
chr1	26820047	26820048	chr1-26947460	1000	+
chr1	27016434	27016435	chr1-27143847	1000	+
chr1	27400572	27400573	chr1-27527985	1000	+
chr1	27727277	27727278	chr1-27854690	1000	+
chr1	27859144	27859145	chr1-27986557	1000	+
chr1	28446449	28446450	chr1-28573862	1000	+
chr1	28974517	28974518	chr1-29101930	1000	+
chr1	29333578	29333579	chr1-29460991	1000	+
chr1	29677688	29677689	chr1-29805101	1000	+
chr1	30930722	30930723	chr1-31158135	1000	+
chr1	31018732	31018733	chr1-31246145	1000	+
chr1	31052904	31052905	chr1-31280317	1000	+
chr1	31400884	31400885	chr1-31628297	1000	+
chr1	31827179	31827180	chr1-32054592	1000	+
chr1	31952896	31952897	chr1-32180309	1000	+
chr1	32010831	32010832	chr1-32238244	1000	+
chr1	32026766	32026767	chr1-32254179	1000	+
chr1	32182996	32182997	chr1-32410409	1000	+
chr1	32589980	32589981	chr1-32817393	1000	+
chr1	32665219	32665220	chr1-32892632	1000	+
chr1	32738928	32738929	chr1-32966341	1000	+
chr1	33211306	33211307	chr1-33438719	1000	+
chr1	33289351	33289352	chr1-33516764	1000	+
chr1	33365610	33365611	chr1-33593023	1000	+
chr1	33669053	33669054	chr1-33896466	1000	+
chr1	35168064	35168065	chr1-35395477	1000	+
chr1	35359048	35359049	chr1-35586461	1000	+
chr1	35946280	35946281	chr1-36173693	1000	+
chr1	37556522	37556523	chr1-37783935	1000	+
chr1	38714749	38714750	chr1-38942162	1000	+
chr1	38816897	38816898	chr1-39044310	1000	+
chr1	38947247	38947248	chr1-39174660	1000	+
chr1	39042577	39042578	chr1-39269990	1000	+
chr1	39056680	39056681	chr1-39284093	1000	+
chr1	39320073	39320074	chr1-39547486	1000	+
chr1	40371446	40371447	chr1-40598859	1000	+
chr1	41122604	41122605	chr1-41350017	1000	+
chr1	41662035	41662036	chr1-41889448	1000	+
chr1	41734670	41734671	chr1-41962083	1000	+
chr1	42384175	42384176	chr1-42611588	1000	+
chr1	43023509	43023510	chr1-43250922	1000	+
chr1	43245688	43245689	chr1-43473101	1000	+
chr1	43306699	43306700	chr1-43534112	1000	+
chr1	44341782	44341783	chr1-44569195	1000	+
chr1	46405398	46405399	chr1-46632811	1000	+
chr1	46478624	46478625	chr1-46706037	1000	+
chr1	46705098	46705099	chr1-46932511	1000	+
chr1	46712924	46712925	chr1-46940337	1000	+
chr1	46724067	46724068	chr1-46951480	1000	+
chr1	46728544	46728545	chr1-46955957	1000	+
chr1	46771528	46771529	chr1-46998941	1000	+
chr1	47682953	47682954	chr1-47910366	1000	+
chr1	47688383	47688384	chr1-47915796	1000	+
chr1	47746418	47746419	chr1-47973831	1000	+
chr1	47771795	47771796	chr1-47999208	1000	+
chr1	47831599	47831600	chr1-48059012	1000	+
chr1	47948094	47948095	chr1-48175507	1000	+
chr1	47963461	47963462	chr1-48190874	1000	+
chr1	50571689	50571690	chr1-50799102	1000	+
chr1	50653803	50653804	chr1-50881216	1000	+
chr1	50654581	50654582	chr1-50881994	1000	+
chr1	50665428	50665429	chr1-50892840	1000	+
chr1	50666195	50666196	chr1-50893607	1000	+
chr1	51216262	51216263	chr1-51443674	1000	+
chr1	52606922	52606923	chr1-52834334	1000	+
chr1	53976944	53976945	chr1-54204356	1000	+
chr1	54360059	54360060	chr1-54587471	1000	+
chr1	54713138	54713139	chr1-54940550	1000	+
chr1	54727178	54727179	chr1-54954590	1000	+
chr1	54737795	54737796	chr1-54965207	1000	+
chr1	54780664	54780665	chr1-55008076	1000	+
chr1	55235437	55235438	chr1-55462849	1000	+
chr1	56716123	56716124	chr1-56943535	1000	+
chr1	59142194	59142195	chr1-59369606	1000	+
chr1	61281550	61281551	chr1-61508962	1000	+
chr1	61288941	61288942	chr1-61516353	1000	+
chr1	61292250	61292251	chr1-61519662	1000	+
chr1	63568340	63568341	chr1-63795752	1000	+
chr1	65305275	65305276	chr1-65532687	1000	+
chr1	65306367	65306368	chr1-65533779	1000	+
chr1	65492908	65492909	chr1-65720320	1000	+
chr1	69806319	69806320	chr1-70033731	1000	+
chr1	75363674	75363675	chr1-75591086	1000	+
chr1	75853219	75853220	chr1-76080631	1000	+
chr1	75854460	75854461	chr1-76081872	1000	+
chr1	84992766	84992767	chr1-85220178	1000	+
chr1	85236614	85236615	chr1-85464026	1000	+
chr1	85854472	85854473	chr1-86081884	1000	+
chr1	88701110	88701111	chr1-88928522	1000	+
chr1	90001547	90001548	chr1-90228959	1000	+
chr1	90945025	90945026	chr1-91172437	1000	+
chr1	90949141	90949142	chr1-91176553	1000	+
chr1	90956478	90956479	chr1-91183890	1000	+
chr1	90957955	90957956	chr1-91185367	1000	+
chr1	90961858	90961859	chr1-91189270	1000	+
chr1	90964235	90964236	chr1-91191647	1000	+
chr1	91074023	91074024	chr1-91301435	1000	+
chr1	91089408	91089409	chr1-91316820	1000	+
chr1	91131931	91131932	chr1-91359343	1000	+
chr1	91773822	91773823	chr1-92001234	1000	+
chr1	91784534	91784535	chr1-92011946	1000	+
chr1	91785084	91785085	chr1-92012496	1000	+
chr1	94485800	94485801	chr1-94713212	1000	+
chr1	98292080	98292081	chr1-98519492	1000	+
chr1	106425147	106425148	chr1-106623624	1000	+
chr1	108617124	108617125	chr1-108815601	1000	+
chr1	108765543	108765544	chr1-108964020	1000	+
chr1	109987586	109987587	chr1-110186063	1000	+
chr1	110428529	110428530	chr1-110627006	1000	+
chr1	110474598	110474599	chr1-110673075	1000	+
chr1	110899737	110899738	chr1-111098214	1000	+
chr1	111124851	111124852	chr1-111323328	1000	+
chr1	111615155	111615156	chr1-111813632	1000	+
chr1	113063140	113063141	chr1-113261617	1000	+
chr1	113088275	113088276	chr1-113286752	1000	+
chr1	116172580	116172581	chr1-116371057	1000	+
chr1	116496347	116496348	chr1-116694824	1000	+
chr1	116511875	116511876	chr1-116710352	1000	+
chr1	116512572	116512573	chr1-116711049	1000	+
chr1	117086028	117086029	chr1-117284505	1000	+
chr1	119337350	119337351	chr1-119535827	1000	+
chr1	119344778	119344779	chr1-119543255	1000	+
chr1	119345603	119345604	chr1-119544080	1000	+
chr1	119351755	119351756	chr1-119550232	1000	+
chr1	119671904	119671905	chr1-119870381	1000	+
chr1	120197465	120197466	chr1-120395942	1000	+
chr1	120706410	120706411	chr1-120904887	1000	+
chr1	141560518	141560519	chr1-142618995	1000	+
chr1	141832321	141832322	chr1-142890798	1000	+
chr1	142111857	142111858	chr1-143270334	1000	+
chr1	142309007	142309008	chr1-143467484	1000	+
chr1	142438879	142438880	chr1-143647356	1000	+
chr1	142455501	142455502	chr1-143663978	1000	+
chr1	144989046	144989047	chr1-146522422	1000	+
chr1	145010837	145010838	chr1-146544213	1000	+
chr1	145016587	145016588	chr1-146549963	1000	+
chr1	145017399	145017400	chr1-146550775	1000	+
chr1	145018244	145018245	chr1-146551620	1000	+
chr1	145019077	145019078	chr1-146552453	1000	+
chr1	145971927	145971928	chr1-147505303	1000	+
chr1	145987957	145987958	chr1-147521333	1000	+
chr1	145999376	145999377	chr1-147532752	1000	+
chr1	146000393	146000394	chr1-147533769	1000	+
chr1	147404595	147404596	chr1-149137971	1000	+
chr1	147413077	147413078	chr1-149146453	1000	+
chr1	147414884	147414885	chr1-149148260	1000	+
chr1	147416002	147416003	chr1-149149378	1000	+
chr1	147423013	147423014	chr1-149156389	1000	+
chr1	147429126	147429127	chr1-149162502	1000	+
chr1	147491124	147491125	chr1-149224500	1000	+
chr1	147497608	147497609	chr1-149230984	1000	+
chr1	147527749	147527750	chr1-149261125	1000	+
chr1	147599815	147599816	chr1-149333191	1000	+
chr1	147600572	147600573	chr1-149333948	1000	+
chr1	147646253	147646254	chr1-149379629	1000	+
chr1	147665662	147665663	chr1-149399038	1000	+
chr1	147666832	147666833	chr1-149400208	1000	+
chr1	147777660	147777661	chr1-149511036	1000	+
chr1	147985354	147985355	chr1-149718730	1000	+
chr1	147986101	147986102	chr1-149719477	1000	+
chr1	148452628	148452629	chr1-150186004	1000	+
chr1	149712631	149712632	chr1-151446007	1000	+
chr1	150428249	150428250	chr1-152161625	1000	+
chr1	152022770	152022771	chr1-153756146	1000	+
chr1	153238761	153238762	chr1-154972137	1000	+
chr1	153240428	153240429	chr1-154973804	1000	+
chr1	153310291	153310292	chr1-155043667	1000	+
chr1	154624775	154624776	chr1-156358151	1000	+
chr1	154672379	154672380	chr1-156405755	1000	+
chr1	154693580	154693581	chr1-156426956	1000	+
chr1	154741755	154741756	chr1-156475131	1000	+
chr1	155431461	155431462	chr1-157164837	1000	+
chr1	156215511	156215512	chr1-157948887	1000	+
chr1	156350029	156350030	chr1-158083405	1000	+
chr1	156386220	156386221	chr1-158119596	1000	+
chr1	156414268	156414269	chr1-158147644	1000	+
chr1	159377607	159377608	chr1-161110983	1000	+
chr1	159626312	159626313	chr1-161359688	1000	+
chr1	159636022	159636023	chr1-161369398	1000	+
chr1	159692947	159692948	chr1-161426323	1000	+
chr1	159767214	159767215	chr1-161500590	1000	+
chr1	159848829	159848830	chr1-161582205	1000	+
chr1	161058999	161059000	chr1-162792375	1000	+
chr1	162557265	162557266	chr1-164290641	1000	+
chr1	163353515	163353516	chr1-165086891	1000	+
chr1	163834022	163834023	chr1-165567398	1000	+
chr1	164177433	164177434	chr1-165910809	1000	+
chr1	165120146	165120147	chr1-166853522	1000	+
chr1	165950321	165950322	chr1-167683697	1000	+
chr1	165951010	165951011	chr1-167684386	1000	+
chr1	168897278	168897279	chr1-170630654	1000	+
chr1	169906709	169906710	chr1-171640086	1000	+
chr1	172257950	172257951	chr1-173991327	1000	+
chr1	176722666	176722667	chr1-178456043	1000	+
chr1	177822209	177822210	chr1-179555586	1000	+
chr1	179189927	179189928	chr1-180923304	1000	+
chr1	179341083	179341084	chr1-181074460	1000	+
chr1	179554210	179554211	chr1-181287587	1000	+
chr1	179649192	179649193	chr1-181382569	1000	+
chr1	179718303	179718304	chr1-181451680	1000	+
chr1	180265756	180265757	chr1-181999133	1000	+
chr1	182900066	182900067	chr1-184633443	1000	+
chr1	195113911	195113912	chr1-196847288	1000	+
chr1	198538030	198538031	chr1-200271407	1000	+
chr1	199717616	199717617	chr1-201450993	1000	+
chr1	199775171	199775172	chr1-201508548	1000	+
chr1	201262452	201262453	chr1-202995829	1000	+
chr1	201509292	201509293	chr1-203242669	1000	+
chr1	201563226	201563227	chr1-203296603	1000	+
chr1	202613704	202613705	chr1-204347081	1000	+
chr1	202730313	202730314	chr1-204463690	1000	+
chr1	206108913	206108914	chr1-208042290	1000	+
chr1	206199345	206199346	chr1-208132722	1000	+
chr1	206203548	206203549	chr1-208136925	1000	+
chr1	207471782	207471783	chr1-209405159	1000	+
chr1	207987772	207987773	chr1-209921149	1000	+
chr1	208532584	208532585	chr1-210465961	1000	+
chr1	209447218	209447219	chr1-211380595	1000	+
chr1	209755406	209755407	chr1-211688783	1000	+
chr1	210754863	210754864	chr1-212688240	1000	+
chr1	210798686	210798687	chr1-212732063	1000	+
chr1	211629472	211629473	chr1-213562849	1000	+
chr1	212220064	212220065	chr1-214153441	1000	+
chr1	212223049	212223050	chr1-214156426	1000	+
chr1	212225526	212225527	chr1-214158903	1000	+
chr1	212427409	212427410	chr1-214360786	1000	+
chr1	213110513	213110514	chr1-215043890	1000	+
chr1	216405030	216405031	chr1-218338407	1000	+
chr1	217853071	217853072	chr1-219786448	1000	+
chr1	219127584	219127585	chr1-221060961	1000	+
chr1	219131868	219131869	chr1-221065245	1000	+
chr1	219134439	219134440	chr1-221067816	1000	+
chr1	219135594	219135595	chr1-221068971	1000	+
chr1	220705490	220705491	chr1-222638867	1000	+
chr1	221321553	221321554	chr1-223254930	1000	+
chr1	222247166	222247167	chr1-224180543	1000	+
chr1	223729526	223729527	chr1-225662903	1000	+
chr1	223931821	223931822	chr1-225865198	1000	+
chr1	224337905	224337906	chr1-226271282	1000	+
chr1	224364560	224364561	chr1-226297937	1000	+
chr1	224376341	224376342	chr1-226309718	1000	+
chr1	225749200	225749201	chr1-227682577	1000	+
chr1	225760771	225760772	chr1-227694148	1000	+
chr1	225796627	225796628	chr1-227730004	1000	+
chr1	225812929	225812930	chr1-227746306	1000	+
chr1	225814017	225814018	chr1-227747394	1000	+
chr1	225815265	225815266	chr1-227748642	1000	+
chr1	226041251	226041252	chr1-227974628	1000	+
chr1	226042556	226042557	chr1-227975933	1000	+
chr1	226142187	226142188	chr1-228075564	1000	+
chr1	226228095	226228096	chr1-228161472	1000	+
chr1	226700378	226700379	chr1-228633755	1000	+
chr1	226718611	226718612	chr1-228651988	1000	+
chr1	226724067	226724068	chr1-228657444	1000	+
chr1	226725668	226725669	chr1-228659045	1000	+
chr1	226809852	226809853	chr1-228743229	1000	+
chr1	226957470	226957471	chr1-228890847	1000	+
chr1	227609980	227609981	chr1-229543357	1000	+
chr1	229363575	229363576	chr1-231296952	1000	+
chr1	230832407	230832408	chr1-232765784	1000	+
chr1	232559295	232559296	chr1-234492672	1000	+
chr1	232802450	232802451	chr1-234735827	1000	+
chr1	233334315	233334316	chr1-235267692	1000	+
chr1	234578188	234578189	chr1-236511565	1000	+
chr1	237617347	237617348	chr1-239550724	1000	+
chr1	238227850	238227851	chr1-240161227	1000	+
chr1	239654365	239654366	chr1-241587742	1000	+
chr1	240287073	240287074	chr1-242220450	1000	+
chr1	240287498	240287499	chr1-242220875	1000	+
chr1	241120458	241120459	chr1-243053835	1000	+
chr1	242079602	242079603	chr1-244012979	1000	+
chr1	242080820	242080821	chr1-244014197	1000	+
chr1	242960527	242960528	chr1-244893904	1000	+
chr1	245345956	245345957	chr1-247279333	1000	+
chr1	245440643	245440644	chr1-247374020	1000	+
chr1	245869563	245869564	chr1-247802940	1000	+
chr1	246921873	246921874	chr1-248855250	1000	+
chr1	247134332	247134333	chr1-249167709	1000	+
chr10	109886	109887	chr10-119886	1000	+
chr10	112361	112362	chr10-122361	1000	+
chr10	733360	733361	chr10-743360	1000	+
chr10	762401	762402	chr10-772401	1000	+
chr10	829909	829910	chr10-839909	1000	+
chr10	841313	841314	chr10-851313	1000	+
chr10	1012075	1012076	chr10-1022075	1000	+
chr10	1209287	1209288	chr10-1219287	1000	+
chr10	2533792	2533793	chr10-2543792	1000	+
chr10	2554481	2554482	chr10-2564481	1000	+
chr10	2805236	2805237	chr10-2815236	1000	+
chr10	2922261	2922262	chr10-2932261	1000	+
chr10	3350481	3350482	chr10-3360481	1000	+
chr10	3364251	3364252	chr10-3374251	1000	+
chr10	3490454	3490455	chr10-3500454	1000	+
chr10	3588703	3588704	chr10-3598703	1000	+
chr10	5544475	5544476	chr10-5554475	1000	+
chr10	5922475	5922476	chr10-5882469	1000	+
chr10	8116638	8116639	chr10-8076632	1000	+
chr10	8118110	8118111	chr10-8078104	1000	+
chr10	8595886	8595887	chr10-8555880	1000	+
chr10	9489680	9489681	chr10-9449674	1000	+
chr10	11426595	11426596	chr10-11386589	1000	+
chr10	13384373	13384374	chr10-13344367	1000	+
chr10	13610502	13610503	chr10-13570496	1000	+
chr10	19039273	19039274	chr10-18999267	1000	+
chr10	21829117	21829118	chr10-21789111	1000	+
chr10	21838493	21838494	chr10-21798487	1000	+
chr10	21856418	21856419	chr10-21816412	1000	+
chr10	22558186	22558187	chr10-22518180	1000	+
chr10	22664619	22664620	chr10-22624613	1000	+
chr10	22669850	22669851	chr10-22629844	1000	+
chr10	22805885	22805886	chr10-22765879	1000	+
chr10	23501461	23501462	chr10-23461455	1000	+
chr10	23503063	23503064	chr10-23463057	1000	+
chr10	23524204	23524205	chr10-23484198	1000	+
chr10	23528156	23528157	chr10-23488150	1000	+
chr10	24022492	24022493	chr10-23982486	1000	+
chr10	26720823	26720824	chr10-26680817	1000	+
chr10	27588041	27588042	chr10-27548035	1000	+
chr10	27648789	27648790	chr10-27608783	1000	+
chr10	28631876	28631877	chr10-28591870	1000	+
chr10	28997768	28997769	chr10-28957762	1000	+
chr10	29051259	29051260	chr10-29011253	1000	+
chr10	29254213	29254214	chr10-29214207	1000	+
chr10	31114140	31114141	chr10-31074134	1000	+
chr10	31463019	31463020	chr10-31423013	1000	+
chr10	31932477	31932478	chr10-31892471	1000	+
chr10	32089076	32089077	chr10-32049070	1000	+
chr10	32438972	32438973	chr10-32398966	1000	+
chr10	33309697	33309698	chr10-33269691	1000	+
chr10	35543921	35543922	chr10-35503915	1000	+
chr10	36094257	36094258	chr10-36054251	1000	+
chr10	37980554	37980555	chr10-37940548	1000	+
chr10	38009749	38009750	chr10-37969743	1000	+
chr10	38933866	38933867	chr10-38893860	1000	+
chr10	39063597	39063598	chr10-39023591	1000	+
chr10	41927661	41927662	chr10-42607655	1000	+
chr10	41965623	41965624	chr10-42645617	1000	+
chr10	41992977	41992978	chr10-42672971	1000	+
chr10	42058203	42058204	chr10-42738197	1000	+
chr10	42569724	42569725	chr10-43249718	1000	+
chr10	42652608	42652609	chr10-43332602	1000	+
chr10	42681957	42681958	chr10-43361951	1000	+
chr10	42713953	42713954	chr10-43393947	1000	+
chr10	42748820	42748821	chr10-43428814	1000	+
chr10	43120305	43120306	chr10-43800299	1000	+
chr10	43138345	43138346	chr10-43818339	1000	+
chr10	43157972	43157973	chr10-43837966	1000	+
chr10	43166423	43166424	chr10-43846417	1000	+
chr10	43177852	43177853	chr10-43857846	1000	+
chr10	43505592	43505593	chr10-44185586	1000	+
chr10	43518446	43518447	chr10-44198440	1000	+
chr10	43543927	43543928	chr10-44223921	1000	+
chr10	43821132	43821133	chr10-44501126	1000	+
chr10	44022023	44022024	chr10-44702017	1000	+
chr10	44126443	44126444	chr10-44806437	1000	+
chr10	45014310	45014311	chr10-45694304	1000	+
chr10	45039964	45039965	chr10-45719958	1000	+
chr10	45515569	45515570	chr10-46195563	1000	+
chr10	46194801	46194802	chr10-46774795	1000	+
chr10	46428253	46428254	chr10-47008247	1000	+
chr10	46675495	46675496	chr10-47255489	1000	+
chr10	47124209	47124210	chr10-47654203	1000	+
chr10	47126034	47126035	chr10-47656028	1000	+
chr10	47199823	47199824	chr10-47729817	1000	+
chr10	47239483	47239484	chr10-47769477	1000	+
chr10	47487481	47487482	chr10-47967475	1000	+
chr10	47793870	47793871	chr10-48173864	1000	+
chr10	47897811	47897812	chr10-48277805	1000	+
chr10	48521537	48521538	chr10-48901531	1000	+
chr10	49018413	49018414	chr10-49348407	1000	+
chr10	50646748	50646749	chr10-50976742	1000	+
chr10	51582780	51582781	chr10-51912774	1000	+
chr10	52104762	52104763	chr10-52434756	1000	+
chr10	53840881	53840882	chr10-54170875	1000	+
chr10	54301325	54301326	chr10-54631319	1000	+
chr10	57058304	57058305	chr10-57388298	1000	+
chr10	57060785	57060786	chr10-57390779	1000	+
chr10	59536596	59536597	chr10-59866590	1000	+
chr10	65060361	65060362	chr10-65390355	1000	+
chr10	65403428	65403429	chr10-65733422	1000	+
chr10	65600760	65600761	chr10-65930754	1000	+
chr10	66483854	66483855	chr10-66813848	1000	+
chr10	69194057	69194058	chr10-69524051	1000	+
chr10	69279606	69279607	chr10-69609600	1000	+
chr10	71008136	71008137	chr10-71338130	1000	+
chr10	71888313	71888314	chr10-72218307	1000	+
chr10	72348444	72348445	chr10-72678438	1000	+
chr10	72807168	72807169	chr10-73137162	1000	+
chr10	73318798	73318799	chr10-73648792	1000	+
chr10	73690904	73690905	chr10-74020898	1000	+
chr10	73727829	73727830	chr10-74057823	1000	+
chr10	73749605	73749606	chr10-74079599	1000	+
chr10	75055544	75055545	chr10-75385538	1000	+
chr10	76243357	76243358	chr10-76573351	1000	+
chr10	76861322	76861323	chr10-77191316	1000	+
chr10	79141200	79141201	chr10-79471194	1000	+
chr10	79733190	79733191	chr10-80063184	1000	+
chr10	81588691	81588692	chr10-81598711	1000	+
chr10	81731741	81731742	chr10-81741761	1000	+
chr10	81733317	81733318	chr10-81743337	1000	+
chr10	85314831	85314832	chr10-85324851	1000	+
chr10	86290656	86290657	chr10-86300676	1000	+
chr10	88126946	88126947	chr10-88136966	1000	+
chr10	88139482	88139483	chr10-88149502	1000	+
chr10	88150492	88150493	chr10-88160512	1000	+
chr10	88285379	88285380	chr10-88295399	1000	+
chr10	88286375	88286376	chr10-88296395	1000	+
chr10	88381974	88381975	chr10-88391994	1000	+
chr10	88972808	88972809	chr10-88982828	1000	+
chr10	89105003	89105004	chr10-89115023	1000	+
chr10	93637203	93637204	chr10-93647223	1000	+
chr10	93795659	93795660	chr10-93805679	1000	+
chr10	94170515	94170516	chr10-94180535	1000	+
chr10	94341466	94341467	chr10-94351486	1000	+
chr10	94449403	94449404	chr10-94459423	1000	+
chr10	94821902	94821903	chr10-94831912	1000	+
chr10	96933456	96933457	chr10-96943466	1000	+
chr10	97045278	97045279	chr10-97055288	1000	+
chr10	98500313	98500314	chr10-98510323	1000	+
chr10	101270152	101270153	chr10-101280162	1000	+
chr10	101271639	101271640	chr10-101281649	1000	+
chr10	101272820	101272821	chr10-101282830	1000	+
chr10	101287561	101287562	chr10-101297571	1000	+
chr10	101290418	101290419	chr10-101300428	1000	+
chr10	101864970	101864971	chr10-101874980	1000	+
chr10	102312104	102312105	chr10-102322114	1000	+
chr10	102312647	102312648	chr10-102322657	1000	+
chr10	102405360	102405361	chr10-102415370	1000	+
chr10	102406596	102406597	chr10-102416606	1000	+
chr10	102409398	102409399	chr10-102419408	1000	+
chr10	102420898	102420899	chr10-102430908	1000	+
chr10	102430796	102430797	chr10-102440806	1000	+
chr10	102460064	102460065	chr10-102470074	1000	+
chr10	102463606	102463607	chr10-102473616	1000	+
chr10	102465418	102465419	chr10-102475428	1000	+
chr10	102474328	102474329	chr10-102484338	1000	+
chr10	102480167	102480168	chr10-102490177	1000	+
chr10	102485355	102485356	chr10-102495365	1000	+
chr10	102487405	102487406	chr10-102497415	1000	+
chr10	102489181	102489182	chr10-102499191	1000	+
chr10	102491956	102491957	chr10-102501966	1000	+
chr10	102719495	102719496	chr10-102729505	1000	+
chr10	102792746	102792747	chr10-102802756	1000	+
chr10	102798013	102798014	chr10-102808023	1000	+
chr10	102800075	102800076	chr10-102810085	1000	+
chr10	102816801	102816802	chr10-102826811	1000	+
chr10	102889323	102889324	chr10-102899333	1000	+
chr10	102890033	102890034	chr10-102900043	1000	+
chr10	102896194	102896195	chr10-102906204	1000	+
chr10	102963597	102963598	chr10-102973607	1000	+
chr10	102967023	102967024	chr10-102977033	1000	+
chr10	102972941	102972942	chr10-102982951	1000	+
chr10	103034225	103034226	chr10-103044235	1000	+
chr10	103041635	103041636	chr10-103051645	1000	+
chr10	103060388	103060389	chr10-103070398	1000	+
chr10	103316487	103316488	chr10-103326497	1000	+
chr10	103319421	103319422	chr10-103329431	1000	+
chr10	103320072	103320073	chr10-103330082	1000	+
chr10	110216186	110216187	chr10-110226196	1000	+
chr10	110662015	110662016	chr10-110672025	1000	+
chr10	111206834	111206835	chr10-111216844	1000	+
chr10	112280116	112280117	chr10-112290126	1000	+
chr10	115850876	115850877	chr10-115860886	1000	+
chr10	118537735	118537736	chr10-118547745	1000	+
chr10	118889778	118889779	chr10-118899788	1000	+
chr10	118924947	118924948	chr10-118934957	1000	+
chr10	118966368	118966369	chr10-118976378	1000	+
chr10	119301644	119301645	chr10-119311654	1000	+
chr10	119303155	119303156	chr10-119313165	1000	+
chr10	119484732	119484733	chr10-119494742	1000	+
chr10	121761192	121761193	chr10-121771202	1000	+
chr10	123358447	123358448	chr10-123368457	1000	+
chr10	124568275	124568276	chr10-124578285	1000	+
chr10	124882792	124882793	chr10-124892802	1000	+
chr10	124889881	124889882	chr10-124899891	1000	+
chr10	124892252	124892253	chr10-124902262	1000	+
chr10	124895888	124895889	chr10-124905898	1000	+
chr10	125722522	125722523	chr10-125732532	1000	+
chr10	125741548	125741549	chr10-125751558	1000	+
chr10	126067730	126067731	chr10-126077740	1000	+
chr10	126293994	126293995	chr10-126304004	1000	+
chr10	126595656	126595657	chr10-126605666	1000	+
chr10	126906941	126906942	chr10-126916951	1000	+
chr10	129838404	129838405	chr10-129948414	1000	+
chr10	129899079	129899080	chr10-130009089	1000	+
chr10	129954113	129954114	chr10-130064123	1000	+
chr10	130188999	130189000	chr10-130299009	1000	+
chr10	130228835	130228836	chr10-130338845	1000	+
chr10	130229642	130229643	chr10-130339652	1000	+
chr10	130398541	130398542	chr10-130508551	1000	+
chr10	131467586	131467587	chr10-131577596	1000	+
chr10	131482495	131482496	chr10-131592505	1000	+
chr10	131703150	131703151	chr10-131813160	1000	+
chr10	131733858	131733859	chr10-131843868	1000	+
chr10	131817402	131817403	chr10-131927412	1000	+
chr10	131878762	131878763	chr10-131988772	1000	+
chr10	132255823	132255824	chr10-132365833	1000	+
chr10	132473932	132473933	chr10-132583942	1000	+
chr10	132763756	132763757	chr10-132873766	1000	+
chr10	133032659	133032660	chr10-133142669	1000	+
chr10	133208166	133208167	chr10-133318176	1000	+
chr10	133299594	133299595	chr10-133449604	1000	+
chr10	133308246	133308247	chr10-133458256	1000	+
chr10	133358463	133358464	chr10-133508473	1000	+
chr10	133494673	133494674	chr10-133644683	1000	+
chr10	133700241	133700242	chr10-133850251	1000	+
chr10	133729120	133729121	chr10-133879130	1000	+
chr10	134116796	134116797	chr10-134266806	1000	+
chr10	134154451	134154452	chr10-134304461	1000	+
chr10	134169715	134169716	chr10-134319725	1000	+
chr10	134455976	134455977	chr10-134605986	1000	+
chr10	134457642	134457643	chr10-134607652	1000	+
chr10	134462335	134462336	chr10-134612345	1000	+
chr10	134641545	134641546	chr10-134791555	1000	+
chr10	134654325	134654326	chr10-134804335	1000	+
chr10	134657301	134657302	chr10-134807311	1000	+
chr10	134671825	134671826	chr10-134821835	1000	+
chr10	134676477	134676478	chr10-134826487	1000	+
chr10	134681587	134681588	chr10-134831597	1000	+
chr10	134685278	134685279	chr10-134835288	1000	+
chr10	134693611	134693612	chr10-134843621	1000	+
chr10	134694678	134694679	chr10-134844688	1000	+
chr10	134703184	134703185	chr10-134853194	1000	+
chr10	134711361	134711362	chr10-134861371	1000	+
chr10	134727425	134727426	chr10-134877435	1000	+
chr10	134734526	134734527	chr10-134884536	1000	+
chr10	134742196	134742197	chr10-134892206	1000	+
chr10	134746911	134746912	chr10-134896921	1000	+
chr10	134805644	134805645	chr10-134955654	1000	+
chr10	134821821	134821822	chr10-134971831	1000	+
chr10	134982222	134982223	chr10-135132232	1000	+
chr10	135096678	135096679	chr10-135246688	1000	+
chr10	135104875	135104876	chr10-135254885	1000	+
chr10	135109832	135109833	chr10-135259842	1000	+
chr10	135183882	135183883	chr10-135333892	1000	+
chr10	135240791	135240792	chr10-135390801	1000	+
chr10	135286466	135286467	chr10-135436476	1000	+
chr10	135301365	135301366	chr10-135451375	1000	+
chr10	135304230	135304231	chr10-135454240	1000	+
chr10	135338242	135338243	chr10-135488252	1000	+
chr11	294229	294230	chr11-304229	1000	+
chr11	301074	301075	chr11-311074	1000	+
chr11	320948	320949	chr11-330948	1000	+
chr11	346197	346198	chr11-356197	1000	+
chr11	509490	509491	chr11-519490	1000	+
chr11	725598	725599	chr11-735598	1000	+
chr11	1046536	1046537	chr11-1056536	1000	+
chr11	1097922	1097923	chr11-1107922	1000	+
chr11	1145669	1145670	chr11-1155669	1000	+
chr11	1172257	1172258	chr11-1215681	1000	+
chr11	1172922	1172923	chr11-1216346	1000	+
chr11	1178293	1178294	chr11-1221717	1000	+
chr11	1185464	1185465	chr11-1228888	1000	+
chr11	1250193	1250194	chr11-1293617	1000	+
chr11	1314930	1314931	chr11-1358354	1000	+
chr11	1316798	1316799	chr11-1360222	1000	+
chr11	1361039	1361040	chr11-1404463	1000	+
chr11	1493417	1493418	chr11-1536841	1000	+
chr11	1525000	1525001	chr11-1568424	1000	+
chr11	1630605	1630606	chr11-1674029	1000	+
chr11	1672053	1672054	chr11-1715477	1000	+
chr11	1672458	1672459	chr11-1715882	1000	+
chr11	1803845	1803846	chr11-1847269	1000	+
chr11	1939814	1939815	chr11-1983238	1000	+
chr11	1942765	1942766	chr11-1986189	1000	+
chr11	1947631	1947632	chr11-1991055	1000	+
chr11	1970051	1970052	chr11-2013475	1000	+
chr11	1983451	1983452	chr11-2026875	1000	+
chr11	1990425	1990426	chr11-2033849	1000	+
chr11	2828228	2828229	chr11-2871652	1000	+
chr11	2840651	2840652	chr11-2884075	1000	+
chr11	3181377	3181378	chr11-3224801	1000	+
chr11	3391712	3391713	chr11-3435136	1000	+
chr11	3400647	3400648	chr11-3444071	1000	+
chr11	3558810	3558811	chr11-3602234	1000	+
chr11	3569344	3569345	chr11-3612768	1000	+
chr11	7997560	7997561	chr11-8040984	1000	+
chr11	8009944	8009945	chr11-8053368	1000	+
chr11	9342615	9342616	chr11-9386039	1000	+
chr11	9592093	9592094	chr11-9635517	1000	+
chr11	10281167	10281168	chr11-10324591	1000	+
chr11	10909287	10909288	chr11-10952711	1000	+
chr11	14359419	14359420	chr11-14402843	1000	+
chr11	14883697	14883698	chr11-14927121	1000	+
chr11	14952094	14952095	chr11-14995518	1000	+
chr11	15916542	15916543	chr11-15959966	1000	+
chr11	15919629	15919630	chr11-15963053	1000	+
chr11	16584193	16584194	chr11-16627617	1000	+
chr11	16589193	16589194	chr11-16632617	1000	+
chr11	16592039	16592040	chr11-16635463	1000	+
chr11	17186050	17186051	chr11-17229474	1000	+
chr11	17206504	17206505	chr11-17249928	1000	+
chr11	17674212	17674213	chr11-17717636	1000	+
chr11	18024398	18024399	chr11-18067822	1000	+
chr11	18167621	18167622	chr11-18211045	1000	+
chr11	19324020	19324021	chr11-19367444	1000	+
chr11	20141610	20141611	chr11-20185034	1000	+
chr11	20575635	20575636	chr11-20619059	1000	+
chr11	22410985	22410986	chr11-22454409	1000	+
chr11	23383727	23383728	chr11-23427151	1000	+
chr11	23708733	23708734	chr11-23752157	1000	+
chr11	29996759	29996760	chr11-30040183	1000	+
chr11	31965499	31965500	chr11-32008923	1000	+
chr11	32311698	32311699	chr11-32355122	1000	+
chr11	33354627	33354628	chr11-33398051	1000	+
chr11	33807287	33807288	chr11-33850711	1000	+
chr11	34337175	34337176	chr11-34380599	1000	+
chr11	43500537	43500538	chr11-43543961	1000	+
chr11	43525964	43525965	chr11-43569388	1000	+
chr11	43553739	43553740	chr11-43597163	1000	+
chr11	43557637	43557638	chr11-43601061	1000	+
chr11	44294816	44294817	chr11-44338240	1000	+
chr11	44298087	44298088	chr11-44341511	1000	+
chr11	44498323	44498324	chr11-44541747	1000	+
chr11	44705559	44705560	chr11-44748983	1000	+
chr11	44935399	44935400	chr11-44978823	1000	+
chr11	46121328	46121329	chr11-46164752	1000	+
chr11	46216232	46216233	chr11-46259656	1000	+
chr11	46217357	46217358	chr11-46260781	1000	+
chr11	46221730	46221731	chr11-46265154	1000	+
chr11	46369380	46369381	chr11-46412804	1000	+
chr11	47373054	47373055	chr11-47416478	1000	+
chr11	48858382	48858383	chr11-48901806	1000	+
chr11	48878810	48878811	chr11-48922234	1000	+
chr11	48946907	48946908	chr11-48990331	1000	+
chr11	49026797	49026798	chr11-49070221	1000	+
chr11	49028177	49028178	chr11-49071601	1000	+
chr11	49080650	49080651	chr11-49124074	1000	+
chr11	49412649	49412650	chr11-49456073	1000	+
chr11	49796000	49796001	chr11-49839424	1000	+
chr11	49828829	49828830	chr11-49872253	1000	+
chr11	49830211	49830212	chr11-49873635	1000	+
chr11	49870403	49870404	chr11-49913827	1000	+
chr11	49871734	49871735	chr11-49915158	1000	+
chr11	50183755	50183756	chr11-50227179	1000	+
chr11	55397153	55397154	chr11-55640577	1000	+
chr11	55398491	55398492	chr11-55641915	1000	+
chr11	56704641	56704642	chr11-56948065	1000	+
chr11	56982529	56982530	chr11-57225953	1000	+
chr11	57006973	57006974	chr11-57250397	1000	+
chr11	58429646	58429647	chr11-58673070	1000	+
chr11	58586977	58586978	chr11-58830401	1000	+
chr11	58626517	58626518	chr11-58869941	1000	+
chr11	59084898	59084899	chr11-59328322	1000	+
chr11	59422294	59422295	chr11-59665718	1000	+
chr11	62447807	62447808	chr11-62691231	1000	+
chr11	62450649	62450650	chr11-62694073	1000	+
chr11	63442305	63442306	chr11-63685729	1000	+
chr11	64979196	64979197	chr11-65222620	1000	+
chr11	65001459	65001460	chr11-65244883	1000	+
chr11	65003040	65003041	chr11-65246464	1000	+
chr11	65342213	65342214	chr11-65585637	1000	+
chr11	65836582	65836583	chr11-66080006	1000	+
chr11	65932918	65932919	chr11-66176342	1000	+
chr11	66252238	66252239	chr11-66495662	1000	+
chr11	67235530	67235531	chr11-67478954	1000	+
chr11	67479612	67479613	chr11-67723036	1000	+
chr11	67652521	67652522	chr11-67895945	1000	+
chr11	68194405	68194406	chr11-68437829	1000	+
chr11	68368105	68368106	chr11-68611529	1000	+
chr11	68378800	68378801	chr11-68622224	1000	+
chr11	68379563	68379564	chr11-68622987	1000	+
chr11	68967528	68967529	chr11-69258347	1000	+
chr11	68995283	68995284	chr11-69286102	1000	+
chr11	69209954	69209955	chr11-69500773	1000	+
chr11	69392217	69392218	chr11-69683489	1000	+
chr11	69415627	69415628	chr11-69706898	1000	+
chr11	69490999	69491000	chr11-69813351	1000	+
chr11	69509676	69509677	chr11-69832028	1000	+
chr11	69987557	69987558	chr11-70309909	1000	+
chr11	70640815	70640816	chr11-70963167	1000	+
chr11	70907794	70907795	chr11-71230146	1000	+
chr11	70911364	70911365	chr11-71233716	1000	+
chr11	70965898	70965899	chr11-71288250	1000	+
chr11	70996502	70996503	chr11-71318854	1000	+
chr11	71028320	71028321	chr11-71350672	1000	+
chr11	73168315	73168316	chr11-73490667	1000	+
chr11	74072234	74072235	chr11-74394586	1000	+
chr11	74972089	74972090	chr11-75294441	1000	+
chr11	75553741	75553742	chr11-75876093	1000	+
chr11	75598061	75598062	chr11-75920413	1000	+
chr11	75599921	75599922	chr11-75922273	1000	+
chr11	75624391	75624392	chr11-75946743	1000	+
chr11	75710800	75710801	chr11-76033152	1000	+
chr11	76188116	76188117	chr11-76510468	1000	+
chr11	76434853	76434854	chr11-76757205	1000	+
chr11	82078370	82078371	chr11-82400722	1000	+
chr11	85323601	85323602	chr11-85645953	1000	+
chr11	85820176	85820177	chr11-86142528	1000	+
chr11	89103218	89103219	chr11-89463570	1000	+
chr11	89158919	89158920	chr11-89519271	1000	+
chr11	89160247	89160248	chr11-89520599	1000	+
chr11	89320551	89320552	chr11-89680903	1000	+
chr11	89351850	89351851	chr11-89712202	1000	+
chr11	89353084	89353085	chr11-89713436	1000	+
chr11	89425063	89425064	chr11-89785415	1000	+
chr11	89426427	89426428	chr11-89786779	1000	+
chr11	91598611	91598612	chr11-91958963	1000	+
chr11	92288541	92288542	chr11-92648893	1000	+
chr11	94113585	94113586	chr11-94473937	1000	+
chr11	94410653	94410654	chr11-94771005	1000	+
chr11	101644748	101644749	chr11-102139538	1000	+
chr11	111666218	111666219	chr11-112161008	1000	+
chr11	113166111	113166112	chr11-113660901	1000	+
chr11	113412336	113412337	chr11-113907126	1000	+
chr11	114337115	114337116	chr11-114831905	1000	+
chr11	114529986	114529987	chr11-115024776	1000	+
chr11	115035483	115035484	chr11-115530273	1000	+
chr11	115876604	115876605	chr11-116371394	1000	+
chr11	115956496	115956497	chr11-116451286	1000	+
chr11	116083480	116083481	chr11-116578270	1000	+
chr11	118301595	118301596	chr11-118796385	1000	+
chr11	118697069	118697070	chr11-119191859	1000	+
chr11	118960838	118960839	chr11-119455628	1000	+
chr11	119117494	119117495	chr11-119612284	1000	+
chr11	119118473	119118474	chr11-119613263	1000	+
chr11	119545116	119545117	chr11-120039906	1000	+
chr11	120739079	120739080	chr11-121233869	1000	+
chr11	120803261	120803262	chr11-121298051	1000	+
chr11	122360466	122360467	chr11-122855256	1000	+
chr11	122677989	122677990	chr11-123172779	1000	+
chr11	122734509	122734510	chr11-123229299	1000	+
chr11	122806809	122806810	chr11-123301599	1000	+
chr11	124093467	124093468	chr11-124588257	1000	+
chr11	124214800	124214801	chr11-124709590	1000	+
chr11	124218410	124218411	chr11-124713200	1000	+
chr11	125791871	125791872	chr11-126286661	1000	+
chr11	127826988	127826989	chr11-128321778	1000	+
chr11	128199596	128199597	chr11-128694386	1000	+
chr11	128654417	128654418	chr11-129149207	1000	+
chr11	128739441	128739442	chr11-129234231	1000	+
chr11	128748418	128748419	chr11-129243208	1000	+
chr11	128749493	128749494	chr11-129244283	1000	+
chr11	129408175	129408176	chr11-129902965	1000	+
chr11	129415838	129415839	chr11-129910628	1000	+
chr11	129922159	129922160	chr11-130416949	1000	+
chr11	133208590	133208591	chr11-133703380	1000	+
chr11	133240143	133240144	chr11-133734933	1000	+
chr11	134039560	134039561	chr11-134534350	1000	+
chr11	134087649	134087650	chr11-134582439	1000	+
chr11	134110683	134110684	chr11-134605473	1000	+
chr11	134137726	134137727	chr11-134632516	1000	+
chr11	134336956	134336957	chr11-134831746	1000	+
chr2	114058267	114058268	chr12-74449	1000	+
chr12	432989	432990	chr12-562728	1000	+
chr12	1510153	1510154	chr12-1639892	1000	+
chr12	1641350	1641351	chr12-1771089	1000	+
chr12	1642485	1642486	chr12-1772224	1000	+
chr12	2732388	2732389	chr12-2862127	1000	+
chr12	3345593	3345594	chr12-3475332	1000	+
chr12	4011047	4011048	chr12-4140786	1000	+
chr12	4144416	4144417	chr12-4274155	1000	+
chr12	4541768	4541769	chr12-4671507	1000	+
chr12	5122684	5122685	chr12-5252423	1000	+
chr12	6258172	6258173	chr12-6387911	1000	+
chr12	6270278	6270279	chr12-6400017	1000	+
chr12	6457227	6457228	chr12-6586966	1000	+
chr12	6870793	6870794	chr12-7000532	1000	+
chr12	7672393	7672394	chr12-7781126	1000	+
chr12	7749909	7749910	chr12-7858642	1000	+
chr12	8014721	8014722	chr12-8123454	1000	+
chr12	8062830	8062831	chr12-8171563	1000	+
chr12	8440451	8440452	chr12-8549184	1000	+
chr12	8450961	8450962	chr12-8559694	1000	+
chr12	9613766	9613767	chr12-9722499	1000	+
chr12	10155524	10155525	chr12-10264257	1000	+
chr12	11544771	11544772	chr12-11653504	1000	+
chr12	14026201	14026202	chr12-14134934	1000	+
chr12	19985515	19985516	chr12-20094248	1000	+
chr12	21985923	21985924	chr12-22094656	1000	+
chr12	25429505	25429506	chr12-25538238	1000	+
chr12	25430376	25430377	chr12-25539109	1000	+
chr12	26158556	26158557	chr12-26267289	1000	+
chr12	26170391	26170392	chr12-26279124	1000	+
chr12	28019500	28019501	chr12-28128233	1000	+
chr12	28234865	28234866	chr12-28343598	1000	+
chr12	30214426	30214427	chr12-30323159	1000	+
chr12	30245531	30245532	chr12-30354264	1000	+
chr12	30867106	30867107	chr12-30975839	1000	+
chr12	31296632	31296633	chr12-31405365	1000	+
chr12	31660666	31660667	chr12-31769399	1000	+
chr12	32443799	32443800	chr12-32552532	1000	+
chr12	34152484	34152485	chr12-34261217	1000	+
chr12	34211100	34211101	chr12-34319833	1000	+
chr12	34263233	34263234	chr12-34371966	1000	+
chr12	34380091	34380092	chr12-34488824	1000	+
chr12	34381209	34381210	chr12-34489942	1000	+
chr12	34382406	34382407	chr12-34491139	1000	+
chr12	34386738	34386739	chr12-34495471	1000	+
chr12	34391949	34391950	chr12-34500682	1000	+
chr12	34394751	34394752	chr12-34503484	1000	+
chr12	36818589	36818590	chr12-38532322	1000	+
chr12	36843778	36843779	chr12-38557511	1000	+
chr12	37586842	37586843	chr12-39300575	1000	+
chr12	37825209	37825210	chr12-39538942	1000	+
chr12	40967015	40967016	chr12-42680748	1000	+
chr12	42252139	42252140	chr12-43965872	1000	+
chr12	44672014	44672015	chr12-46385747	1000	+
chr12	45511555	45511556	chr12-47225288	1000	+
chr12	46878648	46878649	chr12-48592381	1000	+
chr12	47740467	47740468	chr12-49454200	1000	+
chr12	47914671	47914672	chr12-49628404	1000	+
chr12	48022564	48022565	chr12-49736297	1000	+
chr12	48026028	48026029	chr12-49739761	1000	+
chr12	48647777	48647778	chr12-50361510	1000	+
chr12	48713002	48713003	chr12-50426735	1000	+
chr12	50494652	50494653	chr12-52208385	1000	+
chr12	50527927	50527928	chr12-52241660	1000	+
chr12	50544203	50544204	chr12-52257936	1000	+
chr12	50549188	50549189	chr12-52262921	1000	+
chr12	50580670	50580671	chr12-52294403	1000	+
chr12	50832417	50832418	chr12-52546150	1000	+
chr12	50930464	50930465	chr12-52644197	1000	+
chr12	50938648	50938649	chr12-52652381	1000	+
chr12	51394459	51394460	chr12-53108192	1000	+
chr12	51554342	51554343	chr12-53268075	1000	+
chr12	51559632	51559633	chr12-53273365	1000	+
chr12	51645617	51645618	chr12-53359350	1000	+
chr12	52005472	52005473	chr12-53719205	1000	+
chr12	52375579	52375580	chr12-54089312	1000	+
chr12	52418518	52418519	chr12-54132251	1000	+
chr12	52607778	52607779	chr12-54321511	1000	+
chr12	52630002	52630003	chr12-54343735	1000	+
chr12	52632007	52632008	chr12-54345740	1000	+
chr12	52633206	52633207	chr12-54346939	1000	+
chr12	52641277	52641278	chr12-54355010	1000	+
chr12	52685800	52685801	chr12-54399533	1000	+
chr12	52686468	52686469	chr12-54400201	1000	+
chr12	52694837	52694838	chr12-54408570	1000	+
chr12	52898084	52898085	chr12-54611817	1000	+
chr12	54326430	54326431	chr12-56040163	1000	+
chr12	54687562	54687563	chr12-56401295	1000	+
chr12	56110542	56110543	chr12-57824275	1000	+
chr12	56354891	56354892	chr12-58068624	1000	+
chr12	56545508	56545509	chr12-58259241	1000	+
chr12	56576616	56576617	chr12-58290349	1000	+
chr12	61312168	61312169	chr12-63025901	1000	+
chr12	62502012	62502013	chr12-64215745	1000	+
chr12	63460967	63460968	chr12-65174700	1000	+
chr12	64409325	64409326	chr12-66123058	1000	+
chr12	64422027	64422028	chr12-66135760	1000	+
chr12	65749464	65749465	chr12-67463197	1000	+
chr12	76243078	76243079	chr12-77718947	1000	+
chr12	77722363	77722364	chr12-79198232	1000	+
chr12	93020163	93020164	chr12-94496032	1000	+
chr12	93057972	93057973	chr12-94533841	1000	+
chr12	93791440	93791441	chr12-95267309	1000	+
chr12	95407643	95407644	chr12-96883512	1000	+
chr12	99634874	99634875	chr12-101110743	1000	+
chr12	101868649	101868650	chr12-103344519	1000	+
chr12	101874386	101874387	chr12-103350256	1000	+
chr12	101883569	101883570	chr12-103359439	1000	+
chr12	103875944	103875945	chr12-105351814	1000	+
chr12	106762209	106762210	chr12-108238079	1000	+
chr12	107686694	107686695	chr12-109162565	1000	+
chr12	108634538	108634539	chr12-110150155	1000	+
chr12	108767755	108767756	chr12-110283372	1000	+
chr12	110319360	110319361	chr12-111834977	1000	+
chr12	111497697	111497698	chr12-113013314	1000	+
chr12	112398352	112398353	chr12-113913969	1000	+
chr12	112398932	112398933	chr12-113914549	1000	+
chr12	112400958	112400959	chr12-113916575	1000	+
chr12	112402134	112402135	chr12-113917751	1000	+
chr12	112513918	112513919	chr12-114029535	1000	+
chr12	113336542	113336543	chr12-114852159	1000	+
chr12	113363032	113363033	chr12-114878649	1000	+
chr12	113366176	113366177	chr12-114881793	1000	+
chr12	113369645	113369646	chr12-114885262	1000	+
chr12	113370850	113370851	chr12-114886467	1000	+
chr12	113587718	113587719	chr12-115103335	1000	+
chr12	113589581	113589582	chr12-115105198	1000	+
chr12	113609324	113609325	chr12-115124941	1000	+
chr12	113614508	113614509	chr12-115130125	1000	+
chr12	113620521	113620522	chr12-115136138	1000	+
chr12	113622508	113622509	chr12-115138125	1000	+
chr12	113658601	113658602	chr12-115174218	1000	+
chr12	114374179	114374180	chr12-115889796	1000	+
chr12	114839370	114839371	chr12-116354987	1000	+
chr12	115430784	115430785	chr12-116946401	1000	+
chr12	117696635	117696636	chr12-119212252	1000	+
chr12	119239892	119239893	chr12-120755509	1000	+
chr12	119320140	119320141	chr12-120835757	1000	+
chr12	119506945	119506946	chr12-121022562	1000	+
chr12	120018130	120018131	chr12-121533747	1000	+
chr12	120609411	120609412	chr12-122125028	1000	+
chr12	122201454	122201455	chr12-123635501	1000	+
chr12	123711510	123711511	chr12-125145557	1000	+
chr12	123789588	123789589	chr12-125223635	1000	+
chr12	123978981	123978982	chr12-125413028	1000	+
chr12	124100247	124100248	chr12-125534294	1000	+
chr12	124237068	124237069	chr12-125671115	1000	+
chr12	124734502	124734503	chr12-126168549	1000	+
chr12	124912168	124912169	chr12-126346215	1000	+
chr12	125241831	125241832	chr12-126675878	1000	+
chr12	125777168	125777169	chr12-127211215	1000	+
chr12	125778357	125778358	chr12-127212404	1000	+
chr12	126196808	126196809	chr12-127630855	1000	+
chr12	126331349	126331350	chr12-127765396	1000	+
chr12	126506632	126506633	chr12-127940679	1000	+
chr12	126811667	126811668	chr12-128245714	1000	+
chr12	127896342	127896343	chr12-129330389	1000	+
chr12	129189270	129189271	chr12-130623317	1000	+
chr12	129691907	129691908	chr12-131125954	1000	+
chr12	129737311	129737312	chr12-131171358	1000	+
chr12	129754076	129754077	chr12-131188123	1000	+
chr12	129765944	129765945	chr12-131199991	1000	+
chr12	129766571	129766572	chr12-131200618	1000	+
chr12	129938128	129938129	chr12-131372175	1000	+
chr12	129955476	129955477	chr12-131389523	1000	+
chr12	129984033	129984034	chr12-131418080	1000	+
chr12	130214048	130214049	chr12-131648095	1000	+
chr12	130349599	130349600	chr12-131783646	1000	+
chr12	130483739	130483740	chr12-131917786	1000	+
chr12	130509593	130509594	chr12-131943640	1000	+
chr12	130543609	130543610	chr12-131977656	1000	+
chr12	130611198	130611199	chr12-132045245	1000	+
chr12	130712210	130712211	chr12-132146257	1000	+
chr12	130736991	130736992	chr12-132171038	1000	+
chr12	130852203	130852204	chr12-132286250	1000	+
chr12	130859583	130859584	chr12-132293630	1000	+
chr12	130995587	130995588	chr12-132429634	1000	+
chr12	131186032	131186033	chr12-132620079	1000	+
chr12	131205002	131205003	chr12-132639049	1000	+
chr12	131205658	131205659	chr12-132639705	1000	+
chr12	131219083	131219084	chr12-132653130	1000	+
chr12	131229488	131229489	chr12-132663535	1000	+
chr12	131240570	131240571	chr12-132674617	1000	+
chr12	131420712	131420713	chr12-132910639	1000	+
chr12	131432353	131432354	chr12-132922280	1000	+
chr12	131440203	131440204	chr12-132930130	1000	+
chr12	131445835	131445836	chr12-132935762	1000	+
chr12	131448854	131448855	chr12-132938781	1000	+
chr12	131466692	131466693	chr12-132956619	1000	+
chr12	131476023	131476024	chr12-132965950	1000	+
chr12	131478681	131478682	chr12-132968608	1000	+
chr12	131482891	131482892	chr12-132972818	1000	+
chr12	131483880	131483881	chr12-132973807	1000	+
chr12	131484644	131484645	chr12-132974571	1000	+
chr12	131486466	131486467	chr12-132976393	1000	+
chr12	131486968	131486969	chr12-132976895	1000	+
chr12	131493834	131493835	chr12-132983761	1000	+
chr12	131500955	131500956	chr12-132990882	1000	+
chr12	131510210	131510211	chr12-133000137	1000	+
chr12	131519932	131519933	chr12-133009859	1000	+
chr12	131520879	131520880	chr12-133010806	1000	+
chr12	131525575	131525576	chr12-133015502	1000	+
chr12	131529069	131529070	chr12-133018996	1000	+
chr12	131529974	131529975	chr12-133019901	1000	+
chr12	131532829	131532830	chr12-133022756	1000	+
chr12	131560360	131560361	chr12-133050287	1000	+
chr12	131562865	131562866	chr12-133052792	1000	+
chr12	131567010	131567011	chr12-133056937	1000	+
chr12	131576191	131576192	chr12-133066118	1000	+
chr12	131678035	131678036	chr12-133167962	1000	+
chr12	131679142	131679143	chr12-133169069	1000	+
chr12	131688014	131688015	chr12-133177941	1000	+
chr12	131688806	131688807	chr12-133178733	1000	+
chr12	131851070	131851071	chr12-133340997	1000	+
chr12	131922855	131922856	chr12-133412782	1000	+
chr12	131924432	131924433	chr12-133414359	1000	+
chr12	131995272	131995273	chr12-133485199	1000	+
chr13	18070658	18070659	chr13-19172658	1000	+
chr13	18072256	18072257	chr13-19174256	1000	+
chr13	18081521	18081522	chr13-19183521	1000	+
chr13	18100941	18100942	chr13-19202941	1000	+
chr13	18137594	18137595	chr13-19239594	1000	+
chr13	18197702	18197703	chr13-19299702	1000	+
chr13	18347130	18347131	chr13-19449130	1000	+
chr13	18862904	18862905	chr13-19964904	1000	+
chr13	19037089	19037090	chr13-20139089	1000	+
chr13	19074366	19074367	chr13-20176366	1000	+
chr13	19290569	19290570	chr13-20392569	1000	+
chr13	19590646	19590647	chr13-20692646	1000	+
chr13	19600226	19600227	chr13-20702226	1000	+
chr13	19600987	19600988	chr13-20702987	1000	+
chr13	19609092	19609093	chr13-20711092	1000	+
chr13	19649601	19649602	chr13-20751601	1000	+
chr13	19773866	19773867	chr13-20875866	1000	+
chr13	19864234	19864235	chr13-20966234	1000	+
chr13	19867036	19867037	chr13-20969036	1000	+
chr13	20576532	20576533	chr13-21678532	1000	+
chr13	20732109	20732110	chr13-21834109	1000	+
chr13	20733499	20733500	chr13-21835499	1000	+
chr13	20956128	20956129	chr13-22058128	1000	+
chr13	22168750	22168751	chr13-23270750	1000	+
chr13	22310415	22310416	chr13-23412415	1000	+
chr13	22320792	22320793	chr13-23422792	1000	+
chr13	22387844	22387845	chr13-23489844	1000	+
chr13	22398994	22398995	chr13-23500994	1000	+
chr13	22632312	22632313	chr13-23734312	1000	+
chr13	22938744	22938745	chr13-24040744	1000	+
chr13	23019334	23019335	chr13-24121334	1000	+
chr13	23167808	23167809	chr13-24269808	1000	+
chr13	23375740	23375741	chr13-24477740	1000	+
chr13	23780525	23780526	chr13-24882525	1000	+
chr13	23800494	23800495	chr13-24902494	1000	+
chr13	23812824	23812825	chr13-24914824	1000	+
chr13	24014017	24014018	chr13-25116017	1000	+
chr13	24110502	24110503	chr13-25212502	1000	+
chr13	24190891	24190892	chr13-25292891	1000	+
chr13	24218962	24218963	chr13-25320962	1000	+
chr13	24490577	24490578	chr13-25592577	1000	+
chr13	24519246	24519247	chr13-25621246	1000	+
chr13	24541337	24541338	chr13-25643337	1000	+
chr13	25658657	25658658	chr13-26760657	1000	+
chr13	27262006	27262007	chr13-28364006	1000	+
chr13	27263665	27263666	chr13-28365665	1000	+
chr13	27269639	27269640	chr13-28371639	1000	+
chr13	27399975	27399976	chr13-28501975	1000	+
chr13	27400553	27400554	chr13-28502553	1000	+
chr13	27401216	27401217	chr13-28503216	1000	+
chr13	27426376	27426377	chr13-28528376	1000	+
chr13	27432996	27432997	chr13-28534996	1000	+
chr13	27442707	27442708	chr13-28544707	1000	+
chr13	27448043	27448044	chr13-28550043	1000	+
chr13	28003544	28003545	chr13-29105544	1000	+
chr13	28004915	28004916	chr13-29106915	1000	+
chr13	28250996	28250997	chr13-29352996	1000	+
chr13	28292341	28292342	chr13-29394341	1000	+
chr13	29587100	29587101	chr13-30689100	1000	+
chr13	29880557	29880558	chr13-30982557	1000	+
chr13	29917999	29918000	chr13-31019999	1000	+
chr13	30146403	30146404	chr13-31248403	1000	+
chr13	35627115	35627116	chr13-36729115	1000	+
chr13	39644533	39644534	chr13-40746533	1000	+
chr13	40007619	40007620	chr13-41109619	1000	+
chr13	43440681	43440682	chr13-44542681	1000	+
chr13	43441900	43441901	chr13-44543900	1000	+
chr13	43442390	43442391	chr13-44544390	1000	+
chr13	43443170	43443171	chr13-44545170	1000	+
chr13	44783929	44783930	chr13-45885929	1000	+
chr13	45910272	45910273	chr13-47012271	1000	+
chr13	49320201	49320202	chr13-50422200	1000	+
chr13	51667718	51667719	chr13-52769717	1000	+
chr13	52072352	52072353	chr13-53174351	1000	+
chr13	52323469	52323470	chr13-53425468	1000	+
chr13	52673306	52673307	chr13-53775305	1000	+
chr13	57101955	57101956	chr13-58203954	1000	+
chr13	63283889	63283890	chr13-64385888	1000	+
chr13	63316558	63316559	chr13-64418557	1000	+
chr13	68457105	68457106	chr13-69559104	1000	+
chr13	76452400	76452401	chr13-77554399	1000	+
chr13	76801636	76801637	chr13-77903635	1000	+
chr13	80127247	80127248	chr13-81229246	1000	+
chr13	88813595	88813596	chr13-90015594	1000	+
chr13	93999928	93999929	chr13-95201927	1000	+
chr13	94152688	94152689	chr13-95354687	1000	+
chr13	94418431	94418432	chr13-95620430	1000	+
chr13	94453314	94453315	chr13-95655313	1000	+
chr13	99410071	99410072	chr13-100612070	1000	+
chr13	99439762	99439763	chr13-100641761	1000	+
chr13	99440935	99440936	chr13-100642934	1000	+
chr13	106368432	106368433	chr13-107570431	1000	+
chr13	107946410	107946411	chr13-109148409	1000	+
chr13	109320124	109320125	chr13-110522123	1000	+
chr13	109588768	109588769	chr13-110790767	1000	+
chr13	110263364	110263365	chr13-111465363	1000	+
chr13	110440552	110440553	chr13-111642551	1000	+
chr13	110468658	110468659	chr13-111670657	1000	+
chr13	110470514	110470515	chr13-111672513	1000	+
chr13	110517860	110517861	chr13-111719859	1000	+
chr13	110543596	110543597	chr13-111745595	1000	+
chr13	110852536	110852537	chr13-112054535	1000	+
chr13	110860777	110860778	chr13-112062776	1000	+
chr13	110861797	110861798	chr13-112063796	1000	+
chr13	110970338	110970339	chr13-112172337	1000	+
chr13	110998554	110998555	chr13-112200553	1000	+
chr13	111010181	111010182	chr13-112212180	1000	+
chr13	111036784	111036785	chr13-112238783	1000	+
chr13	111073679	111073680	chr13-112275678	1000	+
chr13	111118978	111118979	chr13-112320977	1000	+
chr13	111623862	111623863	chr13-112575861	1000	+
chr13	111659047	111659048	chr13-112611046	1000	+
chr13	111866379	111866380	chr13-112818378	1000	+
chr13	111871613	111871614	chr13-112823612	1000	+
chr13	111896899	111896900	chr13-112848898	1000	+
chr13	111943569	111943570	chr13-112895568	1000	+
chr13	112033351	112033352	chr13-112985350	1000	+
chr13	112045456	112045457	chr13-112997455	1000	+
chr13	112046175	112046176	chr13-112998174	1000	+
chr13	112154442	112154443	chr13-113106441	1000	+
chr13	112155882	112155883	chr13-113107881	1000	+
chr13	112169748	112169749	chr13-113121747	1000	+
chr13	112308826	112308827	chr13-113260825	1000	+
chr13	112596886	112596887	chr13-113548885	1000	+
chr13	112600578	112600579	chr13-113552577	1000	+
chr13	112645929	112645930	chr13-113597928	1000	+
chr13	112855578	112855579	chr13-113807577	1000	+
chr13	113071780	113071781	chr13-114023779	1000	+
chr13	113096436	113096437	chr13-114048435	1000	+
chr13	113104340	113104341	chr13-114056339	1000	+
chr13	113115218	113115219	chr13-114067217	1000	+
chr13	113115952	113115953	chr13-114067951	1000	+
chr13	113262632	113262633	chr13-114214631	1000	+
chr13	113268451	113268452	chr13-114220450	1000	+
chr13	113597696	113597697	chr13-114516245	1000	-
chr13	113527457	113527458	chr13-114586484	1000	-
chr13	113761839	113761840	chr13-114743737	1000	+
chr13	113931268	113931269	chr13-114913166	1000	+
chr13	113932747	113932748	chr13-114914645	1000	+
chr13	113944973	113944974	chr13-114926871	1000	+
chr13	113983072	113983073	chr13-114964970	1000	+
chr14	18430564	18430565	chr14-19360564	1000	+
chr14	18473406	18473407	chr14-19403406	1000	+
chr14	18492891	18492892	chr14-19422891	1000	+
chr14	18684556	18684557	chr14-19614556	1000	+
chr14	18695541	18695542	chr14-19625541	1000	+
chr14	18712596	18712597	chr14-19642596	1000	+
chr14	18790538	18790539	chr14-19720538	1000	+
chr14	18924869	18924870	chr14-19854869	1000	+
chr14	19019861	19019862	chr14-19949861	1000	+
chr14	19030867	19030868	chr14-19960867	1000	+
chr14	19176863	19176864	chr14-20107098	1000	+
chr14	19206636	19206637	chr14-20136796	1000	+
chr14	19226114	19226115	chr14-20156274	1000	+
chr14	20147825	20147826	chr14-21077985	1000	+
chr14	20161107	20161108	chr14-21091267	1000	+
chr14	20162877	20162878	chr14-21093037	1000	+
chr14	20170781	20170782	chr14-21100941	1000	+
chr14	20220911	20220912	chr14-21151071	1000	+
chr14	20261599	20261600	chr14-21191759	1000	+
chr14	20509583	20509584	chr14-21439743	1000	+
chr14	20994245	20994246	chr14-21924405	1000	+
chr14	22361048	22361049	chr14-23291208	1000	+
chr14	22361824	22361825	chr14-23291984	1000	+
chr14	25744161	25744162	chr14-26674321	1000	+
chr14	32472838	32472839	chr14-33403087	1000	+
chr14	33599291	33599292	chr14-34529540	1000	+
chr14	34085490	34085491	chr14-35015739	1000	+
chr14	34085977	34085978	chr14-35016226	1000	+
chr14	34095039	34095040	chr14-35025288	1000	+
chr14	34095526	34095527	chr14-35025775	1000	+
chr14	34908185	34908186	chr14-35838434	1000	+
chr14	36063739	36063740	chr14-36993988	1000	+
chr14	36123163	36123164	chr14-37053412	1000	+
chr14	36186659	36186660	chr14-37116908	1000	+
chr14	36195191	36195192	chr14-37125440	1000	+
chr14	37123157	37123158	chr14-38053406	1000	+
chr14	37127219	37127220	chr14-38057468	1000	+
chr14	37138078	37138079	chr14-38068327	1000	+
chr14	37150210	37150211	chr14-38080459	1000	+
chr14	37161574	37161575	chr14-38091823	1000	+
chr14	44426533	44426534	chr14-45356783	1000	+
chr14	49398678	49398679	chr14-50328928	1000	+
chr14	49399486	49399487	chr14-50329736	1000	+
chr14	53483284	53483285	chr14-54413534	1000	+
chr14	53500162	53500163	chr14-54430412	1000	+
chr14	56331254	56331255	chr14-57261501	1000	+
chr14	56334853	56334854	chr14-57265100	1000	+
chr14	59864475	59864476	chr14-60794722	1000	+
chr14	59934313	59934314	chr14-60864560	1000	+
chr14	60043701	60043702	chr14-60973948	1000	+
chr14	60051833	60051834	chr14-60982080	1000	+
chr14	60174074	60174075	chr14-61104321	1000	+
chr14	60179123	60179124	chr14-61109370	1000	+
chr14	60193866	60193867	chr14-61124113	1000	+
chr14	61287654	61287655	chr14-62217901	1000	+
chr14	61348941	61348942	chr14-62279188	1000	+
chr14	61349501	61349502	chr14-62279748	1000	+
chr14	61401078	61401079	chr14-62331325	1000	+
chr14	63131674	63131675	chr14-64061921	1000	+
chr14	64138271	64138272	chr14-65068518	1000	+
chr14	64416482	64416483	chr14-65346729	1000	+
chr14	64816404	64816405	chr14-65746651	1000	+
chr14	68164982	68164983	chr14-69095229	1000	+
chr14	68353079	68353080	chr14-69283326	1000	+
chr14	69084521	69084522	chr14-70014768	1000	+
chr14	69263464	69263465	chr14-70193711	1000	+
chr14	69386797	69386798	chr14-70317044	1000	+
chr14	69770685	69770686	chr14-70700932	1000	+
chr14	70358433	70358434	chr14-71288680	1000	+
chr14	70857293	70857294	chr14-71787540	1000	+
chr14	73149173	73149174	chr14-74079420	1000	+
chr14	73170540	73170541	chr14-74100787	1000	+
chr14	73754312	73754313	chr14-74684559	1000	+
chr14	74517398	74517399	chr14-75447645	1000	+
chr14	74795642	74795643	chr14-75725889	1000	+
chr14	75667533	75667534	chr14-76597780	1000	+
chr14	75670507	75670508	chr14-76600754	1000	+
chr14	75674887	75674888	chr14-76605134	1000	+
chr14	75889015	75889016	chr14-76819262	1000	+
chr14	76492721	76492722	chr14-77422968	1000	+
chr14	76569081	76569082	chr14-77499328	1000	+
chr14	76569617	76569618	chr14-77499864	1000	+
chr14	76661256	76661257	chr14-77591503	1000	+
chr14	77178169	77178170	chr14-78108416	1000	+
chr14	77502348	77502349	chr14-78432595	1000	+
chr14	77517285	77517286	chr14-78447532	1000	+
chr14	80477675	80477676	chr14-81407922	1000	+
chr14	80972372	80972373	chr14-81902619	1000	+
chr14	88563512	88563513	chr14-89493759	1000	+
chr14	89237820	89237821	chr14-90168067	1000	+
chr14	89919441	89919442	chr14-90849688	1000	+
chr14	90061628	90061629	chr14-90991875	1000	+
chr14	90800645	90800646	chr14-91730892	1000	+
chr14	91110397	91110398	chr14-92040644	1000	+
chr14	94307670	94307671	chr14-95237917	1000	+
chr14	94309280	94309281	chr14-95239527	1000	+
chr14	94309965	94309966	chr14-95240212	1000	+
chr14	94400842	94400843	chr14-95331089	1000	+
chr14	94896561	94896562	chr14-95826808	1000	+
chr14	95052769	95052770	chr14-95983016	1000	+
chr14	96128986	96128987	chr14-97059233	1000	+
chr14	96277809	96277810	chr14-97208056	1000	+
chr14	96569644	96569645	chr14-97499891	1000	+
chr14	96755256	96755257	chr14-97685503	1000	+
chr14	98654461	98654462	chr14-99584708	1000	+
chr14	98810114	98810115	chr14-99740361	1000	+
chr14	98811041	98811042	chr14-99741288	1000	+
chr14	98884529	98884530	chr14-99814776	1000	+
chr14	99266513	99266514	chr14-100196760	1000	+
chr14	99273904	99273905	chr14-100204151	1000	+
chr14	99507875	99507876	chr14-100438122	1000	+
chr14	99714163	99714164	chr14-100644410	1000	+
chr14	99729107	99729108	chr14-100659354	1000	+
chr14	99750361	99750362	chr14-100680608	1000	+
chr14	99821759	99821760	chr14-100752006	1000	+
chr14	100123018	100123019	chr14-101053265	1000	+
chr14	100190940	100190941	chr14-101121187	1000	+
chr14	100245484	100245485	chr14-101175731	1000	+
chr14	100360449	100360450	chr14-101290696	1000	+
chr14	100901246	100901247	chr14-101831493	1000	+
chr14	100978655	100978656	chr14-101908902	1000	+
chr14	100994538	100994539	chr14-101924785	1000	+
chr14	101062580	101062581	chr14-101992827	1000	+
chr14	101120673	101120674	chr14-102050920	1000	+
chr14	101123769	101123770	chr14-102054016	1000	+
chr14	101164782	101164783	chr14-102095029	1000	+
chr14	101171134	101171135	chr14-102101381	1000	+
chr14	101242107	101242108	chr14-102172354	1000	+
chr14	101296654	101296655	chr14-102226901	1000	+
chr14	101484492	101484493	chr14-102414739	1000	+
chr14	101492007	101492008	chr14-102422254	1000	+
chr14	101850481	101850482	chr14-102780728	1000	+
chr14	102053201	102053202	chr14-102983448	1000	+
chr14	102080958	102080959	chr14-103011205	1000	+
chr14	102091414	102091415	chr14-103021661	1000	+
chr14	102611694	102611695	chr14-103541941	1000	+
chr14	102620435	102620436	chr14-103550682	1000	+
chr14	102627674	102627675	chr14-103557921	1000	+
chr14	102659553	102659554	chr14-103589800	1000	+
chr14	102674775	102674776	chr14-103605022	1000	+
chr14	102743811	102743812	chr14-103674058	1000	+
chr14	102756720	102756721	chr14-103686967	1000	+
chr14	102809988	102809989	chr14-103740235	1000	+
chr14	102815505	102815506	chr14-103745752	1000	+
chr14	103757019	103757020	chr14-104687266	1000	+
chr14	103759910	103759911	chr14-104690157	1000	+
chr14	103871756	103871757	chr14-104800711	1000	+
chr14	103967802	103967803	chr14-104896757	1000	+
chr14	103999092	103999093	chr14-104928047	1000	+
chr14	104011392	104011393	chr14-104940347	1000	+
chr14	104112479	104112480	chr14-105041434	1000	+
chr14	104174676	104174677	chr14-105103631	1000	+
chr14	104177609	104177610	chr14-105106564	1000	+
chr14	104187755	104187756	chr14-105116710	1000	+
chr14	104190934	104190935	chr14-105119889	1000	+
chr14	104197506	104197507	chr14-105126461	1000	+
chr14	104258267	104258268	chr14-105187222	1000	+
chr14	104353448	104353449	chr14-105282403	1000	+
chr14	104364334	104364335	chr14-105293289	1000	+
chr14	104364765	104364766	chr14-105293720	1000	+
chr14	104381140	104381141	chr14-105310095	1000	+
chr14	104443474	104443475	chr14-105372429	1000	+
chr14	104522506	104522507	chr14-105451461	1000	+
chr14	104570957	104570958	chr14-105499912	1000	+
chr14	104583226	104583227	chr14-105512181	1000	+
chr14	104625103	104625104	chr14-105554058	1000	+
chr14	104650252	104650253	chr14-105579207	1000	+
chr14	104674466	104674467	chr14-105603421	1000	+
chr14	104729951	104729952	chr14-105658906	1000	+
chr14	104734135	104734136	chr14-105663090	1000	+
chr14	104952575	104952576	chr14-105881530	1000	+
chr14	105084304	105084305	chr14-106013259	1000	+
chr14	105097005	105097006	chr14-106025960	1000	+
chr14	105104454	105104455	chr14-106033409	1000	+
chr14	105111576	105111577	chr14-106040531	1000	+
chr14	105129992	105129993	chr14-106058947	1000	+
chr14	105137846	105137847	chr14-106066801	1000	+
chr14	105217421	105217422	chr14-106146376	1000	+
chr14	105224291	105224292	chr14-106153246	1000	+
chr14	105234995	105234996	chr14-106163950	1000	+
chr14	105250963	105250964	chr14-106179918	1000	+
chr14	105256936	105256937	chr14-106185891	1000	+
chr14	105259539	105259540	chr14-106188494	1000	+
chr14	105306686	105306687	chr14-106235641	1000	+
chr14	105392921	105392922	chr14-106321876	1000	+
chr14	105404751	105404752	chr14-106333706	1000	+
chr14	105741634	105741635	chr14-106670589	1000	+
chr14	105926024	105926025	chr14-106854979	1000	+
chr14	105928522	105928523	chr14-106857477	1000	+
chr14	105987531	105987532	chr14-106916486	1000	+
chr14	106007393	106007394	chr14-106936348	1000	+
chr14	106292240	106292241	chr14-107221195	1000	+
chr15	18364435	18364436	chr15-20104421	1000	+
chr15	18409418	18409419	chr15-20149404	1000	+
chr15	18539589	18539590	chr15-20279575	1000	+
chr15	18633853	18633854	chr15-20373839	1000	+
chr15	18760381	18760382	chr15-20500367	1000	+
chr15	18824110	18824111	chr15-20564096	1000	+
chr15	19047527	19047528	chr15-20787513	1000	+
chr15	19241164	19241165	chr15-20981119	1000	+
chr15	19249093	19249094	chr15-20989044	1000	+
chr15	19250922	19250923	chr15-20990870	1000	+
chr15	19280035	19280036	chr15-21019984	1000	+
chr15	19348334	19348335	chr15-21083681	1000	+
chr15	19551428	19551429	chr15-21286769	1000	+
chr15	19645098	19645099	chr15-21380439	1000	+
chr15	19221239	19221240	chr15-21967862	1000	+
chr15	19241164	19241165	chr15-21987787	1000	+
chr15	19249093	19249094	chr15-21995716	1000	+
chr15	19280035	19280036	chr15-22026658	1000	+
chr15	19348335	19348336	chr15-22094851	1000	+
chr15	20198318	20198319	chr15-22646954	1000	+
chr15	20244301	20244302	chr15-22692937	1000	+
chr15	20709650	20709651	chr15-23158209	1000	+
chr15	21674425	21674426	chr15-24123332	1000	+
chr15	21897985	21897986	chr15-24346892	1000	+
chr15	22057368	22057369	chr15-24506275	1000	+
chr15	22223454	22223455	chr15-24672361	1000	+
chr15	22273959	22273960	chr15-24722866	1000	+
chr15	22569447	22569448	chr15-25018354	1000	+
chr15	23393096	23393097	chr15-25842003	1000	+
chr15	23878789	23878790	chr15-26327696	1000	+
chr15	24635200	24635201	chr15-27084107	1000	+
chr15	24795895	24795896	chr15-27213149	1000	+
chr15	25460484	25460485	chr15-27786889	1000	+
chr15	26025949	26025950	chr15-28352354	1000	+
chr15	26321855	26321856	chr15-28648260	1000	+
chr15	26373825	26373826	chr15-28700230	1000	+
chr15	26376310	26376311	chr15-28702715	1000	+
chr15	26552731	26552732	chr15-28753690	1000	+
chr15	26633496	26633497	chr15-28834455	1000	+
chr15	27754707	27754708	chr15-29967415	1000	+
chr15	28124182	28124183	chr15-30336890	1000	+
chr15	28271555	28271556	chr15-30484263	1000	+
chr15	28304148	28304149	chr15-30516856	1000	+
chr15	28550653	28550654	chr15-30763361	1000	+
chr15	28962701	28962702	chr15-31175409	1000	+
chr15	29295371	29295372	chr15-31508079	1000	+
chr15	29472196	29472197	chr15-31684904	1000	+
chr15	29476896	29476897	chr15-31689604	1000	+
chr15	29520577	29520578	chr15-31733285	1000	+
chr15	29532901	29532902	chr15-31745609	1000	+
chr15	30393528	30393529	chr15-32606236	1000	+
chr15	30422167	30422168	chr15-32634875	1000	+
chr15	30426102	30426103	chr15-32638810	1000	+
chr15	32574607	32574608	chr15-34787315	1000	+
chr15	32594228	32594229	chr15-34806936	1000	+
chr15	33172478	33172479	chr15-35385186	1000	+
chr15	33201490	33201491	chr15-35414198	1000	+
chr15	35190447	35190448	chr15-37403155	1000	+
chr15	35570295	35570296	chr15-37783003	1000	+
chr15	36152454	36152455	chr15-38365162	1000	+
chr15	38359710	38359711	chr15-40572418	1000	+
chr15	38515656	38515657	chr15-40728364	1000	+
chr15	38586702	38586703	chr15-40799410	1000	+
chr15	38591180	38591181	chr15-40803888	1000	+
chr15	39021404	39021405	chr15-41234112	1000	+
chr15	39565983	39565984	chr15-41778691	1000	+
chr15	39664948	39664949	chr15-41877656	1000	+
chr15	39701139	39701140	chr15-41913847	1000	+
chr15	41769433	41769434	chr15-43982141	1000	+
chr15	43783886	43783887	chr15-45996594	1000	+
chr15	47055427	47055428	chr15-49268135	1000	+
chr15	50874036	50874037	chr15-53086744	1000	+
chr15	50874642	50874643	chr15-53087350	1000	+
chr15	50883540	50883541	chr15-53096248	1000	+
chr15	50885311	50885312	chr15-53098019	1000	+
chr15	55405863	55405864	chr15-57618571	1000	+
chr15	56944612	56944613	chr15-59157320	1000	+
chr15	58074677	58074678	chr15-60287385	1000	+
chr15	58076721	58076722	chr15-60289429	1000	+
chr15	58079315	58079316	chr15-60292023	1000	+
chr15	60303857	60303858	chr15-62516565	1000	+
chr15	60470741	60470742	chr15-62683449	1000	+
chr15	61032437	61032438	chr15-63245384	1000	+
chr15	61400929	61400930	chr15-63613876	1000	+
chr15	62539791	62539792	chr15-64752738	1000	+
chr15	62915128	62915129	chr15-65128075	1000	+
chr15	62984984	62984985	chr15-65197931	1000	+
chr15	63381585	63381586	chr15-65594532	1000	+
chr15	64922038	64922039	chr15-67134984	1000	+
chr15	64922423	64922424	chr15-67135369	1000	+
chr15	65113175	65113176	chr15-67326121	1000	+
chr15	65943053	65943054	chr15-68155999	1000	+
chr15	65964342	65964343	chr15-68177288	1000	+
chr15	66047660	66047661	chr15-68260606	1000	+
chr15	66639071	66639072	chr15-68852017	1000	+
chr15	68113255	68113256	chr15-70326201	1000	+
chr15	68664723	68664724	chr15-70877669	1000	+
chr15	70351858	70351859	chr15-72564804	1000	+
chr15	70716410	70716411	chr15-72929356	1000	+
chr15	71832276	71832277	chr15-74045223	1000	+
chr15	72179625	72179626	chr15-74392572	1000	+
chr15	72453645	72453646	chr15-74666592	1000	+
chr15	73038673	73038674	chr15-75251620	1000	+
chr15	73258115	73258116	chr15-75471062	1000	+
chr15	73727223	73727224	chr15-75940168	1000	+
chr15	74414736	74414737	chr15-76627681	1000	+
chr15	74426203	74426204	chr15-76639148	1000	+
chr15	74984632	74984633	chr15-77197577	1000	+
chr15	75983471	75983472	chr15-78196416	1000	+
chr15	76023941	76023942	chr15-78236886	1000	+
chr15	76910814	76910815	chr15-79123759	1000	+
chr15	79197946	79197947	chr15-81410891	1000	+
chr15	81838968	81838969	chr15-84047964	1000	+
chr15	82844817	82844818	chr15-85043813	1000	+
chr15	83578635	83578636	chr15-85777631	1000	+
chr15	83599855	83599856	chr15-85798851	1000	+
chr15	84185000	84185001	chr15-86383996	1000	+
chr15	87086154	87086155	chr15-89285150	1000	+
chr15	87113955	87113956	chr15-89312951	1000	+
chr15	87703354	87703355	chr15-89902350	1000	+
chr15	87704587	87704588	chr15-89903583	1000	+
chr15	87706440	87706441	chr15-89905436	1000	+
chr15	87715716	87715717	chr15-89914712	1000	+
chr15	87744227	87744228	chr15-89943223	1000	+
chr15	87751256	87751257	chr15-89950252	1000	+
chr15	87753670	87753671	chr15-89952666	1000	+
chr15	87755897	87755898	chr15-89954893	1000	+
chr15	87760870	87760871	chr15-89959866	1000	+
chr15	87775163	87775164	chr15-89974159	1000	+
chr15	88344627	88344628	chr15-90543623	1000	+
chr15	88619462	88619463	chr15-90818458	1000	+
chr15	89163556	89163557	chr15-91362552	1000	+
chr15	89247170	89247171	chr15-91446166	1000	+
chr15	91058989	91058990	chr15-93257985	1000	+
chr15	91153715	91153716	chr15-93352711	1000	+
chr15	91453906	91453907	chr15-93652902	1000	+
chr15	91776870	91776871	chr15-93975866	1000	+
chr15	92575801	92575802	chr15-94774797	1000	+
chr15	93189224	93189225	chr15-95388220	1000	+
chr15	94688520	94688521	chr15-96887516	1000	+
chr15	94688916	94688917	chr15-96887912	1000	+
chr15	94690192	94690193	chr15-96889188	1000	+
chr15	94696522	94696523	chr15-96895518	1000	+
chr15	94698119	94698120	chr15-96897115	1000	+
chr15	94698825	94698826	chr15-96897821	1000	+
chr15	94701397	94701398	chr15-96900393	1000	+
chr15	94704515	94704516	chr15-96903511	1000	+
chr15	94705890	94705891	chr15-96904886	1000	+
chr15	94710927	94710928	chr15-96909923	1000	+
chr15	94712664	94712665	chr15-96911660	1000	+
chr15	94753820	94753821	chr15-96952816	1000	+
chr15	94760940	94760941	chr15-96959936	1000	+
chr15	95997210	95997211	chr15-98196206	1000	+
chr15	96782511	96782512	chr15-98964988	1000	+
chr15	96789206	96789207	chr15-98971683	1000	+
chr15	96909107	96909108	chr15-99091584	1000	+
chr15	97376097	97376098	chr15-99558574	1000	+
chr15	97420049	97420050	chr15-99602526	1000	+
chr15	97458332	97458333	chr15-99640809	1000	+
chr15	98284109	98284110	chr15-100466586	1000	+
chr15	99207519	99207520	chr15-101389996	1000	+
chr15	99444116	99444117	chr15-101626593	1000	+
chr15	99446816	99446817	chr15-101629293	1000	+
chr15	100103574	100103575	chr15-102286051	1000	+
chr15	100116453	100116454	chr15-102298930	1000	+
chr16	12997	12998	chr16-72997	1000	+
chr16	176653	176654	chr16-236653	1000	+
chr16	221203	221204	chr16-281202	1000	+
chr16	350739	350740	chr16-410738	1000	+
chr16	738342	738343	chr16-798341	1000	+
chr16	772936	772937	chr16-832935	1000	+
chr16	807434	807435	chr16-867433	1000	+
chr16	813507	813508	chr16-873506	1000	+
chr16	814589	814590	chr16-874588	1000	+
chr16	815348	815349	chr16-875347	1000	+
chr16	834852	834853	chr16-894851	1000	+
chr16	836857	836858	chr16-896856	1000	+
chr16	839074	839075	chr16-899073	1000	+
chr16	840743	840744	chr16-900742	1000	+
chr16	981166	981167	chr16-1041165	1000	+
chr16	987783	987784	chr16-1047782	1000	+
chr16	996950	996951	chr16-1056949	1000	+
chr16	1000646	1000647	chr16-1060645	1000	+
chr16	1009755	1009756	chr16-1069754	1000	+
chr16	1011090	1011091	chr16-1071089	1000	+
chr16	1017651	1017652	chr16-1077650	1000	+
chr16	1018857	1018858	chr16-1078856	1000	+
chr16	1020501	1020502	chr16-1080500	1000	+
chr16	1028610	1028611	chr16-1088609	1000	+
chr16	1038700	1038701	chr16-1098699	1000	+
chr16	1040738	1040739	chr16-1100737	1000	+
chr16	1047737	1047738	chr16-1107736	1000	+
chr16	1051067	1051068	chr16-1111066	1000	+
chr16	1092557	1092558	chr16-1152556	1000	+
chr16	1093152	1093153	chr16-1153151	1000	+
chr16	1095131	1095132	chr16-1155130	1000	+
chr16	1119781	1119782	chr16-1179780	1000	+
chr16	1138663	1138664	chr16-1198662	1000	+
chr16	1139962	1139963	chr16-1199961	1000	+
chr16	1250565	1250566	chr16-1310564	1000	+
chr16	1418518	1418519	chr16-1478517	1000	+
chr16	1420946	1420947	chr16-1480945	1000	+
chr16	1422877	1422878	chr16-1482876	1000	+
chr16	1919945	1919946	chr16-1979944	1000	+
chr16	2458110	2458111	chr16-2518109	1000	+
chr16	2625148	2625149	chr16-2685147	1000	+
chr16	2858431	2858432	chr16-2918430	1000	+
chr16	2894854	2894855	chr16-2954853	1000	+
chr16	2953123	2953124	chr16-3013122	1000	+
chr16	2994074	2994075	chr16-3054073	1000	+
chr16	3096570	3096571	chr16-3156569	1000	+
chr16	3114504	3114505	chr16-3174503	1000	+
chr16	3139796	3139797	chr16-3199795	1000	+
chr16	3140503	3140504	chr16-3200502	1000	+
chr16	3148506	3148507	chr16-3208505	1000	+
chr16	3160898	3160899	chr16-3220897	1000	+
chr16	3165475	3165476	chr16-3225474	1000	+
chr16	3173443	3173444	chr16-3233442	1000	+
chr16	3179150	3179151	chr16-3239149	1000	+
chr16	3182768	3182769	chr16-3242767	1000	+
chr16	3183444	3183445	chr16-3243443	1000	+
chr16	3285376	3285377	chr16-3345375	1000	+
chr16	3355067	3355068	chr16-3415066	1000	+
chr16	3486569	3486570	chr16-3546568	1000	+
chr16	3871151	3871152	chr16-3931150	1000	+
chr16	3929178	3929179	chr16-3989177	1000	+
chr16	4173853	4173854	chr16-4233852	1000	+
chr16	4297755	4297756	chr16-4357754	1000	+
chr16	4304044	4304045	chr16-4364043	1000	+
chr16	4305342	4305343	chr16-4365341	1000	+
chr16	4306671	4306672	chr16-4366670	1000	+
chr16	4758851	4758852	chr16-4818850	1000	+
chr16	5229985	5229986	chr16-5289984	1000	+
chr16	10253652	10253653	chr16-10346151	1000	+
chr16	11234622	11234623	chr16-11327121	1000	+
chr16	11251002	11251003	chr16-11343501	1000	+
chr16	14287037	14287038	chr16-14379536	1000	+
chr16	14303841	14303842	chr16-14396340	1000	+
chr16	14704830	14704831	chr16-14797329	1000	+
chr16	14734816	14734817	chr16-14827315	1000	+
chr16	14743952	14743953	chr16-14836451	1000	+
chr16	14920493	14920494	chr16-15012992	1000	+
chr16	14922759	14922760	chr16-15015258	1000	+
chr16	14934291	14934292	chr16-15026790	1000	+
chr16	16359155	16359156	chr16-16451654	1000	+
chr16	16361417	16361418	chr16-16453916	1000	+
chr16	16366985	16366986	chr16-16459484	1000	+
chr16	16375854	16375855	chr16-16468353	1000	+
chr16	18338768	18338769	chr16-18431267	1000	+
chr16	18349995	18349996	chr16-18442494	1000	+
chr16	18351176	18351177	chr16-18443675	1000	+
chr16	18352057	18352058	chr16-18444556	1000	+
chr16	18352408	18352409	chr16-18444907	1000	+
chr16	18378654	18378655	chr16-18471153	1000	+
chr16	18387911	18387912	chr16-18480410	1000	+
chr16	18393480	18393481	chr16-18485979	1000	+
chr16	18395742	18395743	chr16-18488241	1000	+
chr16	19005481	19005482	chr16-19097980	1000	+
chr16	21739214	21739215	chr16-21831713	1000	+
chr16	21753706	21753707	chr16-21846205	1000	+
chr16	22081300	22081301	chr16-22173799	1000	+
chr16	22109591	22109592	chr16-22202090	1000	+
chr16	22867152	22867153	chr16-22959651	1000	+
chr16	24985791	24985792	chr16-25078290	1000	+
chr16	27028627	27028628	chr16-27121126	1000	+
chr16	28178064	28178065	chr16-28270563	1000	+
chr16	28283600	28283601	chr16-28376099	1000	+
chr16	28287049	28287050	chr16-28379548	1000	+
chr16	28519668	28519669	chr16-28612167	1000	+
chr16	28659708	28659709	chr16-28752207	1000	+
chr16	28665881	28665882	chr16-28758380	1000	+
chr16	28669339	28669340	chr16-28761838	1000	+
chr16	28864736	28864737	chr16-28957235	1000	+
chr16	29060861	29060862	chr16-29153360	1000	+
chr16	29077657	29077658	chr16-29170156	1000	+
chr16	29104155	29104156	chr16-29196654	1000	+
chr16	29137565	29137566	chr16-29230064	1000	+
chr16	29139608	29139609	chr16-29232107	1000	+
chr16	29170512	29170513	chr16-29263011	1000	+
chr16	29204102	29204103	chr16-29296601	1000	+
chr16	29402677	29402678	chr16-29495176	1000	+
chr16	29513956	29513957	chr16-29606455	1000	+
chr16	29704060	29704061	chr16-29796559	1000	+
chr16	29940459	29940460	chr16-30032958	1000	+
chr16	30480366	30480367	chr16-30572865	1000	+
chr16	30553410	30553411	chr16-30645909	1000	+
chr16	30577632	30577633	chr16-30670131	1000	+
chr16	30724520	30724521	chr16-30817019	1000	+
chr16	30733254	30733255	chr16-30825753	1000	+
chr16	30739924	30739925	chr16-30832423	1000	+
chr16	30961141	30961142	chr16-31053640	1000	+
chr16	31024769	31024770	chr16-31117268	1000	+
chr16	31456462	31456463	chr16-31548961	1000	+
chr16	31738425	31738426	chr16-31830924	1000	+
chr16	31900886	31900887	chr16-31993385	1000	+
chr16	32003999	32004000	chr16-32096498	1000	+
chr16	32035030	32035031	chr16-32127529	1000	+
chr16	32121377	32121378	chr16-32213876	1000	+
chr16	32160197	32160198	chr16-32252696	1000	+
chr16	32197727	32197728	chr16-32290226	1000	+
chr16	32229256	32229257	chr16-32321755	1000	+
chr16	32267565	32267566	chr16-32360064	1000	+
chr16	32397435	32397436	chr16-32489934	1000	+
chr16	32569712	32569713	chr16-32662211	1000	+
chr16	32606874	32606875	chr16-32699373	1000	+
chr16	32645699	32645700	chr16-32738198	1000	+
chr16	32660122	32660123	chr16-32752621	1000	+
chr16	32730099	32730100	chr16-32822598	1000	+
chr16	32730744	32730745	chr16-32823243	1000	+
chr16	32765260	32765261	chr16-32857759	1000	+
chr16	32844432	32844433	chr16-32936931	1000	+
chr16	32947265	32947266	chr16-33039764	1000	+
chr16	32978265	32978266	chr16-33070764	1000	+
chr16	33047930	33047931	chr16-33140429	1000	+
chr16	33062353	33062354	chr16-33154852	1000	+
chr16	33101166	33101167	chr16-33193665	1000	+
chr16	33138331	33138332	chr16-33230830	1000	+
chr16	33157699	33157700	chr16-33250198	1000	+
chr16	33194870	33194871	chr16-33287369	1000	+
chr16	33226584	33226585	chr16-33319083	1000	+
chr16	33264778	33264779	chr16-33357277	1000	+
chr16	33481031	33481032	chr16-33573530	1000	+
chr16	33638185	33638186	chr16-33730684	1000	+
chr16	33685823	33685824	chr16-33778322	1000	+
chr16	33725024	33725025	chr16-33817523	1000	+
chr16	33760647	33760648	chr16-33853146	1000	+
chr16	33844042	33844043	chr16-33936541	1000	+
chr16	33846409	33846410	chr16-33938908	1000	+
chr16	33850242	33850243	chr16-33942741	1000	+
chr16	33872894	33872895	chr16-33965393	1000	+
chr16	34066225	34066226	chr16-34208724	1000	+
chr16	34114750	34114751	chr16-34257249	1000	+
chr16	34153299	34153300	chr16-34295798	1000	+
chr16	34265279	34265280	chr16-34407778	1000	+
chr16	34288391	34288392	chr16-34430890	1000	+
chr16	34299581	34299582	chr16-34442080	1000	+
chr16	34444422	34444423	chr16-34586921	1000	+
chr16	34517330	34517331	chr16-34659829	1000	+
chr16	34635510	34635511	chr16-34778009	1000	+
chr16	34644897	34644898	chr16-34787396	1000	+
chr16	34666666	34666667	chr16-34809165	1000	+
chr16	45019629	45019630	chr16-46462128	1000	+
chr16	45381599	45381600	chr16-46824098	1000	+
chr16	45435684	45435685	chr16-46878183	1000	+
chr16	45605476	45605477	chr16-47047975	1000	+
chr16	45629280	45629281	chr16-47071779	1000	+
chr16	47088173	47088174	chr16-48530672	1000	+
chr16	47402409	47402410	chr16-48844908	1000	+
chr16	47866739	47866740	chr16-49309238	1000	+
chr16	47874631	47874632	chr16-49317130	1000	+
chr16	47998638	47998639	chr16-49441137	1000	+
chr16	48056648	48056649	chr16-49499147	1000	+
chr16	48468037	48468038	chr16-49910536	1000	+
chr16	48837668	48837669	chr16-50280167	1000	+
chr16	49059577	49059578	chr16-50502076	1000	+
chr16	49432694	49432695	chr16-50875193	1000	+
chr16	49705218	49705219	chr16-51147717	1000	+
chr16	49726189	49726190	chr16-51168688	1000	+
chr16	49747531	49747532	chr16-51190030	1000	+
chr16	52713568	52713569	chr16-54156067	1000	+
chr16	52785853	52785854	chr16-54228352	1000	+
chr16	52873354	52873355	chr16-54315853	1000	+
chr16	52882873	52882874	chr16-54325372	1000	+
chr16	53529075	53529076	chr16-54971574	1000	+
chr16	53610520	53610521	chr16-55053019	1000	+
chr16	53648283	53648284	chr16-55090782	1000	+
chr16	53923419	53923420	chr16-55365918	1000	+
chr16	55254594	55254595	chr16-56697093	1000	+
chr16	55580980	55580981	chr16-57023479	1000	+
chr16	64861959	64861960	chr16-66304458	1000	+
chr16	64998231	64998232	chr16-66440730	1000	+
chr16	65464646	65464647	chr16-66907145	1000	+
chr16	65540191	65540192	chr16-66982690	1000	+
chr16	65605539	65605540	chr16-67048038	1000	+
chr16	66831316	66831317	chr16-68273815	1000	+
chr16	67101615	67101616	chr16-68544114	1000	+
chr16	67121521	67121522	chr16-68564020	1000	+
chr16	67234148	67234149	chr16-68676647	1000	+
chr16	68556908	68556909	chr16-69999407	1000	+
chr16	68779821	68779822	chr16-70222320	1000	+
chr16	70017561	70017562	chr16-71460060	1000	+
chr16	70033137	70033138	chr16-71475636	1000	+
chr16	71256338	71256339	chr16-72698837	1000	+
chr16	71654503	71654504	chr16-73097002	1000	+
chr16	71657803	71657804	chr16-73100302	1000	+
chr16	72998522	72998523	chr16-74441021	1000	+
chr16	74108521	74108522	chr16-75551020	1000	+
chr16	74826586	74826587	chr16-76269085	1000	+
chr16	76637460	76637461	chr16-78079959	1000	+
chr16	78181225	78181226	chr16-79623724	1000	+
chr16	79523716	79523717	chr16-80966215	1000	+
chr16	79994874	79994875	chr16-81437373	1000	+
chr16	82643492	82643493	chr16-84085991	1000	+
chr16	83715440	83715441	chr16-85157939	1000	+
chr16	83754365	83754366	chr16-85196864	1000	+
chr16	83760012	83760013	chr16-85202511	1000	+
chr16	83761050	83761051	chr16-85203549	1000	+
chr16	83762316	83762317	chr16-85204815	1000	+
chr16	83800010	83800011	chr16-85242509	1000	+
chr16	83826829	83826830	chr16-85269328	1000	+
chr16	83863292	83863293	chr16-85305791	1000	+
chr16	83920739	83920740	chr16-85363238	1000	+
chr16	83951778	83951779	chr16-85394277	1000	+
chr16	83964946	83964947	chr16-85407445	1000	+
chr16	84022666	84022667	chr16-85465165	1000	+
chr16	84076734	84076735	chr16-85519233	1000	+
chr16	84087485	84087486	chr16-85529984	1000	+
chr16	84109047	84109048	chr16-85551546	1000	+
chr16	84146279	84146280	chr16-85588778	1000	+
chr16	84403229	84403230	chr16-85845728	1000	+
chr16	84420992	84420993	chr16-85863491	1000	+
chr16	84436544	84436545	chr16-85879043	1000	+
chr16	84539310	84539311	chr16-85981809	1000	+
chr16	84564442	84564443	chr16-86006941	1000	+
chr16	84895269	84895270	chr16-86337768	1000	+
chr16	84968807	84968808	chr16-86411306	1000	+
chr16	85107292	85107293	chr16-86549791	1000	+
chr16	85155190	85155191	chr16-86597689	1000	+
chr16	85167428	85167429	chr16-86609927	1000	+
chr16	85272663	85272664	chr16-86715162	1000	+
chr16	85427505	85427506	chr16-86870004	1000	+
chr16	85470038	85470039	chr16-86912537	1000	+
chr16	85522885	85522886	chr16-86965384	1000	+
chr16	86142036	86142037	chr16-87584535	1000	+
chr16	86294281	86294282	chr16-87736780	1000	+
chr16	86296235	86296236	chr16-87738734	1000	+
chr16	86473830	86473831	chr16-87916329	1000	+
chr16	86694923	86694924	chr16-88137422	1000	+
chr16	86711778	86711779	chr16-88154277	1000	+
chr16	86713351	86713352	chr16-88155850	1000	+
chr16	86721302	86721303	chr16-88163801	1000	+
chr16	86723298	86723299	chr16-88165797	1000	+
chr16	86742480	86742481	chr16-88184979	1000	+
chr16	86775778	86775779	chr16-88218277	1000	+
chr16	86777782	86777783	chr16-88220281	1000	+
chr16	86791590	86791591	chr16-88234089	1000	+
chr16	86795282	86795283	chr16-88237781	1000	+
chr16	86820729	86820730	chr16-88263228	1000	+
chr16	86825741	86825742	chr16-88268240	1000	+
chr16	86850388	86850389	chr16-88292887	1000	+
chr16	86869131	86869132	chr16-88311630	1000	+
chr16	86913386	86913387	chr16-88355885	1000	+
chr16	86970223	86970224	chr16-88442722	1000	+
chr16	86977337	86977338	chr16-88449836	1000	+
chr16	86981260	86981261	chr16-88453759	1000	+
chr16	86987128	86987129	chr16-88459627	1000	+
chr16	87040166	87040167	chr16-88512665	1000	+
chr16	87040895	87040896	chr16-88513394	1000	+
chr16	87152428	87152429	chr16-88624927	1000	+
chr16	87228515	87228516	chr16-88701014	1000	+
chr16	87464722	87464723	chr16-88937221	1000	+
chr16	87596230	87596231	chr16-89068729	1000	+
chr16	87598276	87598277	chr16-89070775	1000	+
chr16	87636509	87636510	chr16-89109008	1000	+
chr16	87642197	87642198	chr16-89114696	1000	+
chr16	87646478	87646479	chr16-89118977	1000	+
chr16	87646986	87646987	chr16-89119485	1000	+
chr16	87655211	87655212	chr16-89127710	1000	+
chr16	87668318	87668319	chr16-89140817	1000	+
chr16	87671679	87671680	chr16-89144178	1000	+
chr16	87674557	87674558	chr16-89147056	1000	+
chr16	87795456	87795457	chr16-89267955	1000	+
chr16	87796180	87796181	chr16-89268679	1000	+
chr16	87827075	87827076	chr16-89299574	1000	+
chr16	87841530	87841531	chr16-89314029	1000	+
chr16	87842671	87842672	chr16-89315170	1000	+
chr16	87850972	87850973	chr16-89323471	1000	+
chr16	88646669	88646670	chr16-90119168	1000	+
chr16	88671383	88671384	chr16-90143882	1000	+
chr16	88676139	88676140	chr16-90148638	1000	+
chr16	88688205	88688206	chr16-90160704	1000	+
chr16	88700316	88700317	chr16-90172815	1000	+
chr16	88765483	88765484	chr16-90237982	1000	+
chr17	56676	56677	chr17-56676	1000	+
chr17	206071	206072	chr17-206071	1000	+
chr17	235300	235301	chr17-235300	1000	+
chr17	253652	253653	chr17-253507	1000	+
chr17	353100	353101	chr17-406350	1000	+
chr17	1053846	1053847	chr17-1107096	1000	+
chr17	1079372	1079373	chr17-1132622	1000	+
chr17	1080375	1080376	chr17-1133625	1000	+
chr17	1110307	1110308	chr17-1163557	1000	+
chr17	1118427	1118428	chr17-1171677	1000	+
chr17	1174391	1174392	chr17-1227641	1000	+
chr17	1755423	1755424	chr17-1808673	1000	+
chr17	1758535	1758536	chr17-1811785	1000	+
chr17	2574521	2574522	chr17-2627771	1000	+
chr17	2599663	2599664	chr17-2652913	1000	+
chr17	2605794	2605795	chr17-2659044	1000	+
chr17	2626880	2626881	chr17-2680130	1000	+
chr17	2898925	2898926	chr17-2952175	1000	+
chr17	3236467	3236468	chr17-3289717	1000	+
chr17	4941511	4941512	chr17-5000787	1000	+
chr17	7140584	7140585	chr17-7199860	1000	+
chr17	7561593	7561594	chr17-7620868	1000	+
chr17	7679767	7679768	chr17-7739042	1000	+
chr17	7834241	7834242	chr17-7893516	1000	+
chr17	7969622	7969623	chr17-8028897	1000	+
chr17	7970607	7970608	chr17-8029882	1000	+
chr17	8000622	8000623	chr17-8059897	1000	+
chr17	8171293	8171294	chr17-8230568	1000	+
chr17	8589983	8589984	chr17-8649258	1000	+
chr17	8847883	8847884	chr17-8907158	1000	+
chr17	14141513	14141514	chr17-14200788	1000	+
chr17	14142614	14142615	chr17-14201889	1000	+
chr17	14143670	14143671	chr17-14202945	1000	+
chr17	15593561	15593562	chr17-15652836	1000	+
chr17	15627071	15627072	chr17-15686346	1000	+
chr17	15761698	15761699	chr17-15820973	1000	+
chr17	16230928	16230929	chr17-16290203	1000	+
chr17	16251335	16251336	chr17-16310610	1000	+
chr17	16379864	16379865	chr17-16439139	1000	+
chr17	16428492	16428493	chr17-16487767	1000	+
chr17	16433317	16433318	chr17-16492592	1000	+
chr17	16461853	16461854	chr17-16521128	1000	+
chr17	16510953	16510954	chr17-16570228	1000	+
chr17	17227893	17227894	chr17-17287168	1000	+
chr17	17684425	17684426	chr17-17743700	1000	+
chr17	18906328	18906329	chr17-18965603	1000	+
chr17	18907796	18907797	chr17-18967071	1000	+
chr17	18914642	18914643	chr17-18973917	1000	+
chr17	18933064	18933065	chr17-18992339	1000	+
chr17	18955099	18955100	chr17-19014374	1000	+
chr17	18956296	18956297	chr17-19015571	1000	+
chr17	19007097	19007098	chr17-19066372	1000	+
chr17	19025501	19025502	chr17-19084908	1000	+
chr17	19032299	19032300	chr17-19091706	1000	+
chr17	19033774	19033775	chr17-19093181	1000	+
chr17	19040571	19040572	chr17-19099978	1000	+
chr17	19059101	19059102	chr17-19118508	1000	+
chr17	19351578	19351579	chr17-19410986	1000	+
chr17	19424088	19424089	chr17-19483496	1000	+
chr17	19568680	19568681	chr17-19628088	1000	+
chr17	19824060	19824061	chr17-19883468	1000	+
chr17	20433119	20433120	chr17-20492527	1000	+
chr17	20628333	20628334	chr17-20687741	1000	+
chr17	20685080	20685081	chr17-20744488	1000	+
chr17	20687801	20687802	chr17-20747209	1000	+
chr17	20696540	20696541	chr17-20755948	1000	+
chr17	20752545	20752546	chr17-20811953	1000	+
chr17	21119848	21119849	chr17-21179255	1000	+
chr17	21160795	21160796	chr17-21220202	1000	+
chr17	21296779	21296780	chr17-21356186	1000	+
chr17	21307946	21307947	chr17-21367353	1000	+
chr17	21355729	21355730	chr17-21415136	1000	+
chr17	21356964	21356965	chr17-21416371	1000	+
chr17	21436811	21436812	chr17-21496218	1000	+
chr17	21654133	21654134	chr17-21730006	1000	+
chr17	21668128	21668129	chr17-21744001	1000	+
chr17	21858986	21858987	chr17-21934859	1000	+
chr17	21877957	21877958	chr17-21953830	1000	+
chr17	21941106	21941107	chr17-22016979	1000	+
chr17	21976174	21976175	chr17-22052047	1000	+
chr17	22116062	22116063	chr17-22191935	1000	+
chr17	22314087	22314088	chr17-25289960	1000	+
chr17	22333279	22333280	chr17-25309152	1000	+
chr17	22684101	22684102	chr17-25659974	1000	+
chr17	22700581	22700582	chr17-25676454	1000	+
chr17	22704941	22704942	chr17-25680814	1000	+
chr17	22807856	22807857	chr17-25783729	1000	+
chr17	23601819	23601820	chr17-26577692	1000	+
chr17	23602604	23602605	chr17-26578477	1000	+
chr17	24371164	24371165	chr17-27347038	1000	+
chr17	24942406	24942407	chr17-27918280	1000	+
chr17	24973979	24973980	chr17-27949853	1000	+
chr17	26057306	26057307	chr17-29033180	1000	+
chr17	26360051	26360052	chr17-29335925	1000	+
chr17	26900811	26900812	chr17-29876691	1000	+
chr17	26901483	26901484	chr17-29877363	1000	+
chr17	27268325	27268326	chr17-30244212	1000	+
chr17	27358502	27358503	chr17-30334389	1000	+
chr17	30758865	30758866	chr17-33734752	1000	+
chr17	30811736	30811737	chr17-33787623	1000	+
chr17	30919117	30919118	chr17-33895004	1000	+
chr17	31518047	31518048	chr17-34493934	1000	+
chr17	31531485	31531486	chr17-34507372	1000	+
chr17	31534607	31534608	chr17-34510494	1000	+
chr17	31622665	31622666	chr17-34598552	1000	+
chr17	31636197	31636198	chr17-34612084	1000	+
chr17	31885585	31885586	chr17-34811472	1000	+
chr17	31894412	31894413	chr17-34820299	1000	+
chr17	31912951	31912952	chr17-34838838	1000	+
chr17	32072415	32072416	chr17-34998302	1000	+
chr17	32088547	32088548	chr17-35014434	1000	+
chr17	32134620	32134621	chr17-35060507	1000	+
chr17	32152915	32152916	chr17-35078802	1000	+
chr17	32239766	32239767	chr17-35165653	1000	+
chr17	32363619	32363620	chr17-35289506	1000	+
chr17	32364646	32364647	chr17-35290533	1000	+
chr17	32377541	32377542	chr17-35303428	1000	+
chr17	33354971	33354972	chr17-36280587	1000	+
chr17	33829167	33829168	chr17-36575641	1000	+
chr17	34983539	34983540	chr17-37730013	1000	+
chr17	35006561	35006562	chr17-37753035	1000	+
chr17	35027860	35027861	chr17-37774334	1000	+
chr17	35164165	35164166	chr17-37910639	1000	+
chr17	37058395	37058396	chr17-39804869	1000	+
chr17	37075851	37075852	chr17-39822325	1000	+
chr17	37445645	37445646	chr17-40192119	1000	+
chr17	37478164	37478165	chr17-40224638	1000	+
[truncated: 3,356 more rows]
