# Supplementary material for: Links between DNA methylation and nucleosome occupancy in the human genome
Source: Epigenetics Chromatin. 2017 Apr 11;10:18. doi: 10.1186/s13072-017-0125-5 (PMC5387343; doi:10.1186/s13072-017-0125-5)
Supplement: Supplementary file 2 — Additional file 2. Detailed bioinformatics procedures and in-house scripts used in this study are enclosed in the zip file. [file 13072_2017_125_MOESM2_ESM.zip › Supplmentary.Methods.2017.0320/Figure6.FigureS16.FigureS17/hg18.cpgi.tss.bed]

chr1	19233	19234	NR_024540	1000	-
chr1	703931	703932	NR_033908	1000	-
chr1	850983	850984	NM_152486	1000	+
chr1	885829	885830	NM_198317	1000	+
chr1	925415	925416	NM_021170	1000	-
chr1	938709	938710	NM_005101	1000	+
chr1	945365	945366	NM_198576	1000	+
chr1	1041599	1041600	NM_017891	1000	-
chr1	1062259	1062260	NR_038869	1000	+
chr1	1131952	1131953	NM_004195	1000	-
chr1	1157491	1157492	NM_080605	1000	+
chr1	1171965	1171966	NM_001014980	1000	-
chr1	1199097	1199098	NM_058167	1000	-
chr1	1233856	1233857	NM_153339	1000	+
chr1	1237809	1237810	NR_106785	1000	-
chr1	1250005	1250006	NM_001029885	1000	+
chr1	1274355	1274356	NM_004421	1000	-
chr1	1300681	1300682	NM_017900	1000	-
chr1	1324772	1324773	NR_015434	1000	+
chr1	1332556	1332557	NM_017971	1000	-
chr1	1360765	1360766	NM_022834	1000	+
chr1	1396997	1396998	NM_031921	1000	+
chr1	1437385	1437386	NM_018188	1000	+
chr1	1500125	1500126	NM_014188	1000	-
chr1	1525339	1525340	NM_001242659	1000	-
chr1	1540657	1540658	NM_080875	1000	+
chr1	1557422	1557423	NM_006983	1000	+
chr1	1614103	1614104	NM_001110781	1000	-
chr1	1621237	1621238	NR_002946	1000	+
chr1	1645864	1645865	NM_024011	1000	-
chr1	1667298	1667299	NM_182838	1000	-
chr1	1699769	1699770	NM_023018	1000	-
chr1	1812416	1812417	NM_002074	1000	-
chr1	1840600	1840601	NM_178545	1000	-
chr1	1940627	1940628	NM_000815	1000	+
chr1	1971768	1971769	NM_002744	1000	+
chr1	1971768	1971769	NM_002744	1000	+
chr1	2116074	2116075	NM_182533	1000	-
chr1	2149993	2149994	NM_003036	1000	+
chr1	2313050	2313051	NM_024848	1000	-
chr1	2333870	2333871	NM_002617	1000	-
chr1	2447927	2447928	NM_018216	1000	-
chr1	2451544	2451545	NM_001010926	1000	-
chr1	2508048	2508049	NM_152371	1000	+
chr1	2696090	2696091	NM_001242672	1000	-
chr1	2975601	2975602	NM_022114	1000	+
chr1	3361006	3361007	NM_014448	1000	+
chr1	3517919	3517920	NM_001409	1000	-
chr1	3531415	3531416	NM_182752	1000	+
chr1	3558988	3558989	NM_005427	1000	+
chr1	3558988	3558989	NM_005427	1000	+
chr1	3679210	3679211	NM_001163724	1000	+
chr1	3702928	3702929	NM_020710	1000	-
chr1	3763690	3763691	NM_004402	1000	+
chr1	3806827	3806828	NR_024455	1000	+
chr1	4614964	4614965	NM_018836	1000	+
chr1	6008659	6008660	NM_003636	1000	+
chr1	6162781	6162782	NM_015557	1000	-
chr1	6182266	6182267	NM_000983	1000	-
chr1	6218631	6218632	NM_012405	1000	-
chr1	6376413	6376414	NM_007274	1000	-
chr1	6402566	6402567	NM_019089	1000	-
chr1	6407434	6407435	NM_031475	1000	+
chr1	6474348	6474349	NM_020631	1000	-
chr1	6474348	6474349	NM_020631	1000	-
chr1	6537245	6537246	NM_024654	1000	-
chr1	6562637	6562638	NM_005341	1000	+
chr1	6585545	6585546	NM_014851	1000	-
chr1	6596342	6596343	NM_153812	1000	+
chr1	6607796	6607797	NM_138350	1000	+
chr1	6684553	6684554	NM_018198	1000	-
chr1	6767970	6767971	NM_015215	1000	+
chr1	7767075	7767076	NM_016831	1000	+
chr1	7944300	7944301	NM_007262	1000	+
chr1	8008980	8008981	NM_018948	1000	-
chr1	8300731	8300732	NM_001080397	1000	+
chr1	8800286	8800287	NM_012102	1000	-
chr1	8800286	8800287	NM_012102	1000	-
chr1	8861480	8861481	NR_038351	1000	+
chr1	9111816	9111817	NM_024980	1000	-
chr1	9217449	9217450	NM_004285	1000	+
chr1	9411642	9411643	NR_104622	1000	-
chr1	9522114	9522115	NM_032315	1000	+
chr1	9571518	9571519	NM_001010866	1000	+
chr1	9634376	9634377	NM_005026	1000	+
chr1	9807171	9807172	NM_014944	1000	-
chr1	9926072	9926073	NM_022787	1000	+
chr1	9979841	9979842	NM_052960	1000	+
chr1	10015627	10015628	NM_006048	1000	+
chr1	10193350	10193351	NM_015074	1000	+
chr1	10381635	10381636	NM_002631	1000	+
chr1	10412745	10412746	NM_199294	1000	+
chr1	10455200	10455201	NM_004401	1000	-
chr1	10457589	10457590	NM_004565	1000	+
chr1	10779320	10779321	NM_017766	1000	-
chr1	10995265	10995266	NM_007375	1000	+
chr1	11042678	11042679	NM_003132	1000	-
chr1	11082554	11082555	NM_002685	1000	-
chr1	11245195	11245196	NM_004958	1000	-
chr1	11461881	11461882	NM_020780	1000	+
chr1	11637475	11637476	NM_012168	1000	-
chr1	11646736	11646737	NM_018438	1000	+
chr1	11663858	11663859	NM_006341	1000	-
chr1	11663858	11663859	NM_006341	1000	-
chr1	11718728	11718729	NM_020350	1000	+
chr1	11744836	11744837	NM_001010881	1000	+
chr1	11788739	11788740	NM_001286	1000	+
chr1	11909072	11909073	NM_138346	1000	-
chr1	11917310	11917311	NM_000302	1000	+
chr1	11962824	11962825	NM_014874	1000	+
chr1	12001885	12001886	NM_021933	1000	+
chr1	12149646	12149647	NM_001066	1000	+
chr1	12212682	12212683	NM_015378	1000	+
chr1	12600324	12600325	NM_004753	1000	-
chr1	13712829	13712830	NM_001010847	1000	-
chr1	13782838	13782839	NM_006474	1000	+
chr1	13903936	13903937	NM_012231	1000	+
chr1	13903936	13903937	NM_012231	1000	+
chr1	14797799	14797800	NM_015209	1000	+
chr1	14797799	14797800	NM_015209	1000	+
chr1	15352815	15352816	NM_018022	1000	+
chr1	15446354	15446355	NM_052929	1000	+
chr1	15608977	15608978	NM_024329	1000	+
chr1	15723527	15723528	NM_001229	1000	-
chr1	15725894	15725895	NM_015291	1000	+
chr1	15784192	15784193	NM_024758	1000	-
chr1	15816539	15816540	NM_032341	1000	+
chr1	15957841	15957842	NM_017556	1000	+
chr1	16047229	16047230	NR_024279	1000	-
chr1	16175214	16175215	NM_003443	1000	-
chr1	16355169	16355170	NM_004431	1000	-
chr1	16436246	16436247	NM_030907	1000	-
chr1	16551573	16551574	NM_018994	1000	-
chr1	16639753	16639754	NM_018090	1000	+
chr1	16812687	16812688	NM_017940	1000	-
chr1	17179760	17179761	NM_002403	1000	-
chr1	17211054	17211055	NM_022089	1000	-
chr1	17253252	17253253	NM_003000	1000	-
chr1	17318535	17318536	NM_007365	1000	-
chr1	17638837	17638838	NM_018715	1000	-
chr1	17738916	17738917	NM_018125	1000	+
chr1	18306826	18306827	NM_032880	1000	+
chr1	18830086	18830087	NM_002584	1000	+
chr1	19082356	19082357	NR_039844	1000	-
chr1	19101880	19101881	NM_003748	1000	-
chr1	19155413	19155414	NM_001136265	1000	-
chr1	19409333	19409334	NM_020765	1000	-
chr1	19450661	19450662	NM_016183	1000	+
chr1	19487867	19487868	NM_012067	1000	-
chr1	19511326	19511327	NM_017765	1000	+
chr1	19684722	19684723	NM_004930	1000	-
chr1	19796057	19796058	NM_001204088	1000	+
chr1	19843253	19843254	NM_005380	1000	+
chr1	19864366	19864367	NM_000871	1000	+
chr1	19998997	19998998	NM_181719	1000	-
chr1	20081474	20081475	NM_015207	1000	+
chr1	20385157	20385158	NM_152376	1000	+
chr1	20685315	20685316	NM_018584	1000	-
chr1	20707261	20707262	NM_024544	1000	-
chr1	20751518	20751519	NM_207334	1000	+
chr1	20832758	20832759	NR_106732	1000	+
chr1	20860624	20860625	NM_005216	1000	-
chr1	20917097	20917098	NM_020816	1000	-
chr1	20931720	20931721	NM_001103160	1000	-
chr1	20985768	20985769	NM_016287	1000	-
chr1	21310463	21310464	NM_003760	1000	-
chr1	21489569	21489570	NM_001397	1000	-
chr1	21489569	21489570	NM_001397	1000	-
chr1	21639169	21639170	NM_032264	1000	+
chr1	21708437	21708438	NM_000478	1000	+
chr1	21868443	21868444	NM_002885	1000	-
chr1	21868443	21868444	NM_002885	1000	-
chr1	21982275	21982276	NM_032236	1000	-
chr1	22224270	22224271	NR_023918	1000	+
chr1	22251706	22251707	NM_001791	1000	+
chr1	22342106	22342107	NM_030761	1000	-
chr1	22650930	22650931	NM_014870	1000	+
chr1	22762590	22762591	NM_020526	1000	+
chr1	22909917	22909918	NM_004442	1000	+
chr1	23218527	23218528	NM_015013	1000	+
chr1	23543444	23543445	NM_005826	1000	-
chr1	23623859	23623860	NM_003196	1000	-
chr1	23730299	23730300	NM_004091	1000	-
chr1	23942442	23942443	NM_003198	1000	+
chr1	23977462	23977463	NM_020362	1000	+
chr1	23990232	23990233	NM_007260	1000	+
chr1	23999621	23999622	NM_000403	1000	-
chr1	24067446	24067447	NM_000147	1000	-
chr1	24158887	24158888	NM_017761	1000	+
chr1	24386352	24386353	NM_170743	1000	-
chr1	24701973	24701974	NM_013441	1000	+
chr1	24842180	24842181	NM_005839	1000	+
chr1	24944346	24944347	NM_013943	1000	+
chr1	25129357	25129358	NM_004350	1000	-
chr1	25431600	25431601	NM_015484	1000	-
chr1	25446597	25446598	NM_020317	1000	-
chr1	25537375	25537376	NM_014313	1000	+
chr1	25629935	25629936	NM_018202	1000	+
chr1	25742662	25742663	NM_015627	1000	+
chr1	26019270	26019271	NM_019557	1000	+
chr1	26058536	26058537	NM_024037	1000	-
chr1	26105580	26105581	NM_005563	1000	-
chr1	26197235	26197236	NM_000437	1000	-
chr1	26245216	26245217	NM_032513	1000	-
chr1	26310854	26310855	NM_152835	1000	+
chr1	26368974	26368975	NM_015871	1000	+
chr1	26424397	26424398	NR_110698	1000	+
chr1	26433230	26433231	NM_022778	1000	+
chr1	26517343	26517344	NM_145345	1000	-
chr1	26609845	26609846	NM_024674	1000	+
chr1	26631359	26631360	NM_024887	1000	+
chr1	26671488	26671489	NM_005517	1000	+
chr1	26728835	26728836	NM_002953	1000	+
chr1	26895108	26895109	NM_006015	1000	+
chr1	26987040	26987041	NM_017837	1000	+
chr1	27025787	27025788	NM_032283	1000	+
chr1	27089456	27089457	NM_018066	1000	-
chr1	27099549	27099550	NM_022078	1000	-
chr1	27120799	27120800	NM_006600	1000	+
chr1	27159488	27159489	NM_152365	1000	-
chr1	27192781	27192782	NM_001013642	1000	+
chr1	27211920	27211921	NM_052943	1000	-
chr1	27354208	27354209	NM_003047	1000	-
chr1	27433593	27433594	NM_015023	1000	+
chr1	27521222	27521223	NM_032125	1000	+
chr1	27582410	27582411	NM_207397	1000	-
chr1	27591734	27591735	NM_005281	1000	+
chr1	27689285	27689286	NM_006990	1000	-
chr1	27802592	27802593	NM_001029882	1000	-
chr1	27834314	27834315	NM_005248	1000	-
chr1	27925076	27925077	NM_152660	1000	+
chr1	27972280	27972281	NM_177424	1000	+
chr1	28029911	28029912	NM_002713	1000	+
chr1	28071640	28071641	NM_004848	1000	+
chr1	28113895	28113896	NM_002946	1000	-
chr1	28158559	28158560	NM_018053	1000	+
chr1	28287735	28287736	NM_001990	1000	-
chr1	28432129	28432130	NM_014280	1000	-
chr1	28435188	28435189	NM_016311	1000	+
chr1	28458549	28458550	NM_031459	1000	+
chr1	28528099	28528100	NM_017638	1000	+
chr1	28637247	28637248	NM_023923	1000	+
chr1	28717331	28717332	NM_001269	1000	+
chr1	28752115	28752116	NM_017846	1000	+
chr1	28842191	28842192	NM_005644	1000	-
chr1	28935722	28935723	NM_016258	1000	+
chr1	29011240	29011241	NM_000911	1000	+
chr1	29086189	29086190	NM_004437	1000	+
chr1	29086189	29086190	NM_004437	1000	+
chr1	29323008	29323009	NM_001003682	1000	-
chr1	29381224	29381225	NM_005626	1000	-
chr1	29430057	29430058	NM_016011	1000	-
chr1	29435614	29435615	NM_005704	1000	+
chr1	30964205	30964206	NR_034182	1000	+
chr1	31311151	31311152	NM_014676	1000	-
chr1	31485321	31485322	NM_024522	1000	-
chr1	31542231	31542232	NM_004814	1000	-
chr1	31659246	31659247	NM_018565	1000	+
chr1	31855887	31855888	NM_001525	1000	+
chr1	31883425	31883426	NM_012392	1000	-
chr1	31942355	31942356	NM_001856	1000	-
chr1	32251881	32251882	NM_006559	1000	+
chr1	32311086	32311087	NM_018056	1000	+
chr1	32417931	32417932	NM_175852	1000	+
chr1	32443822	32443823	NM_018134	1000	+
chr1	32460559	32460560	NM_019118	1000	-
chr1	32530294	32530295	NM_004964	1000	+
chr1	32574427	32574428	NM_023009	1000	-
chr1	32600431	32600432	NM_001167676	1000	-
chr1	32632649	32632650	NM_018045	1000	-
chr1	32703244	32703245	NM_001145720	1000	+
chr1	32889335	32889336	NM_005610	1000	+
chr1	32940948	32940949	NM_030786	1000	-
chr1	33055705	33055706	NM_022753	1000	+
chr1	33124684	33124685	NM_002143	1000	+
chr1	33139540	33139541	NM_033504	1000	-
chr1	33203001	33203002	NM_153341	1000	-
chr1	33275099	33275100	NM_001625	1000	-
chr1	33319300	33319301	NM_052998	1000	+
chr1	33420258	33420259	NM_018207	1000	-
chr1	33588086	33588087	NM_004427	1000	-
chr1	33710818	33710819	NM_145238	1000	+
chr1	34404030	34404031	NM_052896	1000	-
chr1	34405070	34405071	NM_032884	1000	+
chr1	35031185	35031186	NM_002060	1000	+
chr1	35098004	35098005	NM_138428	1000	-
chr1	35223535	35223536	NM_001195156	1000	-
chr1	35270156	35270157	NM_007167	1000	-
chr1	35317550	35317551	NM_024772	1000	+
chr1	35431330	35431331	NM_005066	1000	-
chr1	35507154	35507155	NM_005095	1000	+
chr1	35795979	35795980	NM_014284	1000	+
chr1	35811557	35811558	NM_178548	1000	+
chr1	35880032	35880033	NM_002794	1000	-
chr1	36008138	36008139	NM_022111	1000	-
chr1	36046414	36046415	NM_017629	1000	+
chr1	36121382	36121383	NM_012199	1000	+
chr1	36169269	36169270	NM_024852	1000	+
chr1	36322262	36322263	NM_014466	1000	+
chr1	36327039	36327040	NM_017825	1000	+
chr1	36387702	36387703	NM_014408	1000	-
chr1	36387702	36387703	NM_014408	1000	-
chr1	36462603	36462604	NM_005119	1000	+
chr1	36545294	36545295	NM_024676	1000	+
chr1	36624115	36624116	NM_032017	1000	-
chr1	36636147	36636148	NM_032881	1000	-
chr1	36688673	36688674	NM_145047	1000	-
chr1	36702627	36702628	NM_031280	1000	-
chr1	37272431	37272432	NM_000831	1000	-
chr1	37712705	37712706	NM_025079	1000	+
chr1	37753007	37753008	NM_022756	1000	-
chr1	37795106	37795107	NM_003462	1000	+
chr1	37834173	37834174	NM_013285	1000	-
chr1	37928854	37928855	NM_017850	1000	-
chr1	37930659	37930660	NM_018101	1000	+
chr1	38003411	38003412	NM_173641	1000	-
chr1	38033746	38033747	NM_152496	1000	+
chr1	38046452	38046453	NM_024640	1000	-
chr1	38097879	38097880	NM_005955	1000	-
chr1	38185316	38185317	NM_005540	1000	-
chr1	38228369	38228370	NM_006802	1000	-
chr1	38243774	38243775	NM_004468	1000	-
chr1	38250970	38250971	NM_016037	1000	+
chr1	38285037	38285038	NM_002699	1000	-
chr1	39098082	39098083	NM_022157	1000	-
chr1	39111637	39111638	NM_012333	1000	-
chr1	39229502	39229503	NM_024595	1000	+
chr1	39647762	39647763	NM_015038	1000	+
chr1	39729904	39729905	NM_181809	1000	+
chr1	39815108	39815109	NM_003819	1000	-
chr1	39877935	39877936	NM_014571	1000	-
chr1	39910297	39910298	NM_032526	1000	-
chr1	39929969	39929970	NM_016257	1000	-
chr1	39977103	39977104	NM_006112	1000	+
chr1	40009607	40009608	NM_022120	1000	-
chr1	40027120	40027121	NM_001720	1000	-
chr1	40121770	40121771	NM_017646	1000	-
chr1	40140274	40140275	NM_005376	1000	-
chr1	40193370	40193371	NM_032793	1000	+
chr1	40278841	40278842	NM_006367	1000	+
chr1	40399627	40399628	NM_012421	1000	+
chr1	40555526	40555527	NM_001852	1000	-
chr1	40611964	40611965	NM_022733	1000	+
chr1	40715888	40715889	NM_198494	1000	+
chr1	40747019	40747020	NM_022774	1000	+
chr1	40769819	40769820	NM_152373	1000	+
chr1	40903911	40903912	NM_014747	1000	-
chr1	40929828	40929829	NM_014223	1000	+
chr1	41022270	41022271	NM_004700	1000	+
chr1	41100605	41100606	NM_133467	1000	-
chr1	41217557	41217558	NM_001905	1000	+
chr1	41480402	41480403	NM_012236	1000	-
chr1	41600189	41600190	NM_001291281	1000	+
chr1	42156965	42156966	NM_024503	1000	-
chr1	42573490	42573491	NM_014947	1000	-
chr1	42619054	42619055	NM_173642	1000	+
chr1	42694751	42694752	NM_024664	1000	+
chr1	42896634	42896635	NM_006347	1000	+
chr1	42920492	42920493	NM_004559	1000	+
chr1	43005342	43005343	NM_022356	1000	-
chr1	43063835	43063836	NM_018538	1000	+
chr1	43197306	43197307	NR_033967	1000	+
chr1	43386180	43386181	NM_001101376	1000	+
chr1	43410573	43410574	NM_006824	1000	-
chr1	43597212	43597213	NM_001255	1000	+
chr1	43628142	43628143	NM_015284	1000	+
chr1	43692247	43692248	NM_031207	1000	-
chr1	43888383	43888384	NM_014663	1000	+
chr1	43945790	43945791	NM_006279	1000	+
chr1	44185064	44185065	NM_014652	1000	+
chr1	44208239	44208240	NM_001384	1000	+
chr1	44212906	44212907	NM_004047	1000	+
chr1	44217460	44217461	NM_003780	1000	+
chr1	44229866	44229867	NM_152499	1000	+
chr1	44451711	44451712	NM_019100	1000	+
chr1	44593538	44593539	NM_024066	1000	-
chr1	44912867	44912868	NM_024587	1000	-
chr1	44978076	44978077	NM_006845	1000	+
chr1	45014123	45014124	NR_000015	1000	+
chr1	45038483	45038484	NM_004073	1000	+
chr1	45081203	45081204	NM_003738	1000	-
chr1	45224981	45224982	NM_020365	1000	-
chr1	45444837	45444838	NM_020883	1000	-
chr1	45542168	45542169	NR_024270	1000	+
chr1	45565131	45565132	NM_032756	1000	+
chr1	45578729	45578730	NM_012222	1000	-
chr1	45729427	45729428	NM_007170	1000	-
chr1	45738442	45738443	NM_015506	1000	+
chr1	45760197	45760198	NM_002574	1000	-
chr1	45789041	45789042	NM_006066	1000	+
chr1	45822246	45822247	NM_002482	1000	+
chr1	45924889	45924890	NM_021639	1000	-
chr1	45989072	45989073	NM_005897	1000	-
chr1	46041871	46041872	NM_015112	1000	+
chr1	46370967	46370968	NM_003629	1000	-
chr1	46441592	46441593	NM_001013615	1000	+
chr1	46632525	46632526	NM_001441	1000	+
chr1	46842553	46842554	NM_003684	1000	-
chr1	46906686	46906687	NM_022745	1000	-
chr1	46957323	46957324	NM_014774	1000	-
chr1	47261826	47261827	NM_178033	1000	+
chr1	47470594	47470595	NM_003189	1000	-
chr1	47552406	47552407	NM_003035	1000	-
chr1	47572055	47572056	NM_016308	1000	+
chr1	48235149	48235150	NM_001194986	1000	-
chr1	49015228	49015229	NM_024603	1000	-
chr1	50262213	50262214	NM_032785	1000	-
chr1	50347178	50347179	NM_021952	1000	+
chr1	50661707	50661708	NM_032110	1000	-
chr1	51198524	51198525	NM_007051	1000	-
chr1	51206954	51206955	NM_001262	1000	+
chr1	51474532	51474533	NM_014372	1000	+
chr1	51560528	51560529	NM_001080494	1000	-
chr1	51757583	51757584	NM_001981	1000	-
chr1	51855133	51855134	NM_024586	1000	+
chr1	52117197	52117198	NM_002525	1000	-
chr1	52229024	52229025	NM_002867	1000	-
chr1	52272060	52272061	NM_138417	1000	-
chr1	52294444	52294445	NM_152265	1000	+
chr1	52380353	52380354	NM_004799	1000	+
chr1	52604465	52604466	NM_032449	1000	-
chr1	52642731	52642732	NM_004153	1000	-
chr1	52791350	52791351	NM_015269	1000	-
chr1	52840630	52840631	NM_015696	1000	+
chr1	52936626	52936627	NM_023077	1000	-
chr1	52964718	52964719	NM_024646	1000	+
chr1	53160034	53160035	NM_018281	1000	-
chr1	53165488	53165489	NM_002979	1000	+
chr1	53300311	53300312	NM_153703	1000	+
chr1	53458899	53458900	NM_017887	1000	-
chr1	53476870	53476871	NM_002370	1000	-
chr1	54076813	54076814	NM_018087	1000	-
chr1	54128075	54128076	NM_018982	1000	-
chr1	54184084	54184085	NM_016126	1000	-
chr1	54291699	54291700	NM_004872	1000	-
chr1	54438427	54438428	NM_016491	1000	+
chr1	54644656	54644657	NM_018070	1000	-
chr1	54954082	54954083	NM_004623	1000	+
chr1	55002814	55002815	NM_152268	1000	-
chr1	55039529	55039530	NM_017904	1000	-
chr1	55044323	55044324	NM_152607	1000	+
chr1	55125509	55125510	NM_014762	1000	-
chr1	55218924	55218925	NM_182532	1000	+
chr1	55277736	55277737	NM_174936	1000	+
chr1	55453668	55453669	NR_038320	1000	+
chr1	56883577	56883578	NM_006252	1000	+
chr1	58785059	58785060	NM_145243	1000	-
chr1	58815754	58815755	NM_002353	1000	-
chr1	59022373	59022374	NM_002228	1000	-
chr1	59385067	59385068	NR_027120	1000	-
chr1	59535212	59535213	NM_018291	1000	+
chr1	60165058	60165059	NM_000775	1000	-
chr1	60312030	60312031	NM_152377	1000	-
chr1	61892501	61892502	NR_073400	1000	+
chr1	62557671	62557672	NM_181712	1000	-
chr1	62674970	62674971	NM_003368	1000	+
chr1	62926627	62926628	NM_033407	1000	-
chr1	63560717	63560718	NR_121634	1000	-
chr1	63605848	63605849	NM_013339	1000	+
chr1	63831534	63831535	NM_002633	1000	+
chr1	64012277	64012278	NM_005012	1000	+
chr1	64709063	64709064	NM_020925	1000	+
chr1	64709063	64709064	NM_020925	1000	+
chr1	64983365	64983366	NM_018211	1000	+
chr1	65204840	65204841	NM_002227	1000	-
chr1	65386437	65386438	NM_013410	1000	+
chr1	65502964	65502965	NM_014787	1000	+
chr1	65658922	65658923	NM_002303	1000	+
chr1	65658922	65658923	NM_002303	1000	+
chr1	66031443	66031444	NM_002600	1000	+
chr1	66990727	66990728	NM_152665	1000	+
chr1	67163165	67163166	NM_020948	1000	+
chr1	67163165	67163166	NM_020948	1000	+
chr1	67292668	67292669	NM_015139	1000	-
chr1	67668711	67668712	NM_015640	1000	-
chr1	68071743	68071744	NM_018841	1000	-
chr1	68289902	68289903	NM_004675	1000	-
chr1	68735492	68735493	NM_017779	1000	-
chr1	70443949	70443950	NM_017768	1000	-
chr1	70593005	70593006	NM_030816	1000	-
chr1	70649488	70649489	NM_001902	1000	+
chr1	74436483	74436484	NM_003838	1000	+
chr1	75962619	75962620	NM_000016	1000	+
chr1	76035143	76035144	NM_002440	1000	+
chr1	76312976	76312977	NM_152996	1000	+
chr1	77105680	77105681	NM_030965	1000	+
chr1	77457720	77457721	NM_005482	1000	-
chr1	77520874	77520875	NM_012093	1000	+
chr1	77920931	77920932	NM_015534	1000	-
chr1	77998152	77998153	NM_015017	1000	-
chr1	78217477	78217478	NM_003902	1000	-
chr1	78284176	78284177	NM_017655	1000	+
chr1	78729315	78729316	NM_000959	1000	+
chr1	79245083	79245084	NM_022159	1000	-
chr1	82038669	82038670	NM_012302	1000	+
chr1	84099267	84099268	NR_119375	1000	-
chr1	84237421	84237422	NM_024686	1000	-
chr1	84316245	84316246	NM_002731	1000	+
chr1	84744850	84744851	NM_005274	1000	-
chr1	84812751	84812752	NM_004388	1000	-
chr1	84859302	84859303	NR_125761	1000	-
chr1	84928828	84928829	NM_014021	1000	-
chr1	85131484	85131485	NM_012152	1000	-
chr1	85235393	85235394	NM_153259	1000	-
chr1	85286811	85286812	NM_018298	1000	-
chr1	85439316	85439317	NM_032184	1000	-
chr1	85497943	85497944	NM_198077	1000	-
chr1	85514628	85514629	NR_045484	1000	+
chr1	85703477	85703478	NM_012137	1000	-
chr1	85819031	85819032	NM_001554	1000	+
chr1	85946704	85946705	NM_017953	1000	-
chr1	86394709	86394710	NM_152890	1000	-
chr1	86634613	86634614	NM_020729	1000	-
chr1	86942840	86942841	NM_016009	1000	+
chr1	87152922	87152923	NM_012262	1000	+
chr1	87566738	87566739	NM_006769	1000	+
chr1	88922414	88922415	NM_006256	1000	+
chr1	89129889	89129890	NM_001514	1000	-
chr1	89796859	89796860	NM_015350	1000	+
chr1	89871231	89871232	NM_032270	1000	+
chr1	90060067	90060068	NM_018103	1000	+
chr1	90233241	90233242	NM_181781	1000	+
chr1	90955382	90955383	NM_020063	1000	-
chr1	91738991	91738992	NM_003503	1000	+
chr1	92124424	92124425	NM_003243	1000	-
chr1	92190296	92190297	NM_001726	1000	+
chr1	92268120	92268121	NM_173567	1000	+
chr1	92318449	92318450	NM_183242	1000	+
chr1	92456160	92456161	NM_001012425	1000	+
chr1	92725021	92725022	NM_005263	1000	-
chr1	93070181	93070182	NM_000969	1000	+
chr1	93199667	93199668	NM_001006605	1000	-
chr1	93317379	93317380	NM_007358	1000	+
chr1	93418834	93418835	NM_016040	1000	-
chr1	93584065	93584066	NM_001938	1000	+
chr1	93686275	93686276	NM_017737	1000	+
chr1	93919982	93919983	NM_003567	1000	-
chr1	94084975	94084976	NR_030621	1000	+
chr1	94117350	94117351	NM_014597	1000	-
chr1	94147742	94147743	NM_002061	1000	-
chr1	94475895	94475896	NM_004815	1000	-
chr1	94656520	94656521	NM_002858	1000	+
chr1	94780001	94780002	NM_001993	1000	-
chr1	95058687	95058688	NM_152369	1000	+
chr1	95165367	95165368	NM_001839	1000	-
chr1	95311095	95311096	NM_144988	1000	-
chr1	95355481	95355482	NM_152487	1000	+
chr1	96959748	96959749	NM_021190	1000	+
chr1	98159203	98159204	NM_000110	1000	-
chr1	98899823	98899824	NM_015976	1000	+
chr1	99243037	99243038	NM_001010861	1000	-
chr1	100088632	100088633	NM_000028	1000	+
chr1	100207932	100207933	NM_012243	1000	+
chr1	100276376	100276377	NM_033055	1000	+
chr1	100371239	100371240	NM_194292	1000	-
chr1	100504318	100504319	NR_110434	1000	-
chr1	100590610	100590611	NM_003672	1000	+
chr1	101133323	101133324	NM_001439	1000	-
chr1	101134221	101134222	NM_133496	1000	+
chr1	101263989	101263990	NR_109849	1000	+
chr1	103841165	103841166	NM_017619	1000	+
chr1	107400789	107400790	NM_018137	1000	+
chr1	108309068	108309069	NM_006113	1000	-
chr1	108544503	108544504	NM_013386	1000	-
chr1	108544503	108544504	NM_013386	1000	-
chr1	108904493	108904494	NM_001010883	1000	+
chr1	109005671	109005672	NM_144584	1000	-
chr1	109036454	109036455	NM_018061	1000	+
chr1	109090807	109090808	NM_007269	1000	+
chr1	109221125	109221126	NM_013296	1000	+
chr1	109307644	109307645	NM_015127	1000	-
chr1	109386373	109386374	NM_014969	1000	-
chr1	109420147	109420148	NM_005645	1000	-
chr1	109434925	109434926	NM_020141	1000	+
chr1	109444337	109444338	NR_003023	1000	+
chr1	109458002	109458003	NM_001122961	1000	-
chr1	109558037	109558038	NM_006513	1000	+
chr1	109594163	109594164	NM_001408	1000	+
chr1	109627313	109627314	NM_032636	1000	-
chr1	109742090	109742091	NM_002959	1000	-
chr1	109770593	109770594	NM_002790	1000	-
chr1	109838223	109838224	NM_182580	1000	+
chr1	109853859	109853860	NM_020703	1000	-
chr1	109892708	109892709	NM_006496	1000	+
chr1	110000220	110000221	NM_000850	1000	+
chr1	110012166	110012167	NM_000848	1000	+
chr1	110031940	110031941	NM_000561	1000	+
chr1	110254755	110254756	NM_000757	1000	+
chr1	110328909	110328910	NM_006621	1000	+
chr1	110378745	110378746	NM_033088	1000	+
chr1	110494654	110494655	NM_001010898	1000	+
chr1	110554858	110554859	NM_004978	1000	+
chr1	110683467	110683468	NM_022768	1000	+
chr1	110751953	110751954	NR_102697	1000	+
chr1	111019178	111019179	NM_002232	1000	-
chr1	111308089	111308090	NM_018372	1000	-
chr1	111484355	111484356	NM_006090	1000	+
chr1	111544848	111544849	NM_024901	1000	-
chr1	111690704	111690705	NM_181643	1000	+
chr1	111793265	111793266	NM_001688	1000	+
chr1	111963927	111963928	NM_002884	1000	+
chr1	112083569	112083570	NM_019099	1000	-
chr1	112083569	112083570	NM_019099	1000	-
chr1	112334712	112334713	NM_001270945	1000	+
chr1	112740322	112740323	NM_018704	1000	+
chr1	112810685	112810686	NM_004185	1000	+
chr1	112963597	112963598	NM_006135	1000	+
chr1	113051548	113051549	NM_175744	1000	-
chr1	113059473	113059474	NM_005167	1000	-
chr1	113300498	113300499	NM_003051	1000	-
chr1	113417314	113417315	NM_014813	1000	+
chr1	114103300	114103301	NM_006608	1000	-
chr1	114156621	114156622	NM_018364	1000	-
chr1	114249269	114249270	NM_006594	1000	-
chr1	114273403	114273404	NR_110725	1000	-
chr1	114496585	114496586	NM_205848	1000	-
chr1	114855304	114855305	NM_015906	1000	-
chr1	115014255	115014256	NM_198459	1000	-
chr1	115124831	115124832	NM_025073	1000	-
chr1	115433644	115433645	NM_005725	1000	-
chr1	115682380	115682381	NM_002506	1000	-
chr1	115986096	115986097	NM_138959	1000	+
chr1	116320641	116320642	NM_018420	1000	+
chr1	116717317	116717318	NM_000701	1000	+
chr1	116915238	116915239	NM_001779	1000	-
chr1	117011101	117011102	NM_001542	1000	-
chr1	117254067	117254068	NM_020440	1000	+
chr1	117404471	117404472	NM_003594	1000	+
chr1	117465934	117465935	NM_025188	1000	-
chr1	117711607	117711608	NM_006699	1000	+
chr1	117950126	117950127	NM_017709	1000	+
chr1	118273825	118273826	NM_017686	1000	-
chr1	118529371	118529372	NM_206996	1000	-
chr1	119333702	119333703	NM_152380	1000	-
chr1	119484818	119484819	NM_015836	1000	-
chr1	119991913	119991914	NM_001080470	1000	-
chr1	120240670	120240671	NM_021794	1000	-
chr1	120413840	120413841	NM_024408	1000	-
chr1	120640527	120640528	NM_001100910	1000	+
chr1	120707556	120707557	NR_027337	1000	+
chr1	120962432	120962433	NR_003955	1000	+
chr1	143706390	143706391	NM_014644	1000	-
chr1	143706390	143706391	NM_014644	1000	-
chr1	143807763	143807764	NM_004892	1000	+
chr1	143920469	143920470	NM_203458	1000	+
chr1	144181864	144181865	NM_001039888	1000	+
chr1	144188423	144188424	NM_153713	1000	+
chr1	144227521	144227522	NM_003846	1000	+
chr1	144287344	144287345	NM_006099	1000	+
chr1	144300792	144300793	NM_001012758	1000	-
chr1	144322401	144322402	NM_006468	1000	-
chr1	144538460	144538461	NM_001097612	1000	-
chr1	144793990	144793991	NM_183372	1000	-
chr1	144793990	144793991	NM_183372	1000	-
chr1	144793898	144793899	NM_001278141	1000	-
chr1	145110792	145110793	NM_005399	1000	-
chr1	145180914	145180915	NM_004284	1000	+
chr1	145609258	145609259	NM_016361	1000	-
chr1	145867129	145867130	NM_016334	1000	+
chr1	147168468	147168469	NR_111001	1000	+
chr1	147554074	147554075	NR_111934	1000	+
chr1	147843090	147843091	NR_024510	1000	+
chr1	147843090	147843091	NR_024510	1000	+
chr1	148050552	148050553	NM_001024599	1000	-
chr1	148090804	148090805	NM_021059	1000	+
chr1	148090804	148090805	NM_001005464	1000	+
chr1	148099349	148099350	NM_003548	1000	-
chr1	148099349	148099350	NM_003548	1000	-
chr1	148125148	148125149	NM_003517	1000	+
chr1	148137758	148137759	NM_016074	1000	+
chr1	148249310	148249311	NM_020205	1000	-
chr1	148305973	148305974	NM_007259	1000	+
chr1	148388715	148388716	NM_016274	1000	+
chr1	148475128	148475129	NM_030920	1000	-
chr1	148508233	148508234	NM_016022	1000	-
chr1	148560551	148560552	NM_004698	1000	+
chr1	148754856	148754857	NR_051960	1000	+
chr1	148788468	148788469	NM_019032	1000	+
chr1	148818838	148818839	NM_021960	1000	-
chr1	148868722	148868723	NM_004436	1000	-
chr1	149115868	149115869	NM_001668	1000	-
chr1	149165438	149165439	NM_012432	1000	+
chr1	149247490	149247491	NM_021222	1000	+
chr1	149286882	149286883	NM_017860	1000	+
chr1	149298749	149298750	NM_020239	1000	-
chr1	149309703	149309704	NM_144618	1000	+
chr1	149385764	149385765	NM_030913	1000	-
chr1	149437644	149437645	NM_003557	1000	+
chr1	149521411	149521412	NM_020832	1000	+
chr1	149638664	149638665	NM_002796	1000	+
chr1	149698565	149698566	NM_015100	1000	-
chr1	149750485	149750486	NM_020770	1000	+
chr1	149779404	149779405	NM_020127	1000	+
chr1	149851285	149851286	NM_030918	1000	+
chr1	149960636	149960637	NM_001144956	1000	+
chr1	150005754	150005755	NM_016178	1000	+
chr1	150029634	150029635	NM_006862	1000	-
chr1	150077568	150077569	NR_024237	1000	+
chr1	150148985	150148986	NM_053055	1000	-
chr1	150233338	150233339	NM_002966	1000	-
chr1	151775341	151775342	NM_014624	1000	-
chr1	151867339	151867340	NM_005979	1000	-
chr1	151897753	151897754	NM_012437	1000	+
chr1	151910128	151910129	NM_004515	1000	-
chr1	151917787	151917788	NM_000906	1000	+
chr1	151928893	151928894	NR_107050	1000	-
chr1	151967190	151967191	NM_023015	1000	+
chr1	152014391	152014392	NM_024330	1000	+
chr1	152162075	152162076	NM_020699	1000	-
chr1	152185778	152185779	NM_014856	1000	-
chr1	152206832	152206833	NM_014437	1000	-
chr1	152217075	152217076	NM_006694	1000	-
chr1	152229862	152229863	NM_001030	1000	+
chr1	152431235	152431236	NM_152263	1000	-
chr1	152459948	152459949	NM_014847	1000	+
chr1	152511662	152511663	NM_006118	1000	+
chr1	152741318	152741319	NM_182499	1000	+
chr1	152797744	152797745	NM_017582	1000	-
chr1	152806880	152806881	NM_000748	1000	+
chr1	152847348	152847349	NM_001111	1000	-
chr1	152847348	152847349	NM_001111	1000	-
chr1	153176108	153176109	NM_006556	1000	-
chr1	153200882	153200883	NM_138300	1000	-
chr1	153213741	153213742	NM_001826	1000	+
chr1	153290265	153290266	NR_040772	1000	-
chr1	153302836	153302837	NM_005227	1000	+
chr1	153317971	153317972	NM_004952	1000	+
chr1	153366972	153366973	NM_004428	1000	+
chr1	153374911	153374912	NM_018845	1000	+
chr1	153379507	153379508	NM_018973	1000	-
chr1	153412428	153412429	NM_173852	1000	-
chr1	153412886	153412887	NM_025058	1000	+
chr1	153431591	153431592	NR_030281	1000	+
chr1	153463949	153463950	NR_002188	1000	-
chr1	153491898	153491899	NM_006589	1000	-
chr1	153498800	153498801	NM_005698	1000	-
chr1	153513841	153513842	NM_020897	1000	+
chr1	153545162	153545163	NM_002004	1000	+
chr1	153560351	153560352	NM_014328	1000	+
chr1	153798948	153798949	NM_018489	1000	-
chr1	153925192	153925193	NM_018253	1000	-
chr1	153982182	153982183	NR_024117	1000	+
chr1	153982182	153982183	NR_024117	1000	+
chr1	154095883	154095884	NM_152280	1000	+
chr1	154170857	154170858	NM_014949	1000	-
chr1	154214590	154214591	NM_004723	1000	-
chr1	154257382	154257383	NM_003145	1000	-
chr1	154291140	154291141	NM_014017	1000	+
chr1	154351084	154351085	NM_005572	1000	+
chr1	154430346	154430347	NM_014655	1000	+
chr1	154449402	154449403	NM_001199661	1000	+
chr1	154574830	154574831	NM_005998	1000	-
chr1	154605603	154605604	NM_020407	1000	+
chr1	154737258	154737259	NM_005920	1000	-
chr1	154809020	154809021	NM_178229	1000	-
chr1	154828181	154828182	NM_144772	1000	+
chr1	154878363	154878364	NM_021948	1000	+
chr1	154913813	154913814	NM_006617	1000	-
chr1	154942083	154942084	NM_001878	1000	-
chr1	154964886	154964887	NM_015997	1000	+
chr1	154977547	154977548	NM_024540	1000	-
chr1	154988167	154988168	NM_004494	1000	-
chr1	155003897	155003898	NM_005973	1000	+
chr1	155097294	155097295	NM_002529	1000	+
chr1	155157047	155157048	NM_144702	1000	+
chr1	155281786	155281787	NM_014784	1000	-
chr1	155374801	155374802	NM_005240	1000	-
chr1	157408000	157408001	NM_021189	1000	+
chr1	158017359	158017360	NM_017823	1000	+
chr1	158136530	158136531	NM_012337	1000	-
chr1	158161956	158161957	NM_003564	1000	-
chr1	158182010	158182011	NM_020789	1000	-
chr1	158268407	158268408	NM_145167	1000	-
chr1	158498974	158498975	NM_015726	1000	-
chr1	158579686	158579687	NM_015331	1000	+
chr1	158636987	158636988	NM_020335	1000	+
chr1	159257757	159257758	NM_016946	1000	-
chr1	159275398	159275399	NM_001113205	1000	-
chr1	159334804	159334805	NM_152366	1000	+
chr1	159354485	159354486	NM_005600	1000	+
chr1	159395877	159395878	NM_012475	1000	+
chr1	159402804	159402805	NM_000309	1000	+
chr1	159435728	159435729	NM_004550	1000	+
chr1	159495140	159495141	NM_001102566	1000	+
chr1	159550789	159550790	NM_003001	1000	+
chr1	159760953	159760954	NM_002155	1000	+
chr1	159842472	159842473	NR_024151	1000	+
chr1	159986181	159986182	NM_007240	1000	+
chr1	160306204	160306205	NM_014697	1000	+
chr1	160797919	160797920	NM_003115	1000	+
chr1	161027115	161027116	NM_016371	1000	+
chr1	161558346	161558347	NM_031423	1000	+
chr1	161659605	161659606	NR_104294	1000	-
chr1	163592576	163592577	NM_177398	1000	-
chr1	163866733	163866734	NM_004528	1000	+
chr1	164004783	164004784	NM_019026	1000	-
chr1	164063355	164063356	NM_012474	1000	+
chr1	164402616	164402617	NM_001017961	1000	-
chr1	165075264	165075265	NM_017542	1000	+
chr1	165112278	165112279	NM_053053	1000	-
chr1	165224949	165224950	NM_032858	1000	+
chr1	165224949	165224950	NM_032858	1000	+
chr1	165456689	165456690	NM_002697	1000	+
chr1	165789680	165789681	NM_003851	1000	-
chr1	165866097	165866098	NM_052862	1000	+
chr1	165957810	165957811	NM_003953	1000	+
chr1	166172420	166172421	NM_018442	1000	+
chr1	166414706	166414707	NM_152902	1000	+
chr1	166461878	166461879	NM_199344	1000	+
chr1	167342570	167342571	NM_001677	1000	+
chr1	167663336	167663337	NM_021179	1000	-
chr1	167721832	167721833	NM_006996	1000	-
chr1	168030741	168030742	NM_033418	1000	-
chr1	168310503	168310504	NM_014970	1000	-
chr1	168899936	168899937	NM_006902	1000	+
chr1	169721289	169721290	NM_015172	1000	+
chr1	169978002	169978003	NM_003762	1000	-
chr1	170017383	170017384	NM_014955	1000	+
chr1	170077240	170077241	NM_015569	1000	+
chr1	170679853	170679854	NM_002642	1000	-
chr1	170768880	170768881	NM_014283	1000	+
chr1	171713108	171713109	NM_004905	1000	+
chr1	171905624	171905625	NM_198493	1000	-
chr1	171950702	171950703	NM_014458	1000	+
chr1	172060400	172060401	NM_033319	1000	-
chr1	172104115	172104116	NM_032522	1000	+
chr1	172395174	172395175	NM_014857	1000	+
chr1	173235514	173235515	NM_014412	1000	+
chr1	173259214	173259215	NM_022100	1000	-
chr1	173428572	173428573	NM_014656	1000	-
chr1	174443003	174443004	NM_022457	1000	-
chr1	176273765	176273766	NR_037167	1000	-
chr1	176329751	176329752	NR_027982	1000	-
chr1	177261696	177261697	NM_014864	1000	+
chr1	177317734	177317735	NM_022371	1000	+
chr1	177378847	177378848	NM_005158	1000	-
chr1	177529471	177529472	NM_003101	1000	+
chr1	177601477	177601478	NM_144696	1000	+
chr1	177811710	177811711	NM_014625	1000	-
chr1	177827379	177827380	NM_173533	1000	+
chr1	177978920	177978921	NM_173509	1000	+
chr1	178113564	178113565	NM_022347	1000	-
chr1	178190530	178190531	NM_014810	1000	+
chr1	178390590	178390591	NM_002826	1000	+
chr1	178466055	178466056	NM_033343	1000	+
chr1	178738645	178738646	NM_032360	1000	-
chr1	178867768	178867769	NM_004736	1000	+
chr1	179148935	179148936	NM_020950	1000	+
chr1	179324260	179324261	NM_016545	1000	+
chr1	180627964	180627965	NM_002065	1000	-
chr1	180840171	180840172	NM_002928	1000	-
chr1	180850897	180850898	NR_036490	1000	+
chr1	181025206	181025207	NM_030769	1000	+
chr1	181075061	181075062	NM_001357	1000	+
chr1	181189176	181189177	NM_030933	1000	-
chr1	181259217	181259218	NM_002293	1000	+
chr1	181654257	181654258	NM_015039	1000	-
chr1	181707740	181707741	NR_040063	1000	-
chr1	181871699	181871700	NM_005717	1000	-
chr1	181871804	181871805	NM_015149	1000	+
chr1	182287407	182287408	NM_052965	1000	+
chr1	182622772	182622773	NM_030806	1000	+
chr1	182990664	182990665	NM_025191	1000	-
chr1	183210341	183210342	NM_052966	1000	-
chr1	183281173	183281174	NM_007212	1000	+
chr1	183392913	183392914	NM_017673	1000	+
chr1	183553084	183553085	NM_006469	1000	-
chr1	184611080	184611081	NM_003292	1000	-
chr1	184916408	184916409	NR_125801	1000	+
chr1	191044791	191044792	NM_002923	1000	+
chr1	191295626	191295627	NM_004600	1000	+
chr1	191341867	191341868	NM_016066	1000	-
chr1	191357710	191357711	NM_024529	1000	+
chr1	196138304	196138305	NM_001024594	1000	+
chr1	196153139	196153140	NM_020204	1000	+
chr1	196392730	196392731	NM_133494	1000	+
chr1	198263352	198263353	NM_003822	1000	+
chr1	198645809	198645810	NM_012482	1000	-
chr1	198856485	198856486	NM_014875	1000	-
chr1	198975308	198975309	NM_203459	1000	+
chr1	199259451	199259452	NM_017596	1000	-
chr1	199351123	199351124	NM_001270601	1000	-
chr1	199390306	199390307	NM_016456	1000	-
chr1	199519202	199519203	NM_000299	1000	+
chr1	199635292	199635293	NM_005558	1000	-
chr1	199704922	199704923	NM_012396	1000	-
chr1	199743010	199743011	NM_004078	1000	-
chr1	199884072	199884073	NM_020443	1000	+
chr1	199884072	199884073	NM_020443	1000	+
chr1	200064910	200064911	NM_018085	1000	+
chr1	200191241	200191242	NM_006335	1000	+
chr1	200218388	200218389	NM_020216	1000	+
chr1	200380494	200380495	NM_138795	1000	-
chr1	200439527	200439528	NM_021636	1000	+
chr1	200439527	200439528	NM_021636	1000	+
chr1	200577717	200577718	NM_014176	1000	-
chr1	200584452	200584453	NM_002481	1000	+
chr1	200946174	200946175	NM_177402	1000	-
chr1	200946174	200946175	NM_177402	1000	-
chr1	201045221	201045222	NM_006618	1000	-
chr1	201046696	201046697	NR_046325	1000	+
chr1	201097504	201097505	NR_002929	1000	+
chr1	201125008	201125009	NM_002871	1000	-
chr1	201163023	201163024	NM_021633	1000	-
chr1	201194147	201194148	NM_015999	1000	-
chr1	201243158	201243159	NM_001079809	1000	+
chr1	201541286	201541287	NM_006763	1000	+
chr1	202031287	202031288	NM_014827	1000	+
chr1	202097335	202097336	NM_003094	1000	+
chr1	202647568	202647569	NM_032833	1000	-
chr1	202752129	202752130	NM_002393	1000	+
chr1	202921104	202921105	NM_006338	1000	-
chr1	203064404	203064405	NM_015090	1000	+
chr1	203447350	203447351	NM_015375	1000	-
chr1	203463660	203463661	NM_014858	1000	+
chr1	203557542	203557543	NM_030952	1000	-
chr1	203691837	203691838	NR_103783	1000	-
chr1	203804734	203804735	NM_181644	1000	+
chr1	203916253	203916254	NM_033102	1000	-
chr1	204011233	204011234	NM_003929	1000	-
chr1	204048947	204048948	NM_173854	1000	-
chr1	204305062	204305063	NM_001287385	1000	+
chr1	204305062	204305063	NM_001287385	1000	+
chr1	204852527	204852528	NM_006893	1000	-
chr1	204875503	204875504	NM_003582	1000	+
chr1	204924987	204924988	NM_004759	1000	+
chr1	205291045	205291046	NM_018566	1000	-
chr1	205293242	205293243	NM_006212	1000	+
chr1	205561439	205561440	NM_000574	1000	+
chr1	205694267	205694268	NM_001877	1000	+
chr1	205885080	205885081	NM_175710	1000	+
chr1	205992005	205992006	NM_002389	1000	+
chr1	206484288	206484289	NM_025179	1000	-
chr1	207915292	207915293	NM_015714	1000	+
chr1	208024698	208024699	NM_152485	1000	-
chr1	208046143	208046144	NM_006147	1000	-
chr1	208067934	208067935	NM_014388	1000	+
chr1	208178141	208178142	NM_153262	1000	+
chr1	208472817	208472818	NM_019605	1000	+
chr1	208474089	208474090	NR_024337	1000	-
chr1	208568872	208568873	NM_018194	1000	+
chr1	209374080	209374081	NM_002238	1000	-
chr1	209499911	209499912	NM_018254	1000	+
chr1	209818722	209818723	NM_021194	1000	-
chr1	209915595	209915596	NM_002497	1000	-
chr1	210070737	210070738	NM_014873	1000	-
chr1	210275625	210275626	NM_015434	1000	-
chr1	210525501	210525502	NM_006243	1000	+
chr1	210654890	210654891	NM_018252	1000	-
chr1	210672851	210672852	NM_013349	1000	+
chr1	210848592	210848593	NM_001674	1000	+
chr1	210939950	210939951	NM_018664	1000	-
chr1	211031762	211031763	NM_015471	1000	-
chr1	211098219	211098220	NM_014053	1000	+
chr1	211190484	211190485	NM_024749	1000	+
chr1	211255840	211255841	NM_144567	1000	-
chr1	212228466	212228467	NM_002763	1000	+
chr1	212521187	212521188	NM_020197	1000	+
chr1	212791647	212791648	NM_005401	1000	-
chr1	212843154	212843155	NM_016343	1000	+
chr1	213323182	213323183	NM_014217	1000	+
chr1	213807344	213807345	NM_016121	1000	+
chr1	214963437	214963438	NM_001438	1000	-
chr1	214963437	214963438	NM_001438	1000	-
chr1	215871067	215871068	NM_018040	1000	-
chr1	216525251	216525252	NM_016052	1000	+
chr1	217413795	217413796	NM_138794	1000	+
chr1	218168616	218168617	NM_018713	1000	-
chr1	218334077	218334078	NM_018060	1000	+
chr1	218512466	218512467	NM_012414	1000	-
chr1	218768147	218768148	NM_018650	1000	+
chr1	218930250	218930251	NM_024709	1000	+
chr1	218988210	218988211	NM_017898	1000	+
chr1	219026661	219026662	NM_022746	1000	+
chr1	219119365	219119366	NM_021958	1000	+
chr1	219982141	219982142	NM_007207	1000	-
chr1	220829884	220829885	NR_110613	1000	+
chr1	220858066	220858067	NM_198551	1000	+
chr1	220858066	220858067	NM_198551	1000	+
chr1	220952487	220952488	NM_022831	1000	-
chr1	221055053	221055054	NM_032890	1000	+
chr1	221383247	221383248	NM_003268	1000	-
chr1	221604167	221604168	NM_017982	1000	-
chr1	221633337	221633338	NM_152610	1000	+
chr1	221966741	221966742	NM_001748	1000	+
chr1	222100297	222100298	NM_005426	1000	-
chr1	222437532	222437533	NM_003676	1000	+
chr1	222584514	222584515	NM_002533	1000	-
chr1	222688624	222688625	NM_025160	1000	-
chr1	222870801	222870802	NM_152495	1000	+
chr1	223183978	223183979	NM_001373	1000	+
chr1	223682438	223682439	NM_002296	1000	-
chr1	223907468	223907469	NM_018212	1000	-
chr1	224032137	224032138	NM_003133	1000	+
chr1	224079624	224079625	NM_000120	1000	+
chr1	224137043	224137044	NM_014698	1000	-
chr1	224178663	224178664	NM_013328	1000	-
chr1	224253689	224253690	NM_152608	1000	-
chr1	224317050	224317051	NR_002315	1000	+
chr1	224441046	224441047	NM_022735	1000	-
chr1	224477941	224477942	NM_031944	1000	+
chr1	224563827	224563828	NM_173083	1000	-
chr1	224662424	224662425	NM_001618	1000	-
chr1	224803123	224803124	NM_001003665	1000	+
chr1	225124895	225124896	NM_000447	1000	+
chr1	225194560	225194561	NM_020247	1000	+
chr1	225572449	225572450	NM_003607	1000	-
chr1	225989735	225989736	NM_023007	1000	-
chr1	226202299	226202300	NM_003395	1000	-
chr1	226261345	226261346	NM_033131	1000	+
chr1	226336983	226336984	NM_001658	1000	+
chr1	226357786	226357787	NM_024319	1000	-
chr1	226363636	226363637	NM_181441	1000	-
chr1	226394551	226394552	NM_000858	1000	+
chr1	226420131	226420132	NM_001010867	1000	+
chr1	226661140	226661141	NM_145214	1000	-
chr1	226679649	226679650	NM_003493	1000	-
chr1	226712430	226712431	NM_175055	1000	+
chr1	226741690	226741691	NM_001010858	1000	+
chr1	226937446	226937447	NM_021205	1000	+
chr1	226937446	226937447	NM_021205	1000	+
chr1	227473431	227473432	NM_004578	1000	+
chr1	227545311	227545312	NM_145257	1000	-
chr1	227636466	227636467	NM_001100	1000	-
chr1	227710711	227710712	NM_018230	1000	-
chr1	227761065	227761066	NM_012089	1000	-
chr1	227828417	227828418	NM_014409	1000	-
chr1	228269564	228269565	NM_004481	1000	+
chr1	228844824	228844825	NM_007357	1000	+
chr1	229070925	229070926	NM_032800	1000	-
chr1	229181241	229181242	NM_024525	1000	-
chr1	229242618	229242619	NM_198552	1000	-
chr1	229365296	229365297	NM_001004342	1000	+
chr1	229443556	229443557	NM_152379	1000	-
chr1	229540304	229540305	NM_032018	1000	+
chr1	229731021	229731022	NR_028393	1000	+
chr1	229829183	229829184	NM_018662	1000	+
chr1	231152992	231152993	NM_032324	1000	+
chr1	231498082	231498083	NM_014801	1000	-
chr1	231816372	231816373	NM_002245	1000	+
chr1	232107080	232107081	NM_173508	1000	+
chr1	232107080	232107081	NM_173508	1000	+
chr1	232576051	232576052	NM_001012985	1000	+
chr1	232681472	232681473	NM_005646	1000	-
chr1	232811894	232811895	NM_182972	1000	-
chr1	233358879	233358880	NM_014765	1000	-
chr1	233391194	233391195	NM_015014	1000	-
chr1	233558155	233558156	NM_016374	1000	-
chr1	233734404	233734405	NM_152490	1000	-
chr1	233880677	233880678	NM_004485	1000	-
chr1	234096850	234096851	NM_000081	1000	-
chr1	234295104	234295105	NM_002508	1000	-
chr1	234372454	234372455	NM_003272	1000	+
chr1	234511962	234511963	NM_019891	1000	-
chr1	234625338	234625339	NM_080738	1000	+
chr1	234834464	234834465	NM_018072	1000	-
chr1	234916376	234916377	NM_001103	1000	+
chr1	235025203	235025204	NM_000254	1000	+
chr1	235272324	235272325	NM_001035	1000	+
chr1	238321807	238321808	NM_020066	1000	+
chr1	239587153	239587154	NM_002924	1000	-
chr1	239749708	239749709	NM_000143	1000	-
chr1	240078655	240078656	NM_003686	1000	+
chr1	240754621	240754622	NM_152666	1000	-
chr1	241331669	241331670	NR_029401	1000	-
chr1	241485331	241485332	NM_014812	1000	-
chr1	242147326	242147327	NR_033883	1000	+
chr1	242682059	242682060	NM_001126	1000	-
chr1	242691295	242691296	NM_173807	1000	+
chr1	242882972	242882973	NM_016076	1000	+
chr1	243065253	243065254	NM_198076	1000	+
chr1	243094450	243094451	NM_004501	1000	-
chr1	243199793	243199794	NM_032328	1000	+
chr1	243384909	243384910	NM_018012	1000	+
chr1	244647337	244647338	NM_022743	1000	-
chr1	244796261	244796262	NM_152609	1000	+
chr1	244954000	244954001	NM_016002	1000	+
chr1	245161349	245161350	NM_015446	1000	-
chr1	245238018	245238019	NM_020394	1000	-
chr1	245308738	245308739	NR_037894	1000	-
chr1	245334297	245334298	NM_024804	1000	-
chr1	245342342	245342343	NM_207401	1000	-
chr1	245401942	245401943	NM_003431	1000	-
chr1	245561668	245561669	NM_032752	1000	-
chr1	245760729	245760730	NR_027309	1000	-
chr1	245778969	245778970	NM_145278	1000	+
chr1	246087123	246087124	NM_015431	1000	+
chr1	246166953	246166954	NM_175911	1000	+
chr1	247087198	247087199	NR_036070	1000	+
chr1	247098999	247099000	NM_024836	1000	+
chr1	247119938	247119939	NM_017865	1000	-
chr1	247167064	247167065	NM_170725	1000	+
chr1_random	1514610	1514611	NM_006625	1000	-
chr10	85178	85179	NM_177987	1000	-
chr10	170404	170405	NM_006624	1000	+
chr10	967645	967646	NM_015155	1000	-
chr10	1024348	1024349	NM_012341	1000	+
chr10	1085306	1085307	NM_004508	1000	-
chr10	1092775	1092776	NM_014023	1000	+
chr10	1769670	1769671	NM_018702	1000	-
chr10	2347268	2347269	NR_038884	1000	-
chr10	3099711	3099712	NM_002627	1000	+
chr10	3205033	3205034	NM_014889	1000	-
chr10	3817473	3817474	NM_001300	1000	-
chr10	5478513	5478514	NM_005863	1000	+
chr10	5478513	5478514	NM_005863	1000	+
chr10	5748564	5748565	NM_024701	1000	-
chr10	5766806	5766807	NM_017782	1000	+
chr10	5895518	5895519	NM_001494	1000	-
chr10	5976354	5976355	NM_032807	1000	+
chr10	6059580	6059581	NM_002189	1000	-
chr10	6170954	6170955	NM_032905	1000	+
chr10	6284845	6284846	NM_004566	1000	+
chr10	6284845	6284846	NM_004566	1000	+
chr10	6662269	6662270	NM_006257	1000	-
chr10	7491309	7491310	NM_001018039	1000	-
chr10	7870072	7870073	NM_005174	1000	+
chr10	7900472	7900473	NM_031923	1000	+
chr10	11099898	11099899	NM_006561	1000	+
chr10	11693794	11693795	NM_014688	1000	-
chr10	11905402	11905403	NM_153256	1000	+
chr10	11976715	11976716	NR_038222	1000	-
chr10	12124846	12124847	NM_015542	1000	-
chr10	12150921	12150922	NM_018706	1000	+
chr10	12211645	12211646	NM_018144	1000	+
chr10	12278149	12278150	NM_014142	1000	-
chr10	12431547	12431548	NM_020397	1000	+
chr10	13083710	13083711	NM_031455	1000	-
chr10	13182087	13182088	NM_021980	1000	+
chr10	13243559	13243560	NM_018518	1000	+
chr10	13382136	13382137	NM_006214	1000	-
chr10	13668944	13668945	NM_003675	1000	+
chr10	14856902	14856903	NM_031453	1000	-
chr10	14920164	14920165	NM_016299	1000	+
chr10	14960904	14960905	NM_024670	1000	+
chr10	15041443	15041444	NM_001080836	1000	+
chr10	15170781	15170782	NM_001039844	1000	-
chr10	15179324	15179325	NM_153244	1000	-
chr10	15250701	15250702	NM_004808	1000	-
chr10	16518947	16518948	NM_030664	1000	+
chr10	16899459	16899460	NM_012425	1000	-
chr10	17308903	17308904	NR_108060	1000	-
chr10	17536260	17536261	NM_001004470	1000	-
chr10	17699379	17699380	NM_014241	1000	-
chr10	17726129	17726130	NM_003473	1000	+
chr10	18589589	18589590	NM_000724	1000	+
chr10	18980572	18980573	NM_182543	1000	-
chr10	18988318	18988319	NM_178815	1000	+
chr10	20145377	20145378	NM_032812	1000	+
chr10	21502924	21502925	NR_046283	1000	+
chr10	21825576	21825577	NR_031736	1000	-
chr10	21863106	21863107	NM_004641	1000	+
chr10	22332656	22332657	NM_022365	1000	-
chr10	22581006	22581007	NR_038921	1000	+
chr10	22645317	22645318	NM_012071	1000	+
chr10	22674379	22674380	NM_012443	1000	+
chr10	23043509	23043510	NM_005028	1000	-
chr10	23521465	23521466	NM_178161	1000	+
chr10	23768203	23768204	NM_001145373	1000	+
chr10	24537725	24537726	NM_019590	1000	+
chr10	25052603	25052604	NM_020824	1000	-
chr10	25281579	25281580	NM_020200	1000	-
chr10	25345513	25345514	NM_024838	1000	+
chr10	25504295	25504296	NM_020752	1000	+
chr10	26263007	26263008	NM_017433	1000	+
chr10	26545241	26545242	NM_000818	1000	+
chr10	26767271	26767272	NM_019043	1000	+
chr10	27026358	27026359	NM_014317	1000	+
chr10	27190022	27190023	NM_005470	1000	-
chr10	27429433	27429434	NM_014915	1000	-
chr10	27483355	27483356	NM_014263	1000	-
chr10	27569814	27569815	NM_145698	1000	-
chr10	27569814	27569815	NM_145698	1000	-
chr10	27743303	27743304	NM_001034842	1000	-
chr10	27833108	27833109	NM_021252	1000	+
chr10	28073549	28073550	NR_121652	1000	+
chr10	28327985	28327986	NM_018076	1000	-
chr10	28862426	28862427	NM_016628	1000	+
chr10	29006429	29006430	NM_012342	1000	+
chr10	29738468	29738469	NR_003930	1000	+
chr10	30064736	30064737	NM_003174	1000	-
chr10	30678273	30678274	NM_018109	1000	-
chr10	30762955	30762956	NM_005204	1000	+
chr10	31360872	31360873	NM_182755	1000	-
chr10	31648106	31648107	NM_030751	1000	+
chr10	32257810	32257811	NM_018287	1000	-
chr10	32385377	32385378	NM_004521	1000	-
chr10	32676152	32676153	NM_025209	1000	-
chr10	33287299	33287300	NM_002211	1000	-
chr10	33663839	33663840	NM_003873	1000	-
chr10	35144259	35144260	NM_019619	1000	-
chr10	35419317	35419318	NM_003591	1000	-
chr10	35455774	35455775	NM_001881	1000	+
chr10	35665807	35665808	NM_145012	1000	+
chr10	35970186	35970187	NR_039831	1000	-
chr10	38186570	38186571	NM_021045	1000	-
chr10	38305459	38305460	NM_145011	1000	-
chr10	38339583	38339584	NM_006954	1000	+
chr10	38423269	38423270	NM_003421	1000	+
chr10	38731786	38731787	NR_027269	1000	-
chr10	42368324	42368325	NR_026777	1000	-
chr10	42454291	42454292	NM_006955	1000	-
chr10	42597959	42597960	NM_014753	1000	+
chr10	42953898	42953899	NM_018590	1000	+
chr10	43082373	43082374	NM_145313	1000	-
chr10	43224662	43224663	NM_004966	1000	-
chr10	43224662	43224663	NM_004966	1000	-
chr10	43252579	43252580	NR_026693	1000	+
chr10	43383913	43383914	NM_005674	1000	-
chr10	43421860	43421861	NM_145312	1000	+
chr10	43464332	43464333	NM_006973	1000	-
chr10	44200551	44200552	NM_000609	1000	-
chr10	44816364	44816365	NM_001039380	1000	-
chr10	45189619	45189620	NM_000698	1000	+
chr10	45410360	45410361	NM_145021	1000	-
chr10	45488186	45488187	NM_174890	1000	-
chr10	45542653	45542654	NM_015262	1000	+
chr10	46061051	46061052	NM_015605	1000	-
chr10	46061051	46061052	NM_015605	1000	-
chr10	46390607	46390608	NM_031912	1000	-
chr10	46503539	46503540	NM_005972	1000	+
chr10	47805844	47805845	NR_024495	1000	+
chr10	47805844	47805845	NR_024495	1000	+
chr10	47975094	47975095	NM_153034	1000	+
chr10	48059144	48059145	NM_004962	1000	-
chr10	49279660	49279661	NM_002750	1000	+
chr10	49483182	49483183	NM_021226	1000	-
chr10	49483182	49483183	NM_021226	1000	-
chr10	49993583	49993584	NM_144984	1000	-
chr10	50417175	50417176	NM_001277058	1000	-
chr10	50488352	50488353	NM_003055	1000	+
chr10	50492088	50492089	NM_020549	1000	+
chr10	50557689	50557690	NM_182554	1000	+
chr10	50640431	50640432	NM_018245	1000	-
chr10	51041377	51041378	NM_003631	1000	-
chr10	51242369	51242370	NM_005437	1000	+
chr10	51242369	51242370	NM_005437	1000	+
chr10	51293392	51293393	NM_006327	1000	-
chr10	52053743	52053744	NM_147156	1000	-
chr10	52169453	52169454	NM_001079516	1000	+
chr10	52504239	52504240	NM_006258	1000	+
chr10	53129361	53129362	NM_015235	1000	-
chr10	53744046	53744047	NM_012242	1000	+
chr10	59697700	59697701	NM_152230	1000	-
chr10	59764744	59764745	NM_003338	1000	+
chr10	59814908	59814909	NM_003201	1000	+
chr10	59942909	59942910	NM_001080512	1000	+
chr10	60606353	60606354	NM_032439	1000	+
chr10	60792358	60792359	NM_198215	1000	-
chr10	61139655	61139656	NM_194298	1000	-
chr10	61336420	61336421	NM_005436	1000	-
chr10	61570780	61570781	NM_001149	1000	-
chr10	62208217	62208218	NM_001786	1000	+
chr10	62374039	62374040	NM_014836	1000	-
chr10	62374039	62374040	NM_014836	1000	-
chr10	63092724	63092725	NM_173554	1000	+
chr10	63698628	63698629	NM_145307	1000	-
chr10	63803921	63803922	NM_014951	1000	+
chr10	64234521	64234522	NM_032804	1000	+
chr10	64246146	64246147	NM_000399	1000	-
chr10	64563012	64563013	NM_030759	1000	+
chr10	64951128	64951129	NM_001001330	1000	+
chr10	69314432	69314433	NM_012238	1000	+
chr10	69505109	69505110	NM_015601	1000	-
chr10	69761773	69761774	NM_012207	1000	+
chr10	69836952	69836953	NM_017987	1000	-
chr10	69901736	69901737	NM_001080449	1000	-
chr10	69957286	69957287	NM_152707	1000	-
chr10	70150906	70150907	NM_018237	1000	+
chr10	70257299	70257300	NM_152709	1000	+
chr10	70331039	70331040	NM_024045	1000	+
chr10	70385884	70385885	NM_004728	1000	+
chr10	70418482	70418483	NM_015634	1000	+
chr10	70553914	70553915	NM_004896	1000	+
chr10	70609965	70609966	NM_003171	1000	+
chr10	70748608	70748609	NM_000188	1000	+
chr10	70881231	70881232	NM_012339	1000	+
chr10	71003216	71003217	NM_020999	1000	-
chr10	71060008	71060009	NM_145306	1000	+
chr10	71482362	71482363	NM_018649	1000	+
chr10	71562696	71562697	NM_032797	1000	-
chr10	71576502	71576503	NM_173555	1000	-
chr10	71600291	71600292	NM_020150	1000	-
chr10	71663196	71663197	NM_021129	1000	-
chr10	71713456	71713457	NM_022146	1000	-
chr10	71812412	71812413	NM_018205	1000	-
chr10	71833866	71833867	NM_004096	1000	+
chr10	71908569	71908570	NM_014431	1000	+
chr10	72102564	72102565	NM_080722	1000	+
chr10	72245709	72245710	NM_003901	1000	+
chr10	72318549	72318550	NM_000281	1000	-
chr10	72642297	72642298	NM_170744	1000	+
chr10	72749015	72749016	NM_018344	1000	+
chr10	72826696	72826697	NM_022124	1000	+
chr10	73203343	73203344	NM_022153	1000	-
chr10	73281138	73281139	NM_002778	1000	-
chr10	73394125	73394126	NM_004273	1000	+
chr10	73703682	73703683	NM_019058	1000	+
chr10	74055955	74055956	NM_006077	1000	-
chr10	74121894	74121895	NM_138357	1000	+
chr10	74526738	74526739	NM_000917	1000	-
chr10	74597859	74597860	NM_007265	1000	-
chr10	74677095	74677096	NM_015190	1000	-
chr10	74682457	74682458	NM_016065	1000	-
chr10	74788623	74788624	NM_145170	1000	-
chr10	74843849	74843850	NM_001156	1000	-
chr10	74925788	74925789	NM_021132	1000	-
chr10	75160278	75160279	NR_026592	1000	-
chr10	75174136	75174137	NM_004922	1000	+
chr10	75202054	75202055	NM_173540	1000	+
chr10	75211813	75211814	NM_203298	1000	+
chr10	75215387	75215388	NM_015037	1000	+
chr10	75241595	75241596	NM_003635	1000	-
chr10	75304355	75304356	NM_001222	1000	-
chr10	75340864	75340865	NM_002658	1000	+
chr10	75427877	75427878	NM_003373	1000	+
chr10	75606252	75606253	NM_001123	1000	+
chr10	75606252	75606253	NM_001123	1000	+
chr10	76256176	76256177	NM_012330	1000	+
chr10	76541398	76541399	NM_144660	1000	+
chr10	76640305	76640306	NM_003375	1000	+
chr10	76665776	76665777	NM_144589	1000	-
chr10	76831291	76831292	NR_024421	1000	+
chr10	79067583	79067584	NM_002247	1000	-
chr10	79356354	79356355	NM_004747	1000	-
chr10	79459304	79459305	NM_007055	1000	-
chr10	79463523	79463524	NM_001026	1000	+
chr10	80498797	80498798	NM_020338	1000	+
chr10	80777225	80777226	NM_005729	1000	+
chr10	80875389	80875390	NM_153367	1000	-
chr10	81576330	81576331	NR_120611	1000	-
chr10	81654633	81654634	NR_033857	1000	+
chr10	81828381	81828382	NM_025125	1000	+
chr10	81882237	81882238	NM_001012973	1000	+
chr10	81955308	81955309	NM_001157	1000	-
chr10	81957445	81957446	NR_038464	1000	+
chr10	82106503	82106504	NM_032372	1000	+
chr10	82158221	82158222	NM_032333	1000	+
chr10	82204017	82204018	NM_030927	1000	+
chr10	82285678	82285679	NR_120661	1000	-
chr10	83625049	83625050	NM_001010848	1000	+
chr10	85889164	85889165	NM_014394	1000	+
chr10	85944370	85944371	NM_033100	1000	+
chr10	88116230	88116231	NM_017551	1000	-
chr10	88271521	88271522	NM_015045	1000	-
chr10	88506375	88506376	NM_004329	1000	+
chr10	88718167	88718168	NM_006829	1000	+
chr10	88844784	88844785	NM_005271	1000	-
chr10	89092147	89092148	NR_029408	1000	+
chr10	89409455	89409456	NM_004670	1000	+
chr10	89567968	89567969	NM_032810	1000	-
chr10	89613174	89613175	NM_001126049	1000	-
chr10	90333062	90333063	NM_018363	1000	-
chr10	90629923	90629924	NM_020799	1000	+
chr10	91001776	91001777	NM_000235	1000	-
chr10	91285293	91285294	NM_213606	1000	-
chr10	91451326	91451327	NM_016195	1000	+
chr10	92607651	92607652	NM_000872	1000	-
chr10	92970338	92970339	NM_032373	1000	+
chr10	93160021	93160022	NM_173497	1000	+
chr10	93382838	93382839	NM_005398	1000	-
chr10	93548130	93548131	NM_025235	1000	+
chr10	93673715	93673716	NM_003972	1000	+
chr10	94040899	94040900	NM_017824	1000	+
chr10	94323832	94323833	NM_004969	1000	-
chr10	94342804	94342805	NM_004523	1000	+
chr10	94439660	94439661	NM_002729	1000	+
chr10	94598191	94598192	NM_019053	1000	+
chr10	94811010	94811011	NM_183374	1000	+
chr10	94823636	94823637	NM_000783	1000	+
chr10	95246378	95246379	NM_018131	1000	+
chr10	95316411	95316412	NM_181745	1000	+
chr10	95350983	95350984	NM_006744	1000	-
chr10	95452319	95452320	NM_145246	1000	-
chr10	95643719	95643720	NM_153226	1000	+
chr10	95743735	95743736	NM_016341	1000	+
chr10	96112723	96112724	NM_022451	1000	-
chr10	96152175	96152176	NM_015188	1000	+
chr10	96295513	96295514	NM_018063	1000	+
chr10	97040895	97040896	NM_020992	1000	-
chr10	97190927	97190928	NM_006434	1000	-
chr10	97406557	97406558	NM_002860	1000	-
chr10	97443890	97443891	NM_015631	1000	-
chr10	97793148	97793149	NM_019084	1000	+
chr10	97839982	97839983	NR_038444	1000	-
chr10	97879461	97879462	NM_014803	1000	+
chr10	98263673	98263674	NM_012465	1000	-
chr10	98336799	98336800	NM_020123	1000	-
chr10	98470269	98470270	NM_152309	1000	-
chr10	98582701	98582702	NM_032440	1000	+
chr10	98935673	98935674	NM_003061	1000	-
chr10	99042420	99042421	NM_032900	1000	-
chr10	99069011	99069012	NM_005479	1000	+
chr10	99084448	99084449	NM_012083	1000	-
chr10	99175871	99175872	NM_002629	1000	+
chr10	99195877	99195878	NM_032327	1000	+
chr10	99248628	99248629	NM_024954	1000	+
chr10	99383334	99383335	NM_178832	1000	-
chr10	99390432	99390433	NM_018425	1000	+
chr10	99437005	99437006	NM_021732	1000	-
chr10	99486867	99486868	NM_144588	1000	+
chr10	99521746	99521747	NM_003015	1000	-
chr10	99599545	99599546	NR_108035	1000	-
chr10	99780575	99780576	NM_018058	1000	-
chr10	99884370	99884371	NM_014472	1000	+
chr10	101180520	101180521	NM_002079	1000	-
chr10	101280924	101280925	NR_120618	1000	-
chr10	101282679	101282680	NM_145285	1000	+
chr10	101370211	101370212	NM_031212	1000	-
chr10	101409252	101409253	NM_020354	1000	+
chr10	101481947	101481948	NM_015960	1000	+
chr10	101935724	101935725	NM_006459	1000	-
chr10	101979357	101979358	NM_001278	1000	-
chr10	102017428	102017429	NM_018294	1000	-
chr10	102036459	102036460	NM_173809	1000	-
chr10	102096761	102096762	NM_005063	1000	+
chr10	102123322	102123323	NR_026762	1000	+
chr10	102269585	102269586	NM_015490	1000	-
chr10	102279670	102279671	NM_005004	1000	-
chr10	102495457	102495458	NM_000278	1000	+
chr10	102737262	102737263	NM_032112	1000	-
chr10	102746812	102746813	NM_032429	1000	+
chr10	102780904	102780905	NM_024895	1000	-
chr10	102810988	102810989	NM_030929	1000	+
chr10	102881050	102881051	NM_005521	1000	+
chr10	102978707	102978708	NM_006562	1000	-
chr10	103103779	103103780	NM_003939	1000	+
chr10	103338017	103338018	NM_013274	1000	-
chr10	103525749	103525750	NM_006119	1000	-
chr10	103533160	103533161	NM_006993	1000	-
chr10	103568212	103568213	NM_012215	1000	-
chr10	103805922	103805923	NM_024541	1000	-
chr10	103815113	103815114	NM_024747	1000	+
chr10	103864713	103864714	NM_003893	1000	-
chr10	103882740	103882741	NM_015062	1000	+
chr10	103901922	103901923	NM_004741	1000	+
chr10	103976024	103976025	NM_152310	1000	+
chr10	103991221	103991222	NM_005029	1000	-
chr10	103995244	103995245	NM_004193	1000	+
chr10	104145342	104145343	NM_002502	1000	+
chr10	104168891	104168892	NM_002779	1000	-
chr10	104168891	104168892	NM_002779	1000	-
chr10	104182413	104182414	NM_024040	1000	-
chr10	104211159	104211160	NM_024789	1000	+
chr10	104252502	104252503	NM_005736	1000	-
chr10	104253708	104253709	NM_016169	1000	+
chr10	104394241	104394242	NM_030912	1000	+
chr10	104464180	104464181	NM_004311	1000	-
chr10	104619199	104619200	NM_020682	1000	+
chr10	104668064	104668065	NM_017649	1000	+
chr10	104943053	104943054	NM_012229	1000	-
chr10	105026909	105026910	NM_032727	1000	+
chr10	105100881	105100882	NM_032154	1000	-
chr10	105117699	105117700	NM_006951	1000	+
chr10	105146260	105146261	NM_032747	1000	-
chr10	105202152	105202153	NM_015916	1000	-
chr10	105243724	105243725	NM_004210	1000	+
chr10	105605154	105605155	NM_014631	1000	-
chr10	105871805	105871806	NM_145247	1000	+
chr10	105982110	105982111	NM_025145	1000	-
chr10	106018620	106018621	NM_183239	1000	+
chr10	106083653	106083654	NM_033397	1000	-
chr10	106390848	106390849	NM_014978	1000	+
chr10	108914456	108914457	NM_052918	1000	-
chr10	111673301	111673302	NM_020383	1000	-
chr10	111757683	111757684	NM_001121	1000	+
chr10	111975751	111975752	NM_005962	1000	+
chr10	111975751	111975752	NM_005962	1000	+
chr10	112054697	112054698	NM_005871	1000	-
chr10	112247614	112247615	NM_004419	1000	+
chr10	112317438	112317439	NM_005445	1000	+
chr10	112394144	112394145	NM_001134363	1000	+
chr10	112621542	112621543	NM_014456	1000	+
chr10	112669114	112669115	NM_001195304	1000	-
chr10	112826779	112826780	NM_000681	1000	+
chr10	113933527	113933528	NM_020918	1000	-
chr10	114196735	114196736	NM_145206	1000	+
chr10	115429417	115429418	NM_001227	1000	+
chr10	115604380	115604381	NM_198514	1000	+
chr10	115793795	115793796	NM_000684	1000	+
chr10	115923928	115923929	NR_031747	1000	-
chr10	115929018	115929019	NM_198795	1000	+
chr10	116154527	116154528	NM_032550	1000	-
chr10	116687941	116687942	NM_139169	1000	+
chr10	116843113	116843114	NM_207303	1000	+
chr10	118023147	118023148	NM_005264	1000	-
chr10	118419471	118419472	NM_144661	1000	-
chr10	118492075	118492076	NM_025015	1000	-
chr10	118599012	118599013	NM_001242699	1000	+
chr10	118755078	118755079	NM_018330	1000	-
chr10	118887802	118887803	NM_199131	1000	-
chr10	118917275	118917276	NR_037436	1000	-
chr10	118990573	118990574	NM_003054	1000	+
chr10	119124968	119124969	NM_173791	1000	-
chr10	119294569	119294570	NR_002791	1000	-
chr10	119796104	119796105	NM_014904	1000	-
chr10	120091829	120091830	NM_022063	1000	-
chr10	120345150	120345151	NM_004248	1000	-
chr10	120504748	120504749	NM_153810	1000	-
chr10	120830324	120830325	NM_003750	1000	-
chr10	120928367	120928368	NM_006793	1000	-
chr10	120957186	120957187	NM_005308	1000	+
chr10	121286035	121286036	NM_002925	1000	-
chr10	121346531	121346532	NM_003252	1000	-
chr10	121400871	121400872	NM_004281	1000	+
chr10	121622385	121622386	NM_024834	1000	-
chr10	121642074	121642075	NM_007190	1000	+
chr10	122206455	122206456	NM_001030059	1000	+
chr10	122600681	122600682	NR_033850	1000	-
chr10	123347962	123347963	NM_000141	1000	-
chr10	123677568	123677569	NM_007041	1000	-
chr10	123724733	123724734	NM_017615	1000	-
chr10	123912930	123912931	NM_006997	1000	+
chr10	123912930	123912931	NM_006997	1000	+
chr10	124141808	124141809	NM_021622	1000	+
chr10	124211030	124211031	NM_002775	1000	+
chr10	124629147	124629148	NM_152644	1000	-
chr10	124703909	124703910	NM_024942	1000	-
chr10	124758193	124758194	NM_001271840	1000	-
chr10	124885556	124885557	NM_001105574	1000	+
chr10	124897627	124897628	NM_005519	1000	+
chr10	124903749	124903750	NM_004725	1000	+
chr10	125415860	125415861	NM_153442	1000	+
chr10	125841930	125841931	NM_014863	1000	-
chr10	126097535	126097536	NM_000274	1000	-
chr10	126128540	126128541	NM_001146340	1000	-
chr10	126140330	126140331	NM_022126	1000	+
chr10	126422920	126422921	NM_014661	1000	-
chr10	126470500	126470501	NM_212554	1000	-
chr10	126480343	126480344	NM_032182	1000	+
chr10	126839100	126839101	NM_001329	1000	-
chr10	127398073	127398074	NM_015608	1000	+
chr10	127501827	127501828	NM_000375	1000	-
chr10	127575097	127575098	NM_145235	1000	+
chr10	128067117	128067118	NM_003474	1000	-
chr10	128583967	128583968	NM_001380	1000	+
chr10	128884412	128884413	NM_001039762	1000	-
chr10	129425527	129425528	NM_207426	1000	+
chr10	129595314	129595315	NM_006504	1000	+
chr10	129814458	129814459	NM_002417	1000	-
chr10	131155437	131155438	NM_002412	1000	+
chr10	131652081	131652082	NM_001005463	1000	-
chr10	131799071	131799072	NR_034125	1000	-
chr10	131824628	131824629	NM_006541	1000	+
chr10	132783470	132783471	NR_120623	1000	+
chr10	132999974	132999975	NM_174937	1000	-
chr10	133645507	133645508	NM_004052	1000	-
chr10	133850403	133850404	NM_006426	1000	+
chr10	133971467	133971468	NM_173575	1000	-
chr10	133995603	133995604	NM_030626	1000	+
chr10	134060691	134060692	NM_138499	1000	+
chr10	134449527	134449528	NM_177400	1000	-
chr10	134610790	134610791	NR_120626	1000	-
chr10	134823960	134823961	NM_152643	1000	+
chr10	134893767	134893768	NM_003577	1000	+
chr10	134901397	134901398	NM_014468	1000	+
chr10	134940397	134940398	NM_001109	1000	-
chr10	134972382	134972383	NM_145806	1000	+
chr10	135000465	135000466	NM_015722	1000	-
chr10	135021519	135021520	NM_198472	1000	-
chr10	135036898	135036899	NM_004092	1000	-
chr10	135042730	135042731	NM_152911	1000	+
chr10	135057610	135057611	NM_138384	1000	+
chr10	135088111	135088112	NM_001012508	1000	-
chr10	135232866	135232867	NM_130784	1000	-
chr10	135232866	135232867	NM_130784	1000	-
chr11	197510	197511	NM_021932	1000	+
chr11	226807	226808	NM_002817	1000	+
chr11	279137	279138	NM_025092	1000	+
chr11	289526	289527	NM_001025295	1000	-
chr11	407397	407398	NM_021805	1000	-
chr11	440279	440280	NM_030783	1000	+
chr11	496821	496822	NM_002939	1000	-
chr11	525567	525568	NM_005343	1000	-
chr11	551449	551450	NM_003475	1000	+
chr11	558457	558458	NR_038262	1000	-
chr11	566445	566446	NM_020901	1000	+
chr11	605999	606000	NM_001572	1000	-
chr11	617240	617241	NM_021920	1000	-
chr11	627304	627305	NM_000797	1000	+
chr11	685590	685591	NM_174940	1000	+
chr11	696119	696120	NM_022772	1000	+
chr11	737431	737432	NM_006755	1000	+
chr11	767502	767503	NM_182612	1000	-
chr11	780126	780127	NM_016564	1000	-
chr11	786263	786264	NM_024698	1000	-
chr11	799935	799936	NM_001004	1000	+
chr11	822951	822952	NM_004357	1000	+
chr11	832823	832824	NM_003271	1000	+
chr11	900874	900875	NM_023947	1000	-
chr11	915808	915809	NM_012305	1000	+
chr11	1026706	1026707	NM_005961	1000	-
chr11	1287513	1287514	NR_029409	1000	+
chr11	1367704	1367705	NM_003957	1000	+
chr11	1367704	1367705	NM_003957	1000	+
chr11	1550546	1550547	NR_021489	1000	+
chr11	1741798	1741799	NM_001909	1000	-
chr11	1830775	1830776	NM_002339	1000	+
chr11	1974637	1974638	NR_030533	1000	-
chr11	2116780	2116781	NM_000612	1000	-
chr11	2248758	2248759	NM_005170	1000	-
chr11	2355798	2355799	NR_108080	1000	-
chr11	2378293	2378294	NM_005706	1000	+
chr11	2677804	2677805	NR_002728	1000	-
chr11	2863571	2863572	NM_000076	1000	-
chr11	2880087	2880088	NM_002555	1000	+
chr11	2907226	2907227	NM_003311	1000	-
chr11	2970183	2970184	NM_005969	1000	-
chr11	3035257	3035258	NM_001751	1000	-
chr11	3143158	3143159	NM_020896	1000	-
chr11	3620122	3620123	NM_053017	1000	-
chr11	3786341	3786342	NM_014489	1000	+
chr11	3786341	3786342	NM_014489	1000	+
chr11	3818789	3818790	NM_001665	1000	-
chr11	3833508	3833509	NM_003156	1000	+
chr11	4072490	4072491	NM_001033	1000	+
chr11	4586065	4586066	NM_018073	1000	-
chr11	6212517	6212518	NM_032127	1000	-
chr11	6298316	6298317	NM_145040	1000	-
chr11	6368219	6368220	NM_000543	1000	+
chr11	6396917	6396918	NM_001164	1000	-
chr11	6451790	6451791	NM_006458	1000	-
chr11	6459252	6459253	NM_012192	1000	+
chr11	6581456	6581457	NM_015324	1000	-
chr11	6590051	6590052	NM_006284	1000	-
chr11	6633656	6633657	NM_003737	1000	-
chr11	6661208	6661209	NM_022061	1000	-
chr11	6904229	6904230	NM_013250	1000	+
chr11	6998162	6998163	NM_013249	1000	-
chr11	7066740	7066741	NM_014469	1000	+
chr11	7229756	7229757	NM_175733	1000	+
chr11	7491571	7491572	NM_003621	1000	+
chr11	7651405	7651406	NM_016229	1000	-
chr11	8016755	8016756	NM_003320	1000	+
chr11	8147166	8147167	NM_024557	1000	-
chr11	8242001	8242002	NM_002315	1000	-
chr11	8572131	8572132	NM_030906	1000	-
chr11	8660570	8660571	NM_000990	1000	+
chr11	8889276	8889277	NM_020642	1000	+
chr11	8942797	8942798	NR_073431	1000	+
chr11	8982172	8982173	NM_020645	1000	-
chr11	9069726	9069727	NM_020974	1000	-
chr11	9243449	9243450	NM_015213	1000	-
chr11	9292891	9292892	NM_015012	1000	-
chr11	9362744	9362745	NM_006391	1000	+
chr11	9439087	9439088	NM_003442	1000	+
chr11	9551803	9551804	NM_003390	1000	+
chr11	9642199	9642200	NM_015055	1000	+
chr11	9736415	9736416	NR_036485	1000	+
chr11	10272330	10272331	NM_030962	1000	-
chr11	10428799	10428800	NM_000480	1000	+
chr11	10519350	10519351	NM_016422	1000	-
chr11	10729109	10729110	NM_014633	1000	+
chr11	10787158	10787159	NM_001418	1000	-
chr11	10836339	10836340	NR_034137	1000	+
chr11	11600137	11600138	NM_198516	1000	-
chr11	11987493	11987494	NM_013253	1000	-
chr11	12088698	12088699	NM_014632	1000	+
chr11	12355601	12355602	NM_018222	1000	+
chr11	12652544	12652545	NM_021961	1000	+
chr11	12987545	12987546	NM_001080521	1000	+
chr11	13255849	13255850	NM_001178	1000	+
chr11	13441420	13441421	NM_032320	1000	-
chr11	13646781	13646782	NM_032228	1000	+
chr11	13940759	13940760	NM_006108	1000	+
chr11	14337306	14337307	NM_012250	1000	-
chr11	14498567	14498568	NM_002786	1000	-
chr11	14621844	14621845	NM_000922	1000	+
chr11	14870327	14870328	NM_024514	1000	-
chr11	15051721	15051722	NM_000728	1000	+
chr11	15090545	15090546	NM_001031853	1000	+
chr11	16716723	16716724	NM_014267	1000	+
chr11	16992539	16992540	NM_175058	1000	-
chr11	17055796	17055797	NM_001017	1000	-
chr11	17254861	17254862	NM_005013	1000	+
chr11	17366782	17366783	NM_000525	1000	-
chr11	17454968	17454969	NM_000352	1000	-
chr11	17522539	17522540	NM_005709	1000	-
chr11	17697685	17697686	NM_002478	1000	+
chr11	17714070	17714071	NM_004976	1000	+
chr11	17991285	17991286	NM_012139	1000	-
chr11	18084214	18084215	NM_138421	1000	-
chr11	18187260	18187261	NR_026541	1000	+
chr11	18300391	18300392	NM_005316	1000	+
chr11	18372511	18372512	NM_005566	1000	+
chr11	18372511	18372512	NM_005566	1000	+
chr11	18433949	18433950	NM_144972	1000	+
chr11	18505079	18505080	NM_006292	1000	-
chr11	18566869	18566870	NM_018314	1000	-
chr11	18612596	18612597	NM_194285	1000	-
chr11	18676857	18676858	NM_153347	1000	+
chr11	18769965	18769966	NM_006906	1000	-
chr11	19095267	19095268	NM_019028	1000	+
chr11	19219083	19219084	NM_024680	1000	-
chr11	19691456	19691457	NM_145117	1000	+
chr11	20138446	20138447	NM_001029865	1000	-
chr11	20341806	20341807	NM_006410	1000	+
chr11	20365651	20365652	NM_005788	1000	+
chr11	20647672	20647673	NM_006157	1000	+
chr11	22171297	22171298	NM_213599	1000	+
chr11	22603963	22603964	NM_022725	1000	-
chr11	24475091	24475092	NM_001009909	1000	+
chr11	26310253	26310254	NM_031418	1000	+
chr11	27341371	27341372	NM_030771	1000	-
chr11	27450910	27450911	NM_018490	1000	-
chr11	27484902	27484903	NM_018362	1000	-
chr11	27678611	27678612	NM_001709	1000	-
chr11	27678611	27678612	NM_001709	1000	-
chr11	29995153	29995154	NM_002233	1000	-
chr11	30301221	30301222	NM_152316	1000	+
chr11	30558616	30558617	NM_001584	1000	-
chr11	31347933	31347934	NM_181807	1000	-
chr11	31487851	31487852	NM_019040	1000	+
chr11	31789477	31789478	NM_000280	1000	-
chr11	31789477	31789478	NM_000280	1000	-
chr11	32069052	32069053	NM_002901	1000	+
chr11	32413657	32413658	NM_000378	1000	-
chr11	32561888	32561889	NM_006360	1000	+
chr11	32808056	32808057	NM_024081	1000	+
chr11	32994303	32994304	NM_139160	1000	+
chr11	33017538	33017539	NM_018393	1000	+
chr11	33139778	33139779	NR_034027	1000	+
chr11	33235443	33235444	NM_005734	1000	+
chr11	33678862	33678863	NM_001166692	1000	-
chr11	33714601	33714602	NM_000611	1000	-
chr11	33752647	33752648	NM_012175	1000	-
chr11	33870412	33870413	NM_005574	1000	-
chr11	34029805	34029806	NM_005898	1000	+
chr11	34083686	34083687	NM_024662	1000	+
chr11	34336131	34336132	NM_145804	1000	-
chr11	34417047	34417048	NM_001752	1000	+
chr11	34894534	34894535	NM_015957	1000	-
chr11	35116992	35116993	NM_000610	1000	+
chr11	35397681	35397682	NM_004171	1000	-
chr11	35596310	35596311	NM_014344	1000	+
chr11	36488439	36488440	NM_004620	1000	-
chr11	43290080	43290081	NM_006595	1000	+
chr11	43337010	43337011	NM_018259	1000	+
chr11	43559519	43559520	NR_029697	1000	+
chr11	43658718	43658719	NM_016142	1000	+
chr11	43858932	43858933	NM_139178	1000	+
chr11	43920681	43920682	NM_001145033	1000	+
chr11	44044387	44044388	NM_032592	1000	+
chr11	44074322	44074323	NM_000401	1000	+
chr11	44288292	44288293	NM_021926	1000	-
chr11	44543716	44543717	NM_002231	1000	+
chr11	44929031	44929032	NM_006034	1000	-
chr11	45264460	45264461	NM_020826	1000	-
chr11	45643782	45643783	NM_003654	1000	-
chr11	45783216	45783217	NM_018389	1000	+
chr11	45825532	45825533	NM_021117	1000	+
chr11	45863622	45863623	NM_005456	1000	+
chr11	45896250	45896251	NM_004813	1000	-
chr11	45899747	45899748	NM_152312	1000	+
chr11	46325531	46325532	NM_003646	1000	+
chr11	46325531	46325532	NM_003646	1000	+
chr11	46359780	46359781	NM_002391	1000	+
chr11	46569490	46569491	NM_017749	1000	-
chr11	46595401	46595402	NM_014741	1000	+
chr11	46678791	46678792	NM_004308	1000	-
chr11	46824435	46824436	NM_014756	1000	-
chr11	46914815	46914816	NM_024113	1000	+
chr11	47155252	47155253	NM_032389	1000	-
chr11	47164586	47164587	NM_016223	1000	-
chr11	47193068	47193069	NM_000107	1000	+
chr11	47236043	47236044	NM_005693	1000	+
chr11	47247774	47247775	NM_003682	1000	+
chr11	47386621	47386622	NM_152264	1000	+
chr11	47404600	47404601	NM_002804	1000	-
chr11	47531368	47531369	NM_006560	1000	-
chr11	47543557	47543558	NM_175732	1000	+
chr11	47557143	47557144	NM_016506	1000	-
chr11	47572537	47572538	NM_031909	1000	-
chr11	47620782	47620783	NM_014342	1000	-
chr11	47693504	47693505	NM_024783	1000	-
chr11	47745606	47745607	NM_015308	1000	-
chr11	47826672	47826673	NM_015231	1000	-
chr11	47958685	47958686	NM_002843	1000	+
chr11	50214209	50214210	NR_003034	1000	-
chr11	56848989	56848990	NM_033396	1000	-
chr11	56859927	56859928	NM_003146	1000	-
chr11	56951136	56951137	NM_014096	1000	-
chr11	56984585	56984586	NM_178570	1000	+
chr11	57039768	57039769	NM_003627	1000	-
chr11	57091756	57091757	NM_004223	1000	-
chr11	57181791	57181792	NM_006831	1000	+
chr11	57192049	57192050	NM_015457	1000	+
chr11	57236570	57236571	NM_015959	1000	+
chr11	58103162	58103163	NM_053023	1000	+
chr11	58668827	58668828	NM_022074	1000	+
chr11	58696387	58696388	NM_015177	1000	+
chr11	59193087	59193088	NM_152716	1000	-
chr11	59279107	59279108	NM_004177	1000	+
chr11	59334921	59334922	NM_017840	1000	-
chr11	60039461	60039462	NM_001012417	1000	+
chr11	60366004	60366005	NM_024098	1000	+
chr11	60430637	60430638	NM_014502	1000	-
chr11	60448488	60448489	NM_017870	1000	+
chr11	60685492	60685493	NM_017966	1000	-
chr11	60819364	60819365	NM_152718	1000	-
chr11	60857229	60857230	NM_015533	1000	+
chr11	60886048	60886049	NM_016464	1000	+
chr11	60916440	60916441	NM_016499	1000	+
chr11	60953959	60953960	NM_024811	1000	-
chr11	61032847	61032848	NM_001145077	1000	+
chr11	61104920	61104921	NM_004200	1000	-
chr11	61204480	61204481	NM_006133	1000	+
chr11	61316684	61316685	NM_004111	1000	+
chr11	61352080	61352081	NM_004265	1000	+
chr11	61352080	61352081	NM_004265	1000	+
chr11	61415593	61415594	NM_021727	1000	-
chr11	61441657	61441658	NM_013401	1000	-
chr11	61491708	61491709	NM_002032	1000	-
chr11	61648020	61648021	NM_020238	1000	+
chr11	62098036	62098037	NM_001404	1000	-
chr11	62115685	62115686	NM_022830	1000	-
chr11	62125888	62125889	NM_004739	1000	-
chr11	62136788	62136789	NM_000327	1000	+
chr11	62146223	62146224	NM_012200	1000	-
chr11	62177350	62177351	NM_030628	1000	-
chr11	62189469	62189470	NR_004390	1000	+
chr11	62195817	62195818	NM_024099	1000	-
chr11	62203165	62203166	NM_015853	1000	-
chr11	62230363	62230364	NM_032667	1000	-
chr11	62230363	62230364	NM_032667	1000	-
chr11	62251432	62251433	NR_037946	1000	-
chr11	62278232	62278233	NM_024784	1000	-
chr11	62285586	62285587	NM_002696	1000	+
chr11	62311449	62311450	NM_199337	1000	+
chr11	62316062	62316063	NM_001080501	1000	-
chr11	62329540	62329541	NM_006362	1000	-
chr11	62356139	62356140	NM_003164	1000	-
chr11	62380059	62380060	NM_002394	1000	+
chr11	62380059	62380060	NM_002394	1000	+
chr11	63015256	63015257	NM_054108	1000	-
chr11	63138485	63138486	NM_007069	1000	-
chr11	63195778	63195779	NM_015459	1000	-
chr11	63205497	63205498	NM_006054	1000	+
chr11	63292689	63292690	NM_001144936	1000	-
chr11	63337421	63337422	NM_138471	1000	+
chr11	63362975	63362976	NM_004954	1000	+
chr11	63440892	63440893	NM_173587	1000	-
chr11	63463017	63463018	NM_024771	1000	+
chr11	63498654	63498655	NM_004074	1000	+
chr11	63690161	63690162	NM_014067	1000	-
chr11	63710162	63710163	NM_006819	1000	+
chr11	63750302	63750303	NM_031472	1000	-
chr11	63754328	63754329	NM_005528	1000	+
chr11	63758631	63758632	NM_003377	1000	+
chr11	63764988	63764989	NM_004470	1000	+
chr11	63770989	63770990	NM_138689	1000	-
chr11	63775570	63775571	NM_000932	1000	+
chr11	63810157	63810158	NM_020155	1000	+
chr11	63824438	63824439	NM_001039496	1000	+
chr11	63829575	63829576	NM_004451	1000	+
chr11	63842132	63842133	NM_016404	1000	-
chr11	63883200	63883201	NM_003942	1000	+
chr11	63892649	63892650	NR_031602	1000	+
chr11	63973104	63973105	NR_073177	1000	+
chr11	64247236	64247237	NM_015080	1000	-
chr11	64247236	64247237	NM_015080	1000	-
chr11	64302892	64302893	NM_004630	1000	-
chr11	64327302	64327303	NM_004579	1000	-
chr11	64334764	64334765	NM_000244	1000	-
chr11	64368617	64368618	NM_017525	1000	-
chr11	64402816	64402817	NM_006795	1000	-
chr11	64441298	64441299	NM_015104	1000	-
chr11	64448718	64448719	NM_006244	1000	+
chr11	64496139	64496140	NM_001037225	1000	-
chr11	64538160	64538161	NM_001667	1000	+
chr11	64551455	64551456	NM_013306	1000	+
chr11	64564951	64564952	NM_013299	1000	+
chr11	64608191	64608192	NM_080668	1000	-
chr11	64635901	64635902	NM_003273	1000	+
chr11	64641786	64641787	NM_014205	1000	-
chr11	64646291	64646292	NM_004927	1000	+
chr11	64658579	64658580	NM_032431	1000	-
chr11	64785898	64785899	NM_002689	1000	+
chr11	64838864	64838865	NM_006779	1000	+
chr11	64857800	64857801	NM_006268	1000	+
chr11	64878857	64878858	NM_145719	1000	+
chr11	64910616	64910617	NM_031904	1000	+
chr11	65021808	65021809	NR_002819	1000	+
chr11	65082275	65082276	NM_021070	1000	-
chr11	65094460	65094461	NR_038923	1000	-
chr11	65100084	65100085	NM_001099409	1000	+
chr11	65138296	65138297	NM_002419	1000	-
chr11	65140358	65140359	NM_032223	1000	+
chr11	65187019	65187020	NM_021975	1000	-
chr11	65236048	65236049	NM_006388	1000	+
chr11	65304638	65304639	NM_138368	1000	-
chr11	65311080	65311081	NM_004561	1000	+
chr11	65357985	65357986	NM_152760	1000	+
chr11	65382380	65382381	NM_005507	1000	-
chr11	65396981	65396982	NM_016938	1000	-
chr11	65412586	65412587	NM_004214	1000	-
chr11	65424573	65424574	NM_005438	1000	-
chr11	65443303	65443304	NM_006442	1000	+
chr11	65526213	65526214	NM_032325	1000	-
chr11	65536037	65536038	NM_001323	1000	+
chr11	65573227	65573228	NM_033036	1000	-
chr11	65576391	65576392	NM_006842	1000	+
chr11	65594399	65594400	NM_018026	1000	+
chr11	65781749	65781750	NM_022822	1000	+
chr11	65792631	65792632	NM_030981	1000	+
chr11	65802247	65802248	NM_182553	1000	+
chr11	65813214	65813215	NM_020470	1000	-
chr11	65815948	65815949	NM_153266	1000	+
chr11	65841091	65841092	NM_020404	1000	-
chr11	65869158	65869159	NM_015399	1000	-
chr11	65871737	65871738	NM_006876	1000	-
chr11	65895867	65895868	NM_001532	1000	-
chr11	65945050	65945051	NM_178864	1000	+
chr11	65990911	65990912	NM_145065	1000	+
chr11	66004296	66004297	NR_120586	1000	-
chr11	66070247	66070248	NM_207340	1000	-
chr11	66070887	66070888	NM_001104	1000	+
chr11	66092623	66092624	NM_003793	1000	-
chr11	66117130	66117131	NM_018219	1000	-
chr11	66140628	66140629	NM_001198845	1000	+
chr11	66162663	66162664	NM_002896	1000	+
chr11	66201968	66201969	NM_031492	1000	-
chr11	66268782	66268783	NM_024650	1000	+
chr11	66367458	66367459	NM_005133	1000	+
chr11	66381451	66381452	NM_024036	1000	+
chr11	66482423	66482424	NM_000920	1000	-
chr11	66547391	66547392	NM_177963	1000	+
chr11	66580864	66580865	NM_014578	1000	+
chr11	66643315	66643316	NM_012308	1000	+
chr11	66790480	66790481	NM_001619	1000	+
chr11	66813337	66813338	NM_207354	1000	+
chr11	66827494	66827495	NM_017857	1000	+
chr11	66841885	66841886	NR_024469	1000	+
chr11	66877643	66877644	NM_021173	1000	-
chr11	66915998	66915999	NM_004584	1000	+
chr11	66939724	66939725	NM_020811	1000	+
chr11	66952510	66952511	NM_003952	1000	+
chr11	66993324	66993325	NM_025124	1000	-
chr11	67007075	67007076	NM_003977	1000	+
chr11	67029419	67029420	NM_004910	1000	-
chr11	67032775	67032776	NM_005851	1000	-
chr11	67107641	67107642	NM_000852	1000	+
chr11	67130898	67130899	NM_007103	1000	+
chr11	67153984	67153985	NM_181843	1000	-
chr11	67329383	67329384	NR_024249	1000	-
chr11	67528171	67528172	NM_030930	1000	-
chr11	67554659	67554660	NM_002496	1000	+
chr11	67563037	67563038	NM_006019	1000	+
chr11	67645434	67645435	NM_001277	1000	-
chr11	67737360	67737361	NM_016028	1000	-
chr11	67796045	67796046	NM_022338	1000	-
chr11	67984761	67984762	NM_018312	1000	+
chr11	68208518	68208519	NM_015973	1000	+
chr11	68365975	68365976	NM_001876	1000	-
chr11	68427894	68427895	NM_002180	1000	+
chr11	68572925	68572926	NM_139075	1000	+
chr11	69165053	69165054	NM_053056	1000	+
chr11	69199346	69199347	NM_153451	1000	-
chr11	69228287	69228288	NM_005117	1000	-
chr11	69299352	69299353	NM_002007	1000	-
chr11	69343129	69343130	NM_005247	1000	-
chr11	69602055	69602056	NM_018043	1000	+
chr11	69726916	69726917	NM_003824	1000	+
chr11	69794453	69794454	NM_003626	1000	+
chr11	69922259	69922260	NM_005231	1000	+
chr11	70837125	70837126	NM_001360	1000	-
chr11	70841864	70841865	NM_018161	1000	+
chr11	71176204	71176205	NM_018172	1000	+
chr11	71469387	71469388	NM_006185	1000	-
chr11	71492081	71492082	NM_017907	1000	-
chr11	71501470	71501471	NM_014042	1000	-
chr11	71613529	71613530	NM_001567	1000	+
chr11	71632868	71632869	NM_005169	1000	-
chr11	72063145	72063146	NM_002599	1000	-
chr11	72111051	72111052	NM_015242	1000	-
chr11	72182398	72182399	NM_006645	1000	-
chr11	72203098	72203099	NM_033388	1000	+
chr11	72530791	72530792	NM_014824	1000	-
chr11	72606990	72606991	NM_002564	1000	+
chr11	72697310	72697311	NM_014786	1000	+
chr11	72765360	72765361	NM_032871	1000	+
chr11	72986882	72986883	NM_015159	1000	-
chr11	73149849	73149850	NM_002869	1000	-
chr11	73265538	73265539	NM_016565	1000	-
chr11	73371537	73371538	NM_003355	1000	-
chr11	73559755	73559756	NM_016147	1000	+
chr11	73787158	73787159	NM_173582	1000	-
chr11	73856248	73856249	NM_005472	1000	-
chr11	73882403	73882404	NM_001144869	1000	-
chr11	73981222	73981223	NM_006591	1000	+
chr11	74137560	74137561	NM_001098638	1000	+
chr11	74337880	74337881	NM_182969	1000	-
chr11	74377597	74377598	NM_006656	1000	+
chr11	74629597	74629598	NM_001195528	1000	+
chr11	74740523	74740524	NM_004041	1000	-
chr11	74788182	74788183	NM_001005	1000	+
chr11	74914247	74914248	NM_030792	1000	-
chr11	74950748	74950749	NM_001235	1000	+
chr11	75057127	75057128	NM_033063	1000	-
chr11	75157425	75157426	NM_032564	1000	+
[truncated: 9,303 more rows]
