# Supplementary material for: Links between DNA methylation and nucleosome occupancy in the human genome
Source: Epigenetics Chromatin. 2017 Apr 11;10:18. doi: 10.1186/s13072-017-0125-5 (PMC5387343; doi:10.1186/s13072-017-0125-5)
Supplement: Supplementary file 2 — Additional file 2. Detailed bioinformatics procedures and in-house scripts used in this study are enclosed in the zip file. [file 13072_2017_125_MOESM2_ESM.zip › Supplmentary.Methods.2017.0320/Figure6.FigureS16.FigureS17/hg18_RefSeq_Genes_Filtered_sorted_removed_duplicates.txt]

585	NR_046018	chr1	+	1736	4272	4272	4272	3	1736,2475,3083,	2090,2584,4272,	DDX11L1	unk	unk	-1,-1,-1,
585	NR_024540	chr1	-	4224	19233	19233	19233	11	4224,4832,5658,6469,6720,7095,7468,7777,8130,14600,19183,	4692,4901,5810,6628,6918,7231,7605,7924,8229,14754,19233,	WASH7P	unk	unk	-1,-1,-1,-1,-1,-1,-1,-1,-1,-1,-1,
585	NR_026820	chr1	-	24473	25944	25944	25944	3	24473,25139,25583,	25037,25344,25944,	FAM138F	unk	unk	-1,-1,-1,
585	NM_001005484	chr1	+	58953	59871	58953	59871	1	58953,	59871,	OR4F5	cmpl	cmpl	0,
585	NR_039983	chr1	-	124635	130429	130429	130429	3	124635,129652,129937,	129559,129710,130429,	LOC729737	unk	unk	-1,-1,-1,
587	NR_028327	chr1	+	313754	318444	318444	318444	4	313754,314150,314301,316898,	313923,314208,316801,318444,	LOC100133331	unk	unk	-1,-1,-1,-1,
587	NM_001005221	chr1	+	357521	358460	357521	358460	1	357521,	358460,	OR4F29	cmpl	cmpl	0,
590	NR_033908	chr1	-	690107	703931	703931	703931	7	690107,691571,693790,694739,698218,699413,703526,	690490,691630,693856,694955,698350,699523,703931,	LOC100288069	unk	unk	-1,-1,-1,-1,-1,-1,-1,
590	NR_024321	chr1	-	751448	752765	752765	752765	1	751448,	752765,	LINC00115	unk	unk	-1,
590	NR_015368	chr1	+	752833	784689	784689	784689	8	752833,754245,772896,777169,777913,778633,778815,779015,	753018,754347,773049,777353,778009,778717,778819,784689,	LOC643837	unk	unk	-1,-1,-1,-1,-1,-1,-1,-1,
591	NR_027055	chr1	-	793313	802045	802045	802045	3	793313,799354,801988,	793918,800398,802045,	FAM41C	unk	unk	-1,-1,-1,
591	NR_026874	chr1	-	842815	844680	844680	844680	4	842815,843264,844067,844577,	842963,843418,844158,844680,	LOC100130417	unk	unk	-1,-1,-1,-1,
591	NM_152486	chr1	+	850983	869824	851184	869396	14	850983,851164,855397,856281,861014,864282,864517,866386,867378,867652,867801,868495,868940,869150,	851043,851256,855579,856332,861139,864372,864703,866549,867494,867731,868301,868620,869051,869824,	SAMD11	cmpl	cmpl	-1,0,0,2,2,1,1,1,2,1,2,1,0,0,
591	NM_015658	chr1	-	869445	884542	869936	884483	19	869445,870299,870760,871415,871644,873373,873732,876369,877242,877654,878417,879024,879246,881165,881337,882136,882341,884171,884457,	870043,870389,870896,871529,871788,873475,873846,876481,877382,877843,878531,879135,879325,881256,881458,882268,882516,884324,884542,	NOC2L	cmpl	cmpl	1,1,0,0,0,0,0,2,0,0,0,0,2,1,0,0,2,2,0,
591	NM_198317	chr1	+	885829	890962	885936	890434	12	885829,886535,886871,887068,887597,887946,888351,888579,889162,889349,889591,890205,	886043,886795,886993,887290,887714,888160,888496,888747,889251,889423,889773,890962,	KLHL17	cmpl	cmpl	0,2,1,0,0,0,1,2,2,1,0,2,
591	NM_032129	chr1	+	891739	900347	891774	899818	16	891739,891946,895519,895763,895928,896121,896355,896566,897317,897530,898103,898428,898742,899075,899558,899684,	891857,892046,895666,895844,896001,896249,896451,896647,897393,897667,898253,898569,898883,899294,899607,900347,	PLEKHN1	cmpl	cmpl	0,2,0,0,0,1,0,0,0,1,0,0,0,0,0,1,
591	NR_027693	chr1	-	900441	907336	907336	907336	5	900441,901741,904123,906379,907307,	901512,901867,905900,906416,907336,	C1orf170	unk	unk	-1,-1,-1,-1,-1,
592	NM_021170	chr1	-	924204	925415	924301	925216	4	924204,924768,924934,925108,	924675,924856,925030,925415,	HES4	cmpl	cmpl	1,0,0,0,
592	NM_005101	chr1	+	938709	939782	938816	939721	2	938709,939226,	938819,939782,	ISG15	cmpl	cmpl	0,0,
592	NM_198576	chr1	+	945365	981362	945415	980224	36	945365,947443,960519,965907,966415,966720,967198,968481,968780,969065,969351,969576,970403,970601,970975,971206,971402,971639,972062,972569,972815,973018,973254,974109,974478,974808,975145,975475,975669,975968,976495,976695,976970,978995,979690,980066,	945616,947705,960567,966123,966640,966945,967405,968700,968975,969266,969500,969682,970520,970766,971119,971331,971508,971978,972200,972697,972930,973138,973608,974302,974694,975038,975280,975572,975834,976080,976612,976888,977058,979220,979794,981362,	AGRN	cmpl	cmpl	0,0,1,1,1,1,1,1,1,1,1,0,1,1,1,1,0,1,1,1,0,1,1,1,2,2,1,1,2,2,0,0,1,2,2,1,
592	NM_001205252	chr1	-	996988	999550	997059	997809	2	996988,999258,	997818,999550,	RNF223	cmpl	cmpl	0,-1,
592	NM_017891	chr1	-	1007060	1041599	1008135	1016786	10	1007060,1009595,1009723,1011120,1012381,1012744,1015595,1016714,1017233,1041302,	1008230,1009626,1009749,1011255,1012447,1012840,1015671,1016808,1017346,1041599,	C1orf159	cmpl	cmpl	1,0,1,1,1,1,0,0,-1,-1,
593	NR_038869	chr1	+	1062259	1069297	1069297	1069297	3	1062259,1066067,1067981,	1062353,1066275,1069297,	LOC254099	unk	unk	-1,-1,-1,
593	NR_029639	chr1	+	1092346	1092441	1092441	1092441	1	1092346,	1092441,	MIR200B	unk	unk	-1,
593	NR_029834	chr1	+	1093105	1093195	1093195	1093195	1	1093105,	1093195,	MIR200A	unk	unk	-1,
593	NR_029957	chr1	+	1094247	1094330	1094330	1094330	1	1094247,	1094330,	MIR429	unk	unk	-1,
593	NM_001130045	chr1	+	1099148	1123176	1104458	1123090	16	1099148,1099527,1099666,1104431,1104899,1105276,1105725,1105973,1106983,1107603,1108118,1109162,1110211,1121842,1122335,1122680,	1099169,1099564,1099732,1104576,1104980,1105583,1105844,1106103,1107058,1107689,1108290,1109334,1110352,1121959,1122429,1123176,	TTLL10	cmpl	cmpl	-1,-1,-1,0,1,1,2,1,2,2,1,2,0,0,0,1,
593	NM_004195	chr1	-	1128750	1131952	1129086	1131814	5	1128750,1129276,1129641,1130612,1131627,	1129211,1129479,1129729,1130735,1131952,	TNFRSF18	cmpl	cmpl	1,2,1,1,0,
593	NM_003327	chr1	-	1136568	1139411	1136797	1139370	7	1136568,1136946,1137184,1137880,1138234,1138905,1139225,	1136868,1137075,1137381,1137947,1138336,1139028,1139411,	TNFRSF4	cmpl	cmpl	1,1,2,1,1,1,0,
593	NM_016547	chr1	-	1142150	1157310	1142912	1154036	7	1142150,1143700,1144011,1148486,1149074,1153710,1157134,	1143047,1143876,1144170,1148600,1149211,1154189,1157310,	SDF4	cmpl	cmpl	0,1,1,1,2,0,-1,
593	NM_080605	chr1	+	1157491	1160283	1157521	1158511	1	1157491,	1160283,	B3GALT6	cmpl	cmpl	0,
593	NM_001014980	chr1	-	1167688	1171965	1167790	1171933	8	1167688,1168077,1168304,1168686,1169196,1169433,1169623,1171756,	1167889,1168156,1168395,1168795,1169348,1169518,1169740,1171965,	FAM132A	cmpl	cmpl	0,2,1,0,1,0,0,0,
74	NM_194315	chr1	-	1179154	1199097	1180445	1193235	8	1179154,1181287,1182234,1182450,1188588,1190025,1193104,1198908,	1180730,1181368,1182373,1182553,1188629,1190073,1193235,1199097,	UBE2J2	cmpl	cmpl	0,0,2,1,2,2,0,-1,
594	NM_001130413	chr1	+	1205678	1217272	1205904	1216853	18	1205678,1206468,1206653,1207484,1209220,1210813,1211168,1212010,1212351,1212750,1212915,1213181,1215513,1215719,1215879,1216137,1216307,1216496,	1205909,1206540,1206853,1207558,1209333,1210907,1211521,1212218,1212542,1212839,1213079,1213280,1215631,1215798,1215937,1216196,1216383,1217272,	SCNN1D	cmpl	cmpl	0,2,2,1,0,2,0,2,0,2,1,0,0,1,2,0,2,0,
594	NM_030649	chr1	-	1217626	1233132	1218806	1233058	24	1217626,1219065,1219332,1219644,1219960,1220689,1220978,1221257,1221453,1221667,1223064,1223255,1223612,1223809,1224587,1225073,1225215,1225400,1225751,1227230,1228164,1228404,1229328,1233011,	1218951,1219176,1219442,1219871,1220059,1220797,1221181,1221352,1221523,1221876,1223176,1223356,1223664,1223922,1224599,1225148,1225311,1225445,1225935,1227289,1228218,1228524,1229386,1233132,	ACAP3	cmpl	cmpl	2,2,0,1,1,1,2,0,2,0,2,0,2,0,0,0,0,0,2,0,0,0,2,0,
594	NM_153339	chr1	+	1233856	1236920	1233886	1236622	8	1233856,1234157,1234328,1234696,1234923,1235876,1236151,1236572,	1233963,1234215,1234516,1234846,1235094,1235931,1236314,1236920,	PUSL1	cmpl	cmpl	0,2,0,2,2,2,0,1,
594	NM_001256456	chr1	-	1236827	1249930	1237101	1247196	19	1236827,1237260,1237468,1237682,1237835,1238029,1238277,1238751,1238974,1239543,1240066,1240646,1240762,1244538,1245698,1246238,1247150,1248134,1249823,	1237167,1237390,1237611,1237744,1237943,1238192,1238367,1238835,1239164,1239608,1240205,1240681,1240861,1244767,1245772,1246336,1247227,1248530,1249930,	CPSF3L	cmpl	cmpl	0,2,0,1,1,0,0,0,2,0,2,0,0,2,0,1,0,-1,-1,
594	NM_001029885	chr1	+	1250005	1254139	1252153	1253006	3	1250005,1252078,1252483,	1250345,1252275,1254139,	GLTPD1	cmpl	cmpl	-1,0,2,
594	NM_152228	chr1	+	1256588	1259707	1256588	1259707	6	1256588,1256880,1257266,1258163,1258501,1258748,	1256779,1257181,1258049,1258367,1258622,1259707,	TAS1R3	cmpl	cmpl	0,2,0,0,0,1,
594	NM_004421	chr1	-	1260520	1274355	1261384	1274308	15	1260520,1263219,1263511,1263764,1264604,1264824,1264978,1265280,1265489,1265652,1266909,1267295,1267605,1267931,1274138,	1261758,1263426,1263679,1263896,1264682,1264892,1265055,1265420,1265559,1265746,1267048,1267399,1267727,1268001,1274355,	DVL1	cmpl	cmpl	1,1,1,1,1,2,0,1,0,2,1,2,0,2,0,
594	NM_032348	chr1	-	1277933	1283778	1278846	1283747	10	1277933,1279090,1279272,1279435,1279596,1279924,1280486,1280692,1281923,1283698,	1278872,1279171,1279349,1279475,1279752,1280395,1280588,1280995,1281947,1283778,	MXRA8	cmpl	cmpl	1,1,2,1,1,1,1,1,1,0,
594	NM_001127229	chr1	-	1298972	1300443	1299043	1299999	4	1298972,1299242,1299947,1300239,	1299145,1299688,1300033,1300443,	AURKAIP1	cmpl	cmpl	0,1,0,-1,
595	NM_030937	chr1	-	1310953	1324581	1312473	1324549	11	1310953,1313019,1313196,1315472,1315701,1316008,1318638,1320636,1323475,1323839,1324261,	1312825,1313112,1313308,1315614,1315806,1316108,1318703,1320757,1323585,1323914,1324581,	CCNL2	cmpl	cmpl	2,2,1,0,0,2,0,2,0,0,0,
595	NR_015434	chr1	+	1324772	1327289	1327289	1327289	3	1324772,1325400,1325847,	1324932,1325546,1327289,	LOC148413	unk	unk	-1,-1,-1,
595	NM_017971	chr1	-	1327138	1332556	1327325	1332460	4	1327138,1331051,1332151,1332373,	1327499,1331129,1332262,1332556,	MRPL20	cmpl	cmpl	0,0,0,0,
595	NM_001145210	chr1	-	1343662	1346687	1344342	1346248	4	1343662,1345294,1346039,1346375,	1344792,1345835,1346248,1346687,	ANKRD65	cmpl	cmpl	0,2,0,-1,
595	NM_001146685	chr1	+	1351370	1353030	1351370	1353030	2	1351370,1352796,	1351628,1353030,	TMEM88B	cmpl	cmpl	0,0,
595	NM_022834	chr1	+	1360765	1368125	1360991	1365030	3	1360765,1362169,1364323,	1361064,1362727,1368125,	VWA1	cmpl	cmpl	0,1,1,
595	NM_001039211	chr1	+	1374931	1395401	1375926	1393773	12	1374931,1377288,1377607,1379587,1380702,1381033,1381467,1382371,1384403,1385992,1387842,1393626,	1376001,1377365,1377677,1379743,1380762,1381159,1381592,1382423,1384474,1386160,1387951,1395401,	ATAD3C	cmpl	cmpl	0,0,2,0,0,0,0,2,0,2,2,0,
595	NM_031921	chr1	+	1397026	1421445	1397127	1421060	16	1397026,1402516,1403886,1404291,1406109,1407380,1407787,1410258,1411024,1411352,1411786,1413105,1414446,1415499,1415805,1420727,	1397332,1402593,1403988,1404351,1406179,1407546,1407857,1410414,1411081,1411478,1411911,1413157,1414517,1415667,1415914,1421445,	ATAD3B	cmpl	cmpl	0,1,0,0,0,1,2,0,0,0,0,2,0,2,2,0,
74	NM_018188	chr1	+	1437385	1459930	1437511	1459315	16	1437385,1441254,1442409,1442958,1444163,1445383,1445790,1447986,1448753,1449081,1449515,1450482,1451703,1452937,1454465,1459168,	1437716,1441331,1442655,1443018,1444233,1445549,1445860,1448142,1448810,1449207,1449640,1450534,1451774,1453105,1454574,1459930,	ATAD3A	cmpl	cmpl	0,1,0,0,0,1,2,0,0,0,0,2,0,2,2,0,
596	NM_001114748	chr1	-	1460020	1465603	1460601	1465589	4	1460020,1460831,1464926,1465532,	1460750,1461040,1465033,1465603,	TMEM240	cmpl	cmpl	1,2,0,0,
596	NM_014188	chr1	-	1466915	1500125	1467308	1499800	5	1466915,1469111,1470105,1490015,1499720,	1467410,1469230,1470245,1490159,1500125,	SSU72	cmpl	cmpl	0,1,2,2,0,
596	NM_001242659	chr1	-	1523250	1525339	1524577	1525258	1	1523250,	1525339,	C1orf233	cmpl	cmpl	0,
596	NR_033183	chr1	+	1540657	1555853	1555853	1555853	20	1540657,1541750,1548631,1549016,1550037,1550233,1550528,1550788,1551892,1552079,1552316,1552538,1552915,1553261,1553515,1553731,1554375,1554627,1554881,1555534,	1540876,1541857,1548725,1549188,1550144,1550428,1550671,1550896,1551997,1552242,1552450,1552687,1553072,1553422,1553642,1553965,1554554,1554809,1554947,1555853,	MIB2	unk	unk	-1,-1,-1,-1,-1,-1,-1,-1,-1,-1,-1,-1,-1,-1,-1,-1,-1,-1,-1,-1,
596	NM_006983	chr1	+	1557422	1559893	1557460	1559864	8	1557422,1558024,1558222,1558429,1558989,1559230,1559443,1559689,	1557616,1558155,1558362,1558597,1559154,1559341,1559570,1559893,	MMP23B	cmpl	cmpl	0,0,2,1,1,1,1,2,
596	NR_002946	chr1	+	1558021	1559890	1559890	1559890	6	1558021,1558429,1558989,1559230,1559443,1559689,	1558155,1558597,1559154,1559341,1559570,1559890,	MMP23A	unk	unk	-1,-1,-1,-1,-1,-1,
74	NM_033489	chr1	-	1560962	1645635	1560988	1643895	21	1560962,1561161,1561557,1561906,1562121,1562305,1562632,1562986,1563724,1565500,1566271,1566885,1567129,1567609,1633562,1637644,1640626,1642894,1643886,1644006,1645565,	1561081,1561351,1561706,1562023,1562229,1562427,1562738,1563108,1563815,1565676,1566337,1567044,1567225,1567732,1633699,1637777,1640754,1643010,1643933,1644131,1645635,	CDK11B	cmpl	cmpl	0,2,0,0,0,1,0,1,0,1,1,1,1,1,2,1,2,0,0,-1,-1,
597	NM_001110781	chr1	-	1582801	1614103	1587083	1598001	9	1582801,1589628,1590965,1591399,1592810,1596764,1597365,1597679,1613747,	1587321,1589774,1591038,1591453,1592931,1596892,1597501,1598148,1614103,	SLC35E2B	cmpl	cmpl	2,0,2,2,1,2,1,0,-1,
597	NM_024011	chr1	-	1624029	1645651	1624205	1644117	20	1624029,1624378,1624774,1625122,1625337,1625521,1625848,1626202,1626940,1628707,1629478,1630092,1630336,1630816,1633562,1637644,1640626,1642894,1644006,1645556,	1624298,1624568,1624923,1625239,1625445,1625643,1625954,1626324,1627031,1628883,1629544,1630251,1630432,1630939,1633699,1637777,1640754,1643010,1644130,1645651,	CDK11A	cmpl	cmpl	0,2,0,0,0,1,0,1,0,1,1,1,1,1,2,1,2,0,0,-1,
597	NM_001199787	chr1	-	1646136	1667298	1646712	1660856	7	1646136,1655988,1659619,1660220,1660534,1665549,1667022,	1646721,1656134,1659747,1660356,1661003,1665967,1667298,	SLC35E2	cmpl	cmpl	0,1,2,1,0,-1,-1,
597	NM_001198994	chr1	-	1672530	1701368	1674202	1686705	14	1672530,1674865,1675349,1675582,1675842,1676672,1677556,1677801,1678405,1680399,1681032,1683250,1686526,1701203,	1674359,1674948,1675507,1675682,1675997,1676775,1677642,1677956,1678609,1680542,1681201,1683334,1686745,1701368,	NADK	cmpl	cmpl	2,0,1,0,1,0,1,2,2,0,2,2,0,-1,
598	NM_002074	chr1	-	1706584	1812386	1708629	1746752	12	1706584,1708620,1710351,1711693,1714543,1725717,1727773,1737054,1739135,1746695,1760488,1812118,	1708352,1708736,1710568,1711895,1714610,1725880,1727837,1737161,1739174,1746798,1760537,1812386,	GNB1	cmpl	cmpl	-1,1,0,2,1,0,2,0,0,0,-1,-1,
599	NM_138705	chr1	+	1836125	1838593	1836579	1838492	6	1836125,1836983,1837739,1838050,1838272,1838445,	1836606,1837034,1837914,1838195,1838373,1838593,	CALML6	cmpl	cmpl	0,0,0,1,2,1,
599	NM_178545	chr1	-	1838888	1840600	1839180	1840564	5	1838888,1839551,1840191,1840343,1840480,	1839461,1839730,1840233,1840387,1840600,	TMEM52	cmpl	cmpl	1,2,2,0,0,
599	NM_001080484	chr1	-	1874611	1925136	1876876	1912255	18	1874611,1877918,1880418,1881262,1885047,1886186,1887669,1889933,1891957,1893278,1894235,1895323,1906684,1908235,1909810,1910187,1912188,1924999,	1877149,1878083,1880508,1881329,1885166,1886360,1887825,1890132,1892115,1893381,1894346,1895497,1906789,1908334,1909954,1910272,1912274,1925136,	KIAA1751	cmpl	cmpl	0,0,0,2,0,0,0,2,0,2,2,2,2,2,2,1,0,-1,
599	NM_000815	chr1	+	1940627	1952052	1940722	1951581	9	1940627,1946240,1946632,1946816,1948875,1949453,1950409,1950849,1951281,	1940790,1946353,1946700,1947037,1948958,1949591,1950565,1951061,1952052,	GABRD	cmpl	cmpl	0,2,1,0,2,1,1,1,0,
9	NM_002744	chr1	+	1971768	2106694	1971929	2106308	18	1971768,1976739,1977782,1980839,2056560,2065508,2067325,2070170,2072088,2077293,2090816,2093353,2093599,2095195,2096052,2096522,2105881,2106220,	1972000,1976861,1977872,1980890,2056646,2065640,2067407,2070223,2072277,2077391,2090903,2093489,2093687,2095315,2096132,2096612,2105997,2106694,	PRKCZ	cmpl	cmpl	0,2,1,1,1,0,0,1,0,0,2,2,0,1,1,0,0,2,
601	NM_001146310	chr1	-	2105758	2129032	2106576	2122397	8	2105758,2114937,2119305,2122348,2124734,2127603,2127813,2128854,	2106812,2115209,2119441,2122524,2124929,2127723,2127966,2129032,	C1orf86	cmpl	cmpl	1,2,1,0,-1,-1,-1,-1,
75	NM_003036	chr1	+	2149993	2231512	2150065	2228064	7	2149993,2224276,2224583,2225138,2225591,2227318,2227875,	2151034,2224402,2224699,2225401,2225884,2227549,2231512,	SKI	cmpl	cmpl	0,0,0,2,1,0,0,
602	NM_024848	chr1	-	2242555	2312853	2242681	2312832	14	2242555,2245395,2257767,2258015,2278730,2279890,2293779,2295759,2306276,2307105,2308717,2309537,2311223,2312756,	2242878,2245442,2257847,2258149,2278897,2280014,2293890,2295856,2306364,2307196,2308828,2309636,2311295,2312853,	MORN1	cmpl	cmpl	1,2,0,1,2,1,1,0,2,1,1,1,1,0,
602	NR_024489	chr1	-	2271713	2273960	2273960	2273960	1	2271713,	2273960,	LOC100129534	unk	unk	-1,
602	NM_007033	chr1	+	2313073	2326743	2317089	2324423	7	2313073,2317082,2318414,2320713,2322155,2323505,2324333,	2313257,2317170,2318519,2320813,2322234,2323641,2326743,	RER1	cmpl	cmpl	-1,0,0,0,1,2,0,
602	NM_002617	chr1	-	2326100	2333870	2327064	2333801	6	2326100,2327782,2328018,2329750,2331669,2333689,	2327133,2327918,2328194,2330157,2331750,2333870,	PEX10	cmpl	cmpl	0,2,0,1,1,0,
603	NM_014638	chr1	+	2397613	2426824	2397887	2426512	22	2397613,2399774,2401032,2401481,2405746,2408205,2408471,2408896,2410505,2411058,2412490,2416154,2416786,2417905,2418126,2418800,2419821,2420042,2420382,2420939,2423410,2425220,	2398011,2399921,2401276,2401611,2405917,2408299,2408675,2409017,2410677,2411166,2412634,2416247,2416869,2418003,2418309,2418908,2419946,2420127,2420529,2421019,2423708,2426824,	PLCH2	cmpl	cmpl	0,1,1,2,0,0,1,1,2,0,0,0,0,2,1,1,1,0,1,1,0,1,
603	NM_018216	chr1	-	2429834	2447895	2430145	2447886	19	2429834,2431160,2431355,2431976,2432636,2432926,2434186,2435300,2435652,2436860,2439462,2439814,2440441,2441099,2441620,2442021,2442399,2443016,2447762,	2430359,2431229,2431456,2432081,2432686,2432982,2434338,2435388,2435765,2437016,2439563,2439896,2440623,2441253,2441713,2442205,2442614,2443099,2447895,	PANK4	cmpl	cmpl	2,2,0,0,1,2,0,2,0,0,1,0,1,0,0,2,0,1,0,
603	NM_001010926	chr1	-	2450043	2451544	2450767	2451463	3	2450043,2451144,2451409,	2451048,2451310,2451544,	HES5	cmpl	cmpl	1,0,0,
603	NR_026927	chr1	-	2471218	2474144	2474144	2474144	2	2471218,2472290,	2471573,2474144,	LOC115110	unk	unk	-1,-1,
603	NM_003820	chr1	-	2479150	2486613	2479705	2486314	8	2479150,2480082,2481163,2482264,2483000,2484510,2485144,2486245,	2479831,2480114,2481306,2482355,2483156,2484636,2485253,2486613,	TNFRSF14	cmpl	cmpl	0,1,2,1,1,1,0,0,
603	NR_037844	chr1	+	2485967	2487210	2487210	2487210	2	2485967,2486282,	2486002,2487210,	LOC100133445	unk	unk	-1,-1,
604	NM_152371	chr1	+	2508048	2512768	2508094	2510726	7	2508048,2508389,2509039,2509688,2509848,2510220,2510708,	2508247,2508594,2509091,2509752,2509924,2510339,2512768,	FAM213B	cmpl	cmpl	0,0,1,2,0,1,0,
604	NM_033467	chr1	-	2511940	2554341	2512288	2550783	24	2511940,2512855,2513230,2513953,2514131,2515112,2515683,2516088,2516574,2517307,2517859,2519505,2519952,2525182,2525445,2526856,2527546,2528272,2530637,2530968,2532579,2533425,2550629,2554164,	2512388,2512932,2513326,2514019,2514265,2515232,2515742,2516192,2516658,2517406,2517988,2519599,2520089,2525272,2525580,2526922,2527665,2528368,2530718,2531130,2532639,2533503,2550820,2554341,	MMEL1	cmpl	cmpl	2,0,0,0,1,1,2,0,0,0,0,2,0,0,0,0,1,1,1,1,1,1,0,-1,
75	NM_001242672	chr1	-	2562666	2696090	2562666	2696016	7	2562666,2565562,2566591,2690013,2692243,2693905,2695927,	2563194,2565777,2566862,2690180,2692448,2694131,2696090,	TTC34	cmpl	cmpl	0,1,0,1,0,2,0,
607	NM_080431	chr1	+	2927905	2929327	2928110	2929244	1	2927905,	2929327,	ACTRT2	cmpl	cmpl	0,
607	NR_015440	chr1	-	2966040	2974149	2974149	2974149	6	2966040,2966653,2966924,2967530,2970635,2973760,	2966161,2966707,2967028,2970479,2970726,2974149,	FLJ42875	unk	unk	-1,-1,-1,-1,-1,-1,
9	NM_022114	chr1	+	2975601	3345045	2975683	3340235	17	2975601,3092548,3150510,3291575,3302914,3309214,3311162,3311918,3317807,3320983,3324251,3325090,3332004,3332474,3337295,3338389,3340100,	2975720,3092898,3150561,3291710,3303017,3309422,3311310,3312072,3319224,3321071,3324421,3325168,3332174,3332649,3337532,3338564,3345045,	PRDM16	cmpl	cmpl	0,1,0,0,0,1,2,0,1,2,0,2,2,1,2,2,0,
608	NR_036215	chr1	+	3034398	3034459	3034459	3034459	1	3034398,	3034459,	MIR4251	unk	unk	-1,
610	NM_014448	chr1	+	3361006	3387537	3369508	3387011	15	3361006,3369489,3372571,3373591,3375303,3375856,3379501,3379816,3381131,3382393,3384298,3384847,3385940,3386235,3386871,	3361235,3370096,3372617,3373761,3375360,3376017,3379654,3379946,3381206,3382486,3384450,3385036,3386014,3386337,3387537,	ARHGEF16	cmpl	cmpl	-1,0,0,1,0,0,2,2,0,0,0,2,2,1,1,
76	NM_001409	chr1	-	3394365	3517919	3396951	3517692	37	3394365,3397335,3399062,3400194,3400419,3400794,3401036,3402313,3403078,3403411,3403656,3404794,3405121,3405561,3406011,3406219,3407056,3407389,3407600,3408219,3411631,3411845,3412531,3414218,3414981,3415498,3416293,3417206,3417973,3418429,3420973,3421825,3430547,3486248,3501761,3508889,3517561,	3397013,3397383,3399191,3400323,3400548,3400923,3401165,3402442,3403207,3403543,3403785,3404923,3405250,3405690,3406140,3406348,3407188,3407518,3407732,3408345,3411766,3411980,3412660,3414347,3415113,3415669,3416416,3417326,3418111,3418552,3421096,3421951,3430670,3486353,3501871,3509024,3517919,	MEGF6	cmpl	cmpl	1,1,1,1,1,1,1,1,1,1,1,1,1,1,1,1,1,1,1,1,1,1,1,1,1,1,1,1,1,1,1,1,1,1,2,2,0,
611	NR_030277	chr1	-	3467119	3467214	3467214	3467214	1	3467119,	3467214,	MIR551A	unk	unk	-1,
611	NM_182752	chr1	+	3531415	3536554	3531496	3535027	5	3531415,3531847,3532136,3533923,3534832,	3531697,3531939,3532313,3534077,3536554,	TPRG1L	cmpl	cmpl	0,0,2,2,0,
76	NM_017818	chr1	-	3537190	3556531	3537398	3556423	12	3537190,3537889,3538636,3539821,3541420,3541583,3542367,3543418,3545173,3553089,3553831,3556354,	3537541,3538081,3538762,3539927,3541498,3541718,3542454,3543522,3545246,3553206,3553984,3556531,	WRAP73	cmpl	cmpl	1,1,1,0,0,0,0,1,0,0,0,0,
612	NM_005427	chr1	+	3558988	3642625	3588789	3639503	14	3558988,3588756,3589483,3613972,3628444,3629777,3633538,3634051,3634552,3635750,3636423,3637350,3637886,3639170,	3559065,3588854,3589604,3614215,3628631,3629893,3633648,3634194,3634641,3635872,3636572,3637489,3637980,3642625,	TP73	cmpl	cmpl	-1,0,2,0,0,1,0,2,1,0,2,1,2,0,
612	NR_033712	chr1	-	3642407	3653195	3653195	3653195	6	3642407,3646656,3649227,3649484,3652030,3652710,	3644278,3646811,3649335,3649614,3652605,3653195,	TP73-AS1	unk	unk	-1,-1,-1,-1,-1,-1,
76	NM_152492	chr1	+	3658824	3678069	3658905	3677947	12	3658824,3660541,3661880,3663156,3667704,3669043,3669531,3670129,3672958,3673656,3676206,3677824,	3659223,3660665,3661991,3663314,3667854,3669136,3669898,3670260,3673036,3673869,3676311,3678069,	CCDC27	cmpl	cmpl	0,0,1,1,0,0,0,1,0,0,0,0,
613	NM_001163724	chr1	+	3679211	3682406	3681797	3682345	4	3679211,3679486,3681722,3682218,	3679265,3679605,3681907,3682406,	LOC388588	cmpl	cmpl	-1,-1,0,2,
613	NM_020710	chr1	-	3686643	3702928	3687511	3702900	7	3686643,3687935,3689084,3690419,3691510,3693272,3702285,	3687760,3688025,3689187,3690535,3691627,3693734,3702928,	LRRC47	cmpl	cmpl	0,0,2,0,0,0,0,
613	NM_014704	chr1	-	3718504	3763657	3721825	3758831	22	3718504,3722703,3729597,3729847,3732181,3732793,3733131,3735689,3736214,3737469,3740285,3741348,3742918,3743715,3745387,3746031,3751330,3751712,3753898,3755031,3758718,3763312,	3721941,3722794,3729665,3729986,3732290,3732860,3733168,3735797,3736421,3737646,3740459,3741516,3743116,3743943,3745543,3746200,3751407,3751775,3754037,3755205,3758845,3763657,	CEP104	cmpl	cmpl	1,0,1,0,2,1,0,0,0,0,0,0,0,0,0,2,0,0,2,2,0,-1,
613	NM_004402	chr1	+	3763704	3791853	3764027	3790165	7	3763704,3765141,3772235,3774397,3776028,3778895,3789930,	3764141,3765268,3772424,3774477,3776199,3778996,3791853,	DFFB	cmpl	cmpl	0,0,1,1,0,0,2,
76	NM_207356	chr1	-	3795556	3806717	3796383	3806610	4	3795556,3796992,3799306,3806595,	3796497,3797481,3799420,3806717,	C1orf174	cmpl	cmpl	0,0,0,0,
614	NR_024455	chr1	+	3806827	3821871	3821871	3821871	4	3806827,3810388,3820115,3820818,	3807055,3810460,3820714,3821871,	LOC100133612	unk	unk	-1,-1,-1,-1,
614	NR_040065	chr1	+	3900531	3912503	3912503	3912503	3	3900531,3900913,3912172,	3900618,3901063,3912503,	LOC728716	unk	unk	-1,-1,-1,
618	NR_027088	chr1	+	4371970	4384604	4384604	4384604	6	4371970,4375472,4376231,4382679,4383267,4383913,	4372552,4375507,4376468,4383107,4383368,4384604,	LOC284661	unk	unk	-1,-1,-1,-1,-1,-1,
77	NM_018836	chr1	+	4614964	4743711	4615345	4734419	6	4614964,4671819,4729772,4732199,4734346,4742464,	4615374,4672619,4729860,4732445,4734478,4743711,	AJAP1	cmpl	cmpl	0,2,1,2,2,-1,
627	NR_039612	chr1	+	5546717	5546790	5546790	5546790	1	5546717,	5546790,	MIR4417	unk	unk	-1,
629	NR_039838	chr1	-	5845318	5845388	5845388	5845388	1	5845318,	5845388,	MIR4689	unk	unk	-1,
78	NM_015102	chr1	-	5845456	5975120	5845911	5968936	30	5845456,5846536,5846984,5847748,5849019,5849676,5850386,5855898,5857117,5857520,5859739,5862760,5869932,5873514,5887263,5887938,5888278,5889761,5891798,5910295,5915793,5929750,5930716,5935346,5944440,5949945,5951733,5960916,5968801,5974890,	5846052,5846680,5847164,5847920,5849105,5849762,5850543,5855982,5857304,5857747,5859945,5862886,5870113,5873675,5887451,5888130,5888430,5889869,5891860,5910434,5915976,5929877,5930898,5935483,5944596,5950010,5951906,5961060,5968974,5975120,	NPHP4	cmpl	cmpl	0,0,0,2,0,1,0,0,2,0,1,1,0,1,2,2,0,0,1,0,0,2,0,1,1,2,0,0,0,-1,
78	NM_001199862	chr1	+	6028567	6083840	6034183	6081221	16	6028567,6034157,6055401,6056379,6064841,6067850,6070113,6071654,6073035,6073909,6077046,6077969,6078176,6079282,6079915,6081131,	6028830,6034401,6055445,6056417,6064921,6067895,6070158,6071698,6073122,6073954,6077132,6078090,6078271,6079403,6080004,6083840,	KCNAB2	cmpl	cmpl	-1,0,2,1,0,2,2,2,1,1,1,0,1,0,1,0,
78	NM_015557	chr1	-	6084433	6162781	6088926	6162670	42	6084433,6088880,6089041,6089262,6092441,6093040,6094421,6094786,6095555,6103751,6104140,6106594,6107163,6107746,6108170,6108412,6109218,6110692,6111145,6111484,6112850,6114277,6116774,6117364,6117876,6119163,6119374,6124774,6125060,6126469,6126670,6128858,6129311,6131500,6131892,6133678,6135058,6137306,6138245,6141982,6150796,6162591,	6088074,6088934,6089156,6089426,6092637,6093173,6094530,6094924,6095645,6103884,6104220,6106754,6107308,6107880,6108259,6108505,6109393,6110865,6111256,6111716,6112975,6114395,6116906,6117506,6118050,6119285,6119512,6124975,6125252,6126578,6126802,6129070,6129518,6131722,6132059,6133802,6135183,6137545,6138364,6142162,6150924,6162781,	CHD5	cmpl	cmpl	-1,1,0,1,0,2,1,1,1,0,1,0,2,0,1,1,0,1,1,0,1,0,0,2,2,0,0,0,0,2,2,0,0,0,1,0,1,2,0,0,1,0,
632	NM_000983	chr1	-	6167666	6182266	6169318	6182220	4	6167666,6175576,6180298,6182208,	6169463,6175701,6180403,6182266,	RPL22	cmpl	cmpl	2,0,0,0,
632	NM_207396	chr1	+	6188775	6203946	6189182	6202054	18	6188775,6189182,6190025,6191527,6191761,6191914,6192060,6192570,6192869,6193016,6193516,6193667,6194513,6194877,6195328,6195712,6200935,6201882,	6188949,6189373,6190158,6191672,6191843,6191990,6192186,6192617,6192942,6193085,6193585,6193765,6194700,6195063,6195380,6195830,6201016,6203946,	RNF207	cmpl	cmpl	-1,0,2,0,1,2,0,0,2,0,0,0,2,0,0,1,2,2,
632	NM_012405	chr1	-	6203839	6218631	6207726	6218558	5	6203839,6214548,6216120,6217532,6218363,	6207909,6214766,6216290,6217621,6218631,	ICMT	cmpl	cmpl	0,1,2,0,0,
632	NM_001024598	chr1	+	6226838	6228225	6227012	6228154	4	6226838,6226997,6227194,6227756,	6226888,6227093,6227276,6228225,	HES3	cmpl	cmpl	-1,0,0,1,
632	NM_207370	chr1	-	6229992	6243622	6231984	6237552	6	6229992,6233086,6233984,6236364,6237196,6243471,	6232650,6233271,6234177,6236794,6237661,6243622,	GPR153	cmpl	cmpl	0,1,0,2,0,-1,
9	NM_181864	chr1	-	6246918	6368470	6247243	6368313	9	6246918,6263748,6277510,6301138,6309945,6316123,6322079,6332395,6368140,	6247342,6263933,6277627,6301225,6310060,6316215,6322236,6332513,6368470,	ACOT7	cmpl	cmpl	0,1,1,1,0,1,0,2,0,
633	NM_019089	chr1	-	6397880	6402566	6401519	6402467	4	6397880,6401887,6402253,6402422,	6401800,6401987,6402349,6402566,	HES2	cmpl	cmpl	1,0,0,0,
79	NM_031475	chr1	+	6407434	6443591	6407602	6442793	13	6407434,6410872,6422900,6423272,6423580,6427127,6428310,6431287,6434249,6434479,6439830,6440007,6442645,	6407896,6411066,6423087,6423455,6423712,6427329,6428582,6431738,6434395,6434743,6439910,6440019,6443591,	ESPN	cmpl	cmpl	0,0,2,0,0,0,1,0,1,0,0,2,2,
633	NR_036218	chr1	-	6412480	6412543	6412543	6412543	1	6412480,	6412543,	MIR4252	unk	unk	-1,
634	NM_148965	chr1	-	6443800	6448842	6444080	6448754	10	6443800,6444640,6445275,6445509,6445711,6447021,6447198,6447734,6448086,6448715,	6444409,6444821,6445313,6445617,6445794,6447100,6447366,6447869,6448207,6448842,	TNFRSF25	cmpl	cmpl	1,0,1,1,2,1,1,1,0,0,
634	NM_001265592	chr1	-	6448738	6479743	6450209	6479678	22	6448738,6450471,6451688,6451981,6452190,6452882,6453152,6453381,6453636,6454134,6454404,6455173,6455632,6455897,6456659,6457097,6457693,6458108,6458577,6460175,6479139,6479605,	6450219,6451233,6451888,6452097,6452323,6453002,6453290,6453531,6453747,6454284,6454455,6455269,6455821,6456101,6456811,6457234,6457785,6458169,6458683,6460305,6479216,6479743,	PLEKHG5	cmpl	cmpl	2,2,0,1,0,0,0,0,0,0,0,0,0,0,1,2,0,2,1,0,1,0,
634	NM_024654	chr1	-	6503993	6537245	6508500	6537149	12	6503993,6509342,6511640,6514614,6515109,6515926,6524476,6527472,6527691,6532217,6533042,6536753,	6508650,6509476,6511818,6514726,6515407,6516088,6524574,6527569,6527827,6532345,6533262,6537245,	NOL9	cmpl	cmpl	0,1,0,2,1,1,2,1,0,1,0,0,
79	NM_138697	chr1	+	6537924	6562404	6538020	6562231	6	6537924,6553555,6557277,6559061,6559596,6561299,	6538211,6553862,6558039,6559274,6559717,6562404,	TAS1R1	cmpl	cmpl	0,2,0,0,0,1,
635	NM_005341	chr1	+	6562649	6571927	6563256	6571859	11	6562649,6563187,6564704,6568565,6569341,6569851,6570124,6570706,6570924,6571402,6571562,	6562783,6563946,6564946,6568677,6569434,6569938,6570279,6570843,6571089,6571491,6571927,	ZBTB48	cmpl	cmpl	-1,0,0,2,0,0,0,2,1,1,0,
635	NM_014851	chr1	-	6573370	6585516	6576011	6585464	4	6573370,6578131,6581693,6584443,	6576305,6578204,6582099,6585516,	KLHL21	cmpl	cmpl	0,2,1,0,
635	NM_153812	chr1	+	6596342	6606680	6596713	6604284	4	6596342,6599403,6602449,6604057,	6596752,6599505,6602984,6606680,	PHF13	cmpl	cmpl	0,0,0,1,
635	NM_001195753	chr1	+	6607511	6616229	6607865	6615724	6	6607511,6607796,6611145,6612934,6615037,6615442,	6607601,6607939,6611338,6613000,6615142,6616229,	THAP3	cmpl	cmpl	-1,0,2,0,0,0,
635	NM_018198	chr1	-	6616814	6684553	6618321	6684447	16	6616814,6618763,6619844,6620093,6620941,6622548,6627204,6627687,6628435,6634175,6635475,6636557,6650355,6661040,6663554,6684375,	6618347,6618893,6619987,6620151,6621011,6622704,6627321,6627773,6628625,6634249,6635598,6636686,6650457,6661114,6663684,6684553,	DNAJC11	cmpl	cmpl	1,0,1,0,2,2,2,0,2,0,0,0,0,1,0,0,
9	NM_015215	chr1	+	6767970	7752353	6768177	7749138	23	6767970,6802827,6807738,7073950,7232137,7450476,7623046,7644372,7645999,7653557,7660245,7715094,7718990,7719577,7719901,7720605,7727481,7728491,7730356,7733845,7735105,7738284,7749105,	6768222,6802897,6807857,7074018,7232273,7450548,7623200,7644513,7647846,7653684,7660380,7715246,7719187,7719656,7720217,7721129,7727669,7728738,7730428,7734039,7735180,7738315,7752353,	CAMTA1	cmpl	cmpl	0,0,1,0,2,0,0,1,1,0,1,1,0,2,0,1,0,2,0,0,2,2,0,
644	NM_004781	chr1	+	7753915	7764079	7754030	7762292	5	7753915,7756088,7759806,7760764,7762272,	7754032,7756158,7759965,7760816,7764079,	VAMP3	cmpl	cmpl	0,2,0,0,1,
644	NM_016831	chr1	+	7767349	7827824	7767524	7825402	21	7767349,7768087,7769367,7770691,7776606,7781171,7783759,7785693,7786338,7791539,7792539,7793084,7801931,7802761,7803113,7809126,7809764,7812483,7818408,7819645,7825318,	7767652,7768233,7769483,7770893,7776655,7781320,7783838,7785800,7786495,7791645,7792668,7793214,7802067,7802886,7803287,7809357,7810462,7812808,7818592,7819796,7827824,	PER3	cmpl	cmpl	0,2,1,0,1,2,1,2,1,2,0,0,1,2,1,1,1,0,1,2,0,
644	NM_021995	chr1	-	7830258	7836138	7830412	7836078	5	7830258,7832286,7833458,7835547,7835953,	7830529,7832330,7833569,7835570,7836138,	UTS2	cmpl	cmpl	0,1,1,2,0,
645	NM_001561	chr1	-	7898517	7925812	7903481	7922641	9	7898517,7915808,7917659,7920336,7920839,7921367,7922541,7923430,7925785,	7903570,7915943,7917790,7920403,7920977,7921475,7922725,7923580,7925812,	TNFRSF9	cmpl	cmpl	1,1,2,1,1,1,0,-1,-1,
645	NM_001123377	chr1	+	7944300	7967929	7945432	7967701	7	7944300,7945409,7947970,7951991,7953540,7960298,7967540,	7944382,7945522,7948072,7952051,7953610,7960385,7967929,	PARK7	cmpl	cmpl	-1,0,0,0,0,1,1,
80	NM_018948	chr1	-	7994365	8008980	7995856	7998266	4	7994365,7997954,7998141,8008804,	7997043,7998031,7998339,8008980,	ERRFI1	cmpl	cmpl	1,2,0,-1,
648	NM_001080397	chr1	+	8306976	8326814	8306976	8326660	8	8306976,8307944,8308464,8312855,8318083,8320462,8322139,8326393,	8307373,8308037,8308689,8313583,8318237,8320639,8322345,8326814,	SLC45A1	cmpl	cmpl	0,1,1,1,0,1,1,0,
1	NM_012102	chr1	-	8335050	8800286	8337733	8638943	24	8335050,8338065,8338746,8340842,8342410,8342758,8344409,8345329,8346702,8347392,8348458,8405373,8448571,8477709,8480051,8491272,8523859,8539120,8540063,8597206,8606955,8638618,8775049,8799805,	8337767,8338246,8338893,8341563,8342633,8344137,8344523,8345491,8346902,8347485,8348621,8405454,8448670,8477809,8480176,8491321,8523964,8539217,8540169,8597332,8607026,8639087,8775234,8800286,	RERE	cmpl	cmpl	2,1,1,0,2,0,0,0,1,1,0,0,0,2,0,2,2,1,0,0,1,0,-1,-1,
652	NM_001428	chr1	-	8843645	8861738	8844005	8857554	12	8843645,8845532,8845880,8846536,8847930,8848924,8849762,8850633,8853097,8854536,8857469,8861225,	8844075,8845591,8845989,8846738,8848128,8849147,8849896,8850703,8853156,8854632,8857563,8861738,	ENO1	cmpl	cmpl	2,0,2,1,1,0,1,0,1,1,0,-1,
652	NR_038351	chr1	+	8861480	8862530	8862530	8862530	2	8861480,8862210,	8861606,8862530,	ENO1-AS1	unk	unk	-1,-1,
653	NM_001215	chr1	+	8928508	8957735	8928532	8957350	8	8928508,8931908,8939782,8941555,8945232,8950304,8953512,8957267,	8928611,8932088,8939931,8941648,8945302,8950462,8953627,8957735,	CA6	cmpl	cmpl	0,1,1,0,0,1,0,1,
653	NM_207420	chr1	-	8985945	9008991	8985945	9008991	12	8985945,8987397,8989955,8992788,8996170,8997326,8997762,9000868,9001854,9005563,9007621,9008940,	8986164,8987525,8990031,8992890,8996281,8997514,8997888,9001021,9001979,9005724,9007720,9008991,	SLC2A7	cmpl	cmpl	0,1,0,0,0,1,1,1,2,0,0,0,
81	NM_003039	chr1	-	9019591	9052474	9020231	9052182	12	9019591,9020542,9021076,9021473,9022197,9022445,9022709,9024430,9030255,9040093,9040797,9052149,	9020435,9020670,9021152,9021575,9022308,9022633,9022835,9024583,9030380,9040254,9040896,9052474,	SLC2A5	cmpl	cmpl	0,1,0,0,0,1,1,1,2,0,0,0,
654	NM_024980	chr1	-	9087062	9111816	9087064	9111673	4	9087062,9088131,9093921,9111290,	9087280,9088326,9094135,9111816,	GPR157	cmpl	cmpl	0,0,2,0,
654	NR_029610	chr1	-	9134313	9134423	9134423	9134423	1	9134313,	9134423,	MIR34A	unk	unk	-1,
655	NM_004285	chr1	+	9217449	9253981	9227580	9247515	5	9217449,9227570,9229611,9244704,9246154,	9217712,9228207,9229729,9244974,9253981,	H6PD	cmpl	cmpl	-1,0,0,1,1,
81	NM_025106	chr1	+	9275527	9352177	9338537	9350221	3	9275527,9338388,9350093,	9275717,9339231,9352177,	SPSB1	cmpl	cmpl	-1,0,1,
657	NM_032315	chr1	+	9522114	9565418	9522337	9565146	7	9522114,9536270,9549928,9552902,9555990,9562598,9564943,	9522393,9536450,9550006,9553003,9556057,9562879,9565418,	SLC25A33	cmpl	cmpl	0,2,2,2,1,2,1,
658	NM_001130924	chr1	+	9571518	9597522	9571575	9595728	11	9571518,9578534,9579503,9581093,9583749,9584713,9590201,9592484,9593150,9594397,9595630,	9571688,9578655,9579698,9581270,9584099,9584917,9590434,9592556,9593450,9594535,9597522,	TMEM201	cmpl	cmpl	0,2,0,0,0,2,2,1,1,1,1,
82	NM_005026	chr1	+	9634376	9711759	9693100	9709691	24	9634376,9674111,9693068,9698185,9698493,9699084,9699603,9700181,9701338,9702565,9702756,9703255,9703386,9703771,9704088,9704405,9704619,9704888,9705172,9705769,9706613,9706920,9707448,9709553,	9634447,9674216,9693241,9698414,9698723,9699264,9699753,9700271,9701560,9702662,9702887,9703306,9703554,9703893,9704232,9704505,9704798,9705001,9705251,9705937,9706737,9707066,9707581,9711759,	PIK3CD	cmpl	cmpl	-1,-1,0,0,1,0,0,0,0,0,1,0,0,0,2,2,0,2,1,2,2,0,2,0,
658	NR_027045	chr1	-	9635254	9637231	9637231	9637231	2	9635254,9636842,	9636688,9637231,	C1orf200	unk	unk	-1,-1,
659	NM_001009566	chr1	-	9711665	9807137	9713152	9806378	19	9711665,9713850,9714405,9716045,9716616,9717592,9718111,9718529,9720142,9723738,9726528,9727039,9732105,9732408,9734117,9737758,9739125,9755916,9806287,	9713350,9714035,9714541,9716191,9716787,9717819,9718260,9718687,9720199,9723901,9726650,9727288,9732291,9732558,9734326,9737954,9739155,9756039,9807137,	CLSTN1	cmpl	cmpl	0,1,0,1,1,2,0,1,1,0,1,1,1,1,2,1,1,1,0,
660	NM_020248	chr1	-	9830920	9892903	9833362	9854709	6	9830920,9853831,9854613,9860549,9866349,9892739,	9833421,9853922,9854733,9860634,9866383,9892903,	CTNNBIP1	cmpl	cmpl	1,0,0,-1,-1,-1,
660	NM_032368	chr1	-	9912362	9925413	9913043	9919264	7	9912362,9914535,9915447,9917406,9918136,9919163,9925268,	9913102,9914617,9915543,9917505,9918272,9919272,9925413,	LZIC	cmpl	cmpl	1,0,0,0,2,0,-1,
82	NM_022787	chr1	+	9926072	9968143	9954718	9965346	5	9926072,9954662,9958236,9963675,9964945,	9926160,9954833,9958420,9963815,9968143,	NMNAT1	cmpl	cmpl	-1,0,1,2,1,
661	NM_052960	chr1	+	9979841	9998665	9979903	9998477	4	9979841,9990214,9990817,9998426,	9979976,9990393,9990919,9998665,	RBP7	cmpl	cmpl	0,1,0,0,
82	NM_001105562	chr1	+	10015627	10163883	10016315	10162601	28	10015627,10054672,10078105,10083752,10085592,10088160,10088841,10100103,10102157,10104606,10109438,10112036,10113144,10113359,10115013,10117632,10119711,10127584,10129607,10131828,10133970,10141000,10143786,10150780,10153782,10161288,10162060,10162539,	10016339,10054859,10078241,10083840,10085737,10088389,10089228,10100245,10102258,10104721,10109522,10112093,10113261,10113458,10115127,10117831,10119850,10127684,10129735,10131927,10134206,10141127,10143931,10150915,10153974,10161463,10162207,10163883,	UBE4B	cmpl	cmpl	0,0,1,2,0,1,2,2,0,2,0,0,0,0,0,0,1,2,0,2,2,1,2,0,0,0,1,1,
82	NM_015074	chr1	+	10193350	10364248	10214973	10359232	47	10193350,10214894,10238891,10241137,10244549,10250024,10250796,10254146,10254885,10258072,10258965,10260630,10265044,10273726,10274691,10277730,10278304,10279226,10279541,10279818,10302687,10304353,10306528,10307402,10308755,10317164,10319301,10319718,10320015,10322413,10324694,10325876,10328489,10330405,10331293,10335275,10343573,10344336,10345927,10347744,10348053,10351111,10353785,10356960,103…	10193523,10215079,10238968,10241317,10244615,10250203,10250908,10254224,10254951,10258148,10259044,10260773,10265178,10273806,10274767,10277810,10278411,10279310,10279722,10279891,10302781,10304502,10306707,10307540,10309004,10317283,10319387,10319848,10320178,10322504,10324813,10325932,10328598,10330472,10331378,10335381,10343688,10344470,10345989,10347890,10348293,10351183,10353907,10357110,103…	KIF1B	cmpl	cmpl	-1,0,1,0,0,0,2,0,0,0,1,2,1,0,2,0,2,1,1,2,0,1,0,2,2,2,1,0,1,2,0,2,1,2,0,1,2,0,2,1,0,0,0,2,2,0,2,
664	NM_002631	chr1	+	10381671	10402788	10381761	10402393	13	10381671,10382272,10383036,10385714,10386804,10390714,10394061,10395705,10399630,10400019,10401469,10402060,10402273,	10381769,10382348,10383216,10385780,10386923,10390784,10394196,10395895,10399761,10400153,10401569,10402183,10402788,	PGD	cmpl	cmpl	0,2,0,0,0,2,0,0,1,0,2,0,0,
664	NM_198544	chr1	+	10412745	10434647	10413161	10434239	5	10412745,10416485,10417300,10422990,10434020,	10413212,10416609,10417334,10423057,10434647,	APITD1-CORT	cmpl	cmpl	0,0,1,2,0,
664	NR_036462	chr1	+	10413390	10425459	10425459	10425459	5	10413390,10416485,10417300,10422990,10424908,	10414045,10416609,10417334,10423057,10425459,	APITD1	unk	unk	-1,-1,-1,-1,-1,
664	NM_001302	chr1	+	10432362	10434647	10432867	10434239	2	10432362,10434020,	10432966,10434647,	CORT	cmpl	cmpl	0,0,
664	NM_004401	chr1	-	10443189	10455200	10444133	10455102	6	10443189,10445701,10446074,10449833,10451820,10454966,	10444346,10445853,10446264,10449976,10451982,10455200,	DFFA	cmpl	cmpl	0,1,0,1,1,0,
10	NM_004565	chr1	+	10457589	10613405	10457610	10612631	9	10457589,10477917,10518856,10581881,10600975,10605662,10606983,10609915,10612174,	10457646,10477965,10518941,10582010,10601061,10605765,10607081,10610007,10613405,	PEX14	cmpl	cmpl	0,0,0,1,1,0,1,0,2,
83	NM_001079843	chr1	-	10619252	10779294	10621585	10676533	21	10619252,10625502,10625803,10627560,10628771,10630444,10631713,10631926,10633335,10633584,10636020,10637062,10638292,10639289,10641151,10642345,10647726,10676517,10688135,10743344,10779207,	10622703,10625644,10625955,10627732,10628970,10630783,10631836,10632081,10633399,10633720,10636862,10637235,10638457,10639380,10641220,10643180,10648215,10676556,10688188,10743501,10779294,	CASZ1	cmpl	cmpl	1,0,1,0,2,2,2,0,2,1,2,0,0,2,2,1,1,0,-1,-1,-1,
668	NM_001170754	chr1	-	10929116	10964681	10930306	10964681	13	10929116,10930286,10932267,10936662,10937633,10939666,10940259,10941357,10946771,10949001,10952613,10958799,10964655,	10929385,10931488,10932458,10936786,10937830,10939751,10940397,10941396,10946915,10949126,10952733,10958900,10964681,	C1orf127	cmpl	cmpl	-1,0,1,0,1,0,0,0,0,1,1,2,0,
668	NM_007375	chr1	+	10995265	11008136	10996371	11005298	6	10995265,10996359,10999487,11001376,11003072,11004767,	10995387,10996609,10999651,11001517,11003243,11008136,	TARDBP	cmpl	cmpl	-1,0,1,0,0,0,
83	NM_006610	chr1	-	11009166	11029883	11009528	11029851	11	11009166,11012819,11013391,11017471,11020336,11025518,11025982,11028051,11029199,11029534,11029846,	11010292,11012894,11013526,11017550,11020455,11025666,11026179,11028183,11029377,11029763,11029883,	MASP2	cmpl	cmpl	1,1,1,0,1,0,1,1,0,2,0,
669	NM_003132	chr1	-	11037235	11042678	11037508	11042587	8	11037235,11037605,11038424,11038654,11039247,11041443,11041868,11042420,	11037529,11037728,11038570,11038738,11039401,11041536,11041989,11042678,	SRM	cmpl	cmpl	0,0,1,1,0,0,2,0,
669	NM_001001998	chr1	-	11049262	11082525	11049361	11082475	25	11049262,11050651,11051288,11052202,11053543,11054730,11056577,11056874,11059485,11060008,11060244,11062354,11063142,11063407,11063725,11065331,11070091,11070443,11070766,11073197,11073657,11074136,11078401,11080663,11082364,	11049392,11050728,11051350,11052374,11053617,11054815,11056652,11056970,11059592,11060087,11060295,11062466,11063193,11063556,11063882,11065522,11070235,11070554,11070842,11073312,11073823,11074241,11078525,11080800,11082525,	EXOSC10	cmpl	cmpl	2,0,1,0,1,0,0,0,1,0,0,2,2,0,2,0,0,0,2,1,0,0,2,0,0,
83	NM_004958	chr1	-	11089174	11245195	11090128	11242053	58	11089174,11090824,11091933,11092292,11095495,11096961,11097456,11098039,11099647,11103889,11104622,11107141,11109265,11109653,11110267,11110647,11111097,11111498,11112381,11113172,11115723,11116994,11121947,11122176,11127291,11127611,11129319,11132769,11139795,11150085,11181901,11182184,11187204,11191955,11193457,11194955,11195439,11196042,11198791,11211311,11213568,11213943,11215079,11216041,112…	11090144,11090930,11092014,11092373,11095561,11097097,11097531,11098112,11099730,11104012,11104770,11107277,11109440,11109788,11110450,11110770,11111196,11111595,11112482,11113421,11115841,11117110,11122079,11122302,11127399,11127689,11129435,11132870,11139935,11150161,11182047,11182347,11187347,11192102,11193550,11195118,11195552,11196210,11198878,11211562,11213698,11214078,11215172,11216131,112…	MTOR	cmpl	cmpl	2,1,1,1,1,0,0,2,0,0,2,1,0,0,0,0,0,2,0,0,2,0,0,0,0,0,1,2,0,2,0,2,0,0,0,2,0,0,0,1,0,0,0,0,0,1,1,2,2,1,0,0,0,0,1,0,0,-1,
669	NR_046600	chr1	+	11126541	11132182	11132182	11132182	4	11126541,11127310,11127796,11131913,	11126631,11127530,11127923,11132182,	MTOR-AS1	unk	unk	-1,-1,-1,-1,
670	NM_021146	chr1	+	11171984	11178625	11172223	11177667	5	11171984,11174913,11176223,11177104,11177497,	11172599,11175014,11176418,11177303,11178625,	ANGPTL7	cmpl	cmpl	0,1,0,0,1,
670	NM_013319	chr1	+	11255841	11271078	11256175	11268775	2	11255841,11268287,	11256704,11271078,	UBIAD1	cmpl	cmpl	0,1,
672	NM_020780	chr1	+	11461881	11520227	11483636	11519330	21	11461881,11483633,11485321,11497033,11498012,11498644,11500106,11501998,11502362,11503330,11506585,11507819,11509294,11512199,11512430,11513550,11514208,11517024,11517654,11518121,11518967,	11462016,11484732,11485541,11497170,11498147,11498805,11500246,11502147,11502524,11503492,11506699,11507956,11509479,11512330,11512603,11513677,11514354,11517184,11517768,11518288,11520227,	PTCHD2	cmpl	cmpl	-1,0,1,2,1,1,0,2,1,1,1,1,0,2,1,0,1,0,1,1,0,
673	NM_012168	chr1	-	11631004	11637475	11631337	11636984	6	11631004,11631730,11632422,11632588,11633109,11636962,	11631472,11631869,11632518,11632718,11633478,11637475,	FBXO2	cmpl	cmpl	0,2,2,1,1,0,
673	NM_001014765	chr1	+	11637500	11645971	11638479	11643917	7	11637500,11637971,11638449,11640910,11641176,11641379,11643773,	11637596,11638343,11638744,11641037,11641272,11641515,11645971,	FBXO44	cmpl	cmpl	-1,-1,0,1,2,2,0,
673	NM_018438	chr1	+	11646736	11656996	11651302	11656495	6	11646736,11651299,11653909,11654571,11655920,11656258,	11646899,11651588,11654036,11654667,11656056,11656996,	FBXO6	cmpl	cmpl	-1,0,1,2,2,0,
84	NM_001127325	chr1	-	11657123	11674265	11657418	11663245	9	11657123,11657725,11658301,11658689,11659491,11660186,11662996,11663205,11674056,	11657460,11657818,11658375,11658784,11659592,11660258,11663115,11663257,11674265,	MAD2L2	cmpl	cmpl	0,0,1,2,0,0,1,0,-1,
674	NM_198545	chr1	+	11674367	11702923	11688902	11702340	7	11674367,11688892,11691918,11694494,11694983,11697762,11702227,	11674497,11689353,11692109,11694609,11695073,11697852,11702923,	C1orf187	cmpl	cmpl	-1,0,1,0,1,1,1,
674	NM_001040197	chr1	+	11718728	11733415	11718852	11731237	6	11718728,11728446,11728770,11730083,11731058,11732720,	11718879,11728481,11728867,11730189,11731254,11733415,	AGTRAP	cmpl	cmpl	0,0,2,0,1,-1,
674	NM_005957	chr1	-	11768373	11788747	11773323	11785760	12	11768373,11773850,11774921,11776550,11777001,11777372,11777741,11778849,11782855,11783804,11785524,11788531,	11773542,11773970,11775023,11776733,11777182,11777507,11777992,11779043,11782966,11784043,11785773,11788747,	MTHFR	cmpl	cmpl	0,0,0,0,2,2,0,1,1,2,0,-1,
84	NM_001286	chr1	+	11788739	11825788	11788906	11822867	23	11788739,11789774,11798489,11799258,11802131,11805338,11806350,11807129,11808799,11809732,11810749,11811101,11811839,11816158,11816520,11816879,11817127,11818610,11819642,11819986,11820978,11821178,11822786,	11788993,11789834,11798555,11799324,11802198,11805445,11806477,11807197,11808858,11809865,11810863,11811268,11811966,11816282,11816674,11817039,11817234,11818797,11819800,11820143,11821086,11821304,11825788,	CLCN6	cmpl	cmpl	0,0,0,0,0,1,0,1,0,2,0,0,2,0,1,2,0,2,0,2,0,0,0,
675	NR_037806	chr1	+	11822962	11830260	11830260	11830260	4	11822962,11826347,11828190,11830077,	11823851,11826717,11828410,11830260,	NPPA-AS1	unk	unk	-1,-1,-1,-1,
675	NM_006172	chr1	-	11828353	11830427	11828652	11830328	3	11828353,11829756,11830205,	11828658,11830083,11830427,	NPPA	cmpl	cmpl	0,0,0,
675	NM_002521	chr1	-	11840107	11841579	11840298	11841477	3	11840107,11840857,11841345,	11840315,11841113,11841579,	NPPB	cmpl	cmpl	1,0,0,
675	NM_138346	chr1	-	11902231	11909072	11902958	11908881	3	11902231,11905279,11907848,	11902976,11906133,11909072,	KIAA2013	cmpl	cmpl	0,1,0,
84	NM_000302	chr1	+	11917310	11958186	11917423	11957452	19	11917310,11930619,11932416,11933000,11935266,11937473,11939560,11940485,11941159,11943289,11946175,11946818,11947287,11948123,11948894,11949630,11953313,11955515,11957296,	11917499,11930711,11932550,11933164,11935379,11937537,11939658,11940587,11941291,11943411,11946280,11946944,11947429,11948237,11948960,11949735,11953460,11955641,11958186,	PLOD1	cmpl	cmpl	0,1,0,2,1,0,1,0,0,0,2,2,2,0,0,0,0,0,0,
676	NM_014874	chr1	+	11962824	11996159	11971812	11994209	19	11962824,11964613,11971808,11975198,11978799,11979940,11981413,11981631,11984044,11984412,11984625,11986635,11987152,11987468,11988354,11989181,11989696,11992235,11994139,	11963128,11964758,11971987,11975334,11978962,11980065,11981522,11981739,11984198,11984480,11984747,11986762,11987257,11987571,11988575,11989337,11989893,11992370,11996159,	MFN2	cmpl	cmpl	-1,-1,0,1,2,0,2,0,0,1,0,2,0,0,1,0,0,2,2,
676	NM_021933	chr1	+	12001885	12014693	12004370	12014452	10	12001885,12004288,12004738,12005476,12011676,12011866,12012408,12012671,12013909,12014365,	12002196,12004484,12005086,12005561,12011785,12011925,12012538,12012768,12014047,12014693,	MIIP	cmpl	cmpl	-1,0,0,0,1,2,1,2,0,0,
84	NM_001243	chr1	+	12046020	12126851	12046242	12125175	15	12046020,12067107,12079744,12087022,12092209,12092684,12094541,12098220,12105927,12106358,12108594,12108826,12118231,12120872,12124930,	12046305,12067195,12079861,12087175,12092300,12092848,12094658,12098373,12106021,12106471,12108696,12108880,12118257,12121080,12126851,	TNFRSF8	cmpl	cmpl	0,0,1,1,1,2,1,1,1,2,1,1,1,0,1,
84	NM_001066	chr1	+	12149646	12191864	12149735	12189664	10	12149646,12171439,12173600,12174417,12175074,12175506,12176598,12177227,12184610,12189383,	12149813,12171539,12173729,12174567,12175168,12175742,12176676,12177262,12184815,12191864,	TNFRSF1B	cmpl	cmpl	0,0,1,1,1,2,1,1,0,1,
677	NR_039775	chr1	+	12174348	12174426	12174426	12174426	1	12174348,	12174426,	MIR4632	unk	unk	-1,
84	NM_015378	chr1	+	12212699	12494685	12216910	12491665	70	12212699,12216834,12225156,12226889,12227180,12231866,12236365,12238976,12239630,12240578,12243336,12243591,12244544,12249524,12250488,12251349,12253637,12255646,12258468,12262142,12265348,12270866,12273641,12276167,12281845,12287149,12291074,12294097,12294456,12296758,12300715,12302140,12304452,12305179,12306349,12310291,12312472,12315869,12318348,12320874,12324423,12325542,12328017,12329248,123…	12212764,12217007,12225234,12227080,12227261,12231983,12236470,12239147,12239731,12240747,12243438,12243793,12244724,12249655,12250564,12251520,12253768,12255779,12260682,12262294,12266380,12270957,12273768,12276348,12282028,12287372,12291285,12294269,12294569,12296971,12300981,12302274,12304608,12305390,12306424,12310498,12312562,12316010,12318471,12320949,12324529,12325695,12328153,12329296,123…	VPS13D	cmpl	cmpl	-1,0,1,1,0,0,0,0,0,2,0,0,1,1,0,1,1,0,1,1,0,0,1,2,0,0,1,2,0,2,2,1,0,0,1,1,1,1,1,1,1,2,2,0,0,1,2,1,1,2,1,0,2,0,2,0,2,0,0,0,0,0,1,0,0,0,1,2,2,0,
680	NR_003022	chr1	+	12489886	12490038	12490038	12490038	1	12489886,	12490038,	SNORA59B	unk	unk	-1,
10	NM_004753	chr1	-	12550525	12600407	12550955	12599940	6	12550525,12555342,12561332,12561907,12563137,12599745,	12551040,12555468,12561571,12562027,12563281,12600407,	DHRS3	cmpl	cmpl	2,2,0,0,0,0,
681	NM_001013630	chr1	+	12627152	12649684	12627152	12649333	4	12627152,12633728,12644388,12648558,	12627320,12633945,12644452,12649684,	AADACL4	cmpl	cmpl	0,0,1,2,
681	NM_001103170	chr1	+	12698704	12711313	12702066	12708550	4	12698704,12702063,12703471,12707775,	12698934,12702280,12703535,12711313,	AADACL3	cmpl	cmpl	-1,0,1,2,
682	NM_152290	chr1	+	12728749	12743689	12728965	12743471	4	12728749,12738236,12741829,12743289,	12729076,12738350,12742007,12743689,	C1orf158	cmpl	cmpl	0,0,0,1,
682	NM_001080830	chr1	+	12757570	12760635	12757597	12760329	3	12757570,12758272,12759740,	12757884,12758848,12760635,	PRAMEF12	cmpl	cmpl	0,2,2,
682	NM_023013	chr1	+	12774132	12779364	12775963	12778732	4	12774132,12775938,12776650,12778173,	12774210,12776250,12777229,12779364,	PRAMEF1	cmpl	cmpl	-1,0,2,2,
682	NM_001146344	chr1	-	12807054	12813851	12807386	12811110	4	12807054,12809694,12810943,12813796,	12807948,12810276,12811251,12813851,	PRAMEF11	cmpl	cmpl	2,2,0,-1,
682	NM_001013631	chr1	-	12829847	12831165	12829847	12830729	2	12829847,12831120,	12830910,12831165,	HNRNPCL1	cmpl	cmpl	0,-1,
682	NM_023014	chr1	+	12839527	12844351	12841451	12844221	4	12839527,12841426,12842134,12843662,	12839589,12841738,12842713,12844351,	PRAMEF2	cmpl	cmpl	-1,0,2,2,
683	NM_001009611	chr1	-	12861619	12868612	12861951	12865802	4	12861619,12864261,12865509,12868557,	12862513,12864843,12865818,12868612,	PRAMEF4	cmpl	cmpl	2,2,0,-1,
683	NM_001039361	chr1	-	12875313	12880681	12875333	12878265	4	12875313,12877003,12877978,12880633,	12875892,12877582,12878290,12880681,	PRAMEF10	cmpl	cmpl	2,2,0,-1,
683	NM_001012276	chr1	+	12899036	12903155	12900099	12902820	4	12899036,12900074,12900768,12902258,	12899094,12900386,12901344,12903155,	PRAMEF8	cmpl	cmpl	-1,0,2,2,
683	NM_001012277	chr1	+	12900099	12902820	12900099	12902820	3	12900099,12900768,12902258,	12900386,12901344,12902820,	PRAMEF7	cmpl	cmpl	0,2,2,
683	NM_001100631	chr1	+	12958129	12960968	12958129	12960968	3	12958129,12958808,12960394,	12958422,12959387,12960968,	PRAMEF22	cmpl	cmpl	0,2,2,
684	NM_001136561	chr1	-	13105546	13106913	13105577	13106459	2	13105546,13106851,	13106640,13106913,	LOC440563	cmpl	cmpl	0,-1,
685	NM_001013692	chr1	-	13200782	13204279	13201419	13204258	3	13200782,13203000,13203965,	13201993,13203579,13204279,	PRAMEF3	cmpl	cmpl	2,2,0,
85	NM_001013407	chr1	+	13232405	13241644	13237477	13241320	4	13232405,13237455,13238430,13240758,	13232483,13237764,13239012,13241644,	PRAMEF5	cmpl	cmpl	-1,0,2,2,
686	NM_001010890	chr1	+	13293762	13300778	13296589	13300446	4	13293762,13296573,13297553,13299884,	13293840,13296882,13298135,13300778,	PRAMEF9	cmpl	cmpl	-1,0,2,2,
686	NM_001099854	chr1	-	13320000	13325243	13320636	13323423	4	13320000,13322290,13323136,13325165,	13321195,13322725,13323528,13325243,	PRAMEF14	cmpl	cmpl	2,2,0,-1,
686	NM_001099850	chr1	-	13346639	13350156	13347275	13350109	3	13346639,13348857,13349822,	13347849,13349436,13350156,	PRAMEF18	cmpl	cmpl	2,2,0,
85	NM_001045480	chr1	+	13367840	13370846	13367870	13370715	3	13367840,13368553,13370156,	13368157,13369132,13370846,	PRAMEF16	cmpl	cmpl	0,2,2,
687	NM_001099852	chr1	+	13388652	13399530	13394559	13399460	4	13388652,13394555,13396323,13398898,	13388747,13394846,13396902,13399530,	PRAMEF20	cmpl	cmpl	-1,0,2,2,
687	NM_001100114	chr1	+	13394549	13399530	13394559	13399460	3	13394549,13396323,13398898,	13394846,13396902,13399530,	PRAMEF21	cmpl	cmpl	0,2,2,
688	NM_001024661	chr1	-	13540855	13546098	13541491	13544278	4	13540855,13543001,13543991,13546020,	13542050,13543580,13544303,13546098,	PRAMEF13	cmpl	cmpl	2,2,0,-1,
688	NM_001099851	chr1	+	13588674	13591651	13588704	13591549	3	13588674,13589387,13590990,	13588991,13589966,13591651,	PRAMEF17	cmpl	cmpl	0,2,2,
689	NM_001010847	chr1	-	13674031	13712829	13674900	13712675	2	13674031,13712044,	13675154,13712829,	LRRC38	cmpl	cmpl	1,0,
690	NM_006474	chr1	+	13782838	13817039	13782887	13814993	6	13782838,13806254,13809468,13812768,13813381,13814986,	13783182,13806388,13809598,13812807,13813493,13817039,	PDPN	cmpl	cmpl	0,1,0,1,1,2,
691	NM_012231	chr1	+	13903936	14024161	13914687	14015629	10	13903936,13914622,13930081,13931860,13941086,13948442,13972159,13977499,14015508,14022240,	13904727,13914696,13930199,13931964,13941239,13948569,13972270,13981913,14015652,14024161,	PRDM2	cmpl	cmpl	-1,0,0,1,0,0,1,1,2,-1,
87	NM_201628	chr1	+	14797799	15317131	14798080	15313718	15	14797799,15159766,15233831,15243071,15255173,15259254,15262654,15264712,15293262,15293897,15300625,15302441,15303105,15311509,15313553,	14798306,15159958,15233968,15243242,15255363,15259385,15262705,15264836,15293468,15294016,15300857,15302543,15303272,15311624,15317131,	KAZN	cmpl	cmpl	0,1,1,0,0,1,0,0,1,0,2,0,0,2,0,
87	NR_027136	chr1	-	15310897	15351547	15351547	15351547	5	15310897,15317409,15320054,15323310,15351373,	15316890,15317987,15320142,15323456,15351547,	C1orf126	unk	unk	-1,-1,-1,-1,-1,
702	NM_001136218	chr1	+	15352815	15419561	15414170	15418826	4	15352815,15409572,15413977,15418408,	15353037,15409645,15414514,15419561,	TMEM51	cmpl	cmpl	-1,-1,0,2,
87	NM_052929	chr1	+	15446354	15597209	15450867	15596496	31	15446354,15450853,15471405,15488481,15495766,15500287,15507695,15512139,15515460,15516906,15523534,15526141,15527359,15528428,15540818,15544165,15544498,15548124,15551959,15557192,15559560,15561724,15564909,15566545,15568452,15573584,15574685,15579783,15580313,15581110,15596379,	15446478,15450960,15471612,15488749,15495876,15500524,15507819,15512270,15515550,15517011,15523642,15526225,15527512,15528624,15540976,15544273,15544606,15548232,15552067,15557366,15559786,15561809,15565016,15566705,15568585,15573714,15574813,15579879,15580534,15581276,15597209,	FHAD1	cmpl	cmpl	-1,0,0,0,1,0,0,1,0,0,0,0,0,0,1,0,0,0,0,0,0,1,2,1,2,0,1,0,0,2,0,
704	NM_024329	chr1	+	15608977	15629426	15609054	15627807	4	15608977,15624953,15626232,15627675,	15609362,15625101,15626367,15629426,	EFHD2	cmpl	cmpl	0,2,0,0,
704	NM_007272	chr1	+	15637524	15645740	15637547	15645671	8	15637524,15639382,15639575,15641529,15642500,15643687,15644678,15645656,	15637587,15639474,15639673,15641655,15642637,15643833,15644831,15645740,	CTRC	cmpl	cmpl	0,1,0,2,2,1,0,0,
704	NM_033440	chr1	+	15655809	15671173	15655835	15671089	8	15655809,15656167,15660642,15661814,15662467,15665080,15666467,15671071,	15655875,15656256,15660740,15661943,15662604,15665226,15666620,15671173,	CELA2A	cmpl	cmpl	0,1,0,2,2,1,0,0,
704	NM_015849	chr1	+	15675182	15690482	15675207	15690394	8	15675182,15675538,15680179,15681346,15682345,15684982,15686366,15690376,	15675247,15675627,15680277,15681475,15682482,15685128,15686519,15690482,	CELA2B	cmpl	cmpl	0,1,0,2,2,1,0,0,
704	NM_001229	chr1	-	15691355	15723527	15692024	15723282	9	15691355,15692973,15694354,15703692,15705071,15705980,15706954,15717191,15723150,	15692117,15693083,15694534,15703840,15705161,15706157,15706989,15717477,15723527,	CASP9	cmpl	cmpl	0,1,1,0,0,0,1,0,0,
10	NM_015291	chr1	+	15725938	15770815	15728187	15767259	15	15725938,15728169,15733318,15735556,15743480,15745848,15747351,15758607,15761223,15763010,15763364,15765000,15765163,15766180,15766859,	15726040,15728354,15733385,15735896,15743665,15745953,15747510,15758738,15761407,15763193,15763441,15765081,15765262,15766351,15770815,	DNAJC16	cmpl	cmpl	-1,0,2,0,1,0,0,0,2,0,0,2,2,2,2,
705	NM_024758	chr1	-	15770780	15784192	15772732	15784049	7	15770780,15773838,15776766,15777940,15779175,15782274,15783777,	15772806,15773923,15776946,15778136,15779224,15782477,15784192,	AGMAT	cmpl	cmpl	1,0,0,2,1,2,0,
88	NM_032341	chr1	+	15816539	15860139	15816752	15855715	10	15816539,15825750,15829406,15832520,15837388,15842603,15848801,15850787,15855698,15858918,	15816890,15825880,15829643,15832647,15837516,15842732,15848905,15850977,15855761,15860139,	DDI2	cmpl	cmpl	0,0,1,1,2,1,1,0,1,-1,
88	NM_006511	chr1	+	15858950	15860804	15858950	15860804	1	15858950,	15860804,	RSC1A1	cmpl	cmpl	0,
706	NM_015164	chr1	+	15883413	15933851	15883640	15933016	20	15883413,15915318,15915788,15916974,15917619,15918815,15920410,15924398,15926095,15927160,15927348,15927750,15928183,15928878,15929613,15930273,15930970,15931431,15931693,15932878,	15883700,15915425,15915898,15917074,15917707,15919002,15920470,15924627,15926914,15927230,15927439,15927815,15928272,15929011,15929804,15930339,15931130,15931611,15931810,15933851,	PLEKHM2	cmpl	cmpl	0,0,2,1,2,0,1,1,2,2,0,1,0,2,0,2,2,0,0,0,
706	NM_207348	chr1	+	15935395	15940471	15935567	15938488	5	15935395,15937010,15937174,15937675,15938305,	15935945,15937076,15937327,15937810,15940471,	SLC25A34	cmpl	cmpl	0,0,0,0,0,
706	NM_001013641	chr1	+	15941503	15947064	15941641	15946714	6	15941503,15941916,15942101,15943241,15945948,15946627,	15941729,15941989,15942276,15943662,15946136,15947064,	TMEM82	cmpl	cmpl	0,1,2,0,1,0,
706	NM_017556	chr1	+	15957841	15985671	15964065	15983743	9	15957841,15963577,15964045,15966457,15967609,15969490,15973699,15976251,15983629,	15957930,15963767,15964315,15966645,15967712,15969660,15973878,15976369,15985671,	FBLIM1	cmpl	cmpl	-1,-1,0,1,0,1,0,2,0,
707	NM_001089591	chr1	-	16006243	16006781	16006455	16006731	1	16006243,	16006781,	UQCRHL	cmpl	cmpl	0,
707	NR_024279	chr1	-	16033296	16047229	16047229	16047229	2	16033296,16047189,	16035988,16047229,	FLJ37453	unk	unk	-1,-1,
88	NM_015001	chr1	+	16046945	16139537	16047149	16138509	15	16046945,16071897,16075283,16108402,16110182,16115209,16118007,16118485,16119951,16121330,16127172,16136244,16136893,16137799,16138377,	16047232,16072218,16075760,16108563,16110383,16115361,16118133,16118599,16120065,16121431,16135348,16136727,16137088,16137958,16139537,	SPEN	cmpl	cmpl	0,2,2,2,1,1,0,0,0,0,2,0,0,0,0,
708	NM_003443	chr1	-	16140950	16175214	16141050	16147577	16	16140950,16141412,16141610,16142145,16142480,16142680,16142889,16143381,16143778,16144018,16144796,16145235,16146016,16147372,16172120,16175064,	16141334,16141502,16141820,16142276,16142601,16142797,16142977,16143682,16143921,16144284,16144922,16145376,16146205,16147579,16172207,16175214,	ZBTB17	cmpl	cmpl	1,1,1,2,1,1,0,2,0,1,1,1,1,0,-1,-1,
708	NM_178840	chr1	+	16203317	16205771	16203385	16205428	2	16203317,16205000,	16203467,16205771,	C1orf64	cmpl	cmpl	0,1,
708	NM_014424	chr1	-	16213109	16217872	16214661	16217045	3	16213109,16216155,16216846,	16214841,16216289,16217872,	HSPB7	cmpl	cmpl	0,1,0,
708	NM_001042704	chr1	+	16221072	16233132	16221701	16232740	20	16221072,16221694,16222881,16223844,16225189,16225617,16225778,16226391,16226902,16227099,16227842,16228207,16228812,16229046,16229542,16230791,16231284,16231527,16232251,16232692,	16221145,16221801,16223010,16223973,16225329,16225695,16225857,16226517,16226987,16227201,16227927,16228381,16228882,16229157,16229756,16230925,16231373,16231608,16232338,16233132,	CLCNKA	cmpl	cmpl	-1,0,1,1,1,0,0,1,1,2,2,0,0,1,1,2,1,0,0,0,
88	NM_000085	chr1	+	16242817	16256408	16243574	16255998	20	16242817,16243567,16244639,16245616,16246986,16247424,16247585,16248201,16248699,16248896,16249597,16249956,16250559,16250791,16251279,16252720,16254516,16254756,16255503,16255950,	16242962,16243674,16244768,16245745,16247126,16247502,16247664,16248327,16248784,16248998,16249682,16250130,16250629,16250902,16251493,16252854,16254605,16254840,16255590,16256408,	CLCNKB	cmpl	cmpl	-1,0,1,1,1,0,0,1,1,2,2,0,0,1,1,2,1,0,0,0,
709	NM_182623	chr1	-	16256850	16272714	16257518	16272524	7	16256850,16258575,16258950,16261180,16261580,16262602,16272502,	16257799,16258686,16259133,16261274,16261616,16262718,16272714,	FAM131C	cmpl	cmpl	1,1,1,0,0,1,0,
709	NM_004431	chr1	-	16323418	16355169	16324296	16355014	17	16323418,16328515,16329307,16330802,16331145,16331459,16332261,16332562,16332941,16333549,16334117,16334736,16336934,16337356,16347459,16349977,16354929,	16324402,16328671,16329501,16330952,16331355,16331521,16332450,16332688,16332997,16333649,16334271,16334852,16337267,16337512,16348129,16350045,16355169,	EPHA2	cmpl	cmpl	2,2,0,0,0,1,1,1,2,1,0,1,1,1,0,1,0,
710	NM_153213	chr1	-	16397185	16411691	16397668	16408136	16	16397185,16398231,16400863,16401497,16403840,16404168,16404432,16404619,16405012,16405261,16406029,16406603,16406756,16407025,16407724,16411583,	16397826,16398336,16400943,16401656,16404001,16404258,16404507,16404749,16405165,16405422,16406292,16406680,16406859,16407307,16408165,16411691,	ARHGEF19	cmpl	cmpl	1,1,2,2,0,0,0,2,2,0,1,2,1,1,0,-1,
710	NM_030907	chr1	-	16430768	16436246	16431129	16435824	5	16430768,16431591,16431974,16432693,16435712,	16431379,16431728,16432099,16432846,16436246,	RSG1	cmpl	cmpl	2,0,1,1,0,
88	NM_018994	chr1	-	16449145	16551535	16449751	16514500	10	16449145,16451369,16452177,16452716,16454792,16455687,16493864,16504884,16514250,16551336,	16450867,16451486,16452234,16452813,16454903,16455841,16493999,16505001,16514517,16551535,	FBXO42	cmpl	cmpl	0,0,0,2,2,1,1,1,0,-1,
711	NM_001114600	chr1	+	16566169	16597227	16566339	16594222	4	16566169,16590456,16592309,16594119,	16566390,16590506,16592564,16597227,	C1orf144	cmpl	cmpl	0,0,2,2,
711	NM_198546	chr1	-	16597724	16636506	16597846	16630453	13	16597724,16598425,16599801,16602808,16603049,16604048,16608199,16608682,16620590,16620992,16630419,16631871,16636209,	16597904,16598603,16599974,16602926,16603121,16604186,16608285,16609125,16620639,16621053,16630504,16632006,16636506,	SPATA21	cmpl	cmpl	2,1,2,1,1,1,2,0,2,1,0,-1,-1,
88	NM_018090	chr1	+	16639753	16659171	16639843	16657972	8	16639753,16642713,16646951,16647141,16648174,16650919,16654899,16657923,	16639935,16642814,16647056,16647223,16648283,16651097,16654975,16659171,	NECAP2	cmpl	cmpl	0,2,1,1,2,0,1,2,
712	NR_023386	chr1	-	16666517	16691783	16691783	16691783	15	16666517,16674906,16675480,16676011,16677336,16682368,16683314,16683904,16684650,16685507,16689699,16689946,16690091,16690267,16691062,	16669209,16675144,16675586,16676156,16677519,16682568,16683546,16683988,16684747,16685743,16689865,16690008,16690166,16690398,16691783,	CROCCP3	unk	unk	-1,-1,-1,-1,-1,-1,-1,-1,-1,-1,-1,-1,-1,-1,-1,
712	NR_037446	chr1	+	16747995	16748069	16748069	16748069	1	16747995,	16748069,	MIR3675	unk	unk	-1,
1	NM_017940	chr1	-	16762998	16812569	16763024	16791103	29	16762998,16763888,16764714,16765488,16766260,16767060,16768154,16772223,16773568,16774238,16775348,16776398,16778274,16779826,16780501,16781625,16782675,16784570,16786131,16786806,16787930,16788980,16790928,16791240,16792522,16793673,16794012,16807589,16812419,	16763268,16764000,16764891,16765541,16766433,16767112,16768318,16772275,16773774,16774311,16775563,16776501,16778484,16780038,16780574,16781840,16782778,16784780,16786343,16786879,16788145,16789083,16791138,16791395,16792649,16793743,16794091,16807861,16812569,	NBPF1	cmpl	cmpl	2,1,1,1,2,1,2,1,2,1,2,1,1,2,1,2,1,1,2,1,2,1,0,-1,-1,-1,-1,-1,-1,
713	NR_026752	chr1	-	16817337	16829988	16829988	16829988	7	16817337,16818926,16824856,16825434,16826226,16827549,16829971,	16818185,16819120,16825087,16825581,16826371,16827732,16829988,	CROCCP2	unk	unk	-1,-1,-1,-1,-1,-1,-1,
713	NR_027504	chr1	+	16844655	16849502	16849502	16849502	14	16844655,16845450,16845678,16846061,16846279,16846544,16846865,16847837,16847962,16848255,16848460,16848688,16848891,16849155,	16844760,16845597,16845791,16846198,16846396,16846663,16847746,16847874,16848123,16848333,16848607,16848795,16849031,16849502,	MST1P2	unk	unk	-1,-1,-1,-1,-1,-1,-1,-1,-1,-1,-1,-1,-1,-1,
89	NR_026567	chr1	-	16890299	16919239	16919239	16919239	11	16890299,16895512,16895860,16898507,16898940,16901782,16903024,16906369,16906626,16906973,16919045,	16890376,16895776,16896006,16898703,16899102,16902054,16903226,16906501,16906809,16907160,16919239,	ESPNP	unk	unk	-1,-1,-1,-1,-1,-1,-1,-1,-1,-1,-1,
714	NR_002729	chr1	-	16953987	16963562	16963562	16963562	15	16953987,16956599,16956835,16957023,16957547,16957884,16958147,16958350,16958557,16958970,16959233,16959435,16959832,16960036,16963495,	16956475,16956739,16956942,16957170,16957668,16958117,16958250,16958481,16958768,16959089,16959354,16959572,16959955,16960184,16963562,	MST1P9	unk	unk	-1,-1,-1,-1,-1,-1,-1,-1,-1,-1,-1,-1,-1,-1,-1,
89	NM_014675	chr1	+	17121031	17172061	17121100	17171528	37	17121031,17121744,17123406,17128927,17129205,17129367,17129510,17130372,17135718,17136722,17137481,17137990,17138975,17143181,17144543,17145340,17145842,17147412,17147880,17150034,17152383,17153304,17153815,17154393,17155078,17157664,17159839,17164804,17165080,17165489,17167284,17168197,17168866,17169334,17169717,17170546,17171441,	17121160,17121880,17123561,17129113,17129289,17129429,17129676,17130479,17135955,17136819,17137565,17138224,17139175,17143364,17144688,17145487,17146073,17147606,17148008,17150204,17152563,17153439,17153959,17154632,17155238,17157832,17160212,17164974,17165201,17165653,17167500,17168422,17169016,17169535,17169849,17170729,17172061,	CROCC	cmpl	cmpl	0,0,1,0,0,0,2,0,2,2,0,0,0,2,2,0,0,0,2,1,0,0,0,0,2,0,0,1,0,1,0,0,0,0,0,0,0,
716	NM_001135247	chr1	-	17173585	17180668	17174001	17177355	9	17173585,17174350,17174724,17175582,17175789,17175978,17176190,17177318,17180595,	17174105,17174424,17174812,17175627,17175876,17176005,17176277,17177396,17180668,	MFAP2	cmpl	cmpl	1,2,1,1,1,1,1,0,-1,
716	NM_001141973	chr1	-	17185039	17211010	17185302	17210820	29	17185039,17185544,17185886,17186127,17187219,17187403,17188772,17188968,17189208,17190815,17191090,17191324,17191567,17192710,17195057,17195335,17195467,17196101,17199092,17199327,17199481,17201115,17201377,17203413,17203788,17204095,17204455,17204765,17210810,	17185440,17185714,17186038,17186351,17187316,17187556,17188852,17189085,17189369,17190940,17191211,17191484,17191663,17192917,17195246,17195382,17195578,17196257,17199224,17199394,17199616,17201185,17201455,17203493,17203903,17204154,17204638,17204860,17211010,	ATP13A2	cmpl	cmpl	0,1,2,0,2,2,0,0,1,2,1,0,0,0,0,1,1,1,1,0,0,2,2,0,2,0,0,1,0,
716	NM_003000	chr1	-	17217811	17253252	17217962	17253101	8	17217811,17221689,17223054,17226830,17227681,17232141,17243842,17253029,	17218040,17221812,17223156,17226947,17227818,17232227,17243970,17253252,	SDHB	cmpl	cmpl	0,0,0,0,1,2,0,0,
89	NM_007365	chr1	-	17265842	17318535	17268125	17318453	16	17265842,17269169,17270487,17273937,17274760,17278345,17281626,17282807,17283680,17285602,17291489,17292648,17294990,17302068,17303959,17318361,	17268359,17269298,17270573,17274031,17274905,17278497,17281734,17282919,17283784,17285781,17291615,17292766,17295052,17302141,17304143,17318535,	PADI2	cmpl	cmpl	0,0,1,0,2,0,0,2,0,1,1,0,1,0,2,0,
89	NM_013358	chr1	+	17404207	17445088	17404299	17443325	16	17404207,17421371,17422702,17423448,17424892,17425114,17427706,17428029,17429166,17429653,17431900,17436395,17437697,17438785,17439716,17443091,	17404391,17421552,17422775,17423510,17425010,17425240,17427879,17428133,17429290,17429761,17432052,17436540,17437791,17438865,17439842,17445088,	PADI1	cmpl	cmpl	0,2,0,1,0,1,1,0,2,0,0,2,0,1,0,0,
718	NM_016233	chr1	+	17448179	17483314	17448219	17482161	16	17448179,17458659,17461214,17464740,17465800,17466918,17469314,17469960,17470148,17472421,17473716,17475600,17475855,17479431,17479752,17481927,	17448311,17458840,17461287,17464802,17465918,17467044,17469493,17470064,17470260,17472529,17473868,17475745,17475958,17479511,17479878,17483314,	PADI3	cmpl	cmpl	0,2,0,1,0,1,1,0,2,0,0,2,0,1,0,0,
718	NM_012387	chr1	+	17507276	17563082	17507304	17562837	16	17507276,17530050,17533024,17535240,17537119,17538769,17541024,17541380,17545109,17547022,17553614,17555064,17555438,17557919,17558361,17562603,	17507396,17530231,17533091,17535308,17537237,17538895,17541203,17541484,17545221,17547130,17553769,17555209,17555541,17557990,17558490,17563082,	PADI4	cmpl	cmpl	0,2,0,1,0,1,1,0,2,0,0,2,0,1,0,0,
719	NM_207421	chr1	+	17571327	17600782	17571327	17600521	17	17571327,17572137,17574508,17579001,17580128,17581048,17587462,17587858,17591195,17591259,17593057,17593382,17594033,17594622,17596153,17597768,17600287,	17571443,17572315,17574581,17579069,17580246,17581174,17587641,17587962,17591258,17591308,17593165,17593537,17594190,17594746,17596224,17597930,17600782,	PADI6	cmpl	cmpl	0,2,0,1,0,1,1,0,2,2,0,0,2,0,1,0,0,
719	NM_018715	chr1	-	17605837	17638837	17608172	17637597	13	17605837,17609056,17611204,17612155,17612619,17615562,17619796,17621285,17621787,17624623,17628188,17637312,17638627,	17608277,17609134,17611277,17612261,17612800,17615729,17619911,17621374,17621919,17624767,17628282,17637605,17638837,	RCC2	cmpl	cmpl	0,0,2,1,0,1,0,1,1,1,0,0,-1,
11	NM_018125	chr1	+	17738916	17896957	17779677	17896462	29	17738916,17779634,17786541,17787527,17801208,17802589,17806883,17812139,17815175,17818420,17820945,17822077,17823468,17825037,17826411,17831402,17833629,17833916,17836969,17837643,17839283,17847635,17853717,17854960,17855635,17863528,17886654,17894239,17895929,	17739032,17779714,17786727,17787561,17801300,17802673,17807059,17812256,17815284,17818527,17821023,17822257,17823585,17825130,17826585,17831548,17833644,17834098,17837085,17837771,17839384,17847757,17853804,17855184,17855790,17863677,17886829,17894362,17896957,	ARHGEF10L	cmpl	cmpl	-1,0,1,1,2,1,1,0,0,1,0,0,0,0,0,0,2,2,1,0,2,1,0,0,2,1,0,1,1,
90	NM_030812	chr1	+	17954394	18026145	18022090	18025601	3	17954394,18022066,18024848,	17954586,18022438,18026145,	ACTL8	cmpl	cmpl	-1,0,0,
90	NM_032880	chr1	+	18306826	18577564	18307209	18577407	10	18306826,18426978,18490946,18533972,18561195,18564303,18575390,18575880,18576473,18577336,	18307279,18427091,18491068,18534091,18561311,18564778,18575476,18576073,18576512,18577564,	IGSF21	cmpl	cmpl	0,1,0,2,1,0,1,0,1,1,
727	NM_152375	chr1	+	18680010	18685067	18680062	18682396	1	18680010,	18685067,	KLHDC7A	cmpl	cmpl	0,
11	NM_001135254	chr1	+	18830086	18947947	18830684	18944010	9	18830086,18833383,18834191,18835317,18890834,18899733,18902174,18934712,18943894,	18830769,18833619,18834321,18835452,18891034,18899899,18902377,18934959,18947947,	PAX7	cmpl	cmpl	0,1,0,1,1,0,1,0,1,
730	NM_152232	chr1	-	19038679	19058742	19038679	19058741	6	19038679,19040809,19048421,19053293,19056411,19058559,	19039608,19040933,19048631,19054067,19056712,19058742,	TAS1R2	cmpl	cmpl	1,0,0,0,2,0,
730	NM_170726	chr1	-	19070510	19101880	19071925	19101604	16	19070510,19071884,19073543,19074462,19075395,19076288,19076496,19078380,19080780,19082204,19082359,19084553,19085544,19088442,19089092,19101542,	19070871,19072038,19073662,19074584,19075548,19076336,19076693,19078454,19080968,19082279,19082509,19084709,19085592,19088535,19089186,19101880,	ALDH4A1	cmpl	cmpl	-1,1,2,0,0,0,1,2,0,0,0,0,0,0,2,0,
730	NR_039844	chr1	-	19082282	19082356	19082356	19082356	1	19082282,	19082356,	MIR4695	unk	unk	-1,
91	NM_001136265	chr1	-	19103360	19155413	19107641	19155413	9	19103360,19109422,19110464,19111043,19115983,19117442,19118758,19120141,19154748,	19107747,19109553,19110557,19111164,19116123,19117583,19118854,19120202,19155413,	IFFO2	cmpl	cmpl	2,0,0,2,0,0,0,2,0,
91	NM_020765	chr1	-	19273586	19409333	19273912	19409329	106	19273586,19275820,19277056,19280429,19283584,19285225,19285759,19286896,19287839,19291899,19292393,19293029,19293986,19294625,19295603,19296273,19298677,19299456,19300600,19303164,19303665,19304128,19304813,19305649,19305917,19309176,19309460,19309822,19311604,19312779,19313025,19313891,19314478,19316301,19316903,19317952,19318637,19319260,19320269,19321014,19321913,19323621,19325526,19326703,193…	19273977,19275983,19277147,19280654,19283779,19285351,19285902,19287010,19288058,19291999,19292567,19293220,19294106,19294733,19295731,19296361,19298758,19299654,19300722,19303338,19303747,19304270,19304923,19305807,19306047,19309304,19309545,19309913,19311948,19312908,19313151,19314030,19314718,19316495,19316991,19318038,19318782,19319429,19320515,19321093,19322141,19323771,19325736,19326820,193…	UBR4	cmpl	cmpl	1,0,2,2,2,2,0,0,0,2,2,0,0,0,1,0,0,0,1,1,0,2,0,1,0,1,0,2,0,0,0,2,2,0,2,0,2,1,1,0,0,0,0,0,0,2,1,1,1,0,1,0,1,1,0,0,2,1,0,1,0,2,0,0,0,0,0,0,0,2,0,0,2,2,1,2,2,2,0,1,2,0,0,0,0,1,0,2,0,1,0,1,0,0,2,0,0,1,2,1,0,1,0,1,2,0,
733	NM_015047	chr1	-	19417170	19450633	19418383	19450590	23	19417170,19418649,19419844,19421704,19422476,19426393,19429924,19430341,19431704,19432016,19434210,19436222,19437097,19437875,19438311,19438898,19439377,19440096,19441425,19442694,19443030,19443986,19450495,	19418563,19418779,19419929,19421915,19422650,19426531,19430044,19430503,19431854,19432216,19434333,19436319,19437220,19437938,19438383,19439066,19439527,19440223,19441554,19442788,19443096,19444111,19450633,	EMC1	cmpl	cmpl	0,2,1,0,0,0,0,0,0,1,1,0,0,0,0,0,0,2,2,1,1,2,0,
733	NM_016183	chr1	+	19450661	19459209	19450916	19457911	8	19450661,19453862,19455028,19456144,19456534,19456913,19457557,19457761,	19450944,19453921,19455132,19456226,19456602,19457065,19457634,19459209,	MRTO4	cmpl	cmpl	0,1,0,2,0,2,1,0,
733	NR_040288	chr1	-	19465062	19473155	19473155	19473155	7	19465062,19467652,19468352,19468663,19469531,19469828,19472941,	19466542,19467782,19468452,19468760,19469636,19470016,19473155,	AKR7L	unk	unk	-1,-1,-1,-1,-1,-1,-1,
733	NM_012067	chr1	-	19481643	19487867	19481811	19487790	7	19481643,19483076,19483766,19484098,19484968,19485265,19487576,	19481973,19483206,19483866,19484195,19485073,19485453,19487867,	AKR7A3	cmpl	cmpl	0,2,1,0,0,1,0,
733	NR_037847	chr1	-	19492327	19494817	19494817	19494817	1	19492327,	19494817,	LOC100506730	unk	unk	-1,
733	NM_003689	chr1	-	19501788	19511227	19503305	19511205	7	19501788,19505098,19506082,19506394,19507238,19507535,19510907,	19503467,19505228,19506182,19506491,19507343,19507723,19511227,	AKR7A2	cmpl	cmpl	0,2,1,0,0,1,0,
733	NM_017765	chr1	+	19511326	19528381	19516758	19527724	9	19511326,19511809,19516680,19523713,19524575,19525325,19525611,19526307,19527652,	19511439,19511970,19516922,19523843,19524663,19525468,19525704,19526493,19528381,	PQLC2	cmpl	cmpl	-1,-1,0,2,0,1,0,0,0,
91	NM_001206540	chr1	-	19537853	19684653	19541842	19684519	10	19537853,19541832,19543438,19544267,19555715,19556502,19577620,19584585,19618741,19684516,	19538698,19541945,19543515,19544333,19555832,19556644,19577734,19584707,19618831,19684653,	CAPZB	cmpl	cmpl	-1,2,0,0,0,2,2,0,0,0,
736	NM_001204088	chr1	+	19796057	19857536	19800029	19856209	5	19796057,19799867,19854091,19854403,19855945,	19796190,19800052,19854280,19854515,19857536,	C1orf151-NBL1	cmpl	cmpl	-1,0,2,2,0,
736	NM_182744	chr1	+	19842309	19857536	19842392	19856209	4	19842309,19854091,19854403,19855945,	19842478,19854280,19854515,19857536,	NBL1	cmpl	cmpl	0,2,2,0,
736	NM_000871	chr1	+	19864366	19878642	19864833	19878448	3	19864366,19877646,19877998,	19865547,19877805,19878642,	HTR6	cmpl	cmpl	0,0,0,
11	NM_181719	chr1	-	19881292	19998997	19882119	19979838	16	19881292,19893513,19899847,19936451,19938903,19939856,19944611,19945535,19946242,19954713,19969621,19970387,19979659,19986105,19997216,19998934,	19882524,19893631,19899965,19936536,19939040,19940021,19944731,19945679,19946340,19954846,19969649,19970562,19979846,19986197,19997295,19998997,	TMCO4	cmpl	cmpl	0,2,1,0,1,1,1,1,2,1,0,2,0,-1,-1,-1,
737	NM_019062	chr1	-	20013108	20014358	20013497	20014181	1	20013108,	20014358,	RNF186	cmpl	cmpl	0,
738	NM_015207	chr1	+	20081474	20112024	20081593	20106826	8	20081474,20089464,20093447,20096619,20103346,20103970,20105511,20106649,	20081814,20089613,20093560,20096742,20103478,20104067,20105696,20112024,	OTUD3	cmpl	cmpl	0,2,1,0,0,0,1,0,
738	NM_014589	chr1	-	20119386	20122697	20119386	20122639	4	20119386,20121377,20121696,20122599,	20119529,20121484,20121835,20122697,	PLA2G2E	cmpl	cmpl	1,2,1,0,
738	NM_001161727	chr1	-	20174510	20179519	20174780	20177853	6	20174510,20177094,20177459,20177813,20178659,20179441,	20174923,20177201,20177604,20177959,20178739,20179519,	PLA2G2A	cmpl	cmpl	1,2,1,0,-1,-1,
739	NM_000929	chr1	+	20269287	20290981	20283910	20289772	5	20269287,20283900,20285162,20288868,20289647,	20269545,20283950,20285307,20288975,20290981,	PLA2G5	cmpl	cmpl	-1,0,1,2,1,
92	NM_012400	chr1	-	20311020	20318595	20313193	20318578	4	20311020,20314586,20315412,20318538,	20313339,20314693,20315557,20318595,	PLA2G2D	cmpl	cmpl	1,2,1,0,
740	NM_022819	chr1	+	20338409	20349466	20338507	20347481	5	20338409,20339245,20342525,20343659,20347269,	20338623,20339298,20342670,20343769,20349466,	PLA2G2F	cmpl	cmpl	0,2,1,2,1,
740	NM_001105572	chr1	-	20363070	20374274	20363070	20374274	3	20363070,20371873,20374086,	20363237,20371971,20374274,	PLA2G2C	cmpl	cmpl	1,2,0,
740	NM_152376	chr1	+	20385164	20392529	20389641	20390484	2	20385164,20389626,	20385233,20392529,	UBXN10	cmpl	cmpl	-1,0,
741	NM_001039500	chr1	+	20489998	20553974	20509681	20553343	22	20489998,20509655,20511915,20513401,20516609,20517669,20518461,20522435,20526969,20529259,20529948,20531845,20535382,20536725,20541511,20542158,20544535,20547324,20549235,20549936,20551134,20552836,	20490168,20509820,20512068,20513672,20516755,20517801,20518586,20522612,20527080,20529462,20530063,20532031,20535566,20536916,20541689,20542473,20544673,20547438,20549310,20550006,20551252,20553974,	VWA5B1	cmpl	cmpl	-1,0,1,1,2,1,1,0,0,0,2,0,0,1,0,1,1,1,1,1,2,0,
92	NR_033887	chr1	-	20558880	20627874	20627874	20627874	12	20558880,20561223,20572674,20576460,20577390,20578052,20597562,20598559,20600014,20604654,20605266,20627663,	20561121,20561474,20572818,20576589,20577512,20578106,20597867,20598629,20600067,20604774,20605349,20627874,	LOC339505	unk	unk	-1,-1,-1,-1,-1,-1,-1,-1,-1,-1,-1,-1,
742	NM_018584	chr1	-	20681470	20685315	20682728	20684459	2	20681470,20684293,	20682799,20685315,	CAMK2N1	cmpl	cmpl	1,0,
742	NM_024544	chr1	-	20698527	20707261	20699769	20707104	4	20698527,20701148,20702301,20706984,	20700499,20701269,20702389,20707261,	MUL1	cmpl	cmpl	2,1,0,0,
743	NM_207334	chr1	+	20751518	20754100	20752053	20753043	1	20751518,	20754100,	FAM43B	cmpl	cmpl	0,
743	NM_001785	chr1	+	20788030	20817987	20788209	20817648	4	20788030,20804007,20812921,20817531,	20788363,20804119,20812979,20817987,	CDA	cmpl	cmpl	0,1,2,0,
92	NM_032409	chr1	+	20832534	20850591	20832628	20849771	8	20832534,20836921,20838971,20843569,20844639,20847584,20848074,20849513,	20833015,20837209,20839072,20843752,20844803,20847712,20848311,20850591,	PINK1	cmpl	cmpl	0,0,0,2,2,1,0,0,
744	NM_005216	chr1	-	20850846	20860624	20851458	20860481	11	20850846,20851700,20851930,20852706,20853302,20853693,20854519,20854755,20855180,20859960,20860276,	20851608,20851807,20852051,20852854,20853451,20853787,20854614,20854859,20855267,20860071,20860624,	DDOST	cmpl	cmpl	0,1,0,2,0,2,0,1,1,1,0,
744	NM_020816	chr1	-	20863093	20916904	20863663	20916786	15	20863093,20865293,20869500,20871017,20881732,20883888,20885125,20886467,20889267,20897458,20903526,20908718,20912533,20914572,20916555,	20863842,20865411,20869571,20871276,20881964,20884100,20885206,20887024,20889415,20897568,20903979,20908908,20912635,20914719,20916904,	KIF17	cmpl	cmpl	1,0,1,0,2,0,0,1,0,1,1,0,0,0,0,
744	NM_001103161	chr1	-	20918811	20931720	20920871	20927124	10	20918811,20921835,20922705,20923162,20923475,20924999,20926080,20926602,20927037,20931260,	20921075,20921995,20922814,20923331,20923715,20925146,20926155,20926683,20927166,20931720,	SH2D5	cmpl	cmpl	0,2,1,0,0,0,0,0,0,-1,
11	NM_016287	chr1	-	20941757	20985768	20943876	20979520	13	20941757,20944622,20946623,20948802,20956245,20964456,20966663,20970009,20972530,20975676,20978891,20979424,20985728,	20944171,20944736,20946735,20948962,20956336,20964611,20966744,20970153,20972690,20975830,20978991,20979620,20985768,	HP1BP3	cmpl	cmpl	2,2,1,0,2,0,0,0,2,1,0,0,-1,
93	NM_001198802	chr1	-	21005371	21375968	21006398	21201822	35	21005371,21009817,21012237,21016471,21024179,21026696,21028226,21039935,21048494,21050337,21052639,21054057,21056482,21059464,21061307,21063555,21064195,21078402,21085280,21092596,21094447,21098776,21103962,21140570,21149082,21168553,21172081,21179413,21180127,21181467,21201792,21249945,21288217,21375254,21375801,	21006580,21009964,21012319,21016618,21024278,21026778,21028352,21040108,21048610,21050558,21052757,21054151,21056577,21059597,21061412,21063792,21064342,21078600,21085451,21092716,21094581,21099023,21104051,21141410,21149188,21168676,21172179,21179528,21180307,21181488,21201888,21250074,21288293,21375438,21375968,	EIF4G3	cmpl	cmpl	1,1,0,0,0,2,2,0,1,2,1,0,1,0,0,0,0,0,0,0,1,0,1,1,0,0,1,0,0,0,0,-1,-1,-1,-1,
93	NM_001113348	chr1	-	21416326	21544621	21419034	21544458	19	21416326,21420826,21424329,21426238,21427010,21432637,21434929,21435825,21437213,21444068,21446300,21455026,21456604,21457772,21459350,21471778,21478270,21489149,21544455,	21419211,21420922,21424520,21426306,21427121,21432741,21435007,21435924,21437324,21444183,21446443,21455218,21456670,21457919,21459472,21471991,21478412,21489236,21544621,	ECE1	cmpl	cmpl	0,0,1,2,2,0,0,0,0,2,0,0,0,0,1,1,0,0,0,
93	NR_038404	chr1	+	21492369	21498949	21498949	21498949	3	21492369,21493013,21497106,	21492823,21493290,21498949,	LOC100506801	unk	unk	-1,-1,-1,
750	NR_046176	chr1	+	21639207	21683980	21683980	21683980	18	21639207,21644027,21665166,21666075,21667520,21667767,21669711,21670648,21671922,21672459,21673979,21677223,21678428,21679130,21680009,21680676,21681563,21682222,	21639428,21644299,21665236,21666389,21667665,21667977,21669814,21670863,21671995,21672665,21674031,21677387,21678480,21679303,21680061,21680849,21681615,21683980,	NBPF3	unk	unk	-1,-1,-1,-1,-1,-1,-1,-1,-1,-1,-1,-1,-1,-1,-1,-1,-1,-1,
93	NM_000478	chr1	+	21708444	21777492	21753161	21776728	12	21708444,21753057,21759705,21760176,21762189,21763120,21767183,21769384,21772744,21774812,21775601,21776462,	21708597,21753222,21759825,21760292,21762364,21763296,21767327,21769454,21772879,21775004,21775721,21777492,	ALPL	cmpl	cmpl	-1,0,1,1,0,1,0,0,1,1,1,1,
751	NM_001145657	chr1	-	21795294	21868443	21796799	21819112	27	21795294,21796765,21797040,21797479,21798573,21800763,21801883,21802914,21805145,21807292,21807929,21808654,21809199,21810531,21810795,21811105,21812255,21812707,21813065,21816385,21817013,21818104,21819094,21825383,21848840,21864290,21868333,	21796344,21796808,21797120,21797582,21798697,21800877,21801993,21802992,21805277,21807430,21808016,21808726,21809355,21810661,21810896,21811189,21812309,21812786,21813169,21816571,21817052,21818152,21819130,21825477,21848876,21864397,21868443,	RAP1GAP	cmpl	cmpl	-1,0,1,0,2,2,0,0,0,0,0,0,0,2,0,0,0,2,0,0,0,0,0,-1,-1,-1,-1,
93	NM_032236	chr1	-	21877378	21982275	21878496	21982037	27	21877378,21879887,21886270,21889053,21894145,21900577,21902591,21903341,21904806,21905205,21905546,21905823,21914468,21920115,21920729,21922977,21927649,21928783,21935525,21946146,21947217,21950586,21951606,21952071,21955625,21956742,21981903,	21878519,21879914,21886319,21889179,21894301,21900682,21902698,21903472,21904917,21905267,21905669,21905948,21914537,21920246,21920844,21923175,21927799,21928912,21935705,21946229,21947351,21950695,21951731,21952199,21955782,21956863,21982275,	USP48	cmpl	cmpl	1,1,0,0,0,0,1,2,2,0,0,1,1,2,1,1,1,1,1,2,0,2,0,1,0,2,0,
11	NM_001013693	chr1	+	22011344	22024301	22011531	22021295	5	22011344,22013477,22015022,22020529,22021281,	22011616,22013903,22015154,22020691,22024301,	LDLRAD2	cmpl	cmpl	0,1,1,1,1,
753	NM_005529	chr1	-	22021323	22136337	22022395	22136297	97	22021323,22022695,22023200,22023385,22023616,22023783,22026942,22027109,22027334,22027914,22028462,22029072,22030061,22030294,22030542,22030731,22031574,22032347,22032546,22032895,22033758,22034619,22035881,22037904,22038450,22038901,22040180,22040618,22041081,22041318,22041849,22042376,22043227,22045187,22045527,22046433,22046768,22047037,22047722,22047972,22049120,22049442,22050625,22050870,220…	22022568,22022799,22023284,22023456,22023695,22023859,22026999,22027232,22027506,22028159,22028684,22029171,22030170,22030404,22030642,22030876,22031686,22032464,22032694,22033005,22034025,22034717,22036086,22038165,22038630,22039097,22040365,22040753,22041222,22041460,22042001,22042518,22043379,22045335,22045679,22046572,22046920,22047173,22047874,22048111,22049272,22049578,22050777,22051006,220…	HSPG2	cmpl	cmpl	1,2,2,0,2,1,1,1,0,1,1,1,0,1,0,2,1,1,0,1,1,2,1,1,1,0,1,1,1,0,1,0,1,0,1,0,1,0,1,0,1,0,1,0,1,0,1,0,1,0,1,1,1,0,1,1,1,2,2,0,0,0,0,0,0,0,1,2,2,0,0,2,0,0,0,0,1,2,2,0,2,0,0,1,1,2,1,1,1,1,1,2,0,1,1,0,0,
754	NM_007352	chr1	+	22176004	22188434	22176119	22188359	8	22176004,22177448,22179903,22180117,22182773,22183268,22185610,22188341,	22176162,22177534,22180001,22180252,22182910,22183411,22185763,22188434,	CELA3B	cmpl	cmpl	0,1,0,2,2,1,0,0,
754	NM_005747	chr1	+	22200735	22211622	22200754	22211547	8	22200735,22202082,22204526,22204741,22205957,22206452,22208784,22211529,	22200797,22202168,22204624,22204876,22206094,22206595,22208937,22211622,	CELA3A	cmpl	cmpl	0,1,0,2,2,1,0,0,
754	NR_023919	chr1	+	22224628	22230302	22230302	22230302	2	22224628,22229359,	22224723,22230302,	LINC00339	unk	unk	-1,-1,
94	NM_001039802	chr1	+	22251706	22292023	22277558	22290597	7	22251706,22273173,22277508,22280801,22285518,22285748,22290507,	22251822,22273299,22277663,22280874,22285628,22285946,22292023,	CDC42	cmpl	cmpl	-1,-1,0,0,1,0,0,
755	NM_030761	chr1	-	22316384	22342106	22319129	22342002	5	22316384,22320290,22320524,22328695,22341925,	22319597,22320433,22320656,22328931,22342106,	WNT4	cmpl	cmpl	0,1,1,2,0,
94	NM_001083621	chr1	+	22650930	22730237	22689028	22725476	19	22650930,22651738,22688959,22690479,22700571,22701378,22705128,22707080,22707609,22708179,22710258,22710755,22712003,22716379,22719140,22720575,22721456,22723297,22725281,	22651084,22652026,22689725,22690613,22700764,22701521,22705321,22707217,22707811,22708313,22710427,22711214,22712210,22716544,22719355,22720738,22721543,22723524,22730237,	ZBTB40	cmpl	cmpl	-1,-1,0,1,0,1,0,1,0,1,0,1,1,1,1,0,1,1,0,
758	NM_020526	chr1	+	22762590	22802674	22762715	22800821	17	22762590,22768368,22775296,22785559,22787950,22792405,22792603,22794309,22795185,22796391,22796755,22797230,22797917,22799740,22799977,22800379,22800706,	22762809,22768433,22775960,22785715,22788286,22792530,22792766,22794403,22795253,22796556,22796941,22797292,22798127,22799890,22800168,22800553,22802674,	EPHA8	cmpl	cmpl	0,1,0,1,1,1,0,1,2,1,1,1,0,0,0,2,2,
759	NM_015991	chr1	+	22835704	22838762	22836696	22838487	3	22835704,22836689,22837912,	22835782,22836859,22838762,	C1QA	cmpl	cmpl	-1,0,1,
759	NM_172369	chr1	+	22842704	22847190	22843103	22846863	3	22842704,22843090,22846306,	22842794,22843284,22847190,	C1QC	cmpl	cmpl	-1,0,1,
759	NM_000491	chr1	+	22852268	22860616	22858536	22860466	3	22852268,22858519,22859891,	22852383,22858723,22860616,	C1QB	cmpl	cmpl	-1,0,1,
11	NM_004442	chr1	+	22909917	23114410	22910062	23112650	16	22909917,22980500,22983471,23062116,23063956,23081438,23091963,23094551,23095490,23105066,23105789,23107032,23108101,23109461,23111523,23112541,	22910123,22980565,22984156,23062272,23064292,23081563,23092126,23094660,23095558,23105189,23106037,23107248,23108251,23109655,23111679,23114410,	EPHB2	cmpl	cmpl	0,1,0,1,1,1,0,1,2,1,1,0,0,0,2,2,
759	NR_039832	chr1	+	22918596	22918678	22918678	22918678	1	22918596,	22918678,	MIR4684	unk	unk	-1,
760	NR_036214	chr1	-	23062238	23062306	23062306	23062306	1	23062238,	23062306,	MIR4253	unk	unk	-1,
762	NM_001242521	chr1	-	23209913	23214930	23209980	23214853	3	23209913,23212962,23214851,	23210181,23213125,23214930,	LOC729059	cmpl	cmpl	0,2,0,
762	NM_001009999	chr1	+	23218527	23282771	23218676	23282444	21	23218527,23229548,23243506,23249466,23252840,23254148,23255011,23256563,23258152,23265139,23267618,23268140,23270304,23271203,23272371,23276307,23278069,23278632,23280525,23281299,23282258,	23219027,23229714,23243566,23249600,23252919,23254241,23255118,23256645,23258247,23265151,23267761,23268231,23270439,23271277,23272483,23276440,23278257,23278747,23280653,23281446,23282771,	KDM1A	cmpl	cmpl	0,0,1,1,0,1,1,0,1,0,0,2,0,0,2,0,1,0,1,0,0,
762	NR_036057	chr1	+	23243384	23243452	23243452	23243452	1	23243384,	23243452,	MIR3115	unk	unk	-1,
95	NM_033631	chr1	-	23283102	23367938	23287974	23293341	5	23283102,23290269,23308101,23308664,23367845,	23288133,23293460,23308207,23308730,23367938,	LUZP1	cmpl	cmpl	0,0,-1,-1,-1,
763	NM_000864	chr1	-	23390974	23393809	23392165	23393299	1	23390974,	23393809,	HTR1D	cmpl	cmpl	0,
764	NM_001102398	chr1	-	23508862	23543440	23509533	23540088	11	23508862,23510280,23512632,23517562,23520607,23522635,23532597,23536833,23537569,23539931,23543290,	23510146,23510402,23512782,23517777,23520743,23522812,23532711,23536941,23537688,23540097,23543440,	HNRNPR	cmpl	cmpl	2,0,0,1,0,0,0,0,1,0,-1,
764	NM_001077195	chr1	-	23558527	23568944	23561048	23567085	4	23558527,23566121,23567052,23568445,	23562301,23566248,23567145,23568944,	ZNF436	cmpl	cmpl	1,0,0,-1,
764	NR_033691	chr1	+	23568297	23570917	23570917	23570917	3	23568297,23570218,23570592,	23568593,23570289,23570917,	C1orf213	unk	unk	-1,-1,-1,
95	NM_003196	chr1	-	23580141	23623848	23580545	23623713	11	23580141,23583425,23586352,23592958,23596622,23596871,23607743,23616328,23616983,23618156,23623644,	23580554,23583497,23586499,23593111,23596681,23597035,23607806,23616470,23617089,23618219,23623848,	TCEA3	cmpl	cmpl	0,0,0,0,1,2,2,1,0,0,0,
765	NM_017707	chr1	-	23627642	23683337	23628935	23683213	25	23627642,23630114,23630775,23632156,23632504,23632705,23633333,23633612,23634930,23635639,23635990,23636209,23636503,23637826,23638240,23640181,23640466,23640734,23641265,23641580,23650558,23651776,23654960,23655201,23683084,	23629010,23630205,23630998,23632352,23632612,23632773,23633449,23633698,23635108,23635734,23636124,23636400,23636552,23637914,23638310,23640291,23640553,23640810,23641351,23641692,23650608,23651851,23655106,23655274,23683337,	ASAP3	cmpl	cmpl	0,2,1,0,0,1,2,0,2,0,1,2,1,0,2,0,0,2,0,2,0,0,1,0,0,
95	NM_004091	chr1	-	23705506	23730299	23708958	23729872	7	23705506,23715413,23718094,23719991,23720915,23723461,23729620,	23709227,23715606,23718209,23720150,23721135,23723567,23730299,	E2F2	cmpl	cmpl	1,0,2,2,1,0,0,
766	NM_002167	chr1	-	23757007	23758872	23758037	23758504	3	23757007,23758012,23758204,	23757493,23758097,23758872,	ID3	cmpl	cmpl	-1,0,0,
766	NR_027042	chr1	+	23826410	23839643	23839643	23839643	7	23826410,23826857,23827583,23828557,23838185,23838756,23839465,	23826614,23827075,23827674,23828634,23838328,23838872,23839643,	MDS2	unk	unk	-1,-1,-1,-1,-1,-1,-1,
767	NM_000975	chr1	+	23890855	23895502	23890900	23895450	6	23890855,23891685,23892883,23893736,23894874,23895420,	23890906,23891836,23892990,23893868,23894985,23895502,	RPL11	cmpl	cmpl	0,0,1,0,0,0,
767	NM_003198	chr1	+	23942442	23961136	23942502	23958650	11	23942442,23948097,23948918,23949921,23951483,23953176,23953439,23954919,23955350,23956029,23958588,	23942655,23948154,23949025,23951107,23951595,23953332,23953537,23955100,23955462,23956202,23961136,	TCEB3	cmpl	cmpl	0,0,0,2,0,1,1,0,1,2,1,
767	NR_038280	chr1	-	23959458	23977374	23977374	23977374	4	23959458,23971187,23971344,23977275,	23960228,23971243,23971503,23977374,	LOC100506963	unk	unk	-1,-1,-1,-1,
95	NM_020362	chr1	+	23977462	23987309	23977592	23986453	6	23977462,23978514,23978940,23984751,23985391,23986351,	23977790,23978558,23979018,23984856,23985500,23987309,	PITHD1	cmpl	cmpl	0,0,2,2,2,0,
768	NM_007260	chr1	+	23990232	23994616	23991759	23993809	10	23990232,23991733,23992084,23992227,23992781,23992936,23993139,23993300,23993503,23993758,	23990327,23991837,23992116,23992293,23992829,23993007,23993213,23993402,23993677,23994616,	LYPLA2	cmpl	cmpl	-1,0,0,2,2,2,1,0,0,0,
768	NM_000403	chr1	-	23994675	23999621	23995025	23998084	12	23994675,23995227,23995585,23995773,23995952,23996110,23996771,23997193,23997691,23997963,23998442,23999463,	23995084,23995342,23995663,23995859,23996019,23996224,23996948,23997307,23997807,23998089,23998513,23999621,	GALE	cmpl	cmpl	1,0,0,1,0,0,0,0,1,0,-1,-1,
768	NM_000191	chr1	-	24000953	24024536	24001539	24024492	9	24000953,24003476,24007211,24009812,24013266,24015751,24016552,24019586,24024432,	24001641,24003602,24007400,24009876,24013415,24015847,24016660,24019670,24024536,	HMGCL	cmpl	cmpl	0,0,0,2,0,0,0,0,0,
768	NM_000147	chr1	-	24044158	24067446	24044791	24067363	8	24044158,24045150,24047725,24053436,24058874,24062210,24064567,24066974,	24044932,24045250,24047916,24053637,24058980,24062348,24064702,24067446,	FUCA1	cmpl	cmpl	0,2,0,0,2,2,2,0,
768	NM_001841	chr1	-	24073046	24112404	24073611	24074694	2	24073046,24112322,	24074739,24112404,	CNR2	cmpl	cmpl	0,-1,
769	NR_039615	chr1	+	24128146	24128224	24128224	24128224	1	24128146,	24128224,	MIR378F	unk	unk	-1,
769	NM_017761	chr1	+	24158887	24162536	24160534	24160954	3	24158887,24160005,24160516,	24159075,24160211,24162536,	PNRC2	cmpl	cmpl	-1,-1,0,
769	NR_034035	chr1	-	24165523	24179540	24179540	24179540	7	24165523,24170649,24170926,24174050,24176987,24177729,24179267,	24166800,24170703,24171089,24174128,24177350,24177894,24179540,	SRSF10	unk	unk	-1,-1,-1,-1,-1,-1,-1,
770	NM_152372	chr1	-	24255117	24311252	24256440	24307713	37	24255117,24258000,24260136,24260349,24261022,24262202,24262568,24263148,24264967,24266097,24267046,24267299,24270193,24271045,24273236,24274395,24275235,24279092,24280406,24281077,24281669,24283544,24285720,24288614,24289141,24289873,24291250,24292023,24293929,24294518,24296999,24298756,24304996,24306149,24307069,24307552,24311107,	24256704,24258056,24260159,24260386,24261186,24262311,24262607,24263236,24265078,24266165,24267106,24267444,24270330,24271090,24273346,24274552,24275350,24279271,24280533,24281265,24281791,24283716,24285904,24288742,24289195,24290073,24291392,24292185,24294067,24294563,24297088,24298852,24305154,24306309,24307150,24307731,24311252,	MYOM3	cmpl	cmpl	0,1,2,1,2,1,1,0,0,1,1,0,1,1,2,1,0,1,0,1,2,1,0,1,1,2,1,1,1,1,2,2,0,2,2,0,-1,
770	NM_021258	chr1	-	24318847	24342362	24319881	24342159	7	24318847,24322378,24327217,24333287,24336207,24337658,24342116,	24320814,24322500,24327356,24333463,24336386,24337791,24342362,	IL22RA1	cmpl	cmpl	0,1,0,1,2,1,0,
96	NM_170743	chr1	-	24353233	24386352	24356206	24386325	7	24353233,24358128,24358550,24360618,24368493,24379807,24386267,	24356968,24358259,24358710,24360761,24368678,24379931,24386352,	IL28RA	cmpl	cmpl	0,1,0,1,2,1,0,
771	NR_027087	chr1	+	24399316	24410767	24410767	24410767	3	24399316,24401540,24409209,	24399468,24401676,24410767,	LOC284632	unk	unk	-1,-1,-1,
772	NM_021180	chr1	+	24522116	24554395	24522162	24553565	16	24522116,24530502,24533721,24535558,24536154,24536712,24537068,24538744,24541191,24541770,24541968,24543973,24545629,24546544,24549134,24553450,	24522194,24530689,24533783,24535904,24536228,24536866,24537180,24538839,24541350,24541849,24542102,24544008,24545718,24546630,24549199,24554395,	GRHL3	cmpl	cmpl	0,2,0,2,0,2,0,1,0,0,1,0,2,1,0,2,
772	NM_001199014	chr1	-	24556075	24612849	24557619	24582993	10	24556075,24559927,24568750,24572778,24578729,24582978,24590637,24591000,24600395,24612750,	24557696,24560118,24568916,24572887,24578900,24583080,24590756,24591144,24600533,24612849,	C1orf201	cmpl	cmpl	1,2,1,0,0,0,-1,-1,-1,-1,
96	NM_020448	chr1	+	24614831	24672060	24618624	24668262	12	24614831,24618367,24639248,24641131,24644261,24648557,24652484,24655214,24657964,24659557,24663102,24668062,	24614981,24618717,24639317,24641303,24644321,24648703,24652581,24655350,24658053,24659621,24663197,24672060,	NIPAL3	cmpl	cmpl	-1,0,0,0,1,1,0,1,2,1,2,1,
773	NR_045407	chr1	-	24695409	24701437	24701437	24701437	3	24695409,24698729,24701424,	24695673,24698840,24701437,	RCAN3AS	unk	unk	-1,-1,-1,
773	NM_001251978	chr1	+	24706670	24736097	24713449	24734354	5	24706670,24713390,24730294,24732159,24734169,	24706805,24713644,24730468,24732331,24736097,	RCAN3	cmpl	cmpl	-1,0,0,0,1,
96	NM_001010980	chr1	+	24755153	24808405	24794508	24804825	4	24755153,24794501,24800017,24804683,	24755247,24794590,24800102,24808405,	C1orf130	cmpl	cmpl	-1,0,1,2,
774	NM_005839	chr1	+	24842180	24872359	24842404	24871364	17	24842180,24845061,24845744,24847936,24849048,24850486,24851511,24851990,24853932,24859796,24860387,24861737,24865892,24868200,24869197,24870463,24871259,	24842425,24845151,24845867,24848107,24849164,24850690,24851706,24852110,24854207,24859877,24860474,24861882,24866003,24868665,24869393,24870673,24872359,	SRRM1	cmpl	cmpl	0,0,0,0,0,2,2,2,2,1,1,1,2,2,2,0,0,
96	NM_013943	chr1	+	24944346	25043402	24944631	25040015	6	24944346,24996819,25013171,25026087,25038937,25039850,	24944703,24996929,25013297,25026194,25039119,25043402,	CLIC4	cmpl	cmpl	0,0,2,2,1,0,
776	NM_001031680	chr1	-	25098588	25164088	25101199	25163649	6	25098588,25106336,25118317,25126651,25128664,25163591,	25101744,25106495,25118422,25126808,25128930,25164088,	RUNX3	cmpl	cmpl	1,1,1,0,1,0,
97	NM_015484	chr1	-	25421353	25431600	25422343	25431545	7	25421353,25424079,25426519,25427195,25428075,25431181,25431521,	25422509,25424178,25426610,25427313,25428201,25431289,25431600,	SYF2	cmpl	cmpl	2,2,1,0,0,0,0,
779	NM_020317	chr1	-	25441326	25446572	25441666	25446041	5	25441326,25442627,25444227,25445521,25446386,	25441783,25442711,25444379,25446107,25446572,	C1orf63	cmpl	cmpl	0,0,1,0,-1,
779	NM_016124	chr1	+	25471567	25529523	25471625	25528002	10	25471567,25483650,25489718,25500023,25500597,25502399,25505673,25516077,25520966,25527975,	25471773,25483837,25489869,25500171,25500764,25502537,25505807,25516157,25521040,25529523,	RHD	cmpl	cmpl	0,1,2,0,1,0,0,2,1,0,
97	NM_014313	chr1	+	25537375	25561439	25539564	25559783	7	25537375,25539551,25542038,25550703,25551959,25555870,25559737,	25537534,25539657,25542151,25550771,25552052,25555931,25561439,	TMEM50A	cmpl	cmpl	-1,0,0,2,1,1,2,
780	NM_020485	chr1	-	25561326	25619950	25561604	25619864	10	25561326,25569544,25574426,25584788,25588053,25589826,25591071,25601673,25607760,25619716,	25561631,25569618,25574506,25584922,25588191,25589993,25591219,25601824,25607947,25619950,	RHCE	cmpl	cmpl	0,1,2,0,0,1,0,2,1,0,
97	NM_018202	chr1	+	25629974	25699285	25630176	25697544	11	25629974,25645839,25647885,25653336,25655730,25657468,25683193,25684690,25688250,25690487,25697341,	25630256,25645981,25648012,25653460,25655909,25657970,25683352,25684873,25688371,25690662,25699285,	TMEM57	cmpl	cmpl	0,2,0,1,2,1,2,2,2,0,1,
781	NM_015627	chr1	+	25742662	25767964	25742776	25766070	9	25742662,25752999,25753937,25756230,25761721,25762147,25762738,25764250,25765925,	25742864,25753142,25754050,25756345,25761794,25762231,25762869,25764285,25767964,	LDLRAP1	cmpl	cmpl	0,1,0,2,0,1,1,0,2,
97	NM_020379	chr1	+	25816545	25983845	25816875	25982867	12	25816545,25885517,25945745,25948332,25952561,25957669,25962951,25970734,25977182,25980017,25981662,25982740,	25817415,25885614,25945861,25948413,25952656,25957787,25963045,25970850,25977402,25980190,25981778,25983845,	MAN1C1	cmpl	cmpl	0,0,1,0,0,2,0,1,0,1,0,2,
783	NM_020451	chr1	+	25999253	26017300	25999308	26014796	13	25999253,26000120,26001093,26004219,26007657,26008103,26008760,26010531,26010768,26011764,26012958,26013154,26014625,	25999491,26000238,26001195,26004353,26007867,26008228,26008898,26010613,26010957,26011870,26013071,26013256,26017300,	SEPN1	cmpl	cmpl	0,0,1,1,0,0,2,2,0,0,1,0,0,
783	NR_024498	chr1	-	26019031	26022684	26022684	26022684	1	26019031,	26022684,	LOC646471	unk	unk	-1,
783	NM_001099626	chr1	+	26019905	26032020	26022182	26031104	7	26019905,26022096,26022721,26025379,26025692,26028586,26030998,	26020081,26022206,26022826,26025489,26025904,26028908,26032020,	FAM54B	cmpl	cmpl	-1,0,0,0,2,1,2,
783	NM_024037	chr1	-	26033083	26058435	26034070	26058435	3	26033083,26036490,26058357,	26034924,26036632,26058435,	C1orf135	cmpl	cmpl	1,0,0,
783	NM_178422	chr1	-	26060561	26070331	26061876	26062917	2	26060561,26069686,	26062939,26070331,	PAQR7	cmpl	cmpl	0,-1,
97	NM_001145454	chr1	-	26083263	26105580	26084800	26103754	5	26083263,26100568,26102718,26103741,26105466,	26084947,26100760,26102891,26103816,26105580,	STMN1	cmpl	cmpl	0,0,1,0,-1,
784	NR_037481	chr1	-	26105439	26105532	26105532	26105532	1	26105439,	26105532,	MIR3917	unk	unk	-1,
784	NM_000437	chr1	-	26158844	26197235	26161066	26189894	11	26158844,26171635,26173557,26175759,26181441,26183023,26183537,26187308,26188525,26189804,26197102,	26161161,26171790,26173728,26175851,26181555,26183165,26183606,26187405,26188679,26189941,26197235,	PAFAH2	cmpl	cmpl	1,2,2,0,0,2,2,1,0,0,-1,
785	NM_004455	chr1	+	26220857	26235541	26221724	26234425	11	26220857,26228270,26228677,26229553,26230209,26230537,26231473,26232306,26232773,26233913,26234242,	26222503,26228364,26228785,26229673,26230342,26230644,26231563,26232393,26232934,26234082,26235541,	EXTL1	cmpl	cmpl	0,2,0,0,0,1,0,0,0,2,0,
785	NM_001004434	chr1	-	26237100	26245191	26238237	26244974	8	26237100,26238854,26240777,26241626,26242475,26243375,26244074,26244924,	26238383,26238989,26240883,26241786,26242629,26243522,26244295,26245191,	SLC30A2	cmpl	cmpl	1,1,0,2,1,1,2,0,
785	NM_032588	chr1	-	26250382	26266712	26250950	26266572	9	26250382,26252970,26256280,26256705,26257467,26259343,26260243,26265345,26266413,	26250961,26253042,26256405,26256728,26257701,26259439,26260412,26265518,26266712,	TRIM63	cmpl	cmpl	1,1,2,0,0,0,2,0,0,
785	NM_001243533	chr1	+	26310854	26324626	26313386	26321655	4	26310854,26311537,26313369,26320914,	26310993,26311728,26313671,26324626,	PDIK1L	cmpl	cmpl	-1,-1,0,0,
786	NM_024869	chr1	+	26358097	26361706	26360369	26361185	2	26358097,26360289,	26358204,26361706,	FAM110D	cmpl	cmpl	-1,0,
786	NM_015871	chr1	+	26368974	26369951	26369061	26369794	3	26368974,26369495,26369652,	26369261,26369558,26369951,	ZNF593	cmpl	cmpl	0,2,2,
786	NR_023345	chr1	+	26376568	26388962	26388962	26388962	21	26376568,26379530,26379792,26380934,26381438,26381557,26382274,26382423,26382806,26383148,26383291,26383478,26383662,26384091,26386245,26386488,26387311,26387519,26387675,26387849,26388356,	26376658,26379688,26379974,26381019,26381480,26381662,26382334,26382492,26382908,26383219,26383365,26383585,26383690,26384264,26386319,26386560,26387385,26387581,26387775,26388031,26388962,	CNKSR1	unk	unk	-1,-1,-1,-1,-1,-1,-1,-1,-1,-1,-1,-1,-1,-1,-1,-1,-1,-1,-1,-1,-1,
786	NM_198137	chr1	+	26389705	26401620	26389705	26401620	10	26389705,26390364,26392864,26396763,26397034,26397363,26398961,26399907,26400431,26401566,	26389918,26390508,26392966,26396861,26397155,26397497,26399136,26400119,26400597,26401620,	CATSPER4	cmpl	cmpl	0,0,0,0,2,0,2,0,2,0,
98	NM_022778	chr1	+	26433279	26477886	26438861	26476371	14	26433279,26438839,26443243,26454248,26456674,26457220,26458694,26467560,26468537,26470091,26471098,26474041,26475612,26476210,	26433388,26438916,26443396,26454943,26456808,26457338,26458880,26467713,26468692,26470185,26471149,26474149,26475838,26477886,	CEP85	cmpl	cmpl	-1,0,1,1,0,2,0,0,0,2,0,0,0,1,
787	NM_031286	chr1	+	26478799	26480600	26479233	26480201	3	26478799,26479842,26480135,	26479281,26480010,26480600,	SH3BGRL3	cmpl	cmpl	0,0,0,
787	NM_183008	chr1	-	26481359	26505782	26481376	26501961	16	26481359,26481726,26481941,26483219,26483439,26484541,26484900,26493282,26495996,26496504,26497039,26500003,26500771,26501890,26502120,26505669,	26481647,26481867,26482015,26483323,26483560,26484619,26485115,26493409,26496073,26496559,26497140,26500102,26500800,26501996,26502245,26505782,	UBXN11	cmpl	cmpl	2,2,0,1,0,0,1,0,1,0,1,1,2,0,-1,-1,
787	NM_001803	chr1	+	26516997	26519601	26517095	26519380	2	26516997,26519248,	26517149,26519601,	CD52	cmpl	cmpl	0,0,
787	NM_001039775	chr1	-	26520936	26553208	26521045	26545735	20	26520936,26521241,26523229,26527286,26527811,26530566,26535172,26535415,26535683,26535918,26536330,26536615,26537089,26537428,26538367,26541831,26542124,26542323,26542822,26553113,	26521134,26521401,26523388,26527410,26527951,26530696,26535285,26535448,26535810,26536058,26536457,26536752,26537125,26537555,26538507,26541961,26542237,26542371,26545790,26553208,	AIM1L	cmpl	cmpl	1,0,0,2,0,2,0,0,2,0,2,0,0,2,0,2,0,0,0,-1,
787	NM_001114759	chr1	-	26560711	26571853	26560728	26567649	6	26560711,26562103,26563609,26566670,26567535,26571746,	26561100,26562232,26564304,26566875,26567663,26571853,	ZNF683	cmpl	cmpl	0,0,1,0,0,-1,
788	NM_024674	chr1	+	26609855	26628806	26609969	26625536	4	26609855,26610463,26624380,26625319,	26610000,26610660,26624565,26628806,	LIN28A	cmpl	cmpl	0,1,0,2,
788	NM_205861	chr1	+	26631359	26670382	26632023	26668209	9	26631359,26631968,26637245,26641808,26645393,26646636,26656868,26659114,26667972,	26631454,26632086,26637362,26641951,26645510,26646738,26656983,26659222,26670382,	DHDDS	cmpl	cmpl	-1,0,0,0,2,2,2,0,0,
788	NM_005517	chr1	+	26671488	26675720	26671690	26674226	6	26671488,26672560,26672780,26673162,26673649,26674190,	26671705,26672605,26672810,26673213,26673745,26675720,	HMGN2	cmpl	cmpl	0,0,0,0,0,0,
98	NM_002953	chr1	+	26728835	26774107	26728998	26773279	22	26728835,26736002,26745944,26746266,26750474,26750721,26752468,26753291,26753673,26754228,26754614,26755731,26756075,26757884,26759803,26760122,26760582,26770526,26770926,26771253,26772301,26773156,	26729061,26736047,26746061,26746348,26750555,26750801,26752575,26753329,26753816,26754299,26754703,26755796,26756178,26758015,26759929,26760212,26760741,26770688,26771003,26771371,26772439,26774107,	RPS6KA1	cmpl	cmpl	0,0,0,0,1,1,0,2,1,0,2,1,0,1,0,0,0,0,0,2,0,0,
789	NR_031740	chr1	+	26753619	26753671	26753671	26753671	1	26753619,	26753671,	MIR1976	unk	unk	-1,
790	NM_006015	chr1	+	26895108	26981188	26895481	26979834	20	26895108,26928728,26930229,26931753,26959933,26960461,26961229,26962050,26965298,26965534,26966867,26970196,26971577,26971889,26972423,26972657,26972879,26973406,26974654,26978100,	26896618,26928941,26930682,26931870,26960174,26960551,26961397,26962363,26965444,26965644,26967077,26970404,26971710,26972065,26972574,26972795,26972976,26974298,26974785,26981188,	ARID1A	cmpl	cmpl	0,0,0,0,0,1,1,1,2,1,0,0,1,2,1,2,2,0,1,0,
790	NM_017837	chr1	+	26987040	26997481	26989893	26996922	4	26987040,26989836,26993190,26996640,	26987346,26989971,26994312,26997481,	PIGV	cmpl	cmpl	-1,0,0,0,
791	NM_032283	chr1	+	27025787	27054798	27025882	27052921	8	27025787,27031524,27047685,27049378,27049635,27050206,27051830,27052803,	27026217,27031685,27047835,27049516,27049684,27050309,27051943,27054798,	ZDHHC18	cmpl	cmpl	0,2,1,1,1,2,0,2,
791	NM_006142	chr1	+	27062219	27063534	27062290	27063037	1	27062219,	27063534,	SFN	cmpl	cmpl	0,
791	NM_018066	chr1	-	27078459	27089456	27078754	27089174	5	27078459,27083237,27085050,27088046,27088763,	27078827,27083368,27085211,27088203,27089456,	GPN2	cmpl	cmpl	2,0,1,0,0,
791	NM_022078	chr1	-	27089565	27099549	27090087	27099520	7	27089565,27091488,27091747,27092466,27093313,27096378,27099069,	27090304,27091616,27091869,27092526,27093488,27096803,27099549,	GPATCH3	cmpl	cmpl	2,0,1,1,0,1,0,
791	NM_021969	chr1	-	27110561	27113154	27110922	27113018	2	27110561,27112486,	27111164,27113154,	NR0B2	cmpl	cmpl	1,0,
98	NM_006600	chr1	+	27120799	27145949	27120926	27145259	9	27120799,27123166,27140534,27140830,27141737,27141948,27144467,27144645,27145207,	27121007,27123244,27140738,27140896,27141854,27142143,27144551,27144764,27145949,	NUDC	cmpl	cmpl	0,0,0,0,0,0,0,0,2,
792	NM_152365	chr1	-	27148633	27159488	27149146	27151458	4	27148633,27149759,27150419,27159427,	27149229,27149834,27151490,27159488,	C1orf172	cmpl	cmpl	1,1,0,-1,
792	NM_001013642	chr1	+	27192781	27199964	27192864	27193548	2	27192781,27198924,	27193690,27199964,	TRNP1	cmpl	cmpl	0,-1,
792	NM_052943	chr1	-	27204097	27211920	27205021	27211748	2	27204097,27211484,	27206035,27211920,	FAM46B	cmpl	cmpl	0,0,
793	NM_003047	chr1	-	27297886	27354208	27299384	27353412	12	27297886,27300280,27300802,27301093,27301462,27301750,27302300,27304962,27306725,27308604,27312903,27353060,	27299722,27300353,27300904,27301208,27301636,27301821,27302390,27305165,27306943,27308855,27313364,27354208,	SLC9A1	cmpl	cmpl	1,0,0,2,2,0,0,1,2,0,1,0,
794	NM_015023	chr1	+	27433593	27507697	27460132	27505461	16	27433593,27460033,27462229,27481316,27482415,27486751,27491292,27493099,27493591,27495403,27496128,27497015,27500303,27502698,27504078,27505263,	27434029,27460180,27462313,27481363,27482527,27486939,27491475,27493194,27493707,27495479,27496234,27497189,27500539,27502873,27504271,27507697,	WDTC1	cmpl	cmpl	-1,0,0,0,2,0,2,2,1,0,1,2,2,1,2,0,
99	NR_037580	chr1	+	27521222	27535478	27535478	27535478	8	27521222,27529797,27530062,27531147,27533035,27533228,27533744,27534456,	27521469,27529882,27530215,27531179,27533132,27533359,27533832,27535478,	TMEM222	unk	unk	-1,-1,-1,-1,-1,-1,-1,-1,
99	NR_033926	chr1	+	27522951	27525603	27525603	27525603	1	27522951,	27525603,	LOC644961	unk	unk	-1,
795	NM_001193308	chr1	+	27541069	27553010	27544412	27552930	15	27541069,27544374,27546498,27546885,27547044,27548157,27548475,27548729,27549049,27549466,27549871,27550335,27550533,27552360,27552790,	27541228,27544603,27546647,27546958,27547090,27548230,27548576,27548843,27549210,27549563,27550030,27550414,27550633,27552566,27553010,	SYTL1	cmpl	cmpl	-1,0,2,1,2,0,1,0,0,2,0,0,1,2,1,
795	NM_004672	chr1	-	27554256	27565924	27554468	27565675	29	27554256,27554746,27555103,27555465,27555667,27556086,27556477,27556788,27557258,27557496,27557786,27558494,27558935,27559318,27559782,27559998,27560234,27560423,27560597,27560782,27561168,27561718,27561928,27562519,27562994,27563281,27563738,27563850,27565335,	27554547,27554823,27555177,27555578,27555827,27556192,27556654,27556954,27557397,27557689,27557944,27558600,27559072,27559446,27559916,27560086,27560330,27560473,27560705,27560945,27561328,27561831,27562099,27562626,27563163,27563472,27563762,27563990,27565924,	MAP3K6	cmpl	cmpl	2,0,1,2,1,0,0,2,1,0,1,0,1,2,0,2,2,0,0,2,1,2,2,0,2,0,0,1,0,
795	NM_003665	chr1	-	27568187	27573902	27568313	27573896	8	27568187,27569673,27569920,27572213,27572565,27573042,27573433,27573805,	27568555,27569808,27570050,27572341,27572598,27573087,27573529,27573902,	FCN3	cmpl	cmpl	1,1,0,1,1,1,1,0,
795	NM_207397	chr1	-	27578182	27582392	27579123	27582316	5	27578182,27580856,27581404,27581576,27582228,	27579272,27580901,27581476,27581744,27582392,	CD164L2	cmpl	cmpl	1,1,1,1,0,
795	NM_005281	chr1	+	27591738	27594904	27592889	27593882	2	27591738,27592884,	27591828,27594904,	GPR3	cmpl	cmpl	-1,0,
99	NM_006990	chr1	-	27603320	27689265	27607269	27627987	9	27603320,27608772,27611652,27613913,27615065,27617356,27618041,27627857,27689083,	27607427,27609287,27611808,27614044,27615183,27617510,27618176,27628030,27689265,	WASF2	cmpl	cmpl	1,2,2,0,2,1,1,0,-1,
99	NM_001029882	chr1	-	27733342	27802730	27746401	27751213	7	27733342,27746358,27751989,27752171,27757402,27757803,27802494,	27734014,27751287,27752027,27752388,27757628,27757981,27802730,	AHDC1	cmpl	cmpl	-1,0,-1,-1,-1,-1,-1,
797	NM_001042729	chr1	-	27811387	27825693	27812011	27823014	13	27811387,27812316,27813527,27813947,27814531,27814786,27815954,27816290,27820656,27822139,27822788,27824186,27825557,	27812220,27812448,27813681,27814024,27814711,27814942,27816104,27816394,27820755,27822242,27823027,27824249,27825693,	FGR	cmpl	cmpl	1,1,0,1,1,1,1,2,2,1,0,-1,-1,
797	NM_022873	chr1	-	27865158	27871311	27865478	27868412	5	27865158,27867323,27867555,27868318,27871220,	27865573,27867473,27867633,27868444,27871311,	IFI6	cmpl	cmpl	1,1,1,0,-1,
798	NM_001143912	chr1	+	27925076	27962010	27925178	27959679	10	27925076,27926569,27929329,27931700,27933128,27943751,27948165,27954292,27958623,27959592,	27925259,27926634,27929431,27931755,27933281,27943909,27948252,27954428,27958725,27962010,	FAM76A	cmpl	cmpl	0,0,2,2,0,0,2,2,0,0,
798	NM_177424	chr1	+	27972280	28023550	27972405	28021427	9	27972280,27988659,27992630,28000775,28009343,28011260,28016948,28018747,28021328,	27972523,27988729,27992730,28000913,28009387,28011366,28017021,28018830,28023550,	STX12	cmpl	cmpl	0,1,2,0,0,2,0,1,0,
99	NM_014110	chr1	+	28029838	28050770	28029933	28049544	7	28029838,28031853,28037796,28040111,28042283,28046125,28049190,	28029989,28031914,28037950,28040332,28042428,28046190,28050770,	PPP1R8	cmpl	cmpl	0,2,0,1,0,1,0,
798	NR_002997	chr1	+	28033498	28033664	28033664	28033664	1	28033498,	28033664,	SCARNA1	unk	unk	-1,
799	NM_001105556	chr1	+	28071641	28085780	28071669	28085020	6	28071641,28075685,28078741,28081068,28084392,28084964,	28071763,28075826,28079152,28082141,28084549,28085780,	C1orf38	cmpl	cmpl	0,1,1,1,0,1,
799	NM_002946	chr1	-	28090635	28113823	28091260	28113541	9	28090635,28093109,28093387,28096102,28096730,28106025,28106278,28113160,28113531,	28091345,28093204,28093495,28096219,28096805,28106139,28106380,28113267,28113823,	RPA2	cmpl	cmpl	2,0,0,0,0,0,0,1,0,
799	NM_014474	chr1	+	28134090	28158250	28134281	28157936	8	28134090,28144329,28148162,28152312,28153451,28154781,28155046,28157573,	28134342,28144543,28148260,28152456,28153624,28154962,28155180,28158250,	SMPDL3B	cmpl	cmpl	0,1,2,1,1,0,1,0,
799	NM_018053	chr1	+	28159090	28167191	28159167	28166298	3	28159090,28162594,28165600,	28159460,28162791,28167191,	XKR8	cmpl	cmpl	0,2,1,
99	NM_001990	chr1	-	28169441	28287735	28173563	28257124	18	28169441,28177471,28187632,28188794,28192497,28196417,28199057,28203433,28210044,28212208,28216251,28226886,28234641,28237936,28241668,28247480,28257091,28287621,	28173644,28177572,28187754,28188909,28192658,28196476,28199147,28203517,28210184,28212392,28216337,28227024,28234778,28238003,28241748,28247524,28257192,28287735,	EYA3	cmpl	cmpl	0,1,2,1,2,0,0,0,1,0,1,1,2,1,2,0,0,-1,
801	NM_001164723	chr1	-	28346263	28376042	28349090	28350119	3	28346263,28371554,28375689,	28350157,28371625,28376042,	PTAFR	cmpl	cmpl	0,-1,-1,
801	NM_014280	chr1	-	28399376	28432129	28400345	28432096	9	28399376,28402844,28404355,28407439,28409069,28409668,28414037,28428019,28432018,	28400468,28402920,28404447,28407511,28409164,28409735,28414094,28428121,28432129,	DNAJC8	cmpl	cmpl	0,2,0,0,1,0,0,0,0,
801	NM_016311	chr1	+	28435188	28437203	28435281	28437076	3	28435188,28435458,28436934,	28435368,28435550,28437203,	ATPIF1	cmpl	cmpl	0,0,2,
802	NM_031459	chr1	+	28458549	28481589	28458945	28479900	10	28458549,28468280,28470771,28471381,28471678,28472455,28473137,28473922,28478194,28479813,	28459035,28468346,28470969,28471564,28471891,28472606,28473256,28474113,28478339,28481589,	SESN2	cmpl	cmpl	0,0,0,0,0,0,1,0,2,0,
802	NM_001127350	chr1	+	28528099	28535065	28529760	28534068	3	28528099,28529694,28533514,	28528222,28529833,28535065,	MED18	cmpl	cmpl	-1,0,1,
100	NM_001048183	chr1	+	28568679	28699468	28606545	28695648	14	28568679,28606507,28658182,28659309,28664782,28665479,28672652,28675205,28679549,28688268,28690049,28690748,28692113,28695632,	28568923,28606561,28658356,28659390,28664947,28665866,28673250,28675390,28679703,28688324,28690111,28690886,28692190,28699468,	PHACTR4	cmpl	cmpl	-1,0,1,1,1,1,1,2,1,2,1,0,0,2,
804	NR_030726	chr1	+	28705041	28738295	28738295	28738295	13	28705041,28707226,28707928,28715823,28728956,28730901,28731269,28734148,28734356,28734969,28735360,28735845,28736930,	28705183,28707259,28708000,28715966,28729038,28731089,28731449,28734245,28734479,28735125,28735480,28735998,28738295,	RCC1	unk	unk	-1,-1,-1,-1,-1,-1,-1,-1,-1,-1,-1,-1,-1,
804	NR_003109	chr1	+	28752115	28777644	28777644	28777644	10	28752115,28752738,28759731,28760211,28760444,28763801,28766392,28770274,28770965,28776598,	28752236,28752836,28759831,28760359,28760497,28763933,28766512,28770437,28770999,28777644,	TRNAU1AP	unk	unk	-1,-1,-1,-1,-1,-1,-1,-1,-1,-1,
804	NR_024127	chr1	-	28777636	28780953	28780953	28780953	6	28777636,28778631,28779010,28779658,28780209,28780688,	28777779,28778686,28779080,28779745,28780328,28780953,	SNHG12	unk	unk	-1,-1,-1,-1,-1,-1,
804	NR_003077	chr1	-	28777841	28777921	28777921	28777921	1	28777841,	28777921,	SNORD99	unk	unk	-1,
804	NR_002987	chr1	-	28778862	28778992	28778992	28778992	1	28778862,	28778992,	SNORA61	unk	unk	-1,
804	NR_002976	chr1	-	28779479	28779611	28779611	28779611	1	28779479,	28779611,	SNORA44	unk	unk	-1,
804	NR_003035	chr1	-	28780018	28780152	28780152	28780152	1	28780018,	28780152,	SNORA16A	unk	unk	-1,
804	NM_001193532	chr1	+	28791593	28793675	28791610	28793216	2	28791593,28792792,	28791843,28793675,	RAB42	cmpl	cmpl	0,2,
100	NM_001135218	chr1	-	28802195	28842191	28802637	28821180	6	28802195,28804470,28812345,28817051,28821012,28841753,	28802673,28804559,28812460,28817129,28821264,28842191,	TAF12	cmpl	cmpl	0,1,0,0,0,-1,
805	NR_004407	chr1	+	28847698	28847833	28847833	28847833	1	28847698,	28847833,	RNU11	unk	unk	-1,
805	NM_024482	chr1	+	28867826	28914702	28882711	28913872	10	28867826,28882684,28889202,28890683,28892040,28896025,28901536,28903290,28909618,28913171,	28867938,28882839,28889285,28890808,28892144,28896183,28901668,28903428,28909741,28914702,	GMEB1	cmpl	cmpl	-1,0,2,1,0,2,1,1,1,1,
100	NM_001173128	chr1	+	28935719	28968874	28936219	28968051	6	28935719,28936145,28936756,28937357,28941501,28968027,	28935908,28936246,28936781,28937437,28943085,28968874,	YTHDF2	cmpl	cmpl	-1,0,0,1,0,0,
806	NM_000911	chr1	+	29011240	29062795	29011482	29062382	3	29011240,29058052,29061840,	29011709,29058402,29062795,	OPRD1	cmpl	cmpl	0,2,1,
100	NM_001166005	chr1	+	29086189	29319145	29186536	29314896	21	29086189,29186529,29192428,29196313,29210963,29214790,29217322,29229498,29232191,29234924,29238352,29252202,29257687,29257909,29259520,29264080,29296905,29308434,29311466,29314797,29315917,	29086309,29187004,29192641,29196418,29211006,29214866,29217541,29229586,29232344,29235022,29238525,29252411,29257744,29257951,29259583,29264257,29297034,29308536,29311547,29314902,29319145,	EPB41	cmpl	cmpl	-1,0,0,0,0,1,2,2,0,0,2,1,0,0,0,0,0,0,0,0,-1,
808	NM_001171868	chr1	-	29318523	29321600	29320003	29320927	2	29318523,29321462,	29320947,29321600,	TMEM200B	cmpl	cmpl	0,-1,
12	NM_005626	chr1	-	29346836	29381224	29347508	29380851	6	29346836,29349201,29353794,29358472,29359473,29380744,	29348325,29349291,29354009,29358585,29359616,29381224,	SRSF4	cmpl	cmpl	2,2,0,1,2,0,
809	NM_016011	chr1	-	29391971	29430041	29393120	29430005	10	29391971,29395039,29395296,29399614,29401041,29402229,29405860,29415103,29415686,29429829,	29393278,29395112,29395357,29399688,29401144,29402332,29406004,29415235,29415784,29430041,	MECR	cmpl	cmpl	1,0,2,0,2,1,1,1,2,0,
101	NM_133177	chr1	+	29435614	29525912	29435743	29524760	31	29435614,29454373,29457603,29458359,29458547,29458968,29459708,29474546,29478110,29478554,29479137,29481774,29483038,29483829,29490967,29502953,29503872,29504450,29506227,29509842,29510554,29510741,29511650,29514470,29515100,29516846,29519783,29522469,29522735,29524289,29524697,	29435816,29454505,29457875,29458441,29458663,29459143,29460002,29474855,29478220,29478756,29479240,29482048,29483075,29483968,29491125,29503144,29503948,29504527,29506245,29509879,29510652,29510858,29511805,29514606,29515250,29517020,29519924,29522595,29522887,29524425,29525912,	PTPRU	cmpl	cmpl	0,1,1,0,1,0,1,1,1,0,1,2,0,1,2,1,0,1,0,0,1,0,0,2,0,0,0,0,0,2,0,
821	NM_002379	chr1	-	30956710	30969019	30959015	30968985	8	30956710,30959680,30960590,30961342,30962223,30964168,30966838,30968891,	30959065,30959761,30960743,30961759,30962349,30964391,30967185,30969019,	MATN1	cmpl	cmpl	1,1,1,1,1,0,1,0,
821	NR_034182	chr1	+	30964205	30972180	30972180	30972180	4	30964205,30966721,30971168,30971676,	30964999,30967156,30971485,30972180,	LOC100129196	unk	unk	-1,-1,-1,-1,
821	NM_006762	chr1	-	30977901	31003270	30979261	31003179	8	30977901,30980606,30983037,30984373,30985242,30987073,30987889,31003092,	30979351,30980699,30983133,30984496,30985371,30987150,30987983,31003270,	LAPTM5	cmpl	cmpl	0,0,0,0,0,1,0,0,
821	NR_039616	chr1	-	30984589	30984666	30984666	30984666	1	30984589,	30984666,	MIR4420	unk	unk	-1,
822	NM_014654	chr1	-	31114899	31154067	31118644	31154020	5	31114899,31119730,31121985,31124056,31153882,	31118811,31120022,31122599,31124174,31154067,	SDC3	cmpl	cmpl	1,0,1,0,0,
102	NM_014676	chr1	-	31176939	31311151	31178644	31305000	22	31176939,31182076,31186584,31187431,31190779,31195566,31197667,31199147,31210107,31211415,31212600,31213787,31220084,31225495,31226745,31237823,31240487,31251286,31252427,31274229,31304637,31311049,	31178776,31182269,31186706,31187557,31190917,31195695,31197797,31199415,31210344,31211712,31212744,31213926,31220236,31225597,31226839,31238094,31240654,31251465,31252536,31274298,31305011,31311151,	PUM1	cmpl	cmpl	0,2,0,0,0,0,2,1,1,1,1,0,1,1,0,2,0,1,0,0,0,-1,
822	NR_004054	chr1	-	31181122	31181210	31181210	31181210	1	31181122,	31181210,	SNORD103A	unk	unk	-1,
823	NR_003066	chr1	-	31213596	31213671	31213671	31213671	1	31213596,	31213671,	SNORD85	unk	unk	-1,
823	NR_002762	chr1	+	31233498	31234068	31234068	31234068	1	31233498,	31234068,	PRO0611	unk	unk	-1,
12	NM_024522	chr1	-	31425178	31485321	31427136	31484981	7	31425178,31427293,31427963,31429250,31430680,31433483,31484927,	31427146,31427375,31428024,31429448,31430761,31433621,31485321,	NKAIN1	cmpl	cmpl	2,1,0,0,0,0,0,
825	NM_004814	chr1	-	31505001	31542231	31505505	31542185	10	31505001,31506962,31513304,31514591,31516812,31526807,31534687,31537346,31538652,31542044,	31505555,31507066,31513366,31514674,31516933,31526930,31534853,31537440,31538782,31542231,	SNRNP40	cmpl	cmpl	1,2,0,1,0,0,2,1,0,0,
103	NM_016505	chr1	+	31542428	31610367	31555532	31609627	8	31542428,31555477,31564542,31582608,31584390,31592073,31594262,31609465,	31542509,31555598,31564600,31582709,31584482,31592174,31594408,31610367,	ZCCHC17	cmpl	cmpl	-1,0,0,1,0,2,1,0,
826	NM_004102	chr1	-	31610686	31618510	31611319	31618448	4	31610686,31612826,31614818,31618375,	31611373,31612928,31614991,31618510,	FABP3	cmpl	cmpl	0,0,1,0,
826	NM_001199039	chr1	+	31659246	31680114	31669252	31679633	11	31659246,31661306,31669126,31670116,31670763,31671209,31672087,31674411,31674830,31678400,31679497,	31660211,31661341,31669288,31670307,31670843,31671347,31672257,31674502,31674972,31678619,31680114,	SERINC2	cmpl	cmpl	-1,-1,0,0,2,1,1,0,1,2,2,
827	NR_034112	chr1	+	31744425	31746754	31746754	31746754	3	31744425,31745621,31745903,	31744594,31745769,31746754,	LOC149086	unk	unk	-1,-1,-1,
827	NR_027085	chr1	+	31756622	31762433	31762433	31762433	3	31756622,31759133,31760212,	31757024,31759251,31762433,	LOC284551	unk	unk	-1,-1,-1,
827	NM_022164	chr1	+	31814672	31825874	31815336	31825167	12	31814672,31815321,31817391,31821336,31821648,31822865,31823073,31823338,31823627,31823940,31824897,31825026,	31814783,31815646,31817455,31821429,31821763,31822989,31823224,31823528,31823673,31824064,31824943,31825874,	TINAGL1	cmpl	cmpl	-1,0,1,2,2,0,1,2,0,1,2,0,
828	NM_001525	chr1	+	31855887	31865506	31857380	31865168	9	31855887,31856943,31857238,31857719,31859030,31859664,31861710,31863184,31864977,	31856069,31857004,31857579,31857898,31859274,31859780,31861937,31863306,31865506,	HCRTR1	cmpl	cmpl	-1,-1,0,1,0,1,0,2,1,
828	NM_012392	chr1	-	31868049	31883425	31868800	31883052	5	31868049,31870682,31871346,31873409,31883028,	31869030,31870826,31871502,31873710,31883425,	PEF1	cmpl	cmpl	1,1,1,0,0,
828	NM_001856	chr1	-	31890434	31942355	31890838	31940381	71	31890434,31891786,31892054,31892979,31893501,31894587,31895220,31896675,31897101,31898772,31899253,31899601,31899847,31900521,31900774,31903359,31903770,31904069,31904224,31905762,31906352,31906989,31908789,31909802,31910603,31910783,31910911,31913194,31913445,31917819,31917991,31918229,31919092,31919210,31921121,31921381,31921521,31921894,31922137,31922296,31922710,31923008,31923826,31924278,319…	31891041,31891864,31892231,31893046,31893690,31894632,31895256,31896765,31897152,31898826,31899307,31899646,31899892,31900575,31900846,31903422,31903806,31904123,31904269,31905816,31906406,31907043,31908834,31909847,31910690,31910825,31911028,31913227,31913499,31917873,31918039,31918289,31919119,31919255,31921190,31921435,31921557,31921936,31922191,31922419,31922818,31923044,31923958,31924323,319…	COL16A1	cmpl	cmpl	1,1,1,0,0,0,0,0,0,0,0,0,0,0,0,0,0,0,0,0,0,0,0,0,0,0,0,0,0,0,0,0,0,0,0,0,0,0,0,0,0,0,0,0,0,0,0,0,0,0,0,0,0,0,0,0,0,0,0,0,0,0,0,0,0,0,2,1,1,0,-1,
103	NM_001703	chr1	-	31965304	32002235	31965607	31995409	33	31965304,31966212,31966369,31966785,31968987,31970302,31970704,31971159,31973370,31973767,31974014,31974508,31974760,31975616,31975839,31976387,31976774,31977019,31977495,31978113,31978297,31978534,31979560,31979811,31979987,31980240,31981025,31982380,31982835,31994186,31995388,31995569,32002071,	31965793,31966269,31966468,31966821,31969607,31970342,31970800,31971331,31973469,31973853,31974081,31974578,31974911,31975719,31975943,31976514,31976818,31977125,31977823,31978222,31978366,31978729,31979667,31979913,31980155,31980405,31981190,31982545,31982919,31995003,31995469,31995699,32002235,	BAI2	cmpl	cmpl	0,0,0,0,1,0,0,2,2,0,2,1,0,2,0,2,0,2,1,0,0,0,1,1,1,1,1,1,1,0,0,-1,-1,
829	NR_036216	chr1	-	31996847	31996923	31996923	31996923	1	31996847,	31996923,	MIR4254	unk	unk	-1,
829	NM_144569	chr1	-	32028611	32054167	32028790	32053521	16	32028611,32030402,32030865,32031465,32031934,32032311,32034777,32036394,32036629,32037588,32037996,32038203,32038628,32039851,32052138,32054148,	32029479,32030589,32030955,32031616,32032085,32032423,32034903,32036511,32036789,32037673,32038051,32038329,32038805,32039893,32053560,32054167,	SPOCD1	cmpl	cmpl	1,0,0,2,1,0,0,0,2,1,0,0,0,0,0,-1,
830	NM_080391	chr1	-	32144608	32176575	32147039	32157253	6	32144608,32148225,32149883,32154082,32157157,32176174,	32147148,32148300,32150014,32154175,32157846,32176575,	PTP4A2	cmpl	cmpl	2,2,0,0,0,-1,
831	NM_006559	chr1	+	32252077	32282059	32252183	32280812	9	32252077,32268485,32269711,32271375,32275097,32276022,32276739,32277702,32280714,	32252565,32268610,32269828,32271522,32275231,32276224,32276807,32277761,32282059,	KHDRBS1	cmpl	cmpl	0,1,0,0,0,2,0,2,1,
831	NM_018056	chr1	+	32311089	32341054	32311235	32340861	9	32311089,32313138,32313790,32314950,32315351,32329862,32332971,32338629,32340618,	32311239,32313265,32314010,32315034,32315506,32330199,32333159,32338750,32341054,	TMEM39B	cmpl	cmpl	0,1,2,0,0,2,0,2,0,
103	NM_012316	chr1	+	32346230	32414755	32346318	32409082	14	32346230,32392775,32395040,32395533,32396454,32397587,32398802,32400134,32400548,32401422,32404292,32405356,32408069,32408894,	32346322,32392909,32395133,32395633,32396549,32397719,32398891,32400234,32400712,32401501,32404418,32405484,32408248,32414755,	KPNA6	cmpl	cmpl	0,1,0,0,1,0,0,2,0,2,0,0,2,1,
832	NM_175852	chr1	+	32417931	32436473	32418533	32433383	11	32417931,32418501,32419429,32422712,32426141,32428242,32430498,32430844,32431395,32432252,32433089,	32417964,32418702,32419765,32422804,32426312,32428437,32430618,32430919,32431488,32432348,32436473,	TXLNA	cmpl	cmpl	-1,0,1,1,0,0,0,0,0,0,0,
832	NM_024296	chr1	+	32438788	32443578	32440123	32443436	6	32438788,32440100,32442066,32442373,32442785,32443381,	32438897,32440287,32442233,32442567,32442808,32443578,	CCDC28B	cmpl	cmpl	-1,0,2,1,0,2,
832	NM_001160042	chr1	+	32443822	32446875	32443869	32446270	5	32443822,32444341,32444696,32445189,32445427,	32444151,32444485,32444949,32445308,32446875,	IQCC	cmpl	cmpl	0,0,0,1,0,
832	NM_001099434	chr1	+	32447281	32454384	32447281	32454085	9	32447281,32449459,32449948,32450257,32450677,32450941,32452984,32453627,32453989,	32447547,32449511,32450025,32450389,32450824,32450981,32453120,32453731,32454384,	DCDC2B	cmpl	cmpl	0,2,0,2,2,2,0,1,0,
832	NM_019118	chr1	-	32454384	32460513	32455040	32460510	5	32454384,32455446,32459318,32460054,32460494,	32455135,32455539,32459385,32460206,32460513,	TMEM234	cmpl	cmpl	1,1,0,1,0,
832	NM_003757	chr1	+	32460557	32469792	32460629	32469384	11	32460557,32460725,32462221,32462597,32464358,32464590,32466686,32466914,32467322,32469114,32469302,	32460632,32460818,32462309,32462663,32464508,32464718,32466797,32467004,32467396,32469207,32469792,	EIF3I	cmpl	cmpl	0,0,0,1,1,1,0,0,0,2,2,
832	NR_026850	chr1	-	32469847	32479898	32479898	32479898	7	32469847,32470229,32472891,32473139,32477482,32478056,32479324,	32470157,32470372,32473002,32473398,32477613,32478852,32479898,	MTMR9LP	unk	unk	-1,-1,-1,-1,-1,-1,-1,
832	NM_032648	chr1	+	32485404	32487048	32485609	32486789	2	32485404,32486558,	32485870,32487048,	FAM167B	cmpl	cmpl	0,0,
12	NM_005356	chr1	+	32489426	32524353	32512517	32523904	13	32489426,32512512,32512924,32513180,32513508,32513756,32514101,32514524,32514794,32517858,32518028,32518266,32523701,	32489559,32512622,32513006,32513271,32513607,32513860,32514251,32514677,32514974,32517935,32518182,32518398,32524353,	LCK	cmpl	cmpl	-1,0,0,1,2,2,1,1,1,1,0,1,1,
833	NM_004964	chr1	+	32530294	32571811	32530357	32571232	14	32530294,32540808,32554852,32562666,32565126,32565723,32567255,32568765,32568955,32569661,32569863,32570277,32570888,32571204,	32530406,32540921,32554970,32562741,32565265,32565865,32567348,32568874,32569096,32569770,32569994,32570430,32570937,32571811,	HDAC1	cmpl	cmpl	0,1,0,1,1,2,0,0,1,1,2,1,1,2,
833	NM_023009	chr1	-	32572026	32574421	32572784	32574221	2	32572026,32574134,	32573285,32574421,	MARCKSL1	cmpl	cmpl	0,0,
833	NM_001167676	chr1	-	32599457	32600431	32599620	32600279	3	32599457,32599917,32600145,	32599723,32600064,32600431,	LOC100128071	cmpl	cmpl	2,2,0,
833	NM_052841	chr1	+	32600448	32602511	32600889	32602444	2	32600448,32601782,	32601034,32602511,	TSSK3	cmpl	cmpl	0,1,
833	NM_001143888	chr1	-	32603291	32632649	32604809	32632602	11	32603291,32606634,32614449,32616157,32616402,32616911,32619401,32622017,32624966,32632267,32632591,	32604842,32606738,32614929,32616236,32616471,32617027,32619456,32622236,32625083,32632328,32632649,	BSDC1	cmpl	cmpl	0,1,1,0,0,1,0,0,0,2,0,
834	NM_001145720	chr1	+	32703244	32726046	32708812	32723606	4	32703244,32708771,32719078,32723288,	32703293,32709803,32719257,32726046,	ZBTB8B	cmpl	cmpl	-1,0,1,0,
835	NM_001040441	chr1	+	32777358	32844129	32831119	32838607	5	32777358,32791646,32831118,32833241,32838274,	32777760,32791728,32831942,32833411,32844129,	ZBTB8A	cmpl	cmpl	-1,-1,0,1,0,
835	NM_178547	chr1	-	32859893	32888772	32860049	32888753	7	32859893,32865695,32870014,32871832,32872138,32872955,32888620,	32860136,32865732,32870067,32871915,32872260,32872980,32888772,	ZBTB8OS	cmpl	cmpl	0,2,0,1,2,1,0,
104	NM_001135256	chr1	+	32889545	32924399	32890190	32917893	12	32889545,32890101,32895614,32906412,32906926,32907159,32907418,32907673,32910637,32910829,32910978,32917827,	32889620,32890249,32895760,32906586,32907042,32907320,32907545,32907751,32910714,32910887,32911089,32924399,	RBBP4	cmpl	cmpl	-1,0,2,1,1,0,2,0,0,2,0,0,
836	NM_030786	chr1	-	32918093	32940948	32920037	32940848	5	32918093,32922197,32922445,32933052,32940795,	32920048,32922277,32922570,32934232,32940948,	SYNC	cmpl	cmpl	1,2,0,2,0,
836	NM_020888	chr1	+	32980098	33013158	32980142	33011075	7	32980098,33005974,33006249,33006839,33007860,33008067,33011052,	32980377,33006145,33006305,33006963,33007974,33010629,33013158,	KIAA1522	cmpl	cmpl	0,1,1,0,1,1,1,
104	NM_003680	chr1	-	33013426	33056220	33014168	33055432	13	33013426,33017569,33018272,33019235,33020591,33024549,33025127,33029349,33035950,33044669,33048778,33049098,33055375,	33014279,33017711,33018466,33019333,33020727,33024635,33025263,33029442,33036031,33044799,33048954,33049245,33056220,	YARS	cmpl	cmpl	0,2,0,1,0,1,0,0,0,2,0,0,0,
837	NM_001256121	chr1	+	33055629	33097067	33064287	33094226	7	33055629,33063500,33064285,33066180,33068151,33091266,33094111,	33055787,33063617,33065118,33066269,33068255,33091354,33097067,	S100PBP	cmpl	cmpl	-1,-1,0,0,2,1,2,
837	NM_153756	chr1	-	33100455	33109001	33102481	33106561	6	33100455,33102851,33105940,33106377,33107069,33108840,	33102487,33102985,33106030,33106576,33107185,33109001,	FNDC5	cmpl	cmpl	0,1,1,0,-1,-1,
837	NM_002143	chr1	+	33124684	33132834	33127086	33132050	4	33124684,33127065,33131711,33131952,	33124703,33127464,33131817,33132834,	HPCA	cmpl	cmpl	-1,0,0,1,
837	NM_033504	chr1	-	33132782	33139540	33132992	33139426	6	33132782,33133492,33133742,33134097,33136313,33139410,	33133067,33133627,33133931,33134157,33136507,33139540,	TMEM54	cmpl	cmpl	0,0,0,0,1,0,
838	NM_153341	chr1	-	33174636	33202873	33174993	33202873	9	33174636,33176584,33180439,33182206,33183701,33184589,33186409,33187756,33202238,	33175447,33176716,33180647,33182347,33183816,33184752,33186554,33187962,33202873,	RNF19B	cmpl	cmpl	2,2,1,1,0,2,1,2,0,
838	NR_037591	chr1	-	33246127	33275099	33275099	33275099	8	33246127,33251394,33252709,33259554,33259780,33262629,33269731,33274923,	33249021,33251590,33252782,33259649,33259891,33262755,33269849,33275099,	AK2	unk	unk	-1,-1,-1,-1,-1,-1,-1,-1,
839	NM_052998	chr1	+	33319300	33358582	33320437	33358370	12	33319300,33319575,33319788,33320365,33322141,33330237,33331469,33332735,33334894,33336254,33356089,33358231,	33319482,33319696,33320000,33320542,33322315,33330410,33331604,33332901,33335057,33336367,33356304,33358582,	ADC	cmpl	cmpl	-1,-1,-1,0,0,0,2,2,0,1,0,2,
839	NM_018207	chr1	-	33383589	33420258	33385364	33419620	5	33383589,33396440,33397875,33403658,33419212,	33385915,33396556,33398132,33403754,33420258,	TRIM62	cmpl	cmpl	1,2,0,0,0,
840	NM_152493	chr1	+	33494760	33538907	33508762	33537234	9	33494760,33508674,33514287,33514535,33518311,33519774,33533124,33533334,33537117,	33494842,33508800,33514351,33514782,33518645,33519999,33533203,33533493,33538907,	ZNF362	cmpl	cmpl	-1,0,2,0,1,2,2,0,0,
841	NM_198040	chr1	-	33561810	33613781	33563052	33613727	14	33561810,33567057,33568258,33569535,33570462,33572277,33592588,33593028,33605303,33606723,33608608,33609204,33610476,33613553,	33563207,33567334,33568400,33569650,33570592,33572480,33592754,33593441,33605616,33606810,33608773,33609282,33610635,33613781,	PHC2	cmpl	cmpl	1,0,2,1,0,1,0,1,0,0,0,0,0,0,
841	NR_037400	chr1	-	33570580	33570680	33570680	33570680	1	33570580,	33570680,	MIR3605	unk	unk	-1,
842	NM_145238	chr1	+	33710818	33734582	33717476	33733663	8	33710818,33717366,33726651,33727301,33727704,33729211,33731373,33732404,	33710875,33717893,33726838,33727378,33727789,33729889,33731802,33734582,	ZSCAN20	cmpl	cmpl	-1,0,0,1,0,1,1,1,
105	NM_052896	chr1	-	33752195	34404030	33757704	34404001	70	33752195,33757651,33757998,33759649,33761493,33763068,33765382,33771236,33771982,33775208,33775622,33778711,33779316,33780906,33784223,33788363,33805779,33807560,33809718,33810692,33815482,33818939,33821828,33824690,33825274,33839051,33840555,33843468,33844049,33849227,33852690,33855092,33855685,33860353,33861556,33862705,33863237,33864672,33871608,33873400,33874546,33884834,33890509,33896132,339…	33754757,33757864,33758137,33759737,33761606,33763230,33765445,33771416,33772094,33775282,33775796,33778885,33779496,33781083,33784406,33788537,33805953,33807734,33809913,33810878,33815671,33819086,33822017,33824804,33825355,33839197,33840733,33843657,33844175,33849437,33852807,33855162,33855804,33860458,33861653,33862830,33863441,33864768,33871722,33873517,33874741,33885022,33890648,33896324,339…	CSMD2	cmpl	cmpl	-1,2,1,0,1,1,1,1,0,1,1,1,1,1,1,1,1,1,1,1,1,1,1,1,1,2,1,1,1,1,1,0,1,1,0,1,1,1,1,1,1,2,1,1,2,1,1,0,1,1,1,1,1,2,1,1,1,1,2,0,1,2,1,1,2,1,1,2,1,0,
845	NR_033264	chr1	+	34102266	34102979	34102979	34102979	2	34102266,34102450,	34102365,34102979,	HMGB4	unk	unk	-1,-1,
845	NR_038372	chr1	+	34107143	34123646	34123646	34123646	8	34107143,34107390,34109059,34113653,34116357,34120350,34122757,34123273,	34107237,34107525,34109196,34113780,34116538,34120422,34123002,34123646,	LOC402779	unk	unk	-1,-1,-1,-1,-1,-1,-1,-1,
847	NM_001134734	chr1	+	34415139	34457318	34415977	34456949	7	34415139,34435412,34438959,34440271,34446344,34450397,34456873,	34416297,34436101,34439220,34440447,34446422,34450594,34457318,	C1orf94	cmpl	cmpl	0,2,1,1,0,0,2,
106	NM_005268	chr1	+	34993307	34996699	34995518	34996340	2	34993307,34995494,	34993383,34996699,	GJB5	cmpl	cmpl	-1,0,
852	NM_153212	chr1	+	34997928	35001912	34999442	35000243	2	34997928,34999120,	34997976,35001912,	GJB4	cmpl	cmpl	-1,0,
852	NM_024009	chr1	+	35019376	35024552	35022950	35023763	2	35019376,35022925,	35019966,35024552,	GJB3	cmpl	cmpl	-1,0,
852	NM_002060	chr1	+	35031185	35033935	35032401	35033403	2	35031185,35032384,	35031256,35033935,	GJA4	cmpl	cmpl	-1,0,
852	NM_001164824	chr1	-	35088549	35097233	35093886	35094165	3	35088549,35094743,35097027,	35094170,35094927,35097233,	C1orf212	cmpl	cmpl	0,-1,-1,
106	NM_001080418	chr1	-	35103623	35143571	35104270	35143571	10	35103623,35105235,35105723,35106792,35123165,35123665,35124259,35137856,35138255,35142464,	35104489,35105379,35105815,35107277,35123251,35123979,35124473,35137929,35138461,35143571,	DLGAP3	cmpl	cmpl	0,0,1,2,0,1,0,2,0,0,
853	NR_037869	chr1	-	35213886	35216894	35216894	35216894	3	35213886,35216118,35216865,	35215590,35216272,35216894,	LOC653160	unk	unk	-1,-1,-1,
853	NM_001195156	chr1	-	35219713	35223535	35220131	35223493	3	35219713,35221954,35223385,	35220307,35222135,35223535,	ZMYM6NB	cmpl	cmpl	1,0,0,
106	NM_007167	chr1	-	35224353	35270156	35225291	35268827	16	35224353,35230421,35242155,35243319,35245138,35246939,35248634,35248945,35250077,35250618,35252884,35253175,35257540,35258570,35268734,35270002,	35227123,35230575,35242193,35243460,35245286,35247112,35248785,35249224,35250193,35250769,35253076,35253350,35257790,35258655,35268901,35270156,	ZMYM6	cmpl	cmpl	1,0,1,1,0,1,0,0,1,0,0,2,1,0,0,-1,
854	NM_024772	chr1	+	35317558	35354042	35332175	35353447	10	35317558,35332101,35334006,35335504,35342482,35342744,35348481,35349959,35350274,35351164,	35317630,35332271,35334079,35335754,35342657,35342957,35348635,35350100,35350318,35354042,	ZMYM1	cmpl	cmpl	-1,0,0,1,2,0,0,1,1,0,
855	NM_005066	chr1	-	35421787	35431330	35422643	35431237	10	35421787,35425188,35425390,35426160,35427190,35427373,35428685,35428881,35429528,35430409,	35422781,35425310,35425439,35426278,35427275,35427570,35428781,35429183,35429717,35431330,	SFPQ	cmpl	cmpl	0,1,0,2,1,2,2,0,0,0,
13	NM_005095	chr1	+	35507154	35660132	35507234	35657865	30	35507154,35563547,35597112,35599381,35599806,35608216,35608559,35619446,35619733,35623629,35624261,35625190,35625641,35627097,35628135,35630399,35630834,35631782,35634739,35635564,35636600,35637051,35637669,35643210,35643560,35646195,35652159,35653653,35656630,35657657,	35507273,35563593,35597634,35599443,35599977,35608301,35608815,35619621,35619946,35623780,35624377,35625466,35625792,35627270,35628286,35630540,35630872,35631927,35634858,35635733,35636654,35637231,35637764,35643382,35643656,35646347,35652271,35653902,35656760,35660132,	ZMYM4	cmpl	cmpl	0,0,1,1,0,0,1,2,0,0,1,0,0,1,0,1,1,0,1,0,1,1,1,0,1,1,0,1,1,2,
107	NM_024874	chr1	-	35671677	35795624	35673081	35792679	21	35671677,35679234,35680433,35681093,35682348,35686360,35688054,35688545,35689815,35691744,35692549,35694200,35698492,35700808,35704795,35709050,35712992,35717153,35744799,35792537,35795394,	35673269,35679326,35680524,35681216,35682491,35686520,35688193,35688697,35689964,35691877,35692673,35694429,35698625,35700901,35704883,35709148,35713094,35717400,35745323,35792707,35795624,	KIAA0319L	cmpl	cmpl	1,2,1,1,2,1,0,1,2,1,0,2,1,1,0,1,1,0,1,0,-1,
858	NM_001014839	chr1	+	35795979	35804967	35796378	35803851	8	35795979,35796343,35797294,35798513,35800579,35801389,35801954,35803414,	35796071,35796411,35797435,35799482,35800821,35801614,35802097,35804967,	NCDN	cmpl	cmpl	-1,0,0,0,0,2,2,1,
858	NM_178548	chr1	+	35811557	35833514	35811765	35832864	7	35811557,35812114,35813136,35826517,35828117,35828821,35832581,	35811792,35812597,35813188,35826740,35828236,35828963,35833514,	TFAP2E	cmpl	cmpl	0,0,0,1,2,1,2,
858	NM_001199779	chr1	-	35837729	35879739	35841454	35879620	6	35837729,35843420,35847433,35869461,35874497,35879604,	35841562,35843470,35847596,35869532,35874620,35879739,	PSMB2	cmpl	cmpl	0,1,0,1,1,0,
859	NM_152374	chr1	-	35952063	35957377	35953819	35954509	2	35952063,35956894,	35954514,35957377,	C1orf216	cmpl	cmpl	0,-1,
859	NM_022111	chr1	-	35970299	36008138	35974683	36008058	25	35970299,35975101,35975526,35976179,35976642,35977323,35977552,35981328,35981642,35983638,35984953,35986094,35986592,35987654,35987820,35989437,35991932,35998529,35999283,36000185,36000591,36001347,36002453,36003405,36008034,	35974794,35975263,35975609,35976285,35976770,35977445,35977717,35981429,35981718,35983750,35985180,35986249,35986792,35987719,35987999,35989694,35992124,35999104,35999392,36000258,36000669,36001509,36002902,36003514,36008138,	CLSPN	cmpl	cmpl	0,0,1,0,1,2,2,0,2,1,2,0,1,2,0,1,1,2,1,0,0,0,1,0,0,
860	NM_017629	chr1	+	36046414	36096077	36046604	36091793	18	36046414,36055069,36061049,36063500,36063866,36064113,36064935,36069614,36069999,36070244,36070624,36072177,36074021,36079352,36079803,36088344,36089041,36091684,	36046623,36055235,36061170,36063682,36064003,36064248,36065023,36069762,36070119,36070373,36070758,36072362,36074181,36079668,36079938,36088446,36089241,36096077,	EIF2C4	cmpl	cmpl	0,1,2,0,2,1,1,2,0,0,0,2,1,2,0,0,0,2,
860	NM_012199	chr1	+	36121396	36162486	36121609	36157795	19	36121396,36126614,36130744,36131284,36131861,36132224,36132502,36133309,36139661,36140135,36140391,36145122,36152029,36152371,36153535,36155780,36156509,36157242,36157686,	36121634,36126798,36130865,36131466,36131998,36132359,36132590,36133457,36139781,36140258,36140525,36145307,36152189,36152462,36153730,36155915,36156611,36157442,36162486,	EIF2C1	cmpl	cmpl	0,1,2,0,2,1,1,2,0,0,0,2,1,2,0,0,0,0,2,
107	NM_024852	chr1	+	36169269	36294650	36169614	36293933	19	36169269,36183879,36205142,36210211,36211562,36242528,36246877,36247084,36247662,36251817,36252102,36265301,36272361,36274364,36277977,36278494,36281634,36293133,36293824,	36169633,36184051,36205263,36210420,36211699,36242663,36246965,36247232,36247782,36251940,36252236,36265486,36272521,36274455,36278172,36278629,36281736,36293333,36294650,	EIF2C3	cmpl	cmpl	0,1,2,0,2,1,1,2,0,0,0,2,1,2,0,0,0,0,2,
862	NM_014466	chr1	+	36322262	36326463	36323109	36326374	10	36322262,36323057,36323350,36324023,36324891,36325118,36325391,36325626,36325915,36326160,	36322337,36323265,36323476,36324229,36325035,36325233,36325499,36325770,36325995,36326463,	TEKT2	cmpl	cmpl	-1,0,0,0,2,2,0,0,0,2,
862	NM_017825	chr1	+	36327039	36332120	36327092	36331574	6	36327039,36329431,36329805,36330097,36330609,36331284,	36327303,36329528,36330013,36330282,36330710,36332120,	ADPRHL2	cmpl	cmpl	0,1,2,0,2,1,
862	NM_005202	chr1	-	36333429	36338437	36335756	36338430	2	36333429,36338237,	36337675,36338437,	COL8A2	cmpl	cmpl	1,0,
862	NM_014408	chr1	-	36374759	36387654	36375390	36387566	5	36374759,36375983,36377907,36378256,36387524,	36375510,36376166,36378007,36378354,36387654,	TRAPPC3	cmpl	cmpl	0,0,2,0,0,
862	NM_018067	chr1	+	36394389	36419028	36394605	36418446	17	36394389,36409158,36409700,36410651,36411551,36413085,36414386,36414884,36416060,36416606,36416872,36417108,36417449,36417699,36417853,36418061,36418435,	36394651,36409503,36409769,36410815,36411666,36413196,36414769,36415030,36416389,36416784,36417011,36417213,36417503,36417745,36417944,36418255,36419028,	MAP7D1	cmpl	cmpl	0,1,1,1,0,1,1,0,2,1,2,0,0,0,1,2,1,
863	NM_005119	chr1	+	36462603	36543544	36520751	36542205	12	36462603,36497569,36520720,36524555,36527247,36529561,36530785,36532038,36534770,36539073,36539740,36541983,	36462693,36497672,36520888,36525458,36527952,36529734,36530897,36532123,36534958,36539272,36539884,36543544,	THRAP3	cmpl	cmpl	-1,-1,0,2,2,2,1,2,0,2,0,0,
863	NM_001162530	chr1	+	36544580	36559535	36544608	36559315	16	36544580,36544785,36545029,36545354,36545704,36545957,36546105,36546296,36546576,36547735,36557258,36557447,36557629,36557862,36559102,36559243,	36544612,36544943,36545093,36545473,36545795,36546013,36546151,36546397,36546663,36547778,36557352,36557500,36557724,36558986,36559166,36559535,	SH3D21	cmpl	cmpl	0,1,0,1,0,1,0,1,0,0,1,2,1,0,2,0,
863	NM_018166	chr1	-	36560218	36562342	36560482	36561225	3	36560218,36561158,36562080,	36560913,36561255,36562342,	FAM176B	cmpl	cmpl	1,0,-1,
864	NM_032017	chr1	-	36577811	36624072	36579942	36599520	12	36577811,36581551,36582047,36582307,36586887,36592551,36593393,36596426,36596924,36599408,36606035,36623910,	36580161,36581636,36582167,36582452,36587003,36592604,36593621,36596570,36597010,36599528,36606272,36624072,	STK40	cmpl	cmpl	0,2,2,1,2,0,0,0,1,0,-1,-1,
864	NM_032881	chr1	-	36631617	36636080	36631945	36632317	2	36631617,36635954,	36632341,36636080,	LSM10	cmpl	cmpl	0,-1,
864	NM_145047	chr1	-	36656093	36688673	36656326	36688557	10	36656093,36657178,36658663,36660337,36660955,36661550,36669989,36670609,36676943,36688445,	36656443,36657242,36658803,36660407,36661084,36661654,36670070,36670777,36677098,36688673,	OSCP1	cmpl	cmpl	0,2,0,2,2,0,0,0,1,0,
13	NM_031280	chr1	-	36693948	36702627	36693975	36702463	8	36693948,36694374,36696110,36698879,36699451,36700275,36701993,36702333,	36694113,36694566,36696169,36698964,36699500,36700351,36702038,36702627,	MRPS15	cmpl	cmpl	0,0,1,0,2,1,1,0,
865	NM_172313	chr1	-	36704230	36721502	36704283	36717684	18	36704230,36704808,36705417,36705745,36706009,36706262,36707343,36707839,36709620,36710253,36710425,36710704,36711622,36711951,36713564,36717620,36719665,36720998,	36704388,36705015,36705499,36705839,36706150,36706409,36707445,36708028,36709834,36710327,36710579,36710874,36711810,36712075,36713861,36717704,36719725,36721502,	CSF3R	cmpl	cmpl	0,0,2,1,1,1,1,1,0,1,0,1,2,1,1,0,-1,-1,
108	NM_000831	chr1	-	37033714	37272431	37040038	37272296	16	37033714,37043174,37044291,37055247,37057923,37063790,37079923,37088498,37091802,37097295,37098031,37107935,37110375,37118821,37129107,37272181,	37040233,37043425,37044514,37055465,37058042,37064014,37080127,37088612,37091910,37097439,37098205,37107989,37110557,37119079,37129284,37272431,	GRIK3	cmpl	cmpl	0,1,0,1,2,0,0,0,0,0,0,0,1,1,1,0,
870	NR_036217	chr1	+	37399750	37399822	37399822	37399822	1	37399750,	37399822,	MIR4255	unk	unk	-1,
872	NR_038842	chr1	-	37693066	37712631	37712631	37712631	3	37693066,37694554,37712331,	37694100,37694647,37712631,	LOC728431	unk	unk	-1,-1,-1,
872	NM_025079	chr1	+	37712705	37722565	37713684	37721799	6	37712705,37713646,37718477,37719788,37720621,37720924,	37712817,37714127,37718617,37720023,37720728,37722565,	ZC3H12A	cmpl	cmpl	-1,0,2,1,2,1,
13	NM_022756	chr1	-	37730762	37752951	37732286	37752934	8	37730762,37734072,37734894,37739991,37747465,37747642,37751610,37752844,	37732295,37734106,37734924,37740184,37747511,37747730,37751726,37752951,	MEAF6	cmpl	cmpl	0,2,2,1,0,2,0,0,
872	NR_049844	chr1	-	37739122	37739182	37739182	37739182	1	37739122,	37739182,	MIR5581	unk	unk	-1,
873	NM_024700	chr1	-	37772636	37792532	37775935	37792417	4	37772636,37778344,37790832,37792193,	37776200,37778943,37790935,37792532,	SNIP1	cmpl	cmpl	2,0,2,0,
873	NM_003462	chr1	+	37795106	37805045	37795116	37803249	6	37795106,37795790,37797514,37799744,37800268,37803213,	37795263,37795936,37797684,37799923,37800433,37805045,	DNALI1	cmpl	cmpl	0,0,2,1,0,0,
873	NM_013285	chr1	-	37804999	37834173	37805042	37834010	16	37804999,37805860,37806462,37807038,37812530,37812852,37813782,37814615,37820410,37820965,37822054,37825498,37828893,37830899,37831949,37833946,	37805195,37805952,37806545,37807490,37812644,37813011,37813887,37814744,37820524,37821124,37822121,37825683,37829033,37830994,37832034,37834173,	GNL2	cmpl	cmpl	0,1,2,0,0,0,0,0,0,0,2,0,1,2,1,0,
873	NM_001038633	chr1	-	37849537	37873182	37851013	37867920	9	37849537,37850007,37851962,37852442,37854742,37867826,37870102,37870545,37872824,	37849936,37851180,37852151,37852592,37854934,37868208,37870281,37870612,37873182,	RSPO1	cmpl	cmpl	-1,1,1,1,1,0,-1,-1,-1,
874	NM_017850	chr1	-	37919828	37928779	37921381	37928139	5	37919828,37921577,37924531,37927864,37928592,	37921419,37921696,37924711,37928142,37928779,	C1orf109	cmpl	cmpl	1,2,2,0,-1,
874	NM_018101	chr1	+	37930659	37947978	37930949	37946625	11	37930659,37930934,37931163,37934168,37937163,37938694,37940012,37941510,37943699,37945236,37946580,	37930837,37931043,37931292,37934209,37937236,37938780,37940077,37941606,37943826,37945323,37947978,	CDCA8	cmpl	cmpl	-1,0,1,1,0,1,0,2,2,0,0,
874	NM_001099439	chr1	-	37954232	38003411	37956630	38003325	17	37954232,37956919,37957672,37958167,37958609,37959041,37959918,37961299,37961569,37965360,37969669,37973515,37991134,37992473,37999663,38001043,38003219,	37956745,37957075,37957866,37958317,37958813,37959103,37960104,37961425,37961631,37965469,37969841,37973649,37991485,37992629,38000342,38001108,38003411,	EPHA10	cmpl	cmpl	2,2,0,0,0,1,1,1,2,1,0,1,1,1,0,1,0,
875	NM_001113482	chr1	+	38032360	38039865	38032441	38038462	4	38032360,38033995,38035002,38037825,	38032991,38034105,38035079,38039865,	MANEAL	cmpl	cmpl	0,1,0,2,
875	NM_024640	chr1	-	38041200	38046452	38042183	38046439	5	38041200,38042560,38045115,38045359,38046050,	38042256,38042703,38045235,38045474,38046452,	YRDC	cmpl	cmpl	2,0,0,2,0,
875	NM_198446	chr1	+	38046059	38047713	38046663	38047332	3	38046059,38046789,38047236,	38046698,38046991,38047713,	C1orf122	cmpl	cmpl	0,2,0,
875	NM_005955	chr1	-	38047825	38097879	38053394	38095917	11	38047825,38055677,38060379,38061968,38070503,38073337,38073929,38076883,38078178,38095509,38097789,	38053825,38055741,38060975,38062071,38070581,38073474,38074003,38077015,38078417,38095968,38097879,	MTF1	cmpl	cmpl	1,0,1,0,0,1,2,2,0,0,-1,
109	NM_005540	chr1	-	38098955	38185316	38100573	38184567	24	38098955,38102570,38104019,38104717,38106759,38111188,38112251,38113864,38116446,38118343,38121065,38123896,38125146,38125609,38126501,38127815,38129616,38170171,38178946,38181898,38182054,38184014,38184510,38185248,	38100689,38102682,38104147,38104802,38106873,38111424,38112414,38113975,38116582,38118453,38121177,38124084,38125263,38125724,38126603,38127983,38129713,38170312,38179057,38181928,38182152,38184109,38184593,38185316,	INPP5B	cmpl	cmpl	1,0,1,0,0,1,0,0,2,0,2,0,0,2,2,2,1,1,1,1,2,0,0,-1,
876	NM_006802	chr1	-	38195238	38228348	38196444	38228224	17	38195238,38198378,38206302,38207612,38207829,38215142,38216978,38217246,38217723,38218844,38219987,38222427,38222965,38225831,38226042,38227806,38228128,	38196522,38198434,38206393,38207723,38207994,38215212,38217086,38217314,38217792,38218983,38220070,38222519,38223038,38225937,38226095,38227854,38228348,	SF3A3	cmpl	cmpl	0,1,0,0,0,2,2,0,0,2,0,1,0,2,0,0,0,
876	NM_004468	chr1	-	38235028	38243774	38235663	38237671	6	38235028,38235942,38236221,38237232,38237515,38243615,	38235818,38236129,38236391,38237407,38237691,38243774,	FHL3	cmpl	cmpl	1,0,1,0,0,-1,
876	NM_016037	chr1	+	38250970	38263084	38251061	38261887	8	38250970,38254617,38255926,38256722,38257317,38257511,38260957,38261803,	38251124,38254679,38256029,38256836,38257411,38257642,38261068,38263084,	UTP11L	cmpl	cmpl	0,0,2,0,0,1,0,0,
877	NM_002699	chr1	-	38282109	38285037	38283646	38285002	1	38282109,	38285037,	POU3F1	cmpl	cmpl	0,
877	NR_037432	chr1	+	38327489	38327588	38327588	38327588	1	38327489,	38327588,	MIR3659	unk	unk	-1,
878	NR_038928	chr1	-	38447292	38453026	38453026	38453026	4	38447292,38449992,38450356,38452975,	38449081,38450081,38450710,38453026,	LOC339442	unk	unk	-1,-1,-1,-1,
883	NM_022157	chr1	-	39077605	39097927	39077811	39097905	7	39077605,39084197,39089873,39090632,39093966,39095137,39097668,	39077963,39084346,39090016,39090747,39094166,39095341,39097927,	RRAGC	cmpl	cmpl	1,2,0,2,0,0,0,
883	NR_037634	chr1	-	39100748	39119885	39119885	39119885	7	39100748,39105138,39105820,39111276,39111853,39113036,39119690,	39102973,39105268,39105869,39111349,39112168,39114452,39119885,	GJA9-MYCBP	unk	unk	-1,-1,-1,-1,-1,-1,-1,
883	NM_030772	chr1	-	39112325	39119885	39112809	39114357	2	39112325,39119690,	39114452,39119885,	GJA9	cmpl	cmpl	0,-1,
883	NM_017821	chr1	-	39124065	39180043	39124762	39157471	8	39124065,39126221,39131422,39134227,39149580,39153820,39157225,39179940,	39124942,39126283,39131483,39134328,39149693,39153969,39157596,39180043,	RHBDL2	cmpl	cmpl	0,1,0,1,2,0,0,-1,
884	NM_024595	chr1	+	39229502	39244324	39229639	39242314	5	39229502,39236429,39239230,39241605,39242303,	39229859,39236570,39239365,39241677,39244324,	AKIRIN1	cmpl	cmpl	0,1,1,1,1,
884	NM_001184979	chr1	+	39264553	39272895	39266983	39272755	3	39264553,39266981,39272650,	39264657,39267199,39272895,	NDUFS5	cmpl	cmpl	-1,0,0,
110	NM_012090	chr1	+	39319675	39725397	39322477	39724053	95	39319675,39321621,39322425,39469440,39488272,39492556,39496194,39520466,39521447,39521667,39522324,39522591,39523341,39523555,39523862,39525544,39530168,39531024,39531716,39533304,39534045,39535878,39538468,39541182,39547828,39548503,39549089,39553771,39554649,39555472,39556711,39557922,39560866,39561168,39562451,39562904,39565476,39587736,39589043,39591265,39595633,39596955,39597399,39599051,395…	39319802,39321676,39322697,39469502,39488362,39492634,39496287,39520633,39521560,39521774,39522444,39522687,39523469,39523649,39524017,39525821,39530297,39531102,39531878,39533409,39534141,39536004,39538621,39541337,39547955,39548687,39549259,39553950,39554788,39555666,39556874,39558006,39560974,39561267,39562604,39562993,39565612,39587886,39589277,39591490,39596152,39597132,39597523,39599260,395…	MACF1	cmpl	cmpl	-1,-1,0,1,0,0,0,0,2,1,0,0,0,2,0,2,0,0,0,0,0,0,0,0,2,0,1,0,2,0,2,0,0,0,0,0,2,0,0,0,0,0,0,1,0,0,2,0,1,1,0,1,0,1,0,0,0,2,0,0,1,0,0,0,0,0,0,1,1,0,0,0,0,0,0,0,0,0,0,0,0,2,0,0,0,0,0,1,0,1,0,0,1,0,1,
887	NM_015038	chr1	+	39647762	39654741	39648524	39652808	1	39647762,	39654741,	KIAA0754	cmpl	cmpl	0,
888	NM_181809	chr1	+	39729904	39768128	39730250	39764057	7	39729904,39749432,39750014,39759634,39760661,39761265,39763907,	39730584,39749622,39750163,39759829,39760741,39761376,39768128,	BMP8A	cmpl	cmpl	0,1,2,1,1,0,0,
888	NR_003929	chr1	-	39760538	39797957	39797957	39797957	9	39760538,39767313,39779978,39783991,39785837,39791376,39792607,39794857,39797892,	39760764,39767423,39780100,39784116,39787210,39791403,39792651,39795402,39797957,	PPIEL	unk	unk	-1,-1,-1,-1,-1,-1,-1,-1,-1,
888	NM_001135653	chr1	-	39799071	39815108	39799956	39814210	16	39799071,39799943,39800331,39800581,39801872,39802094,39802681,39802944,39803364,39806009,39807060,39807853,39808121,39809492,39810651,39814017,	39799381,39800046,39800462,39800675,39802000,39802181,39802801,39803032,39803637,39806105,39807198,39807948,39808261,39809608,39810845,39815108,	PABPC4	cmpl	cmpl	-1,0,1,0,1,1,1,0,0,0,0,1,2,0,1,0,
888	NR_002983	chr1	-	39805632	39805769	39805769	39805769	1	39805632,	39805769,	SNORA55	unk	unk	-1,
889	NM_014571	chr1	-	39861689	39877935	39864765	39877884	5	39861689,39868485,39869754,39870907,39877804,	39865439,39868567,39869838,39870974,39877935,	HEYL	cmpl	cmpl	1,0,0,2,0,
889	NM_032526	chr1	-	39897379	39910297	39897379	39910297	6	39897379,39899337,39901570,39903779,39904327,39910162,	39897745,39899522,39901693,39903909,39904495,39910297,	NT5C1A	cmpl	cmpl	0,1,1,0,0,0,
889	NM_016257	chr1	-	39917231	39929676	39920794	39922862	4	39917231,39922195,39922700,39929564,	39920992,39922411,39922870,39929676,	HPCAL4	cmpl	cmpl	0,0,0,-1,
890	NM_001195007	chr1	+	39977103	40002173	39977159	40000883	11	39977103,39978423,39979624,39980153,39981474,39982082,39983633,39987161,39991168,40000775,40001947,	39977190,39978522,39979668,39980180,39981556,39982183,39983757,39987347,39991311,40000910,40002173,	PPIE	cmpl	cmpl	0,1,1,0,0,1,0,1,1,0,-1,
890	NM_001720	chr1	-	39996489	40027120	39998677	40026744	7	39996489,40001350,40001970,40002881,40012566,40013107,40026410,	39998827,40001461,40002050,40003076,40012715,40013297,40027120,	BMP8B	cmpl	cmpl	0,0,1,1,2,1,0,
890	NM_022120	chr1	-	40007783	40009607	40007960	40009514	1	40007783,	40009607,	OXCT2	cmpl	cmpl	0,
111	NM_017646	chr1	-	40079292	40121764	40080002	40121750	11	40079292,40082359,40082789,40085478,40085806,40086244,40088377,40090989,40092228,40095533,40121576,	40080172,40082477,40082899,40085556,40085919,40086356,40088520,40091135,40092325,40095676,40121764,	TRIT1	cmpl	cmpl	1,0,1,1,2,1,2,0,2,0,0,
891	NM_001033082	chr1	-	40133682	40140274	40135630	40140147	3	40133682,40139197,40140066,	40136229,40139702,40140274,	MYCL1	cmpl	cmpl	1,0,0,
891	NM_001136493	chr1	+	40193370	40208215	40193551	40207827	14	40193370,40195345,40196920,40203469,40203729,40204115,40204859,40205069,40205344,40205886,40206062,40206592,40206827,40207763,	40193644,40195480,40197084,40203593,40203808,40204273,40204950,40205191,40205428,40205970,40206175,40206736,40207004,40208215,	MFSD2A	cmpl	cmpl	0,0,0,2,0,1,0,1,0,0,0,2,2,2,
892	NM_001105530	chr1	+	40278841	40310908	40297605	40309792	13	40278841,40297595,40298325,40299993,40302485,40302732,40304473,40305798,40307948,40308417,40308688,40309094,40309708,	40279042,40297717,40298429,40300071,40302629,40302818,40304579,40305976,40308133,40308541,40308771,40309238,40310908,	CAP1	cmpl	cmpl	-1,0,1,0,0,0,2,0,1,0,1,0,0,
892	NM_000310	chr1	-	40310968	40335729	40312319	40335497	9	40310968,40315100,40316818,40318655,40327668,40329587,40330303,40330656,40335373,	40312442,40315172,40316917,40318746,40327771,40329658,40330431,40330766,40335729,	PPT1	cmpl	cmpl	0,0,0,2,1,2,0,1,0,
893	NM_012421	chr1	+	40399627	40479180	40399658	40478706	8	40399627,40427313,40429030,40433890,40440670,40460832,40469775,40474050,	40399895,40427468,40429112,40434023,40440873,40460969,40469917,40479180,	RLF	cmpl	cmpl	0,0,2,0,1,0,2,0,
893	NM_001008740	chr1	+	40486159	40489952	40486252	40489853	2	40486159,40489541,	40486489,40489952,	TMCO2	cmpl	cmpl	0,0,
111	NM_005857	chr1	+	40496308	40532443	40496530	40530928	10	40496308,40499097,40506044,40506677,40508233,40510152,40519601,40524183,40529112,40530703,	40496653,40499244,40506131,40506794,40508386,40510294,40519786,40524288,40529256,40532443,	ZMPSTE24	cmpl	cmpl	0,0,0,0,0,0,1,0,0,0,
894	NM_001852	chr1	-	40538749	40555526	40539440	40555456	32	40538749,40540070,40540879,40541389,40541788,40542065,40542186,40542322,40542578,40542734,40543052,40543973,40544401,40545704,40545961,40546450,40548196,40548369,40548522,40548972,40549351,40549488,40549758,40549920,40550317,40550714,40550832,40550989,40552463,40552610,40553848,40555381,	40539640,40540148,40541068,40541444,40541935,40542098,40542231,40542358,40542650,40542788,40543106,40544027,40544446,40545758,40546015,40546504,40548250,40548423,40548576,40549026,40549405,40549545,40549806,40549974,40550371,40550738,40550868,40551043,40552526,40552646,40553923,40555526,	COL9A2	cmpl	cmpl	1,1,1,0,0,0,0,0,0,0,0,0,0,0,0,0,0,0,0,0,0,0,0,0,0,0,0,0,0,0,0,0,
111	NM_022733	chr1	+	40611964	40661585	40612379	40660360	10	40611964,40644994,40646911,40648015,40651274,40652417,40653530,40654434,40655038,40660234,	40612482,40645128,40646997,40648094,40651361,40652499,40653640,40654600,40655355,40661585,	SMAP2	cmpl	cmpl	0,1,0,2,0,0,1,0,1,0,
895	NM_023070	chr1	+	40688923	40701977	40689220	40701848	5	40688923,40692461,40695203,40695602,40700679,	40689347,40692547,40695330,40695698,40701977,	ZNF643	cmpl	cmpl	0,1,0,1,1,
895	NM_198494	chr1	+	40715888	40734602	40717620	40734318	6	40715888,40717591,40720021,40727346,40727787,40733179,	40716153,40717747,40720113,40727473,40727883,40734602,	ZNF642	cmpl	cmpl	-1,0,1,0,1,1,
895	NM_022774	chr1	+	40747019	40754801	40752803	40753925	3	40747019,40747991,40752773,	40747136,40748049,40754801,	DEM1	cmpl	cmpl	-1,-1,0,
896	NM_152373	chr1	+	40769819	40786428	40771425	40785719	5	40769819,40771401,40778844,40779873,40784820,	40770046,40771440,40778971,40779969,40786428,	ZNF684	cmpl	cmpl	-1,0,0,1,1,
13	NM_014747	chr1	-	40858938	40903911	40864775	40880184	8	40858938,40867068,40867529,40871327,40874174,40879967,40885926,40903652,	40864988,40867208,40867631,40871440,40874316,40880215,40886101,40903911,	RIMS3	cmpl	cmpl	0,1,1,2,1,0,-1,-1,
897	NR_024567	chr1	-	40927338	40930520	40930520	40930520	1	40927338,	40930520,	LOC100130557	unk	unk	-1,
897	NM_001142590	chr1	+	40930266	41009862	40977102	41009087	15	40930266,40933864,40950656,40959864,40961466,40961947,40977094,40985792,40987831,40991409,40996379,41001248,41004854,41007614,41008967,	40930459,40934004,40950728,40959963,40961533,40962051,40977207,40985864,40987945,40991505,40996553,41001305,41004962,41007674,41009862,	NFYC	cmpl	cmpl	-1,-1,-1,-1,-1,-1,0,0,0,0,0,0,0,0,0,
897	NR_029846	chr1	+	40992613	40992705	40992705	40992705	1	40992613,	40992705,	MIR30E	unk	unk	-1,
897	NR_029833	chr1	+	40995542	40995631	40995631	40995631	1	40995542,	40995631,	MIR30C1	unk	unk	-1,
112	NM_004700	chr1	+	41022270	41078711	41022352	41076782	14	41022270,41055523,41056422,41056763,41057605,41058133,41058423,41060572,41062355,41069342,41071272,41073225,41075923,41076569,	41022666,41055614,41056549,41056939,41057731,41058244,41058519,41060661,41062517,41069563,41071372,41073357,41076053,41078711,	KCNQ4	cmpl	cmpl	0,2,0,1,0,0,0,0,2,2,1,2,2,0,
898	NM_133467	chr1	-	41099314	41100605	41099831	41100386	1	41099314,	41100605,	CITED4	cmpl	cmpl	0,
899	NM_001905	chr1	+	41217593	41250822	41221549	41248504	19	41217593,41221536,41223079,41225630,41226852,41229423,41230023,41234175,41235652,41239287,41240418,41241372,41244309,41245707,41246917,41247052,41247703,41248419,41249916,	41218088,41221715,41223250,41225731,41226969,41229507,41230104,41234327,41235785,41239376,41240513,41241435,41244353,41245804,41246973,41247149,41247848,41248513,41250822,	CTPS1	cmpl	cmpl	-1,0,1,1,0,0,0,0,2,0,2,1,1,0,1,0,1,2,-1,
899	NR_037868	chr1	+	41252848	41282149	41282149	41282149	4	41252848,41266791,41276304,41281373,	41256660,41266971,41276336,41282149,	LOC100507178	unk	unk	-1,-1,-1,-1,
899	NM_001168247	chr1	-	41253855	41259984	41254364	41258919	6	41253855,41255492,41255893,41258484,41259122,41259788,	41254487,41255636,41256415,41259037,41259192,41259984,	SLFNL1	cmpl	cmpl	0,0,0,0,-1,-1,
112	NM_001031694	chr1	-	41265457	41399691	41266452	41390933	16	41265457,41266842,41272241,41275620,41284665,41286948,41308853,41313477,41351541,41355180,41381136,41389872,41390857,41397983,41399133,41399622,	41266578,41266985,41272307,41275800,41284857,41287149,41308980,41313710,41351785,41355269,41381371,41389943,41391000,41398192,41399157,41399691,	SCMH1	cmpl	cmpl	0,1,1,1,1,1,0,1,0,1,0,1,0,-1,-1,-1,
112	NR_039970	chr1	+	41292368	41493117	41493117	41493117	4	41292368,41479136,41479690,41493084,	41292404,41479149,41479696,41493117,	MIR5095	unk	unk	-1,-1,-1,-1,
903	NM_001956	chr1	-	41717032	41722931	41717666	41722859	5	41717032,41719352,41720723,41722304,41722795,	41717760,41719451,41720846,41722461,41722931,	EDN2	cmpl	cmpl	2,2,2,1,0,
1	NM_024503	chr1	-	41744622	42156965	41748708	41823055	9	41744622,41751073,41756659,41762992,41813801,41817994,41867006,41939173,42156670,	41749524,41752008,41756746,41763168,41813947,41823576,41867205,41939253,42156965,	HIVEP3	cmpl	cmpl	0,1,1,2,0,0,-1,-1,-1,
908	NM_007102	chr1	+	42391678	42394082	42391708	42393854	3	42391678,42392937,42393792,	42391798,42393124,42394082,	GUCA2B	cmpl	cmpl	0,0,1,
908	NM_033553	chr1	-	42400948	42402982	42401163	42402970	3	42400948,42401660,42402895,	42401228,42401868,42402982,	GUCA2A	cmpl	cmpl	1,0,0,
113	NM_001198851	chr1	-	42414796	42573223	42417967	42549351	15	42414796,42420174,42426994,42427560,42429560,42433147,42437359,42444019,42466140,42503372,42516605,42549307,42553603,42561941,42573182,	42418083,42420282,42427186,42427662,42429977,42433322,42437488,42444121,42466224,42503447,42516930,42549368,42553713,42562085,42573223,	FOXJ3	cmpl	cmpl	1,1,1,1,1,0,0,0,0,0,2,0,-1,-1,-1,
910	NM_173642	chr1	+	42619054	42662487	42619192	42653232	5	42619054,42637661,42642768,42648241,42652741,	42619355,42637892,42642855,42648445,42662487,	RIMKLA	cmpl	cmpl	0,1,1,1,1,
910	NM_032257	chr1	-	42668587	42694525	42668993	42694255	8	42668587,42671400,42673531,42674678,42678113,42686724,42688175,42694145,	42669116,42671546,42673643,42674801,42678283,42686896,42688317,42694525,	ZMYND12	cmpl	cmpl	0,1,0,0,1,0,2,0,
910	NM_001077447	chr1	+	42694759	42698673	42695515	42698184	3	42694759,42695504,42697860,	42694886,42695608,42698673,	PPCS	cmpl	cmpl	-1,0,0,
113	NM_001080850	chr1	+	42773146	42892922	42774742	42892286	16	42773146,42774733,42777430,42783667,42794413,42804553,42815277,42819617,42827578,42849235,42875494,42880730,42882950,42884392,42891633,42892075,	42773247,42774859,42777568,42783837,42794663,42804733,42815487,42819772,42827741,42849348,42875636,42880867,42883065,42884575,42891701,42892922,	CCDC30	cmpl	cmpl	-1,0,0,0,2,0,0,0,2,0,2,0,2,0,0,2,
912	NM_006347	chr1	+	42896634	42915016	42896704	42905677	10	42896634,42897101,42897485,42897779,42899119,42903120,42904237,42904804,42905608,42914841,	42896770,42897166,42897509,42897824,42899162,42903213,42904325,42904845,42905698,42915016,	PPIH	cmpl	cmpl	0,0,2,2,2,0,0,1,0,-1,
912	NM_004559	chr1	+	42920652	42940607	42920823	42939273	8	42920652,42921660,42931747,42934456,42934899,42935437,42939038,42940238,	42920989,42921724,42931781,42934546,42935202,42935520,42939304,42940607,	YBX1	cmpl	cmpl	0,1,2,0,0,0,2,-1,
912	NM_148960	chr1	-	42971350	42978512	42973343	42978321	5	42971350,42974135,42976486,42976678,42978098,	42973392,42974288,42976571,42976843,42978512,	CLDN19	cmpl	cmpl	2,2,1,1,0,
14	NM_001146289	chr1	-	42984592	43005342	42985090	43005229	15	42984592,42985510,42985980,42986457,42988443,42990531,42990794,42993126,42993422,42993805,42996040,42997109,42997458,43000580,43004764,	42985110,42985670,42986056,42986575,42988594,42990627,42990922,42993248,42993475,42993895,42996180,42997241,42997648,43000733,43005342,	LEPRE1	cmpl	cmpl	1,0,2,1,0,0,1,2,0,0,1,1,0,0,0,
913	NM_024097	chr1	+	43005502	43014000	43005569	43013652	5	43005502,43005766,43011820,43012994,43013466,	43005648,43005882,43011907,43013126,43014000,	C1orf50	cmpl	cmpl	0,1,0,0,0,
913	NM_001242750	chr1	+	43026247	43036488	43027690	43036483	7	43026247,43027525,43028078,43031062,43031858,43032670,43036355,	43026322,43027743,43028192,43031160,43032002,43032871,43036488,	LOC100129924	cmpl	cmpl	-1,0,2,2,1,1,1,
913	NM_199342	chr1	-	43045309	43055646	43045671	43054802	3	43045309,43054688,43055447,	43045758,43054838,43055646,	CCDC23	cmpl	cmpl	0,0,-1,
913	NM_001017922	chr1	+	43055362	43083247	43068706	43081490	12	43055362,43063880,43068701,43069025,43073295,43073989,43075415,43077158,43078290,43078409,43078527,43080774,	43055511,43063996,43068791,43069373,43073412,43074022,43075448,43077179,43078311,43078436,43078554,43083247,	ERMAP	cmpl	cmpl	-1,-1,0,1,1,1,1,1,1,1,1,1,
913	NM_001242739	chr1	+	43084830	43090733	43087916	43090071	4	43084830,43087548,43087822,43089207,	43084915,43087671,43088000,43090733,	ZNF691	cmpl	cmpl	-1,-1,0,0,
914	NM_006516	chr1	-	43163632	43197434	43165298	43196909	10	43163632,43165862,43167189,43167467,43167850,43168130,43168883,43169303,43181483,43196891,	43165499,43166066,43167291,43167572,43168038,43168293,43169124,43169464,43181579,43197434,	SLC2A1	cmpl	cmpl	0,0,0,0,1,0,2,0,0,0,
914	NR_033967	chr1	+	43197306	43221616	43221616	43221616	4	43197306,43208506,43212231,43221382,	43197835,43208652,43212446,43221616,	FLJ32224	unk	unk	-1,-1,-1,-1,
916	NM_001101376	chr1	+	43386180	43394654	43386209	43394571	4	43386180,43389018,43391085,43394463,	43386342,43389078,43391189,43394654,	FAM183A	cmpl	cmpl	0,1,1,0,
916	NM_001159936	chr1	-	43402431	43410828	43402700	43410679	10	43402431,43402900,43405083,43405417,43407196,43409013,43409736,43410143,43410310,43410537,	43402751,43403063,43405177,43405493,43407286,43409137,43409909,43410227,43410399,43410828,	EBNA1BP2	cmpl	cmpl	0,2,1,0,0,2,0,0,1,0,
916	NM_001195831	chr1	+	43410587	43492616	43411011	43492449	24	43410587,43410989,43419791,43421848,43423406,43424964,43435810,43436738,43437647,43444977,43448000,43453512,43457639,43459629,43460362,43461081,43462303,43465240,43470323,43470765,43472536,43472752,43481484,43492234,	43410711,43411168,43420108,43422135,43423614,43425117,43435950,43436904,43437761,43445190,43448174,43453674,43457795,43459723,43460553,43461255,43462462,43465384,43470422,43470882,43472671,43472896,43481617,43492616,	WDR65	cmpl	cmpl	-1,0,1,0,2,0,0,2,0,0,0,0,0,0,1,0,0,0,0,0,0,0,0,1,
916	NM_144626	chr1	+	43508251	43512260	43510980	43511640	4	43508251,43508938,43510441,43510835,	43508343,43509051,43510597,43512260,	TMEM125	cmpl	cmpl	-1,-1,-1,0,
917	NM_001164829	chr1	-	43520143	43523875	43521042	43521528	3	43520143,43521509,43523810,	43521365,43521626,43523875,	C1orf210	cmpl	cmpl	1,0,-1,
917	NM_005424	chr1	+	43539152	43561368	43539329	43560980	23	43539152,43543108,43543490,43545097,43545399,43545689,43546053,43547243,43547645,43549928,43550251,43550562,43551392,43552035,43555456,43555821,43556139,43557492,43557716,43559526,43559653,43559873,43560908,	43539387,43543423,43543601,43545253,43545531,43545830,43546182,43547389,43547790,43550087,43550389,43550859,43551683,43552226,43555667,43555932,43556330,43557606,43557787,43559567,43559750,43559973,43561368,	TIE1	cmpl	cmpl	0,1,1,1,1,1,1,1,0,1,1,1,1,1,0,1,1,0,0,2,1,2,0,
917	NM_005373	chr1	+	43576061	43592722	43576106	43591030	12	43576061,43576356,43576799,43577528,43578221,43578644,43584702,43585049,43587100,43587520,43590473,43590775,	43576185,43576489,43576978,43577827,43578384,43578771,43584887,43585192,43587260,43587617,43590561,43592722,	MPL	cmpl	cmpl	0,1,2,1,0,1,2,1,0,1,2,0,
917	NM_001255	chr1	+	43597212	43601460	43597473	43601387	11	43597212,43597424,43597747,43597982,43598226,43598450,43598756,43598990,43599377,43600452,43601208,	43597264,43597654,43597896,43598079,43598355,43598647,43598851,43599219,43599503,43600570,43601460,	CDC20	cmpl	cmpl	-1,0,1,0,1,1,0,2,0,0,1,
917	NR_046117	chr1	-	43601654	43606332	43606332	43606332	8	43601654,43602581,43602872,43602995,43603185,43603443,43603821,43606172,	43602395,43602718,43602905,43603052,43603266,43603634,43603881,43606332,	ELOVL1	unk	unk	-1,-1,-1,-1,-1,-1,-1,-1,
917	NM_052877	chr1	-	43622174	43628070	43622707	43628022	8	43622174,43623303,43624235,43624846,43625115,43625760,43626567,43628016,	43622810,43623364,43624484,43624928,43625256,43625905,43626686,43628070,	MED8	cmpl	cmpl	2,1,1,0,0,2,0,0,
114	NM_015284	chr1	+	43628142	43692505	43628226	43688738	71	43628142,43641434,43641858,43642637,43653339,43654217,43654792,43657991,43658410,43659006,43659431,43660340,43660737,43661026,43661356,43662474,43663041,43663370,43663731,43664092,43664295,43664972,43665313,43665538,43665787,43666260,43666497,43667960,43668268,43668568,43668753,43669206,43669522,43669717,43669973,43670529,43670774,43670985,43671246,43672643,43673457,43675428,43675663,43675852,436…	43628253,43641560,43642032,43642808,43653471,43654359,43654899,43658202,43658581,43659241,43659561,43660483,43660890,43661141,43661574,43662690,43663120,43663465,43663900,43664207,43664409,43665067,43665437,43665703,43665992,43666376,43666744,43668102,43668361,43668647,43669047,43669348,43669630,43669781,43670159,43670697,43670862,43671057,43671448,43672743,43673587,43675581,43675766,43675958,436…	SZT2	cmpl	cmpl	0,0,0,0,0,0,1,0,1,1,2,0,2,2,0,2,2,0,2,0,1,1,0,1,1,2,1,2,0,0,1,1,2,2,0,0,0,1,1,2,0,1,1,2,0,1,0,0,1,1,1,0,2,1,2,1,0,0,1,0,0,2,0,0,0,1,2,2,0,0,0,
918	NM_001243526	chr1	-	43689260	43692247	43689567	43692051	9	43689260,43689685,43689905,43690055,43690192,43690462,43691160,43691670,43691852,	43689569,43689802,43689975,43690105,43690271,43690577,43691262,43691755,43692247,	HYI	cmpl	cmpl	1,1,0,1,0,2,2,1,0,
114	NM_002840	chr1	+	43769133	43861930	43783333	43860261	34	43769133,43776455,43783288,43791749,43792057,43807847,43817067,43826988,43829229,43830069,43830714,43836005,43836977,43840328,43841673,43841868,43843160,43843447,43843786,43844497,43845071,43847640,43851875,43855702,43855993,43856887,43857305,43857545,43857937,43858352,43858711,43859095,43859354,43860192,	43769348,43776535,43783424,43791895,43792199,43808036,43817178,43827258,43829811,43830206,43830859,43836311,43837171,43840355,43841791,43842447,43843258,43843701,43843880,43844716,43845226,43847756,43851973,43855826,43856169,43857007,43857460,43857831,43858116,43858479,43858837,43859250,43859490,43861930,	PTPRF	cmpl	cmpl	-1,-1,0,1,0,1,1,1,1,1,0,1,1,0,0,1,1,0,2,0,0,2,1,0,1,0,0,2,0,2,0,0,2,0,
114	NM_014663	chr1	+	43888383	43943776	43891433	43942628	22	43888383,43891394,43893848,43898555,43901151,43903953,43904709,43905211,43906029,43907357,43909762,43921941,43927171,43929102,43929753,43930513,43932251,43932966,43936100,43941874,43942277,43942487,	43888510,43891571,43894024,43898670,43901345,43904003,43904813,43905349,43906277,43907557,43910133,43922062,43927353,43929307,43929830,43930569,43932360,43933152,43936271,43941994,43942370,43943776,	KDM4A	cmpl	cmpl	-1,0,0,2,0,2,1,0,0,2,1,0,1,0,1,0,2,0,0,0,0,0,
920	NR_033827	chr1	-	43937995	43945599	43945599	43945599	5	43937995,43940913,43941821,43942610,43945316,	43939010,43940986,43941905,43942715,43945599,	LOC100132774	unk	unk	-1,-1,-1,-1,-1,
14	NM_174963	chr1	+	43945804	44169418	43974520	44168480	13	43945804,43974490,44030359,44053149,44062989,44076477,44132641,44136493,44137426,44137799,44158662,44159040,44168390,	43945951,43974683,44030407,44053192,44063151,44076570,44132736,44136557,44137522,44137986,44158809,44159187,44169418,	ST3GAL3	cmpl	cmpl	-1,0,1,1,2,2,2,1,2,2,0,0,0,
922	NM_057091	chr1	+	44171578	44175499	44173915	44175024	5	44171578,44172370,44173848,44174351,44174560,	44172144,44172519,44173975,44174490,44175499,	ARTN	cmpl	cmpl	-1,-1,0,0,1,
922	NM_014652	chr1	+	44185064	44206281	44185859	44205941	20	44185064,44187675,44194578,44194818,44195068,44195453,44195660,44196235,44196500,44196719,44197004,44198507,44199134,44199424,44202527,44204833,44204982,44205188,44205573,44205844,	44185943,44188412,44194719,44194960,44195235,44195574,44195808,44196417,44196527,44196854,44197148,44198588,44199272,44199521,44202580,44204900,44205041,44205278,44205755,44206281,	IPO13	cmpl	cmpl	0,0,2,2,0,2,0,1,0,0,0,0,0,0,1,0,1,0,0,2,
922	NM_001384	chr1	+	44208239	44211630	44208434	44210798	6	44208239,44208854,44209224,44209645,44210416,44210673,	44208581,44208967,44209448,44210329,44210593,44211630,	DPH2	cmpl	cmpl	0,0,2,1,1,1,
922	NM_004047	chr1	+	44213188	44216559	44213299	44216266	8	44213188,44214058,44214348,44214560,44214848,44215031,44215284,44216239,	44213366,44214107,44214432,44214638,44214918,44215083,44215475,44216559,	ATP6V0B	cmpl	cmpl	0,1,2,2,2,0,1,0,
922	NM_003780	chr1	+	44217460	44229430	44219419	44228707	7	44217460,44219367,44219947,44223123,44223536,44223775,44228556,	44217770,44219732,44220183,44223314,44223659,44223880,44229430,	B4GALT2	cmpl	cmpl	-1,0,1,0,2,2,2,
922	NM_152499	chr1	+	44229866	44234785	44230137	44234419	9	44229866,44230105,44230470,44230781,44232145,44233366,44233859,44234036,44234196,	44230005,44230263,44230646,44230898,44232223,44233421,44233929,44234115,44234785,	CCDC24	cmpl	cmpl	-1,0,0,2,2,2,0,1,2,
922	NM_201649	chr1	-	44234741	44255599	44235803	44255392	14	44234741,44236113,44239025,44239214,44239422,44239648,44240571,44240770,44241111,44246611,44248223,44248984,44249819,44255305,	44235998,44236284,44239126,44239314,44239557,44239886,44240675,44240905,44241244,44246882,44248355,44249141,44249981,44255599,	SLC6A9	cmpl	cmpl	0,0,1,0,0,2,0,0,2,1,1,0,0,0,
923	NM_173484	chr1	+	44357108	44373396	44357166	44369015	4	44357108,44367611,44368770,44371496,	44357247,44368455,44369015,44373396,	KLF17	cmpl	cmpl	0,0,1,-1,
924	NM_001034023	chr1	+	44451711	44458938	44452012	44458877	11	44451711,44451967,44452608,44452961,44456569,44456846,44457314,44457664,44458064,44458275,44458817,	44451786,44452117,44452700,44453157,44456728,44457014,44457500,44457736,44458137,44458568,44458938,	DMAP1	cmpl	cmpl	-1,0,0,2,0,0,0,0,0,1,0,
115	NM_024066	chr1	-	44459328	44593526	44459816	44593285	9	44459328,44486197,44523093,44546568,44551427,44557886,44577303,44591108,44593150,	44459899,44486297,44523166,44546660,44551487,44558003,44577581,44591184,44593526,	ERI3	cmpl	cmpl	1,0,2,0,0,0,1,0,0,
115	NM_018150	chr1	+	44643546	44889983	44650356	44889034	15	44643546,44650239,44852423,44861000,44864555,44870601,44873803,44874288,44882956,44883253,44883479,44883668,44887919,44888141,44888962,	44643789,44650981,44852556,44861046,44864657,44870644,44873847,44874421,44883053,44883340,44883535,44883747,44888028,44888216,44889983,	RNF220	cmpl	cmpl	-1,0,1,2,0,0,1,0,1,2,2,1,2,0,0,
926	NR_049849	chr1	+	44783751	44783811	44783811	44783811	1	44783751,	44783811,	MIR5584	unk	unk	-1,
927	NM_024587	chr1	-	44892087	44912686	44892817	44912650	3	44892087,44898432,44912589,	44893468,44898554,44912686,	TMEM53	cmpl	cmpl	0,1,0,
115	NM_001145636	chr1	+	44912980	44963850	44927956	44963662	12	44912980,44927934,44935360,44936321,44939181,44942347,44962380,44962578,44962797,44963020,44963394,44963549,	44913132,44928162,44935429,44936488,44939378,44942432,44962503,44962651,44962927,44963098,44963476,44963850,	C1orf228	cmpl	cmpl	-1,0,2,2,1,0,1,1,2,0,0,1,
928	NM_006845	chr1	+	44978076	45006025	44978191	45005438	21	44978076,44979171,44985642,44985910,44988700,44991390,44991991,44993008,44994187,44994333,44995814,44996166,44996307,44997464,44998538,44998850,45000174,45000604,45000803,45005084,45005355,	44978261,44979266,44985744,44985959,44988823,44991513,44992092,44993104,44994242,44994496,44995905,44996230,44996399,44997607,44998743,44998961,45000242,45000710,45000917,45005208,45006025,	KIF2C	cmpl	cmpl	0,1,0,0,1,1,1,0,0,1,2,0,1,0,2,0,0,2,0,0,1,
928	NM_001012	chr1	+	45013832	45016999	45013855	45016944	6	45013832,45014292,45014933,45015872,45016258,45016834,	45013859,45014399,45015033,45016048,45016388,45016999,	RPS8	cmpl	cmpl	0,1,0,1,0,1,
928	NR_000015	chr1	+	45014123	45014197	45014197	45014197	1	45014123,	45014197,	SNORD55	unk	unk	-1,
928	NR_000024	chr1	+	45014750	45014848	45014848	45014848	1	45014750,	45014848,	SNORD46	unk	unk	-1,
928	NR_001456	chr1	+	45016100	45016171	45016171	45016171	1	45016100,	45016171,	SNORD38A	unk	unk	-1,
928	NR_001457	chr1	+	45016648	45016717	45016717	45016717	1	45016648,	45016717,	SNORD38B	unk	unk	-1,
928	NM_153274	chr1	-	45021843	45026013	45022468	45025964	9	45021843,45022887,45023163,45023366,45023857,45024332,45024721,45025630,45025812,	45022742,45023042,45023244,45023564,45023935,45024487,45024955,45025725,45026013,	BEST4	cmpl	cmpl	2,0,0,0,0,1,1,2,0,
928	NM_004073	chr1	+	45038622	45044254	45038722	45043937	15	45038622,45039098,45039294,45039880,45040103,45041018,45041213,45041526,45041858,45042189,45042421,45042597,45042908,45043524,45043745,	45038932,45039206,45039411,45040010,45040191,45041114,45041412,45041650,45041950,45042283,45042505,45042760,45043038,45043638,45044254,	PLK3	cmpl	cmpl	0,0,0,0,1,2,2,0,1,0,1,1,2,0,0,
928	NM_001013632	chr1	-	45044172	45045544	45044261	45044927	2	45044172,45045042,	45044934,45045544,	TCTEX1D4	cmpl	cmpl	0,-1,
928	NM_001136537	chr1	+	45046740	45052388	45047079	45052031	8	45046740,45048471,45048812,45050297,45051254,45051396,45051632,45051896,	45047165,45048685,45048866,45050357,45051323,45051528,45051758,45052388,	BTBD19	cmpl	cmpl	0,2,0,0,0,0,0,0,
928	NM_001166292	chr1	-	45058102	45081203	45058947	45081191	23	45058102,45060860,45061327,45061501,45064508,45064746,45065160,45065425,45065660,45066101,45066554,45066764,45067240,45067415,45067660,45067872,45068167,45069106,45069964,45070233,45070410,45080105,45081119,	45058963,45060928,45061427,45061644,45064646,45065027,45065341,45065568,45065973,45066450,45066673,45066890,45067333,45067571,45067792,45068020,45068289,45069302,45070056,45070303,45070600,45080298,45081203,	PTCH2	cmpl	cmpl	2,0,2,0,0,1,0,1,0,2,0,0,0,0,0,2,0,2,0,2,1,0,0,
116	NM_020365	chr1	-	45088780	45224981	45089209	45219427	12	45088780,45095962,45112936,45113876,45118076,45119870,45135613,45164886,45179764,45216573,45219279,45224751,	45089262,45096066,45113085,45113954,45118267,45119998,45135703,45164998,45179924,45216719,45219436,45224981,	EIF2B3	cmpl	cmpl	1,2,0,0,1,2,2,1,0,1,0,-1,
930	NM_024602	chr1	-	45240806	45249614	45241750	45249516	21	45240806,45241927,45242113,45242318,45242506,45242858,45244052,45244255,45244950,45245209,45245477,45245671,45246498,45246794,45247402,45247627,45247826,45248244,45248459,45248804,45249147,	45241835,45241999,45242195,45242393,45242636,45243065,45244142,45244375,45245054,45245274,45245530,45245854,45246580,45246960,45247485,45247741,45247942,45248380,45248552,45248965,45249614,	HECTD3	cmpl	cmpl	2,2,1,1,0,0,0,0,1,2,0,0,2,1,2,2,0,2,2,0,0,
930	NM_000374	chr1	+	45250391	45253928	45250524	45253757	10	45250391,45251165,45251394,45251550,45251852,45252167,45252697,45252994,45253198,45253595,	45250544,45251278,45251474,45251613,45252050,45252329,45252835,45253095,45253265,45253928,	UROD	cmpl	cmpl	0,2,1,0,0,0,0,0,2,0,
116	NM_020883	chr1	-	45254662	45444837	45256712	45444609	14	45254662,45258324,45258883,45272570,45273946,45274297,45277194,45278650,45281477,45289332,45296867,45298357,45326139,45444014,	45257575,45258406,45259047,45272728,45274082,45274558,45277332,45278797,45281654,45289512,45297018,45298506,45326496,45444837,	ZSWIM5	cmpl	cmpl	1,0,1,2,1,1,1,1,1,1,0,1,1,0,
932	NR_024270	chr1	+	45542168	45543878	45543878	45543878	1	45542168,	45543878,	LOC400752	unk	unk	-1,
932	NM_032756	chr1	+	45565131	45566933	45565407	45566523	1	45565131,	45566933,	HPDL	cmpl	cmpl	0,
932	NM_001128425	chr1	-	45567500	45578729	45567564	45578513	16	45567500,45568774,45569440,45569678,45569919,45570281,45570424,45570649,45570832,45571021,45571176,45571355,45571543,45571671,45572649,45578477,	45567696,45568816,45569593,45569815,45570108,45570345,45570569,45570747,45570946,45571093,45571218,45571429,45571583,45571862,45572770,45578729,	MUTYH	cmpl	cmpl	0,0,0,1,1,0,2,0,0,0,0,1,0,1,0,0,
932	NM_025077	chr1	+	45577928	45582237	45578511	45581961	8	45577928,45579331,45579561,45579731,45580207,45580642,45581101,45581340,	45578563,45579474,45579602,45579828,45580366,45580902,45581261,45582237,	TOE1	cmpl	cmpl	0,1,0,2,0,0,2,0,
116	NM_007170	chr1	-	45582141	45729427	45583098	45696044	11	45582141,45584135,45584951,45585237,45585867,45586176,45593561,45624170,45659983,45695822,45729110,	45583817,45584253,45585038,45585321,45585952,45586259,45593708,45624219,45660105,45696130,45729427,	TESK2	cmpl	cmpl	1,0,0,0,2,0,0,2,0,0,-1,
933	NR_033298	chr1	-	45732184	45738338	45738338	45738338	6	45732184,45733676,45734814,45735557,45737603,45737790,	45733425,45733804,45734882,45735642,45737702,45738338,	CCDC163P	unk	unk	-1,-1,-1,-1,-1,-1,
116	NM_015506	chr1	+	45738442	45749326	45738591	45747474	4	45738442,45745614,45746470,45747054,	45738672,45745809,45746623,45749326,	MMACHC	cmpl	cmpl	0,0,0,0,
934	NM_002574	chr1	-	45749293	45760197	45749587	45757302	6	45749293,45752765,45753131,45753912,45757196,45759867,	45749673,45752896,45753254,45754066,45757313,45760197,	PRDX1	cmpl	cmpl	1,2,2,1,0,-1,
934	NM_001202414	chr1	+	45789041	45808310	45800053	45808215	11	45789041,45789224,45790694,45800047,45804827,45805127,45806240,45806743,45807185,45807401,45808149,	45789135,45789414,45790822,45800137,45804947,45805279,45806436,45806943,45807258,45807488,45808310,	AKR1A1	cmpl	cmpl	-1,-1,-1,0,0,0,2,0,2,0,0,
934	NM_002482	chr1	+	45822246	45857165	45822405	45856400	15	45822246,45829481,45840513,45843194,45844740,45845579,45851427,45852354,45852551,45853271,45853563,45854595,45854884,45855721,45856319,	45822464,45829529,45840624,45843275,45844850,45846596,45851507,45852440,45852625,45853460,45853730,45854652,45854962,45855850,45857165,	NASP	cmpl	cmpl	0,2,2,2,2,1,1,0,2,1,1,0,0,0,0,
934	NM_001114938	chr1	-	45858302	45862318	45858533	45862168	13	45858302,45858981,45859161,45859539,45859896,45860135,45860499,45860807,45861009,45861213,45861475,45861815,45861994,	45858692,45859092,45859372,45859743,45859994,45860254,45860607,45860926,45861093,45861376,45861698,45861911,45862318,	CCDC17	cmpl	cmpl	0,0,2,2,0,1,1,2,2,1,0,0,0,
116	NM_021639	chr1	-	45865562	45924889	45866514	45897346	13	45865562,45867834,45868740,45871747,45872354,45878468,45880685,45892801,45893448,45897286,45898442,45923834,45924670,	45866667,45867937,45868865,45871906,45872495,45878662,45880758,45893088,45893578,45897401,45899484,45923879,45924889,	GPBP1L1	cmpl	cmpl	0,2,0,0,0,1,0,1,0,0,-1,-1,-1,
935	NR_026768	chr1	-	45884039	45884944	45884944	45884944	1	45884039,	45884944,	RPS15AP10	unk	unk	-1,
935	NM_016486	chr1	+	45926433	45932695	45929327	45932164	3	45926433,45929232,45931462,	45926534,45929369,45932695,	TMEM69	cmpl	cmpl	-1,0,0,
935	NM_001145349	chr1	-	45932584	45989072	45932676	45984670	10	45932584,45938328,45952505,45955153,45957461,45965889,45967872,45979159,45984378,45988855,	45932774,45938449,45952726,45955276,45957599,45966057,45968028,45979591,45984720,45989072,	IPP	cmpl	cmpl	1,0,1,1,1,1,1,1,0,-1,
14	NM_015112	chr1	+	46041871	46274383	46042154	46274325	29	46041871,46062691,46067697,46120622,46197644,46235982,46241063,46244499,46246554,46248988,46257854,46260208,46261168,46261491,46262030,46263935,46265989,46267026,46267724,46268089,46268387,46268865,46269265,46269649,46270436,46270854,46272060,46272331,46272796,	46042331,46062839,46067840,46120654,46197736,46236058,46241142,46244654,46246630,46249198,46257956,46260341,46261230,46261577,46262239,46264074,46266122,46267192,46267826,46268212,46268497,46269020,46269549,46269844,46270663,46270977,46272197,46272525,46274383,	MAST2	cmpl	cmpl	0,0,1,0,2,1,2,0,2,0,0,0,1,0,2,1,2,0,1,1,1,0,2,1,1,0,0,2,1,
938	NM_001114172	chr1	-	46278398	46371295	46281931	46370211	11	46278398,46284176,46284809,46294053,46300187,46304312,46305169,46315773,46318900,46370105,46371042,	46282130,46284347,46284884,46294230,46300330,46304438,46305350,46315872,46319009,46370215,46371295,	PIK3R3	cmpl	cmpl	2,2,2,2,0,0,2,2,1,0,-1,
939	NM_005727	chr1	+	46413335	46424221	46419366	46423792	9	46413335,46418784,46419358,46422449,46422852,46423043,46423218,46423483,46423744,	46413668,46418917,46419423,46422656,46422927,46423142,46423374,46423567,46424221,	TSPAN1	cmpl	cmpl	-1,-1,0,0,0,0,0,0,0,
939	NM_001243766	chr1	-	46426939	46458564	46426977	46436080	23	46426939,46427500,46427742,46428112,46428731,46428978,46430356,46430566,46430776,46431158,46431432,46431563,46431822,46432113,46432532,46432811,46433102,46434069,46434270,46434989,46435228,46435960,46457963,	46427239,46427616,46427826,46428248,46428776,46429043,46430482,46430695,46430849,46431217,46431474,46431647,46431898,46432184,46432660,46432910,46433220,46434183,46434336,46435108,46435343,46436130,46458564,	POMGNT1	cmpl	cmpl	2,0,0,2,2,0,0,0,2,0,0,0,2,0,1,1,0,0,0,1,0,0,-1,
939	NM_001013615	chr1	+	46441592	46459515	46441685	46458479	2	46441592,46457957,	46441883,46459515,	LURAP1	cmpl	cmpl	0,0,
939	NM_001142548	chr1	+	46485953	46516732	46486664	46516541	19	46485953,46486602,46486770,46488258,46496944,46498222,46498800,46498985,46499519,46505717,46508917,46510724,46510930,46511613,46511882,46512396,46512796,46516075,46516330,	46486005,46486667,46486857,46488378,46497005,46498358,46498870,46499274,46499644,46505868,46509044,46510799,46511061,46511724,46512006,46512475,46512976,46516239,46516732,	RAD54L	cmpl	cmpl	-1,0,0,0,0,1,2,0,1,0,1,2,2,1,1,2,0,0,2,
117	NM_006369	chr1	-	46516658	46541625	46517123	46541581	10	46516658,46517440,46517750,46518450,46518654,46519383,46523620,46535821,46536542,46541382,	46517343,46517516,46517873,46518549,46518819,46519644,46524758,46535892,46536629,46541625,	LRRC41	cmpl	cmpl	2,1,1,1,1,1,0,1,1,0,
940	NM_006004	chr1	+	46541966	46555034	46542025	46554843	4	46541966,46547359,46548413,46554810,	46542079,46547386,46548575,46555034,	UQCRH	cmpl	cmpl	0,0,0,0,
940	NR_045789	chr1	+	46578435	46603411	46603411	46603411	7	46578435,46579581,46583059,46585179,46591126,46598962,46599828,	46579178,46579756,46583403,46585334,46591287,46599087,46603411,	NSUN4	unk	unk	-1,-1,-1,-1,-1,-1,-1,
940	NM_001441	chr1	+	46632525	46652107	46632607	46651834	15	46632525,46640349,46643272,46643630,46643846,46644296,46644502,46646717,46647359,46648656,46649072,46649870,46650401,46651333,46651705,	46632802,46640463,46643407,46643764,46644053,46644337,46644627,46646843,46647457,46648756,46649113,46649910,46650510,46651479,46652107,	FAAH	cmpl	cmpl	0,0,0,0,2,2,1,0,0,2,0,2,0,1,0,
941	NR_045483	chr1	+	46672085	46683961	46683961	46683961	9	46672085,46673465,46674170,46674382,46677781,46678924,46679352,46681150,46683457,	46672206,46673507,46674295,46674507,46677836,46678964,46679461,46681296,46683961,	LOC729041	unk	unk	-1,-1,-1,-1,-1,-1,-1,-1,-1,
941	NM_147192	chr1	+	46745254	46752473	46745269	46750753	4	46745254,46748719,46749193,46750301,	46745423,46748913,46749542,46752473,	DMBX1	cmpl	cmpl	0,1,0,1,
117	NR_038403	chr1	+	46776954	46808514	46808514	46808514	8	46776954,46779188,46781952,46796483,46797928,46801770,46806464,46806740,	46777053,46779268,46782027,46796601,46798070,46801835,46806556,46808514,	LOC100507423	unk	unk	-1,-1,-1,-1,-1,-1,-1,-1,
941	NM_001097611	chr1	-	46783902	46789474	46785988	46789474	3	46783902,46787451,46789323,	46786068,46787526,46789474,	KNCN	cmpl	cmpl	1,1,0,
942	NM_003684	chr1	-	46795665	46842553	46796833	46832405	14	46795665,46798492,46799736,46800907,46803299,46806701,46809675,46810321,46813205,46814833,46818788,46821486,46832371,46842443,	46797059,46798536,46799901,46801102,46803395,46806757,46809798,46810426,46813279,46814913,46818886,46821588,46832539,46842553,	MKNK1	cmpl	cmpl	2,0,0,0,0,1,1,1,2,0,1,1,0,-1,
942	NM_201403	chr1	-	46845973	46855150	46847913	46851580	4	46845973,46848260,46851162,46854969,	46847943,46848463,46851630,46855150,	MOB3C	cmpl	cmpl	0,1,0,-1,
942	NM_001256418	chr1	-	46873297	46904137	46874034	46896421	10	46873297,46881452,46883419,46890839,46892075,46896385,46896945,46902091,46903514,46903905,	46874229,46881560,46883515,46890887,46892126,46896448,46896996,46902182,46903623,46904137,	ATPAF1	cmpl	cmpl	0,0,0,0,0,0,-1,-1,-1,-1,
942	NM_001145474	chr1	+	46910083	46911843	46910193	46911715	2	46910083,46911131,	46910230,46911843,	ATPAF1-AS1	cmpl	cmpl	0,1,
117	NR_038827	chr1	+	46912294	46930356	46930356	46930356	4	46912294,46920439,46924931,46930132,	46912478,46920523,46925022,46930356,	LOC100130197	unk	unk	-1,-1,-1,-1,
117	NM_014774	chr1	-	46913417	46957323	46916719	46956346	11	46913417,46921558,46922749,46925042,46926611,46927845,46930085,46934809,46946164,46954553,46956161,	46916895,46921684,46922861,46925129,46926803,46927950,46930196,46934908,46946310,46954702,46957323,	KIAA0494	cmpl	cmpl	1,1,0,0,0,0,0,0,1,2,0,
117	NM_001099772	chr1	+	47037256	47057608	47037340	47057073	12	47037256,47049066,47049398,47050754,47051740,47052167,47052467,47053332,47055306,47056223,47056389,47056889,	47037520,47049208,47049443,47050882,47051865,47052322,47052574,47053523,47055440,47056288,47056472,47057608,	CYP4B1	cmpl	cmpl	0,0,1,1,0,2,1,0,2,1,0,2,
944	NR_002788	chr1	-	47081353	47138734	47138734	47138734	12	47081353,47082790,47083922,47097912,47106205,47111502,47121196,47121430,47123714,47125509,47137101,47138516,	47081437,47082873,47083987,47098046,47106396,47111606,47121351,47121555,47123842,47125554,47137243,47138734,	CYP4Z2P	unk	unk	-1,-1,-1,-1,-1,-1,-1,-1,-1,-1,-1,-1,
944	NM_000778	chr1	-	47167432	47179743	47168373	47179692	12	47167432,47171019,47171241,47172204,47172434,47172711,47173258,47173781,47174922,47175560,47176254,47179497,	47168569,47171096,47171306,47172338,47172625,47172818,47173413,47173906,47175050,47175605,47176396,47179743,	CYP4A11	cmpl	cmpl	2,0,1,2,0,1,2,0,1,1,0,0,
945	NM_178033	chr1	+	47261826	47289010	47262076	47288433	12	47261826,47268248,47269694,47271499,47274064,47274275,47276918,47277600,47284725,47286823,47287680,47288258,	47262253,47268390,47269739,47271627,47274192,47274430,47277025,47277791,47284859,47286888,47287763,47289010,	CYP4X1	cmpl	cmpl	0,0,1,1,0,2,1,0,2,1,0,2,
118	NM_178134	chr1	+	47305746	47356579	47305749	47356193	12	47305746,47306880,47318881,47320592,47322878,47323082,47332824,47337352,47344386,47353787,47354908,47356024,	47305926,47307022,47318926,47320720,47323003,47323237,47332928,47337543,47344520,47353852,47354991,47356579,	CYP4Z1	cmpl	cmpl	0,0,1,1,0,2,1,0,2,1,0,2,
946	NM_001010969	chr1	+	47375693	47387113	47375744	47387056	12	47375693,47379038,47379829,47380366,47381527,47382020,47382615,47382808,47383095,47384124,47384335,47386860,	47375939,47379180,47379874,47380494,47381652,47382175,47382722,47382999,47383229,47384189,47384412,47387113,	CYP4A22	cmpl	cmpl	0,0,1,1,0,2,1,0,2,1,0,2,
946	NR_047498	chr1	+	47417508	47418598	47418598	47418598	2	47417508,47418126,	47417697,47418598,	PDZK1IP1-AS1	unk	unk	-1,-1,
946	NM_005764	chr1	-	47421847	47428358	47422229	47428191	4	47421847,47423260,47425577,47428124,	47422302,47423356,47425686,47428358,	PDZK1IP1	cmpl	cmpl	2,2,1,0,
947	NM_003189	chr1	-	47454549	47468030	47457978	47464147	4	47454549,47462262,47463701,47467454,	47458433,47462357,47464148,47468030,	TAL1	cmpl	cmpl	1,2,0,-1,
947	NM_001048166	chr1	-	47488397	47552406	47489394	47548578	17	47488397,47498547,47501161,47507893,47510334,47518499,47520603,47525809,47527693,47531716,47534023,47538163,47539819,47540492,47543147,47548534,47552294,	47490181,47498798,47501375,47508125,47510500,47519468,47520718,47525919,47527844,47531803,47534107,47538411,47540007,47540605,47543255,47548621,47552406,	STIL	cmpl	cmpl	2,0,2,1,0,0,2,0,2,2,2,0,1,2,2,0,-1,
118	NM_016308	chr1	+	47572055	47617098	47572204	47615004	6	47572055,47606727,47611213,47613167,47613455,47614962,	47572375,47606874,47611366,47613244,47613552,47617098,	CMPK1	cmpl	cmpl	0,0,0,0,2,0,
948	NM_012186	chr1	+	47654330	47656311	47654574	47655534	1	47654330,	47656311,	FOXE3	cmpl	cmpl	0,
948	NR_026878	chr1	-	47670392	47672900	47672900	47672900	1	47670392,	47672900,	MGC12982	unk	unk	-1,
948	NM_004474	chr1	+	47674275	47678950	47676394	47677882	1	47674275,	47678950,	FOXD2	cmpl	cmpl	0,
14	NM_001194986	chr1	-	47998786	48235149	48004160	48235048	7	47998786,48013428,48016712,48032844,48039731,48232292,48234946,	48004365,48013698,48016803,48033019,48039878,48232856,48235149,	LOC388630	cmpl	cmpl	2,2,1,0,0,0,0,
119	NR_026749	chr1	-	48339973	48420687	48420687	48420687	10	48339973,48366166,48366718,48397807,48400057,48402889,48404731,48417413,48419969,48420628,	48340209,48366280,48366832,48397915,48400168,48403171,48405079,48417494,48420027,48420687,	SKINTL	unk	unk	-1,-1,-1,-1,-1,-1,-1,-1,-1,-1,
954	NM_001135181	chr1	+	48460943	48486903	48460995	48485802	15	48460943,48462982,48467108,48467361,48467553,48468858,48469803,48470204,48470625,48471913,48473987,48475937,48477580,48480715,48485593,	48461157,48463054,48467213,48467436,48467718,48468964,48469884,48470410,48470761,48472021,48474138,48476106,48477796,48480875,48486903,	SLC5A9	cmpl	cmpl	0,0,0,0,0,0,1,1,0,1,1,2,0,0,1,
119	NM_019073	chr1	-	48533630	48710463	48536971	48710267	13	48533630,48544045,48593928,48597844,48623567,48633525,48637609,48642060,48649722,48651368,48689810,48691252,48710216,	48537152,48544137,48594028,48598029,48623608,48633613,48637903,48642141,48649847,48651410,48689859,48691390,48710463,	SPATA6	cmpl	cmpl	2,0,2,0,1,0,0,0,1,1,0,0,0,
14	NM_032785	chr1	-	48771113	50262213	48772431	50262055	14	48771113,48773148,48777900,48825262,48829091,48872751,48891595,48901410,49105449,49283842,49484028,49935571,50089654,50262021,	48772552,48773175,48777997,48825425,48829244,48872863,48891710,48901500,49105489,49284059,49484123,49935696,50089777,50262213,	AGBL4	cmpl	cmpl	2,2,1,0,0,2,1,1,0,2,0,1,1,0,
958	NM_024603	chr1	-	48966126	49015134	48966144	49015090	6	48966126,48974497,48980881,48997158,48999595,49014864,	48966302,48974711,48981030,48997543,48999729,49015134,	BEND5	cmpl	cmpl	1,0,1,0,1,0,
1	NM_001144777	chr1	+	50286272	50440127	50286423	50439437	7	50286272,50383215,50415347,50432023,50433819,50435687,50439109,	50286441,50383456,50415451,50432177,50434045,50435726,50440127,	ELAVL4	cmpl	cmpl	0,0,1,0,1,2,2,
971	NM_032110	chr1	-	50655809	50661707	50656923	50659796	4	50655809,50659236,50659296,50661375,	50657993,50659295,50659804,50661707,	DMRTA2	cmpl	cmpl	1,2,0,-1,
121	NM_007051	chr1	-	50679522	51198524	50679699	51198071	19	50679522,50713723,50728847,50729980,50773628,50777851,50805336,50820877,50821911,50822944,50834380,50893701,50944045,50977122,50982943,51026259,51039890,51096188,51198026,	50679783,50713939,50728925,50730061,50773717,50777988,50805491,50820959,50821975,50823071,50834476,50893788,50944151,50977214,50983035,51026465,51039937,51096257,51198524,	FAF1	cmpl	cmpl	0,0,0,0,1,2,0,2,1,0,0,0,2,0,1,2,0,0,0,
975	NM_001262	chr1	+	51206954	51212894	51208628	51212530	3	51206954,51208617,51212152,	51208159,51208757,51212894,	CDKN2C	cmpl	cmpl	-1,0,0,
15	NM_001136508	chr1	+	51340493	51386342	51340493	51386031	5	51340493,51350723,51356925,51383983,51385726,	51340509,51350829,51357061,51384020,51386342,	C1orf185	cmpl	cmpl	0,1,2,0,1,
122	NM_014372	chr1	+	51474532	51511707	51475016	51509582	3	51474532,51508215,51509410,	51475139,51508385,51511707,	RNF11	cmpl	cmpl	0,0,2,
978	NM_001144832	chr1	-	51525517	51583373	51526416	51583303	18	51525517,51527098,51528264,51528773,51532650,51534338,51539831,51540616,51540765,51541343,51543340,51544236,51547520,51549513,51550378,51551071,51559980,51583250,	51526540,51527215,51528379,51528885,51532771,51534430,51539993,51540676,51540833,51541452,51543406,51544336,51547585,51549581,51550455,51551203,51560085,51583373,	TTC39A	cmpl	cmpl	2,2,1,0,2,0,0,0,1,0,0,2,0,1,2,2,2,0,
122	NM_001981	chr1	-	51592522	51757583	51594959	51757491	25	51592522,51599430,51602125,51604212,51632640,51637291,51639177,51640694,51641678,51644164,51646394,51647794,51660045,51678606,51683148,51685219,51686305,51699350,51701932,51703520,51706732,51709949,51711118,51719532,51757458,	51595106,51599615,51602288,51604289,51632707,51637425,51639213,51640785,51641792,51644368,51646592,51647956,51660118,51678692,51683305,51685365,51686395,51699410,51702058,51703586,51706828,51709997,51711208,51719574,51757583,	EPS15	cmpl	cmpl	0,1,0,1,0,1,1,0,0,0,0,0,2,0,2,0,0,0,0,0,0,0,0,0,0,
122	NM_148909	chr1	+	51855133	52027479	51855370	52026049	24	51855133,51890250,51907693,51952262,51978402,51983795,51984969,51986628,51988404,51998949,52000126,52004081,52010329,52010864,52015092,52019423,52020818,52022174,52022523,52022701,52024067,52024785,52025612,52025974,	51855481,51890301,51907772,51952339,51978471,51983891,51985017,51986658,51988455,51999040,52000231,52004241,52010442,52010983,52015178,52019595,52020903,52022285,52022587,52022842,52024146,52024877,52025748,52027479,	OSBPL9	cmpl	cmpl	0,0,0,1,0,0,0,0,0,0,1,1,2,1,0,2,0,1,1,2,2,0,2,0,
122	NM_001242361	chr1	-	52027453	52116300	52027495	52078719	33	52027453,52027827,52028792,52029159,52029837,52030305,52030636,52032731,52033082,52036508,52038815,52042073,52043769,52045053,52047574,52048540,52050253,52052294,52052810,52052952,52054571,52056325,52058059,52059757,52061923,52063546,52066055,52072276,52074390,52074628,52075746,52078485,52116242,	52027693,52027917,52028909,52029250,52029921,52030358,52030684,52032870,52033114,52036671,52038943,52042224,52043821,52045173,52047661,52048664,52050358,52052349,52052869,52053073,52054649,52056395,52058133,52059815,52062046,52063642,52066129,52072430,52074472,52074698,52075880,52078774,52116300,	NRD1	cmpl	cmpl	0,0,0,2,2,0,0,2,0,2,0,2,1,1,1,0,0,2,0,2,2,1,2,1,1,1,2,1,0,2,0,0,-1,
982	NR_031580	chr1	-	52074603	52074662	52074662	52074662	1	52074603,	52074662,	MIR761	unk	unk	-1,
122	NM_002867	chr1	-	52146215	52229024	52158186	52215377	5	52146215,52171577,52175553,52215149,52228811,	52158374,52171702,52175672,52215377,52229024,	RAB3B	cmpl	cmpl	1,2,0,0,-1,
983	NM_015913	chr1	-	52258391	52294431	52259192	52293356	7	52258391,52261750,52262769,52265534,52266837,52279796,52293259,	52259272,52261834,52262839,52265608,52266890,52279857,52294431,	TXNDC12	cmpl	cmpl	1,1,0,1,2,1,0,
983	NM_138417	chr1	-	52270364	52272060	52270956	52272021	1	52270364,	52272060,	KTI12	cmpl	cmpl	0,
122	NM_152265	chr1	+	52294444	52328976	52298107	52325018	6	52294444,52298094,52303084,52321599,52324371,52324971,	52294639,52298161,52303198,52321801,52324431,52328976,	BTF3L4	cmpl	cmpl	-1,0,0,0,1,1,
15	NM_004799	chr1	+	52380633	52584946	52471466	52584481	19	52380633,52454628,52471430,52475747,52502032,52504914,52506722,52512723,52516751,52519920,52531712,52534154,52542080,52571027,52572947,52576031,52578385,52583027,52584319,	52380663,52454734,52471536,52477855,52502132,52505091,52506892,52512844,52516874,52520076,52531937,52534237,52542185,52571178,52573028,52576194,52578491,52583204,52584946,	ZFYVE9	cmpl	cmpl	-1,-1,0,1,0,1,1,0,1,1,1,1,0,0,1,1,2,0,0,
986	NM_032449	chr1	-	52588852	52604465	52591778	52602880	24	52588852,52592867,52593099,52593657,52593867,52594030,52594445,52594643,52595260,52595785,52596040,52596590,52596945,52597286,52597509,52597718,52597964,52598333,52598683,52599233,52599772,52600861,52602811,52604328,	52591907,52592958,52593199,52593709,52593926,52594104,52594562,52594702,52595386,52595958,52596176,52596721,52597018,52597417,52597617,52597794,52598143,52598493,52598809,52599392,52599876,52601006,52602894,52604465,	CC2D1B	cmpl	cmpl	0,2,1,0,1,2,2,0,0,1,0,1,0,1,1,0,1,0,0,0,1,0,0,-1,
986	NM_001190819	chr1	-	52611088	52642731	52611440	52640483	17	52611088,52613069,52613689,52619901,52621679,52622089,52622809,52623420,52624111,52626716,52627476,52631702,52634305,52635944,52639621,52640388,52642505,	52611635,52613157,52613859,52620021,52621829,52622197,52622981,52623522,52624209,52626897,52627581,52632063,52634624,52636123,52639749,52640488,52642731,	ORC1	cmpl	cmpl	0,2,0,0,0,0,2,2,0,2,2,1,0,1,2,0,-1,
986	NM_032864	chr1	+	52642806	52656580	52643009	52654950	10	52642806,52643939,52646828,52649374,52650773,52652138,52652880,52653021,52653597,52654907,	52643139,52644099,52646950,52649460,52650884,52652251,52652907,52653119,52653646,52656580,	PRPF38A	cmpl	cmpl	0,1,2,1,0,0,2,2,1,2,
123	NM_015269	chr1	-	52661535	52791350	52662194	52764540	30	52661535,52663608,52669272,52673624,52675014,52676479,52684046,52684216,52684524,52684849,52696595,52699393,52699772,52699971,52703329,52706440,52710211,52713091,52715967,52719682,52720063,52727168,52728991,52731870,52733686,52735265,52747855,52754150,52763822,52791190,	52662262,52663767,52669720,52673725,52675235,52676595,52684129,52684264,52684702,52684927,52696709,52699483,52699876,52700029,52703433,52706527,52710362,52713795,52716142,52719895,52720183,52727295,52729061,52731922,52733775,52735443,52747972,52754314,52764633,52791350,	ZCCHC11	cmpl	cmpl	1,1,0,1,2,0,1,1,0,0,0,0,1,0,1,1,0,1,0,0,0,2,1,0,1,0,0,1,0,-1,
988	NM_015696	chr1	+	52840630	52847311	52840669	52846685	3	52840630,52844943,52846521,	52840807,52845205,52847311,	GPX7	cmpl	cmpl	0,0,1,
988	NM_001042693	chr1	+	52871653	52895325	52871753	52895300	3	52871653,52881122,52895049,	52871935,52881262,52895325,	FAM159A	cmpl	cmpl	0,2,1,
988	NM_023077	chr1	-	52924601	52936626	52925979	52936586	3	52924601,52930986,52936480,	52926428,52931127,52936626,	SELRC1	cmpl	cmpl	1,1,0,
989	NM_024646	chr1	+	52964718	53065601	52964913	53059889	14	52964718,52994717,53009279,53018112,53023136,53028262,53034551,53034993,53040078,53040351,53051795,53052119,53054791,53059698,	52964943,52994883,53010034,53018253,53023313,53028327,53034651,53035044,53040240,53040399,53051993,53052172,53054889,53065601,	ZYG11B	cmpl	cmpl	0,0,1,0,0,0,2,0,0,0,0,0,2,1,
123	NM_001004339	chr1	+	53080770	53132835	53081143	53131217	14	53080770,53092724,53095257,53098990,53102240,53104762,53105798,53105986,53115941,53116184,53119730,53124092,53125215,53131041,	53081233,53092890,53096009,53099131,53102417,53104827,53105898,53106037,53116103,53116229,53119925,53124154,53125313,53132835,	ZYG11A	cmpl	cmpl	0,0,1,0,0,0,2,0,0,0,0,0,2,1,
990	NM_001198961	chr1	-	53134169	53160034	53134779	53159933	10	53134169,53135696,53137433,53142905,53143293,53144778,53146127,53149825,53149982,53159812,	53134857,53135744,53137484,53143093,53143350,53144871,53146214,53149913,53150050,53160034,	ECHDC2	cmpl	cmpl	0,0,0,1,1,1,1,0,1,0,
123	NM_002979	chr1	+	53165488	53289877	53165656	53288964	16	53165488,53180055,53186268,53189014,53192999,53199762,53213028,53214942,53216476,53218655,53226288,53253149,53266228,53277176,53286117,53288868,	53165725,53180113,53186340,53189146,53193064,53199889,53213092,53215029,53216627,53218803,53226396,53253303,53266331,53277306,53286197,53289877,	SCP2	cmpl	cmpl	0,0,1,1,1,0,1,2,2,0,1,1,2,0,1,0,
991	NM_001199080	chr1	+	53300311	53323762	53305095	53320421	13	53300311,53301629,53305071,53308060,53309794,53312865,53314121,53315449,53315944,53316624,53318987,53320240,53322772,	53300568,53301819,53305127,53308427,53309888,53312930,53314231,53315606,53316060,53317282,53319136,53320448,53323762,	PODN	cmpl	cmpl	-1,-1,0,2,0,1,0,2,0,2,0,2,-1,
123	NM_006671	chr1	-	53325442	53380877	53326268	53380709	11	53325442,53327136,53328059,53328871,53330813,53331720,53341605,53343991,53353017,53372609,53380574,	53326487,53327239,53328194,53329066,53331047,53331820,53341828,53344034,53353233,53372689,53380877,	SLC1A7	cmpl	cmpl	0,2,2,2,2,1,0,2,2,0,0,
992	NM_000098	chr1	+	53434688	53452457	53435203	53451855	5	53434688,53438978,53440582,53448274,53451523,	53435355,53439059,53440689,53449579,53452457,	CPT2	cmpl	cmpl	0,2,2,1,1,
992	NM_017887	chr1	-	53452359	53458877	53452918	53458835	8	53452359,53454250,53455041,53456431,53456673,53457126,53458520,53458829,	53452996,53454316,53455119,53456463,53456755,53457183,53458604,53458877,	C1orf123	cmpl	cmpl	0,0,0,1,0,0,0,0,
992	NM_002370	chr1	-	53465151	53476870	53465304	53476708	5	53465151,53467131,53471801,53473836,53476620,	53465404,53467214,53471912,53473895,53476870,	MAGOH	cmpl	cmpl	2,0,0,1,0,
15	NR_038953	chr1	+	53476869	53481043	53481043	53481043	3	53476869,53480106,53480697,	53477605,53480205,53481043,	LOC100507564	unk	unk	-1,-1,-1,
993	NM_004631	chr1	-	53480629	53566409	53485277	53566172	19	53480629,53487639,53488949,53493376,53495499,53496578,53498723,53500327,53500705,53502428,53504732,53509287,53509486,53513890,53514951,53518846,53527826,53565132,53566048,	53485316,53487816,53489122,53493445,53495724,53496731,53498865,53500467,53500824,53502656,53504907,53509413,53509606,53514013,53515338,53518975,53527949,53565252,53566409,	LRP8	cmpl	cmpl	0,0,1,1,1,1,0,1,2,2,1,1,1,1,1,1,1,1,0,
994	NR_002314	chr1	-	53676630	53678281	53678281	53678281	2	53676630,53678035,	53677309,53678281,	SLC25A3P1	unk	unk	-1,-1,
994	NM_033067	chr1	+	53697659	53705746	53697714	53704923	4	53697659,53699733,53702897,53704855,	53698291,53699906,53703108,53705746,	DMRTB1	cmpl	cmpl	0,1,0,1,
124	NM_147193	chr1	-	53744493	53972465	53744879	53833163	10	53744493,53747380,53748109,53752885,53758894,53763037,53768051,53832368,53838361,53972164,	53745037,53747548,53748288,53753042,53759027,53763148,53768213,53833251,53838539,53972465,	GLIS1	cmpl	cmpl	1,1,2,1,0,0,0,0,-1,-1,
997	NM_018087	chr1	-	54003721	54076813	54006230	54076522	18	54003721,54010589,54025418,54027393,54031489,54034949,54035159,54038953,54042188,54044685,54045916,54047955,54057231,54064058,54066259,54070750,54073760,54076465,	54006294,54010750,54025519,54027457,54031540,54035065,54035405,54039109,54042270,54044778,54046052,54048007,54057340,54064197,54066434,54070852,54073881,54076813,	TMEM48	cmpl	cmpl	2,0,1,0,0,1,1,1,0,0,2,1,0,2,1,1,0,0,
997	NR_036639	chr1	-	54089979	54128075	54128075	54128075	12	54089979,54093261,54098316,54104460,54105018,54109632,54116575,54116902,54121373,54127167,54127504,54127973,	54090531,54093312,54098414,54104643,54105185,54109749,54116663,54116983,54121537,54127247,54127724,54128075,	YIPF1	unk	unk	-1,-1,-1,-1,-1,-1,-1,-1,-1,-1,-1,-1,
124	NM_000792	chr1	+	54132448	54149347	54132471	54148260	4	54132448,54142926,54144355,54148191,	54132808,54143070,54144555,54149347,	DIO1	cmpl	cmpl	0,1,1,0,
998	NM_016126	chr1	-	54159821	54183876	54159911	54178343	6	54159821,54162164,54166632,54168299,54178245,54183815,	54160028,54162208,54166701,54168406,54178358,54183876,	HSPB11	cmpl	cmpl	0,1,1,2,0,-1,
998	NM_001256409	chr1	+	54184586	54206429	54190260	54206200	9	54184586,54186048,54190246,54196409,54198616,54200294,54200556,54204556,54205925,	54184810,54186082,54190733,54196541,54198735,54200383,54200670,54204641,54206429,	LRRC42	cmpl	cmpl	-1,-1,0,2,2,1,0,0,1,
998	NM_001010978	chr1	-	54247093	54256391	54247242	54256373	6	54247093,54248542,54250403,54252496,54255636,54256352,	54247391,54248671,54250541,54252625,54255688,54256391,	LDLRAD1	cmpl	cmpl	1,1,1,1,0,0,
999	NM_004872	chr1	-	54269936	54291699	54270410	54291449	8	54269936,54274870,54279016,54279984,54281633,54283952,54285527,54291260,	54270566,54274979,54279098,54280066,54281786,54284047,54285633,54291699,	TMEM59	cmpl	cmpl	0,2,1,0,0,1,0,0,
999	NM_153035	chr1	+	54291861	54338004	54292683	54334734	5	54291861,54292641,54307016,54326857,54334545,	54292019,54292785,54307158,54327051,54338004,	TCEANC2	cmpl	cmpl	-1,0,0,1,0,
999	NR_039942	chr1	+	54292339	54292415	54292415	54292415	1	54292339,	54292415,	MIR4781	unk	unk	-1,
999	NM_201546	chr1	-	54377255	54392031	54377780	54391183	4	54377255,54379358,54382726,54391104,	54378367,54379694,54383074,54392031,	CDCP2	cmpl	cmpl	1,1,1,0,
1000	NM_001031672	chr1	-	54410614	54438334	54412879	54433877	8	54410614,54417409,54422421,54425912,54429008,54433679,54434629,54438236,	54413083,54417613,54422526,54426000,54429157,54433976,54434752,54438334,	CYB5RL	cmpl	cmpl	0,0,0,2,0,0,-1,-1,
1000	NM_016491	chr1	+	54438427	54456644	54438504	54456510	7	54438427,54443278,54443555,54448206,54450761,54454401,54456432,	54438850,54443462,54443671,54448392,54450919,54454605,54456644,	MRPL37	cmpl	cmpl	0,1,2,1,1,0,0,
15	NM_145716	chr1	-	54464782	54644567	54465391	54644269	18	54464782,54466515,54466709,54467008,54477389,54479165,54479734,54480424,54481495,54489876,54490054,54495387,54496329,54519698,54640121,54642836,54643118,54644213,	54465421,54466617,54466738,54467087,54477460,54479220,54479770,54480473,54481560,54489953,54490121,54495447,54496410,54519788,54640206,54642898,54643191,54644567,	SSBP3	cmpl	cmpl	0,0,1,0,1,0,0,2,0,1,0,0,0,0,2,0,2,0,
125	NM_015547	chr1	+	54786394	54873005	54786570	54872990	17	54786394,54822915,54824095,54830806,54832201,54832816,54835519,54837556,54839529,54840929,54842131,54842606,54843336,54845394,54846202,54868994,54872948,	54786603,54823123,54824165,54830867,54832300,54832952,54835676,54837676,54839674,54840985,54842198,54842690,54843470,54845526,54846329,54869147,54873005,	ACOT11	cmpl	cmpl	0,0,1,2,0,0,1,2,2,0,2,0,0,2,2,0,0,
1003	NM_176782	chr1	-	54847437	54861788	54847528	54861656	8	54847437,54848672,54849866,54850746,54852960,54854280,54858124,54861538,	54848202,54848816,54850006,54850971,54853120,54854433,54858268,54861788,	FAM151A	cmpl	cmpl	1,1,2,2,1,1,1,0,
125	NM_001039464	chr1	+	54880014	54948527	54891187	54948448	24	54880014,54890209,54891113,54903427,54907114,54908757,54909060,54911351,54911961,54912276,54917002,54917523,54918151,54920916,54924518,54930684,54933636,54938581,54939403,54940350,54940883,54944695,54947274,54948206,	54880229,54890244,54892418,54903501,54907198,54908837,54909190,54911447,54912066,54912412,54917115,54917700,54918306,54921055,54924709,54930822,54933751,54938722,54939583,54940506,54941006,54944798,54947337,54948527,	HEATR8	cmpl	cmpl	-1,-1,0,1,0,0,2,0,0,0,1,0,0,2,0,2,2,0,0,0,0,0,1,1,
1004	NM_004623	chr1	+	54954082	54980916	54954169	54979774	10	54954082,54954860,54955752,54959423,54960935,54966606,54969746,54971889,54975842,54979671,	54954280,54954978,54955914,54959501,54961060,54966693,54969961,54971971,54975925,54980916,	TTC4	cmpl	cmpl	0,0,1,1,1,0,0,2,0,2,
1004	NM_152268	chr1	-	54995158	55002814	54995994	54997422	2	54995158,55002721,	54997451,55002814,	PARS2	cmpl	cmpl	0,-1,
1004	NM_001114108	chr1	-	55019339	55039529	55019503	55039424	7	55019339,55020585,55024243,55025217,55025971,55026302,55038857,	55020040,55020738,55024405,55025336,55026087,55026358,55039529,	TTC22	cmpl	cmpl	0,0,0,1,2,0,0,
125	NM_152607	chr1	+	55044323	55080525	55044377	55079937	11	55044323,55045256,55045786,55046149,55050054,55050306,55052074,55053174,55055249,55079876,55080061,	55044481,55045344,55045951,55046272,55050192,55050450,55052236,55053300,55055383,55079963,55080525,	C1orf177	cmpl	cmpl	0,2,0,0,0,0,0,0,0,2,-1,
1005	NM_014762	chr1	-	55087887	55125509	55090493	55125380	9	55087887,55091694,55092297,55103563,55109610,55113353,55114202,55121878,55125149,	55090647,55091873,55092495,55103707,55109874,55113472,55114308,55122034,55125509,	DHCR24	cmpl	cmpl	2,0,0,0,0,1,0,0,0,
1006	NM_182532	chr1	+	55219052	55230554	55219326	55230364	3	55219052,55224357,55230096,	55219341,55224707,55230554,	TMEM61	cmpl	cmpl	0,0,2,
1006	NM_057176	chr1	+	55237204	55247053	55237447	55246889	4	55237204,55243282,55245257,55246474,	55237624,55243377,55245533,55247053,	BSND	cmpl	cmpl	0,0,2,2,
1006	NM_174936	chr1	+	55277736	55303114	55278098	55301845	12	55277736,55282103,55284783,55290538,55290910,55294253,55295591,55296296,55296759,55297746,55299635,55301629,	55278305,55282295,55284907,55290672,55291052,55294450,55295775,55296470,55296908,55297924,55299817,55303114,	PCSK9	cmpl	cmpl	0,0,0,1,0,1,0,1,1,0,1,0,
125	NM_015306	chr1	-	55304619	55453627	55307305	55453374	68	55304619,55310074,55310577,55311046,55312088,55313717,55315495,55316798,55317798,55319582,55321532,55322032,55324202,55327887,55330283,55331081,55332197,55333515,55334758,55335212,55335858,55336203,55336736,55338031,55339099,55339844,55342136,55344406,55345499,55348445,55358856,55359696,55361707,55362729,55363580,55363923,55367737,55370805,55372330,55372588,55375775,55376066,55376868,55377204,553…	55307368,55310185,55310664,55311122,55312167,55313784,55315561,55316912,55317920,55319685,55321625,55322149,55324299,55328001,55330387,55331177,55332348,55333657,55334883,55335433,55335978,55336345,55336819,55338130,55339225,55339964,55342281,55344524,55345691,55348507,55359017,55359767,55361863,55362889,55363809,55364019,55367835,55370961,55372424,55372674,55375949,55376165,55376979,55377271,553…	USP24	cmpl	cmpl	0,0,0,2,1,0,0,0,1,0,0,0,2,2,0,0,2,1,2,0,0,2,0,0,0,0,2,1,1,2,0,1,1,0,2,2,0,0,2,0,0,0,0,2,0,0,0,1,0,0,0,0,0,0,0,0,1,0,0,0,0,0,0,0,0,1,0,0,
1008	NR_038320	chr1	+	55453668	55455716	55455716	55455716	1	55453668,	55455716,	LOC100507634	unk	unk	-1,
1008	NR_039618	chr1	+	55463901	55463984	55463984	55463984	1	55463901,	55463984,	MIR4422	unk	unk	-1,
127	NM_003713	chr1	-	56733006	56817845	56734810	56817277	6	56733006,56750235,56762082,56762536,56775214,56817138,	56734936,56750412,56762140,56762814,56775372,56817845,	PPAP2B	cmpl	cmpl	0,0,2,0,1,0,
127	NM_006252	chr1	+	56883577	56953596	56883648	56945974	9	56883577,56912641,56929654,56930618,56932025,56934195,56942231,56944352,56945735,	56883742,56912783,56929748,56930763,56932113,56934420,56942736,56944479,56953596,	PRKAA2	cmpl	cmpl	0,1,2,0,1,2,2,0,1,
127	NM_001004303	chr1	-	56957064	57057957	56957931	57057551	20	56957064,56958282,56958433,56961848,56964757,56975347,56976885,56978957,56980421,56982286,56982412,56989304,56992099,56994156,56996976,57006089,57025435,57027233,57030316,57057542,	56957953,56958316,56958590,56961942,56964844,56975408,56976914,56979056,56980482,56982327,56982527,56989464,56992196,56994188,56997011,57006199,57025469,57027395,57031064,57057957,	C1orf168	cmpl	cmpl	2,1,0,2,2,1,2,2,1,2,1,0,2,0,1,2,1,1,0,0,
127	NM_000562	chr1	+	57093030	57156482	57093162	57155977	11	57093030,57105869,57113209,57114322,57119705,57121741,57124187,57144927,57146216,57150663,57155825,	57093239,57105963,57113354,57114470,57119895,57121942,57124428,57145053,57146374,57150886,57156482,	C8A	cmpl	cmpl	0,2,0,1,2,0,0,1,1,0,1,
1021	NM_000066	chr1	-	57167470	57204276	57167664	57204209	12	57167470,57170070,57171595,57179109,57181956,57184081,57187815,57190308,57192946,57195029,57198280,57204117,	57167819,57170139,57171749,57179273,57182085,57184322,57188013,57190441,57193088,57195171,57198437,57204276,	C8B	cmpl	cmpl	1,1,0,1,1,0,0,2,1,0,2,0,
15	NM_021080	chr1	-	57236166	58488799	57248955	57529290	17	57236166,57248940,57249405,57253143,57261791,57264241,57301144,57307620,57309283,57309782,57310543,57374803,57383550,57529223,57887851,58122258,58488499,	57236389,57249051,57249533,57253692,57261900,57264304,57301204,57307686,57309322,57309902,57310675,57374902,57383690,57529426,57887925,58122422,58488799,	DAB1	cmpl	cmpl	-1,0,1,1,0,0,0,0,0,0,0,0,1,0,-1,-1,-1,
1	NM_145243	chr1	-	58718978	58785034	58719224	58777554	9	58718978,58744319,58765520,58768860,58772212,58772417,58774772,58777054,58784962,	58719434,58744469,58765595,58768989,58772320,58772591,58775001,58777570,58785034,	OMA1	cmpl	cmpl	0,0,0,0,0,0,2,0,-1,
1033	NM_002353	chr1	-	58813682	58815754	58814444	58815416	1	58813682,	58815754,	TACSTD2	cmpl	cmpl	0,
1034	NM_001085487	chr1	-	58892998	58938335	58898256	58938312	20	58892998,58899429,58899665,58903758,58905297,58906106,58906891,58907243,58910129,58911832,58913736,58915185,58920044,58923412,58927297,58928485,58928599,58931120,58933388,58938244,	58898415,58899487,58899771,58903891,58905486,58906181,58906942,58907298,58910218,58911910,58913840,58915316,58920805,58923511,58927376,58928509,58928677,58931191,58933467,58938335,	MYSM1	cmpl	cmpl	0,2,1,0,0,0,0,2,0,0,1,2,0,0,2,2,2,0,2,0,
1035	NM_002228	chr1	-	59019050	59022373	59020334	59021330	1	59019050,	59022373,	JUN	cmpl	cmpl	0,
129	NR_034014	chr1	+	59023410	59137972	59137972	59137972	4	59023410,59131804,59134516,59137306,	59023565,59131977,59134645,59137972,	LOC100131060	unk	unk	-1,-1,-1,-1,
129	NR_027120	chr1	-	59370195	59385067	59385067	59385067	3	59370195,59371490,59384935,	59371006,59371590,59385067,	HSD52	unk	unk	-1,-1,-1,
16	NM_001113411	chr1	+	59535212	60000990	59559809	60000844	17	59535212,59559795,59578217,59584506,59617008,59695220,59750570,59792383,59846062,59864247,59876487,59879539,59898478,59905542,59912298,59996190,60000762,	59535410,59560010,59578329,59584658,59617097,59695336,59750699,59792487,59846170,59864309,59876635,59879611,59898553,59905663,59912393,59996252,60000990,	FGGY	cmpl	cmpl	-1,0,0,1,0,2,1,1,0,0,2,0,0,0,1,0,2,
1042	NR_039861	chr1	-	59971486	59971556	59971556	59971556	1	59971486,	59971556,	MIR4711	unk	unk	-1,
1043	NM_015888	chr1	+	60053120	60114638	60053377	60111225	22	60053120,60060117,60067039,60070422,60071664,60073604,60075132,60078567,60081691,60085304,60086574,60087332,60096687,60097244,60098447,60101043,60102891,60103422,60104131,60106509,60109301,60111054,	60053440,60060203,60067112,60070473,60071797,60073672,60075195,60078651,60081858,60085445,60086776,60087443,60096775,60097305,60098588,60101137,60102926,60103505,60104232,60106611,60109370,60114638,	HOOK1	cmpl	cmpl	0,0,2,0,0,1,0,0,0,2,2,0,0,1,2,2,0,2,1,0,0,0,
130	NM_000775	chr1	-	60131567	60165011	60131910	60165006	9	60131567,60139224,60143130,60146045,60148043,60149867,60150421,60154197,60164796,	60132089,60139363,60143318,60146187,60148220,60150028,60150571,60154360,60165011,	CYP2J2	cmpl	cmpl	1,0,1,0,0,1,1,0,0,
130	NM_152377	chr1	-	60228653	60312030	60228932	60310903	12	60228653,60235868,60239336,60248651,60263660,60271735,60276251,60278176,60279250,60293463,60310796,60311949,	60229093,60236076,60239416,60248716,60263758,60271901,60276367,60278440,60279391,60293698,60310930,60312030,	C1orf87	cmpl	cmpl	1,0,1,2,0,2,0,0,0,2,0,-1,
131	NM_001145512	chr1	+	61320121	61701048	61320203	61693580	12	61320121,61321020,61326408,61515779,61570771,61590709,61597406,61621496,61642363,61644821,61664724,61693562,	61320307,61321078,61326940,61515845,61570846,61590827,61597534,61621625,61642542,61644987,61664816,61701048,	NFIA	cmpl	cmpl	0,2,0,1,1,1,2,1,1,0,1,0,
1057	NM_032027	chr1	-	61919306	61963683	61921695	61963380	7	61919306,61921676,61932956,61939193,61947588,61961972,61963214,	61919610,61921806,61933030,61939285,61947697,61962044,61963683,	TM2D1	cmpl	cmpl	-1,0,1,2,1,1,0,
132	NM_176877	chr1	+	61980736	62402179	62001152	62399195	43	61980736,62001117,62001272,62004538,62007542,62009690,62013465,62026013,62029607,62033726,62035546,62039882,62043707,62046733,62061204,62065681,62071913,62094289,62099810,62102497,62113502,62122496,62137842,62139541,62146631,62152846,62165989,62228427,62256115,62276236,62289225,62317709,62322774,62346696,62352312,62354791,62355391,62359440,62361280,62366231,62367100,62386543,62399167,	61980815,62001174,62001439,62004733,62007682,62009886,62013594,62026232,62029707,62033818,62035688,62040029,62043784,62046790,62061339,62065843,62072045,62094499,62099927,62102893,62113626,62122668,62137914,62139719,62146742,62152924,62166089,62228624,62256207,62276309,62289318,62317827,62322908,62346780,62352506,62354939,62355478,62359555,62361318,62366354,62367205,62386650,62402179,	INADL	cmpl	cmpl	-1,0,1,0,0,2,0,0,0,1,0,1,1,0,0,0,0,0,0,0,0,1,2,2,0,0,0,1,0,2,0,0,1,0,0,2,0,0,1,0,0,0,2,
1061	NM_001164835	chr1	+	62433061	62450588	62444888	62449632	5	62433061,62434694,62441706,62444778,62448042,	62433181,62434788,62441817,62445896,62450588,	L1TD1	cmpl	cmpl	-1,-1,-1,0,0,
132	NM_181712	chr1	-	62474424	62557671	62476536	62519824	10	62474424,62485731,62491326,62501351,62504991,62506546,62509737,62511463,62519808,62557364,	62476641,62485932,62491469,62501571,62505079,62506765,62509849,62513347,62519894,62557671,	KANK4	cmpl	cmpl	0,0,1,0,2,2,1,1,0,-1,
1063	NM_001017416	chr1	+	62674562	62690063	62678126	62689240	9	62674562,62678057,62679746,62680453,62681417,62682996,62685599,62686723,62688504,	62674726,62678296,62679867,62680558,62681578,62683688,62685770,62686925,62690063,	USP1	cmpl	cmpl	-1,0,2,0,0,2,1,1,2,
16	NM_033407	chr1	-	62692984	62926557	62693672	62926523	49	62692984,62695796,62712240,62713466,62713965,62714325,62715958,62725656,62727192,62730962,62732533,62733839,62734597,62742888,62743940,62746220,62748835,62751702,62751974,62766409,62767535,62773751,62776149,62777803,62778010,62780866,62781914,62790990,62794083,62797247,62799875,62815520,62817086,62821442,62824765,62856964,62858158,62863517,62869498,62871756,62873031,62874795,62885949,62886364,628…	62693715,62695964,62712347,62713610,62714202,62714415,62716084,62725671,62727324,62731106,62732726,62733940,62734756,62743041,62744075,62746317,62748932,62751865,62752157,62766564,62767705,62773891,62776320,62777917,62778151,62780962,62782004,62791160,62794248,62797479,62799962,62815622,62817225,62821513,62824883,62857127,62858252,62863660,62869664,62871837,62873181,62874862,62886035,62886577,628…	DOCK7	cmpl	cmpl	2,2,0,0,0,0,0,0,0,0,2,0,0,0,0,2,1,0,0,1,2,0,0,0,0,0,0,1,1,0,0,0,2,0,2,1,0,1,0,0,0,2,0,0,2,2,0,2,0,
1064	NM_014495	chr1	+	62835774	62843768	62835825	62843076	7	62835774,62836954,62839340,62840027,62840543,62842227,62842891,	62836320,62837065,62839455,62840141,62840639,62842494,62843768,	ANGPTL3	cmpl	cmpl	0,0,0,1,1,1,1,
133	NM_032852	chr1	+	63022364	63103529	63042045	63102418	11	63022364,63041977,63043430,63054833,63057263,63059397,63067298,63072296,63073034,63079686,63102250,	63022532,63042121,63043514,63055067,63057594,63059468,63067435,63072375,63073111,63079806,63103529,	ATG4C	cmpl	cmpl	-1,0,1,1,1,2,1,0,1,0,0,
133	NR_038252	chr1	-	63397341	63555489	63555489	63555489	12	63397341,63398419,63399662,63400805,63402502,63408410,63428698,63436974,63496243,63542953,63554207,63555316,	63397529,63398521,63399824,63400941,63402614,63408683,63428783,63437279,63496309,63543005,63554346,63555489,	LINC00466	unk	unk	-1,-1,-1,-1,-1,-1,-1,-1,-1,-1,-1,-1,
1069	NM_012183	chr1	+	63561317	63563385	63561317	63562754	1	63561317,	63563385,	FOXD3	cmpl	cmpl	0,
1070	NM_013339	chr1	+	63605848	63676821	63609236	63675279	15	63605848,63609029,63634771,63640512,63642711,63644575,63645320,63649404,63650184,63652319,63654131,63657628,63666991,63667186,63675081,	63605946,63609318,63634856,63640602,63642800,63644658,63645385,63649590,63650320,63652405,63654216,63657699,63667060,63667385,63676821,	ALG6	cmpl	cmpl	-1,0,1,2,2,1,0,2,2,0,2,0,2,2,0,
133	NR_045147	chr1	-	63679028	63761532	63761532	63761532	10	63679028,63685064,63685823,63692176,63692638,63693148,63717022,63728341,63746786,63761387,	63679362,63685115,63685873,63692233,63692732,63693227,63717092,63728477,63746829,63761532,	ITGB3BP	unk	unk	-1,-1,-1,-1,-1,-1,-1,-1,-1,-1,
1071	NM_032437	chr1	+	63761600	63810952	63763831	63810775	14	63761600,63763830,63770078,63770928,63771712,63772353,63784174,63789983,63793616,63795372,63799967,63806568,63809279,63810700,	63761893,63764018,63770290,63771015,63771908,63772475,63784316,63790093,63793774,63795506,63800116,63806778,63809387,63810952,	EFCAB7	cmpl	cmpl	-1,0,1,0,0,1,0,1,0,2,1,0,0,0,
1071	NR_002771	chr1	+	63787238	63788895	63788895	63788895	1	63787238,	63788895,	DLEU2L	unk	unk	-1,
133	NM_002633	chr1	+	63831534	63898505	63831747	63897934	11	63831534,63867683,63868200,63869915,63873087,63874492,63876943,63886775,63889927,63892590,63897844,	63831993,63867846,63868347,63870041,63873278,63874647,63877059,63886911,63890111,63892725,63898505,	PGM1	cmpl	cmpl	0,0,1,1,1,0,2,1,2,0,0,
134	NM_005012	chr1	+	64012277	64417295	64012676	64417126	9	64012277,64247564,64287950,64288945,64375639,64378379,64380675,64397251,64415698,	64012767,64247636,64288238,64288976,64375767,64378697,64380921,64397463,64417295,	ROR1	cmpl	cmpl	0,1,1,1,2,1,1,1,0,
1076	NM_152489	chr1	+	64442077	64482615	64442321	64482404	9	64442077,64443909,64445034,64449012,64453085,64459129,64470831,64479922,64482400,	64442387,64443991,64445127,64449110,64453203,64459178,64470920,64480004,64482615,	UBE2U	cmpl	cmpl	0,0,1,1,0,1,2,1,2,
134	NM_020925	chr1	+	64709063	64931329	64709168	64929832	27	64709063,64788864,64820426,64841076,64867625,64870869,64872314,64880090,64886071,64890431,64892028,64892956,64896975,64901965,64902768,64904327,64909834,64911428,64911618,64913671,64914167,64915165,64916429,64917865,64919528,64920275,64929593,	64709213,64788927,64820575,64841183,64867752,64871014,64872531,64880240,64886305,64890581,64892152,64893074,64897144,64902108,64902950,64904438,64909957,64911528,64911735,64913832,64914254,64915282,64916581,64918027,64919606,64920377,64931329,	CACHD1	cmpl	cmpl	0,0,0,2,1,2,0,1,1,1,1,2,0,1,0,2,2,2,0,0,2,2,2,1,1,1,1,
1079	NR_039957	chr1	+	64818117	64818192	64818192	64818192	1	64818117,	64818192,	MIR4794	unk	unk	-1,
16	NM_018211	chr1	+	64983365	65071502	64983443	65069256	12	64983365,65006926,65015893,65019650,65027658,65041246,65043043,65043261,65045476,65051008,65052974,65069109,	64983692,65006993,65016363,65019842,65027785,65041332,65043109,65043376,65045745,65051120,65053111,65071502,	RAVER2	cmpl	cmpl	0,0,1,0,0,1,0,0,1,0,1,0,
135	NM_002227	chr1	-	65071493	65204775	65072832	65124535	25	65071493,65073666,65074368,65076202,65076735,65077873,65079515,65079721,65082334,65083024,65083783,65084919,65085802,65089074,65093779,65095926,65098375,65103057,65105136,65107581,65111640,65117295,65121547,65124529,65204603,	65072928,65073777,65074486,65076375,65076860,65078066,65079610,65079872,65082486,65083160,65083911,65085007,65085946,65089181,65093969,65096050,65098533,65103243,65105479,65107745,65111794,65117419,65121746,65124612,65204775,	JAK1	cmpl	cmpl	0,0,2,0,1,0,1,0,1,0,1,0,0,1,0,2,0,0,2,0,2,1,0,0,-1,
1083	NR_037443	chr1	-	65296025	65296113	65296113	65296113	1	65296025,	65296113,	MIR3671	unk	unk	-1,
1083	NR_029516	chr1	-	65296704	65296779	65296779	65296779	1	65296704,	65296779,	MIR101-1	unk	unk	-1,
135	NM_203464	chr1	+	65385819	65470416	65386678	65464448	6	65385819,65386548,65428980,65457024,65463022,65464333,	65385936,65386823,65429100,65457197,65463141,65470416,	AK4	cmpl	cmpl	-1,0,1,1,0,2,
135	NM_001256865	chr1	+	65502964	65654140	65602922	65651296	20	65502964,65583881,65602905,65604155,65604318,65617672,65622463,65623982,65625082,65626606,65627526,65627817,65630701,65633168,65637083,65640031,65644140,65646911,65649520,65651194,	65503203,65583994,65603056,65604205,65604467,65617795,65622597,65624177,65625200,65626686,65627720,65627898,65631136,65633303,65637152,65640151,65644404,65647054,65649697,65654140,	DNAJC6	cmpl	cmpl	-1,-1,0,2,1,0,0,2,2,0,2,1,1,1,1,1,1,1,0,0,
135	NM_001003680	chr1	+	65658922	65868683	65803836	65868676	20	65658922,65663573,65803816,65808743,65810596,65830927,65834718,65836930,65839662,65840113,65843308,65847023,65848217,65848484,65854278,65856234,65858198,65859623,65861176,65868472,	65659011,65663649,65803876,65809073,65810720,65831136,65834864,65837075,65839953,65840231,65843508,65847172,65848377,65848567,65854495,65856417,65858294,65859729,65861252,65868683,	LEPR	cmpl	cmpl	-1,-1,0,1,1,2,1,0,1,1,2,1,0,1,0,1,1,1,2,0,
16	NM_002600	chr1	+	66031443	66612850	66151585	66610949	17	66031443,66151515,66156867,66485730,66495917,66496063,66504308,66570778,66593797,66599885,66601438,66601677,66603937,66605966,66606213,66607057,66610583,	66031519,66151627,66157106,66485925,66495954,66496134,66504358,66570891,66593891,66600064,66601537,66601842,66604037,66606121,66606336,66607240,66612850,	PDE4B	cmpl	cmpl	-1,0,0,2,2,0,2,1,0,1,0,0,0,1,0,0,0,
136	NM_032291	chr1	+	66772412	66983356	66772629	66981366	25	66772412,66864117,66871340,66874214,66878047,66881080,66881814,66898783,66905800,66909265,66910214,66911551,66915274,66917948,66920139,66927418,66928460,66933704,66957564,66967534,66972018,66977605,66978928,66979542,66981343,	66772639,66864181,66871365,66874286,66878104,66881135,66881990,66898795,66905812,66909290,66910266,66911637,66915367,66918023,66920640,66927546,66928587,66933764,66957676,66967690,66972151,66977808,66978993,66979707,66983356,	SGIP1	cmpl	cmpl	0,1,2,0,0,0,1,0,0,0,1,2,1,1,1,1,0,1,1,2,2,0,2,1,1,
1095	NR_036060	chr1	+	66866710	66866788	66866788	66866788	1	66866710,	66866788,	MIR3117	unk	unk	-1,
1096	NM_152665	chr1	+	66990727	67017318	66992929	67015725	5	66990727,66992926,67008657,67014549,67015521,	66990855,66993048,67008749,67014674,67017318,	TCTEX1D1	cmpl	cmpl	-1,0,2,1,0,
1096	NM_005478	chr1	-	67036011	67039530	67036283	67039492	2	67036011,67039317,	67036516,67039530,	INSL5	cmpl	cmpl	1,0,
0	NM_024763	chr1	-	67051159	67163158	67052400	67163102	17	67051159,67060631,67065090,67066082,67071855,67072261,67073896,67075980,67078739,67085754,67100417,67109640,67113051,67129424,67131499,67143471,67162932,	67052451,67060788,67065317,67066181,67071977,67072419,67074048,67076067,67078942,67085949,67100573,67109780,67113208,67129537,67131684,67143646,67163158,	WDR78	cmpl	cmpl	0,2,0,0,1,2,0,0,1,1,1,2,1,2,0,2,0,
1097	NM_001077702	chr1	+	67163165	67226890	67167174	67224744	16	67163165,67164412,67167160,67178298,67184420,67196329,67197121,67197949,67201358,67209078,67209925,67211167,67214865,67220049,67222842,67224673,	67163366,67164513,67167234,67178323,67184566,67196491,67197254,67198014,67201431,67209230,67210007,67211262,67214993,67220189,67222863,67226890,	MIER1	cmpl	cmpl	-1,-1,0,0,1,0,0,1,0,1,0,1,0,2,1,1,
137	NM_015139	chr1	-	67237602	67292668	67242610	67292284	12	67237602,67247355,67258639,67259805,67280506,67285535,67288052,67288703,67290282,67291041,67291226,67292081,	67242719,67247438,67258718,67259873,67280599,67285638,67288121,67288775,67290350,67291128,67291260,67292668,	SLC35D1	cmpl	cmpl	2,0,2,0,0,2,2,2,0,0,2,0,
1098	NM_001013674	chr1	-	67330446	67366808	67331275	67365511	7	67330446,67333505,67334522,67353622,67364022,67365436,67366714,	67331875,67333692,67334592,67353735,67364180,67365528,67366808,	C1orf141	cmpl	cmpl	0,2,1,2,0,0,-1,
1099	NM_144701	chr1	+	67404756	67498238	67406391	67497399	11	67404756,67406362,67407612,67421106,67439007,67445180,67457844,67474983,67478449,67494107,67496748,	67404812,67406461,67407909,67421230,67439168,67445326,67458001,67475073,67478552,67494198,67498238,	IL23R	cmpl	cmpl	-1,0,1,1,2,1,0,1,1,2,0,
137	NR_047584	chr1	+	67545634	67635171	67635171	67635171	17	67545634,67558603,67559872,67565005,67566470,67567857,67568930,67576894,67589140,67606095,67610706,67610895,67618256,67624849,67625385,67628299,67633817,	67546238,67558715,67560160,67565120,67566655,67568000,67569081,67576974,67589360,67606296,67610805,67611054,67618394,67624940,67625478,67628399,67635171,	IL12RB2	unk	unk	-1,-1,-1,-1,-1,-1,-1,-1,-1,-1,-1,-1,-1,-1,-1,-1,-1,
1101	NM_001018069	chr1	-	67646080	67668711	67651477	67668571	8	67646080,67653436,67658279,67662470,67663158,67663353,67664405,67668258,	67651534,67653610,67658457,67662548,67663248,67663494,67664556,67668711,	SERBP1	cmpl	cmpl	0,0,2,2,2,2,1,0,
1103	NM_001924	chr1	+	67923447	67926609	67923765	67926045	4	67923447,67924295,67924620,67925931,	67923809,67924397,67924858,67926609,	GADD45A	cmpl	cmpl	0,2,2,0,
137	NM_018841	chr1	-	67939736	68071743	67943721	67945957	4	67939736,67945864,68015728,68071614,	67943847,67945983,68015778,68071743,	GNG12	cmpl	cmpl	0,0,-1,-1,
17	NR_040077	chr1	+	68070558	68441258	68441258	68441258	10	68070558,68272917,68310070,68336913,68337999,68338968,68355721,68359395,68376567,68440239,	68070707,68273034,68310144,68337107,68338063,68339045,68356003,68359512,68376721,68441258,	GNG12-AS1	unk	unk	-1,-1,-1,-1,-1,-1,-1,-1,-1,-1,
138	NM_004675	chr1	-	68284232	68289048	68284878	68285568	2	68284232,68288818,	68285633,68289048,	DIRAS3	cmpl	cmpl	0,-1,
138	NM_024911	chr1	-	68363628	68470872	68364496	68470570	12	68363628,68376050,68382839,68384139,68386406,68386833,68388458,68391787,68393369,68397393,68432225,68470464,	68364606,68376204,68382923,68384283,68386470,68386931,68388627,68391924,68393531,68397518,68432498,68470872,	WLS	cmpl	cmpl	1,0,0,0,2,0,2,0,0,1,1,0,
1107	NR_031664	chr1	-	68421788	68421881	68421881	68421881	1	68421788,	68421881,	MIR1262	unk	unk	-1,
138	NM_000329	chr1	-	68667094	68688230	68668046	68688176	14	68667094,68669335,68669552,68669741,68676457,68677212,68677461,68677831,68679123,68682801,68683046,68684980,68686894,68688165,	68668198,68669447,68669647,68669856,68676587,68677352,68677594,68677913,68679271,68682943,68683154,68685131,68686977,68688230,	RPE65	cmpl	cmpl	1,0,1,0,2,0,2,1,0,2,2,1,2,0,
1109	NM_001114120	chr1	-	68712422	68735387	68715202	68735270	12	68712422,68716057,68717414,68719710,68720316,68722220,68725207,68726644,68727186,68727722,68732700,68735222,	68715340,68716243,68717591,68719883,68721168,68722361,68725255,68726775,68727305,68727879,68732966,68735387,	DEPDC1	cmpl	cmpl	0,0,0,1,1,1,1,2,0,2,0,0,
17	NM_020794	chr1	+	69998445	70361759	69998475	70360158	25	69998445,70030313,70064018,70073050,70076497,70169777,70218649,70224512,70232831,70250067,70251244,70254735,70256989,70259275,70261396,70266441,70274391,70274714,70276383,70282224,70291296,70314347,70327997,70346022,70360050,	69998664,70030431,70064097,70073140,70076554,70169841,70218724,70224657,70232904,70250197,70251360,70254805,70257089,70259400,70261645,70266642,70274503,70274895,70278064,70282365,70291416,70314569,70328090,70346097,70361759,	LRRC7	cmpl	cmpl	0,0,1,2,2,2,0,0,1,2,0,2,0,1,0,0,0,1,2,0,0,0,0,0,0,
1120	NR_023916	chr1	+	70157592	70158588	70158588	70158588	1	70157592,	70158588,	PIN1P1	unk	unk	-1,
140	NM_017768	chr1	-	70383072	70443949	70384070	70443811	15	70383072,70386757,70389398,70390703,70393959,70397600,70411735,70411892,70414080,70417121,70419356,70423055,70425535,70427362,70443660,	70384176,70386943,70389476,70390814,70394067,70397709,70411781,70411980,70414253,70417264,70419480,70423185,70425609,70427544,70443949,	LRRC40	cmpl	cmpl	2,2,2,2,2,1,0,2,0,1,0,2,0,1,0,
1122	NM_001190987	chr1	+	70443952	70490289	70459907	70489076	13	70443952,70459885,70466692,70470538,70472966,70473771,70475695,70477709,70482954,70485088,70488222,70488635,70488881,	70444051,70460110,70466826,70470648,70473059,70473821,70475823,70477791,70483086,70485178,70488318,70488774,70490289,	SRSF11	cmpl	cmpl	-1,0,2,1,0,0,2,1,2,2,2,2,0,
140	NM_030816	chr1	-	70497272	70593005	70500987	70592679	13	70497272,70509126,70512990,70515035,70530658,70534400,70539034,70544494,70552015,70553751,70563123,70574328,70592249,	70501118,70509227,70513089,70515115,70530820,70534532,70539179,70544561,70552061,70553837,70563228,70574370,70593005,	ANKRD13C	cmpl	cmpl	1,2,2,0,0,0,2,1,0,1,1,1,0,
1123	NR_027404	chr1	+	70593080	70606293	70606293	70606293	4	70593080,70604714,70605203,70605887,	70593378,70604808,70605255,70606293,	HHLA3	unk	unk	-1,-1,-1,-1,
1124	NM_001902	chr1	+	70649488	70678122	70649686	70677398	12	70649488,70654226,70656207,70659836,70662555,70668064,70668587,70670353,70672098,70673395,70676958,70677371,	70649854,70654308,70656303,70659946,70662687,70668122,70668665,70670506,70672220,70673448,70677097,70678122,	CTH	cmpl	cmpl	0,0,1,1,0,0,1,1,1,0,2,0,
140	NR_028292	chr1	-	71090623	71286079	71286079	71286079	6	71090623,71100575,71107514,71192033,71250575,71284951,	71091130,71100668,71107590,71192060,71250755,71286079,	PTGER3	unk	unk	-1,-1,-1,-1,-1,-1,
17	NR_038420	chr1	+	71284776	71305453	71305453	71305453	3	71284776,71287084,71305036,	71285860,71287259,71305453,	ZRANB2-AS1	unk	unk	-1,-1,-1,
17	NM_005455	chr1	-	71301561	71319560	71303989	71319266	11	71301561,71303948,71305046,71307546,71309097,71310391,71310742,71315065,71316727,71316926,71319210,	71303408,71304023,71305205,71307633,71309267,71310526,71310819,71315148,71316836,71316979,71319560,	ZRANB2	cmpl	cmpl	-1,2,2,2,0,0,1,2,1,2,0,
1129	NR_029707	chr1	-	71305901	71305987	71305987	71305987	1	71305901,	71305987,	MIR186	unk	unk	-1,
141	NR_046217	chr1	+	71319594	71475994	71475994	71475994	4	71319594,71329934,71461327,71475400,	71319684,71329975,71461385,71475994,	ZRANB2-AS2	unk	unk	-1,-1,-1,-1,
17	NM_173808	chr1	-	71641212	72520865	71645716	72520765	7	71641212,71831087,71849296,71936278,72014442,72173349,72520589,	71645841,71831239,71849417,71936410,72014568,72173582,72520865,	NEGR1	cmpl	cmpl	1,2,1,1,1,2,0,
1134	NR_046218	chr1	-	72032502	72075283	72075283	72075283	3	72032502,72036345,72075250,	72032807,72036541,72075283,	NEGR1-IT1	unk	unk	-1,-1,-1,
143	NM_001105659	chr1	-	74264289	74436459	74265084	74421956	8	74264289,74279484,74312932,74347665,74394004,74420809,74421707,74436267,	74265241,74280205,74313062,74347825,74394138,74421133,74421956,74436459,	LRRIQ3	cmpl	cmpl	2,1,0,2,0,0,0,-1,
17	NM_001112808	chr1	+	74436483	74782704	74436550	74782254	27	74436483,74437935,74439589,74474373,74487730,74488943,74509869,74569721,74574282,74581113,74581346,74591537,74592251,74605527,74606179,74607293,74607478,74607662,74608559,74674351,74674745,74677761,74701712,74727460,74730368,74778505,74782177,	74436632,74438103,74439682,74474482,74487816,74489041,74509980,74569820,74574421,74581258,74581451,74591632,74592401,74605614,74606236,74607386,74607536,74607857,74608664,74674404,74674798,74677894,74701822,74727520,74730538,74778585,74782704,	FPGT-TNNI3K	cmpl	cmpl	0,1,1,1,2,1,0,0,0,1,2,2,1,1,1,1,1,2,2,2,1,0,1,0,0,2,1,
144	NM_015978	chr1	+	74473658	74782704	74473723	74782254	25	74473658,74474373,74487730,74488943,74509869,74569721,74574282,74581113,74581346,74591537,74592251,74605527,74606179,74607293,74607478,74607662,74608559,74674351,74674745,74677761,74701712,74727460,74730368,74778505,74782177,	74473763,74474482,74487816,74489041,74509980,74569820,74574421,74581258,74581451,74591632,74592401,74605614,74606236,74607386,74607536,74607857,74608664,74674404,74674798,74677894,74701822,74727520,74730538,74778585,74782704,	TNNI3K	cmpl	cmpl	0,1,2,1,0,0,0,1,2,2,1,1,1,1,1,2,2,2,1,0,1,0,0,2,1,
144	NM_001002912	chr1	-	74806382	74912010	74809388	74911791	15	74806382,74809370,74815166,74827902,74837966,74844872,74850894,74859005,74869984,74874551,74879602,74881298,74884938,74887493,74911768,	74808711,74811763,74815208,74828352,74838203,74845174,74851081,74859186,74870200,74874710,74879731,74881370,74885064,74887587,74912010,	C1orf173	cmpl	cmpl	-1,1,1,1,1,2,1,0,0,0,0,0,0,2,0,
1156	NM_001130042	chr1	-	74943759	74971680	74944567	74963093	10	74943759,74945170,74945374,74948369,74952850,74957480,74961389,74962982,74968653,74971227,	74944729,74945266,74945476,74948519,74952902,74957644,74961542,74963106,74968692,74971680,	CRYZ	cmpl	cmpl	0,0,0,0,2,0,0,0,-1,-1,
144	NR_027962	chr1	+	74971449	75004948	75004948	75004948	6	74971449,74974813,74976961,74987022,74990563,75002165,	74971803,74974894,74977060,74987094,74990697,75004948,	TYW3	unk	unk	-1,-1,-1,-1,-1,-1,
1160	NM_001001933	chr1	+	75366706	75399806	75368987	75399168	10	75366706,75368498,75374875,75375372,75379257,75381390,75382117,75386859,75395165,75399091,	75366881,75369005,75374962,75375534,75379379,75381611,75382221,75386955,75395349,75399806,	LHX8	cmpl	cmpl	-1,0,0,0,0,2,1,0,0,1,
2	NM_152697	chr1	-	75444662	75849387	75444879	75779720	24	75444662,75449740,75451977,75452191,75452877,75454026,75456138,75456762,75457529,75458072,75460633,75465998,75472258,75475259,75476785,75480273,75481158,75489482,75513230,75538884,75577854,75634855,75779707,75849312,	75444992,75449825,75452066,75452262,75452951,75454130,75456233,75457025,75457617,75458165,75460733,75466130,75472371,75475343,75476909,75480334,75481284,75489567,75513315,75538958,75577903,75634894,75779789,75849387,	SLC44A5	cmpl	cmpl	1,0,1,2,0,1,2,0,2,2,1,1,2,2,1,0,0,2,1,2,1,1,0,-1,
1164	NM_001127328	chr1	+	75962630	76001943	75963060	76001036	12	75962630,75966661,75970916,75971125,75971800,75973063,75978252,75984078,75987691,75988723,75999394,76000964,	75963090,75966761,75971014,75971195,75971901,75973144,75978383,75984187,75987832,75988819,75999643,76001943,	ACADM	cmpl	cmpl	0,0,1,0,1,0,0,2,0,0,0,0,
1165	NM_004582	chr1	+	76024473	76033352	76024544	76032923	9	76024473,76025769,76027431,76028224,76029557,76029733,76030453,76032356,76032782,	76024547,76025877,76027629,76028330,76029610,76029844,76030579,76032506,76033352,	RABGGTB	cmpl	cmpl	0,0,0,0,1,0,0,0,0,
1165	NR_003042	chr1	+	76025344	76025422	76025422	76025422	1	76025344,	76025422,	SNORD45C	unk	unk	-1,
1165	NR_002749	chr1	+	76026161	76026245	76026245	76026245	1	76026161,	76026245,	SNORD45A	unk	unk	-1,
1165	NR_002748	chr1	+	76027749	76027820	76027820	76027820	1	76027749,	76027820,	SNORD45B	unk	unk	-1,
1165	NM_002440	chr1	+	76035143	76151511	76035258	76151160	20	76035143,76042003,76045253,76048969,76053293,76054645,76060681,76086481,76105786,76115208,76116421,76117264,76118322,76119518,76121893,76127523,76128968,76136179,76137890,76150968,	76035502,76042186,76045414,76049080,76053409,76054819,76060854,76086549,76105861,76115273,76116591,76117401,76118426,76119643,76122094,76127642,76129097,76136354,76137979,76151511,	MSH4	cmpl	cmpl	0,1,1,0,0,2,2,1,0,0,2,1,0,2,1,1,0,0,1,0,
1166	NR_026546	chr1	-	76157145	76170704	76170704	76170704	3	76157145,76160352,76170163,	76157431,76160570,76170704,	ASB17	unk	unk	-1,-1,-1,
18	NM_152996	chr1	+	76312976	76869257	76313139	76867079	5	76312976,76552077,76650280,76865724,76866892,	76313157,76552272,76650690,76865832,76869257,	ST6GALNAC3	cmpl	cmpl	0,0,0,2,2,
146	NM_030965	chr1	+	77105773	77302325	77105948	77301479	5	77105773,77106769,77282476,77288530,77301247,	77105963,77107015,77282886,77288638,77302325,	ST6GALNAC5	cmpl	cmpl	0,0,0,2,2,
146	NM_005482	chr1	-	77327254	77457720	77330646	77457675	11	77327254,77360547,77392721,77399567,77399866,77402118,77404991,77407532,77444912,77448708,77457582,	77330763,77360632,77392894,77399678,77399984,77402215,77405103,77407668,77445004,77448762,77457720,	PIGK	cmpl	cmpl	0,2,0,0,2,1,0,2,0,0,0,
18	NM_174858	chr1	+	77520249	77798242	77520586	77796943	14	77520249,77525213,77532065,77535831,77536106,77578649,77649253,77655911,77721589,77724580,77756836,77760099,77774119,77796874,	77520646,77525400,77532233,77536001,77536220,77578841,77649344,77655988,77721632,77724625,77757000,77760216,77774311,77798242,	AK5	cmpl	cmpl	0,0,1,1,0,0,0,1,0,1,1,0,0,0,
147	NM_015534	chr1	-	77802777	77920931	77803912	77871627	15	77802777,77804353,77806604,77814340,77817046,77817799,77819270,77820048,77820251,77822789,77870122,77877721,77879656,77879794,77920857,	77804057,77804454,77806739,77814493,77817142,77817901,77819342,77820164,77820399,77822928,77871678,77877875,77879719,77879928,77920931,	ZZZ3	cmpl	cmpl	2,0,0,0,0,0,0,1,0,2,0,-1,-1,-1,-1,
147	NM_015017	chr1	-	77934261	77998125	77935589	77983735	25	77934261,77936135,77939641,77950019,77951472,77952886,77954014,77956139,77956868,77959444,77960103,77960296,77961603,77963894,77966567,77968132,77968890,77972619,77974328,77977537,77979149,77979648,77979889,77983693,77997915,	77935747,77936204,77939744,77950128,77951554,77953056,77954141,77956320,77956914,77959478,77960198,77960469,77961716,77964035,77966985,77968211,77969004,77972689,77974431,77977690,77979212,77979702,77980021,77983872,77998125,	USP33	cmpl	cmpl	1,1,0,2,1,2,1,0,2,1,2,0,1,1,0,2,2,1,0,0,0,0,0,0,-1,
1180	NM_198549	chr1	+	78017896	78116669	78017928	78113337	16	78017896,78021510,78039603,78041542,78045247,78052006,78053380,78081579,78097210,78097586,78098312,78099496,78102166,78104610,78111276,78113118,	78018009,78021624,78039781,78041679,78045374,78052140,78053504,78081680,78097329,78097659,78098399,78099595,78102301,78104664,78111393,78116669,	FAM73A	cmpl	cmpl	0,0,0,1,0,1,0,1,0,2,0,0,0,0,0,0,
1181	NM_144573	chr1	+	78126787	78182166	78154379	78181102	13	78126787,78154327,78155838,78156232,78156397,78163460,78164686,78164988,78167588,78171554,78174095,78180295,78180733,	78127032,78154406,78156030,78156311,78156546,78163502,78164884,78165165,78167777,78171752,78174317,78180481,78182166,	NEXN	cmpl	cmpl	-1,0,0,0,1,0,0,0,0,0,0,0,0,
1181	NM_003902	chr1	-	78186178	78217365	78187038	78217276	20	78186178,78187427,78193527,78194844,78198456,78198616,78201042,78201846,78202334,78202526,78202918,78203142,78203340,78204965,78205155,78205320,78205898,78206436,78208196,78217156,	78187047,78187573,78193602,78194973,78198536,78198768,78201203,78201988,78202435,78202629,78203020,78203241,78203503,78205023,78205227,78205373,78205938,78206475,78208287,78217365,	FUBP1	cmpl	cmpl	0,1,1,1,2,0,1,0,1,0,0,0,2,1,1,2,1,1,0,0,
147	NM_007034	chr1	+	78243223	78255583	78243382	78254519	3	78243223,78251322,78254285,	78243593,78251891,78255583,	DNAJB4	cmpl	cmpl	0,1,0,
1182	NM_017655	chr1	+	78284176	78375700	78284366	78374015	6	78284176,78318946,78333223,78357664,78364152,78373863,	78284606,78319132,78333404,78357771,78364234,78375700,	GIPC2	cmpl	cmpl	0,0,0,1,0,1,
147	NR_027310	chr1	+	78467870	78607735	78607735	78607735	6	78467870,78488455,78489765,78580797,78606809,78607555,	78468001,78488645,78490149,78580912,78607000,78607735,	MGC27382	unk	unk	-1,-1,-1,-1,-1,-1,
148	NM_001039585	chr1	+	78729315	78778974	78731016	78774703	4	78729315,78730944,78736146,78774678,	78729509,78731814,78736217,78778974,	PTGFR	cmpl	cmpl	-1,0,0,2,
1186	NM_006820	chr1	+	78858675	78884418	78866188	78880082	9	78858675,78866178,78867223,78867992,78873609,78875304,78879293,78879707,78880047,	78858844,78866666,78867272,78868188,78873762,78875476,78879394,78879882,78884418,	IFI44L	cmpl	cmpl	-1,0,1,2,0,0,1,0,1,
1186	NM_006417	chr1	+	78888064	78902351	78888468	78902084	9	78888064,78888458,78892515,78893286,78893634,78897584,78898826,78900976,78902037,	78888178,78888925,78892552,78893482,78893784,78897756,78898927,78901151,78902351,	IFI44	cmpl	cmpl	-1,0,1,2,0,0,1,0,1,
148	NM_022159	chr1	-	79128036	79245083	79129426	79244927	15	79128036,79129796,79131370,79155906,79156102,79158455,79159885,79165158,79174567,79176079,79176372,79177460,79184546,79243342,79244905,	79129489,79129965,79131462,79155973,79156323,79158659,79160059,79165364,79174684,79176263,79176552,79177531,79184699,79243492,79245083,	ELTD1	cmpl	cmpl	0,2,0,2,0,0,0,1,1,0,0,1,1,1,0,
151	NM_012302	chr1	+	82038669	82230695	82075257	82229417	20	82038669,82075157,82145289,82174999,82181240,82188460,82189289,82190228,82194148,82204329,82204675,82206297,82207449,82208585,82210123,82218140,82220079,82222854,82223530,82228662,	82038785,82075330,82145503,82175109,82182041,82188754,82189393,82190414,82194332,82204455,82204881,82206471,82207659,82208806,82210190,82218232,82220248,82222983,82223627,82230695,	LPHN2	cmpl	cmpl	-1,0,1,2,1,1,1,0,0,1,1,0,0,0,2,0,2,0,0,1,
153	NR_049805	chr1	-	84032185	84151647	84151647	84151647	5	84032185,84032373,84144036,84148407,84151624,	84032205,84032377,84144047,84148416,84151647,	MIR548AP	unk	unk	-1,-1,-1,-1,-1,
153	NM_024686	chr1	-	84107644	84237421	84108232	84190482	21	84107644,84121233,84128591,84142349,84144599,84145726,84149435,84155874,84157969,84159357,84159517,84167406,84171878,84176122,84180733,84185394,84186898,84188135,84190115,84190457,84237201,	84108353,84121407,84128752,84142430,84144734,84145932,84149634,84155961,84158105,84159431,84159665,84167501,84172037,84176287,84180950,84185553,84186966,84188257,84190247,84190658,84237421,	TTLL7	cmpl	cmpl	2,2,0,0,0,1,0,0,2,0,2,0,0,0,2,2,0,1,1,0,-1,
153	NM_001242860	chr1	+	84403236	84476769	84403277	84473576	13	84403236,84411599,84413303,84414069,84417447,84420470,84422307,84423370,84434886,84435999,84440953,84452423,84473450,	84403284,84411623,84413327,84414078,84417509,84420599,84422406,84423453,84435013,84436095,84441076,84452588,84476769,	PRKACB	cmpl	cmpl	0,1,1,1,1,0,0,0,2,0,0,0,0,
153	NM_001134664	chr1	+	84540921	84589069	84541505	84588045	4	84540921,84541473,84563907,84587901,	84540961,84541558,84564019,84589069,	SAMD13	cmpl	cmpl	-1,0,2,0,
1230	NR_003927	chr1	-	84603228	84636164	84636164	84636164	9	84603228,84603859,84605920,84608174,84610312,84620084,84620262,84622863,84636072,	84603766,84603952,84606011,84608298,84610499,84620163,84620390,84623082,84636164,	UOX	unk	unk	-1,-1,-1,-1,-1,-1,-1,-1,-1,
1230	NM_021233	chr1	+	84636802	84653279	84636835	84653139	6	84636802,84640171,84646707,84649108,84650619,84652798,	84636960,84640349,84646789,84649270,84650817,84653279,	DNASE2B	cmpl	cmpl	0,2,0,1,1,1,
1231	NM_025065	chr1	+	84717507	84736621	84717552	84735741	9	84717507,84719226,84721185,84727903,84728589,84733643,84734152,84734514,84735699,	84717780,84719283,84721266,84727999,84728743,84733726,84734334,84734641,84736621,	RPF1	cmpl	cmpl	0,0,0,0,0,1,0,2,0,
1231	NM_005274	chr1	-	84736593	84744850	84740115	84744362	4	84736593,84740096,84744281,84744706,	84736819,84740241,84744572,84744850,	GNG5	cmpl	cmpl	-1,0,0,-1,
153	NM_004388	chr1	-	84791391	84812751	84793269	84812686	7	84791391,84801527,84802005,84804111,84808201,84808852,84812509,	84793470,84801689,84802103,84804283,84808410,84808991,84812751,	CTBS	cmpl	cmpl	0,0,1,0,1,0,0,
1232	NR_027379	chr1	-	84866500	84873291	84873291	84873291	3	84866500,84869880,84873202,	84869158,84870017,84873291,	C1orf180	unk	unk	-1,-1,-1,
1232	NM_001166417	chr1	-	84881977	84928739	84885703	84909490	15	84881977,84888632,84890153,84894102,84894618,84896588,84900468,84900725,84902687,84904392,84907951,84908916,84909447,84918608,84928424,	84885878,84888798,84890268,84894276,84894755,84896739,84900646,84900801,84902823,84904503,84908164,84909086,84909579,84918658,84928739,	SSX2IP	cmpl	cmpl	2,1,0,0,1,0,2,1,0,0,0,1,0,-1,-1,
154	NM_012152	chr1	-	85051673	85131484	85052116	85104391	3	85051673,85103655,85131286,	85052442,85104409,85131484,	LPAR3	cmpl	cmpl	1,0,-1,
154	NM_153259	chr1	-	85163853	85235384	85164955	85235143	14	85163853,85167828,85169632,85176025,85176251,85177823,85179149,85185303,85190513,85190716,85194701,85196799,85203819,85235066,	85164992,85167950,85169839,85176148,85176353,85177973,85179262,85185403,85190610,85190801,85194855,85196973,85203979,85235384,	MCOLN2	cmpl	cmpl	2,0,0,0,0,0,1,0,2,1,0,0,2,0,
1235	NM_018298	chr1	-	85256352	85286811	85257393	85283631	13	85256352,85259340,85260340,85260569,85264209,85264442,85267376,85270966,85271142,85272368,85279280,85283403,85286666,	85257528,85259547,85260463,85260671,85264359,85264555,85267476,85271063,85271227,85272522,85279448,85283633,85286811,	MCOLN3	cmpl	cmpl	0,0,0,0,0,1,0,2,1,0,0,0,-1,
154	NM_145172	chr1	+	85300580	85371409	85310212	85371269	23	85300580,85310198,85311324,85319504,85320570,85322816,85324101,85328386,85331728,85332701,85334201,85335839,85336800,85342794,85346303,85348318,85355999,85360021,85362391,85364781,85366978,85368260,85371125,	85300757,85310276,85311363,85319686,85320675,85322966,85324301,85328503,85331919,85332826,85334291,85335926,85336929,85342868,85346448,85348406,85356130,85360085,85362522,85364986,85367070,85368383,85371409,	WDR63	cmpl	cmpl	-1,0,1,1,0,0,0,2,2,1,0,0,0,0,2,0,1,0,1,0,1,0,0,
1236	NR_039619	chr1	+	85372064	85372144	85372144	85372144	1	85372064,	85372144,	MIR4423	unk	unk	-1,
1236	NM_032184	chr1	-	85395943	85439316	85397020	85439267	7	85395943,85402796,85407314,85416416,85420368,85428327,85438522,	85397520,85403028,85407496,85416543,85421471,85429023,85439316,	SYDE2	cmpl	cmpl	1,0,1,0,1,1,0,
1237	NR_024113	chr1	-	85488224	85497943	85497943	85497943	4	85488224,85496794,85497205,85497628,	85490973,85496993,85497332,85497943,	C1orf52	unk	unk	-1,-1,-1,-1,
1237	NM_003921	chr1	-	85504047	85515175	85505897	85514623	3	85504047,85508888,85514566,	85506253,85509177,85515175,	BCL10	cmpl	cmpl	1,0,0,
1237	NR_045484	chr1	+	85514628	85516359	85516359	85516359	2	85514628,85515911,	85515068,85516359,	LOC646626	unk	unk	-1,-1,
154	NM_001134445	chr1	-	85556755	85816634	85559722	85597112	7	85556755,85563010,85588685,85589776,85597018,85734436,85816254,	85559839,85563154,85588805,85589850,85597118,85734552,85816634,	DDAH1	cmpl	cmpl	0,0,0,1,0,-1,-1,
1239	NM_001554	chr1	+	85819031	85822236	85819255	85821313	5	85819031,85819635,85820198,85820686,85821010,	85819318,85819849,85820555,85820895,85822236,	CYR61	cmpl	cmpl	0,0,1,1,0,
1240	NM_001170670	chr1	-	85887693	85946704	85892328	85946555	11	85887693,85896117,85915506,85916971,85919106,85940427,85944348,85944519,85944712,85945899,85946324,	85892369,85896242,85915584,85917052,85919175,85940531,85944434,85944626,85944778,85946207,85946704,	ZNHIT6	cmpl	cmpl	1,2,2,2,2,0,1,2,2,0,0,
19	NM_152890	chr1	-	85967503	86394709	85968816	86394667	60	85967503,85973019,85975666,85982936,85983711,85999666,85999801,86013944,86019490,86021766,86022383,86022529,86024624,86055058,86056304,86061806,86061955,86076855,86079492,86080338,86080610,86085935,86087623,86106789,86107052,86112919,86113547,86115392,86127830,86134128,86134291,86134626,86145464,86146868,86148220,86149650,86199519,86203279,86208497,86209610,86225871,86255421,86260510,86260808,862…	85968963,85973235,85975776,85983105,85983777,85999693,85999837,86013980,86019544,86021829,86022437,86022637,86024732,86055166,86056358,86061860,86062009,86076909,86079549,86080392,86080664,86086043,86087677,86106897,86107106,86112973,86113601,86115446,86127884,86134173,86134336,86134680,86145518,86146922,86148274,86149704,86199564,86203333,86208542,86209664,86225925,86255475,86260564,86260862,862…	COL24A1	cmpl	cmpl	0,0,1,0,0,0,0,0,0,0,0,0,0,0,0,0,0,0,0,0,0,0,0,0,0,0,0,0,0,0,0,0,0,0,0,0,0,0,0,0,0,0,0,0,0,0,0,0,0,0,0,0,0,0,0,0,0,1,2,0,
1245	NM_001007022	chr1	-	86588364	86634613	86590461	86625298	18	86588364,86591129,86592800,86593044,86594714,86597057,86598696,86606906,86609288,86610701,86614503,86620512,86621201,86621404,86622946,86623728,86625185,86634303,	86590479,86591255,86592963,86593130,86594873,86597162,86598807,86606993,86609424,86610811,86614689,86620629,86621273,86621467,86623072,86623861,86625350,86634613,	ODF2L	cmpl	cmpl	0,0,2,0,0,0,0,0,2,0,0,0,0,0,0,2,0,-1,
1246	NM_006536	chr1	+	86662356	86694828	86662518	86693798	14	86662356,86663609,86666688,86669132,86670639,86672788,86677146,86678418,86679707,86682057,86685778,86688833,86691639,86693355,	86662704,86663747,86666839,86669241,86670799,86673016,86677377,86678596,86679814,86682282,86686049,86689004,86691873,86694828,	CLCA2	cmpl	cmpl	0,0,0,1,2,0,0,0,1,0,0,1,1,1,
1246	NM_001285	chr1	+	86707113	86738562	86707242	86738316	14	86707113,86711687,86711999,86714718,86720475,86723613,86724796,86727266,86729535,86731654,86732457,86733775,86736842,86737924,	86707404,86711828,86712147,86714824,86720653,86723832,86725024,86727441,86729642,86731870,86732719,86733946,86737082,86738562,	CLCA1	cmpl	cmpl	0,0,0,1,2,0,0,0,1,0,0,1,1,1,
1247	NM_012128	chr1	+	86785346	86819020	86785390	86818616	14	86785346,86798202,86798481,86801931,86803544,86804072,86805694,86809347,86810884,86812810,86813602,86816172,86817624,86818212,	86785549,86798343,86798629,86802040,86803722,86804291,86805922,86809525,86810991,86813026,86813870,86816343,86817858,86819020,	CLCA4	cmpl	cmpl	0,0,0,1,2,0,0,0,1,0,0,1,1,1,
1247	NR_024604	chr1	+	86872546	86893647	86893647	86893647	15	86872546,86873870,86874226,86875070,86877128,86880814,86882135,86884247,86885433,86885587,86886050,86886575,86887404,86888428,86892677,	86872723,86874011,86874374,86875179,86877306,86881039,86882360,86884425,86885493,86885688,86886274,86886846,86887569,86888668,86893647,	CLCA3P	unk	unk	-1,-1,-1,-1,-1,-1,-1,-1,-1,-1,-1,-1,-1,-1,-1,
1248	NM_001206652	chr1	+	86942840	86986455	86943170	86981506	11	86942840,86953994,86957777,86960810,86962583,86966673,86968358,86972872,86973349,86980478,86981398,	86943242,86954136,86957906,86960944,86962676,86966712,86968382,86972962,86973450,86980707,86986455,	SH3GLB1	cmpl	cmpl	0,0,1,1,0,0,0,0,0,2,0,
1249	NM_004261	chr1	-	87100715	87152695	87101744	87152382	5	87100715,87106323,87118932,87141551,87152298,	87101876,87106373,87118996,87141719,87152695,	15-Sep	cmpl	cmpl	0,1,0,0,0,
156	NM_012262	chr1	+	87152922	87348269	87153307	87342967	7	87152922,87311204,87322464,87330801,87336108,87341702,87342740,	87153431,87311443,87322550,87330940,87336206,87341860,87348269,	HS2ST1	cmpl	cmpl	0,1,0,2,0,2,1,
1251	NR_026985	chr1	+	87370196	87374940	87374940	87374940	4	87370196,87370934,87371884,87372235,	87370530,87371134,87371989,87374940,	LOC339524	unk	unk	-1,-1,-1,-1,
1253	NM_006769	chr1	+	87566738	87587194	87570286	87583067	5	87566738,87570283,87577806,87578317,87583058,	87567515,87570522,87577903,87578473,87587194,	LMO4	cmpl	cmpl	-1,0,2,0,0,
1253	NR_038324	chr1	-	87591797	87609926	87609926	87609926	4	87591797,87593114,87595846,87609839,	87592138,87593469,87595949,87609926,	LOC100505768	unk	unk	-1,-1,-1,-1,
157	NM_006256	chr1	+	88922509	89074526	88922851	89071719	22	88922509,88979258,88998492,89008622,89009691,89009933,89022909,89024374,89042661,89043116,89043767,89044161,89045583,89045799,89045954,89051827,89060211,89062580,89066751,89071014,89071347,89071515,	88922899,88979559,88998647,89008740,89009837,89010150,89023095,89024484,89042805,89043192,89043942,89044288,89045714,89045875,89046046,89052004,89060274,89062657,89066894,89071122,89071428,89074526,	PKN2	cmpl	cmpl	0,0,1,0,1,0,1,1,0,0,1,2,0,2,0,2,2,2,1,0,0,0,
19	NM_001514	chr1	-	89090908	89129889	89091483	89129770	7	89090908,89095476,89098152,89098410,89102251,89125531,89129753,	89091617,89095758,89098282,89098557,89102385,89125638,89129889,	GTF2B	cmpl	cmpl	1,1,0,0,1,2,0,
1265	NM_001008661	chr1	-	89174043	89231231	89174453	89226621	14	89174043,89181275,89181620,89187361,89191333,89193419,89199437,89199651,89200329,89203099,89206940,89207679,89226522,89230855,	89174516,89181362,89181694,89187548,89191423,89193496,89199558,89199777,89200416,89203249,89207085,89207738,89226622,89231231,	CCBL2	cmpl	cmpl	0,0,1,0,0,1,0,0,0,0,2,0,0,-1,
1265	NM_001162536	chr1	-	89217726	89231231	89220924	89222097	3	89217726,89226522,89230855,	89222337,89226622,89231231,	RBMXL1	cmpl	cmpl	0,-1,-1,
158	NM_018284	chr1	-	89244947	89261137	89245994	89258992	11	89244947,89247217,89247662,89249174,89250017,89251455,89252353,89252817,89253557,89258802,89260954,	89246123,89247411,89247765,89249387,89250298,89251698,89252550,89252927,89253685,89259014,89261137,	GBP3	cmpl	cmpl	0,1,0,0,1,1,2,0,1,0,-1,
1266	NM_002053	chr1	-	89290574	89303631	89291625	89301505	11	89290574,89292952,89293383,89294286,89295124,89296262,89297111,89297587,89298467,89301315,89303430,	89291739,89293146,89293486,89294499,89295405,89296505,89297314,89297697,89298595,89301524,89303631,	GBP1	cmpl	cmpl	0,1,0,0,1,1,2,0,1,0,-1,
1266	NM_004120	chr1	-	89345897	89364387	89346445	89360237	11	89345897,89347947,89348434,89350742,89352286,89355262,89355847,89358449,89359413,89360047,89364133,	89346562,89348141,89348537,89350955,89352567,89355505,89356044,89358559,89359541,89360254,89364387,	GBP2	cmpl	cmpl	0,1,0,0,1,1,2,0,1,0,-1,
158	NM_207398	chr1	-	89370021	89414311	89370419	89410206	11	89370021,89371528,89379816,89385837,89387562,89388600,89390538,89390938,89403001,89410016,89414191,	89370674,89371722,89379919,89386050,89387843,89388846,89390735,89391048,89403129,89410225,89414311,	GBP7	cmpl	cmpl	0,1,0,0,1,1,2,0,1,0,-1,
1267	NM_052941	chr1	-	89419418	89437221	89423524	89437105	11	89419418,89424603,89425270,89426852,89428308,89429531,89431174,89431573,89433567,89435380,89437065,	89423740,89424797,89425373,89427065,89428589,89429777,89431371,89431683,89433695,89435575,89437221,	GBP4	cmpl	cmpl	0,1,0,0,1,1,2,0,1,1,0,
1267	NM_052942	chr1	-	89497221	89511132	89498974	89507826	12	89497221,89500490,89500953,89502006,89502956,89504616,89505227,89505687,89506999,89507636,89509025,89510722,	89499088,89500672,89501056,89502219,89503237,89504859,89505424,89505797,89507127,89507845,89509133,89511132,	GBP5	cmpl	cmpl	0,1,0,0,1,1,2,0,1,0,-1,-1,
1268	NM_198460	chr1	+	89602023	89626307	89606698	89623616	11	89602023,89606675,89607692,89616249,89616563,89618532,89619840,89620810,89621798,89622239,89623376,	89602274,89606888,89607820,89616359,89616760,89618778,89620121,89621023,89621901,89622433,89626307,	GBP6	cmpl	cmpl	-1,0,1,0,2,1,1,0,0,1,0,
158	NR_003133	chr1	+	89645825	89663081	89663081	89663081	5	89645825,89648446,89658337,89659227,89662404,	89645905,89648655,89658465,89659367,89663081,	GBP1P1	unk	unk	-1,-1,-1,-1,-1,
158	NM_001134476	chr1	+	89762984	89836008	89820797	89831190	8	89762984,89765108,89788061,89806393,89806585,89817737,89820771,89830917,	89763169,89765133,89788118,89806454,89806640,89817835,89822936,89836008,	LRRC8B	cmpl	cmpl	-1,-1,-1,-1,-1,-1,0,0,
1270	NR_033981	chr1	-	89862995	89871041	89871041	89871041	3	89862995,89870162,89870803,	89863352,89870356,89871041,	FLJ27354	unk	unk	-1,-1,-1,
158	NM_032270	chr1	+	89871231	89957682	89924620	89953129	3	89871231,89924616,89950855,	89871469,89924758,89957682,	LRRC8C	cmpl	cmpl	-1,0,0,
1272	NM_018103	chr1	+	90060067	90174577	90171215	90173792	3	90060067,90081784,90171213,	90060332,90081929,90174577,	LRRC8D	cmpl	cmpl	-1,-1,0,
1273	NR_002830	chr1	-	90231411	90233113	90233113	90233113	1	90231411,	90233113,	GEMIN8P4	unk	unk	-1,
1273	NM_182976	chr1	+	90233265	90266682	90233404	90265848	12	90233265,90236256,90243149,90243279,90245491,90248234,90251272,90255463,90256831,90258938,90260396,90265500,	90233420,90236301,90243185,90243391,90245897,90248433,90251384,90255611,90256931,90259069,90260492,90266682,	ZNF326	cmpl	cmpl	0,1,1,1,2,0,1,2,0,1,0,0,
1278	NM_020063	chr1	-	90950166	90955382	90950456	90955340	3	90950166,90952675,90954715,	90950769,90952901,90955382,	BARHL2	cmpl	cmpl	2,1,0,
19	NM_201269	chr1	-	91153444	91260400	91154942	91220498	6	91153444,91156196,91175629,91176416,91220454,91260134,	91155135,91156299,91176235,91179454,91220515,91260400,	ZNF644	cmpl	cmpl	2,1,1,2,0,-1,
160	NM_001017975	chr1	-	91498910	91643014	91499434	91639227	39	91498910,91500385,91500625,91504161,91505889,91511856,91512874,91514772,91515126,91551493,91552101,91553959,91554245,91554535,91557222,91557437,91561094,91561237,91562819,91581574,91585573,91588882,91589693,91590650,91591195,91591400,91613502,91613671,91616169,91616547,91617207,91618248,91619056,91623331,91623719,91632237,91634437,91639156,91642942,	91499504,91500537,91500737,91504252,91506000,91511960,91512954,91514888,91515207,91551640,91552205,91554117,91554329,91554621,91557354,91557535,91561142,91561344,91562911,91581655,91585621,91589016,91589788,91590796,91591297,91591444,91613591,91613872,91616328,91616625,91617359,91618381,91619127,91623379,91623979,91632547,91634550,91639254,91643014,	HFM1	cmpl	cmpl	2,0,2,1,1,2,0,1,1,1,2,0,0,1,1,2,2,0,1,1,1,2,0,1,1,2,0,0,0,0,1,0,1,1,2,1,2,0,-1,
160	NM_001134419	chr1	+	91738991	91763909	91739861	91762580	12	91738991,91739832,91745998,91746406,91749741,91749925,91751202,91752092,91752963,91753938,91758274,91762185,	91739093,91739976,91746082,91746542,91749835,91750068,91751452,91752188,91753142,91754021,91758424,91763909,	CDC7	cmpl	cmpl	-1,0,1,1,2,0,2,0,0,2,1,1,
160	NR_003130	chr1	+	91873155	91881923	91881923	91881923	3	91873155,91880509,91880918,	91873233,91880788,91881923,	HSP90B3P	unk	unk	-1,-1,-1,
160	NM_001195684	chr1	-	91918487	92144147	91921883	92099676	18	91918487,91933816,91936233,91946807,91950387,91954380,91954712,91957456,91958037,91960099,91965803,91967949,91972920,91996757,92035431,92099615,92137781,92143970,	91922002,91933924,91936275,91946928,91950687,91954539,91954853,91957609,91958372,91960289,91965951,91968118,91973104,91996895,92035616,92099789,92137842,92144147,	TGFBR3	cmpl	cmpl	1,1,1,0,0,0,0,0,1,0,2,1,0,0,1,0,-1,-1,
1288	NM_001242805	chr1	+	92187515	92252573	92200899	92252419	20	92187515,92188034,92200862,92202771,92206290,92214410,92215187,92216312,92217713,92218787,92219033,92219412,92219762,92229328,92230408,92232227,92240193,92242558,92243263,92252350,	92187827,92188103,92201091,92202909,92206405,92214583,92215538,92216441,92217902,92218960,92219323,92219526,92219900,92229390,92230459,92232399,92240294,92242764,92243444,92252573,	BRDT	cmpl	cmpl	-1,-1,0,0,0,1,0,0,0,0,2,1,1,1,0,0,1,0,2,0,
2	NM_173567	chr1	+	92268120	92301681	92268224	92301431	7	92268120,92270649,92280967,92283676,92288461,92290654,92301199,	92268455,92270735,92281125,92283805,92288565,92290803,92301681,	EPHX4	cmpl	cmpl	0,0,2,1,1,0,2,
1289	NM_183242	chr1	+	92318449	92385986	92318716	92385946	9	92318449,92326842,92340617,92346028,92367831,92377494,92379259,92385324,92385828,	92318865,92327040,92340814,92346146,92367921,92377575,92379356,92385413,92385986,	BTBD8	cmpl	cmpl	0,2,2,1,2,2,2,0,2,
161	NM_015237	chr1	+	92405196	92422868	92406001	92422475	9	92405196,92405992,92407010,92409543,92414973,92415955,92416456,92418409,92422008,	92405285,92406130,92407140,92409605,92415691,92416043,92416596,92420740,92422868,	KIAA1107	cmpl	cmpl	-1,0,0,1,0,1,2,1,1,
1290	NM_001012425	chr1	+	92456160	92483955	92469565	92483819	6	92456160,92469526,92480356,92482361,92482923,92483684,	92456193,92469631,92480450,92482530,92483002,92483955,	C1orf146	cmpl	cmpl	-1,0,0,1,2,0,
161	NM_053274	chr1	-	92484542	92537154	92484674	92536144	19	92484542,92485206,92486022,92501007,92501767,92502698,92504563,92504844,92506057,92506249,92507867,92509609,92524634,92527058,92528342,92529562,92535548,92536105,92537069,	92484791,92485289,92486134,92501071,92501877,92502783,92504637,92504886,92506147,92506280,92507921,92509797,92524737,92527296,92528451,92529682,92535674,92536174,92537154,	GLMN	cmpl	cmpl	0,1,0,2,0,2,0,0,0,2,2,0,2,1,0,0,0,0,-1,
1291	NM_024813	chr1	+	92537109	92626320	92537218	92625156	13	92537109,92538338,92539620,92542121,92542428,92545332,92558743,92561589,92571535,92574491,92583990,92618868,92625155,	92537291,92538384,92539735,92542220,92542494,92545421,92558779,92562520,92571618,92574572,92584059,92619018,92626320,	RPAP2	cmpl	cmpl	0,1,2,0,0,0,2,2,0,2,2,2,2,
1292	NM_001127216	chr1	-	92712905	92724216	92714173	92721632	7	92712905,92716732,92718492,92718745,92721008,92721517,92724158,	92714352,92716898,92718630,92719233,92721191,92721731,92724216,	GFI1	cmpl	cmpl	1,0,0,1,1,0,-1,
161	NM_005665	chr1	-	92746840	93030549	92751800	93030539	18	92746840,92801786,92843451,92845725,92862320,92863938,92874346,92904083,92915302,92931946,92932443,92933454,92936004,92940285,92941539,92942699,92974542,93030488,	92752115,92801882,92843547,92845872,92862479,92864079,92874481,92904137,92915363,92932044,92932533,92933598,92936130,92940360,92941764,92942889,92974772,93030549,	EVI5	cmpl	cmpl	0,0,0,0,0,0,0,0,2,0,0,0,0,0,0,2,0,0,
1295	NM_000969	chr1	+	93070181	93080069	93070259	93080010	8	93070181,93071533,93071689,93072923,93074334,93075600,93078695,93079910,	93070262,93071603,93071805,93073058,93074537,93075778,93078784,93080069,	RPL5	cmpl	cmpl	0,0,1,0,0,2,0,2,
161	NM_001252273	chr1	-	93070873	93199667	93071164	93199574	5	93070873,93085327,93088992,93114440,93199520,	93071179,93085504,93089100,93114575,93199667,	FAM69A	cmpl	cmpl	0,0,0,0,0,
1295	NR_000006	chr1	+	93075433	93075528	93075528	93075528	1	93075433,	93075528,	SNORD21	unk	unk	-1,
1295	NR_002444	chr1	+	93078863	93078996	93078996	93078996	1	93078863,	93078996,	SNORA66	unk	unk	-1,
20	NM_001164391	chr1	+	93317379	93377226	93352852	93375172	16	93317379,93348374,93348471,93348689,93352832,93353132,93353614,93356489,93357477,93358693,93365376,93367422,93371847,93372072,93372235,93374814,	93317676,93348391,93348573,93348771,93352928,93353233,93353763,93356585,93357546,93358817,93365444,93367593,93371953,93372125,93372340,93377226,	MTF2	cmpl	cmpl	-1,-1,-1,-1,0,1,0,2,2,2,0,2,2,0,2,2,
1297	NM_001167830	chr1	-	93387886	93418834	93392971	93418387	5	93387886,93394180,93394444,93398273,93418198,	93393033,93394229,93394628,93398371,93418834,	TMED5	cmpl	cmpl	1,0,2,0,0,
162	NM_206886	chr1	+	93418868	93516875	93421506	93516622	28	93418868,93421504,93422122,93424489,93430144,93431760,93440036,93443654,93445251,93448946,93450245,93452887,93454780,93455882,93459753,93460003,93464477,93470570,93474392,93477454,93477827,93484249,93484982,93492615,93494479,93496892,93502845,93516607,	93419027,93421640,93422291,93424648,93430251,93431889,93440133,93443776,93445543,93449071,93450406,93453111,93454891,93456014,93459888,93460081,93464594,93470738,93474535,93477618,93478041,93484349,93485099,93492759,93494683,93497030,93503046,93516875,	CCDC18	cmpl	cmpl	-1,0,2,0,0,2,2,0,2,0,2,1,0,0,0,0,0,0,0,2,1,2,0,0,0,0,0,0,
1298	NR_034089	chr1	-	93548253	93583956	93583956	93583956	9	93548253,93562779,93563913,93564746,93575521,93577501,93577793,93578602,93583868,	93549753,93562874,93564040,93564807,93577419,93577681,93577824,93578655,93583956,	LOC100131564	unk	unk	-1,-1,-1,-1,-1,-1,-1,-1,-1,
162	NM_001938	chr1	+	93584065	93600736	93584790	93598784	3	93584065,93592052,93598637,	93585010,93592216,93600736,	DR1	cmpl	cmpl	0,1,0,
162	NM_001164473	chr1	+	93686275	93792806	93686426	93790561	17	93686275,93737612,93760226,93761488,93762405,93767796,93768899,93771066,93772849,93774476,93779186,93782251,93784986,93785491,93787422,93789091,93790553,	93686450,93737728,93760280,93761636,93762468,93767901,93769028,93771213,93773053,93774635,93779201,93782361,93785119,93785586,93787571,93789250,93792806,	FNBP1L	cmpl	cmpl	0,0,2,2,0,0,0,0,0,0,0,0,2,0,2,1,1,
162	NM_001261408	chr1	-	93799930	94085294	93800385	93913074	14	93799930,93805423,93805884,93809814,93814158,93820445,93822162,93827121,93830409,93880447,93912757,93944235,94083710,94085213,	93800564,93805636,93805996,93809986,93814274,93821098,93822266,93827564,93830538,93880487,93913085,93944286,94083856,94085294,	BCAR3	cmpl	cmpl	1,1,0,2,0,1,2,0,0,2,0,-1,-1,-1,
1300	NR_034091	chr1	+	93830112	93838175	93838175	93838175	4	93830112,93832517,93837061,93837305,	93830653,93832594,93837135,93838175,	LOC100129046	unk	unk	-1,-1,-1,-1,
1302	NR_030621	chr1	+	94084975	94085055	94085055	94085055	1	94084975,	94085055,	MIR760	unk	unk	-1,
162	NM_014597	chr1	-	94107601	94117350	94107994	94117292	7	94107601,94108826,94110215,94111262,94113788,94114411,94117220,	94108088,94108936,94110380,94111358,94113927,94116006,94117350,	DNTTIP2	cmpl	cmpl	2,0,0,0,2,0,0,
1303	NM_002061	chr1	-	94125177	94147600	94127133	94147307	7	94125177,94132757,94134761,94135982,94139728,94142666,94147181,	94127303,94132872,94134964,94136042,94139813,94142732,94147600,	GCLM	cmpl	cmpl	1,0,1,1,0,0,0,
162	NM_000350	chr1	-	94230981	94359293	94231380	94359189	50	94230981,94234252,94236004,94238979,94239145,94240001,94243584,94245777,94246378,94246894,94248943,94249405,94252686,94253882,94257725,94259383,94259783,94259989,94261529,94263097,94267588,94268571,94269139,94269921,94274883,94275288,94278186,94279352,94280904,94281479,94282756,94285062,94287011,94289776,94293254,94294744,94298680,94300720,94301255,94315833,94316733,94317465,94318621,94321495,943…	94231386,94234339,94236254,94239072,94239249,94240136,94243726,94245884,94246441,94247015,94249073,94249529,94252834,94253998,94257903,94259553,94259858,94260095,94261562,94263192,94267775,94268670,94269264,94270187,94274932,94275494,94278271,94279546,94281042,94281619,94282888,94285237,94287101,94289842,94293459,94294966,94298903,94300897,94301461,94316031,94316850,94317605,94318862,94321585,943…	ABCA4	cmpl	cmpl	0,0,2,2,0,0,2,0,0,2,1,0,2,0,2,0,0,2,2,0,2,2,0,1,0,1,0,1,1,2,2,1,1,1,0,0,2,2,0,0,0,1,0,0,0,1,2,1,0,0,
1305	NM_004815	chr1	-	94407050	94475895	94412012	94469755	23	94407050,94415755,94415995,94417868,94422294,94423015,94423485,94424642,94426980,94427359,94428069,94439863,94440687,94441061,94441243,94442073,94443204,94443778,94446975,94447397,94458401,94469550,94475558,	94412893,94415864,94416311,94418101,94422432,94423204,94423625,94424741,94427085,94427496,94428227,94440001,94440876,94441142,94441354,94442138,94443342,94443827,94447048,94447494,94458536,94469787,94475895,	ARHGAP29	cmpl	cmpl	1,0,2,0,0,0,1,1,1,2,0,0,0,0,0,1,1,0,2,1,1,0,-1,
1307	NM_002858	chr1	+	94656520	94756807	94656622	94755273	23	94656520,94696750,94702918,94706062,94711909,94713286,94713757,94716402,94718607,94721313,94725685,94725837,94726035,94727868,94728046,94729327,94736745,94736926,94737088,94737638,94744681,94753289,94755195,	94656732,94696787,94703017,94706151,94711979,94713384,94713881,94716459,94718750,94721383,94725755,94725935,94726127,94727960,94728119,94729391,94736823,94736992,94737178,94737758,94744786,94753346,94756807,	ABCD3	cmpl	cmpl	0,2,0,0,2,0,2,0,0,2,0,1,0,2,1,2,0,0,0,0,0,0,0,
1308	NM_001993	chr1	-	94767319	94780001	94768603	94779780	6	94767319,94770464,94771233,94774108,94778400,94779680,	94768740,94770624,94771412,94774308,94778512,94780001,	F3	cmpl	cmpl	1,0,1,2,1,0,
1310	NM_001258340	chr1	+	95058485	95133391	95058595	95133066	15	95058485,95059092,95062636,95065650,95066636,95075854,95078091,95080143,95083421,95095478,95102886,95105477,95129273,95130424,95132961,	95058622,95059200,95062779,95065787,95066730,95076015,95078181,95080268,95083608,95095644,95103043,95105561,95129411,95130661,95133391,	SLC44A3	cmpl	cmpl	0,0,0,2,1,2,1,1,0,1,2,0,0,0,0,
163	NM_001839	chr1	-	95135094	95165323	95135885	95165038	7	95135094,95137514,95139812,95140264,95141265,95141546,95164981,	95136227,95137661,95139929,95140402,95141332,95141668,95165323,	CNN3	cmpl	cmpl	0,0,0,0,2,0,0,
1311	NR_033998	chr1	+	95166171	95201414	95201414	95201414	4	95166171,95170015,95199460,95201068,	95166546,95170129,95199577,95201414,	LOC729970	unk	unk	-1,-1,-1,-1,
163	NM_144988	chr1	-	95220866	95311095	95221219	95311042	4	95220866,95265272,95303009,95310906,	95221450,95265404,95303161,95311095,	ALG14	cmpl	cmpl	0,0,1,0,
20	NM_001199679	chr1	+	95330660	95435749	95382045	95430012	7	95330660,95382034,95386845,95388351,95389468,95411959,95429693,	95331025,95382200,95386935,95388410,95389563,95412033,95435749,	TMEM56	cmpl	cmpl	-1,0,2,2,1,0,2,
20	NM_001199691	chr1	+	95356066	95483097	95382045	95482394	8	95356066,95382034,95386845,95388351,95389468,95411959,95469045,95482354,	95356235,95382200,95386935,95388410,95389563,95412033,95469138,95483097,	TMEM56-RWDD3	cmpl	cmpl	-1,0,2,2,1,0,2,2,
1313	NR_037643	chr1	+	95472298	95485369	95485369	95485369	5	95472298,95477920,95482354,95484685,95484899,	95472459,95478053,95482795,95484801,95485369,	RWDD3	unk	unk	-1,-1,-1,-1,-1,
1315	NR_033966	chr1	+	95712880	95717500	95717500	95717500	4	95712880,95713457,95714887,95715482,	95713319,95713518,95715124,95717500,	FLJ31662	unk	unk	-1,-1,-1,-1,
165	NM_021190	chr1	+	96959762	97053193	96960008	97051549	14	96959762,96961707,96989568,97007846,97008851,97015728,97015979,97023202,97042943,97044562,97045009,97050855,97051172,97051419,	96960016,96961738,96989644,97008019,97008995,97015893,97016090,97023398,97043083,97044596,97045102,97051072,97051250,97053193,	PTBP2	cmpl	cmpl	0,2,0,1,0,0,0,0,1,0,1,1,2,2,
20	NM_000110	chr1	-	97315887	98159203	97317119	98159066	23	97315887,97320473,97336632,97431212,97472995,97543402,97544320,97611704,97620536,97688202,97753869,97787703,97811903,97831361,97833202,97917238,97929860,97937494,97959653,97978535,98066257,98121407,98159027,	97317290,97320614,97336776,97431392,97473138,97543522,97544441,97611788,97620605,97688367,97754085,97787888,97812114,97831531,97833310,97917326,97929942,97937691,97959815,97978623,98066340,98121518,98159203,	DPYD	cmpl	cmpl	0,0,0,0,1,1,0,0,0,0,0,1,0,1,1,0,2,0,0,2,0,0,0,
20	NR_046590	chr1	+	97334066	97561099	97561099	97561099	5	97334066,97503557,97544332,97546533,97560850,	97334130,97503621,97544453,97546568,97561099,	DPYD-AS1	unk	unk	-1,-1,-1,-1,-1,
1334	NR_046105	chr1	-	98226143	98287837	98287837	98287837	5	98226143,98233059,98284151,98284662,98287521,	98227713,98233144,98284540,98284771,98287837,	MIR137HG	unk	unk	-1,-1,-1,-1,-1,
1334	NR_039604	chr1	-	98283386	98283495	98283495	98283495	1	98283386,	98283495,	MIR2682	unk	unk	-1,
1334	NR_029679	chr1	-	98284213	98284315	98284315	98284315	1	98284213,	98284315,	MIR137	unk	unk	-1,
1336	NR_046088	chr1	+	98448854	98510802	98510802	98510802	3	98448854,98487589,98508738,	98448954,98487690,98510802,	LOC729987	unk	unk	-1,-1,-1,
167	NM_015976	chr1	+	98899823	98998644	98899875	98998275	9	98899823,98923028,98929218,98929678,98933661,98936849,98939960,98976380,98998197,	98900055,98923211,98929329,98929843,98933860,98937049,98940047,98976533,98998644,	SNX7	cmpl	cmpl	0,0,0,0,0,1,0,0,0,
167	NM_001037317	chr1	-	99128388	99243037	99131215	99242815	6	99128388,99152929,99160025,99191213,99194752,99242578,	99131248,99153064,99160202,99191464,99194885,99243037,	LPPR5	cmpl	cmpl	0,0,0,1,0,0,
167	NR_033940	chr1	+	99242419	99386996	99386996	99386996	3	99242419,99382179,99384917,	99242789,99382274,99386996,	LOC100129620	unk	unk	-1,-1,-1,
1344	NM_014839	chr1	+	99502435	99547726	99502593	99545154	7	99502435,99526108,99534881,99537178,99539052,99539867,99543828,	99502815,99526294,99535011,99537374,99539110,99540041,99547726,	LPPR4	cmpl	cmpl	0,0,0,1,2,0,0,
1347	NM_017734	chr1	+	99884018	99932685	99884461	99932206	8	99884018,99900462,99905785,99924819,99925073,99925219,99926918,99932162,	99884506,99900543,99905910,99924934,99925107,99925333,99928016,99932685,	PALMD	cmpl	cmpl	0,0,0,2,0,1,1,1,
1347	NM_001013660	chr1	-	99946846	100003937	99947041	99986912	17	99946846,99947341,99948977,99950248,99950561,99953729,99955553,99957677,99966636,99967793,99976229,99978936,99980322,99985437,99986716,99987040,100003440,	99947264,99947403,99949093,99950307,99950659,99953816,99955669,99957791,99966784,99967892,99976412,99979084,99980417,99985574,99986912,99987145,100003937,	FRRS1	cmpl	cmpl	2,0,1,2,0,0,1,1,0,0,0,2,0,1,0,-1,-1,
168	NM_000028	chr1	+	100088632	100162167	100089186	100159795	34	100088632,100089118,100099646,100100400,100102529,100108543,100108901,100112830,100113297,100113501,100114601,100115784,100118066,100118775,100119219,100119435,100119684,100122263,100122482,100122712,100126121,100129363,100129749,100130575,100134429,100138779,100140826,100148855,100150548,100151670,100153532,100154553,100154741,100159677,	100089042,100089268,100099857,100100567,100102733,100108725,100109013,100112954,100113400,100113599,100114741,100115972,100118190,100118939,100119321,100119591,100119835,100122388,100122595,100122847,100126252,100129500,100129883,100130751,100134532,100139005,100140938,100148991,100150661,100151882,100153630,100154641,100154875,100162167,	AGL	cmpl	cmpl	-1,0,1,2,1,1,0,1,2,0,2,1,0,1,0,0,0,1,0,2,2,1,0,2,1,2,0,1,2,1,0,2,0,2,
1349	NM_012243	chr1	+	100208127	100261594	100231698	100260620	8	100208127,100231680,100237404,100245177,100249508,100253445,100255825,100260529,	100208306,100231885,100237559,100245300,100249677,100253564,100255959,100261594,	SLC35A3	cmpl	cmpl	-1,0,1,0,0,1,0,2,
1350	NM_033055	chr1	+	100276376	100321517	100276376	100320353	12	100276376,100288052,100296809,100298021,100299978,100306120,100306616,100307757,100315308,100316594,100318639,100320146,	100276460,100288148,100296872,100298149,100300093,100306339,100306730,100307829,100315421,100316692,100318803,100321517,	HIAT1	cmpl	cmpl	0,0,0,0,2,0,0,0,0,2,1,0,
1350	NM_194292	chr1	-	100321689	100371099	100323471	100370958	17	100321689,100323679,100326282,100341098,100343910,100345055,100345517,100345771,100345953,100348435,100357161,100358537,100359521,100360523,100361353,100364025,100370893,	100323578,100323774,100326380,100341227,100344047,100345137,100345697,100345861,100346148,100348627,100357281,100358603,100359693,100360628,100361433,100364086,100371099,	SASS6	cmpl	cmpl	1,2,0,0,1,0,0,0,0,0,0,0,2,2,0,2,0,
1350	NM_019083	chr1	+	100371293	100388642	100371312	100386964	11	100371293,100375025,100375162,100377792,100378325,100378551,100378995,100381280,100382212,100386037,100386768,	100371459,100375072,100375229,100377855,100378395,100378658,100379163,100381353,100382287,100386470,100388642,	TRMT13	cmpl	cmpl	0,0,2,0,0,1,0,0,1,1,2,
168	NM_001256385	chr1	-	100386591	100416417	100387511	100406660	11	100386591,100387509,100390528,100393194,100394315,100396374,100397402,100398609,100406547,100411474,100416261,	100387241,100387579,100390668,100393347,100394461,100396511,100397559,100398715,100406738,100411514,100416417,	LRRC39	cmpl	cmpl	-1,1,2,2,0,1,0,2,0,-1,-1,
1351	NM_001918	chr1	-	100425065	100487997	100434398	100487964	11	100425065,100444373,100444588,100448837,100452960,100454126,100456769,100468876,100473579,100478904,100487913,	100434566,100444445,100444780,100448915,100453127,100454343,100456891,100469058,100473655,100479028,100487997,	DBT	cmpl	cmpl	0,0,0,0,1,0,1,2,1,0,0,
1351	NM_001130841	chr1	+	100504301	100530914	100504519	100529648	12	100504301,100504667,100505643,100506295,100508700,100511537,100512967,100513742,100515401,100523371,100525242,100529546,	100504564,100504768,100505682,100506439,100508824,100511596,100513109,100513867,100515460,100523466,100525347,100530914,	RTCA	cmpl	cmpl	0,0,2,2,2,0,2,0,2,1,0,0,
1351	NR_030279	chr1	+	100519384	100519452	100519452	100519452	1	100519384,	100519452,	MIR553	unk	unk	-1,
2	NM_003672	chr1	+	100590610	100758421	100591098	100756424	16	100590610,100591905,100615689,100628875,100662365,100678075,100681077,100693548,100700794,100706099,100722435,100732961,100734145,100736228,100737072,100756394,	100591147,100591996,100615765,100628968,100662445,100678142,100681140,100693636,100701025,100706238,100722595,100733074,100734193,100736351,100737406,100758421,	CDC14A	cmpl	cmpl	0,1,2,0,0,2,0,0,1,1,2,0,2,2,2,0,
1353	NM_022049	chr1	+	100776315	100780171	100777110	100778265	2	100776315,100777037,	100776646,100780171,	GPR88	cmpl	cmpl	-1,0,
1354	NR_038914	chr1	-	100865193	100885148	100885148	100885148	5	100865193,100866968,100878632,100883313,100885046,	100865446,100867086,100878916,100883379,100885148,	LOC100128787	unk	unk	-1,-1,-1,-1,-1,
1355	NM_001078	chr1	+	100957783	100977189	100958004	100976427	9	100957783,100958619,100961163,100962767,100967250,100969341,100970561,100972645,100976266,	100958068,100958895,100961484,100963034,100967526,100969662,100970828,100972912,100977189,	VCAM1	cmpl	cmpl	0,1,1,1,1,1,1,1,1,
1356	NM_001261441	chr1	-	101110515	101133323	101112085	101126901	6	101110515,101114937,101115619,101116567,101126896,101132776,	101112574,101115008,101116047,101116591,101126972,101133323,	EXTL2	cmpl	cmpl	0,1,2,2,0,-1,
169	NM_001144884	chr1	+	101134219	101219899	101134406	101213001	12	101134219,101134713,101144995,101149206,101150255,101151806,101156220,101159849,101199971,101203912,101212953,101213362,	101134486,101134815,101145109,101149294,101150382,101151950,101156271,101159985,101200062,101204062,101213046,101219899,	SLC30A7	cmpl	cmpl	0,2,2,2,0,1,1,1,2,0,0,-1,
1357	NM_015958	chr1	-	101227768	101263950	101228551	101263587	8	101227768,101230780,101233253,101239610,101251853,101259784,101263452,101263826,	101228775,101230884,101233293,101239731,101251962,101259909,101263610,101263950,	DPH5	cmpl	cmpl	1,2,1,0,2,0,0,-1,
1359	NM_001400	chr1	+	101474892	101479664	101477128	101478277	2	101474892,101476965,	101475243,101479664,	S1PR1	cmpl	cmpl	-1,0,
170	NM_058170	chr1	-	102040714	102235378	102042381	102234960	6	102040714,102044219,102063169,102068815,102075022,102234891,	102043059,102044326,102063389,102068971,102075169,102235378,	OLFM3	cmpl	cmpl	0,1,0,0,0,0,
170	NR_039672	chr1	+	102103142	102582572	102582572	102582572	6	102103142,102103371,102218210,102251841,102582434,102582548,	102103166,102103376,102218221,102251852,102582443,102582572,	MIR548AI	unk	unk	-1,-1,-1,-1,-1,-1,
1364	NR_033424	chr1	+	102110154	102132887	102132887	102132887	2	102110154,102131200,	102110249,102132887,	DNAJA1P5	unk	unk	-1,-1,
171	NM_080629	chr1	-	103114610	103346640	103116162	103346322	67	103114610,103117826,103119840,103121342,103124950,103126720,103126866,103127009,103127598,103128594,103136268,103136809,103137084,103150302,103151780,103152495,103152847,103153774,103158454,103159661,103161479,103172592,103173203,103177178,103178470,103184992,103200009,103200319,103200796,103203630,103208362,103212973,103216851,103217003,103217203,103217525,103222281,103225776,103227661,103234007…	103116309,103118060,103119909,103121455,103125200,103126774,103126902,103127063,103127706,103128648,103136322,103136917,103137138,103150356,103151834,103152549,103152955,103153828,103158508,103159715,103161533,103172700,103173257,103177232,103178578,103185100,103200063,103200409,103200904,103203684,103208416,103213027,103216896,103217057,103217248,103217579,103222335,103225884,103227715,103234052…	COL11A1	cmpl	cmpl	0,0,0,1,0,0,0,0,0,0,0,0,0,0,0,0,0,0,0,0,0,0,0,0,0,0,0,0,0,0,0,0,0,0,0,0,0,0,0,0,0,0,0,0,0,0,0,0,0,0,0,0,0,0,0,0,0,0,0,0,0,0,0,2,1,1,0,
1377	NM_017619	chr1	+	103841165	103899382	103841280	103895925	5	103841165,103842904,103895085,103895865,103899178,	103841472,103842953,103895218,103895937,103899382,	RNPC3	cmpl	cmpl	0,0,2,0,-1,
1377	NM_020978	chr1	+	103898844	103923672	103915747	103923645	12	103898844,103909579,103915701,103916254,103917207,103917852,103918404,103919367,103919585,103921634,103921864,103923455,	103899254,103909739,103915915,103916401,103917405,103918083,103918538,103919490,103919685,103921753,103921990,103923672,	AMY2B	cmpl	cmpl	-1,-1,0,0,0,0,0,2,2,0,2,2,
1377	NR_024438	chr1	+	103913548	103915531	103915531	103915531	1	103913548,	103915531,	ACTG1P4	unk	unk	-1,
1378	NM_000699	chr1	+	103961521	103969923	103961585	103969891	10	103961521,103962098,103963055,103963698,103964695,103965721,103965938,103968010,103968240,103969701,	103961753,103962245,103963253,103963929,103964829,103965844,103966038,103968129,103968366,103969923,	AMY2A	cmpl	cmpl	0,0,0,0,0,2,2,0,2,2,
1378	NM_004038	chr1	+	103999824	104008696	104000475	104008665	11	103999824,104000429,104000988,104001938,104002584,104003554,104004504,104004721,104006801,104007030,104008475,	104000073,104000643,104001135,104002136,104002815,104003688,104004627,104004821,104006920,104007156,104008696,	AMY1A	cmpl	cmpl	-1,0,0,0,0,0,2,2,0,2,2,
1378	NM_001008218	chr1	-	104031563	104040412	104031593	104039784	11	104031563,104033102,104033338,104035438,104035632,104036571,104037444,104038123,104039124,104039616,104040186,	104031783,104033228,104033457,104035538,104035755,104036705,104037675,104038321,104039271,104039830,104040412,	AMY1B	cmpl	cmpl	2,2,0,2,2,0,0,0,0,0,-1,
1381	NR_033990	chr1	+	104417167	104421216	104421216	104421216	2	104417167,104420889,	104418049,104421216,	LOC100129138	unk	unk	-1,-1,
173	NR_031679	chr1	+	105130113	105476802	105476802	105476802	4	105130113,105131619,105149915,105476771,	105130145,105131625,105149926,105476802,	MIR548H3	unk	unk	-1,-1,-1,-1,
1404	NM_018137	chr1	+	107400789	107403439	107400860	107401988	1	107400789,	107403439,	PRMT6	cmpl	cmpl	0,
175	NM_001113228	chr1	+	107484151	107825998	107492738	107824985	8	107484151,107492213,107668426,107739298,107751826,107762724,107765228,107824755,	107484344,107492984,107669067,107739471,107751853,107762790,107765288,107825998,	NTNG1	cmpl	cmpl	-1,0,0,2,1,1,1,1,
21	NM_006113	chr1	-	107915304	108309068	107917475	108309014	27	107915304,107918191,107940356,107946541,107947191,107954075,107961711,107986763,108027632,108032525,108048694,108049104,108093112,108093606,108095261,108099571,108101405,108104928,108109220,108110591,108112585,108114780,108116879,108121375,108123578,108219045,108308810,	107917517,107918343,107940486,107946629,107947308,107954110,107961777,107986900,108027678,108032551,108048795,108049206,108093222,108093739,108095347,108099658,108101474,108105024,108109320,108110695,108112654,108114873,108116988,108121441,108123637,108219162,108309068,	VAV3	cmpl	cmpl	0,1,0,2,2,0,0,1,0,1,2,2,0,2,0,0,0,0,2,0,0,0,2,2,0,0,0,
1411	NR_046653	chr1	+	108308587	108338752	108338752	108338752	3	108308587,108337649,108338326,	108308649,108337780,108338752,	VAV3-AS1	unk	unk	-1,-1,-1,
176	NM_013386	chr1	-	108478866	108544503	108480797	108544283	10	108478866,108483202,108487687,108492423,108499127,108501606,108505326,108526085,108529972,108544100,	108480982,108483353,108487855,108492531,108499280,108501765,108505438,108526173,108530099,108544503,	SLC25A24	cmpl	cmpl	1,0,0,0,0,0,2,1,0,0,
1413	NM_001143989	chr1	-	108567485	108588226	108567849	108587906	15	108567485,108570823,108573064,108576400,108577304,108578386,108579380,108580414,108581431,108582892,108583972,108585094,108586218,108587728,108588043,	108567891,108571038,108573301,108576573,108577356,108578556,108579432,108580554,108581483,108583104,108584051,108585309,108586318,108587941,108588226,	NBPF4	cmpl	cmpl	0,1,1,2,1,2,1,2,1,2,1,2,1,0,-1,
1415	NM_001143987	chr1	+	108794426	108814783	108794746	108814783	16	108794426,108794711,108796334,108797325,108798583,108799530,108801151,108801392,108802080,108803202,108804077,108805277,108806060,108809332,108811595,108814741,	108794609,108794924,108796434,108797540,108798662,108799742,108801203,108801479,108802220,108803254,108804247,108805329,108806233,108809569,108811810,108814783,	NBPF6	cmpl	cmpl	-1,0,1,2,1,2,1,2,2,1,2,1,2,1,1,0,
176	NM_001010883	chr1	+	108904493	108983472	108904573	108979295	11	108904493,108944710,108950367,108956322,108960526,108968789,108972311,108972539,108972821,108973732,108979252,	108904710,108944831,108950397,108956439,108960573,108968893,108972407,108972729,108972949,108973802,108983472,	FAM102B	cmpl	cmpl	0,2,0,0,0,2,1,1,2,1,2,
1416	NM_001102592	chr1	-	108992432	109005267	108992710	109004029	8	108992432,108994355,108995174,108998860,108999730,109001595,109004008,109005107,	108993136,108994533,108995354,108998995,108999843,109001724,109004107,109005267,	HENMT1	cmpl	cmpl	0,2,2,2,0,0,0,-1,
1416	NR_037185	chr1	+	109036457	109045945	109045945	109045945	7	109036457,109037734,109039846,109040187,109040421,109042748,109043306,	109037012,109037787,109039915,109040339,109040482,109042972,109045945,	PRPF38B	unk	unk	-1,-1,-1,-1,-1,-1,-1,
1417	NM_001144937	chr1	+	109057078	109086890	109057078	109085949	13	109057078,109057655,109061921,109062933,109066479,109069894,109071952,109072776,109074818,109077416,109081639,109085917,109086069,	109057141,109057674,109062176,109063194,109066737,109070149,109072210,109073031,109075073,109077677,109081669,109085986,109086890,	FNDC7	cmpl	cmpl	0,0,1,1,1,1,1,1,1,1,1,1,-1,
1417	NM_007269	chr1	+	109090807	109153671	109090882	109153022	19	109090807,109096401,109097207,109100834,109102654,109104129,109116809,109120477,109123430,109126566,109126793,109137726,109138971,109140378,109140764,109142289,109144364,109151545,109152927,	109090931,109096451,109097289,109100911,109102733,109104230,109116964,109120568,109123555,109126662,109126851,109137792,109139052,109140517,109140871,109142382,109144450,109151694,109153671,	STXBP3	cmpl	cmpl	0,1,0,1,0,1,0,2,0,2,2,0,0,0,1,0,0,2,1,
177	NM_152763	chr1	-	109160042	109201249	109160315	109196809	16	109160042,109161192,109164689,109167514,109167710,109171349,109174703,109178591,109179073,109181694,109187278,109192896,109193056,109193681,109195816,109201073,	109160447,109161322,109164771,109167622,109167833,109171447,109174795,109178673,109179201,109181851,109187412,109192959,109193205,109193721,109196912,109201249,	AKNAD1	cmpl	cmpl	0,2,1,1,1,2,0,2,0,2,0,0,1,0,0,-1,
1418	NR_034168	chr1	+	109201361	109202669	109202669	109202669	3	109201361,109202302,109202529,	109201646,109202412,109202669,	SRG7	unk	unk	-1,-1,-1,
1418	NM_013296	chr1	+	109221125	109274567	109229667	109274085	15	109221125,109229419,109241008,109241636,109242103,109242786,109243023,109245934,109247270,109248269,109258482,109262757,109266561,109268144,109273845,	109221373,109229723,109241230,109241772,109242246,109242910,109243139,109246090,109247379,109248399,109258553,109262934,109266721,109268359,109274567,	GPSM2	cmpl	cmpl	-1,0,2,2,0,2,0,2,2,0,1,0,0,1,0,
1418	NM_001048210	chr1	-	109273652	109307634	109278814	109294582	12	109273652,109278769,109281221,109283780,109284189,109285549,109287619,109287980,109291755,109293964,109294453,109307505,	109276646,109279087,109281563,109283927,109284287,109285643,109287760,109288202,109291863,109294066,109294583,109307634,	CLCC1	cmpl	cmpl	-1,0,0,0,1,0,0,0,0,0,0,-1,
1419	NM_001142550	chr1	-	109314359	109386373	109315574	109367657	15	109314359,109318680,109325877,109326753,109327426,109330667,109335398,109339724,109346368,109348736,109355060,109357964,109361662,109367499,109386006,	109315717,109318899,109326009,109326924,109327596,109330825,109335474,109339982,109346547,109348863,109355863,109358070,109361746,109367666,109386373,	WDR47	cmpl	cmpl	1,1,1,1,2,0,2,2,0,2,0,2,2,0,-1,
1419	NM_005645	chr1	-	109408520	109420147	109408667	109420092	4	109408520,109410279,109419131,109420065,	109408838,109410377,109419210,109420147,	TAF13	cmpl	cmpl	0,1,0,0,
1419	NM_020141	chr1	+	109434925	109441077	109435017	109438644	3	109434925,109437034,109438561,	109435027,109437166,109441077,	TMEM167B	cmpl	cmpl	0,1,1,
1419	NR_003023	chr1	+	109444337	109444757	109444757	109444757	1	109444337,	109444757,	SCARNA2	unk	unk	-1,
1420	NM_001122961	chr1	-	109450095	109458002	109450172	109457822	5	109450095,109450679,109451151,109452065,109457777,	109450243,109450804,109451267,109452182,109458002,	C1orf194	cmpl	cmpl	1,2,0,0,0,
1420	NM_020775	chr1	+	109458107	109550926	109458328	109547157	22	109458107,109506038,109508643,109516010,109516632,109517618,109517832,109529189,109532321,109533210,109533736,109535510,109535870,109536755,109538565,109541618,109542123,109542717,109543998,109544203,109544879,109547088,	109458481,109506159,109508836,109516158,109516713,109517724,109517982,109529278,109532499,109533339,109533827,109535616,109536008,109537019,109538739,109541799,109542220,109542819,109544125,109544382,109545045,109550926,	KIAA1324	cmpl	cmpl	0,0,1,2,0,0,1,1,0,1,1,2,0,0,0,0,1,2,2,0,2,0,
177	NM_006513	chr1	+	109558037	109582327	109558137	109582033	11	109558037,109568122,109572496,109573558,109575022,109575775,109579354,109580121,109580535,109581388,109581875,	109558273,109568193,109572577,109573717,109575166,109575931,109579576,109580251,109580693,109581518,109582327,	SARS	cmpl	cmpl	0,1,0,0,0,0,0,0,1,0,1,
1421	NM_001408	chr1	+	109594163	109619901	109594224	109618194	34	109594163,109602576,109605186,109605657,109605952,109606431,109606950,109607286,109607755,109608222,109608598,109609012,109609335,109609879,109610249,109611692,109611995,109612725,109613024,109613254,109613568,109613838,109614077,109614570,109615071,109615361,109615530,109615744,109616422,109616784,109616977,109617310,109617580,109618166,	109597534,109603224,109605409,109605773,109606041,109606589,109607114,109607412,109607922,109608510,109608773,109609154,109609456,109610063,109610351,109611787,109612205,109612909,109613153,109613435,109613736,109613965,109614278,109614745,109615184,109615441,109615657,109615867,109616550,109616873,109617172,109617481,109617815,109619901,	CELSR2	cmpl	cmpl	0,1,1,2,1,0,2,1,1,0,0,1,2,0,1,1,0,0,1,1,2,2,0,0,1,0,2,0,0,2,1,1,1,2,
1421	NM_032636	chr1	-	109623698	109627313	109624297	109626843	8	109623698,109624540,109624921,109625281,109625763,109626662,109626824,109627207,	109624301,109624634,109625191,109625396,109626205,109626720,109626876,109627313,	PSRC1	cmpl	cmpl	2,1,1,0,2,1,0,-1,
1421	NM_001265613	chr1	-	109636509	109651186	109638383	109651136	9	109636509,109638350,109639255,109640378,109640927,109641194,109641635,109642313,109650991,	109636733,109638394,109639442,109640515,109641087,109641334,109641762,109642402,109651186,	MYBPHL	cmpl	cmpl	-1,1,0,1,0,1,0,1,0,
177	NM_001205228	chr1	-	109653709	109737502	109658187	109711584	20	109653709,109658405,109658816,109660994,109661997,109667076,109669043,109671136,109671643,109680384,109684868,109686158,109689895,109691627,109695073,109698511,109699511,109711552,109713674,109737171,	109658202,109658529,109658923,109661103,109662114,109667266,109669234,109671305,109671746,109680491,109685024,109686303,109690023,109691677,109695147,109698676,109699614,109711626,109713734,109737502,	SORT1	cmpl	cmpl	0,2,0,2,2,1,2,1,0,1,1,0,1,2,0,0,2,0,-1,-1,
1422	NM_002790	chr1	-	109743175	109770593	109746157	109770475	9	109743175,109754072,109755155,109756021,109756221,109757212,109759381,109766004,109770446,	109746235,109754159,109755258,109756080,109756329,109757280,109759508,109766071,109770593,	PSMA5	cmpl	cmpl	0,0,2,0,0,1,0,2,0,
1422	NM_001040709	chr1	+	109810622	109826287	109810988	109823693	6	109810622,109811203,109819725,109820920,109821962,109823522,	109811042,109811278,109819850,109821122,109822154,109826287,	SYPL2	cmpl	cmpl	0,0,0,2,0,0,
1422	NM_153340	chr1	+	109828083	109836943	109828098	109836745	11	109828083,109830201,109830650,109831151,109831758,109832527,109832991,109834074,109834415,109835066,109836730,	109828225,109830267,109830755,109831362,109831949,109832610,109833245,109834273,109834537,109835862,109836943,	ATXN7L2	cmpl	cmpl	0,1,1,1,2,1,0,2,0,2,0,
177	NM_001134403	chr1	+	109838223	109844586	109838284	109840012	4	109838223,109838664,109839287,109839900,	109838432,109838768,109839325,109844586,	CYB561D1	cmpl	cmpl	0,1,0,2,
1423	NM_020703	chr1	-	109850968	109853859	109851575	109853057	2	109850968,109853564,	109853144,109853859,	AMIGO1	cmpl	cmpl	0,-1,
1423	NM_031936	chr1	+	109884016	109889978	109887167	109888523	3	109884016,109886566,109889455,	109884098,109888784,109889978,	GPR61	cmpl	cmpl	-1,0,-1,
1423	NM_006496	chr1	+	109892708	109939975	109892865	109936378	9	109892708,109917881,109918040,109923348,109926581,109930360,109930873,109936187,109936489,	109892983,109917924,109918182,109923506,109926710,109930490,109931027,109936400,109939975,	GNAI3	cmpl	cmpl	0,1,2,0,2,2,0,1,-1,
1423	NR_029583	chr1	+	109943037	109943112	109943112	109943112	1	109943037,	109943112,	MIR197	unk	unk	-1,
1423	NM_005272	chr1	-	109947411	109957228	109947498	109957015	8	109947411,109948095,109950114,109950452,109952775,109954184,109954609,109956897,	109947689,109948249,109950244,109950581,109952933,109954326,109954652,109957228,	GNAT2	cmpl	cmpl	1,0,2,2,0,2,1,0,
177	NM_001257360	chr1	+	109963957	109976200	109965158	109975297	19	109963957,109965058,109969447,109969806,109970304,109970463,109970870,109971319,109971573,109971918,109972227,109972508,109972787,109973253,109973471,109973940,109974377,109974827,109975087,	109964423,109965411,109969578,109969937,109970373,109970572,109971057,109971461,109971663,109972048,109972422,109972640,109972951,109973380,109973635,109974061,109974551,109974938,109976200,	AMPD2	cmpl	cmpl	-1,0,1,0,2,2,0,1,2,2,0,0,0,2,0,2,0,0,0,
1424	NM_000850	chr1	+	110000220	110005854	110000534	110005399	8	110000220,110000856,110001359,110001734,110001916,110002958,110003144,110005309,	110000570,110000932,110001424,110001816,110002017,110003054,110003255,110005854,	GSTM4	cmpl	cmpl	0,0,1,0,1,0,0,0,
1424	NM_001142368	chr1	+	110012166	110028142	110012260	110025962	9	110012166,110012569,110013069,110013434,110013615,110015431,110015617,110025953,110027351,	110012296,110012645,110013134,110013516,110013716,110015527,110015728,110025979,110028142,	GSTM2	cmpl	cmpl	0,0,1,0,1,0,0,0,-1,
1424	NM_000561	chr1	+	110031940	110037890	110032018	110037440	8	110031940,110032314,110032817,110033192,110033369,110034415,110034598,110037350,	110032054,110032390,110032882,110033274,110033470,110034511,110034709,110037890,	GSTM1	cmpl	cmpl	0,0,1,0,1,0,0,0,
1424	NM_000851	chr1	+	110056386	110062414	110056457	110061571	8	110056386,110056762,110057263,110057628,110057805,110059091,110059274,110061481,	110056493,110056838,110057328,110057710,110057906,110059187,110059385,110062414,	GSTM5	cmpl	cmpl	0,0,1,0,1,0,0,0,
1424	NM_000849	chr1	-	110078076	110085183	110081215	110084432	9	110078076,110081601,110081800,110082235,110082429,110083573,110083977,110084384,110085097,	110081314,110081712,110081896,110082336,110082511,110083638,110084053,110084656,110085183,	GSTM3	cmpl	cmpl	0,0,0,1,0,1,0,0,-1,
22	NM_139053	chr1	-	110094224	110108167	110094535	110105894	19	110094224,110094804,110095422,110095798,110096139,110096830,110097261,110101161,110101625,110101946,110102088,110102460,110102668,110103206,110103382,110103822,110105639,110105863,110107966,	110094547,110094937,110095496,110095927,110096338,110096865,110097343,110101310,110101700,110102008,110102203,110102576,110102811,110103262,110103532,110103981,110105704,110105918,110108167,	EPS8L3	cmpl	cmpl	0,2,0,0,2,0,2,0,0,1,0,1,2,0,0,0,1,0,-1,
1426	NM_172210	chr1	+	110254755	110269347	110255168	110269334	9	110254755,110258403,110259778,110261437,110265991,110267310,110268204,110268920,110269291,	110255207,110258526,110259841,110261608,110266139,110267856,110268335,110268973,110269347,	CSF1	cmpl	cmpl	0,0,0,0,0,1,1,0,2,
178	NM_001242674	chr1	+	110345071	110367887	110353199	110365825	18	110345071,110346374,110353178,110355358,110356506,110357041,110358907,110359569,110360488,110360811,110361639,110362090,110362517,110362696,110363195,110363692,110364875,110365818,	110345133,110346462,110353290,110355502,110356607,110357144,110359002,110359676,110360605,110360875,110361728,110362161,110362612,110362795,110363264,110363771,110364996,110367887,	AHCYL1	cmpl	cmpl	-1,-1,0,1,1,0,1,0,2,2,0,2,1,0,0,0,1,2,
1427	NM_033088	chr1	+	110378763	110398786	110378782	110398057	21	110378763,110382035,110382827,110383316,110383539,110384779,110385680,110385878,110387232,110387783,110388984,110389159,110390824,110391686,110391916,110393256,110393604,110394487,110395100,110395827,110397809,	110378962,110382105,110382902,110383451,110383660,110384848,110385787,110386006,110387415,110388001,110389050,110389223,110390896,110391761,110392014,110393383,110393705,110394554,110395205,110396032,110398786,	FAM40A	cmpl	cmpl	0,0,1,1,1,2,2,1,0,0,2,2,0,0,0,2,0,2,0,0,1,
1427	NM_006492	chr1	-	110404519	110414845	110404877	110414757	4	110404519,110405579,110408731,110414480,	110405186,110405708,110409048,110414845,	ALX3	cmpl	cmpl	0,0,1,0,
1427	NM_203412	chr1	+	110456584	110458092	110456679	110457204	1	110456584,	110458092,	UBL4B	cmpl	cmpl	0,
1428	NM_001010898	chr1	+	110494654	110546346	110511074	110542589	12	110494654,110510987,110516204,110518117,110518923,110520773,110536116,110536650,110538723,110539730,110541581,110542220,	110495028,110511360,110516362,110518244,110519105,110520884,110536358,110536843,110538916,110539890,110541744,110546346,	SLC6A17	cmpl	cmpl	-1,0,1,0,1,0,0,2,0,1,2,0,
1428	NR_036437	chr1	+	110554858	110578197	110578197	110578197	5	110554858,110567108,110570119,110576365,110577055,	110556322,110568045,110570323,110576742,110578197,	KCNC4	unk	unk	-1,-1,-1,-1,-1,
1429	NR_036595	chr1	-	110630520	110683316	110683316	110683316	4	110630520,110636531,110662909,110683141,	110632716,110636652,110663027,110683316,	LOC440600	unk	unk	-1,-1,-1,-1,
1429	NM_022768	chr1	+	110683467	110690826	110683550	110689754	3	110683467,110689683,110690452,	110686413,110689794,110690826,	RBM15	cmpl	cmpl	0,1,-1,
1429	NM_004696	chr1	-	110706995	110735227	110707910	110733468	9	110706995,110719602,110721094,110722997,110725126,110725796,110726978,110733381,110735009,	110708038,110719696,110721306,110723501,110725288,110725940,110727111,110733500,110735227,	SLC16A4	cmpl	cmpl	1,0,1,1,1,1,0,0,-1,
1429	NM_006402	chr1	-	110745399	110752069	110745667	110752011	4	110745399,110748063,110750462,110751730,	110745728,110748181,110750524,110752069,	HBXIP	cmpl	cmpl	2,1,2,0,
1430	NM_032414	chr1	+	110795310	110801499	110795361	110800496	3	110795310,110798105,110800376,	110795433,110798231,110801499,	PROK1	cmpl	cmpl	0,0,0,
1430	NR_003599	chr1	+	110824910	110835414	110835414	110835414	9	110824910,110826919,110828058,110828971,110831030,110832667,110833571,110834316,110835178,	110824972,110827070,110828176,110829089,110831230,110832779,110833716,110834415,110835414,	CYMP	unk	unk	-1,-1,-1,-1,-1,-1,-1,-1,-1,
1430	NM_005549	chr1	-	110861361	110863320	110861396	110862932	1	110861361,	110863320,	KCNA10	cmpl	cmpl	0,
1431	NM_001204269	chr1	-	110937724	110975619	110938037	110948927	5	110937724,110946174,110948033,110949535,110975539,	110938073,110946315,110949090,110949867,110975619,	KCNA2	cmpl	cmpl	0,0,0,-1,-1,
178	NM_002232	chr1	-	111015832	111019178	111017226	111018954	1	111015832,	111019178,	KCNA3	cmpl	cmpl	0,
1433	NM_001040033	chr1	+	111215343	111244081	111235553	111243340	9	111215343,111217300,111235536,111236489,111238471,111239104,111240797,111241953,111243268,	111215404,111217393,111235616,111236678,111238546,111239200,111240878,111242037,111244081,	CD53	cmpl	cmpl	-1,-1,0,0,0,0,0,0,0,
1434	NM_018372	chr1	-	111291334	111308089	111292103	111307833	4	111291334,111293995,111295432,111307765,	111292544,111294268,111296960,111308089,	LRIF1	cmpl	cmpl	0,0,2,0,
1435	NM_178454	chr1	-	111461476	111484361	111462304	111475699	9	111461476,111462949,111464021,111464660,111468886,111470371,111475568,111481667,111484182,	111462412,111463042,111464104,111464838,111469026,111470439,111475713,111481731,111484361,	DRAM2	cmpl	cmpl	0,0,1,0,1,2,0,-1,-1,
1435	NM_006090	chr1	+	111484355	111529247	111491859	111528455	9	111484355,111491786,111503524,111505299,111519023,111526331,111526943,111527606,111528335,	111484452,111492198,111503672,111505441,111519108,111526463,111527102,111527732,111529247,	CEPT1	cmpl	cmpl	-1,0,0,1,2,0,0,0,0,
179	NM_024901	chr1	-	111531323	111544804	111531749	111544604	12	111531323,111532275,111532846,111533356,111536284,111538722,111540060,111541320,111542064,111542774,111543767,111544537,	111531826,111532515,111532931,111533398,111536462,111538871,111540201,111541398,111542134,111542887,111543943,111544804,	DENND2D	cmpl	cmpl	1,1,0,0,2,0,0,0,2,0,1,0,
1436	NM_004000	chr1	+	111571803	111587585	111571874	111586509	11	111571803,111573996,111574886,111575382,111579051,111579783,111580168,111582894,111585471,111586371,111587361,	111571914,111574026,111575088,111575439,111579202,111579908,111580298,111583077,111585588,111586511,111587585,	CHI3L2	cmpl	cmpl	0,1,1,2,2,0,2,0,0,0,-1,
1436	NR_003928	chr1	+	111624668	111630253	111630253	111630253	8	111624668,111625695,111626715,111627125,111627430,111628209,111628890,111629125,	111624698,111626620,111626881,111627250,111627554,111628394,111629010,111630253,	RP11-165H20.1	unk	unk	-1,-1,-1,-1,-1,-1,-1,-1,
1436	NM_001258004	chr1	+	111634996	111664711	111661828	111664611	12	111634996,111654544,111655833,111658684,111659414,111659878,111661825,111662130,111662637,111663264,111663471,111664357,	111635095,111654637,111655863,111658741,111659580,111660017,111661950,111662254,111662823,111663384,111663613,111664711,	CHIA	cmpl	cmpl	-1,-1,-1,-1,-1,-1,0,2,0,0,0,1,
1437	NM_181643	chr1	+	111690717	111697162	111690797	111695472	6	111690717,111691054,111691818,111692660,111694250,111695403,	111690816,111691194,111691917,111692791,111694368,111697162,	C1orf88	cmpl	cmpl	0,1,0,0,2,0,
1437	NR_029429	chr1	-	111728663	111733996	111733996	111733996	5	111728663,111730881,111732398,111733292,111733906,	111728740,111731003,111732598,111733411,111733996,	PGCP1	unk	unk	-1,-1,-1,-1,-1,
1437	NM_002557	chr1	-	111758459	111771922	111758608	111771866	11	111758459,111760467,111763754,111765420,111765709,111767071,111767687,111769527,111770581,111771206,111771841,	111759489,111760603,111763871,111765606,111765818,111767196,111767853,111769584,111770786,111771236,111771922,	OVGP1	cmpl	cmpl	1,0,0,0,2,0,2,2,1,1,0,
1437	NM_024102	chr1	-	111784034	111793353	111785374	111793314	10	111784034,111786169,111786797,111787467,111788011,111788198,111791239,111791579,111792763,111793199,	111785534,111786238,111786906,111787539,111788066,111788269,111791289,111791721,111792949,111793353,	WDR77	cmpl	cmpl	2,2,1,1,0,1,2,1,1,0,
179	NM_001688	chr1	+	111793265	111806048	111793686	111805139	7	111793265,111793981,111798355,111800230,111800774,111803601,111805061,	111793726,111794018,111798501,111800394,111800900,111803781,111806048,	ATP5F1	cmpl	cmpl	0,1,2,1,0,0,0,
1438	NM_174896	chr1	+	111818126	111822657	111820173	111822268	6	111818126,111820162,111820942,111821478,111821795,111822127,	111818175,111820210,111821012,111821573,111821920,111822657,	C1orf162	cmpl	cmpl	-1,0,1,2,1,0,
1438	NM_001081976	chr1	-	111827492	111908120	111827831	111908097	6	111827492,111829884,111830730,111832821,111834800,111907990,	111827902,111829985,111830797,111833169,111834907,111908120,	ADORA3	cmpl	cmpl	1,2,1,1,2,0,
1439	NR_034126	chr1	-	111943151	111952463	111952463	111952463	5	111943151,111946336,111948513,111948773,111952280,	111944240,111946400,111948645,111948847,111952463,	LOC100129269	unk	unk	-1,-1,-1,-1,-1,
1439	NM_001010935	chr1	+	111963927	112057624	112035505	112053380	9	111963927,111971614,112035478,112039485,112041585,112047480,112048487,112053293,112056575,	111964079,111971708,112035562,112039554,112041642,112047621,112048631,112053409,112057624,	RAP1A	cmpl	cmpl	-1,-1,0,0,0,0,0,0,-1,
179	NM_198926	chr1	-	112066208	112099942	112071112	112099857	2	112066208,112099845,	112071949,112099942,	FAM212B	cmpl	cmpl	0,0,
1440	NR_038951	chr1	+	112083985	112091943	112091943	112091943	3	112083985,112088519,112090204,	112084222,112088674,112091943,	LOC100506343	unk	unk	-1,-1,-1,
1440	NM_007204	chr1	+	112099712	112111722	112100069	112111044	11	112099712,112100790,112103544,112104618,112104850,112105131,112105370,112106399,112106821,112107050,112109881,	112100370,112100885,112103713,112104733,112104993,112105270,112105429,112106482,112106927,112107152,112111722,	DDX20	cmpl	cmpl	0,1,0,1,2,1,2,1,0,1,1,
22	NM_004980	chr1	-	112119976	112333300	112120221	112326871	8	112119976,112121170,112122580,112124369,112124834,112131088,112325765,112332892,	112120423,112121418,112122637,112124459,112124936,112131251,112326943,112333300,	KCND3	cmpl	cmpl	2,0,0,0,0,2,0,-1,
1445	NM_018704	chr1	+	112740322	112805309	112760310	112801557	6	112740322,112756338,112760301,112793086,112798593,112800075,	112740417,112756462,112760409,112793317,112798701,112805309,	CTTNBP2NL	cmpl	cmpl	-1,-1,0,0,0,0,
1445	NR_036210	chr1	-	112805914	112805978	112805978	112805978	1	112805914,	112805978,	MIR4256	unk	unk	-1,
180	NM_004185	chr1	+	112811562	112865433	112811682	112864654	6	112811562,112835155,112859018,112860284,112861265,112864424,	112811736,112835226,112859239,112860562,112861530,112865433,	WNT2B	cmpl	cmpl	0,0,2,1,0,1,
1446	NM_017744	chr1	-	112867663	112963563	112870157	112963258	15	112867663,112886095,112894745,112900012,112921130,112922489,112926136,112926519,112928116,112935669,112942115,112944938,112954985,112960957,112963053,	112870256,112886235,112894838,112900163,112921233,112922562,112926251,112926617,112928271,112935748,112942231,112944993,112955148,112961040,112963563,	ST7L	cmpl	cmpl	0,1,1,0,2,1,0,1,2,1,2,1,0,1,0,
180	NM_006135	chr1	+	112963597	113015764	112963989	113014277	10	112963597,112991354,112993562,112997742,112998609,113003166,113003845,113011218,113013687,113014136,	112964028,112991418,112993614,112997806,112998816,113003246,113003924,113011290,113013750,113015764,	CAPZA1	cmpl	cmpl	0,0,1,2,0,0,2,0,0,0,
1447	NM_001130079	chr1	+	113018570	113044891	113019057	113044652	21	113018570,113018992,113033079,113033559,113033984,113035809,113036905,113038162,113038597,113038893,113039560,113040292,113040581,113040774,113042138,113042431,113042859,113043829,113044038,113044363,113044560,	113018775,113019194,113033283,113033795,113034243,113035944,113037074,113038317,113038774,113039041,113039719,113040396,113040679,113040991,113042256,113042623,113042934,113043955,113044127,113044485,113044891,	MOV10	cmpl	cmpl	-1,0,2,2,1,2,2,0,2,2,0,0,2,1,2,0,0,0,0,2,1,
1447	NM_001042679	chr1	-	113045271	113051201	113045684	113047944	6	113045271,113046707,113047143,113047788,113049244,113050977,	113045858,113046838,113047264,113047951,113049313,113051201,	RHOC	cmpl	cmpl	0,1,0,0,-1,-1,
1447	NM_005167	chr1	-	113054138	113059473	113054307	113059446	10	113054138,113054604,113054888,113055152,113055410,113056115,113056489,113056888,113057641,113059120,	113054455,113054756,113054996,113055216,113055529,113056200,113056602,113057176,113057756,113059473,	PPM1J	cmpl	cmpl	2,0,0,2,0,2,0,0,2,0,
1447	NM_182759	chr1	+	113064711	113071379	113066378	113070785	5	113064711,113066377,113067160,113068157,113070773,	113064779,113066493,113067310,113068282,113071379,	FAM19A3	cmpl	cmpl	-1,0,1,1,0,
1449	NM_003051	chr1	-	113255992	113300498	113258035	113273453	5	113255992,113261322,113266134,113273236,113300179,	113258310,113262189,113266278,113273497,113300498,	SLC16A1	cmpl	cmpl	1,1,1,0,-1,
1449	NR_002796	chr1	+	113267494	113268818	113268818	113268818	1	113267494,	113268818,	AKR7A2P1	unk	unk	-1,
1450	NM_014813	chr1	+	113417353	113468865	113417551	113468246	18	113417353,113435462,113437350,113437574,113438483,113438756,113440018,113440366,113442849,113444355,113444564,113451738,113454386,113456623,113458571,113460431,113463377,113468019,	113417790,113435528,113437425,113437709,113438627,113438900,113440162,113440510,113442930,113444427,113444633,113451902,113454707,113456905,113459021,113460581,113463668,113468865,	LRIG2	cmpl	cmpl	0,2,2,2,2,2,2,2,2,2,2,2,1,1,1,1,1,1,
1451	NR_038846	chr1	-	113540926	113550398	113550398	113550398	3	113540926,113545917,113550206,	113542835,113545987,113550398,	LOC643441	unk	unk	-1,-1,-1,
181	NM_001142782	chr1	+	113734997	114030068	113735178	114028159	21	113734997,113893659,113924686,113929531,113934628,113938625,113958745,113963880,113966950,113986055,113987887,113990630,113993381,113995158,113997974,114003224,114015878,114016759,114017466,114025342,114027041,	113735494,113893776,113924806,113929741,113934803,113938705,113958803,113963975,113967139,113986661,113987919,113990787,113993473,113995351,113998163,114003410,114015981,114016886,114017610,114025481,114030068,	MAGI3	cmpl	cmpl	0,1,1,1,1,2,1,2,1,1,1,0,1,0,1,1,1,2,0,0,1,
1455	NM_006608	chr1	-	114041346	114103300	114041849	114102848	18	114041346,114042406,114043848,114044938,114048225,114048810,114050034,114050738,114054398,114055890,114056084,114057423,114068903,114070562,114082254,114082874,114101843,114102803,	114041870,114042532,114043944,114045094,114048312,114048942,114050307,114050867,114054620,114055980,114056258,114057583,114069038,114070719,114082413,114082944,114101900,114103300,	PHTF1	cmpl	cmpl	0,0,0,0,0,0,0,0,0,0,0,2,2,1,1,0,0,0,
1455	NM_018364	chr1	-	114105976	114156593	114110124	114156557	7	114105976,114111243,114112366,114121354,114121815,114141507,114155854,	114110598,114111352,114112534,114121497,114121953,114142181,114156593,	RSBN1	cmpl	cmpl	0,2,2,0,0,1,0,
181	NM_015967	chr1	-	114157955	114215898	114159049	114215768	21	114157955,114163721,114169286,114173736,114174093,114177255,114178453,114179054,114181734,114182688,114192684,114196171,114198615,114199051,114200526,114200692,114201882,114202622,114203146,114203496,114215681,	114159114,114163799,114169317,114173852,114174174,114177283,114178584,114179138,114182552,114182765,114192771,114196249,114198682,114199194,114200586,114200764,114201921,114202718,114203223,114203605,114215898,	PTPN22	cmpl	cmpl	1,1,0,1,1,0,1,1,2,0,0,0,2,0,0,0,0,0,1,0,0,
1456	NR_037864	chr1	+	114200779	114245382	114245382	114245382	5	114200779,114201680,114202127,114242012,114244016,	114200869,114201802,114202161,114242134,114245382,	LOC100287722	unk	unk	-1,-1,-1,-1,-1,
1456	NM_001010922	chr1	-	114220958	114231692	114225267	114231520	4	114220958,114225917,114230681,114231393,	114225285,114226142,114230803,114231692,	BCL2L15	cmpl	cmpl	0,0,1,0,
1456	NM_001253853	chr1	-	114238893	114249264	114239209	114246823	11	114238893,114239901,114240402,114241984,114242862,114244048,114245380,114245899,114246782,114248749,114249086,	114239637,114240183,114240610,114242088,114242946,114244545,114245528,114246030,114246879,114248938,114249264,	AP4B1	cmpl	cmpl	1,1,0,1,1,2,1,2,0,-1,-1,
1456	NM_022836	chr1	+	114249437	114258231	114249731	114256336	4	114249437,114251140,114252153,114255275,	114249920,114251306,114252336,114258231,	DCLRE1B	cmpl	cmpl	0,0,1,1,
22	NM_198268	chr1	+	114273518	114322014	114284528	114317657	16	114273518,114284526,114296910,114298795,114299707,114300771,114301268,114302210,114306461,114307531,114310274,114311910,114312586,114314100,114315968,114317168,	114273677,114285604,114297034,114298915,114299794,114300956,114301431,114302436,114306583,114307666,114310417,114312093,114312793,114314342,114316099,114322014,	HIPK1	cmpl	cmpl	-1,0,2,0,0,0,2,0,1,0,0,2,2,2,1,0,
1457	NM_020190	chr1	+	114323552	114326398	114323661	114325914	3	114323552,114324476,114325093,	114323775,114324762,114326398,	OLFML3	cmpl	cmpl	0,0,1,
1458	NM_001253772	chr1	-	114433436	114497995	114437930	114497917	8	114433436,114437879,114441871,114443238,114447745,114481639,114483759,114497754,	114436227,114437948,114442022,114443410,114447866,114482198,114484108,114497995,	SYT6	cmpl	cmpl	-1,0,2,1,0,2,1,0,
182	NM_015906	chr1	-	114736921	114855304	114741792	114855220	20	114736921,114742084,114743601,114745533,114746904,114749554,114751085,114752821,114754328,114765580,114768735,114769593,114771321,114771892,114774942,114777761,114807248,114807556,114808414,114854694,	114742005,114742135,114743754,114745608,114747028,114749904,114751245,114752885,114754461,114765781,114768900,114769868,114771439,114772039,114775057,114777878,114807381,114807701,114808533,114855304,	TRIM33	cmpl	cmpl	0,0,0,0,2,0,2,1,0,0,0,1,0,0,2,2,1,0,1,0,
1461	NM_005872	chr1	-	114911703	114925788	114912273	114925735	7	114911703,114914135,114914843,114919733,114920831,114925442,114925642,	114912400,114914216,114914894,114919895,114920902,114925535,114925788,	BCAS2	cmpl	cmpl	2,2,2,2,0,0,0,
182	NM_001256404	chr1	-	114928718	115014255	114929743	114970128	21	114928718,114931530,114931859,114938616,114939975,114943417,114944347,114944963,114945651,114946268,114949065,114952829,114955216,114962529,114966038,114967130,114967650,114969322,114989591,114998648,115014126,	114929775,114931617,114932096,114938722,114940017,114943595,114944496,114945104,114945729,114946338,114949175,114953017,114955261,114962626,114966209,114967243,114967787,114970332,114989703,114998905,115014255,	DENND2C	cmpl	cmpl	1,1,1,0,0,2,0,0,0,2,0,1,1,0,0,1,2,0,-1,-1,-1,
1462	NM_000036	chr1	-	115017242	115039762	115017257	115039714	16	115017242,115017782,115018052,115018895,115019673,115020020,115021494,115022053,115022476,115023722,115024402,115028342,115030888,115032704,115037579,115039593,	115017416,115017893,115018226,115019016,115019837,115020147,115021658,115022185,115022671,115023852,115024622,115028508,115031054,115032885,115037591,115039762,	AMPD1	cmpl	cmpl	0,0,0,2,0,2,0,0,0,2,1,0,2,1,1,0,
1462	NM_002524	chr1	-	115048607	115061038	115052678	115060304	7	115048607,115052297,115052674,115053712,115057943,115060193,115060801,	115052194,115052336,115052798,115053872,115058122,115060321,115061038,	NRAS	cmpl	cmpl	-1,-1,0,2,0,0,-1,
182	NM_001242891	chr1	-	115061056	115102194	115062312	115085808	21	115061056,115062756,115063722,115064682,115068026,115069364,115070354,115071126,115074401,115074651,115076747,115077875,115078132,115078585,115080901,115081614,115082106,115083835,115085670,115093964,115102068,	115062360,115062889,115063886,115064861,115068146,115069477,115070530,115071234,115074566,115074792,115076960,115078001,115078261,115078667,115080999,115081707,115082216,115084034,115085817,115094351,115102194,	CSDE1	cmpl	cmpl	0,2,0,1,1,2,0,0,0,0,0,0,0,2,0,0,1,0,0,-1,-1,
1463	NM_025073	chr1	-	115113627	115124831	115118414	115124751	5	115113627,115120489,115123285,115124253,115124592,	115118516,115120603,115123428,115124359,115124831,	SIKE1	cmpl	cmpl	0,0,1,0,0,
182	NM_003176	chr1	+	115198977	115339513	115199608	115339163	32	115198977,115199584,115200716,115201375,115201587,115202690,115203886,115204879,115218649,115220212,115220880,115222237,115229678,115230268,115231769,115239591,115254540,115255622,115257176,115258118,115267592,115270421,115270644,115288482,115289015,115290432,115291389,115321700,115325479,115328868,115338841,115339025,	115199162,115199716,115200801,115201419,115201641,115202855,115203954,115204953,115218708,115220282,115220954,115222346,115229773,115230453,115231837,115239653,115254645,115255726,115257294,115258189,115267674,115270484,115270707,115288599,115289126,115290525,115291464,115321760,115325656,115329012,115338931,115339513,	SYCP1	cmpl	cmpl	-1,0,0,1,0,0,0,2,1,0,1,0,1,0,2,1,0,0,2,0,2,0,0,0,0,0,0,0,0,0,0,0,
1465	NM_000549	chr1	+	115373937	115378464	115377506	115378371	3	115373937,115377505,115378116,	115374004,115377668,115378464,	TSHB	cmpl	cmpl	-1,0,0,
1465	NM_005725	chr1	-	115392155	115433644	115394633	115433576	8	115392155,115397522,115401680,115403026,115404607,115406278,115417048,115433507,	115394699,115397606,115401752,115403125,115404682,115406376,115417151,115433644,	TSPAN2	cmpl	cmpl	0,0,0,0,0,1,0,0,
1467	NM_002506	chr1	-	115630059	115682380	115630213	115630939	3	115630059,115637770,115682347,	115630951,115637894,115682380,	NGF	cmpl	cmpl	0,-1,-1,
183	NM_001172412	chr1	+	115986772	116042368	115995557	116035523	8	115986772,115995420,116003784,116007804,116026507,116028087,116029436,116035262,	115986850,115995628,116003917,116008412,116026641,116028220,116029671,116042368,	VANGL1	cmpl	cmpl	-1,0,2,0,2,1,2,0,
1470	NM_001232	chr1	-	116044148	116112949	116045384	116112685	11	116044148,116047064,116049335,116061983,116069651,116071135,116077044,116082367,116084871,116088971,116112451,	116045570,116047139,116049436,116062038,116069697,116071266,116077118,116082479,116084972,116089056,116112949,	CASQ2	cmpl	cmpl	0,0,1,0,2,0,1,0,1,0,0,
1471	NM_005599	chr1	-	116180521	116185270	116182108	116182516	3	116180521,116184359,116185091,	116182524,116184688,116185270,	NHLH2	cmpl	cmpl	0,-1,-1,
22	NM_018420	chr1	+	116320641	116414198	116320771	116411252	12	116320641,116336174,116363725,116364864,116371036,116375509,116379330,116381446,116406905,116408579,116410663,116411162,	116320858,116336387,116363858,116365029,116371166,116375725,116379471,116381532,116407026,116408652,116410852,116414198,	SLC22A15	cmpl	cmpl	0,0,0,1,1,2,2,2,1,2,0,0,
1473	NM_152367	chr1	+	116455898	116479384	116456759	116477509	7	116455898,116456550,116465075,116468209,116471609,116472288,116477275,	116455954,116456807,116465216,116468501,116471788,116472483,116479384,	MAB21L3	cmpl	cmpl	-1,0,0,0,1,0,0,
1475	NM_001160233	chr1	+	116718011	116748919	116718374	116748589	23	116718011,116728158,116728927,116731432,116732275,116732782,116733046,116733583,116734357,116734926,116736998,116737675,116739254,116740742,116742032,116742765,116743074,116743564,116745005,116745274,116745698,116748028,116748560,	116718386,116728269,116728987,116731636,116732389,116732917,116733164,116733852,116734556,116735036,116737133,116737868,116739430,116740879,116742183,116742934,116743229,116743688,116745151,116745405,116745800,116748120,116748919,	ATP1A1	cmpl	cmpl	0,0,0,0,0,0,0,1,0,1,0,0,1,0,2,0,1,0,1,0,2,2,1,
1475	NR_027646	chr1	-	116737009	116762767	116762767	116762767	3	116737009,116745040,116762603,	116737171,116745276,116762767,	ATP1A1OS	unk	unk	-1,-1,-1,
1476	NR_026665	chr1	-	116858678	116915238	116915238	116915238	6	116858678,116863375,116866050,116880109,116888455,116915047,	116858967,116863447,116866128,116880373,116888749,116915238,	CD58	unk	unk	-1,-1,-1,-1,-1,-1,
1477	NM_001542	chr1	-	116918553	117011837	116921456	117010471	12	116918553,116923536,116928789,116932838,116944085,116947768,116950636,116952086,116957909,116960224,117010428,117011762,	116921707,116924022,116929197,116933249,116944490,116948170,116950696,116952476,116958320,116960602,117011101,117011837,	IGSF3	cmpl	cmpl	1,1,1,1,1,1,1,1,1,1,0,-1,
1477	NR_031564	chr1	+	117015893	117015972	117015972	117015972	1	117015893,	117015972,	MIR320B1	unk	unk	-1,
1478	NM_001767	chr1	+	117098608	117113374	117098637	117112928	5	117098608,117098775,117104546,117108628,117112608,	117098698,117099096,117104777,117108751,117113374,	CD2	cmpl	cmpl	0,1,1,1,1,
184	NM_020440	chr1	+	117254211	117334495	117254348	117331112	9	117254211,117285859,117288823,117293336,117305387,117311055,117318360,117328824,117330945,	117254397,117286228,117289237,117293717,117305813,117311475,117318468,117329130,117334495,	PTGFRN	cmpl	cmpl	0,1,1,1,1,1,1,1,1,
1480	NM_001256111	chr1	+	117345894	117380690	117345962	117378246	10	117345894,117353994,117355880,117357550,117361234,117362300,117365717,117369653,117378004,117380343,	117346005,117354375,117356111,117357937,117361618,117362705,117366128,117370049,117378279,117380690,	CD101	cmpl	cmpl	0,1,1,1,1,1,1,1,1,-1,
2	NM_003594	chr1	+	117404471	117447014	117404491	117445669	23	117404471,117404599,117406531,117417805,117419014,117420324,117420785,117422060,117423712,117425972,117428162,117430561,117432945,117434199,117434676,117435472,117435961,117436875,117439453,117440293,117441495,117442977,117445524,	117404519,117404702,117406618,117417872,117420004,117420439,117420968,117422188,117423794,117426092,117428313,117430667,117433127,117434353,117434768,117435555,117436095,117437046,117439512,117440444,117441578,117443052,117447014,	TTF2	cmpl	cmpl	0,1,2,2,0,0,1,1,0,1,1,2,0,2,0,2,1,0,0,2,0,2,2,
1480	NR_030640	chr1	+	117438787	117438873	117438873	117438873	1	117438787,	117438873,	MIR942	unk	unk	-1,
1481	NM_001145635	chr1	-	117455199	117465934	117456449	117465346	6	117455199,117457503,117459719,117460760,117462232,117464858,	117456598,117457630,117459834,117460890,117462912,117465934,	TRIM45	cmpl	cmpl	1,0,2,1,2,0,
1481	NM_001253849	chr1	-	117487731	117547981	117491802	117500878	6	117487731,117491757,117497235,117500718,117514251,117547762,	117489370,117491927,117497514,117501066,117514316,117547981,	VTCN1	cmpl	cmpl	-1,1,1,0,-1,-1,
185	NM_006699	chr1	+	117711607	117869843	117712328	117867102	13	117711607,117746330,117749693,117758857,117764713,117786375,117804633,117810478,117837291,117840907,117843526,117846999,117866969,	117712630,117746586,117749790,117758976,117764794,117786470,117804757,117810572,117837407,117841127,117843699,117847115,117869843,	MAN1A2	cmpl	cmpl	0,2,0,1,0,0,2,0,1,0,1,0,2,
185	NM_017709	chr1	+	117950126	117972534	117967013	117968189	2	117950126,117966986,	117950298,117972534,	FAM46C	cmpl	cmpl	-1,0,
185	NM_017686	chr1	-	118207629	118273825	118214713	118264503	14	118207629,118222153,118225967,118227632,118230721,118231842,118240977,118243201,118250650,118256138,118256674,118262741,118264327,118273593,	118214761,118222297,118226022,118227772,118230798,118231919,118241134,118243361,118250727,118256227,118256828,118262881,118264570,118273825,	GDAP2	cmpl	cmpl	0,0,2,0,1,2,1,0,1,2,1,2,0,-1,
1487	NM_006784	chr1	+	118273894	118304572	118277465	118303593	27	118273894,118277433,118278618,118280914,118282625,118283622,118284972,118285269,118285895,118286582,118287541,118290231,118292550,118293896,118294140,118294979,118296121,118296442,118296673,118297091,118297621,118298152,118298725,118299460,118301213,118303055,118303437,	118273928,118277636,118278828,118281033,118282704,118283718,118285086,118285371,118285993,118286690,118287772,118290325,118292652,118293982,118294276,118295036,118296222,118296554,118296808,118297142,118297687,118298245,118298773,118299504,118301342,118303149,118304572,	WDR3	cmpl	cmpl	-1,0,0,0,2,0,0,0,0,2,2,2,0,0,2,0,0,2,0,0,0,0,0,0,2,2,0,
23	NM_206996	chr1	-	118297810	118529371	118307944	118529303	49	118297810,118307944,118310754,118314201,118316008,118317570,118325415,118327956,118328828,118331979,118332250,118335006,118335560,118336611,118338551,118340515,118340743,118349559,118352189,118356373,118360110,118367449,118369383,118372419,118375837,118380915,118383437,118384875,118385948,118398147,118399878,118410890,118417999,118418684,118425246,118425560,118430067,118430816,118431016,118435751…	118298195,118308084,118310899,118314262,118316193,118317707,118325547,118328059,118328928,118332027,118332350,118335052,118335674,118336794,118338676,118340646,118340889,118349748,118352344,118356518,118360328,118367609,118369562,118372540,118376013,118381029,118383590,118384987,118386188,118398239,118400060,118411045,118418113,118418746,118425465,118425788,118430218,118430930,118431154,118435864…	SPAG17	cmpl	cmpl	-1,1,0,2,0,1,1,0,2,2,1,0,0,0,1,2,0,0,1,0,1,0,1,0,1,1,1,0,0,1,2,0,0,1,1,1,0,0,0,1,0,0,1,1,0,0,0,0,0,
186	NM_152380	chr1	-	119227188	119333702	119228877	119275865	8	119227188,119243173,119258260,119267581,119268791,119270655,119275764,119333500,	119229662,119243271,119258325,119267749,119268963,119270757,119275978,119333702,	TBX15	cmpl	cmpl	1,2,0,0,2,2,0,-1,
186	NM_015836	chr1	-	119375361	119484818	119377056	119484790	6	119375361,119378240,119386409,119389727,119420495,119484700,	119377505,119378359,119386495,119389808,119420753,119484818,	WARS2	cmpl	cmpl	1,2,0,0,0,0,
1498	NM_001005783	chr1	+	119712924	119738274	119725231	119737986	9	119712924,119724649,119725223,119727060,119728921,119730767,119736255,119736763,119737930,	119713048,119724869,119725362,119727212,119729199,119730977,119736414,119736833,119738274,	HAO2	cmpl	cmpl	-1,-1,0,2,1,0,0,0,1,
1498	NM_001166120	chr1	+	119759076	119767185	119759565	119766766	4	119759076,119759476,119763563,119765954,	119759236,119759707,119763728,119767185,	HSD3B2	cmpl	cmpl	-1,0,1,1,
1499	NM_000862	chr1	+	119851348	119859204	119851622	119858791	4	119851348,119851537,119855648,119857979,	119851408,119851767,119855813,119859204,	HSD3B1	cmpl	cmpl	-1,0,1,1,
1499	NR_033781	chr1	+	119908025	119916722	119916722	119916722	1	119908025,	119916722,	HSD3BP4	unk	unk	-1,
1500	NR_036540	chr1	-	119941847	119943437	119943437	119943437	1	119941847,	119943437,	LOC644242	unk	unk	-1,
1500	NM_001080470	chr1	-	119963522	119991913	119966850	119970246	3	119963522,119970020,119991836,	119968262,119970283,119991913,	ZNF697	cmpl	cmpl	1,0,-1,
187	NM_006623	chr1	+	120055941	120088372	120056168	120088186	12	120055941,120065315,120067521,120070996,120071149,120078779,120079440,120081259,120084531,120085912,120086952,120088031,	120056306,120065467,120067587,120071051,120071248,120078912,120079589,120081412,120084664,120086043,120087190,120088372,	PHGDH	cmpl	cmpl	0,0,2,2,0,0,1,0,0,1,0,1,
1501	NM_005518	chr1	-	120092141	120113078	120094947	120112990	10	120092141,120094942,120096694,120097425,120099572,120101418,120103263,120104009,120108317,120112886,	120092987,120095054,120096820,120097532,120099743,120101584,120103428,120104135,120108772,120113078,	HMGCS2	cmpl	cmpl	-1,1,1,2,2,1,1,1,2,0,
1501	NM_001159352	chr1	-	120138163	120155726	120138763	120152915	7	120138163,120142642,120143870,120147213,120152848,120153174,120155554,	120138831,120142748,120144008,120147311,120153009,120153348,120155726,	REG4	cmpl	cmpl	1,0,0,1,0,-1,-1,
1501	NM_001047980	chr1	-	120178910	120189302	120178910	120188681	8	120178910,120180142,120181429,120183329,120184402,120185531,120186578,120188446,	120179050,120180354,120181505,120183541,120184475,120185746,120186681,120189302,	NBPF7	cmpl	cmpl	1,2,1,2,1,2,1,0,
1502	NM_021794	chr1	-	120237678	120240670	120238109	120240482	1	120237678,	120240670,	ADAM30	cmpl	cmpl	0,
187	NM_024408	chr1	-	120255698	120413840	120259451	120413543	34	120255698,120261810,120262551,120263457,120264374,120265858,120266381,120266781,120267782,120269450,120270644,120273121,120279617,120281427,120282002,120284700,120285671,120292559,120293152,120294869,120297688,120299185,120303537,120307719,120309598,120310521,120311578,120312222,120313656,120331105,120341142,120349474,120374051,120413470,	120260840,120261908,120262699,120263759,120264543,120265955,120266592,120266924,120268130,120269956,120270757,120273358,120279750,120281612,120282156,120284902,120285900,120292712,120293272,120294983,120297834,120299378,120303648,120307953,120309712,120310635,120311767,120312378,120313890,120331228,120341478,120349734,120374133,120413840,	NOTCH2	cmpl	cmpl	0,1,0,1,0,2,1,2,2,0,1,1,0,1,0,2,1,1,1,1,2,1,1,1,1,1,1,1,1,1,1,2,1,0,
1505	NM_001100910	chr1	+	120640527	120657204	120641356	120656109	4	120640527,120643497,120647517,120656014,	120641508,120643575,120647642,120657204,	FAM72B	cmpl	cmpl	0,2,2,1,
1505	NR_027337	chr1	+	120707556	120716365	120716365	120716365	2	120707556,120716236,	120707942,120716365,	HIST2H2BA	unk	unk	-1,-1,
1506	NR_045213	chr1	-	120727650	120737467	120737467	120737467	6	120727650,120729853,120731561,120735903,120736970,120737386,	120728940,120730138,120731816,120736158,120736991,120737467,	FCGR1B	unk	unk	-1,-1,-1,-1,-1,-1,
188	NR_003955	chr1	+	120962432	121015209	121015209	121015209	8	120962432,120999830,121000251,121005548,121007957,121009084,121011467,121012096,	120962780,121000017,121000340,121005676,121008234,121009118,121011522,121015209,	EMBP1	unk	unk	-1,-1,-1,-1,-1,-1,-1,-1,
1665	NR_046228	chr1	-	141638943	141655128	141655128	141655128	5	141638943,141640741,141641559,141652781,141654483,	141639396,141640955,141641841,141652931,141655128,	ANKRD20A12P	unk	unk	-1,-1,-1,-1,-1,
1672	NR_033189	chr1	+	142478652	142505703	142505703	142505703	7	142478652,142496533,142498226,142500224,142501673,142503996,142504911,	142478832,142496769,142498356,142500337,142501826,142504123,142505703,	LOC100130000	unk	unk	-1,-1,-1,-1,-1,-1,-1,
1672	NR_027469	chr1	-	142510035	142536110	142536110	142536110	5	142510035,142510587,142511269,142512567,142535723,	142510391,142510709,142511478,142512688,142536110,	LOC100286793	unk	unk	-1,-1,-1,-1,-1,
1672	NM_001123068	chr1	-	142558666	142559404	142558876	142559371	1	142558666,	142559404,	PPIAL4G	cmpl	cmpl	0,
209	NR_034178	chr1	+	142627087	142805834	142805834	142805834	4	142627087,142725257,142764862,142805718,	142627649,142725450,142765025,142805834,	SRGAP2P2	unk	unk	-1,-1,-1,-1,
1676	NR_024584	chr1	-	143011873	143053112	143053112	143053112	4	143011873,143012546,143051882,143053026,	143012112,143012893,143051980,143053112,	LOC728875	unk	unk	-1,-1,-1,-1,
1676	NM_001143883	chr1	-	143074818	143075603	143075033	143075528	1	143074818,	143075603,	PPIAL4B	cmpl	cmpl	0,
1676	NM_178230	chr1	-	143074943	143075603	143075033	143075528	1	143074943,	143075603,	PPIAL4A	cmpl	cmpl	0,
1678	NR_003242	chr1	-	143322171	143324084	143324084	143324084	1	143322171,	143324084,	PFN1P2	unk	unk	-1,
209	NM_001037675	chr1	+	143326315	143540167	143326487	143540141	21	143326315,143326452,143328506,143329438,143330703,143331239,143332803,143525098,143526036,143527292,143527829,143529322,143533277,143534484,143535169,143536061,143536709,143537591,143538289,143539176,143539897,	143326355,143326660,143328609,143329653,143330776,143331451,143333013,143525201,143526251,143527365,143528035,143529374,143533441,143534536,143535342,143536113,143536882,143537643,143538462,143539285,143540167,	NBPF9	cmpl	cmpl	-1,0,1,2,1,2,1,1,2,1,2,1,2,1,2,1,2,1,2,1,2,
1678	NR_037182	chr1	-	143387793	143391382	143391382	143391382	3	143387793,143388595,143391249,	143388406,143388719,143391382,	LOC653513	unk	unk	-1,-1,-1,
26	NM_001198832	chr1	-	143562780	143751349	143563814	143750966	46	143562780,143565521,143565874,143567096,143568172,143568968,143571115,143574674,143575491,143577166,143577948,143579277,143585233,143586037,143587333,143588392,143590391,143592098,143592786,143594132,143597453,143603857,143614433,143615981,143617415,143617777,143621225,143623238,143623486,143626801,143627926,143628855,143629175,143630189,143633191,143633543,143633875,143635046,143657981,143663557…	143563856,143565568,143566013,143567240,143568399,143569085,143571355,143574799,143575681,143577286,143578080,143579529,143585386,143586261,143587385,143588628,143590920,143592218,143592979,143594238,143597686,143603946,143614561,143616094,143617553,143617894,143621317,143623320,143623651,143626996,143628106,143628993,143629289,143630348,143633404,143633636,143633995,143635178,143658099,143663733…	PDE4DIP	cmpl	cmpl	0,1,0,0,1,1,1,2,1,1,1,1,1,2,1,2,1,1,0,2,0,1,2,0,0,0,1,0,0,0,0,0,0,0,0,0,0,0,2,0,2,0,0,1,2,0,
1682	NM_004892	chr1	+	143807763	143828354	143807903	143827246	6	143807763,143815264,143820880,143823729,143827091,143827676,	143807978,143815374,143821041,143823876,143827663,143828354,	SEC22B	cmpl	cmpl	0,0,2,1,1,-1,
1683	NM_203458	chr1	+	143920467	143997269	143960213	143993388	5	143920467,143960169,143984541,143992725,143993311,	143920793,143960251,143984801,143993061,143997269,	NOTCH2NL	cmpl	cmpl	-1,0,2,1,1,
210	NM_001039703	chr1	+	144004727	144080041	144004762	144080041	84	144004727,144006779,144007713,144008975,144009511,144011086,144013076,144014010,144015266,144015803,144017301,144021256,144022459,144024690,144025572,144026260,144027147,144027868,144028762,144029410,144030292,144030980,144031867,144032586,144033480,144034128,144035010,144035704,144036591,144037308,144038202,144038849,144039731,144040435,144041322,144042039,144042931,144043579,144044461,144045153…	144004937,144006882,144007928,144009048,144009723,144011296,144013179,144014225,144015339,144016009,144017353,144021420,144022511,144024863,144025624,144026433,144027256,144028041,144028814,144029583,144030344,144031153,144031976,144032759,144033532,144034301,144035062,144035877,144036700,144037481,144038254,144039022,144039789,144040608,144041431,144042212,144042983,144043752,144044513,144045326…	NBPF10	cmpl	cmpl	0,1,2,1,2,1,1,2,1,2,1,2,1,2,1,2,1,2,1,2,1,2,1,2,1,2,1,2,1,2,1,2,1,2,1,2,1,2,1,2,1,2,1,2,1,2,1,2,1,2,1,2,1,2,1,2,1,2,1,2,1,2,1,2,1,2,1,2,1,2,1,2,1,2,1,2,1,2,1,2,1,2,1,2,
1684	NM_213653	chr1	+	144124547	144128902	144126138	144128293	4	144124547,144126049,144126635,144127669,	144124783,144126235,144127195,144128902,	HFE2	cmpl	cmpl	-1,0,1,0,
1684	NM_006472	chr1	+	144149818	144153985	144150159	144152575	8	144149818,144150949,144151134,144151394,144151625,144151988,144152258,144152539,	144150409,144151022,144151282,144151497,144151882,144152145,144152410,144153985,	TXNIP	cmpl	cmpl	0,1,2,0,1,0,1,0,
210	NM_032305	chr1	-	144167592	144181744	144167993	144171579	8	144167592,144168347,144168592,144168904,144169291,144171008,144171453,144181678,	144168080,144168461,144168666,144168961,144169360,144171138,144171620,144181744,	POLR3GL	cmpl	cmpl	0,0,1,1,1,0,0,-1,
1685	NM_001039888	chr1	+	144181864	144187004	144184685	144186176	4	144181864,144182909,144183478,144184565,	144182263,144183137,144184024,144187004,	ANKRD34A	cmpl	cmpl	-1,-1,-1,0,
1685	NM_153713	chr1	+	144188441	144210448	144188515	144210135	6	144188441,144198660,144203591,144208749,144209459,144209892,	144188807,144198824,144203732,144208845,144209537,144210448,	LIX1L	cmpl	cmpl	0,1,0,0,0,0,
1685	NM_005105	chr1	+	144218913	144224892	144219023	144220568	6	144218913,144219372,144219563,144219831,144220272,144220522,	144219090,144219432,144219641,144219968,144220409,144224892,	RBM8A	cmpl	cmpl	0,1,1,1,0,2,
1685	NR_002328	chr1	-	144221176	144227433	144227433	144227433	1	144221176,	144227433,	GNRHR2	unk	unk	-1,
1685	NM_001184795	chr1	+	144227916	144235089	144228000	144234276	4	144227916,144228629,144229427,144233870,	144228014,144228745,144229629,144235089,	PEX11B	cmpl	cmpl	0,2,1,2,
1685	NM_003637	chr1	+	144236346	144255225	144236422	144253635	30	144236346,144238969,144239284,144239610,144239926,144241623,144242234,144243471,144243813,144244113,144244411,144244768,144245154,144245439,144246245,144247091,144247354,144248209,144248532,144248779,144249093,144249345,144249574,144250080,144250336,144250721,144251039,144252797,144253158,144253569,	144236474,144239081,144239394,144239702,144240041,144241751,144242383,144243622,144243979,144244187,144244556,144244917,144245298,144245643,144246376,144247258,144247497,144248323,144248618,144248921,144249186,144249422,144249664,144250165,144250450,144250802,144251153,144252893,144253272,144255225,	ITGA10	cmpl	cmpl	0,1,2,1,0,1,0,2,0,1,0,1,0,0,0,2,1,0,0,2,0,0,2,2,0,0,0,0,0,0,
1685	NM_144698	chr1	+	144260565	144279883	144260673	144279113	14	144260565,144267048,144267957,144268404,144269564,144269798,144270191,144271431,144272245,144272452,144278042,144278386,144279050,144279677,	144260712,144267179,144268046,144268469,144269622,144269869,144270298,144271616,144272283,144274456,144278132,144278452,144279156,144279883,	ANKRD35	cmpl	cmpl	0,0,2,1,0,1,0,2,1,0,0,0,0,-1,
1685	NM_006099	chr1	+	144287344	144297903	144287435	144296979	14	144287344,144289418,144289993,144290306,144290598,144291544,144291861,144292538,144292760,144295271,144295485,144295838,144296155,144296712,	144287459,144289836,144290078,144290357,144290689,144291679,144291967,144292612,144292921,144295405,144295654,144295972,144296193,144297903,	PIAS3	cmpl	cmpl	0,0,1,2,2,0,0,1,0,2,1,2,1,0,
1685	NM_001012758	chr1	-	144297849	144300792	144297945	144300784	8	144297849,144298160,144298705,144299076,144299734,144299966,144300228,144300592,	144298048,144298313,144298842,144299175,144299827,144299992,144300412,144300792,	NUDT17	cmpl	cmpl	2,2,0,0,0,1,0,0,
210	NM_006468	chr1	-	144303961	144322241	144304046	144320693	15	144303961,144305395,144306301,144306475,144308260,144308870,144309600,144309892,144312886,144313104,144317631,144319464,144319760,144320546,144322100,	144304128,144305545,144306351,144306577,144308411,144308931,144309652,144309973,144312979,144313209,144317720,144319650,144320016,144320713,144322241,	POLR3C	cmpl	cmpl	2,2,0,0,2,1,0,0,0,0,1,1,0,0,-1,
1686	NM_014455	chr1	+	144322392	144400133	144322596	144399577	9	144322392,144357471,144361839,144374515,144393379,144394931,144395941,144398332,144399445,	144322698,144357530,144361897,144374724,144393451,144395004,144396035,144398448,144400133,	RNF115	cmpl	cmpl	0,0,2,0,2,2,0,1,0,
1686	NM_007053	chr1	-	144407154	144426922	144407949	144418115	6	144407154,144410309,144415373,144418042,144421535,144426882,	144407957,144410447,144415700,144418187,144421641,144426922,	CD160	cmpl	cmpl	1,1,1,0,-1,-1,
210	NM_002614	chr1	+	144439022	144475563	144458400	144474980	10	144439022,144454619,144458398,144459694,144463784,144465311,144467773,144472534,144473395,144474926,	144439106,144454690,144458610,144459944,144463921,144465507,144467970,144472759,144473686,144475563,	PDZK1	cmpl	cmpl	-1,-1,0,0,1,0,1,0,0,0,
1687	NM_001097613	chr1	-	144475951	144538460	144476375	144530150	15	144475951,144476725,144480764,144482991,144499128,144500123,144502417,144514664,144515601,144522698,144523252,144527993,144530123,144534170,144538244,	144476582,144476791,144480854,144483087,144499221,144500212,144502527,144514745,144515722,144522800,144523359,144528097,144530183,144534216,144538460,	GPR89A	cmpl	cmpl	0,0,0,0,0,1,2,2,1,1,2,0,0,-1,-1,
1688	NM_001097616	chr1	+	144595224	144635406	144595224	144634800	9	144595224,144596211,144608441,144610762,144611754,144628081,144630314,144634384,144634593,	144595355,144596292,144608551,144610851,144611847,144628177,144630404,144634450,144635406,	GPR89C	cmpl	cmpl	0,2,2,1,0,0,0,0,0,
1688	NR_003377	chr1	-	144635744	144653976	144653976	144653976	9	144635744,144637478,144638470,144643200,144645668,144647250,144651220,144652013,144652334,	144636237,144637769,144638630,144643397,144645864,144647387,144651470,144652145,144653976,	PDZK1P1	unk	unk	-1,-1,-1,-1,-1,-1,-1,-1,-1,
1689	NR_046188	chr1	-	144743898	144794122	144794122	144794122	25	144743898,144746395,144747218,144748045,144748806,144749575,144750346,144751152,144752326,144756305,144757646,144758316,144759425,144760473,144762354,144763908,144764582,144765655,144766701,144768631,144768943,144777471,144779510,144785214,144793519,	144745765,144746504,144747387,144748097,144748979,144749627,144750519,144751204,144752410,144756357,144757852,144758389,144759640,144760576,144762564,144764120,144764655,144765870,144766804,144768841,144769091,144777613,144779609,144785486,144794122,	NBPF24	unk	unk	-1,-1,-1,-1,-1,-1,-1,-1,-1,-1,-1,-1,-1,-1,-1,-1,-1,-1,-1,-1,-1,-1,-1,-1,-1,
211	NR_024442	chr1	-	144957518	144981223	144981223	144981223	6	144957518,144959893,144961118,144962195,144962990,144981133,	144957877,144960032,144961262,144962422,144963107,144981223,	LOC728989	unk	unk	-1,-1,-1,-1,-1,-1,
211	NM_005399	chr1	-	145093308	145110753	145097767	145110347	8	145093308,145099914,145100642,145104700,145105048,145105969,145110191,145110631,	145097845,145099983,145100776,145104821,145105142,145106136,145110370,145110753,	PRKAB2	cmpl	cmpl	0,0,1,0,2,0,0,-1,
1692	NR_002305	chr1	+	145116053	145118152	145118152	145118152	1	145116053,	145118152,	PDIA3P	unk	unk	-1,
1692	NM_001144829	chr1	-	145122507	145163854	145122694	145163245	9	145122507,145128379,145139357,145147037,145150584,145151498,145153947,145163110,145163492,	145122833,145128452,145139710,145147237,145150727,145151661,145154136,145163282,145163854,	FMO5	cmpl	cmpl	2,1,2,0,1,0,0,0,-1,
211	NM_004284	chr1	+	145180914	145234071	145180977	145233814	23	145180914,145190901,145193148,145194091,145194808,145198114,145202704,145204214,145205708,145207064,145209216,145210455,145213640,145214391,145218322,145222647,145223624,145224598,145225937,145229787,145231915,145232714,145233735,	145181104,145191014,145193255,145194206,145194840,145198196,145202867,145204370,145205801,145207161,145209290,145210566,145213755,145214545,145218488,145222796,145223788,145224801,145226036,145229858,145232030,145232823,145234071,	CHD1L	cmpl	cmpl	0,1,0,2,0,2,0,1,1,1,2,1,1,2,0,1,0,2,1,1,0,1,2,
211	NR_038423	chr1	-	145320537	145456323	145456323	145456323	4	145320537,145452781,145453967,145455889,	145323209,145452892,145454123,145456323,	LOC100289211	unk	unk	-1,-1,-1,-1,
211	NM_004326	chr1	+	145479805	145564639	145550259	145563384	10	145479805,145543193,145545200,145550000,145551305,145552849,145554226,145557245,145560695,145562266,	145480068,145543328,145545283,145550312,145551622,145553039,145554326,145559487,145560956,145564639,	BCL9	cmpl	cmpl	-1,-1,-1,0,2,1,2,0,1,1,
1695	NM_016361	chr1	-	145585791	145609258	145585848	145608794	10	145585791,145586671,145588569,145590875,145592932,145593899,145597698,145598134,145598385,145608575,	145585992,145586837,145588665,145590976,145593065,145593987,145597778,145598265,145598514,145609258,	ACP6	cmpl	cmpl	0,2,2,0,2,1,2,0,0,0,
1696	NM_181703	chr1	-	145694955	145699338	145696893	145697970	2	145694955,145699230,	145698003,145699338,	GJA5	cmpl	cmpl	0,-1,
1697	NM_005267	chr1	+	145841569	145848019	145846706	145848008	2	145841569,145846695,	145841611,145848019,	GJA8	cmpl	cmpl	-1,0,
212	NM_016334	chr1	+	145867129	145932377	145867273	145931773	14	145867129,145875364,145877451,145882175,145882734,145892200,145893177,145905409,145907730,145908722,145925054,145927287,145931357,145931566,	145867315,145875424,145877555,145882282,145882836,145892321,145893258,145905519,145907819,145908815,145925150,145927377,145931423,145932377,	GPR89B	cmpl	cmpl	0,0,0,2,1,1,2,2,1,0,0,0,0,0,
1700	NR_049810	chr1	-	146273226	146273302	146273302	146273302	1	146273226,	146273302,	MIR5087	unk	unk	-1,
1702	NM_015383	chr1	-	146470265	146492472	146471171	146492455	22	146470265,146472026,146472849,146473662,146474423,146475196,146475967,146476736,146477507,146478303,146479126,146479943,146480704,146481477,146482248,146483032,146484125,146488200,146489550,146490220,146491334,146492384,	146471415,146472135,146473022,146473714,146474596,146475248,146476140,146476788,146477680,146478412,146479299,146479995,146480877,146481529,146482421,146483084,146484289,146488252,146489756,146490293,146491549,146492472,	NBPF14	cmpl	cmpl	2,1,2,1,2,1,2,1,2,1,2,1,2,1,2,1,2,1,2,1,2,0,
1703	NM_001144032	chr1	-	146568375	146569160	146568590	146569085	1	146568375,	146569160,	PPIAL4E	cmpl	cmpl	0,
1705	NM_001170755	chr1	+	146824811	146862891	146844273	146861264	22	146824811,146827470,146833473,146835359,146841360,146843695,146843981,146844238,146846229,146847163,146848419,146848956,146850449,146854411,146855617,146856284,146857176,146857824,146858706,146859414,146860301,146861020,	146824910,146827739,146833504,146835501,146841611,146843875,146844136,146844448,146846332,146847378,146848492,146849162,146850501,146854575,146855669,146856457,146857228,146857997,146858758,146859587,146860407,146862891,	NBPF15	cmpl	cmpl	-1,-1,-1,-1,-1,-1,-1,0,1,2,1,2,1,2,1,2,1,2,1,2,1,2,
1705	NM_001102663	chr1	+	146843980	146862891	146844273	146861264	16	146843980,146844238,146846229,146847163,146848419,146848956,146850449,146854411,146855617,146856284,146857176,146857824,146858706,146859414,146860301,146861020,	146844136,146844448,146846332,146847378,146848492,146849162,146850501,146854575,146855669,146856457,146857228,146857997,146858758,146859587,146860407,146862891,	NBPF16	cmpl	cmpl	-1,0,1,2,1,2,1,2,1,2,1,2,1,2,1,2,
1708	NR_027354	chr1	+	147197028	147219678	147219678	147219678	4	147197028,147199409,147199914,147218960,	147197201,147199544,147199992,147219678,	LOC645166	unk	unk	-1,-1,-1,-1,
1710	NR_027002	chr1	+	147546099	147558366	147558366	147558366	1	147546099,	147558366,	LOC388692	unk	unk	-1,
1711	NR_027484	chr1	+	147635917	147644921	147644921	147644921	6	147635917,147636393,147637226,147641621,147643297,147644479,	147635998,147636414,147637481,147641876,147643581,147644921,	FCGR1C	unk	unk	-1,-1,-1,-1,-1,-1,
26	NR_046135	chr1	+	147842885	147939357	147939357	147939357	4	147842885,147936832,147938395,147938924,	147843324,147937076,147938484,147939357,	FAM91A2	unk	unk	-1,-1,-1,-1,
1714	NM_001161334	chr1	-	148020868	148050552	148021412	148050502	2	148020868,148050125,	148021440,148050552,	HIST2H2BF	cmpl	cmpl	2,0,
1714	NM_001123375	chr1	-	148051403	148051860	148051449	148051860	1	148051403,	148051860,	HIST2H3D	cmpl	cmpl	0,
1714	NM_003548	chr1	+	148070844	148071240	148070872	148071184	1	148070844,	148071240,	HIST2H4A	cmpl	cmpl	0,
1714	NM_001005464	chr1	-	148078882	148079389	148078942	148079353	1	148078882,	148079389,	HIST2H3A	cmpl	cmpl	0,
1714	NM_003516	chr1	-	148080408	148080942	148080496	148080889	1	148080408,	148080942,	HIST2H2AA3	cmpl	cmpl	0,
1714	NR_036461	chr1	-	148088382	148088964	148088964	148088964	1	148088382,	148088964,	HIST2H2BC	unk	unk	-1,
1715	NM_003528	chr1	-	148122633	148124856	148124433	148124814	1	148122633,	148124856,	HIST2H2BE	cmpl	cmpl	0,
1715	NM_003517	chr1	+	148125148	148125585	148125148	148125538	1	148125148,	148125585,	HIST2H2AC	cmpl	cmpl	0,
1715	NM_175065	chr1	-	148125642	148126090	148125697	148126090	1	148125642,	148126090,	HIST2H2AB	cmpl	cmpl	0,
1715	NM_016074	chr1	+	148137778	148138972	148138236	148138650	2	148137778,148138186,	148137849,148138972,	BOLA1	cmpl	cmpl	-1,0,
1715	NM_014849	chr1	-	148141495	148156058	148143189	148152016	13	148141495,148144055,148144825,148145875,148146217,148147367,148147636,148147976,148148745,148149001,148149975,148151394,148155914,	148143373,148144215,148145032,148146009,148146382,148147456,148147747,148148066,148148879,148149153,148150156,148152363,148156058,	SV2A	cmpl	cmpl	2,1,1,2,2,0,0,0,1,2,1,0,-1,
1715	NM_005850	chr1	-	148161832	148166768	148162057	148166275	6	148161832,148162356,148164351,148164891,148165681,148166241,	148162245,148162530,148164558,148165434,148165810,148166768,	SF3B4	cmpl	cmpl	1,1,1,1,1,0,
1715	NM_181873	chr1	-	148167166	148174890	148167382	148174681	17	148167166,148167670,148168138,148168880,148169307,148169775,148170459,148170779,148171922,148172126,148172371,148172707,148172964,148173502,148173815,148174100,148174670,	148167417,148167833,148168432,148169063,148169481,148169942,148170530,148170846,148172047,148172215,148172459,148172843,148173043,148173645,148173876,148174137,148174890,	MTMR11	cmpl	cmpl	1,0,0,0,0,1,2,1,2,0,2,1,0,1,0,2,0,
214	NM_020205	chr1	-	148178855	148249310	148182379	148216069	12	148178855,148185775,148187494,148188155,148188620,148198226,148202770,148204325,148205842,148209614,148215984,148249020,	148183588,148185860,148187609,148188305,148188748,148198339,148202898,148204427,148206070,148209803,148216135,148249310,	OTUD7B	cmpl	cmpl	0,2,1,1,2,0,1,1,1,1,0,-1,
214	NM_007259	chr1	+	148305965	148384129	148306538	148383598	15	148305965,148307310,148310856,148314934,148315617,148315795,148316370,148320047,148320589,148321423,148330654,148331019,148332246,148349234,148383510,	148306631,148307445,148310917,148315014,148315686,148315933,148316481,148320182,148320703,148321591,148330813,148331127,148332368,148349366,148384129,	VPS45	cmpl	cmpl	0,0,0,1,0,0,0,0,0,0,0,0,0,2,2,
1717	NM_016274	chr1	+	148388793	148398449	148389071	148398342	6	148388793,148389725,148394883,148395728,148396202,148397637,	148389101,148389872,148395024,148395833,148396304,148398449,	PLEKHO1	cmpl	cmpl	0,0,0,0,0,0,
1717	NM_030920	chr1	-	148457340	148475128	148459616	148474758	7	148457340,148462135,148465563,148468028,148469529,148470738,148474704,	148459687,148462190,148465751,148468194,148469652,148470888,148475128,	ANP32E	cmpl	cmpl	1,0,1,0,0,0,0,
1717	NM_012113	chr1	+	148496841	148504102	148497147	148503683	11	148496841,148499169,148500481,148501180,148501547,148501826,148502064,148502321,148502681,148502816,148503616,	148497202,148499190,148500661,148501323,148501643,148501893,148502222,148502442,148502702,148502901,148504102,	CA14	cmpl	cmpl	0,1,1,1,0,0,1,0,1,1,2,
214	NM_001077628	chr1	-	148504422	148508233	148505153	148507834	7	148504422,148505556,148506098,148506379,148506739,148506980,148507721,	148505218,148505680,148506226,148506502,148506813,148507151,148508233,	APH1A	cmpl	cmpl	1,0,1,1,2,2,0,
1718	NM_024579	chr1	+	148511806	148519959	148511844	148518773	6	148511806,148513113,148514773,148515553,148518677,148519869,	148511890,148513197,148514832,148515664,148518776,148519959,	C1orf54	cmpl	cmpl	0,1,1,0,0,-1,
1718	NM_144697	chr1	+	148521852	148526125	148522301	148525990	5	148521852,148522838,148523459,148523630,148525465,	148522667,148522914,148523538,148523742,148526125,	C1orf51	cmpl	cmpl	0,0,1,2,0,
1718	NM_031901	chr1	+	148532892	148547443	148533410	148547286	3	148532892,148533378,148547105,	148532942,148533493,148547443,	MRPS21	cmpl	cmpl	-1,0,2,
1718	NM_004698	chr1	+	148560551	148592328	148564024	148592079	16	148560551,148563976,148564832,148567402,148571778,148572073,148574029,148577259,148579497,148582408,148583261,148583533,148585117,148585507,148588256,148591932,	148560665,148564169,148564963,148567549,148571862,148572294,148574336,148577426,148579577,148582552,148583361,148583647,148585236,148585591,148588318,148592328,	PRPF3	cmpl	cmpl	-1,0,1,0,0,0,2,0,2,1,1,2,2,1,1,0,
214	NM_015203	chr1	+	148603613	148715665	148603814	148712434	11	148603613,148656695,148680022,148680980,148682330,148683350,148685325,148696387,148699159,148703626,148709660,	148604019,148656825,148680123,148681058,148682383,148683477,148685501,148696670,148699417,148703827,148715665,	RPRD2	cmpl	cmpl	0,1,2,1,1,0,1,0,1,1,1,
1719	NM_025150	chr1	+	148726543	148746373	148726550	148746164	18	148726543,148726957,148728063,148729700,148730493,148730697,148731510,148735581,148735909,148736629,148737601,148737996,148738315,148743434,148743731,148744005,148744690,148746015,	148726616,148727154,148728187,148729825,148730611,148730762,148731589,148735728,148736008,148736847,148737764,148738134,148738393,148743535,148743833,148744078,148744805,148746373,	TARS2	cmpl	cmpl	0,0,2,0,2,0,2,0,0,0,2,0,0,0,2,2,0,1,
1719	NM_004425	chr1	+	148747110	148752889	148747309	148752567	10	148747110,148748630,148748760,148749021,148749201,148749975,148750556,148751451,148751824,148752336,	148747379,148748681,148748862,148749102,148749282,148750298,148750931,148751672,148751912,148752889,	ECM1	cmpl	cmpl	0,1,1,1,1,1,0,0,2,0,
1719	NR_051960	chr1	+	148754856	148757132	148757132	148757132	2	148754856,148756872,	148755162,148757132,	LINC00568	unk	unk	-1,-1,
1720	NM_019032	chr1	+	148788521	148800036	148791388	148799296	19	148788521,148788921,148791304,148791642,148791997,148792525,148793464,148794528,148795261,148795720,148796038,148796249,148796593,148797044,148797572,148798061,148798386,148798860,148799159,	148788599,148788995,148791408,148791700,148792353,148793222,148793567,148794665,148795466,148795893,148796150,148796435,148796723,148797249,148797749,148798265,148798566,148799005,148800036,	ADAMTSL4	cmpl	cmpl	-1,-1,0,2,0,2,0,1,0,1,0,1,1,2,0,0,0,0,1,
1720	NR_036211	chr1	+	148791028	148791114	148791114	148791114	1	148791028,	148791114,	MIR4257	unk	unk	-1,
1720	NM_001197320	chr1	-	148813650	148818838	148816474	148818630	4	148813650,148817343,148817942,148818522,	148816591,148817591,148818063,148818838,	MCL1	cmpl	cmpl	0,1,0,0,
1720	NM_207045	chr1	-	148861222	148868233	148861943	148868205	5	148861222,148864741,148865578,148866566,148868160,	148861959,148864908,148865626,148866692,148868233,	ENSA	cmpl	cmpl	2,0,0,0,0,
26	NM_018178	chr1	-	148885324	148936296	148887420	148933938	5	148885324,148900913,148902731,148933755,148936091,	148887848,148901028,148902863,148933950,148936296,	GOLPH3L	cmpl	cmpl	1,0,0,0,-1,
1721	NM_032132	chr1	-	148937158	148959988	148937753	148958605	15	148937158,148939211,148942409,148943217,148943376,148945652,148947355,148947993,148950644,148950932,148953184,148953714,148956237,148958572,148959903,	148937834,148939283,148942493,148943294,148943443,148945909,148947507,148948061,148950671,148950953,148953221,148953778,148956382,148958638,148959988,	HORMAD1	cmpl	cmpl	0,0,0,1,0,1,2,0,0,0,2,1,0,0,-1,
1721	NM_004079	chr1	-	148969295	149005057	148972145	149003863	8	148969295,148986876,148989105,148990880,148994100,148996957,149003737,149004797,	148972245,148986979,148989271,148991108,148994250,148997080,149003864,149005057,	CTSS	cmpl	cmpl	2,1,0,0,0,0,0,-1,
1722	NM_000396	chr1	-	149035307	149047541	149035898	149045905	8	149035307,149038267,149038643,149043120,149044960,149045201,149045785,149047313,	149035998,149038373,149038809,149043339,149045116,149045324,149045906,149047541,	CTSK	cmpl	cmpl	2,1,0,0,0,0,0,-1,
1722	NM_001668	chr1	-	149048804	149115868	149051120	149115667	22	149048804,149052271,149053176,149055358,149055887,149056181,149056460,149057019,149062293,149065642,149068192,149069003,149070917,149071433,149073637,149075379,149078540,149081523,149085362,149091861,149097448,149115642,	149051210,149052438,149053339,149055506,149055990,149056302,149056533,149057130,149062445,149065717,149068327,149069080,149071003,149071499,149073740,149075593,149078754,149081568,149085407,149091906,149097560,149115868,	ARNT	cmpl	cmpl	0,1,0,2,1,0,2,2,0,0,0,1,2,2,1,0,2,2,2,2,1,0,
1723	NM_001145415	chr1	+	149165438	149203844	149166814	149203464	22	149165438,149166803,149169066,149179039,149180428,149181662,149181951,149183019,149184017,149185985,149188221,149188469,149189557,149190464,149198277,149199662,149201229,149201686,149202073,149202629,149203094,149203346,	149165617,149167074,149169218,149179074,149180528,149181788,149182153,149183093,149184208,149186112,149188378,149188625,149190190,149190581,149198447,149200291,149201258,149201819,149202239,149202841,149203183,149203844,	SETDB1	cmpl	cmpl	-1,0,2,1,0,1,1,2,1,0,1,2,2,2,2,1,0,2,0,1,0,2,
1723	NM_181746	chr1	-	149204272	149214103	149205247	149208190	11	149204272,149205575,149205855,149206173,149206491,149206763,149206919,149207182,149207494,149208017,149213718,	149205388,149205729,149205962,149206302,149206584,149206814,149206977,149207301,149207612,149208231,149214103,	CERS2	cmpl	cmpl	0,2,0,0,0,0,2,0,2,0,-1,
1723	NM_003568	chr1	+	149221122	149234738	149222205	149234422	14	149221122,149221586,149222189,149222437,149223074,149223380,149223685,149225435,149225701,149226971,149227190,149227382,149233676,149234359,	149221479,149221683,149222280,149222534,149223169,149223494,149223776,149225515,149225761,149227056,149227286,149227441,149233799,149234738,	ANXA9	cmpl	cmpl	-1,-1,0,0,1,0,0,1,0,0,1,1,0,0,
1723	NM_001163258	chr1	-	149235924	149247478	149236386	149245255	11	149235924,149236723,149237181,149238468,149238961,149239556,149240349,149240824,149241264,149245200,149247347,	149236467,149236879,149237373,149238611,149239064,149239715,149240414,149240882,149241806,149245347,149247478,	FAM63A	cmpl	cmpl	0,0,0,1,0,0,1,0,1,0,-1,
1723	NM_021222	chr1	+	149247596	149274813	149247732	149273334	8	149247596,149256911,149257566,149263710,149264614,149266332,149267885,149272905,	149247771,149257004,149257769,149263895,149264773,149266427,149268044,149274813,	PRUNE	cmpl	cmpl	0,0,0,2,1,1,0,0,
1723	NM_001159642	chr1	+	149275652	149286700	149277939	149285787	10	149275652,149276414,149277603,149277895,149282055,149282431,149282695,149284896,149285166,149285750,	149275866,149276762,149277668,149278126,149282238,149282534,149282827,149284983,149285265,149286700,	BNIPL	cmpl	cmpl	-1,-1,-1,0,1,1,2,2,2,2,
1723	NM_017860	chr1	+	149286882	149290495	149286947	149289558	2	149286882,149289537,	149287952,149290495,	C1orf56	cmpl	cmpl	0,0,
215	NM_001038707	chr1	-	149290070	149298749	149293346	149294830	6	149290070,149293330,149294115,149294776,149295750,149298578,	149292427,149293421,149294226,149295093,149295886,149298749,	CDC42SE1	cmpl	cmpl	-1,0,0,0,-1,-1,
1724	NM_006818	chr1	+	149298774	149307597	149306324	149306597	2	149298774,149306318,	149299653,149307597,	MLLT11	cmpl	cmpl	-1,0,
1724	NM_144618	chr1	+	149309703	149357631	149327289	149357356	9	149309703,149327289,149329505,149332291,149336951,149342661,149346136,149356491,149357056,	149310034,149327397,149329673,149332486,149337102,149342775,149346322,149356616,149357631,	GABPB2	cmpl	cmpl	-1,0,0,0,0,1,1,1,0,
1724	NM_001178061	chr1	-	149370786	149385764	149371583	149381721	20	149370786,149373059,149373500,149373719,149373897,149374262,149374690,149375110,149375547,149375956,149376810,149377085,149377415,149377729,149378524,149378737,149379075,149381603,149383484,149385532,	149372617,149373155,149373545,149373775,149373975,149374409,149374864,149375263,149375679,149376174,149376899,149377205,149377506,149377831,149378581,149378801,149379190,149381775,149383534,149385764,	SEMA6C	cmpl	cmpl	1,1,1,2,2,2,2,2,2,0,1,1,0,0,0,2,1,0,-1,-1,
1724	NM_001204848	chr1	+	149395728	149409397	149405624	149408185	7	149395728,149405570,149406033,149406220,149406425,149407243,149408085,	149395822,149405641,149406122,149406318,149406514,149407438,149409397,	TNFAIP8L2-SCNM1	cmpl	cmpl	-1,0,2,1,0,2,2,
1724	NM_001136543	chr1	-	149398847	149405048	149399981	149404882	3	149398847,149400835,149404846,	149400120,149401200,149405048,	LYSMD1	cmpl	cmpl	2,0,0,
1724	NM_001204856	chr1	+	149405121	149409397	149405624	149408185	7	149405121,149405570,149406033,149406220,149406425,149407243,149408085,	149405352,149405641,149406122,149406318,149406514,149407438,149409397,	SCNM1	cmpl	cmpl	-1,0,2,1,0,2,2,
1724	NM_013353	chr1	-	149409086	149415171	149409180	149413975	10	149409086,149409618,149410019,149410532,149410732,149411367,149412598,149413490,149413852,149415023,	149409203,149409763,149410163,149410640,149410863,149411457,149412715,149413647,149414017,149415171,	TMOD4	cmpl	cmpl	1,0,0,0,1,1,1,0,0,-1,
215	NM_005997	chr1	-	149415557	149429264	149415743	149429221	6	149415557,149417100,149423416,149424605,149424897,149429104,	149416131,149417245,149423593,149424720,149425050,149429264,	VPS72	cmpl	cmpl	2,1,1,0,0,0,
1725	NM_001135638	chr1	+	149437644	149488631	149438096	149486965	16	149437644,149463344,149463470,149466419,149470770,149471347,149471650,149473296,149475657,149477281,149478229,149479054,149481222,149481537,149486019,149486962,	149438181,149463379,149463506,149466500,149470901,149471465,149471803,149473596,149475863,149477365,149478278,149479139,149481369,149481667,149486065,149488631,	PIP5K1A	cmpl	cmpl	0,1,0,0,0,2,0,0,0,2,2,0,1,1,2,0,
1725	NM_002810	chr1	+	149493820	149506578	149493882	149506443	10	149493820,149501260,149503013,149503931,149504265,149504493,149505103,149505407,149505619,149506272,	149493908,149501401,149503128,149504018,149504334,149504709,149505212,149505539,149505687,149506578,	PSMD4	cmpl	cmpl	0,2,2,0,0,0,0,1,1,0,
1725	NM_020832	chr1	+	149521414	149531005	149525391	149530309	9	149521414,149525374,149527627,149528194,149528477,149528777,149529221,149529531,149529814,	149521495,149527506,149527806,149528371,149528640,149529107,149529334,149529673,149531005,	ZNF687	cmpl	cmpl	-1,0,0,2,2,0,0,2,0,
215	NM_001198773	chr1	-	149530896	149566757	149531951	149555581	13	149530896,149533117,149533508,149537907,149540943,149541293,149542640,149545235,149546673,149554672,149563844,149565271,149566370,	149532133,149533238,149533641,149538173,149541067,149541398,149542750,149545463,149546901,149555609,149564017,149565473,149566757,	PI4KB	cmpl	cmpl	1,0,2,0,2,2,0,0,0,0,-1,-1,-1,
1726	NM_000449	chr1	-	149579739	149586393	149581285	149585420	11	149579739,149582441,149582780,149583296,149583516,149583827,149584205,149585027,149585304,149585581,149586310,	149582278,149582542,149582982,149583378,149583636,149583947,149584288,149585061,149585433,149585706,149586393,	RFX5	cmpl	cmpl	0,1,0,2,2,2,0,2,0,-1,-1,
1726	NM_003944	chr1	-	149603401	149611834	149603642	149611741	12	149603401,149604025,149604288,149604662,149604867,149605374,149605821,149607298,149608103,149608541,149608812,149611737,	149603805,149604144,149604381,149604784,149604946,149605553,149606004,149607419,149608289,149608654,149608869,149611834,	SELENBP1	cmpl	cmpl	2,0,0,1,0,1,1,0,0,1,1,0,
1726	NM_002796	chr1	+	149638664	149641036	149638687	149640929	7	149638664,149639080,149639541,149639863,149640338,149640641,149640916,	149638827,149639287,149639688,149639945,149640455,149640730,149641036,	PSMB4	cmpl	cmpl	0,2,2,2,0,0,2,
215	NM_015100	chr1	-	149641823	149698565	149643901	149681304	19	149641823,149645706,149646010,149646334,149647199,149647508,149647793,149650724,149651395,149662496,149663048,149664054,149666922,149667222,149668702,149669765,149680027,149681180,149698251,	149645564,149645731,149646123,149646391,149647340,149647681,149647928,149650871,149651496,149662651,149663386,149664161,149667141,149667513,149668811,149669941,149680186,149681305,149698565,	POGZ	cmpl	cmpl	2,1,2,2,2,0,0,0,1,2,0,1,1,1,0,1,1,0,-1,
1727	NM_020770	chr1	+	149750485	149777791	149757619	149776446	21	149750485,149757605,149759265,149759513,149759695,149762533,149763325,149763773,149764741,149766074,149768449,149769008,149769588,149771501,149773074,149774141,149774699,149774879,149775336,149775829,149776304,	149750615,149758492,149759366,149759583,149759791,149762661,149763458,149763986,149764890,149766207,149768659,149769215,149769846,149771672,149773236,149774231,149774783,149774998,149775445,149775993,149777791,	CGN	cmpl	cmpl	-1,0,0,2,0,0,2,0,0,2,0,0,0,0,0,0,0,0,2,0,2,
215	NM_020127	chr1	+	149779404	149822683	149779466	149820807	13	149779404,149801190,149801684,149803003,149803624,149805262,149808756,149813369,149814010,149817820,149818748,149820041,149820743,	149779526,149801265,149801786,149803090,149803714,149805328,149808870,149813498,149814105,149817926,149818832,149820142,149822683,	TUFT1	cmpl	cmpl	0,0,0,0,0,0,0,0,0,2,0,0,2,
1727	NR_030280	chr1	+	149784895	149784991	149784991	149784991	1	149784895,	149784991,	MIR554	unk	unk	-1,
1728	NM_030918	chr1	+	149851285	149938183	149851301	149932701	12	149851285,149877987,149897334,149899897,149901265,149905032,149907571,149922455,149931534,149932010,149932523,149932692,	149851612,149878219,149897527,149899962,149901370,149905111,149907735,149922545,149931684,149932139,149932583,149938183,	SNX27	cmpl	cmpl	0,2,0,1,0,0,1,0,0,0,0,0,
26	NM_001172648	chr1	-	149939157	149955416	149944140	149954722	13	149939157,149944130,149944921,149945323,149945768,149946244,149946606,149946891,149948097,149948319,149948842,149953693,149954718,	149942548,149944268,149945065,149945461,149945834,149946394,149946748,149947035,149948177,149948448,149948891,149953776,149955416,	CELF3	cmpl	cmpl	-1,1,1,1,1,1,0,0,1,1,0,1,0,
1729	NM_001144956	chr1	+	149960636	149968706	149960636	149967936	5	149960636,149961185,149966674,149967865,149968587,	149960720,149961262,149966721,149967993,149968706,	RIIAD1	cmpl	cmpl	0,0,2,1,-1,
1729	NM_031420	chr1	-	149998746	150002664	149999149	150002579	7	149998746,149999915,150000550,150001204,150001475,150002089,150002426,	149999281,149999999,150000652,150001255,150001600,150002246,150002664,	MRPL9	cmpl	cmpl	0,0,0,0,1,0,0,
1729	NM_001134939	chr1	+	150002068	150010430	150002235	150010319	5	150002068,150006262,150007157,150009271,150010176,	150002267,150006399,150007333,150009357,150010430,	OAZ3	cmpl	cmpl	2,1,0,2,1,
1729	NM_006862	chr1	-	150010664	150029634	150013551	150022122	14	150010664,150013512,150013809,150014164,150014491,150014919,150015195,150015538,150017784,150018202,150019050,150020580,150021998,150029479,	150011086,150013604,150013906,150014266,150014643,150014984,150015368,150015699,150018106,150018342,150019240,150020687,150022149,150029634,	TDRKH	cmpl	cmpl	-1,1,0,0,1,2,0,1,0,1,0,1,0,-1,
1729	NM_001004432	chr1	-	150039388	150044506	150040022	150041804	2	150039388,150044329,	150041817,150044506,	LINGO4	cmpl	cmpl	0,-1,
1729	NM_005060	chr1	-	150045170	150070972	150046571	150070864	11	150045170,150050424,150052046,150052338,150052587,150053673,150054012,150055763,150056294,150068528,150070824,	150046733,150050534,150052157,150052446,150052720,150053795,150054525,150055905,150056380,150068558,150070972,	RORC	cmpl	cmpl	0,1,1,1,0,1,1,0,1,1,0,
216	NM_001136003	chr1	-	150076962	150079657	150077027	150078089	2	150076962,150079302,	150078320,150079657,	C2CD4D	cmpl	cmpl	0,-1,
1730	NR_024237	chr1	+	150077568	150083265	150083265	150083265	4	150077568,150078125,150080840,150083144,	150077837,150078205,150081131,150083265,	LOC100132111	unk	unk	-1,-1,-1,-1,
1730	NM_182578	chr1	-	150086200	150092797	150086470	150092665	6	150086200,150086837,150087281,150090152,150091357,150092542,	150086514,150086962,150087392,150090291,150091559,150092797,	THEM5	cmpl	cmpl	1,2,2,1,0,0,
1730	NM_053055	chr1	-	150109966	150148985	150113987	150148558	6	150109966,150116100,150127372,150128313,150134107,150148459,	150114028,150116225,150127483,150128473,150134294,150148985,	THEM4	cmpl	cmpl	1,2,2,1,0,0,
1731	NM_002966	chr1	-	150222009	150233338	150222262	150225330	3	150222009,150225198,150232851,	150222424,150225351,150233338,	S100A10	cmpl	cmpl	0,0,-1,
1731	NM_005620	chr1	-	150271605	150276135	150271761	150276015	3	150271605,150272747,150276012,	150271923,150272900,150276135,	S100A11	cmpl	cmpl	0,0,0,
1731	NM_001008536	chr1	-	150323243	150328164	150324066	150327243	3	150323243,150327105,150328119,	150326643,150327263,150328164,	TCHHL1	cmpl	cmpl	0,0,-1,
1732	NM_007113	chr1	-	150345416	150353180	150346484	150353180	2	150345416,150353042,	150352178,150353180,	TCHH	cmpl	cmpl	0,0,
1732	NM_001122965	chr1	-	150392694	150398328	150393843	150396989	3	150392694,150396851,150398283,	150396060,150397009,150398328,	RPTN	cmpl	cmpl	0,0,-1,
1732	NM_001009931	chr1	-	150451181	150463293	150452175	150462353	3	150451181,150462215,150463242,	150460590,150462378,150463293,	HRNR	cmpl	cmpl	0,0,-1,
1733	NM_002016	chr1	-	150541274	150564303	150541799	150554556	3	150541274,150554418,150564288,	150553847,150554577,150564303,	FLG	cmpl	cmpl	0,0,-1,
1733	NM_001014342	chr1	-	150587836	150599106	150589709	150597984	3	150587836,150597846,150599055,	150596747,150598006,150599106,	FLG2	cmpl	cmpl	0,0,-1,
1734	NM_016190	chr1	-	150648342	150653374	150648693	150651333	3	150648342,150651195,150653313,	150650043,150651346,150653374,	CRNN	cmpl	cmpl	0,0,-1,
1735	NM_178438	chr1	+	150749943	150751277	150750634	150750991	2	150749943,150750613,	150750098,150751277,	LCE5A	cmpl	cmpl	-1,0,
1735	NM_019060	chr1	+	150753601	150755105	150754483	150754783	2	150753601,150754461,	150753652,150755105,	CRCT1	cmpl	cmpl	-1,0,
1735	NM_178435	chr1	-	150804753	150805872	150805029	150805308	2	150804753,150805837,	150805329,150805872,	LCE3E	cmpl	cmpl	0,-1,
1735	NM_032563	chr1	-	150818483	150819604	150818757	150819036	2	150818483,150819568,	150819057,150819604,	LCE3D	cmpl	cmpl	0,-1,
1735	NM_178434	chr1	+	150839761	150840186	150839831	150840116	1	150839761,	150840186,	LCE3C	cmpl	cmpl	0,
1735	NM_178433	chr1	+	150852910	150853198	150852910	150853198	1	150852910,	150853198,	LCE3B	cmpl	cmpl	0,
1735	NM_178431	chr1	-	150861933	150862203	150861933	150862203	1	150861933,	150862203,	LCE3A	cmpl	cmpl	0,
1736	NM_178430	chr1	+	150902495	150903759	150903205	150903538	2	150902495,150903184,	150902529,150903759,	LCE2D	cmpl	cmpl	-1,0,
1736	NM_178429	chr1	+	150914394	150915673	150915115	150915448	2	150914394,150915094,	150914428,150915673,	LCE2C	cmpl	cmpl	-1,0,
1736	NM_014357	chr1	+	150925222	150926500	150925943	150926276	2	150925222,150925923,	150925256,150926500,	LCE2B	cmpl	cmpl	-1,0,
1736	NM_178428	chr1	+	150937463	150938542	150938001	150938322	2	150937463,150937981,	150937494,150938542,	LCE2A	cmpl	cmpl	-1,0,
1736	NM_178356	chr1	+	150948146	150948534	150948175	150948475	1	150948146,	150948534,	LCE4A	cmpl	cmpl	0,
1736	NM_001024679	chr1	+	150958621	150959529	150958621	150959374	1	150958621,	150959529,	C1orf68	cmpl	cmpl	0,
1737	NM_001025231	chr1	+	150997129	151001153	150998688	151000428	2	150997129,150998660,	150997159,151001153,	KPRP	cmpl	cmpl	-1,0,
1737	NM_178354	chr1	+	151015471	151016069	151015471	151015828	1	151015471,	151016069,	LCE1F	cmpl	cmpl	0,
1737	NM_178353	chr1	+	151025376	151027525	151026399	151026756	2	151025376,151026377,	151025407,151027525,	LCE1E	cmpl	cmpl	-1,0,
1737	NM_178352	chr1	+	151035850	151037281	151036894	151037239	2	151035850,151036872,	151035871,151037281,	LCE1D	cmpl	cmpl	-1,0,
1737	NM_178351	chr1	-	151043934	151045731	151044221	151044578	2	151043934,151045700,	151044598,151045731,	LCE1C	cmpl	cmpl	0,-1,
1737	NM_178349	chr1	+	151051070	151052209	151051546	151051903	1	151051070,	151052209,	LCE1B	cmpl	cmpl	0,
1737	NM_178348	chr1	+	151066572	151067197	151066572	151066905	1	151066572,	151067197,	LCE1A	cmpl	cmpl	0,
1737	NM_001128600	chr1	+	151081953	151083083	151082620	151082863	2	151081953,151082599,	151082111,151083083,	LCE6A	cmpl	cmpl	-1,0,
1737	NM_030663	chr1	+	151117421	151124147	151123522	151123873	2	151117421,151123502,	151117546,151124147,	SMCP	cmpl	cmpl	-1,0,
1738	NM_005547	chr1	+	151147662	151150986	151148897	151150655	2	151147662,151148878,	151147689,151150986,	IVL	cmpl	cmpl	-1,0,
1738	NM_173080	chr1	+	151209751	151211693	151210990	151211230	2	151209751,151210970,	151209794,151211693,	SPRR4	cmpl	cmpl	-1,0,
1738	NM_005987	chr1	+	151223187	151224914	151224330	151224600	2	151223187,151224311,	151223225,151224914,	SPRR1A	cmpl	cmpl	-1,0,
1738	NM_005416	chr1	+	151240846	151242956	151242120	151242630	3	151240846,151241702,151242101,	151240893,151241786,151242956,	SPRR3	cmpl	cmpl	-1,-1,0,
1739	NM_003125	chr1	+	151270302	151272000	151271445	151271715	2	151270302,151271426,	151270347,151272000,	SPRR1B	cmpl	cmpl	-1,0,
1739	NM_006945	chr1	-	151278824	151280218	151279227	151279446	2	151278824,151280177,	151279465,151280218,	SPRR2D	cmpl	cmpl	0,-1,
1739	NM_005988	chr1	-	151295219	151296612	151295616	151295835	2	151295219,151296570,	151295854,151296612,	SPRR2A	cmpl	cmpl	0,-1,
1739	NM_001017418	chr1	-	151309340	151310708	151309720	151309939	3	151309340,151309966,151310664,	151309955,151309969,151310708,	SPRR2B	cmpl	cmpl	0,-1,-1,
1739	NM_001024209	chr1	-	151332234	151333625	151332632	151332851	2	151332234,151333583,	151332870,151333625,	SPRR2E	cmpl	cmpl	0,-1,
1739	NM_001014450	chr1	-	151351236	151352613	151351614	151351833	2	151351236,151352573,	151351852,151352613,	SPRR2F	cmpl	cmpl	0,-1,
1739	NR_003062	chr1	-	151379217	151380593	151380593	151380593	2	151379217,151380526,	151379828,151380593,	SPRR2C	unk	unk	-1,-1,
1740	NM_001014291	chr1	-	151388681	151390051	151388988	151389210	2	151388681,151389951,	151389231,151390051,	SPRR2G	cmpl	cmpl	0,-1,
1740	NM_001010857	chr1	+	151442542	151444220	151443807	151444104	2	151442542,151443786,	151442631,151444220,	LELP1	cmpl	cmpl	-1,0,
1740	NM_001195571	chr1	+	151456683	151458417	151457244	151457595	2	151456683,151457224,	151456719,151458417,	PRR9	cmpl	cmpl	-1,0,
1740	NM_000427	chr1	+	151498802	151501224	151500049	151500988	2	151498802,151500026,	151498833,151501224,	LOR	cmpl	cmpl	-1,0,
1741	NM_052891	chr1	-	151536961	151549818	151537055	151549765	7	151536961,151538212,151541508,151542956,151544046,151546165,151549710,	151537234,151538331,151541707,151543109,151544165,151546367,151549818,	PGLYRP3	cmpl	cmpl	1,2,1,1,2,1,0,
1741	NM_020393	chr1	-	151569220	151587646	151569866	151587032	9	151569220,151576280,151579480,151580726,151582189,151584268,151585201,151586983,151587627,	151570045,151576399,151579679,151580879,151582308,151584482,151585291,151587078,151587646,	PGLYRP4	cmpl	cmpl	1,2,1,1,2,1,1,0,-1,
1741	NM_002965	chr1	+	151596953	151600127	151597383	151599938	3	151596953,151597368,151599743,	151596981,151597533,151600127,	S100A9	cmpl	cmpl	-1,0,0,
1741	NM_005621	chr1	-	151612807	151614699	151612926	151613692	3	151612807,151613554,151614651,	151613067,151613712,151614699,	S100A12	cmpl	cmpl	0,0,-1,
1741	NM_002964	chr1	-	151629131	151630288	151629202	151629635	3	151629131,151629494,151630140,	151629343,151629657,151630288,	S100A8	cmpl	cmpl	0,0,-1,
1742	NM_176823	chr1	+	151655623	151662325	151657182	151658409	3	151655623,151657165,151658244,	151655663,151657323,151662325,	S100A7A	cmpl	cmpl	-1,0,0,
1742	NM_001045479	chr1	-	151676094	151679127	151676157	151679049	3	151676094,151677288,151679033,	151676322,151677446,151679127,	S100A7L2	cmpl	cmpl	0,1,0,
1742	NM_002963	chr1	-	151696843	151699761	151696905	151698113	3	151696843,151697972,151699707,	151697070,151698130,151699761,	S100A7	cmpl	cmpl	0,0,-1,
1742	NM_014624	chr1	-	151773699	151775341	151773795	151774439	3	151773699,151774301,151775048,	151773930,151774460,151775341,	S100A6	cmpl	cmpl	0,0,-1,
1742	NM_002962	chr1	-	151776246	151780865	151776395	151779291	4	151776246,151779153,151780484,151780684,	151776536,151779305,151780571,151780865,	S100A5	cmpl	cmpl	0,0,-1,-1,
1743	NM_019554	chr1	-	151782718	151784906	151782858	151783894	4	151782718,151783753,151784569,151784852,	151783023,151783909,151784618,151784906,	S100A4	cmpl	cmpl	0,0,-1,-1,
1743	NM_002960	chr1	-	151786432	151788358	151786781	151787585	3	151786432,151787444,151788280,	151786946,151787590,151788358,	S100A3	cmpl	cmpl	0,0,-1,
1743	NM_005978	chr1	-	151800208	151804930	151800538	151802974	3	151800208,151802833,151804605,	151800691,151802987,151804930,	S100A2	cmpl	cmpl	0,0,-1,
1743	NM_080388	chr1	-	151845990	151852138	151846633	151847251	3	151845990,151847098,151852051,	151846792,151847277,151852138,	S100A16	cmpl	cmpl	0,0,-1,
1743	NM_020672	chr1	-	151853355	151855432	151853984	151854958	4	151853355,151854334,151854928,151855394,	151854122,151854481,151855036,151855432,	S100A14	cmpl	cmpl	0,0,0,-1,
1743	NM_001024210	chr1	-	151857899	151873192	151857994	151865572	5	151857899,151865419,151870110,151871133,151873057,	151858138,151865633,151870211,151871340,151873192,	S100A13	cmpl	cmpl	0,0,-1,-1,-1,
1743	NM_006271	chr1	+	151867496	151871137	151869621	151870941	3	151867496,151869608,151870797,	151867596,151869762,151871137,	S100A1	cmpl	cmpl	-1,0,0,
1743	NM_015607	chr1	+	151873081	151885406	151875688	151884369	6	151873081,151875671,151877394,151881345,151882326,151884163,	151873443,151875753,151877548,151881529,151882464,151885406,	CHTOP	cmpl	cmpl	-1,0,2,0,1,1,
1743	NM_012437	chr1	+	151897768	151900950	151897843	151900401	4	151897768,151898237,151898547,151900299,	151897986,151898284,151898666,151900950,	SNAPIN	cmpl	cmpl	0,2,1,0,
1743	NM_004515	chr1	-	151901137	151910103	151901495	151910022	14	151901137,151901804,151902118,151902314,151903142,151903495,151904319,151904762,151906654,151907099,151907552,151908935,151909270,151910017,	151901656,151901895,151902233,151902376,151903230,151903574,151904436,151904828,151906757,151907177,151907657,151908978,151909330,151910103,	ILF2	cmpl	cmpl	1,0,2,0,2,1,1,1,0,0,0,2,2,0,
1744	NM_000906	chr1	+	151917787	151933092	151918208	151932514	22	151917787,151919600,151920279,151920803,151921597,151922475,151922839,151924063,151924905,151925222,151925745,151926115,151926299,151926733,151927152,151928052,151928287,151928552,151928905,151929383,151932205,151932451,	151918929,151919800,151920393,151920939,151921689,151922611,151922924,151924184,151924980,151925300,151925850,151926187,151926456,151926889,151927321,151928199,151928411,151928621,151929080,151929482,151932297,151933092,	NPR1	cmpl	cmpl	0,1,0,0,1,0,1,2,0,0,0,0,0,1,1,2,2,0,0,1,1,0,
1744	NM_023015	chr1	+	151967190	152013179	151967734	152012370	30	151967190,151979750,151980384,151986056,151986378,151987788,151990194,151991378,151993741,151996671,151998625,151999410,151999926,152000669,152001827,152002332,152002931,152003217,152003789,152004043,152006773,152007992,152008868,152009297,152009784,152010895,152011439,152011738,152012024,152012292,	151967884,151979834,151980468,151986170,151986463,151987855,151990339,151991508,151993839,151996863,151998713,151999490,152000018,152000776,152001947,152002462,152002986,152003321,152003834,152004163,152006927,152008061,152008944,152009411,152009833,152011063,152011540,152011811,152012181,152013179,	INTS3	cmpl	cmpl	0,0,0,0,0,1,2,0,1,0,0,1,0,2,1,1,2,0,2,2,2,0,0,1,1,2,2,1,2,0,
1744	NM_024330	chr1	+	152014391	152019257	152014456	152019102	10	152014391,152015617,152016161,152016860,152017260,152017562,152017786,152018213,152018442,152018925,	152015264,152015827,152016320,152016985,152017455,152017653,152017985,152018311,152018573,152019257,	SLC27A3	cmpl	cmpl	0,1,1,1,0,0,1,2,1,0,
1745	NM_020699	chr1	-	152043826	152162075	152049276	152067447	11	152043826,152050830,152051121,152052349,152055372,152056471,152057139,152057890,152058705,152067112,152161832,	152049410,152050948,152051232,152052552,152055688,152056642,152057271,152058022,152058835,152067448,152162075,	GATAD2B	cmpl	cmpl	1,0,0,1,0,0,0,0,2,0,-1,
218	NM_014856	chr1	-	152168600	152185778	152169396	152183474	28	152168600,152169638,152169791,152170046,152171303,152171741,152171960,152172296,152172582,152173234,152173859,152175159,152175641,152176587,152176823,152177999,152178688,152179255,152179530,152180003,152180330,152180473,152180968,152181286,152181655,152181977,152183157,152185400,	152169542,152169703,152169957,152170164,152171540,152171877,152172130,152172419,152172971,152173402,152174064,152175288,152175848,152176714,152176963,152178145,152178904,152179356,152179706,152180148,152180389,152180540,152181213,152181456,152181725,152182230,152183497,152185778,	DENND4B	cmpl	cmpl	1,2,1,0,0,2,0,0,1,1,0,0,0,2,0,1,1,2,0,2,0,2,0,1,0,2,0,-1,
1746	NM_181715	chr1	-	152186771	152197756	152187208	152197597	14	152186771,152187557,152188214,152190359,152191117,152191496,152191670,152191904,152192365,152192637,152193354,152193970,152194164,152197444,	152187429,152187744,152188484,152190766,152191362,152191546,152191735,152191934,152192469,152192706,152193414,152194089,152194266,152197756,	CRTC2	cmpl	cmpl	1,0,0,1,2,0,1,1,2,2,2,0,0,0,
1746	NM_014437	chr1	-	152198211	152206812	152199197	152201815	5	152198211,152201319,152201628,152202696,152206485,	152199854,152201450,152201847,152202803,152206812,	SLC39A1	cmpl	cmpl	0,1,0,-1,-1,
1746	NM_130898	chr1	+	152206938	152213464	152207625	152213165	10	152206938,152207621,152208029,152208433,152211843,152212071,152212294,152212479,152212719,152212971,	152207284,152207799,152208276,152208555,152211936,152212178,152212363,152212564,152212816,152213464,	CREB3L4	cmpl	cmpl	-1,0,0,1,0,0,2,2,0,1,
1746	NM_006694	chr1	-	152213368	152217075	152213778	152216352	5	152213368,152214925,152215792,152216075,152216269,	152213935,152215005,152215875,152216113,152217075,	JTB	cmpl	cmpl	2,0,1,2,0,
1746	NM_002870	chr1	-	152220751	152225430	152221198	152225336	8	152220751,152221490,152221634,152221818,152222318,152222620,152223820,152225212,	152221276,152221544,152221700,152221908,152222396,152222681,152223881,152225430,	RAB13	cmpl	cmpl	0,0,0,0,0,2,1,0,
1746	NM_001030	chr1	+	152229862	152231255	152229896	152231193	4	152229862,152230214,152230665,152231164,	152229902,152230323,152230776,152231255,	RPS27	cmpl	cmpl	0,0,1,1,
218	NM_207308	chr1	-	152231789	152394216	152231934	152394144	40	152231789,152232114,152234175,152239955,152240834,152249071,152251343,152258032,152261225,152262221,152264641,152266605,152268995,152285168,152285388,152293327,152293869,152295914,152297188,152297664,152299639,152300041,152300685,152309372,152328520,152334034,152339097,152343111,152356824,152357770,152365422,152366410,152368376,152374913,152377205,152378901,152380530,152382545,152391835,152393941,	152232035,152232189,152234280,152240160,152241085,152249221,152251470,152258169,152261443,152262397,152264816,152266697,152269154,152285300,152285469,152293507,152293932,152296047,152297316,152297793,152299741,152300146,152300774,152309565,152328694,152334256,152339243,152343310,152356980,152357908,152365563,152366517,152368445,152375072,152377338,152379052,152380624,152382677,152391972,152394216,	NUP210L	cmpl	cmpl	1,1,1,0,1,1,0,1,2,0,2,0,0,0,0,0,0,2,0,0,0,0,1,0,0,0,1,0,0,0,0,1,1,1,0,2,1,1,2,0,
1747	NM_152263	chr1	-	152400913	152431233	152407036	152431118	10	152400913,152408404,152409499,152409748,152410512,152412007,152412183,152415214,152430285,152431001,	152407040,152408483,152409569,152409811,152410588,152412078,152412301,152415348,152430411,152431233,	TPM3	cmpl	cmpl	2,1,0,0,2,0,2,0,0,0,
1747	NR_030600	chr1	-	152432764	152432843	152432843	152432843	1	152432764,	152432843,	MIR190B	unk	unk	-1,
1748	NM_001010979	chr1	-	152438471	152445433	152438526	152445407	4	152438471,152439558,152444697,152445374,	152438628,152439688,152444738,152445433,	C1orf189	cmpl	cmpl	0,2,0,0,
1748	NM_001098616	chr1	-	152445806	152459897	152446552	152459507	7	152445806,152451419,152451557,152452992,152453556,152458935,152459441,	152446748,152451478,152451724,152453046,152453674,152459037,152459897,	C1orf43	cmpl	cmpl	2,0,1,1,0,0,0,
1748	NM_014847	chr1	+	152459948	152509953	152464223	152509395	27	152459948,152464183,152466381,152467714,152473690,152474295,152475665,152476123,152480612,152482316,152485303,152488338,152490140,152490580,152492999,152493935,152494251,152494782,152496162,152496445,152498076,152499047,152499991,152500691,152505600,152507856,152509299,	152460075,152464313,152466459,152467825,152473859,152474391,152475711,152476236,152480665,152482402,152485475,152488537,152490418,152490753,152493189,152493990,152494426,152494855,152496358,152496534,152498130,152499129,152500209,152500797,152505668,152508054,152509953,	UBAP2L	cmpl	cmpl	-1,0,0,0,0,1,1,2,1,0,2,0,1,0,2,0,1,2,0,1,0,0,1,0,1,0,0,
1748	NM_006118	chr1	+	152511662	152514975	152511823	152514801	7	152511662,152512435,152512873,152514049,152514253,152514492,152514715,	152511876,152512698,152513061,152514101,152514360,152514583,152514975,	HAX1	cmpl	cmpl	0,2,1,0,1,0,1,
1748	NM_080429	chr1	+	152560215	152564425	152560255	152563580	6	152560215,152561032,152562081,152562340,152562688,152563381,	152560360,152561159,152562219,152562459,152562906,152564425,	AQP10	cmpl	cmpl	0,0,1,1,0,2,
218	NM_020452	chr1	+	152566899	152590404	152566899	152588218	28	152566899,152567204,152569495,152569914,152570147,152570543,152570705,152571053,152571717,152573206,152573602,152576447,152579953,152581579,152581895,152582212,152582552,152582992,152583242,152583494,152583740,152584070,152584421,152584899,152585330,152585719,152587507,152587939,	152566961,152567272,152569554,152570028,152570246,152570605,152570778,152571124,152571797,152573365,152573691,152576644,152580162,152581623,152582061,152582401,152582668,152583157,152583354,152583600,152583885,152584254,152584645,152584983,152585576,152585858,152587638,152590404,	ATP8B2	cmpl	cmpl	0,2,1,0,0,0,2,0,2,1,1,0,2,1,0,1,1,0,0,1,2,0,1,0,0,0,1,0,
218	NM_000565	chr1	+	152644292	152708550	152644729	152704480	10	152644292,152668295,152669582,152673618,152674089,152675068,152687224,152689010,152693587,152704233,	152644814,152668544,152669706,152673800,152674256,152675210,152687271,152689080,152693681,152708550,	IL6R	cmpl	cmpl	0,1,1,2,1,0,1,0,1,2,
1750	NM_001010846	chr1	-	152718577	152741150	152723248	152741126	6	152718577,152725042,152725626,152728150,152738211,152740535,	152723435,152725162,152725783,152728456,152738338,152741150,	SHE	cmpl	cmpl	2,2,1,1,0,0,
1750	NM_182499	chr1	+	152741318	152787247	152746003	152786810	13	152741318,152745976,152746340,152747522,152759403,152760422,152781123,152781830,152783062,152783471,152783894,152786508,152786777,	152742129,152746005,152746420,152747581,152759474,152760579,152781166,152781921,152783210,152783617,152784049,152786579,152787247,	TDRD10	cmpl	cmpl	-1,0,2,1,0,2,0,1,2,0,2,1,0,
1750	NM_017582	chr1	-	152787674	152797744	152789537	152797653	13	152787674,152790037,152790496,152790870,152791020,152791192,152791503,152791835,152792131,152793834,152794527,152794959,152797326,	152789569,152790104,152790592,152790919,152791079,152791283,152791564,152791920,152792272,152793885,152794632,152795064,152797744,	UBE2Q1	cmpl	cmpl	1,0,0,2,0,2,1,0,0,0,0,0,0,
1750	NM_000748	chr1	+	152806880	152818977	152807144	152815032	6	152806880,152808561,152808891,152809357,152810288,152814861,	152807208,152808707,152808936,152809467,152811261,152818977,	CHRNB2	cmpl	cmpl	0,1,0,0,2,0,
218	NM_001111	chr1	-	152821157	152847348	152823905	152847106	15	152821157,152824316,152824852,152825280,152827224,152827650,152828468,152828856,152829283,152835904,152836222,152836927,152837501,152840140,152847091,	152824143,152824444,152824965,152825463,152827358,152827773,152828562,152829028,152829509,152836095,152836367,152837076,152837685,152841726,152847348,	ADAR	cmpl	cmpl	2,0,1,1,2,2,1,0,2,0,2,0,2,0,0,
27	NM_001204087	chr1	-	152936565	153109378	152947075	153109064	9	152936565,152952563,152953975,152965015,152972102,152976143,153011074,153061188,153108131,	152947372,152952633,152954103,152965126,152972244,152976188,153011493,153061284,153109378,	KCNN3	cmpl	cmpl	0,2,0,0,2,2,0,0,0,
1753	NM_006556	chr1	-	153163831	153176108	153164228	153175785	5	153163831,153165453,153168123,153171451,153175690,	153164365,153165583,153168276,153171515,153176108,	PMVK	cmpl	cmpl	1,0,0,2,0,
1753	NM_020524	chr1	-	153183179	153195191	153184123	153192821	11	153183179,153184671,153186516,153186741,153187081,153187232,153190331,153190570,153190894,153192770,153195168,	153184217,153185903,153186648,153186812,153187105,153187466,153190497,153190635,153191021,153192857,153195191,	PBXIP1	cmpl	cmpl	2,0,0,1,1,1,0,1,0,0,-1,
1753	NM_138300	chr1	-	153196125	153200882	153197878	153200676	3	153196125,153200076,153200573,	153198946,153200126,153200882,	PYGO2	cmpl	cmpl	0,1,0,
1753	NM_003029	chr1	-	153201397	153213583	153202902	153209296	13	153201397,153204642,153205045,153205261,153205418,153206770,153207079,153207303,153207594,153207870,153208477,153209131,153213347,	153203031,153204881,153205180,153205331,153205617,153206897,153207131,153207357,153207714,153207934,153208548,153209299,153213583,	SHC1	cmpl	cmpl	0,1,1,0,2,1,0,0,0,2,0,0,-1,
1753	NM_001826	chr1	+	153213741	153218349	153213845	153217877	3	153213741,153217086,153217824,	153213904,153217214,153218349,	CKS1B	cmpl	cmpl	0,2,1,
1753	NR_036212	chr1	+	153214792	153214883	153214883	153214883	1	153214792,	153214883,	MIR4258	unk	unk	-1,
219	NM_201398	chr1	+	153222393	153232211	153223085	153232137	8	153222393,153222941,153227204,153228659,153229258,153229438,153231812,153232001,	153222497,153223166,153227949,153228807,153229357,153229628,153231886,153232211,	FLAD1	cmpl	cmpl	-1,0,0,1,2,2,0,2,
1754	NM_018655	chr1	+	153232685	153233415	153232707	153232893	2	153232685,153233029,	153232948,153233415,	LENEP	cmpl	cmpl	0,-1,
1754	NR_045515	chr1	+	153241729	153257625	153257625	153257625	6	153241729,153241942,153249357,153250015,153253754,153255319,	153241769,153242043,153249497,153250115,153254914,153257625,	ZBTB7B	unk	unk	-1,-1,-1,-1,-1,-1,
1754	NM_144622	chr1	-	153257626	153272881	153257643	153272801	15	153257626,153262216,153262463,153262931,153263571,153265401,153265647,153268332,153269183,153269531,153270268,153270673,153271766,153272193,153272533,	153257860,153262357,153262557,153263059,153263702,153265502,153265815,153268497,153269341,153269745,153270334,153270871,153271868,153272364,153272881,	DCST2	cmpl	cmpl	2,2,1,2,0,1,1,1,2,1,1,1,1,1,0,
1754	NM_152494	chr1	+	153272905	153290030	153273136	153289968	17	153272905,153273071,153273534,153273752,153278502,153279584,153280496,153280813,153281834,153282451,153284992,153285224,153285459,153286295,153286886,153287156,153289716,	153272954,153273197,153273660,153273827,153278631,153279724,153280713,153280957,153281956,153282609,153285092,153285320,153285586,153286412,153287029,153287270,153290030,	DCST1	cmpl	cmpl	-1,0,1,1,1,1,0,1,1,0,2,0,0,1,1,0,0,
1754	NR_040773	chr1	-	153284291	153303091	153303091	153303091	4	153284291,153285059,153288368,153302856,	153284953,153285255,153288461,153303091,	LOC100505666	unk	unk	-1,-1,-1,-1,
1754	NR_048578	chr1	+	153290371	153301876	153301876	153301876	23	153290371,153291770,153292516,153293009,153293249,153293413,153294889,153295031,153295179,153295485,153296052,153296287,153296736,153296950,153297345,153297809,153299001,153299304,153299862,153300514,153301003,153301344,153301559,	153290565,153291877,153292593,153293088,153293326,153293606,153294952,153295100,153295349,153295570,153296201,153296462,153296829,153297255,153297541,153297887,153299074,153299443,153299932,153300589,153301217,153301469,153301876,	ADAM15	unk	unk	-1,-1,-1,-1,-1,-1,-1,-1,-1,-1,-1,-1,-1,-1,-1,-1,-1,-1,-1,-1,-1,-1,-1,
1754	NM_182689	chr1	+	153302836	153308653	153302923	153308273	4	153302836,153305829,153306471,153308118,	153303036,153306116,153306540,153308653,	EFNA4	cmpl	cmpl	0,2,1,1,
1754	NM_004952	chr1	+	153317971	153326638	153318041	153325643	5	153317971,153324190,153324976,153325227,153325512,	153318169,153324504,153325042,153325305,153326638,	EFNA3	cmpl	cmpl	0,2,1,1,1,
1755	NM_004428	chr1	+	153366972	153374010	153367077	153373167	5	153366972,153370438,153372602,153372829,153373054,	153367169,153370734,153372668,153372880,153374010,	EFNA1	cmpl	cmpl	0,2,1,1,1,
1755	NM_018845	chr1	+	153374911	153377958	153375011	153377381	6	153374911,153375398,153375927,153376660,153377078,153377279,	153375091,153375476,153376051,153376822,153377198,153377958,	SLC50A1	cmpl	cmpl	0,2,2,0,0,0,
1755	NM_153741	chr1	-	153378990	153379620	153379061	153379340	2	153378990,153379590,	153379345,153379620,	DPM3	cmpl	cmpl	0,-1,
1755	NM_173852	chr1	-	153408507	153412428	153408539	153412402	5	153408507,153408890,153411664,153411837,153412320,	153408660,153408957,153411728,153411992,153412428,	KRTCAP2	cmpl	cmpl	2,1,0,1,0,
1755	NR_046329	chr1	+	153413853	153424071	153424071	153424071	12	153413853,153414285,153414485,153414987,153416031,153416294,153417101,153417591,153417908,153418731,153420951,153422896,	153414068,153414372,153414747,153415331,153416175,153416390,153417355,153417713,153417946,153419034,153421249,153424071,	TRIM46	unk	unk	-1,-1,-1,-1,-1,-1,-1,-1,-1,-1,-1,-1,
1755	NM_001204286	chr1	-	153424923	153429330	153425234	153429258	9	153424923,153426324,153426554,153426821,153427107,153427262,153428065,153428322,153429200,	153425309,153426474,153426676,153426958,153427163,153427687,153428094,153428725,153429330,	MUC1	cmpl	cmpl	0,0,1,2,0,1,2,1,0,
1755	NR_030281	chr1	+	153431591	153431687	153431687	153431687	1	153431591,	153431687,	MIR92B	unk	unk	-1,
1755	NM_007112	chr1	-	153432002	153444396	153432255	153444291	23	153432002,153432401,153433455,153433877,153434294,153434456,153434823,153436218,153436409,153436865,153437311,153437508,153437831,153438371,153438675,153439226,153439500,153439637,153439927,153441269,153441474,153442614,153444212,	153432314,153432541,153433628,153434074,153434343,153434635,153435017,153436271,153436528,153437025,153437419,153437619,153437984,153438449,153438816,153439375,153439552,153439720,153439954,153441372,153441731,153442821,153444396,	THBS3	cmpl	cmpl	1,2,0,1,0,1,2,0,1,0,0,0,0,0,0,1,0,1,1,0,1,1,0,
1755	NM_002455	chr1	+	153445113	153450238	153445219	153450113	8	153445113,153446760,153446962,153448541,153448799,153449108,153449651,153449898,	153445747,153446830,153447042,153448634,153448982,153449185,153449806,153450238,	MTX1	cmpl	cmpl	0,0,1,0,0,0,2,1,
1755	NR_002188	chr1	-	153450239	153463949	153463949	153463949	13	153450239,153450982,153451468,153451977,153452176,153452798,153453271,153453654,153453933,153454378,153454802,153455262,153463796,	153450888,153451099,153451577,153452066,153452202,153453036,153453444,153453788,153454008,153454464,153454894,153455357,153463949,	GBAP1	unk	unk	-1,-1,-1,-1,-1,-1,-1,-1,-1,-1,-1,-1,-1,
1755	NM_001005742	chr1	-	153470862	153481277	153471409	153477527	12	153470862,153471609,153472095,153472659,153473755,153474548,153474931,153476030,153476300,153477044,153477500,153480920,	153471515,153471726,153472259,153472884,153473993,153474721,153475065,153476177,153476492,153477132,153477576,153481277,	GBA	cmpl	cmpl	2,2,0,0,2,0,1,1,1,0,0,-1,
219	NM_006589	chr1	-	153483619	153491898	153484196	153491292	12	153483619,153484464,153484819,153486690,153487509,153487916,153488147,153490039,153490273,153490498,153490814,153491067,	153484370,153484718,153484888,153487236,153487579,153488016,153488320,153490147,153490393,153490609,153490871,153491898,	FAM189B	cmpl	cmpl	0,1,1,1,0,2,0,0,0,0,0,0,
1756	NM_005698	chr1	-	153492393	153498800	153492687	153498566	9	153492393,153493088,153493699,153493912,153495240,153496744,153496951,153498071,153498500,	153492834,153493206,153493801,153494072,153495369,153496865,153497074,153498149,153498800,	SCAMP3	cmpl	cmpl	0,2,2,1,1,0,0,0,0,
1756	NM_003993	chr1	-	153499282	153509905	153499632	153507392	13	153499282,153500364,153500635,153500882,153501059,153502274,153503143,153504424,153504707,153505122,153505902,153507222,153509615,	153499815,153500455,153500715,153500965,153501189,153502369,153503310,153504541,153504774,153505207,153506131,153507392,153509905,	CLK2	cmpl	cmpl	0,2,0,1,0,1,2,2,1,0,2,0,-1,
1756	NM_020897	chr1	+	153513997	153526262	153514005	153524878	8	153513997,153518825,153520388,153520953,153521579,153522138,153523587,153524195,	153514283,153519255,153520550,153521172,153521726,153522379,153523752,153526262,	HCN3	cmpl	cmpl	0,2,0,0,0,0,1,1,
1756	NM_181871	chr1	-	153525707	153537416	153526986	153537302	11	153525707,153528170,153529591,153529852,153530649,153530896,153531530,153531851,153532079,153536512,153537295,	153527093,153528352,153529758,153530005,153530800,153531167,153531717,153531983,153532171,153536695,153537416,	PKLR	cmpl	cmpl	1,2,0,0,2,1,0,0,1,1,0,
1756	NM_001135821	chr1	+	153545328	153557081	153546204	153557024	11	153545328,153546203,153546457,153548669,153554355,153554583,153555079,153555270,153556025,153556208,153556823,	153545491,153546380,153546620,153548810,153554436,153554706,153555168,153555343,153556103,153556343,153557081,	FDPS	cmpl	cmpl	-1,0,2,0,0,0,0,2,0,0,0,
1756	NM_001039517	chr1	-	153556874	153560562	153557192	153557903	2	153556874,153560492,	153558110,153560562,	RUSC1-AS1	cmpl	cmpl	0,-1,
[truncated: 21,677 more rows]
