# Supplementary material for: Links between DNA methylation and nucleosome occupancy in the human genome
Source: Epigenetics Chromatin. 2017 Apr 11;10:18. doi: 10.1186/s13072-017-0125-5 (PMC5387343; doi:10.1186/s13072-017-0125-5)
Supplement: Supplementary file 2 — Additional file 2. Detailed bioinformatics procedures and in-house scripts used in this study are enclosed in the zip file. [file 13072_2017_125_MOESM2_ESM.zip › Supplmentary.Methods.2017.0320/Figure6.FigureS16.FigureS17/hg19.cpgi.tss.genebody.intergenic.bed]

chr16	18437936	18437937	chr16_18345437_-	1000	-
chr2	242641455	242641456	chr2_242290128_+	1000	+
chrY	535078	535079	chrY_505078_+	1000	+
chrX	49325506	49325507	chrX_49212450_+	1000	+
chr8	11973290	11973291	chr8_12010699_+	1000	+
chr8	21646346	21646347	chr8_21702292_-	1000	-
chrX	49226170	49226171	chrX_49113114_+	1000	+
chr1	146082633	146082634	chr1_144793990_-	1000	-
chr1	146082541	146082542	chr1_144793898_-	1000	-
chrX	51453924	51453925	chrX_51470664_+	1000	+
chrX	154688261	154688262	chrX_154341455_-	1000	-
chr15	32828959	32828960	chr15_30616251_+	1000	+
chr22	24384311	24384312	chr22_22714311_-	1000	-
chr14	19925329	19925330	chr14_18995329_-	1000	-
chrX	154689596	154689597	chrX_154342790_-	1000	-
chr16	18582569	18582570	chr16_18490070_+	1000	+
chr9	69381980	69381981	chr9_68671800_+	1000	+
chrX	49216677	49216678	chrX_49103621_+	1000	+
chr1	145827103	145827104	chr1_144538460_-	1000	-
chr2	107084801	107084802	chr2_106451233_-	1000	-
chr16	14927642	14927643	chr16_14835143_+	1000	+
chrX	9754495	9754496	chrX_9714495_+	1000	+
chr17	16593638	16593639	chr17_16534363_+	1000	+
chr16	15225458	15225459	chr16_15132959_-	1000	-
chr9	140100090	140100091	chr9_139219911_-	1000	-
chr1	1631377	1631378	chr1_1621237_+	1000	+
chr15	22546564	22546565	chr15_20047928_+	1000	+
chr7	102119381	102119382	chr7_101906386_-	1000	-
chrX	136648345	136648346	chrX_136476011_+	1000	+
chr5	177099278	177099279	chr5_177031884_-	1000	-
chr19	813583	813584	chr19_764583_+	1000	+
chr7	72361165	72361166	chr7_71999101_+	1000	+
chrX	49178508	49178509	chrX_49065452_+	1000	+
chr7	6010314	6010315	chr7_5976840_-	1000	-
chr5	140787769	140787770	chr5_140767953_+	1000	+
chrX	49178515	49178516	chrX_49065459_+	1000	+
chr15	65369153	65369154	chr15_63156206_+	1000	+
chr1	11986485	11986486	chr1_11909072_-	1000	-
chr16	33298702	33298703	chr16_33206203_-	1000	-
chrX	21676505	21676506	chrX_21586426_-	1000	-
chr2	87140934	87140935	chr2_86994445_+	1000	+
chr16	791038	791039	chr16_731039_-	1000	-
chr6	22569677	22569678	chr6_22677656_+	1000	+
chr22	20073580	20073581	chr22_18453580_+	1000	+
chr7	130418860	130418861	chr7_130069400_-	1000	-
chr5	175665361	175665362	chr5_175597967_+	1000	+
chr10	135238121	135238122	chr10_135088111_-	1000	-
chr17	37824705	37824706	chr17_35078231_+	1000	+
chr14	106139144	106139145	chr14_105210189_-	1000	-
chr18	77623667	77623668	chr18_75724655_+	1000	+
chr10	51371371	51371372	chr10_51041377_-	1000	-
chr18	44556213	44556214	chr18_42810211_-	1000	-
chr10	135382876	135382877	chr10_135232866_-	1000	-
chr16	66600349	66600350	chr16_65157850_+	1000	+
chr17	60885742	60885743	chr17_58239474_-	1000	-
chrX	125686842	125686843	chrX_125514523_-	1000	-
chr3	97158436	97158437	chr3_98641126_+	1000	+
chr19	58545433	58545434	chr19_63237245_+	1000	+
chr2	54483409	54483410	chr2_54336913_-	1000	-
chr13	36788752	36788753	chr13_35686752_-	1000	-
chr17	72667255	72667256	chr17_70178850_+	1000	+
chr2	113191107	113191108	chr2_112907578_-	1000	-
chr20	48099181	48099182	chr20_47532588_-	1000	-
chr16	3355439	3355440	chr16_3295440_-	1000	-
chr8	8559665	8559666	chr8_8597075_+	1000	+
chr5	68856050	68856051	chr5_68891806_+	1000	+
chr6	46655611	46655612	chr6_46763570_+	1000	+
chrX	68725077	68725078	chrX_68641802_+	1000	+
chr3	196756687	196756688	chr3_198241084_-	1000	-
chr11	7110164	7110165	chr11_7066740_+	1000	+
chr16	76668894	76668895	chr16_75226395_+	1000	+
chr13	53063127	53063128	chr13_51961128_+	1000	+
chr19	9609279	9609280	chr19_9470279_-	1000	-
chr5	149546343	149546344	chr5_149526536_+	1000	+
chr3	195717150	195717151	chr3_197201547_-	1000	-
chr22	44258378	44258379	chr22_42589711_-	1000	-
chr16	66613350	66613351	chr16_65170851_+	1000	+
chr2	39187485	39187486	chr2_39040989_-	1000	-
chr20	56100708	56100709	chr20_55534114_-	1000	-
chr18	44775554	44775555	chr18_43029552_-	1000	-
chr19	3869027	3869028	chr19_3820027_-	1000	-
chr2	114737145	114737146	chr2_114453615_+	1000	+
chrX	46618607	46618608	chrX_46503551_-	1000	-
chr19	50832634	50832635	chr19_55524446_-	1000	-
chr22	16193009	16193010	chr22_14573009_-	1000	-
chr2	130956034	130956035	chr2_130672504_-	1000	-
chr21	10990943	10990944	chr21_10012814_-	1000	-
chr11	627240	627241	chr11_617240_-	1000	-
chr19	12886434	12886435	chr19_12747434_-	1000	-
chr5	178368193	178368194	chr5_178300799_+	1000	+
chrX	139587225	139587226	chrX_139414891_-	1000	-
chrX	49028183	49028184	chrX_48915127_+	1000	+
chr4	1894508	1894509	chr4_1864306_+	1000	+
chr16	2140285	2140286	chr16_2080286_-	1000	-
chr8	144731953	144731954	chr8_144803096_+	1000	+
chr15	102030187	102030188	chr15_99847710_-	1000	-
chrX	153715009	153715010	chrX_153368203_-	1000	-
chrX	100645877	100645878	chrX_100532533_+	1000	+
chr12	52473479	52473480	chr12_50759746_+	1000	+
chr3	138725110	138725111	chr3_140207800_-	1000	-
chr15	54051859	54051860	chr15_51839151_-	1000	-
chr18	71983109	71983110	chr18_70134089_+	1000	+
chr22	46659219	46659220	chr22_45037883_-	1000	-
chr10	83635069	83635070	chr10_83625049_+	1000	+
chr19	2434998	2434999	chr19_2385998_-	1000	-
chr4	155702423	155702424	chr4_155921873_+	1000	+
chr4	11370450	11370451	chr4_10979548_+	1000	+
chr4	187422212	187422213	chr4_187659206_-	1000	-
chr7	89783688	89783689	chr7_89621624_+	1000	+
chr21	43187249	43187250	chr21_42060318_-	1000	-
chr6	7986334	7986335	chr6_7931333_+	1000	+
chr7	1272653	1272654	chr7_1239179_+	1000	+
chr14	47121028	47121029	chr14_46190778_-	1000	-
chr15	59499014	59499015	chr15_57286306_+	1000	+
chr14	100626012	100626013	chr14_99695765_-	1000	-
chr11	61447904	61447905	chr11_61204480_+	1000	+
chr7	53103348	53103349	chr7_53070842_+	1000	+
chr10	133109984	133109985	chr10_132999974_-	1000	-
chr17	79818544	79818545	chr17_77411833_-	1000	-
chr7	137531610	137531611	chr7_137182150_-	1000	-
chr9	139948503	139948504	chr9_139068324_-	1000	-
chr16	68056846	68056847	chr16_66614347_+	1000	+
chrX	37061867	37061868	chrX_36971788_-	1000	-
chr10	127585107	127585108	chr10_127575097_+	1000	+
chr19	58570606	58570607	chr19_63262418_+	1000	+
chr16	81528953	81528954	chr16_80086454_+	1000	+
chrX	120181461	120181462	chrX_120009142_+	1000	+
chr5	136835018	136835019	chr5_136862917_-	1000	-
chr14	73704204	73704205	chr14_72773957_+	1000	+
chr22	42095517	42095518	chr22_40425463_+	1000	+
chr1	151739130	151739131	chr1_150005754_+	1000	+
chr1	116519118	116519119	chr1_116320641_+	1000	+
chr5	115783193	115783194	chr5_115811092_+	1000	+
chr10	121296045	121296046	chr10_121286035_-	1000	-
chr17	61523722	61523723	chr17_58877454_-	1000	-
chr8	22409250	22409251	chr8_22465195_+	1000	+
chr19	10563632	10563633	chr19_10424632_+	1000	+
chr15	43941039	43941040	chr15_41728331_-	1000	-
chr17	20799453	20799454	chr17_20740045_-	1000	-
chr2	115199934	115199935	chr2_114916404_+	1000	+
chr16	32264644	32264645	chr16_32172145_+	1000	+
chrX	135229558	135229559	chrX_135057224_+	1000	+
chr5	140797259	140797260	chr5_140777443_+	1000	+
chr14	55907263	55907264	chr14_54977016_-	1000	-
chr4	2061238	2061239	chr4_2031036_+	1000	+
chrX	102192199	102192200	chrX_102078855_+	1000	+
chr16	14165169	14165170	chr16_14072670_+	1000	+
chr3	118864898	118864899	chr3_120347588_-	1000	-
chr2	75796848	75796849	chr2_75650356_-	1000	-
chr14	104394816	104394817	chr14_103464569_+	1000	+
chr8	23564111	23564112	chr8_23620056_-	1000	-
chr7	71877360	71877361	chr7_71515296_-	1000	-
chr19	639925	639926	chr19_590925_+	1000	+
chr8	58173784	58173785	chr8_58336338_+	1000	+
chr22	19554362	19554363	chr22_17934362_-	1000	-
chr19	18045904	18045905	chr19_17906904_+	1000	+
chr22	36903090	36903091	chr22_35233036_-	1000	-
chr10	48185838	48185839	chr10_47805844_+	1000	+
chr1	92952433	92952434	chr1_92725021_-	1000	-
chr5	140683630	140683631	chr5_140663814_-	1000	-
chr4	5021197	5021198	chr4_5072098_-	1000	-
chr4	123300120	123300121	chr4_123519570_+	1000	+
chr17	40913211	40913212	chr17_38166737_+	1000	+
chrX	2746862	2746863	chrX_2756862_+	1000	+
chr19	804939	804940	chr19_755939_+	1000	+
chr19	21933546	21933547	chr19_21725386_+	1000	+
chrX	47479256	47479257	chrX_47364200_-	1000	-
chr15	20961480	20961481	chr15_19221496_-	1000	-
chr5	157079428	157079429	chr5_157012006_-	1000	-
chr13	100609419	100609420	chr13_99407420_-	1000	-
chr19	21666516	21666517	chr19_21458356_+	1000	+
chr12	6756580	6756581	chr12_6626841_-	1000	-
chr7	100254084	100254085	chr7_100092020_-	1000	-
chr8	144952632	144952633	chr8_145024620_-	1000	-
chr17	6947242	6947243	chr17_6887966_-	1000	-
chr12	130647003	130647004	chr12_129212956_+	1000	+
chrX	153979358	153979359	chrX_153632552_-	1000	-
chr3	49235860	49235861	chr3_49210864_+	1000	+
chr22	25202187	25202188	chr22_23532187_+	1000	+
chrX	23352984	23352985	chrX_23262905_+	1000	+
chr19	821952	821953	chr19_772952_-	1000	-
chrX	38420730	38420731	chrX_38305674_+	1000	+
chr13	112721912	112721913	chr13_111769913_+	1000	+
chr19	4932698	4932699	chr19_4883698_+	1000	+
chr22	46933067	46933068	chr22_45311731_-	1000	-
chr19	7553924	7553925	chr19_7459924_-	1000	-
chr19	51685222	51685223	chr19_56377034_-	1000	-
chr14	102027687	102027688	chr14_101097440_+	1000	+
chr1	28285972	28285973	chr1_28158559_+	1000	+
chrX	103268259	103268260	chrX_103154915_-	1000	-
chr12	3600363	3600364	chr12_3470624_+	1000	+
chr10	102027438	102027439	chr10_102017428_-	1000	-
chr2	232395182	232395183	chr2_232103426_-	1000	-
chr19	57183123	57183124	chr19_61874935_-	1000	-
chr2	114195267	114195268	chr2_113911737_+	1000	+
chr12	31945175	31945176	chr12_31836442_-	1000	-
chr1	248100330	248100331	chr1_246166953_+	1000	+
chr2	11810329	11810330	chr2_11727780_-	1000	-
chr9	131154993	131154994	chr9_130194814_-	1000	-
chr6	18122851	18122852	chr6_18230830_-	1000	-
chrX	8769424	8769425	chrX_8729424_-	1000	-
chr7	130131898	130131899	chr7_129919134_+	1000	+
chr22	43343047	43343048	chr22_41672991_-	1000	-
chrX	18239024	18239025	chrX_18148945_-	1000	-
chr9	133884503	133884504	chr9_132874324_+	1000	+
chrX	71130937	71130938	chrX_71047662_+	1000	+
chr10	38691780	38691781	chr10_38731786_-	1000	-
chr9	97848302	97848303	chr9_96888123_+	1000	+
chr21	45660887	45660888	chr21_44485315_-	1000	-
chr2	237076652	237076653	chr2_236741391_-	1000	-
chr11	60282885	60282886	chr11_60039461_+	1000	+
chr3	2140549	2140550	chr3_2115549_+	1000	+
chrX	51239459	51239460	chrX_51256199_-	1000	-
chr10	46222647	46222648	chr10_45542653_+	1000	+
chr1	1142089	1142090	chr1_1131952_-	1000	-
chr10	108924466	108924467	chr10_108914456_-	1000	-
chr19	4304590	4304591	chr19_4255590_+	1000	+
chrX	48694040	48694041	chrX_48578984_-	1000	-
chr4	1107352	1107353	chr4_1097352_-	1000	-
chr1	24194859	24194860	chr1_24067446_-	1000	-
chr10	82295698	82295699	chr10_82285678_-	1000	-
chr14	51338877	51338878	chr14_50408627_+	1000	+
chrX	31090170	31090171	chrX_31000091_-	1000	-
chr5	132162002	132162003	chr5_132189901_-	1000	-
chr5	140777694	140777695	chr5_140757878_+	1000	+
chr12	119772516	119772517	chr12_118256899_+	1000	+
chrX	153096022	153096023	chrX_152749216_-	1000	-
chrX	129244475	129244476	chrX_129072156_-	1000	-
chr11	66512206	66512207	chr11_66268782_+	1000	+
chr17	37382040	37382041	chr17_34635566_-	1000	-
chrX	18372844	18372845	chrX_18282765_-	1000	-
chr15	80207598	80207599	chr15_77994653_-	1000	-
chr1	209979520	209979521	chr1_208046143_-	1000	-
chr1	1677438	1677439	chr1_1667298_-	1000	-
chr6	142409936	142409937	chr6_142451629_-	1000	-
chr19	49828474	49828475	chr19_54520286_-	1000	-
chr22	42470254	42470255	chr22_40800200_+	1000	+
chr2	946553	946554	chr2_936553_+	1000	+
chr20	34241831	34241832	chr20_33705245_-	1000	-
chr19	57742376	57742377	chr19_62434188_+	1000	+
chr17	36831187	36831188	chr17_34084713_-	1000	-
chr4	9783257	9783258	chr4_9392355_+	1000	+
chr11	64136073	64136074	chr11_63892649_+	1000	+
chr17	41910547	41910548	chr17_39266073_-	1000	-
chr2	110705266	110705267	chr2_110062555_+	1000	+
chr5	114516243	114516244	chr5_114544142_-	1000	-
chr5	140767451	140767452	chr5_140747635_+	1000	+
chr11	78052926	78052927	chr11_77730574_-	1000	-
chr1	228613026	228613027	chr1_226679649_-	1000	-
chr18	5544309	5544310	chr18_5534309_-	1000	-
chr5	167913462	167913463	chr5_167846040_+	1000	+
chr2	124782863	124782864	chr2_124499333_+	1000	+
chr19	3585568	3585569	chr19_3536568_+	1000	+
chr2	111181393	111181394	chr2_110615930_-	1000	-
chr9	106761989	106761990	chr9_105801810_+	1000	+
chr6	119252903	119252904	chr6_119294602_-	1000	-
chr1	178007142	178007143	chr1_176273765_-	1000	-
chr2	27485960	27485961	chr2_27339464_-	1000	-
chrX	118603083	118603084	chrX_118487111_-	1000	-
chr5	176827637	176827638	chr5_176760243_-	1000	-
chrX	153363188	153363189	chrX_153016382_-	1000	-
chr13	19919113	19919114	chr13_18817113_-	1000	-
chr1	27286901	27286902	chr1_27159488_-	1000	-
chr11	66188474	66188475	chr11_65945050_+	1000	+
chr2	30144477	30144478	chr2_29997981_-	1000	-
chr19	38308050	38308051	chr19_42999890_+	1000	+
chrX	37430821	37430822	chrX_37315740_+	1000	+
chr20	57582309	57582310	chr20_57015704_-	1000	-
chr11	46612914	46612915	chr11_46569490_-	1000	-
chrX	17879457	17879458	chrX_17789378_-	1000	-
chr20	48184707	48184708	chr20_47618114_-	1000	-
chr16	34404762	34404763	chr16_34262263_-	1000	-
chr17	30264028	30264029	chr17_27288141_+	1000	+
chr8	24771273	24771274	chr8_24827178_+	1000	+
chr12	129337978	129337979	chr12_127903931_+	1000	+
chr16	68270136	68270137	chr16_66827637_-	1000	-
chr7	76256620	76256621	chr7_76094556_-	1000	-
chr17	4269969	4269970	chr17_4216718_-	1000	-
chr15	90319588	90319589	chr15_88120592_+	1000	+
chr6	160221280	160221281	chr6_160141270_+	1000	+
chr3	56698074	56698075	chr3_56673114_-	1000	-
chr12	54348713	54348714	chr12_52634980_+	1000	+
chr4	3768295	3768296	chr4_3738093_+	1000	+
chr9	976967	976968	chr9_966967_+	1000	+
chr12	29542226	29542227	chr12_29433493_+	1000	+
chr17	19437166	19437167	chr17_19377758_+	1000	+
chr17	46871686	46871687	chr17_44226685_-	1000	-
chr12	130388212	130388213	chr12_128954165_-	1000	-
chr5	6714717	6714718	chr5_6767717_+	1000	+
chr3	142682178	142682179	chr3_144164868_-	1000	-
chr6	62996132	62996133	chr6_63054091_-	1000	-
chrX	130192215	130192216	chrX_130019896_+	1000	+
chr17	26733230	26733231	chr17_23757357_-	1000	-
chr1	220863627	220863628	chr1_218930250_+	1000	+
chr20	44420575	44420576	chr20_43853982_+	1000	+
chr3	32859509	32859510	chr3_32834513_+	1000	+
chr4	122854268	122854269	chr4_123073718_-	1000	-
chr4	48492268	48492269	chr4_48187025_+	1000	+
chr20	825250	825251	chr20_773250_+	1000	+
chr16	49856649	49856650	chr16_48414150_-	1000	-
chr8	139509065	139509066	chr8_139578247_-	1000	-
chr4	174451378	174451379	chr4_174687953_-	1000	-
chr5	140864740	140864741	chr5_140844924_+	1000	+
chr7	30722141	30722142	chr7_30688666_-	1000	-
chr9	68726540	68726541	chr9_68116360_+	1000	+
chr1	242687998	242687999	chr1_240754621_-	1000	-
chr1	34631443	34631444	chr1_34404030_-	1000	-
chr9	116225979	116225980	chr9_115265800_+	1000	+
chr7	1609708	1609709	chr7_1576234_+	1000	+
chr5	140723600	140723601	chr5_140703784_+	1000	+
chr16	1031807	1031808	chr16_971808_+	1000	+
chr20	34894244	34894245	chr20_34357658_+	1000	+
chr19	38039850	38039851	chr19_42731690_+	1000	+
chr7	101936368	101936369	chr7_101723088_+	1000	+
chr15	83953468	83953469	chr15_81744472_-	1000	-
chr15	37110707	37110708	chr15_34897999_-	1000	-
chr3	157261132	157261133	chr3_158743826_+	1000	+
chr1	247694106	247694107	chr1_245760729_-	1000	-
chr4	146095896	146095897	chr4_146315346_-	1000	-
chr17	18908060	18908061	chr17_18848785_-	1000	-
chr2	202483905	202483906	chr2_202192150_-	1000	-
chr3	13974552	13974553	chr3_13949553_+	1000	+
chr2	239140326	239140327	chr2_238805065_+	1000	+
chr6	110797844	110797845	chr6_110904537_-	1000	-
chr19	50706884	50706885	chr19_55398696_+	1000	+
chr9	214864	214865	chr9_204864_+	1000	+
chr8	21946713	21946714	chr8_22002659_+	1000	+
chr17	80023697	80023698	chr17_77616986_-	1000	-
chr9	139607023	139607024	chr9_138726844_+	1000	+
chr4	155665122	155665123	chr4_155884572_+	1000	+
chr20	61583998	61583999	chr20_61054443_+	1000	+
chrX	108779009	108779010	chrX_108665665_+	1000	+
chr5	101632253	101632254	chr5_101660152_-	1000	-
chr19	19639669	19639670	chr19_19500669_+	1000	+
chr11	65779461	65779462	chr11_65536037_+	1000	+
chr19	9473695	9473696	chr19_9334695_+	1000	+
chr9	21031674	21031675	chr9_21021674_-	1000	-
chr20	55966453	55966454	chr20_55399860_+	1000	+
chr8	120220609	120220610	chr8_120289790_+	1000	+
chr11	20181870	20181871	chr11_20138446_-	1000	-
chr5	71014989	71014990	chr5_71050745_+	1000	+
chr20	36531498	36531499	chr20_35964912_+	1000	+
chr11	71955220	71955221	chr11_71632868_-	1000	-
chr1	47698007	47698008	chr1_47470594_-	1000	-
chr2	864112	864113	chr2_854112_-	1000	-
chr19	38755097	38755098	chr19_43446937_+	1000	+
chr1	228194722	228194723	chr1_226261345_+	1000	+
chr1	38022519	38022520	chr1_37795106_+	1000	+
chr1	234745271	234745272	chr1_232811894_-	1000	-
chr19	57352097	57352098	chr19_62043909_-	1000	-
chr11	121322911	121322912	chr11_120828121_+	1000	+
chr19	589892	589893	chr19_540892_+	1000	+
chr19	17559376	17559377	chr19_17420376_-	1000	-
chr3	195384909	195384910	chr3_196870090_+	1000	+
chr15	65360450	65360451	chr15_63147503_-	1000	-
chr17	7554207	7554208	chr17_7494932_+	1000	+
chr1	895966	895967	chr1_885829_+	1000	+
chrX	9734005	9734006	chrX_9694005_-	1000	-
chr3	94657106	94657107	chr3_96139796_+	1000	+
chr6	55444012	55444013	chr6_55551971_-	1000	-
chr8	22132809	22132810	chr8_22188754_+	1000	+
chr20	54580528	54580529	chr20_54013935_-	1000	-
chr1	154474694	154474695	chr1_152741318_+	1000	+
chrX	129040096	129040097	chrX_128867777_+	1000	+
chrX	105937067	105937068	chrX_105823723_+	1000	+
chr17	19247887	19247888	chr17_19188480_-	1000	-
chr3	27498245	27498246	chr3_27473249_-	1000	-
chr14	101531934	101531935	chr14_100601687_+	1000	+
chr11	18813389	18813390	chr11_18769965_-	1000	-
chr3	50383177	50383178	chr3_50358181_-	1000	-
chr13	33590570	33590571	chr13_32488570_+	1000	+
chr22	29601900	29601901	chr22_27931900_+	1000	+
chr14	96343108	96343109	chr14_95412861_+	1000	+
chr12	8025635	8025636	chr12_7916902_-	1000	-
chr6	31857381	31857382	chr6_31965360_-	1000	-
chrX	154493874	154493875	chrX_154147068_-	1000	-
chr19	47137939	47137940	chr19_51829779_-	1000	-
chr2	113993845	113993846	chr2_113710316_+	1000	+
chr18	4455266	4455267	chr18_4445266_-	1000	-
chr5	170736287	170736288	chr5_170668892_+	1000	+
chr16	71264625	71264626	chr16_69822126_-	1000	-
chr21	42219039	42219040	chr21_41140909_-	1000	-
chr11	17035963	17035964	chr11_16992539_-	1000	-
chrX	133119673	133119674	chrX_132947339_-	1000	-
chr12	52301201	52301202	chr12_50587468_+	1000	+
chrX	153626405	153626406	chrX_153279599_+	1000	+
chr20	19193289	19193290	chr20_19141289_+	1000	+
chrX	153524026	153524027	chrX_153177220_+	1000	+
chrX	153141500	153141501	chrX_152794694_-	1000	-
chr8	38965047	38965048	chr8_39084204_+	1000	+
chr1	43291248	43291249	chr1_43063835_+	1000	+
chr21	37757688	37757689	chr21_36679558_+	1000	+
chrX	48684922	48684923	chrX_48569866_+	1000	+
chrX	153991016	153991017	chrX_153644210_+	1000	+
chr17	2596213	2596214	chr17_2542963_-	1000	-
chr10	2357268	2357269	chr10_2347268_-	1000	-
chr22	22337240	22337241	chr22_20667240_-	1000	-
chrX	48398074	48398075	chrX_48283018_+	1000	+
chrX	106449670	106449671	chrX_106336326_-	1000	-
chr15	101419896	101419897	chr15_99237419_+	1000	+
chr1	25870075	25870076	chr1_25742662_+	1000	+
chr19	19649073	19649074	chr19_19510073_+	1000	+
chr14	24037045	24037046	chr14_23106885_-	1000	-
chr17	58227301	58227302	chr17_55582083_+	1000	+
chr11	2160204	2160205	chr11_2116780_-	1000	-
chr16	74402153	74402154	chr16_72959654_-	1000	-
chr2	132559234	132559235	chr2_132275704_-	1000	-
chrX	125300080	125300081	chrX_125127761_-	1000	-
chrX	102319168	102319169	chrX_102205824_-	1000	-
chr22	39853324	39853325	chr22_38183270_+	1000	+
chr11	65554504	65554505	chr11_65311080_+	1000	+
chr16	34741541	34741542	chr16_34599042_-	1000	-
chr12	49372235	49372236	chr12_47658502_+	1000	+
chr2	178257470	178257471	chr2_177965716_+	1000	+
chr19	11591803	11591804	chr19_11452803_-	1000	-
chr1	205538111	205538112	chr1_203804734_+	1000	+
chr17	80194543	80194544	chr17_77787832_+	1000	+
chr6	14117864	14117865	chr6_14225843_+	1000	+
chrX	105066535	105066536	chrX_104953191_+	1000	+
chr11	50257633	50257634	chr11_50214209_-	1000	-
chr17	73521782	73521783	chr17_71033377_+	1000	+
chr9	33795558	33795559	chr9_33785558_+	1000	+
chr17	72856007	72856008	chr17_70367602_-	1000	-
chr17	48546227	48546228	chr17_45901226_-	1000	-
chr20	62551220	62551221	chr20_62021664_+	1000	+
chrX	19533379	19533380	chrX_19443300_-	1000	-
chr17	74303761	74303762	chr17_71815356_-	1000	-
chr19	3801810	3801811	chr19_3752810_-	1000	-
chr1	26185949	26185950	chr1_26058536_-	1000	-
chr22	19711065	19711066	chr22_18091065_+	1000	+
chr6	7541807	7541808	chr6_7486806_+	1000	+
chr19	10654569	10654570	chr19_10515569_+	1000	+
chrX	54209691	54209692	chrX_54226416_-	1000	-
chr19	409170	409171	chr19_360170_-	1000	-
chr6	21666674	21666675	chr6_21774653_+	1000	+
chr2	219232625	219232626	chr2_218940869_-	1000	-
chr12	133187037	133187038	chr12_131697110_-	1000	-
chr19	6279959	6279960	chr19_6230959_-	1000	-
chr2	229046361	229046362	chr2_228754605_-	1000	-
chr10	118502085	118502086	chr10_118492075_-	1000	-
chr1	67520080	67520081	chr1_67292668_-	1000	-
chr2	10220538	10220539	chr2_10137989_-	1000	-
chr13	44947977	44947978	chr13_43845977_+	1000	+
chr8	144815914	144815915	chr8_144887902_-	1000	-
chr7	1544018	1544019	chr7_1510544_-	1000	-
chr11	66336047	66336048	chr11_66092623_-	1000	-
chr3	50310666	50310667	chr3_50285670_+	1000	+
chr12	102133250	102133251	chr12_100657381_-	1000	-
chr12	58135944	58135945	chr12_56422211_-	1000	-
chr6	124124990	124124991	chr6_124166689_+	1000	+
chr19	12777591	12777592	chr19_12638591_-	1000	-
chr10	122216465	122216466	chr10_122206455_+	1000	+
chr12	109747025	109747026	chr12_108231408_-	1000	-
chr13	95364797	95364798	chr13_94162798_-	1000	-
chr19	7701986	7701987	chr19_7607986_+	1000	+
chrX	67718623	67718624	chrX_67635348_+	1000	+
chr11	18477373	18477374	chr11_18433949_+	1000	+
chr20	17512014	17512015	chr20_17460014_-	1000	-
chr3	123167392	123167393	chr3_124650082_-	1000	-
chr10	106028630	106028631	chr10_106018620_+	1000	+
chr6	31623670	31623671	chr6_31731649_+	1000	+
chr18	55019720	55019721	chr18_53170718_+	1000	+
chrX	51149766	51149767	chrX_51166506_+	1000	+
chr19	19626469	19626470	chr19_19487469_-	1000	-
chr19	12949258	12949259	chr19_12810258_+	1000	+
chr4	85419387	85419388	chr4_85638411_-	1000	-
chr19	18530145	18530146	chr19_18391145_+	1000	+
chr1	233749749	233749750	chr1_231816372_+	1000	+
chr5	132948223	132948224	chr5_132976122_-	1000	-
chr1	144995033	144995034	chr1_143706390_-	1000	-
chr2	24397911	24397912	chr2_24251415_+	1000	+
chr2	99347589	99347590	chr2_98714021_-	1000	-
chr1	2706230	2706231	chr1_2696090_-	1000	-
chr6	28227074	28227075	chr6_28335053_+	1000	+
chr2	219745254	219745255	chr2_219453498_+	1000	+
chr14	103989196	103989197	chr14_103058949_-	1000	-
chr9	39288300	39288301	chr9_39278300_-	1000	-
chr3	63849599	63849600	chr3_63824639_-	1000	-
chr16	67700716	67700717	chr16_66258217_+	1000	+
chr1	17307173	17307174	chr1_17179760_-	1000	-
chr14	96180533	96180534	chr14_95250286_-	1000	-
chr2	177053686	177053687	chr2_176761932_-	1000	-
chr19	18717660	18717661	chr19_18578660_-	1000	-
chr5	45696220	45696221	chr5_45731977_-	1000	-
chr4	115543522	115543523	chr4_115762971_+	1000	+
chr2	175199820	175199821	chr2_174908066_+	1000	+
chr8	687604	687605	chr8_677604_+	1000	+
chr17	42836546	42836547	chr17_40192072_+	1000	+
chr16	68573115	68573116	chr16_67130616_+	1000	+
chr9	5185618	5185619	chr9_5175618_-	1000	-
chr5	87980620	87980621	chr5_88016376_-	1000	-
chr19	18359010	18359011	chr19_18220010_-	1000	-
chr22	45898718	45898719	chr22_44277382_+	1000	+
chr6	109450506	109450507	chr6_109557199_+	1000	+
chr20	2844840	2844841	chr20_2792840_+	1000	+
chr17	76210276	76210277	chr17_73721871_+	1000	+
chr19	54485560	54485561	chr19_59177372_+	1000	+
chr7	95025687	95025688	chr7_94863623_-	1000	-
chr11	64739563	64739564	chr11_64496139_-	1000	-
chr1	19615280	19615281	chr1_19487867_-	1000	-
chr6	64356430	64356431	chr6_64414389_+	1000	+
chr1	50889119	50889120	chr1_50661707_-	1000	-
chr11	33037727	33037728	chr11_32994303_+	1000	+
chrX	118892575	118892576	chrX_118776603_+	1000	+
chr2	219724545	219724546	chr2_219432789_+	1000	+
chr7	22705152	22705153	chr7_22671677_-	1000	-
chr10	135043777	135043778	chr10_134893767_+	1000	+
chr15	90358072	90358073	chr15_88159076_-	1000	-
chr1	27226962	27226963	chr1_27099549_-	1000	-
chr9	133320093	133320094	chr9_132309914_+	1000	+
chr6	43399488	43399489	chr6_43507466_+	1000	+
chr15	101099488	101099489	chr15_98917011_-	1000	-
chr19	3606831	3606832	chr19_3557831_-	1000	-
chr16	27899478	27899479	chr16_27806979_-	1000	-
chr7	72722864	72722865	chr7_72360800_-	1000	-
chr3	16647006	16647007	chr3_16622010_-	1000	-
chr9	35096546	35096547	chr9_35086546_-	1000	-
chr5	121187649	121187650	chr5_121215548_+	1000	+
chr13	113622952	113622953	chr13_112670953_-	1000	-
chr14	77965210	77965211	chr14_77034963_-	1000	-
chr6	35109187	35109188	chr6_35217165_-	1000	-
chr20	9288446	9288447	chr20_9236446_+	1000	+
chr17	29718641	29718642	chr17_26742767_+	1000	+
chr10	72238563	72238564	chr10_71908569_+	1000	+
chr3	49941070	49941071	chr3_49916074_-	1000	-
chr22	50689834	50689835	chr22_49031961_-	1000	-
chr3	26664296	26664297	chr3_26639300_+	1000	+
chr3	138739768	138739769	chr3_140222458_-	1000	-
chr14	94492723	94492724	chr14_93562476_+	1000	+
chr17	74099868	74099869	chr17_71611463_-	1000	-
chr2	107503563	107503564	chr2_106869995_-	1000	-
chr21	46875423	46875424	chr21_45699851_+	1000	+
chr15	41166487	41166488	chr15_38953779_-	1000	-
chr17	79495416	79495417	chr17_77110011_+	1000	+
chr10	125851940	125851941	chr10_125841930_-	1000	-
chr16	85932773	85932774	chr16_84490274_+	1000	+
chr15	89911247	89911248	chr15_87712251_+	1000	+
chr9	130712993	130712994	chr9_129752814_-	1000	-
chr9	116111811	116111812	chr9_115151632_+	1000	+
chr11	9025596	9025597	chr11_8982172_-	1000	-
chr8	74005507	74005508	chr8_74168061_-	1000	-
chr13	78549664	78549665	chr13_77447665_-	1000	-
chr22	44420156	44420157	chr22_42751489_+	1000	+
chr3	126243130	126243131	chr3_127725820_+	1000	+
chr14	78870073	78870074	chr14_77939826_+	1000	+
chr2	95522820	95522821	chr2_94886547_-	1000	-
chr12	108297548	108297549	chr12_106821678_-	1000	-
chr6	91006627	91006628	chr6_91063348_-	1000	-
chr11	14380730	14380731	chr11_14337306_-	1000	-
chr17	40274755	40274756	chr17_37528281_+	1000	+
chr6	90121995	90121996	chr6_90178714_-	1000	-
chr17	71161159	71161160	chr17_68672754_+	1000	+
chr5	133702765	133702766	chr5_133730664_-	1000	-
chr22	42372930	42372931	chr22_40702876_+	1000	+
chr11	129762904	129762905	chr11_129268114_-	1000	-
chr21	45079374	45079375	chr21_43903802_-	1000	-
chr9	97401923	97401924	chr9_96441744_-	1000	-
chr15	40545110	40545111	chr15_38332402_-	1000	-
chr16	89768121	89768122	chr16_88295622_-	1000	-
chr3	128712986	128712987	chr3_130195676_-	1000	-
chr1	3371146	3371147	chr1_3361006_+	1000	+
chr5	178487415	178487416	chr5_178420021_+	1000	+
chr1	27153200	27153201	chr1_27025787_+	1000	+
chr7	145813452	145813453	chr7_145444385_+	1000	+
chr20	50159258	50159259	chr20_49592665_-	1000	-
chr21	30391685	30391686	chr21_29313556_-	1000	-
chr9	138594030	138594031	chr9_137733851_+	1000	+
chr22	24115005	24115006	chr22_22445005_+	1000	+
chr12	70132465	70132466	chr12_68418732_+	1000	+
chr5	178422124	178422125	chr5_178354730_-	1000	-
chr10	118429481	118429482	chr10_118419471_-	1000	-
chr20	61809851	61809852	chr20_61280296_+	1000	+
chr13	57715051	57715052	chr13_56613052_+	1000	+
chr17	50236132	50236133	chr17_47591131_-	1000	-
chr12	122356462	122356463	chr12_120840845_+	1000	+
chr10	127511837	127511838	chr10_127501827_-	1000	-
chr1	16302627	16302628	chr1_16175214_-	1000	-
chr7	154002296	154002297	chr7_153633229_+	1000	+
chrX	77395179	77395180	chrX_77281835_-	1000	-
chr15	90039844	90039845	chr15_87840848_-	1000	-
chr11	10472223	10472224	chr11_10428799_+	1000	+
chr22	48972117	48972118	chr22_47350781_+	1000	+
chrX	136113833	136113834	chrX_135941499_-	1000	-
chrX	71526837	71526838	chrX_71443562_-	1000	-
chr20	62439428	62439429	chr20_61909872_+	1000	+
chrX	70474499	70474500	chrX_70391224_-	1000	-
chrX	68835910	68835911	chrX_68752635_+	1000	+
chr20	3713316	3713317	chr20_3661316_+	1000	+
chr11	119205209	119205210	chr11_118710419_+	1000	+
chr16	23194039	23194040	chr16_23101540_+	1000	+
chr17	79989531	79989532	chr17_77582820_+	1000	+
chr19	19739039	19739040	chr19_19600039_-	1000	-
chrX	37545132	37545133	chrX_37430051_+	1000	+
chr9	96338908	96338909	chr9_95378729_+	1000	+
chr11	130029681	130029682	chr11_129534891_+	1000	+
chr6	28186707	28186708	chr6_28294686_-	1000	-
chr7	158380494	158380495	chr7_158073255_-	1000	-
chr5	3536208	3536209	chr5_3589208_-	1000	-
chr1	199996729	199996730	chr1_198263352_+	1000	+
chr12	131649555	131649556	chr12_130215508_+	1000	+
chr1	201252579	201252580	chr1_199519202_+	1000	+
chr6	656964	656965	chr6_601964_-	1000	-
chr10	135150475	135150476	chr10_135000465_-	1000	-
chr22	51039113	51039114	chr22_49385979_+	1000	+
chr19	12305829	12305830	chr19_12166829_+	1000	+
chr15	84322837	84322838	chr15_82113841_+	1000	+
chr16	79804429	79804430	chr16_78361930_-	1000	-
chr10	132893480	132893481	chr10_132783470_+	1000	+
chr22	51113069	51113070	chr22_49459935_+	1000	+
chr19	33622997	33622998	chr19_38314837_+	1000	+
chrX	40482817	40482818	chrX_40367761_+	1000	+
chr19	42498428	42498429	chr19_47190268_-	1000	-
chr22	38864066	38864067	chr22_37194012_+	1000	+
chr20	21378047	21378048	chr20_21326047_-	1000	-
chr20	31407698	31407699	chr20_30871359_+	1000	+
chr3	108836993	108836994	chr3_110319683_-	1000	-
chr9	98270831	98270832	chr9_97310652_-	1000	-
chr1	148901844	148901845	chr1_147168468_+	1000	+
chr10	134760800	134760801	chr10_134610790_-	1000	-
chr15	57668702	57668703	chr15_55455994_+	1000	+
chr8	132052835	132052836	chr8_132122017_-	1000	-
chr2	74875164	74875165	chr2_74728672_-	1000	-
chr9	129376721	129376722	chr9_128416542_+	1000	+
chr10	76995770	76995771	chr10_76665776_-	1000	-
chr1	17445948	17445949	chr1_17318535_-	1000	-
chr17	73717407	73717408	chr17_71229002_+	1000	+
chr19	7953389	7953390	chr19_7859389_+	1000	+
chr9	134151906	134151907	chr9_133141727_-	1000	-
chr2	70314147	70314148	chr2_70167651_-	1000	-
chr4	175750466	175750467	chr4_175987041_-	1000	-
chr15	86301956	86301957	chr15_84102960_-	1000	-
chr1	1850740	1850741	chr1_1840600_-	1000	-
chr17	47439835	47439836	chr17_44794834_-	1000	-
chr2	74741595	74741596	chr2_74595103_+	1000	+
chrX	50213737	50213738	chrX_50230477_-	1000	-
chrX	79590817	79590818	chrX_79477473_-	1000	-
chr19	59066491	59066492	chr19_63758303_-	1000	-
chr19	44405955	44405956	chr19_49097795_-	1000	-
chr15	74220127	74220128	chr15_72007180_-	1000	-
chr13	21635722	21635723	chr13_20533722_-	1000	-
chr1	50489626	50489627	chr1_50262213_-	1000	-
chr7	32111048	32111049	chr7_32077573_-	1000	-
chr3	10149915	10149916	chr3_10124915_-	1000	-
chr7	140372952	140372953	chr7_140019421_+	1000	+
chr16	74808729	74808730	chr16_73366230_-	1000	-
chr19	13106583	13106584	chr19_12967583_+	1000	+
chrX	99891854	99891855	chrX_99778510_-	1000	-
chr5	3596167	3596168	chr5_3649167_+	1000	+
chr19	8675620	8675621	chr19_8581620_-	1000	-
chr3	50264867	50264868	chr3_50239871_+	1000	+
chr1	27022521	27022522	chr1_26895108_+	1000	+
chr1	1950767	1950768	chr1_1940627_+	1000	+
chr17	4802947	4802948	chr17_4743726_+	1000	+
chr5	50678957	50678958	chr5_50714714_+	1000	+
chr14	90863326	90863327	chr14_89933079_+	1000	+
chr10	123357972	123357973	chr10_123347962_-	1000	-
chr2	173600524	173600525	chr2_173308770_+	1000	+
chr16	15228007	15228008	chr16_15135508_-	1000	-
chr20	62610995	62610996	chr20_62081439_-	1000	-
chr2	95963071	95963072	chr2_95326798_+	1000	+
chr19	55580914	55580915	chr19_60272726_-	1000	-
chr12	60083117	60083118	chr12_58369384_+	1000	+
chr22	29313376	29313377	chr22_27643376_+	1000	+
chr22	39795758	39795759	chr22_38125704_+	1000	+
chr14	105647660	105647661	chr14_104718705_-	1000	-
chr14	31343740	31343741	chr14_30413491_+	1000	+
chr20	42875897	42875898	chr20_42309311_+	1000	+
chr16	83932729	83932730	chr16_82490230_+	1000	+
chr7	44080222	44080223	chr7_44046747_-	1000	-
chr16	21169697	21169698	chr16_21077198_+	1000	+
chr22	44287893	44287894	chr22_42619226_-	1000	-
chrX	135067585	135067586	chrX_134895251_+	1000	+
chr19	58514261	58514262	chr19_63206073_+	1000	+
chr1	248020500	248020501	chr1_246087123_+	1000	+
chr9	133971862	133971863	chr9_132961683_+	1000	+
chr11	72929342	72929343	chr11_72606990_+	1000	+
chr15	91643538	91643539	chr15_89444542_+	1000	+
chr19	13030086	13030087	chr19_12891086_-	1000	-
chr11	289137	289138	chr11_279137_+	1000	+
chr8	145734418	145734419	chr8_145705226_+	1000	+
chr6	132722673	132722674	chr6_132764366_-	1000	-
chr4	82393082	82393083	chr4_82612106_-	1000	-
chr22	42394728	42394729	chr22_40724674_+	1000	+
chr19	17356151	17356152	chr19_17217151_-	1000	-
chr10	79789298	79789299	chr10_79459304_-	1000	-
chr9	140772240	140772241	chr9_139892061_+	1000	+
chr12	125478193	125478194	chr12_124044146_+	1000	+
chr12	117319232	117319233	chr12_115803615_-	1000	-
chr19	30302900	30302901	chr19_34994740_+	1000	+
chr6	73331570	73331571	chr6_73388291_+	1000	+
chrX	49042853	49042854	chrX_48929797_-	1000	-
chr1	182922553	182922554	chr1_181189176_-	1000	-
chr13	100624178	100624179	chr13_99422179_-	1000	-
chr2	237416178	237416179	chr2_237080917_-	1000	-
chr14	101193201	101193202	chr14_100262954_+	1000	+
chr7	28998029	28998030	chr7_28964554_-	1000	-
chr4	25235652	25235653	chr4_24844750_+	1000	+
chr7	151722758	151722759	chr7_151353691_+	1000	+
chr17	43339479	43339480	chr17_40695262_-	1000	-
chr2	85637820	85637821	chr2_85491331_-	1000	-
chrX	152907896	152907897	chrX_152561090_+	1000	+
chr11	45307884	45307885	chr11_45264460_-	1000	-
chr14	93813536	93813537	chr14_92883289_+	1000	+
chr17	19881169	19881170	chr17_19821761_-	1000	-
chr1	36549675	36549676	chr1_36322262_+	1000	+
chr7	73038870	73038871	chr7_72676806_-	1000	-
chrX	37026431	37026432	chrX_36936352_+	1000	+
chr12	117537251	117537252	chr12_116021634_-	1000	-
chr11	20385230	20385231	chr11_20341806_+	1000	+
chr2	136875725	136875726	chr2_136592195_-	1000	-
chr22	30901698	30901699	chr22_29231698_-	1000	-
chr7	150020295	150020296	chr7_149651228_+	1000	+
chr20	47444420	47444421	chr20_46877827_-	1000	-
chr11	113258512	113258513	chr11_112763722_+	1000	+
chr19	7991051	7991052	chr19_7897051_-	1000	-
chrX	46433121	46433122	chrX_46318065_+	1000	+
chrX	48980151	48980152	chrX_48867095_-	1000	-
chr19	10736170	10736171	chr19_10597170_+	1000	+
chr18	77724581	77724582	chr18_75825569_+	1000	+
chr19	15083730	15083731	chr19_14944730_-	1000	-
chr14	105864919	105864920	chr14_104935964_+	1000	+
chr7	99869855	99869856	chr7_99707791_-	1000	-
chr11	65667997	65667998	chr11_65424573_-	1000	-
chr1	205425214	205425215	chr1_203691837_-	1000	-
chr8	30585486	30585487	chr8_30705028_-	1000	-
chr7	12629147	12629148	chr7_12595672_+	1000	+
chr13	53422775	53422776	chr13_52320776_-	1000	-
chr1	29557470	29557471	chr1_29430057_-	1000	-
chr19	9649321	9649322	chr19_9510321_-	1000	-
chr8	10588084	10588085	chr8_10625494_-	1000	-
chr6	52935770	52935771	chr6_53043729_+	1000	+
chr6	168841830	168841831	chr6_168584679_+	1000	+
chr18	712662	712663	chr18_702662_-	1000	-
chr6	24646383	24646384	chr6_24754362_-	1000	-
chr1	33430414	33430415	chr1_33203001_-	1000	-
chr9	101569980	101569981	chr9_100609801_+	1000	+
chr12	117348760	117348761	chr12_115833143_+	1000	+
chr14	105190533	105190534	chr14_104261578_+	1000	+
chr16	66584315	66584316	chr16_65141816_-	1000	-
chr4	48908845	48908846	chr4_48603602_-	1000	-
chr1	201368669	201368670	chr1_199635292_-	1000	-
chr18	24765302	24765303	chr18_23019300_-	1000	-
chr4	8271491	8271492	chr4_8322391_+	1000	+
chr9	139971952	139971953	chr9_139091773_+	1000	+
chr19	58459077	58459078	chr19_63150889_-	1000	-
chr7	151137256	151137257	chr7_150768189_-	1000	-
chr19	18682611	18682612	chr19_18543611_+	1000	+
chr19	52452386	52452387	chr19_57144198_+	1000	+
chr2	133014653	133014654	chr2_132731123_-	1000	-
chr22	18257261	18257262	chr22_16637261_-	1000	-
chr22	45809571	45809572	chr22_44188235_+	1000	+
chr18	31803515	31803516	chr18_30057513_-	1000	-
chr2	120980984	120980985	chr2_120697454_-	1000	-
chr9	103947316	103947317	chr9_102987137_+	1000	+
chr17	79919057	79919058	chr17_77512347_-	1000	-
chr14	104605059	104605060	chr14_103674812_+	1000	+
chr10	22634373	22634374	chr10_22674379_+	1000	+
chr7	136849088	136849089	chr7_136499628_-	1000	-
chr22	21386847	21386848	chr22_19716847_-	1000	-
chr14	100111479	100111480	chr14_99181232_+	1000	+
chr13	99404929	99404930	chr13_98202930_-	1000	-
chr1	85358896	85358897	chr1_85131484_-	1000	-
chr9	4662293	4662294	chr9_4652293_+	1000	+
chr6	35773070	35773071	chr6_35881048_+	1000	+
chr1	111217655	111217656	chr1_111019178_-	1000	-
chr8	144897549	144897550	chr8_144969537_-	1000	-
chr17	8924858	8924859	chr17_8865583_+	1000	+
chr8	145115606	145115607	chr8_145187594_-	1000	-
chrX	102470019	102470020	chrX_102356675_+	1000	+
chr1	1535476	1535477	chr1_1525339_-	1000	-
chr3	58318616	58318617	chr3_58293656_+	1000	+
chrX	12993225	12993226	chrX_12903146_+	1000	+
chrX	40440215	40440216	chrX_40325159_+	1000	+
chr7	26191846	26191847	chr7_26158371_+	1000	+
chr8	145754458	145754459	chr8_145725266_-	1000	-
chr17	15244958	15244959	chr17_15185683_-	1000	-
chr12	54778514	54778515	chr12_53064781_-	1000	-
chr16	50582240	50582241	chr16_49139741_+	1000	+
chr3	126194762	126194763	chr3_127677452_-	1000	-
chr3	184870802	184870803	chr3_186353496_-	1000	-
chr12	108523247	108523248	chr12_107047377_+	1000	+
chr17	36997642	36997643	chr17_34251168_-	1000	-
chr20	10412573	10412574	chr20_10360573_-	1000	-
chr4	76555721	76555722	chr4_76774745_-	1000	-
chr19	15619335	15619336	chr19_15480335_+	1000	+
chr7	29846169	29846170	chr7_29812694_+	1000	+
chr4	76912115	76912116	chr4_77131139_-	1000	-
chr20	61640734	61640735	chr20_61111179_+	1000	+
chr15	78933587	78933588	chr15_76720642_-	1000	-
chr2	37423634	37423635	chr2_37277138_+	1000	+
chrX	101906293	101906294	chrX_101792949_+	1000	+
chr17	45772629	45772630	chr17_43127628_+	1000	+
chr20	37434335	37434336	chr20_36867749_+	1000	+
chr14	103655365	103655366	chr14_102725118_-	1000	-
chr20	60640866	60640867	chr20_60074261_-	1000	-
chr22	21905373	21905374	chr22_20235373_-	1000	-
chr7	65112766	65112767	chr7_64750201_+	1000	+
chr1	6662958	6662959	chr1_6585545_-	1000	-
chr8	105479277	105479278	chr8_105548453_-	1000	-
chr2	10861774	10861775	chr2_10779225_+	1000	+
chr6	44265458	44265459	chr6_44373436_-	1000	-
chr5	89854616	89854617	chr5_89890372_+	1000	+
chr6	168720434	168720435	chr6_168463283_-	1000	-
chr1	231298673	231298674	chr1_229365296_+	1000	+
chr19	3500621	3500622	chr19_3451621_-	1000	-
chr4	113207059	113207060	chr4_113426508_-	1000	-
chr6	43211221	43211222	chr6_43319199_+	1000	+
chr20	26189869	26189870	chr20_26137869_-	1000	-
chr21	38455246	38455247	chr21_37377116_+	1000	+
chr1	1709909	1709910	chr1_1699769_-	1000	-
chr19	2721390	2721391	chr19_2672390_-	1000	-
chr2	79740059	79740060	chr2_79593567_+	1000	+
chr9	95820969	95820970	chr9_94860790_+	1000	+
chr1	223900118	223900119	chr1_221966741_+	1000	+
chr1	15573767	15573768	chr1_15446354_+	1000	+
chr8	110661132	110661133	chr8_110730308_-	1000	-
chr7	94953884	94953885	chr7_94791820_-	1000	-
chr12	109531293	109531294	chr12_108015676_-	1000	-
chr4	6202318	6202319	chr4_6253219_-	1000	-
chr6	66011310	66011311	chr6_66068031_+	1000	+
chr15	73735498	73735499	chr15_71522551_+	1000	+
chr1	36038970	36038971	chr1_35811557_+	1000	+
chr6	166075588	166075589	chr6_165995578_-	1000	-
chr6	24126413	24126414	chr6_24234392_+	1000	+
chr11	45687206	45687207	chr11_45643782_-	1000	-
chr1	21437876	21437877	chr1_21310463_-	1000	-
chr3	196729776	196729777	chr3_198214173_+	1000	+
chrX	38663136	38663137	chrX_38548080_-	1000	-
chr19	34175433	34175434	chr19_38867273_+	1000	+
chr16	89160216	89160217	chr16_87687717_+	1000	+
chrX	148586884	148586885	chrX_148394789_-	1000	-
chr2	71680752	71680753	chr2_71534260_+	1000	+
chr19	376013	376014	chr19_327013_-	1000	-
chr19	14196607	14196608	chr19_14057607_-	1000	-
chr6	24403135	24403136	chr6_24511114_+	1000	+
chr2	95691399	95691400	chr2_95055126_+	1000	+
chrX	63615333	63615334	chrX_63532058_-	1000	-
chr1	62785083	62785084	chr1_62557671_-	1000	-
chr2	219925238	219925239	chr2_219633482_-	1000	-
chr15	90234015	90234016	chr15_88035019_-	1000	-
chr15	93199031	93199032	chr15_91000035_-	1000	-
chr7	72848108	72848109	chr7_72486044_+	1000	+
chr10	26727265	26727266	chr10_26767271_+	1000	+
chr7	102105329	102105330	chr7_101892334_+	1000	+
chr1	40943301	40943302	chr1_40715888_+	1000	+
chr8	27348518	27348519	chr8_27404435_+	1000	+
chr7	143059173	143059174	chr7_142769295_-	1000	-
chr19	14544165	14544166	chr19_14405165_+	1000	+
chr17	40719077	40719078	chr17_37972603_+	1000	+
chr19	40732597	40732598	chr19_45424437_-	1000	-
chr6	42928491	42928492	chr6_43036469_+	1000	+
chrX	150863729	150863730	chrX_150614385_+	1000	+
chrX	129535942	129535943	chrX_129363623_+	1000	+
chr2	3751181	3751182	chr2_3729056_+	1000	+
chr12	112856535	112856536	chr12_111340918_+	1000	+
chr17	73084035	73084036	chr17_70595630_+	1000	+
chr8	41655140	41655141	chr8_41774297_-	1000	-
chr1	27216869	27216870	chr1_27089456_-	1000	-
chr5	892968	892969	chr5_945968_+	1000	+
chr2	232651092	232651093	chr2_232359336_+	1000	+
chr15	74421619	74421620	chr15_72208672_-	1000	-
chr20	36149607	36149608	chr20_35583021_+	1000	+
chr10	88728187	88728188	chr10_88718167_+	1000	+
chr11	64002055	64002056	chr11_63758631_+	1000	+
chr9	37034476	37034477	chr9_37024476_-	1000	-
chr2	175869981	175869982	chr2_175578227_-	1000	-
chr19	55795533	55795534	chr19_60487345_+	1000	+
chr15	45722726	45722727	chr15_43510018_+	1000	+
chr1	39957317	39957318	chr1_39729904_+	1000	+
chr17	41116515	41116516	chr17_38370041_-	1000	-
chr17	8702667	8702668	chr17_8643392_-	1000	-
chrX	99665271	99665272	chrX_99551927_-	1000	-
chr10	81586350	81586351	chr10_81576330_-	1000	-
chr9	122131739	122131740	chr9_121171560_-	1000	-
chr7	22396533	22396534	chr7_22363058_-	1000	-
chr3	194207868	194207869	chr3_195689157_+	1000	+
chr19	45004575	45004576	chr19_49696415_-	1000	-
chr17	1173857	1173858	chr17_1120607_+	1000	+
chr22	50624340	50624341	chr22_48966467_+	1000	+
chr16	718082	718083	chr16_658083_+	1000	+
chr1	38512450	38512451	chr1_38285037_-	1000	-
chr3	192958916	192958917	chr3_194441610_+	1000	+
chr17	36452988	36452989	chr17_33706507_+	1000	+
chr22	37956470	37956471	chr22_36286416_+	1000	+
chr2	166650803	166650804	chr2_166359049_-	1000	-
chr4	13549448	13549449	chr4_13158546_-	1000	-
chr19	8373240	8373241	chr19_8279240_-	1000	-
chr17	40950743	40950744	chr17_38204269_-	1000	-
chr15	99645285	99645286	chr15_97462808_+	1000	+
chr3	147139113	147139114	chr3_148621803_+	1000	+
chr7	49813256	49813257	chr7_49783802_+	1000	+
chr5	94620279	94620280	chr5_94646035_-	1000	-
chr1	115632121	115632122	chr1_115433644_-	1000	-
chr11	9113150	9113151	chr11_9069726_-	1000	-
chr17	48624449	48624450	chr17_45979448_+	1000	+
chr19	19281098	19281099	chr19_19142098_-	1000	-
chr8	12219527	12219528	chr8_12263898_+	1000	+
chr4	11430537	11430538	chr4_11039635_-	1000	-
chr3	47620359	47620360	chr3_47595363_-	1000	-
chr3	107809935	107809936	chr3_109292625_-	1000	-
chr2	169746944	169746945	chr2_169455190_-	1000	-
chr22	38245378	38245379	chr22_36575324_+	1000	+
chr11	66360554	66360555	chr11_66117130_-	1000	-
chr2	239148765	239148766	chr2_238813504_-	1000	-
chr16	3068188	3068189	chr16_3008189_-	1000	-
chr5	138730885	138730886	chr5_138758784_-	1000	-
chr2	216878346	216878347	chr2_216586591_-	1000	-
chr12	186541	186542	chr12_56802_+	1000	+
chr20	43977064	43977065	chr20_43410478_-	1000	-
chr10	73156690	73156691	chr10_72826696_+	1000	+
chr15	65067770	65067771	chr15_62854823_-	1000	-
chr5	2752244	2752245	chr5_2805244_+	1000	+
chr10	134121477	134121478	chr10_133971467_-	1000	-
chr9	34589735	34589736	chr9_34579735_-	1000	-
chr11	57228009	57228010	chr11_56984585_+	1000	+
chr16	16043433	16043434	chr16_15950934_+	1000	+
chr10	23481459	23481460	chr10_23521465_+	1000	+
chr5	7396342	7396343	chr5_7449342_+	1000	+
chr4	2935964	2935965	chr4_2905762_-	1000	-
chr7	132261323	132261324	chr7_131911863_-	1000	-
chr19	11305266	11305267	chr19_11166266_-	1000	-
chr19	17337012	17337013	chr19_17198012_+	1000	+
chr16	67427438	67427439	chr16_65984939_-	1000	-
chrX	70338405	70338406	chrX_70255130_+	1000	+
chr11	64612041	64612042	chr11_64368617_-	1000	-
chr10	44101854	44101855	chr10_43421860_+	1000	+
chr19	35323773	35323774	chr19_40015613_-	1000	-
chr20	590910	590911	chr20_538910_-	1000	-
chr9	140196703	140196704	chr9_139316524_-	1000	-
chr11	32457081	32457082	chr11_32413657_-	1000	-
chr22	23522551	23522552	chr22_21852551_+	1000	+
chr19	17982781	17982782	chr19_17843781_+	1000	+
chr6	30640830	30640831	chr6_30748809_-	1000	-
chr2	182521834	182521835	chr2_182230079_-	1000	-
chr16	1384504	1384505	chr16_1324505_+	1000	+
chr19	41883168	41883169	chr19_46575008_+	1000	+
chr19	17905918	17905919	chr19_17766918_+	1000	+
chr7	100171270	100171271	chr7_100009206_-	1000	-
chrX	43741721	43741722	chrX_43626665_-	1000	-
chr16	67679029	67679030	chr16_66236530_+	1000	+
chr8	143916216	143916217	chr8_143913218_+	1000	+
chr7	154862033	154862034	chr7_154492966_+	1000	+
chr2	130691890	130691891	chr2_130408360_-	1000	-
chr6	168377619	168377620	chr6_168120468_-	1000	-
chr7	73184600	73184601	chr7_72822536_-	1000	-
chr2	5831250	5831251	chr2_5748701_-	1000	-
chr12	54813050	54813051	chr12_53099317_-	1000	-
chr17	42201014	42201015	chr17_39556540_-	1000	-
chrX	71934029	71934030	chrX_71850754_-	1000	-
chr19	1513188	1513189	chr19_1464188_-	1000	-
chr2	73144603	73144604	chr2_72998111_+	1000	+
chr11	561449	561450	chr11_551449_+	1000	+
chr3	50541028	50541029	chr3_50516032_-	1000	-
chr17	37010053	37010054	chr17_34263579_-	1000	-
chr16	56554008	56554009	chr16_55111509_-	1000	-
chr12	2800323	2800324	chr12_2670584_-	1000	-
chr16	56651372	56651373	chr16_55208873_+	1000	+
chr1	27709823	27709824	chr1_27582410_-	1000	-
chr7	139208673	139208674	chr7_138859213_+	1000	+
chr2	228336887	228336888	chr2_228045131_+	1000	+
chr6	1610680	1610681	chr6_1555679_+	1000	+
chr6	36853639	36853640	chr6_36961617_+	1000	+
chr16	23313590	23313591	chr16_23221091_+	1000	+
chr10	47083533	47083534	chr10_46503539_+	1000	+
chr10	50818346	50818347	chr10_50488352_+	1000	+
chr17	27333081	27333082	chr17_24357207_-	1000	-
chr17	42082031	42082032	chr17_39437557_+	1000	+
chr15	83378660	83378661	chr15_81175714_-	1000	-
chrX	118108576	118108577	chrX_117992604_+	1000	+
chr5	177540555	177540556	chr5_177473161_+	1000	+
chrX	30261847	30261848	chrX_30171768_+	1000	+
chr9	131486408	131486409	chr9_130526229_-	1000	-
chr13	28366779	28366780	chr13_27264779_+	1000	+
chr3	124931609	124931610	chr3_126414299_-	1000	-
chr17	4981753	4981754	chr17_4922477_+	1000	+
chrX	131157244	131157245	chrX_130984925_+	1000	+
chr17	40333296	40333297	chr17_37586822_-	1000	-
chr22	17565848	17565849	chr22_15945848_+	1000	+
chr9	139565053	139565054	chr9_138684874_+	1000	+
chr17	17109646	17109647	chr17_17050371_-	1000	-
chr2	241497438	241497439	chr2_241146111_-	1000	-
chr19	17799008	17799009	chr19_17660008_-	1000	-
chr1	212965139	212965140	chr1_211031762_-	1000	-
chr10	97050905	97050906	chr10_97040895_-	1000	-
chr11	67183148	67183149	chr11_66939724_+	1000	+
chr16	89642175	89642176	chr16_88169676_+	1000	+
chr14	75422467	75422468	chr14_74492220_-	1000	-
chr10	102891060	102891061	chr10_102881050_+	1000	+
chr2	26785426	26785427	chr2_26638930_+	1000	+
chr5	149865555	149865556	chr5_149845748_-	1000	-
chr19	6464248	6464249	chr19_6415248_+	1000	+
chrX	19905744	19905745	chrX_19815665_-	1000	-
chr8	101170562	101170563	chr8_101239738_+	1000	+
chr7	72742234	72742235	chr7_72380170_+	1000	+
chr14	23299091	23299092	chr14_22368931_+	1000	+
chr7	6865926	6865927	chr7_6832451_-	1000	-
chr20	61340188	61340189	chr20_60810633_+	1000	+
chr2	28113481	28113482	chr2_27966985_+	1000	+
chr1	118727848	118727849	chr1_118529371_-	1000	-
chr17	9862766	9862767	chr17_9803491_-	1000	-
chr11	111385509	111385510	chr11_110890719_+	1000	+
chr22	30476452	30476453	chr22_28806452_+	1000	+
chr4	10459032	10459033	chr4_10068130_-	1000	-
chr3	62861064	62861065	chr3_62836104_-	1000	-
chr17	53342320	53342321	chr17_50697319_+	1000	+
chr14	92790151	92790152	chr14_91859904_+	1000	+
chr1	63788129	63788130	chr1_63560717_-	1000	-
chr5	135266005	135266006	chr5_135293904_+	1000	+
chr11	111383662	111383663	chr11_110888872_+	1000	+
chr7	2595392	2595393	chr7_2561918_-	1000	-
chr2	121103718	121103719	chr2_120820188_+	1000	+
chr9	130966662	130966663	chr9_130006483_-	1000	-
chr11	86085777	86085778	chr11_85763425_+	1000	+
chr15	75639330	75639331	chr15_73426383_+	1000	+
chr3	121902529	121902530	chr3_123385219_+	1000	+
chr12	103218177	103218178	chr12_101742307_-	1000	-
chr20	3662778	3662779	chr20_3610778_-	1000	-
chr1	8378144	8378145	chr1_8300731_+	1000	+
chr12	133287392	133287393	chr12_131797465_+	1000	+
chrX	133684053	133684054	chrX_133511719_+	1000	+
chrX	117973518	117973519	chrX_117857546_+	1000	+
chr15	91411821	91411822	chr15_89212825_+	1000	+
chr1	13840242	13840243	chr1_13712829_-	1000	-
chr10	104221169	104221170	chr10_104211159_+	1000	+
chr18	35146000	35146001	chr18_33399998_-	1000	-
chr12	119419299	119419300	chr12_117903682_+	1000	+
chr7	127881330	127881331	chr7_127668566_+	1000	+
chr5	180632293	180632294	chr5_180564899_-	1000	-
chr10	27703297	27703298	chr10_27743303_-	1000	-
chr2	219824349	219824350	chr2_219532593_+	1000	+
chr7	138348969	138348970	chr7_137999509_-	1000	-
chr19	51568367	51568368	chr19_56260179_-	1000	-
chr22	26825279	26825280	chr22_25155279_+	1000	+
chrX	129305772	129305773	chrX_129133453_+	1000	+
chrX	102862833	102862834	chrX_102749489_+	1000	+
chr15	83776323	83776324	chr15_81567327_+	1000	+
chr22	45680867	45680868	chr22_44059531_+	1000	+
chr20	49639675	49639676	chr20_49073082_-	1000	-
chr17	43213013	43213014	chr17_40568539_+	1000	+
chr1	27961727	27961728	chr1_27834314_-	1000	-
chr20	60795323	60795324	chr20_60228718_-	1000	-
chrX	153686620	153686621	chrX_153339814_+	1000	+
chr10	134000413	134000414	chr10_133850403_+	1000	+
chr19	46318605	46318606	chr19_51010445_-	1000	-
chr19	7294313	7294314	chr19_7245313_-	1000	-
chr1	95582893	95582894	chr1_95355481_+	1000	+
chr20	20036690	20036691	chr20_19984690_-	1000	-
chr17	46507594	46507595	chr17_43862593_-	1000	-
chr19	57276689	57276690	chr19_61968501_+	1000	+
chr21	45875368	45875369	chr21_44699796_+	1000	+
chr9	504694	504695	chr9_494694_+	1000	+
chr12	53729537	53729538	chr12_52015804_-	1000	-
chr18	32957301	32957302	chr18_31211299_-	1000	-
chr12	52626953	52626954	chr12_50913220_+	1000	+
chr6	3227968	3227969	chr6_3172967_-	1000	-
chrX	48916496	48916497	chrX_48803440_+	1000	+
chr18	28622781	28622782	chr18_26876779_-	1000	-
chr19	53233135	53233136	chr19_57924947_-	1000	-
chr18	48086483	48086484	chr18_46340481_+	1000	+
chr2	234652661	234652662	chr2_234317400_-	1000	-
chr20	35973087	35973088	chr20_35406501_+	1000	+
chr4	177116822	177116823	chr4_177353816_-	1000	-
chr8	55370494	55370495	chr8_55533047_+	1000	+
chr16	23464512	23464513	chr16_23372013_-	1000	-
chr2	176987412	176987413	chr2_176695658_+	1000	+
chrX	20284750	20284751	chrX_20194671_-	1000	-
chr1	111743325	111743326	chr1_111544848_-	1000	-
chr22	39641060	39641061	chr22_37971006_-	1000	-
chr7	27170399	27170400	chr7_27136924_-	1000	-
chr9	104357283	104357284	chr9_103397104_-	1000	-
chr12	53448222	53448223	chr12_51734489_-	1000	-
chr19	10196794	10196795	chr19_10057794_+	1000	+
chr2	29033699	29033700	chr2_28887203_+	1000	+
chrX	103087212	103087213	chrX_102973868_-	1000	-
chrX	153656977	153656978	chrX_153310171_+	1000	+
chr10	75012451	75012452	chr10_74682457_-	1000	-
chr2	235405693	235405694	chr2_235070432_-	1000	-
chr17	38020441	38020442	chr17_35273967_-	1000	-
chr19	32836513	32836514	chr19_37528353_+	1000	+
chr11	94883702	94883703	chr11_94523350_+	1000	+
chr17	38024454	38024455	chr17_35277980_+	1000	+
chr22	38302154	38302155	chr22_36632100_+	1000	+
chr6	42695313	42695314	chr6_42803291_+	1000	+
chr9	116861337	116861338	chr9_115901158_-	1000	-
chr13	51418075	51418076	chr13_50316076_-	1000	-
chr17	72744751	72744752	chr17_70256346_+	1000	+
chr22	46440748	46440749	chr22_44819412_-	1000	-
chr10	48439138	48439139	chr10_48059144_-	1000	-
chr4	110223799	110223800	chr4_110443248_-	1000	-
chr16	53407404	53407405	chr16_51964905_+	1000	+
chr5	67586466	67586467	chr5_67622222_+	1000	+
chr17	56565762	56565763	chr17_53920761_-	1000	-
chr3	170136652	170136653	chr3_171619346_+	1000	+
chr13	46961635	46961636	chr13_45859636_-	1000	-
chr3	42814745	42814746	chr3_42789749_-	1000	-
chr1	234040457	234040458	chr1_232107080_+	1000	+
chrX	147062848	147062849	chrX_146870540_+	1000	+
chr7	98476112	98476113	chr7_98314048_+	1000	+
chr3	66119284	66119285	chr3_66094324_+	1000	+
chr16	12897744	12897745	chr16_12805245_-	1000	-
chr6	105388402	105388403	chr6_105495095_-	1000	-
chr6	34857037	34857038	chr6_34965015_+	1000	+
chr4	8582216	8582217	chr4_8633116_+	1000	+
chr8	104152920	104152921	chr8_104222096_+	1000	+
chr1	21044510	21044511	chr1_20917097_-	1000	-
chr9	97021547	97021548	chr9_96061368_+	1000	+
chr8	101118344	101118345	chr8_101187520_-	1000	-
chrX	152160761	152160762	chrX_151911417_-	1000	-
chr19	55996556	55996557	chr19_60688368_+	1000	+
chr6	88757506	88757507	chr6_88814225_+	1000	+
chr9	93563961	93563962	chr9_92603782_+	1000	+
chr14	24458026	24458027	chr14_23527866_+	1000	+
chr16	128168	128169	chr16_68168_+	1000	+
chr7	27213955	27213956	chr7_27180480_-	1000	-
chr13	43148290	43148291	chr13_42046290_+	1000	+
chr6	133119747	133119748	chr6_133161440_-	1000	-
chr17	80332152	80332153	chr17_77925441_+	1000	+
chr7	88388681	88388682	chr7_88226617_+	1000	+
chr7	149412101	149412102	chr7_149043034_+	1000	+
chr5	76506705	76506706	chr5_76542461_+	1000	+
chr12	120806983	120806984	chr12_119291366_-	1000	-
chr14	67982021	67982022	chr14_67051774_-	1000	-
chr13	100634025	100634026	chr13_99432026_+	1000	+
chr16	1128780	1128781	chr16_1068781_+	1000	+
chr5	72921982	72921983	chr5_72957738_+	1000	+
chr12	39299420	39299421	chr12_37585687_-	1000	-
chr20	36889174	36889175	chr20_36322588_-	1000	-
chr19	2456966	2456967	chr19_2407966_-	1000	-
chr14	91720224	91720225	chr14_90789977_-	1000	-
chr19	43892762	43892763	chr19_48584602_+	1000	+
chr11	33913836	33913837	chr11_33870412_-	1000	-
chr4	186064416	186064417	chr4_186301410_+	1000	+
chr16	699362	699363	chr16_639363_+	1000	+
chr16	3014216	3014217	chr16_2954217_+	1000	+
chr3	113160361	113160362	chr3_114643051_-	1000	-
chr11	18230684	18230685	chr11_18187260_+	1000	+
chr15	65204100	65204101	chr15_62991153_+	1000	+
chr19	33555824	33555825	chr19_38247664_-	1000	-
chr17	66194800	66194801	chr17_63706395_+	1000	+
chr20	62104030	62104031	chr20_61574474_-	1000	-
chr8	37757015	37757016	chr8_37876173_-	1000	-
chrX	101187039	101187040	chrX_101073695_-	1000	-
chr8	27491576	27491577	chr8_27547495_+	1000	+
chr8	88886296	88886297	chr8_88955412_-	1000	-
chr12	95945266	95945267	chr12_94469397_-	1000	-
chr11	8190590	8190591	chr11_8147166_-	1000	-
chr3	126113781	126113782	chr3_127596471_+	1000	+
chr8	65711348	65711349	chr8_65873902_-	1000	-
chr18	5197255	5197256	chr18_5187255_-	1000	-
chr12	14720665	14720666	chr12_14611932_+	1000	+
chr3	183948216	183948217	chr3_185430910_+	1000	+
chrX	20135114	20135115	chrX_20045035_-	1000	-
chr18	70534810	70534811	chr18_68685790_-	1000	-
chr5	131347355	131347356	chr5_131375254_-	1000	-
chrX	44202923	44202924	chrX_44087867_-	1000	-
chr1	40105348	40105349	chr1_39877935_-	1000	-
chr17	77020157	77020158	chr17_74531752_+	1000	+
chr17	79876058	79876059	chr17_77469350_-	1000	-
chr1	38261159	38261160	chr1_38033746_+	1000	+
chr3	52569093	52569094	chr3_52544133_-	1000	-
chr19	36103645	36103646	chr19_40795485_+	1000	+
chr7	4901625	4901626	chr7_4868151_-	1000	-
chr17	57287370	57287371	chr17_54642152_+	1000	+
chr17	8066293	8066294	chr17_8007018_-	1000	-
chr3	167098085	167098086	chr3_168580779_-	1000	-
chr6	3849599	3849600	chr6_3794598_+	1000	+
chr21	34398215	34398216	chr21_33320085_+	1000	+
chr10	123922940	123922941	chr10_123912930_+	1000	+
chr18	77155771	77155772	chr18_75256759_+	1000	+
chr2	177042893	177042894	chr2_176751139_+	1000	+
chr17	29151778	29151779	chr17_26175904_-	1000	-
chr3	53880420	53880421	chr3_53855460_-	1000	-
chr10	28033543	28033544	chr10_28073549_+	1000	+
chr8	29120610	29120611	chr8_29176529_-	1000	-
chr20	25038818	25038819	chr20_24986818_-	1000	-
chrX	30327495	30327496	chrX_30237416_-	1000	-
chr1	51787940	51787941	chr1_51560528_-	1000	-
chr1	26496387	26496388	chr1_26368974_+	1000	+
chr2	89065418	89065419	chr2_88846533_+	1000	+
chr16	2848485	2848486	chr16_2788486_+	1000	+
chr19	17392453	17392454	chr19_17253453_+	1000	+
chr2	67624441	67624442	chr2_67477945_+	1000	+
chr19	10381516	10381517	chr19_10242516_+	1000	+
chr13	28495541	28495542	chr13_27393541_-	1000	-
chr5	56110899	56110900	chr5_56146656_+	1000	+
chr22	21984340	21984341	chr22_20314340_-	1000	-
chr16	56666533	56666534	chr16_55224034_+	1000	+
chr1	32827844	32827845	chr1_32600431_-	1000	-
chr19	45579688	45579689	chr19_50271528_-	1000	-
chr12	33049780	33049781	chr12_32941047_-	1000	-
chr19	2051243	2051244	chr19_2002243_-	1000	-
chr11	925808	925809	chr11_915808_+	1000	+
chr17	40976333	40976334	chr17_38229859_-	1000	-
chr17	79895133	79895134	chr17_77488424_-	1000	-
chrX	135962939	135962940	chrX_135790605_-	1000	-
chr9	136039332	136039333	chr9_135029153_-	1000	-
chr13	113917233	113917234	chr13_112965234_+	1000	+
chr2	14775214	14775215	chr2_14692665_+	1000	+
chr9	135282238	135282239	chr9_134272059_-	1000	-
chr11	74204755	74204756	chr11_73882403_-	1000	-
chr8	145050913	145050914	chr8_145122901_-	1000	-
chr8	121457637	121457638	chr8_121526818_+	1000	+
chr1	110950430	110950431	chr1_110751953_+	1000	+
chr14	57857270	57857271	chr14_56927023_+	1000	+
chr16	1543351	1543352	chr16_1483352_+	1000	+
chr16	610421	610422	chr16_550422_+	1000	+
chr19	46285815	46285816	chr19_50977655_-	1000	-
chr2	170440849	170440850	chr2_170149095_+	1000	+
chr19	44952665	44952666	chr19_49644505_-	1000	-
chr17	74864797	74864798	chr17_72376392_+	1000	+
chr15	41408444	41408445	chr15_39195736_-	1000	-
chr5	1009076	1009077	chr5_1062076_+	1000	+
chr20	361272	361273	chr20_309272_+	1000	+
chr4	1988204	1988205	chr4_1958002_-	1000	-
chr17	7197876	7197877	chr17_7138600_-	1000	-
chr1	229569843	229569844	chr1_227636466_-	1000	-
chr3	3841120	3841121	chr3_3816120_+	1000	+
chr5	149109814	149109815	chr5_149090007_+	1000	+
chr9	140317846	140317847	chr9_139437667_+	1000	+
chr11	7273180	7273181	chr11_7229756_+	1000	+
chr3	53195222	53195223	chr3_53170262_+	1000	+
chr2	150187028	150187029	chr2_149895274_+	1000	+
chr1	53527723	53527724	chr1_53300311_+	1000	+
chr19	39694906	39694907	chr19_44386746_-	1000	-
chr19	14316997	14316998	chr19_14177997_-	1000	-
chr20	23016056	23016057	chr20_22964056_+	1000	+
chr19	8478186	8478187	chr19_8384186_+	1000	+
chr8	67874825	67874826	chr8_68037379_-	1000	-
chr11	615999	616000	chr11_605999_-	1000	-
chr10	95326421	95326422	chr10_95316411_+	1000	+
chrX	46937753	46937754	chrX_46822697_+	1000	+
chr18	56940625	56940626	chr18_55091605_-	1000	-
chr5	63461670	63461671	chr5_63497426_+	1000	+
chr22	30116343	30116344	chr22_28446343_+	1000	+
chr14	65016619	65016620	chr14_64086372_+	1000	+
chr16	49315742	49315743	chr16_47873243_-	1000	-
chr5	150284545	150284546	chr5_150264738_-	1000	-
chr2	102003965	102003966	chr2_101370397_-	1000	-
chr17	46806111	46806112	chr17_44161110_-	1000	-
chr5	1634120	1634121	chr5_1687120_-	1000	-
chr11	43964105	43964106	chr11_43920681_+	1000	+
chr20	35724403	35724404	chr20_35157817_-	1000	-
chr11	94277016	94277017	chr11_93916664_+	1000	+
chr7	70597522	70597523	chr7_70235458_+	1000	+
chr3	186524290	186524291	chr3_188006984_-	1000	-
chr7	5229834	5229835	chr7_5196360_+	1000	+
chr1	38230824	38230825	chr1_38003411_-	1000	-
chr11	129685740	129685741	chr11_129190950_+	1000	+
chr11	76381044	76381045	chr11_76058692_-	1000	-
chr3	35683848	35683849	chr3_35658852_+	1000	+
chr16	765172	765173	chr16_705173_+	1000	+
chr7	148959261	148959262	chr7_148590194_+	1000	+
chr15	52587995	52587996	chr15_50375287_-	1000	-
chr15	32322685	32322686	chr15_30109977_+	1000	+
chr8	86376130	86376131	chr8_86563382_+	1000	+
chr3	51428698	51428699	chr3_51403738_+	1000	+
chr18	23806846	23806847	chr18_22060844_+	1000	+
chr20	5093733	5093734	chr20_5041733_-	1000	-
chr16	67906925	67906926	chr16_66464426_+	1000	+
chr16	330605	330606	chr16_270606_+	1000	+
chrX	129402922	129402923	chrX_129230603_-	1000	-
chr1	6240194	6240195	chr1_6162781_-	1000	-
chr16	89043504	89043505	chr16_87571005_-	1000	-
chr10	1779670	1779671	chr10_1769670_-	1000	-
chr22	19929262	19929263	chr22_18309262_+	1000	+
chr16	28889808	28889809	chr16_28797309_+	1000	+
chr3	71834357	71834358	chr3_71917047_-	1000	-
chr9	132388431	132388432	chr9_131428252_+	1000	+
chr2	228736326	228736327	chr2_228444570_+	1000	+
chr11	64851615	64851616	chr11_64608191_-	1000	-
chrX	103401708	103401709	chrX_103288364_-	1000	-
chr5	10564434	10564435	chr5_10617434_+	1000	+
chr2	85843214	85843215	chr2_85696725_+	1000	+
chr17	4692253	4692254	chr17_4638993_+	1000	+
chr19	4670415	4670416	chr19_4621415_-	1000	-
chr16	1968324	1968325	chr16_1908325_-	1000	-
chr3	50712510	50712511	chr3_50687514_+	1000	+
chr20	48807119	48807120	chr20_48240526_+	1000	+
chr3	13590624	13590625	chr3_13565624_+	1000	+
chrX	128788933	128788934	chrX_128616614_-	1000	-
chr3	32433162	32433163	chr3_32408166_+	1000	+
chr17	79670399	79670400	chr17_77280804_+	1000	+
chr1	226374423	226374424	chr1_224441046_-	1000	-
chr1	1182102	1182103	chr1_1171965_-	1000	-
chr9	4152183	4152184	chr9_4142183_-	1000	-
chr9	90112595	90112596	chr9_89302415_+	1000	+
chr2	219906273	219906274	chr2_219614517_-	1000	-
chr11	6502676	6502677	chr11_6459252_+	1000	+
chr17	74533987	74533988	chr17_72045582_-	1000	-
chr19	38345836	38345837	chr19_43037676_-	1000	-
chr9	127177752	127177753	chr9_126217573_-	1000	-
chr5	110407389	110407390	chr5_110435288_+	1000	+
chrX	142723019	142723020	chrX_142550685_-	1000	-
chr1	156830670	156830671	chr1_155097294_+	1000	+
chrX	117957705	117957706	chrX_117841733_+	1000	+
chr9	139922740	139922741	chr9_139042561_-	1000	-
chr16	3550944	3550945	chr16_3490945_+	1000	+
chrX	137793827	137793828	chrX_137621493_-	1000	-
chr16	2525146	2525147	chr16_2465147_+	1000	+
chr8	120845074	120845075	chr8_120914255_-	1000	-
chr10	30638267	30638268	chr10_30678273_-	1000	-
chr1	25664788	25664789	chr1_25537375_+	1000	+
chr1	247712346	247712347	chr1_245778969_+	1000	+
chr1	53068042	53068043	chr1_52840630_+	1000	+
chr19	45582529	45582530	chr19_50274369_+	1000	+
chr17	33469334	33469335	chr17_30493447_-	1000	-
chrX	151143151	151143152	chrX_150893807_-	1000	-
chr10	71390002	71390003	chr10_71060008_+	1000	+
chr15	40531997	40531998	chr15_38319289_+	1000	+
chr12	110888216	110888217	chr12_109372599_-	1000	-
chr15	27216428	27216429	chr15_24799174_+	1000	+
chr10	118897812	118897813	chr10_118887802_-	1000	-
chr9	100069909	100069910	chr9_99109730_+	1000	+
chr22	29876180	29876181	chr22_28206180_+	1000	+
chr8	109799844	109799845	chr8_109869020_-	1000	-
chr11	74951949	74951950	chr11_74629597_+	1000	+
chrX	153191714	153191715	chrX_152844908_-	1000	-
chr16	23160591	23160592	chr16_23068092_-	1000	-
chr17	34122711	34122712	chr17_31146824_-	1000	-
chr11	68451942	68451943	chr11_68208518_+	1000	+
chr19	56741768	56741769	chr19_61433580_-	1000	-
chr19	58907456	58907457	chr19_63599268_+	1000	+
chr1	120439147	120439148	chr1_120240670_-	1000	-
chr17	46608272	46608273	chr17_43963271_-	1000	-
chr7	100823557	100823558	chr7_100610277_-	1000	-
chr9	38424444	38424445	chr9_38414444_-	1000	-
chr14	105953256	105953257	chr14_105024301_+	1000	+
chr4	819945	819946	chr4_809945_-	1000	-
chr1	59612479	59612480	chr1_59385067_-	1000	-
chr17	6899383	6899384	chr17_6840107_+	1000	+
chr19	42348736	42348737	chr19_47040576_-	1000	-
chr8	38831667	38831668	chr8_38950824_+	1000	+
chr2	154335322	154335323	chr2_154043568_-	1000	-
chr19	13227463	13227464	chr19_13088463_-	1000	-
chr4	1006251	1006252	chr4_996251_+	1000	+
chr19	47249302	47249303	chr19_51941142_+	1000	+
chr14	24641233	24641234	chr14_23711073_+	1000	+
chr2	228029275	228029276	chr2_227737519_-	1000	-
chr17	74582145	74582146	chr17_72093740_-	1000	-
chr22	29469065	29469066	chr22_27799065_+	1000	+
chr16	68014452	68014453	chr16_66571953_-	1000	-
chr12	49730971	49730972	chr12_48017238_-	1000	-
chrX	102565974	102565975	chrX_102452630_-	1000	-
chr19	55791751	55791752	chr19_60483563_-	1000	-
chrX	53713674	53713675	chrX_53730399_-	1000	-
chr3	183979251	183979252	chr3_185461945_-	1000	-
chr8	105601252	105601253	chr8_105670428_-	1000	-
chr2	73520829	73520830	chr2_73374337_-	1000	-
chr22	50968514	50968515	chr22_49315380_-	1000	-
chr12	54982443	54982444	chr12_53268710_-	1000	-
chr12	54427733	54427734	chr12_52714000_+	1000	+
chrX	56590025	56590026	chrX_56606750_+	1000	+
chr16	66959439	66959440	chr16_65516940_-	1000	-
chr16	80574848	80574849	chr16_79132349_+	1000	+
chr20	55204357	55204358	chr20_54637764_+	1000	+
chr8	21882353	21882354	chr8_21938299_+	1000	+
chr19	42927906	42927907	chr19_47619746_+	1000	+
chr1	91182794	91182795	chr1_90955382_-	1000	-
chr10	6019574	6019575	chr10_6059580_-	1000	-
chr1	85462805	85462806	chr1_85235393_-	1000	-
chr10	104629209	104629210	chr10_104619199_+	1000	+
chrX	153719029	153719030	chrX_153372223_-	1000	-
chrX	16964813	16964814	chrX_16874734_+	1000	+
chr2	26205443	26205444	chr2_26058947_-	1000	-
chr5	76114832	76114833	chr5_76150588_+	1000	+
chr2	86116157	86116158	chr2_85969668_-	1000	-
chr1	24104875	24104876	chr1_23977462_+	1000	+
chr2	233352569	233352570	chr2_233060813_-	1000	-
chr9	111929571	111929572	chr9_110969392_-	1000	-
chr5	68628543	68628544	chr5_68664299_-	1000	-
chr14	67878917	67878918	chr14_66948670_-	1000	-
chr1	27248212	27248213	chr1_27120799_+	1000	+
chrX	13587693	13587694	chrX_13497614_+	1000	+
chr2	88752053	88752054	chr2_88533168_-	1000	-
chr14	60975937	60975938	chr14_60045690_+	1000	+
chr10	131934638	131934639	chr10_131824628_+	1000	+
chr5	14143810	14143811	chr5_14196810_+	1000	+
chr11	69590171	69590172	chr11_69299352_-	1000	-
chr2	171571856	171571857	chr2_171280102_+	1000	+
chr5	1295162	1295163	chr5_1348162_-	1000	-
chr1	59043166	59043167	chr1_58815754_-	1000	-
chr4	77819002	77819003	chr4_78038026_-	1000	-
chr13	99174379	99174380	chr13_97972380_-	1000	-
chr7	27205149	27205150	chr7_27171674_-	1000	-
chr17	35294771	35294772	chr17_32368884_+	1000	+
chr5	1594646	1594647	chr5_1647646_-	1000	-
chr20	44657820	44657821	chr20_44091227_+	1000	+
chr4	147560044	147560045	chr4_147779494_+	1000	+
chr16	84853586	84853587	chr16_83411087_+	1000	+
chr2	11886721	11886722	chr2_11804172_+	1000	+
chr12	110271212	110271213	chr12_108755595_-	1000	-
chr14	23526747	23526748	chr14_22596587_-	1000	-
chr10	98480279	98480280	chr10_98470269_-	1000	-
chr16	67184902	67184903	chr16_65742403_-	1000	-
chr10	128593977	128593978	chr10_128583967_+	1000	+
chr11	67888858	67888859	chr11_67645434_-	1000	-
chr7	75931874	75931875	chr7_75769810_+	1000	+
chr9	135457992	135457993	chr9_134447813_+	1000	+
chr1	11796141	11796142	chr1_11718728_+	1000	+
chr1	246580714	246580715	chr1_244647337_-	1000	-
chr12	103889788	103889789	chr12_102413918_-	1000	-
chr12	120907558	120907559	chr12_119391941_-	1000	-
chr6	36098260	36098261	chr6_36206238_+	1000	+
chr19	19314238	19314239	chr19_19175238_-	1000	-
chr19	39523236	39523237	chr19_44215076_-	1000	-
chr10	92617671	92617672	chr10_92607651_-	1000	-
chr17	47572654	47572655	chr17_44927653_+	1000	+
chr17	76374698	76374699	chr17_73886293_+	1000	+
chr13	114462215	114462216	chr13_113651872_-	1000	+
chr19	39109713	39109714	chr19_43801553_+	1000	+
chr10	73079009	73079010	chr10_72749015_+	1000	+
chr5	139175405	139175406	chr5_139155589_+	1000	+
chr5	1445543	1445544	chr5_1498543_-	1000	-
chr20	25129426	25129427	chr20_25077426_-	1000	-
chr5	175843570	175843571	chr5_175776176_-	1000	-
chr16	2034149	2034150	chr16_1974150_+	1000	+
chr2	233877951	233877952	chr2_233586195_-	1000	-
chrX	9983794	9983795	chrX_9943794_+	1000	+
chr14	24780576	24780577	chr14_23850416_-	1000	-
chr3	44283377	44283378	chr3_44258381_+	1000	+
chr2	198650074	198650075	chr2_198358319_-	1000	-
chr19	50083829	50083830	chr19_54775641_-	1000	-
chr19	50979733	50979734	chr19_55671545_+	1000	+
chr9	127020195	127020196	chr9_126060016_+	1000	+
chr1	46859938	46859939	chr1_46632525_+	1000	+
chr5	167956581	167956582	chr5_167889159_+	1000	+
chr16	90076529	90076530	chr16_88604030_-	1000	-
chr10	119000583	119000584	chr10_118990573_+	1000	+
chr5	135528851	135528852	chr5_135556750_-	1000	-
chr8	22526661	22526662	chr8_22582606_-	1000	-
chr4	2043776	2043777	chr4_2013574_+	1000	+
chr17	75315596	75315597	chr17_72827191_+	1000	+
chr8	101315487	101315488	chr8_101384663_-	1000	-
chr14	105444694	105444695	chr14_104515739_-	1000	-
chr6	34113914	34113915	chr6_34221892_-	1000	-
chr19	1885518	1885519	chr19_1836518_-	1000	-
chr13	79177695	79177696	chr13_78075696_-	1000	-
chr16	11038344	11038345	chr16_10945845_+	1000	+
chrX	153744566	153744567	chrX_153397760_-	1000	-
chr12	120427647	120427648	chr12_118912030_+	1000	+
chr3	186739664	186739665	chr3_188222358_+	1000	+
chr22	21319417	21319418	chr22_19649417_+	1000	+
chr10	43762367	43762368	chr10_43082373_-	1000	-
chr2	224904036	224904037	chr2_224612280_-	1000	-
chr10	131762091	131762092	chr10_131652081_-	1000	-
chr18	47721451	47721452	chr18_45975449_-	1000	-
chr15	65822826	65822827	chr15_63609879_+	1000	+
chrX	49056661	49056662	chrX_48943605_-	1000	-
chr9	133539980	133539981	chr9_132529801_+	1000	+
chr5	154317776	154317777	chr5_154297969_-	1000	-
chr16	90015138	90015139	chr16_88542639_+	1000	+
chr3	129693235	129693236	chr3_131175925_+	1000	+
chr12	133195365	133195366	chr12_131705438_+	1000	+
chr16	2390922	2390923	chr16_2330923_+	1000	+
chr1	202778598	202778599	chr1_201045221_-	1000	-
chr14	74892805	74892806	chr14_73962558_-	1000	-
chr16	58718681	58718682	chr16_57276182_-	1000	-
chr1	231114618	231114619	chr1_229181241_-	1000	-
chr5	151304397	151304398	chr5_151284590_-	1000	-
chr6	66497771	66497772	chr6_66554492_+	1000	+
chr16	67207755	67207756	chr16_65765256_+	1000	+
chr15	63334837	63334838	chr15_61121890_+	1000	+
chr16	5121809	5121810	chr16_5061810_+	1000	+
chr19	52848681	52848682	chr19_57540493_+	1000	+
chr1	53387446	53387447	chr1_53160034_-	1000	-
chr22	42322821	42322822	chr22_40652767_-	1000	-
chr5	78365497	78365498	chr5_78401253_-	1000	-
chr17	77005899	77005900	chr17_74517494_-	1000	-
chr1	201123683	201123684	chr1_199390306_-	1000	-
chr3	127348001	127348002	chr3_128830691_+	1000	+
chr1	6614658	6614659	chr1_6537245_-	1000	-
chr10	44144326	44144327	chr10_43464332_-	1000	-
chr11	66824288	66824289	chr11_66580864_+	1000	+
chr4	128651532	128651533	chr4_128870982_+	1000	+
chr6	43478081	43478082	chr6_43586059_-	1000	-
chr8	56015016	56015017	chr8_56177570_+	1000	+
chr11	120195837	120195838	chr11_119701047_+	1000	+
chr1	166958325	166958326	chr1_165224949_+	1000	+
chr8	35092974	35092975	chr8_35212516_+	1000	+
chr17	39992523	39992524	chr17_37246049_-	1000	-
chr1	223566714	223566715	chr1_221633337_+	1000	+
chrX	103411155	103411156	chrX_103297811_+	1000	+
chrX	153707596	153707597	chrX_153360790_-	1000	-
chr4	25864653	25864654	chr4_25473751_-	1000	-
chr10	89419475	89419476	chr10_89409455_+	1000	+
chrX	54556643	54556644	chrX_54573368_+	1000	+
chr13	27334922	27334923	chr13_26232922_-	1000	-
chr16	68771192	68771193	chr16_67328693_+	1000	+
chr8	133493004	133493005	chr8_133562186_-	1000	-
chr19	18284589	18284590	chr19_18145589_+	1000	+
chr8	95651695	95651696	chr8_95720871_-	1000	-
chr10	102988717	102988718	chr10_102978707_-	1000	-
chr3	44519162	44519163	chr3_44494166_-	1000	-
chr16	215972	215973	chr16_155972_+	1000	+
chr11	1411128	1411129	chr11_1367704_+	1000	+
chr5	140345746	140345747	chr5_140325930_+	1000	+
chr6	33589155	33589156	chr6_33697133_+	1000	+
chr4	1400230	1400231	chr4_1390230_-	1000	-
chrX	153200607	153200608	chrX_152853801_-	1000	-
chrX	149613719	149613720	chrX_149364377_+	1000	+
chr2	178483694	178483695	chr2_178191940_-	1000	-
chr8	145641917	145641918	chr8_145612725_-	1000	-
chr8	144790279	144790280	chr8_144862267_-	1000	-
chr13	101186056	101186057	chr13_99984057_-	1000	-
chr17	3867758	3867759	chr17_3814507_-	1000	-
chr12	6309481	6309482	chr12_6179742_+	1000	+
chr10	115933938	115933939	chr10_115923928_-	1000	-
chr10	44880545	44880546	chr10_44200551_-	1000	-
chr13	96204946	96204947	chr13_95002947_+	1000	+
chr14	59730158	59730159	chr14_58799911_+	1000	+
chr15	40398639	40398640	chr15_38185931_-	1000	-
chr11	124933012	124933013	chr11_124438222_+	1000	+
chr7	50344264	50344265	chr7_50314810_+	1000	+
chr19	48111452	48111453	chr19_52803264_+	1000	+
chr1	240255184	240255185	chr1_238321807_+	1000	+
chrX	73524024	73524025	chrX_73440749_+	1000	+
chr1	179560756	179560757	chr1_177827379_+	1000	+
chr1	236958580	236958581	chr1_235025203_+	1000	+
chr20	58179601	58179602	chr20_57612996_+	1000	+
chrX	45710920	45710921	chrX_45595864_-	1000	-
chr7	114562208	114562209	chr7_114349444_+	1000	+
chrX	118827333	118827334	chrX_118711361_-	1000	-
chrX	7895475	7895476	chrX_7855475_-	1000	-
chr16	740424	740425	chr16_680425_-	1000	-
chr1	40137710	40137711	chr1_39910297_-	1000	-
chr12	117628300	117628301	chr12_116112683_-	1000	-
chr20	39995498	39995499	chr20_39428912_-	1000	-
chr8	33457624	33457625	chr8_33577166_-	1000	-
chr22	43547519	43547520	chr22_41877463_+	1000	+
chr18	23713815	23713816	chr18_21967813_+	1000	+
chr1	26372629	26372630	chr1_26245216_-	1000	-
chr20	41818557	41818558	chr20_41251971_-	1000	-
chr1	19991779	19991780	chr1_19864366_+	1000	+
chr7	100493592	100493593	chr7_100331528_-	1000	-
chr1	113009162	113009163	chr1_112810685_+	1000	+
chr18	8609442	8609443	chr18_8599442_+	1000	+
chr20	62258454	62258455	chr20_61728898_-	1000	-
chr4	84035911	84035912	chr4_84254935_-	1000	-
chr6	46293629	46293630	chr6_46401588_-	1000	-
chrX	134156566	134156567	chrX_133984232_-	1000	-
chr20	44044706	44044707	chr20_43478120_+	1000	+
chr9	130533648	130533649	chr9_129573469_-	1000	-
chr17	12692828	12692829	chr17_12633553_+	1000	+
chr1	50574591	50574592	chr1_50347178_+	1000	+
chr16	58549382	58549383	chr16_57106883_+	1000	+
chr19	17326154	17326155	chr19_17187154_+	1000	+
chr3	40547529	40547530	chr3_40522533_+	1000	+
chr2	73964517	73964518	chr2_73818025_-	1000	-
chr7	6617064	6617065	chr7_6583589_+	1000	+
chr7	37960162	37960163	chr7_37926687_+	1000	+
chr19	36909576	36909577	chr19_41601416_-	1000	-
chrX	151806636	151806637	chrX_151557292_+	1000	+
chr1	237205701	237205702	chr1_235272324_+	1000	+
chr8	121824309	121824310	chr8_121893490_-	1000	-
chr17	79869353	79869354	chr17_77462645_-	1000	-
chr1	25256770	25256771	chr1_25129357_-	1000	-
chrX	21392535	21392536	chrX_21302456_+	1000	+
chr15	25200039	25200040	chr15_22751132_+	1000	+
chr3	71803924	71803925	chr3_71886614_-	1000	-
chr1	24513765	24513766	chr1_24386352_-	1000	-
chr17	7486964	7486965	chr17_7427688_+	1000	+
chr19	17414282	17414283	chr19_17275282_-	1000	-
chr3	42695880	42695881	chr3_42670884_-	1000	-
chr20	61448413	61448414	chr20_60918858_+	1000	+
chr16	67260721	67260722	chr16_65818222_-	1000	-
chr1	44679124	44679125	chr1_44451711_+	1000	+
chr3	46759373	46759374	chr3_46734377_-	1000	-
chr15	78423877	78423878	chr15_76210932_-	1000	-
chr19	10628126	10628127	chr19_10489126_-	1000	-
chr19	7660787	7660788	chr19_7566787_+	1000	+
chr1	11159967	11159968	chr1_11082554_-	1000	-
chr17	43510282	43510283	chr17_40866065_-	1000	-
chr11	107799200	107799201	chr11_107304410_+	1000	+
chr10	134599537	134599538	chr10_134449527_-	1000	-
chr7	140774031	140774032	chr7_140420500_+	1000	+
chr5	135364583	135364584	chr5_135392482_+	1000	+
chr15	27018223	27018224	chr15_24569316_-	1000	-
chr13	42031541	42031542	chr13_40929541_+	1000	+
chr17	38334241	38334242	chr17_35587767_+	1000	+
chr18	47018935	47018936	chr18_45272933_-	1000	-
chr1	231004302	231004303	chr1_229070925_-	1000	-
chr21	43639266	43639267	chr21_42512335_+	1000	+
chr3	59035715	59035716	chr3_59010755_-	1000	-
chr16	56691854	56691855	chr16_55249355_+	1000	+
chr11	65548062	65548063	chr11_65304638_-	1000	-
chrX	83442943	83442944	chrX_83329599_-	1000	-
chr9	130965633	130965634	chr9_130005454_+	1000	+
chr3	16974581	16974582	chr3_16949585_+	1000	+
chr16	71660055	71660056	chr16_70217556_+	1000	+
chr17	7819265	7819266	chr17_7759990_-	1000	-
chr11	75917574	75917575	chr11_75595222_-	1000	-
chrX	49019180	49019181	chrX_48906124_+	1000	+
chr16	25703346	25703347	chr16_25610847_+	1000	+
chrX	132549205	132549206	chrX_132376871_-	1000	-
chr19	22715427	22715428	chr19_22507267_+	1000	+
chr20	21686296	21686297	chr20_21634296_+	1000	+
chr7	155250823	155250824	chr7_154943584_+	1000	+
chr1	29138653	29138654	chr1_29011240_+	1000	+
chr1	200992828	200992829	chr1_199259451_-	1000	-
chr9	37120468	37120469	chr9_37110468_+	1000	+
chr6	91297020	91297021	chr6_91353741_-	1000	-
chr10	99790585	99790586	chr10_99780575_-	1000	-
chr3	185216845	185216846	chr3_186699539_-	1000	-
chr4	66536213	66536214	chr4_66218808_-	1000	-
chr6	85473954	85473955	chr6_85530673_-	1000	-
chr8	104831415	104831416	chr8_104900591_+	1000	+
chr2	220492291	220492292	chr2_220200535_+	1000	+
chr10	35625801	35625802	chr10_35665807_+	1000	+
chr3	9595486	9595487	chr3_9570486_-	1000	-
chr1	214454564	214454565	chr1_212521187_+	1000	+
chr21	45705720	45705721	chr21_44530148_+	1000	+
chr1	51425936	51425937	chr1_51198524_-	1000	-
chr11	63381909	63381910	chr11_63138485_-	1000	-
chr14	35183023	35183024	chr14_34252774_-	1000	-
chr10	128994422	128994423	chr10_128884412_-	1000	-
chr2	225907330	225907331	chr2_225615574_-	1000	-
chr1	166135992	166135993	chr1_164402616_-	1000	-
chr6	11044624	11044625	chr6_11152610_-	1000	-
chr2	160761267	160761268	chr2_160469513_-	1000	-
chr10	5708558	5708559	chr10_5748564_-	1000	-
chr20	60942368	60942369	chr20_60375763_-	1000	-
chr10	94833646	94833647	chr10_94823636_+	1000	+
chr20	37101448	37101449	chr20_36534862_+	1000	+
chr7	27209182	27209183	chr7_27175707_-	1000	-
chr3	69985750	69985751	chr3_70068440_+	1000	+
chr7	4998844	4998845	chr7_4965370_-	1000	-
chr12	125473667	125473668	chr12_124039620_-	1000	-
chr21	33784744	33784745	chr21_32706615_+	1000	+
chr16	3030540	3030541	chr16_2970541_-	1000	-
chr11	66059372	66059373	chr11_65815948_+	1000	+
chr22	22020272	22020273	chr22_20350272_+	1000	+
chr17	80186886	80186887	chr17_77780175_+	1000	+
chr2	20068614	20068615	chr2_19932095_+	1000	+
chr11	2399222	2399223	chr11_2355798_-	1000	-
chr3	42947401	42947402	chr3_42922405_+	1000	+
chr19	39687603	39687604	chr19_44379443_+	1000	+
chr19	11466061	11466062	chr19_11327061_+	1000	+
chr7	1062662	1062663	chr7_1029188_-	1000	-
chr10	104192423	104192424	chr10_104182413_-	1000	-
chrX	8700228	8700229	chrX_8660228_-	1000	-
chr1	117209578	117209579	chr1_117011101_-	1000	-
chrX	71458858	71458859	chrX_71375583_-	1000	-
chr1	44440319	44440320	chr1_44212906_+	1000	+
chr15	35046782	35046783	chr15_32834074_-	1000	-
chr16	755825	755826	chr16_695826_-	1000	-
chr17	260117	260118	chr17_260433_+	1000	+
chr3	121264853	121264854	chr3_122747543_-	1000	-
chr17	56032684	56032685	chr17_53387683_-	1000	-
chrX	54522599	54522600	chrX_54539324_-	1000	-
chr10	131265447	131265448	chr10_131155437_+	1000	+
chr19	44529493	44529494	chr19_49221333_+	1000	+
chr14	89259096	89259097	chr14_88328849_-	1000	-
chr11	62439241	62439242	chr11_62195817_-	1000	-
chrX	113818550	113818551	chrX_113724806_+	1000	+
chr9	132815984	132815985	chr9_131855805_+	1000	+
chr5	149737201	149737202	chr5_149717394_+	1000	+
chr11	17757494	17757495	chr11_17714070_+	1000	+
chr17	45933240	45933241	chr17_43288239_-	1000	-
chr1	247275719	247275720	chr1_245342342_-	1000	-
chr18	21452983	21452984	chr18_19706981_+	1000	+
chr16	52580806	52580807	chr16_51138307_-	1000	-
chr4	25314395	25314396	chr4_24923493_+	1000	+
chr17	29887014	29887015	chr17_26911127_+	1000	+
chr5	32711437	32711438	chr5_32747194_+	1000	+
chr15	77924869	77924870	chr15_75711924_-	1000	-
chr7	94536948	94536949	chr7_94374884_+	1000	+
chr11	45943171	45943172	chr11_45899747_+	1000	+
chr3	142608045	142608046	chr3_144090735_-	1000	-
chr3	172166246	172166247	chr3_173648940_-	1000	-
chr22	20104946	20104947	chr22_18484946_+	1000	+
chrX	6145888	6145889	chrX_6155888_-	1000	-
chr11	66115161	66115162	chr11_65871737_-	1000	-
chr21	19617149	19617150	chr21_18539020_+	1000	+
chr15	89921272	89921273	chr15_87722276_+	1000	+
chr15	36887069	36887070	chr15_34674361_+	1000	+
chr19	48281841	48281842	chr19_52973653_+	1000	+
chr20	56725982	56725983	chr20_56159388_+	1000	+
chr3	126076236	126076237	chr3_127558926_-	1000	-
chr11	417397	417398	chr11_407397_-	1000	-
chr19	37997989	37997990	chr19_42689829_-	1000	-
chr5	145718586	145718587	chr5_145698779_+	1000	+
chr10	29698462	29698463	chr10_29738468_+	1000	+
chr20	20348764	20348765	chr20_20296764_+	1000	+
chr7	57247863	57247864	chr7_57251805_-	1000	-
chr17	38599675	38599676	chr17_35853201_+	1000	+
chr15	41952609	41952610	chr15_39739901_+	1000	+
chr4	17783135	17783136	chr4_17392233_-	1000	-
chr12	85674035	85674036	chr12_84198166_+	1000	+
chr6	166721871	166721872	chr6_166641861_-	1000	-
chr3	48342901	48342902	chr3_48317905_-	1000	-
chr14	30396899	30396900	chr14_29466650_-	1000	-
chr19	10420233	10420234	chr19_10281233_-	1000	-
chr10	120938377	120938378	chr10_120928367_-	1000	-
chr22	31742249	31742250	chr22_30072249_-	1000	-
chr1	201084500	201084501	chr1_199351123_-	1000	-
chr16	55358470	55358471	chr16_53915971_+	1000	+
chr15	56035317	56035318	chr15_53822609_-	1000	-
chr11	129245880	129245881	chr11_128751090_+	1000	+
chrX	53254604	53254605	chrX_53271329_-	1000	-
chr6	110679475	110679476	chr6_110786168_-	1000	-
chr18	52626739	52626740	chr18_50777737_-	1000	-
chr10	11936709	11936710	chr10_11976715_-	1000	-
chr16	4987136	4987137	chr16_4927137_-	1000	-
chr2	223289225	223289226	chr2_222997469_+	1000	+
chr11	64490660	64490661	chr11_64247236_-	1000	-
chr9	77113469	77113470	chr9_76303289_-	1000	-
chr12	121736111	121736112	chr12_120220494_-	1000	-
chr10	116164537	116164538	chr10_116154527_-	1000	-
chr8	4852328	4852329	chr8_4839736_-	1000	-
chr12	123921280	123921281	chr12_122487233_-	1000	-
chr2	70529220	70529221	chr2_70382724_-	1000	-
chrX	15756411	15756412	chrX_15666332_+	1000	+
chr5	54523143	54523144	chr5_54558900_-	1000	-
chr17	16395505	16395506	chr17_16336230_-	1000	-
chr11	93583668	93583669	chr11_93223316_-	1000	-
chr13	20767114	20767115	chr13_19665114_-	1000	-
chr16	30064410	30064411	chr16_29971911_+	1000	+
chr6	150184633	150184634	chr6_150226326_+	1000	+
chr13	49794473	49794474	chr13_48692474_+	1000	+
chr8	2480453	2480454	chr8_2467860_-	1000	-
chr8	61591323	61591324	chr8_61753877_+	1000	+
chr12	50355278	50355279	chr12_48641545_+	1000	+
chr1	14031349	14031350	chr1_13903936_+	1000	+
chr20	43160421	43160422	chr20_42593835_+	1000	+
chr4	40751913	40751914	chr4_40446670_+	1000	+
chr4	492988	492989	chr4_482988_+	1000	+
chr1	224517891	224517892	chr1_222584514_-	1000	-
chrX	101967103	101967104	chrX_101853759_+	1000	+
chr17	63133455	63133456	chr17_60563917_+	1000	+
chr2	186603820	186603821	chr2_186312065_-	1000	-
chr16	30087296	30087297	chr16_29994797_+	1000	+
chr19	50094911	50094912	chr19_54786723_+	1000	+
chr14	74417117	74417118	chr14_73486870_-	1000	-
chr12	5603297	5603298	chr12_5473558_+	1000	+
chr1	154540256	154540257	chr1_152806880_+	1000	+
chr4	36245979	36245980	chr4_35922374_-	1000	-
chr2	149632791	149632792	chr2_149349261_+	1000	+
chr7	26331514	26331515	chr7_26298039_+	1000	+
chr3	137490752	137490753	chr3_138973442_+	1000	+
chr9	34126771	34126772	chr9_34116771_-	1000	-
chr13	31774111	31774112	chr13_30672111_+	1000	+
chr13	102568995	102568996	chr13_101366996_-	1000	-
chr15	83316767	83316768	chr15_81113822_-	1000	-
chr17	28562986	28562987	chr17_25587112_-	1000	-
chr6	88875767	88875768	chr6_88932486_-	1000	-
chrX	51486480	51486481	chrX_51503220_+	1000	+
chr21	34442449	34442450	chr21_33364319_+	1000	+
chr21	43373999	43374000	chr21_42247068_-	1000	-
chr12	121454305	121454306	chr12_119938688_-	1000	-
chr7	128784711	128784712	chr7_128571947_+	1000	+
chr5	75008280	75008281	chr5_75044036_-	1000	-
chr12	569542	569543	chr12_439803_+	1000	+
chr22	22221970	22221971	chr22_20551970_-	1000	-
chr19	57078889	57078890	chr19_61770701_+	1000	+
chr16	77822460	77822461	chr16_76379961_+	1000	+
chr11	131780711	131780712	chr11_131285921_+	1000	+
chr2	220299699	220299700	chr2_220007943_+	1000	+
chr16	89778263	89778264	chr16_88305764_+	1000	+
chr8	145619445	145619446	chr8_145590253_-	1000	-
chr17	4458681	4458682	chr17_4405430_-	1000	-
chr22	17646177	17646178	chr22_16026177_-	1000	-
chr10	22541000	22541001	chr10_22581006_+	1000	+
chrX	47518579	47518580	chrX_47403523_-	1000	-
chr17	7905987	7905988	chr17_7846712_+	1000	+
chr1	45672250	45672251	chr1_45444837_-	1000	-
chr12	6493198	6493199	chr12_6363459_+	1000	+
chr4	164395047	164395048	chr4_164614497_-	1000	-
chr22	43485434	43485435	chr22_41815378_-	1000	-
chr13	111358527	111358528	chr13_110156528_-	1000	-
chr7	27187393	27187394	chr7_27153918_-	1000	-
chr5	176237559	176237560	chr5_176170165_+	1000	+
chr16	3109371	3109372	chr16_3049372_-	1000	-
chr10	73724119	73724120	chr10_73394125_+	1000	+
chr1	33352097	33352098	chr1_33124684_+	1000	+
chr20	18038526	18038527	chr20_17986526_-	1000	-
chr8	144766621	144766622	chr8_144838609_+	1000	+
chr15	68346516	68346517	chr15_66133570_+	1000	+
chrX	107979607	107979608	chrX_107866263_-	1000	-
chr20	57267861	57267862	chr20_56701267_+	1000	+
chr14	21493935	21493936	chr14_20563775_-	1000	-
chr1	55446336	55446337	chr1_55218924_+	1000	+
chr10	73533337	73533338	chr10_73203343_-	1000	-
chr2	27346656	27346657	chr2_27200160_+	1000	+
chr11	7694829	7694830	chr11_7651405_-	1000	-
chr9	135820020	135820021	chr9_134809841_-	1000	-
chr5	132073270	132073271	chr5_132101169_-	1000	-
chr2	20212455	20212456	chr2_20075936_-	1000	-
chr19	1450147	1450148	chr19_1401147_+	1000	+
chr19	45908312	45908313	chr19_50600152_-	1000	-
chr10	91295313	91295314	chr10_91285293_-	1000	-
chr3	196366566	196366567	chr3_197850963_+	1000	+
chr9	140473387	140473388	chr9_139593208_-	1000	-
chr10	135090407	135090408	chr10_134940397_-	1000	-
chr15	90728151	90728152	chr15_88529155_+	1000	+
chrX	131573718	131573719	chrX_131401399_-	1000	-
chr19	4182601	4182602	chr19_4133601_-	1000	-
chr8	72987819	72987820	chr8_73150373_-	1000	-
chr19	11688556	11688557	chr19_11549556_-	1000	-
chr19	58095343	58095344	chr19_62787155_+	1000	+
chr10	44063907	44063908	chr10_43383913_-	1000	-
chr19	58111252	58111253	chr19_62803064_+	1000	+
chr17	43045644	43045645	chr17_40401170_-	1000	-
chr7	74489717	74489718	chr7_74127653_-	1000	-
chr20	62199107	62199108	chr20_61669551_-	1000	-
chr2	241075764	241075765	chr2_240724437_-	1000	-
chrX	150151747	150151748	chrX_149902405_+	1000	+
chr22	50708822	50708823	chr22_49050949_-	1000	-
chr2	232260334	232260335	chr2_231968578_+	1000	+
chr12	130822432	130822433	chr12_129388385_+	1000	+
chr2	231921577	231921578	chr2_231629821_+	1000	+
chr10	129705324	129705325	chr10_129595314_+	1000	+
chr19	23186010	23186011	chr19_22977850_-	1000	-
chr20	44518782	44518783	chr20_43952189_+	1000	+
chr2	103236147	103236148	chr2_102602579_+	1000	+
chr15	66585632	66585633	chr15_64372686_+	1000	+
chr22	26986089	26986090	chr22_25316089_-	1000	-
chr14	77279283	77279284	chr14_76349036_-	1000	-
chr17	29233286	29233287	chr17_26257412_-	1000	-
chr14	71108503	71108504	chr14_70178256_+	1000	+
chr20	30639990	30639991	chr20_30103651_+	1000	+
chr10	14816896	14816897	chr10_14856902_-	1000	-
chr19	9434901	9434902	chr19_9295901_+	1000	+
chr5	218337	218338	chr5_271337_+	1000	+
chr19	40973125	40973126	chr19_45664965_+	1000	+
chr2	158485399	158485400	chr2_158193645_-	1000	-
chr1	220960038	220960039	chr1_219026661_+	1000	+
chr16	81812862	81812863	chr16_80370363_+	1000	+
chr2	242498558	242498559	chr2_242147231_-	1000	-
chr12	10875953	10875954	chr12_10767220_-	1000	-
chr21	46238044	46238045	chr21_45062472_-	1000	-
chr21	44073861	44073862	chr21_42946930_+	1000	+
chr10	26223001	26223002	chr10_26263007_+	1000	+
chr14	58862643	58862644	chr14_57932396_+	1000	+
chr8	144241457	144241458	chr8_144312832_-	1000	-
chr12	51236700	51236701	chr12_49522967_+	1000	+
chr8	495781	495782	chr8_485781_-	1000	-
chr19	38924339	38924340	chr19_43616179_+	1000	+
chr1	48462562	48462563	chr1_48235149_-	1000	-
chr14	75593778	75593779	chr14_74663531_-	1000	-
chr19	13044558	13044559	chr19_12905558_-	1000	-
chr14	101036131	101036132	chr14_100105884_-	1000	-
chr9	37079892	37079893	chr9_37069892_+	1000	+
chr8	70983562	70983563	chr8_71146116_-	1000	-
chr20	61992748	61992749	chr20_61463192_-	1000	-
chr3	75721540	75721541	chr3_75804230_+	1000	+
chr3	12838170	12838171	chr3_12813170_+	1000	+
chr2	54952148	54952149	chr2_54805652_+	1000	+
chr17	33446888	33446889	chr17_30471001_-	1000	-
chr19	58090243	58090244	chr19_62782055_-	1000	-
chr17	43237540	43237541	chr17_40593323_+	1000	+
chr7	8473584	8473585	chr7_8440109_+	1000	+
chr1	78511588	78511589	chr1_78284176_+	1000	+
chr6	2903546	2903547	chr6_2848545_-	1000	-
chr7	100239173	100239174	chr7_100077109_-	1000	-
chr16	11680229	11680230	chr16_11587730_-	1000	-
chr10	116853123	116853124	chr10_116843113_+	1000	+
chr16	1821710	1821711	chr16_1761711_-	1000	-
chr22	51001328	51001329	chr22_49348194_-	1000	-
chr11	82444906	82444907	chr11_82122554_-	1000	-
chr1	47489239	47489240	chr1_47261826_+	1000	+
chr18	63417887	63417888	chr18_61568867_+	1000	+
chr6	74063999	74064000	chr6_74120720_-	1000	-
chrX	68385365	68385366	chrX_68302090_-	1000	-
chr3	147124596	147124597	chr3_148607286_-	1000	-
chr14	77737655	77737656	chr14_76807408_-	1000	-
chr2	230579286	230579287	chr2_230287530_-	1000	-
chr16	10276611	10276612	chr16_10184112_-	1000	-
chr6	74162043	74162044	chr6_74218764_-	1000	-
chr1	40254533	40254534	chr1_40027120_-	1000	-
chr4	5890343	5890344	chr4_5941244_-	1000	-
chr22	43506753	43506754	chr22_41836697_+	1000	+
chr1	6296044	6296045	chr1_6218631_-	1000	-
chr5	72416387	72416388	chr5_72452143_+	1000	+
chr22	38453261	38453262	chr22_36783207_+	1000	+
chr10	124907637	124907638	chr10_124897627_+	1000	+
chrX	131352189	131352190	chrX_131179870_-	1000	-
chrX	53111541	53111542	chrX_53128266_+	1000	+
chr16	84682116	84682117	chr16_83239617_+	1000	+
chr1	55271735	55271736	chr1_55044323_+	1000	+
chr16	2570362	2570363	chr16_2510363_+	1000	+
chr4	25378847	25378848	chr4_24987945_+	1000	+
chr22	32808274	32808275	chr22_31138274_-	1000	-
chr5	524549	524550	chr5_577549_-	1000	-
chr19	8408146	8408147	chr19_8314146_-	1000	-
chr14	50155098	50155099	chr14_49224848_-	1000	-
chr4	96470361	96470362	chr4_96689384_-	1000	-
chr1	51984995	51984996	chr1_51757583_-	1000	-
chr3	44771097	44771098	chr3_44746101_+	1000	+
chr13	112547691	112547692	chr13_111595692_+	1000	+
chr17	76164625	76164626	chr17_73676220_+	1000	+
chr3	196695742	196695743	chr3_198180139_-	1000	-
chr15	27111865	27111866	chr15_24662958_+	1000	+
chr10	129535537	129535538	chr10_129425527_+	1000	+
chr17	57642885	57642886	chr17_54997667_+	1000	+
chr1	20878931	20878932	chr1_20751518_+	1000	+
chr1	223537544	223537545	chr1_221604167_-	1000	-
chrX	118370207	118370208	chrX_118254235_+	1000	+
chr11	62559486	62559487	chr11_62316062_-	1000	-
chr3	128720471	128720472	chr3_130203161_+	1000	+
chrX	3264684	3264685	chrX_3274684_-	1000	-
chr5	6582248	6582249	chr5_6635248_+	1000	+
chr6	150285109	150285110	chr6_150326802_+	1000	+
chr12	54333427	54333428	chr12_52619694_-	1000	-
chr12	54362540	54362541	chr12_52648807_-	1000	-
chr22	39928860	39928861	chr22_38258806_-	1000	-
chr12	99548577	99548578	chr12_98072708_-	1000	-
chr21	38071432	38071433	chr21_36993302_+	1000	+
chr10	135171529	135171530	chr10_135021519_-	1000	-
chr2	132250064	132250065	chr2_131966534_-	1000	-
chr19	18902114	18902115	chr19_18763114_-	1000	-
chr17	7218658	7218659	chr17_7159382_-	1000	-
chr22	19704742	19704743	chr22_18084742_+	1000	+
chr6	158957467	158957468	chr6_158877455_+	1000	+
chr16	57318584	57318585	chr16_55876085_-	1000	-
chr8	144512602	144512603	chr8_144583745_-	1000	-
chr19	49891474	49891475	chr19_54583286_+	1000	+
chr12	54519854	54519855	chr12_52806121_+	1000	+
chr15	75249775	75249776	chr15_73036828_-	1000	-
chr1	149871134	149871135	chr1_148137758_+	1000	+
chr11	46958239	46958240	chr11_46914815_+	1000	+
chr19	47523100	47523101	chr19_52214940_+	1000	+
chr6	35995453	35995454	chr6_36103431_+	1000	+
chr21	44496040	44496041	chr21_43369109_-	1000	-
chr6	100016690	100016691	chr6_100123411_-	1000	-
chr1	163392981	163392982	chr1_161659605_-	1000	-
chr15	92937139	92937140	chr15_90738143_+	1000	+
chr14	75536279	75536280	chr14_74606032_+	1000	+
chr3	52273183	52273184	chr3_52248223_-	1000	-
chr9	135285582	135285583	chr9_134275403_+	1000	+
chr10	106093663	106093664	chr10_106083653_-	1000	-
chr3	137483133	137483134	chr3_138965823_+	1000	+
chr15	45670980	45670981	chr15_43458272_-	1000	-
chr8	144640476	144640477	chr8_144711619_+	1000	+
chr20	1294317	1294318	chr20_1242317_-	1000	-
chr1	14925212	14925213	chr1_14797799_+	1000	+
chr8	144798506	144798507	chr8_144870494_+	1000	+
chrX	69509798	69509799	chrX_69426523_-	1000	-
chr16	66864879	66864880	chr16_65422380_-	1000	-
chr1	36554452	36554453	chr1_36327039_+	1000	+
chr22	31090792	31090793	chr22_29420792_+	1000	+
chr9	115913237	115913238	chr9_114953058_+	1000	+
chr7	29724769	29724770	chr7_29691294_+	1000	+
chr2	73429385	73429386	chr2_73282893_+	1000	+
chr19	291435	291436	chr19_242435_-	1000	-
chr2	43019751	43019752	chr2_42873255_-	1000	-
chr5	122881110	122881111	chr5_122909009_+	1000	+
chrX	152990322	152990323	chrX_152643516_+	1000	+
chr2	72374991	72374992	chr2_72228499_-	1000	-
chr7	96654143	96654144	chr7_96492079_-	1000	-
chr17	4607524	4607525	chr17_4554273_+	1000	+
chr12	49716970	49716971	chr12_48003237_+	1000	+
chr14	61788160	61788161	chr14_60857913_+	1000	+
chr1	156611739	156611740	chr1_154878363_+	1000	+
chr11	2721228	2721229	chr11_2677804_-	1000	-
chr5	133450401	133450402	chr5_133478300_+	1000	+
chr16	2009516	2009517	chr16_1949517_+	1000	+
chr6	160769404	160769405	chr6_160689394_+	1000	+
chr7	141251077	141251078	chr7_140897546_+	1000	+
chr14	60337557	60337558	chr14_59407310_-	1000	-
chr1	167190065	167190066	chr1_165456689_+	1000	+
chr11	18720281	18720282	chr11_18676857_+	1000	+
chrX	48931704	48931705	chrX_48818648_-	1000	-
chr5	140306301	140306302	chr5_140286485_+	1000	+
chr14	65877309	65877310	chr14_64947062_+	1000	+
chr12	53342842	53342843	chr12_51629109_+	1000	+
chr1	110230417	110230418	chr1_110031940_+	1000	+
chr2	111142102	111142103	chr2_110576639_-	1000	-
chr15	30488238	30488239	chr15_28275530_+	1000	+
chr1	20834674	20834675	chr1_20707261_-	1000	-
chr18	56887399	56887400	chr18_55038379_+	1000	+
chr16	89238162	89238163	chr16_87765663_+	1000	+
chr1	161169104	161169105	chr1_159435728_+	1000	+
chr22	51016894	51016895	chr22_49363760_-	1000	-
chr7	36406850	36406851	chr7_36373375_-	1000	-
chr11	73087712	73087713	chr11_72765360_+	1000	+
chr2	155555092	155555093	chr2_155263338_+	1000	+
chr16	15950887	15950888	chr16_15858388_-	1000	-
chr5	141030986	141030987	chr5_141011170_-	1000	-
chr4	87813575	87813576	chr4_88032599_-	1000	-
chr14	24521205	24521206	chr14_23591045_+	1000	+
chrX	108976621	108976622	chrX_108863277_-	1000	-
chr20	25990434	25990435	chr20_25938434_+	1000	+
chr21	15588450	15588451	chr21_14510321_+	1000	+
chr6	39016556	39016557	chr6_39124534_+	1000	+
chr2	120189445	120189446	chr2_119905915_+	1000	+
chr12	100593864	100593865	chr12_99117995_+	1000	+
chrX	69353317	69353318	chrX_69270042_+	1000	+
chrX	152082985	152082986	chrX_151833641_+	1000	+
chr6	28555112	28555113	chr6_28663091_-	1000	-
chr12	33592754	33592755	chr12_33484021_-	1000	-
chr11	63993726	63993727	chr11_63750302_-	1000	-
chr1	182758583	182758584	chr1_181025206_+	1000	+
chr1	55181494	55181495	chr1_54954082_+	1000	+
chr9	74764266	74764267	chr9_73954086_+	1000	+
chr2	105489053	105489054	chr2_104855485_-	1000	-
chr16	66968346	66968347	chr16_65525847_+	1000	+
chr5	146435700	146435701	chr5_146415893_-	1000	-
chr10	105110891	105110892	chr10_105100881_-	1000	-
chrX	49354117	49354118	chrX_49241061_+	1000	+
chr16	10912651	10912652	chr16_10820152_-	1000	-
[truncated: 22,342 more rows]
