# Supplementary material for: Links between DNA methylation and nucleosome occupancy in the human genome
Source: Epigenetics Chromatin. 2017 Apr 11;10:18. doi: 10.1186/s13072-017-0125-5 (PMC5387343; doi:10.1186/s13072-017-0125-5)
Supplement: Supplementary file 2 — Additional file 2. Detailed bioinformatics procedures and in-house scripts used in this study are enclosed in the zip file. [file 13072_2017_125_MOESM2_ESM.zip › Supplmentary.Methods.2017.0320/Figure6.FigureS16.FigureS17/makeTssCpGImatrix.pl]

open(CPGI, ">matrix.nomeseq.cpgi.OC.M.tss.500.txt");
#print CPGI "x	y	z\n";
opendir (DIR, $ARGV[0]);
@files = grep /txt/, readdir DIR;
close DIR;
foreach $file (@files) {
	print "$file";
	$infile = $ARGV[0] . $file;
	open(IN, $infile);
	$linecount = 0;
	while ($line = <IN>) {
		$linecount++;
		chomp $line;
		@line = split("\t", $line);
		$hcg = $line[9];
		$gch = $line[10];
		if ($hcg < 1 || $gch < 1) {
			next;
		}
		$meth = $line[11];
		$meth = $meth * 100;
		$meth = int($meth);
		$meth_hash{$meth} = 1;
		$oc = $line[12];
		$oc = $oc * 100;
		$oc = int($oc);
		$oc_hash{$oc} = 1;
		$z{$meth}{$oc}++;
	}
	close(IN);
	print "\t$linecount\n";
}	
for ($i = 0; $i <= 100; $i += 1) {
	for ($j = 0; $j <= 100; $j += 1) {
		print "$i	$j\n";
		unless ($j == 0) {
			print CPGI "\t";
		}
		if ($z{$i}{$j} eq '') {
			$z{$i}{$j} = 0;
		}
		if ($z{$i}{$j} > 20) {
			$z{$i}{$j} = 20;
		}
		print CPGI "$z{$i}{$j}";
	}
	print CPGI "\n";
}
