# Supplementary material for: Links between DNA methylation and nucleosome occupancy in the human genome
Source: Epigenetics Chromatin. 2017 Apr 11;10:18. doi: 10.1186/s13072-017-0125-5 (PMC5387343; doi:10.1186/s13072-017-0125-5)
Supplement: Supplementary file 2 — Additional file 2. Detailed bioinformatics procedures and in-house scripts used in this study are enclosed in the zip file. [file 13072_2017_125_MOESM2_ESM.zip › Supplmentary.Methods.2017.0320/Figure6.FigureS16.FigureS17/nucleosome_definer_cpgi_tss_500.pl]

$infile = $ARGV[0];
open (IN, $infile);
$file_count = 0;
while ($line = <IN> ){	
	chomp $line;
	@line = split /\t/, $line;
	$chr = $line[0];
	$chr_hash{$chr} = 1;
	$coordinate = $line[1];
	$m = $line[2] / 100;
	$hcg{$chr}{$coordinate} = $m;
}
close(IN);
$infile = $ARGV[1];
open (IN, $infile);
$file_count = 0;
while ($line = <IN> ){	
	chomp $line;
	@line = split /\t/, $line;
	$chr = $line[0];
	$chr_hash{$chr} = 1;
	$coordinate = $line[1];
	$m = $line[2] / 100;
	$gch{$chr}{$coordinate} = $m;
}
close(IN);
$infile = $ARGV[2];
($chromosome) = $infile =~ /hg18\/(\S+)\.fa/;
print "$chromosome\n";
open (IN, $infile);
while ($line = <IN> ) {	
	chomp $line;
	unless ($line =~ /^>/ ){	
		$chr{$chromosome} .= $line;
	}
}
$length{$chromosome} = length($chr{$chromosome});
$chr{$chromosome} =~ tr/a-z/A-Z/;
print "$length{$chromosome}\n";
close(IN);
#CpGI
$infile7 = $ARGV[4];
$count = 0;
open (IN7, $infile7);	
while ($line = <IN7> ) {
	chomp $line;
	@line = split /\t/, $line;
	$chr = $line[0];
	if ($chr_hash{$chr} == 1) {
		$start = $line[1];
		$stop = $line[2];
		foreach $j ($start .. $stop) {
			$count++;
			$cpgi{$chr}{$j} = 1;
		}
	}
}
close(IN7);
system("mkdir NOMeSeq.individual.nucleosome.CpGI.TSS.info");
$j = "NOMeSeq.individual.nucleosome.CpGI.TSS.info";
$outfile = $j . "/" . $ARGV[5] . ".NOMeSeq.individual.nucleosome.CpGI.TSS.info.txt";
open (OUT, ">$outfile");
$infile = $ARGV[3];
open (IN, $infile);
$all = 0;
$linecount = 0;
while ($line = <IN> ){
	chomp $line;
	@line = split /\t/, $line;
	$reads = $line[4];	
	$chr = $line[0];
	$l = $line[1] + 72;
	unless ($cpgi{$chr}{$l} == 1) {
		next;	
	}
	$text_ref = $chr;
	$start = $l - 61;
	$seq = substr($chr{$text_ref}, $start - 1, 123);
	$gplusc = 0;
	$cg = 0;
	$gc = 0;
	$hcg = 0;
	$gch = 0;
	$gcg = 0;
	$meth = 0;
	$cg_center = 0;
	$oc = 0;
	for ( $i = 0; $i <= ( 122 ); $i++ ){	
	    $det2 = substr($seq, $i, 2);
	    $det1 = substr($seq, $i, 1);
	    $real_pos = $start + $i;
	    if ($det1 eq 'G' || $det1 eq 'C') {
		$gplusc++;
	    }
	    if ($det2 eq 'CG') {
		if ($i >= 41 && $i <= 83) {
			$cg_center++;
		}
		$cg++;
		$det_gcg = substr($seq, ($i - 1), 3);
		if ($det_gcg eq 'GCG') {
			$gcg++;
		}
		if ($hcg{$chr}{$real_pos} eq '') {
		} else {
			$hcg++;
			$meth += $hcg{$chr}{$real_pos};
		}
		$real_pos = $start + $i + 1;
		if ($hcg{$chr}{$real_pos} eq '') {
		} else {
			$hcg++;
			$meth += $hcg{$chr}{$real_pos};
		}
	    }
	    if ($det2 eq 'GC') {
		$gc++;
		if ($gch{$chr}{$real_pos} eq '') {
		} else {
			$gch++;
			$oc += $gch{$chr}{$real_pos};
		}
		$real_pos = $start + $i + 1;
		if ($gch{$chr}{$real_pos} eq '') {
		} else {
			$gch++;
			$oc += $gch{$chr}{$real_pos};
		}
	    }
	    
	}
	if ($hcg > 0) {
	    	$meth = $meth / $hcg;
		$hcg = $hcg / 2;
	} else {
	    	next;
       }
	if ($gch > 0) {
	    	$oc = 1 - ($oc / $gch);
		$gch = $gch / 2;
	} else {
	    	next;
       }
	print OUT "nomeseq-cpgi	$ARGV[5]	$chr	$l	$reads	$gplusc	$gc	$cg	$gcg	$hcg	$gch	$meth	$oc	$cg_center\n";
}
close(IN);
close(OUT);
