# Supplementary material for: Links between DNA methylation and nucleosome occupancy in the human genome
Source: Epigenetics Chromatin. 2017 Apr 11;10:18. doi: 10.1186/s13072-017-0125-5 (PMC5387343; doi:10.1186/s13072-017-0125-5)
Supplement: Supplementary file 2 — Additional file 2. Detailed bioinformatics procedures and in-house scripts used in this study are enclosed in the zip file. [file 13072_2017_125_MOESM2_ESM.zip › Supplmentary.Methods.2017.0320/Figure7.FigureS18/align.Jones.sh]

module load R
module load samtools
export PATH=$PATH:/projects/b1025/tools/bedtools2/bin/
perl /projects/b1025/ckc/ckc2/yaping/alignWigToBed.pl --density_bar --omit_plot_step --result_dir ./ --prefixs H3K27me3 --locs /projects/b1025/ckc/ckc2/042416/tfbs.u.m.ordered.WGBS.bed --category_names TFBS_WGBS --sample_names HCT116 --experiment_names H3K27me3 --rep_num_experiments 1 H3K27me3.txt &
perl /projects/b1025/ckc/ckc2/yaping/alignWigToBed.pl --density_bar --omit_plot_step --result_dir ./ --prefixs H3K27ac --locs /projects/b1025/ckc/ckc2/042416/tfbs.u.m.ordered.WGBS.bed --category_names TFBS_WGBS --sample_names HCT116 --experiment_names H3K27ac --rep_num_experiments 1 H3K27ac.txt &
perl /projects/b1025/ckc/ckc2/yaping/alignWigToBed.pl --density_bar --omit_plot_step --result_dir ./ --prefixs H3K36me3 --locs /projects/b1025/ckc/ckc2/042416/tfbs.u.m.ordered.WGBS.bed --category_names TFBS_WGBS --sample_names HCT116 --experiment_names H3K36me3 --rep_num_experiments 1 H3K36me3.txt &
perl /projects/b1025/ckc/ckc2/yaping/alignWigToBed.pl --density_bar --omit_plot_step --result_dir ./ --prefixs H3K4me3 --locs /projects/b1025/ckc/ckc2/042416/tfbs.u.m.ordered.WGBS.bed --category_names TFBS_WGBS --sample_names HCT116 --experiment_names H3K4me3 --rep_num_experiments 1 H3K4me3.txt &
perl /projects/b1025/ckc/ckc2/yaping/alignWigToBed.pl --density_bar --omit_plot_step --result_dir ./ --prefixs H3K4me1 --locs /projects/b1025/ckc/ckc2/042416/tfbs.u.m.ordered.WGBS.bed --category_names TFBS_WGBS --sample_names HCT116 --experiment_names H3K4me1 --rep_num_experiments 1 H3K4me1.txt &
perl /projects/b1025/ckc/ckc2/yaping/alignWigToBed.pl --density_bar --omit_plot_step --result_dir ./ --prefixs H2AZ --locs /projects/b1025/ckc/ckc2/042416/tfbs.u.m.ordered.WGBS.bed --category_names TFBS_WGBS --sample_names HCT116 --experiment_names H2AZ --rep_num_experiments 1 H2AZ.txt &
perl /projects/b1025/ckc/ckc2/yaping/alignWigToBed.pl --density_bar --omit_plot_step --result_dir ./ --prefixs H3K9me3 --locs /projects/b1025/ckc/ckc2/042416/tfbs.u.m.ordered.WGBS.bed --category_names TFBS_WGBS --sample_names HCT116 --experiment_names H3K9me3 --rep_num_experiments 1 H3K9me3.txt &
wait
perl get.535.21.k27m3.pl H3K27me3.H3K27me3.alignedTo.TFBS_WGBS.2700.txt &
perl get.535.21.k36m3.pl H3K36me3.H3K36me3.alignedTo.TFBS_WGBS.2700.txt &
perl get.535.21.k9m3.pl H3K9me3.H3K9me3.alignedTo.TFBS_WGBS.2700.txt &
perl get.535.21.k4m3.pl H3K4me3.H3K4me3.alignedTo.TFBS_WGBS.2700.txt &
perl get.535.21.k4m1.pl H3K4me1.H3K4me1.alignedTo.TFBS_WGBS.2700.txt &
perl get.535.21.k27ac.pl H3K27ac.H3K27ac.alignedTo.TFBS_WGBS.2700.txt &
perl get.535.21.h2az.pl H2AZ.H2AZ.alignedTo.TFBS_WGBS.2700.txt &
wait
