# Supplementary material for: Links between DNA methylation and nucleosome occupancy in the human genome
Source: Epigenetics Chromatin. 2017 Apr 11;10:18. doi: 10.1186/s13072-017-0125-5 (PMC5387343; doi:10.1186/s13072-017-0125-5)
Supplement: Supplementary file 2 — Additional file 2. Detailed bioinformatics procedures and in-house scripts used in this study are enclosed in the zip file. [file 13072_2017_125_MOESM2_ESM.zip › Supplmentary.Methods.2017.0320/Figure7.FigureS18/align.NOMeSeq.WGBS.sh]

perl alignWigToBed.pl --density_bar --omit_plot_step --result_dir ./ --prefixs TFBS --locs tfbs.m.WGBS.bed --category_names Methylated_WGBS_TFBS --sample_names HCT116 --experiment_names WGBS --rep_num_experiments 1 samples3.txt &
perl alignWigToBed.pl --density_bar --omit_plot_step --result_dir ./ --prefixs TFBS --locs tfbs.u.WGBS.bed --category_names Unmethylated_WGBS_TFBS --sample_names HCT116 --experiment_names WGBS --rep_num_experiments 1 samples3.txt &
perl alignWigToBed.pl --density_bar --omit_plot_step --result_dir ./ --prefixs TFBS --locs tfbs.m.WGBS.bed --category_names Methylated_WGBS_TFBS --sample_names HCT116 --experiment_names Nucleosome_Occupancy --rep_num_experiments 1 samples2.txt &
perl alignWigToBed.pl --density_bar --omit_plot_step --result_dir ./ --prefixs TFBS --locs tfbs.u.WGBS.bed --category_names Unmethylated_WGBS_TFBS --sample_names HCT116 --experiment_names Nucleosome_Occupancy --rep_num_experiments 1 samples2.txt &
wait
