# Supplementary material for: Links between DNA methylation and nucleosome occupancy in the human genome
Source: Epigenetics Chromatin. 2017 Apr 11;10:18. doi: 10.1186/s13072-017-0125-5 (PMC5387343; doi:10.1186/s13072-017-0125-5)
Supplement: Supplementary file 2 — Additional file 2. Detailed bioinformatics procedures and in-house scripts used in this study are enclosed in the zip file. [file 13072_2017_125_MOESM2_ESM.zip › Supplmentary.Methods.2017.0320/Figure7.FigureS18/convertBEDtoWIG.pl]

open(OUT, ">hct116.hg19.wgbs.percent.wig");
open(IN, $ARGV[0]);
$linecount = 0;
while($line=<IN>) {
	$linecount++;
	if ($linecount == 1 || $line =~ "\#") {
		next;
	}
	@line = split("\t", $line);
	$chr = $line[0];
	$start = $line[1];
	$stop = $line[2];
	$meth = $line[6];
	print OUT "$chr	$start	$stop	$meth\n";
}
