# Supplementary material for: Links between DNA methylation and nucleosome occupancy in the human genome
Source: Epigenetics Chromatin. 2017 Apr 11;10:18. doi: 10.1186/s13072-017-0125-5 (PMC5387343; doi:10.1186/s13072-017-0125-5)
Supplement: Supplementary file 2 — Additional file 2. Detailed bioinformatics procedures and in-house scripts used in this study are enclosed in the zip file. [file 13072_2017_125_MOESM2_ESM.zip › Supplmentary.Methods.2017.0320/Figure7.FigureS18/figure7B.code.r]

jpeg(filename = "figure7B.jpeg", width = 8.5, height = 4, units = "cm", res=300)
par(ps = 5, lwd = 1, mar = c(0.5,1.6,0.5,0.5), cex = 1, tcl = -0.25, oma = c(1.25,0.5,0,0))
x <- read.table("tfbs.u.m.gch.metaplot.2700.wgbs.txt", sep = "\t", header=T)
plot(c(-1000,1000),c(0.58,0.76), type = "n", cex.axis = 1.2, xaxt = "n" , ylab = "Occupancy", yaxs = "i", yaxt ="n", mgp = c(1,0.5,0), cex.lab = 8/5)
segments(0,-1,0,2,col="gray")
segments(100,-1,100,2,col="gray")
segments(200,-1,200,2,col="gray")        
segments(300,-1,300,2,col="gray")
segments(400,-1,400,2,col="gray")
segments(500,-1,500,2,col="gray")
segments(-100,-1,-100,2,col="gray")
segments(-200,-1,-200,2,col="gray")        
segments(-300,-1,-300,2,col="gray")
segments(-400,-1,-400,2,col="gray")
segments(-500,-1,-500,2,col="gray")
segments(1000,-1,1000,2,col="gray")
segments(900,-1,900,2,col="gray")
segments(800,-1,800,2,col="gray")
segments(700,-1,700,2,col="gray")
segments(600,-1,600,2,col="gray")
segments(-1000,-1,-1000,2,col="gray")
segments(-900,-1,-900,2,col="gray")
segments(-800,-1,-800,2,col="gray")
segments(-700,-1,-700,2,col="gray")
segments(-600,-1,-600,2,col="gray")
lines(x$pos,x$u,col = "blue", lwd = 1)
lines(x$pos,x$m,col = "red", lwd = 1)
legend(-600,0.74, c("methylated TFBS","unmethylated TFBS"), col = c("red","blue"), lty = c(1,1), lwd = c(1,1), x.intersp = 0.6, y.intersp = 0.5, box.lty = 0, cex = 1.2, bty = "n")
axis(2,c(0.58,0.625,0.67,0.715,0.76), cex.axis = 1, mgp = c(1,0.5,0))
axis(1,c(-1000,-800,-600,-400,-200,0,200,400,600,800,1000),cex.axis = 1, mgp = c(1,0.01,0))
mtext("Position relative to Consensus Site (5' to 3')", side = 1, adj = 0.5, line = 0.65, font = 1,  cex = 8/5)
dev.off()
