# Supplementary material for: Links between DNA methylation and nucleosome occupancy in the human genome
Source: Epigenetics Chromatin. 2017 Apr 11;10:18. doi: 10.1186/s13072-017-0125-5 (PMC5387343; doi:10.1186/s13072-017-0125-5)
Supplement: Supplementary file 2 — Additional file 2. Detailed bioinformatics procedures and in-house scripts used in this study are enclosed in the zip file. [file 13072_2017_125_MOESM2_ESM.zip › Supplmentary.Methods.2017.0320/Figure7.FigureS18/figure7D.code.R]

library("lattice")
jpeg(filename = "figure7D.WGBS.jpeg", width = 17, height = 8.56, units = "cm", res=300)
layout(matrix(c(1,6,2,7,3,8,4,9,5,10), 2,5))
#windowsFonts(Arial=windowsFont("Arial"))
par(ps = 5, lwd = 1, mar = c(0.5,1.6,1.5,0.5), cex = 1, tcl = -0.25, oma = c(1.25,0.5,0,0))
x <- read.table("hct116.encode.factor.chipseq.m.u.avg.WGBS.txt", sep = "\t", header=T)

#A
par(ps = 5, lwd = 1, mar = c(0.5,1,1.5,0.5), cex = 1, tcl = -0.25, oma = c(1,1.5,0,0))

plot(c(-535,535),c(0,1.2), type = "n", cex.axis = 1.2, xaxt = "n" , ylab = "Factor Occupancy (rpm)", yaxs = "i", yaxt ="n", mgp = c(1,0.5,0), cex.lab = 8/5)
lines(x$pos,x$uATF,col = "blue", lwd = 1)
lines(x$pos,x$mATF,col = "red", lwd = 1)
legend(-700,1.3, c("uATF","mATF"), col = c("blue","red"), lty = c(1,1), lwd = c(1,1), x.intersp = 0.6, y.intersp = 0.5, box.lty = 0, cex = 1.2, bty = "n")
axis(2,c(0,0.4,0.8,1.2), cex.axis = 1, mgp = c(1,0.5,0))
axis(1,c(-535,"Center",535), at=c(-535,0,535),cex.axis = 1, mgp = c(1,0.01,0))


#B
plot(c(-535,535),c(0,2.4), type = "n", cex.axis = 1.2, xaxt = "n", ylab = "", yaxs = "i", yaxt ="n", mgp = c(1,0.5,0), cex.lab = 8/5)
lines(x$pos,x$uCEBPB,col = "blue", lwd = 1)
lines(x$pos,x$mCEBPB,col = "red", lwd = 1)
legend(-700,2.6, c("uCEBPB","mCEBPB"), col = c("blue","red"), lty = c(1,1), lwd = c(1,1), x.intersp = 0.6, y.intersp = 0.5, box.lty = 0, cex = 1.2, bty = "n")
axis(2,c(0,0.8,1.6,2.4), cex.axis = 1, mgp = c(1,0.5,0))
axis(1,c("-535","Center","535"), at=c(-535,0,535), cex.axis = 1, mgp = c(1,0.01,0))


#C
plot(c(-535,535),c(0,3.6), type = "n", cex.axis = 1.2, xaxt = "n", ylab = "", yaxs = "i", yaxt ="n", mgp = c(1,0.5,0), cex.lab = 8/5)
lines(x$pos,x$uEGR1,col = "blue", lwd = 1)
lines(x$pos,x$mEGR1,col = "red", lwd = 1)
legend(-700,3.9, c("uEGR1","mEGR1"), col = c("blue","red"), lty = c(1,1), lwd = c(1,1), x.intersp = 0.6, y.intersp = 0.5, box.lty = 0, cex = 1.2, bty = "n")
axis(2,c(0,1.2,2.4,3.6), cex.axis = 1, mgp = c(1,0.5,0))
axis(1,c("-535","Center","535"), at=c(-535,0,535), cex.axis = 1, mgp = c(1,0.01,0))

#D
plot(c(-535,535),c(0,2.4), type = "n", cex.axis = 1.2, xaxt = "n", ylab = "", yaxs = "i", yaxt ="n", mgp = c(1,0.5,0), cex.lab = 8/5)
lines(x$pos,x$uJUND,col = "blue", lwd = 1)
lines(x$pos,x$mJUND,col = "red", lwd = 1)
legend(-700,2.6, c("uJUND","mJUND"), col = c("blue","red"), lty = c(1,1), lwd = c(1,1), x.intersp = 0.6, y.intersp = 0.5, box.lty = 0, cex = 1.2, bty = "n")
axis(2,c(0,0.8,1.6,2.4), cex.axis = 1, mgp = c(1,0.5,0))
axis(1,c("-535","Center","535"), at=c(-535,0,535), cex.axis = 1, mgp = c(1,0.01,0))

#E
plot(c(-535,535),c(0,3), type = "n", cex.axis = 1.2, xaxt = "n", ylab = "", yaxs = "i", yaxt ="n", mgp = c(1,0.5,0), cex.lab = 8/5)
lines(x$pos,x$uMAX,col = "blue", lwd = 1)
lines(x$pos,x$mMAX,col = "red", lwd = 1)
legend(-700,3.25, c("uMAX","mmAX"), col = c("blue","red"), lty = c(1,1), lwd = c(1,1), x.intersp = 0.6, y.intersp = 0.5, box.lty = 0, cex = 1.2, bty = "n")
axis(2,c(0.0,1.0,2.0,3.0), cex.axis = 1, mgp = c(1,0.5,0))
axis(1,c("-535","Center","535"), at=c(-535,0,535), cex.axis = 1, mgp = c(1,0.01,0))


#F
plot(c(-535,535),c(0,3.6), type = "n", cex.axis = 1.2, xaxt = "n", ylab = "Factor Occupancy (rpm)", yaxs = "i", yaxt ="n", mgp = c(1,0.5,0), cex.lab = 8/5)
lines(x$pos,x$uNRSF,col = "blue", lwd = 1)
lines(x$pos,x$mNRSF,col = "red", lwd = 1)
legend(-700,3.9, c("uNRSF","mNRSF"), col = c("blue","red"), lty = c(1,1), lwd = c(1,1), x.intersp = 0.6, y.intersp = 0.5, box.lty = 0, cex = 1.2, bty = "n")
axis(2,c(0,1.2,2.4,3.6), cex.axis = 1, mgp = c(1,0.5,0))
axis(1,c("-535","Center","535"), at=c(-535,0,535), cex.axis = 1, mgp = c(1,0.01,0))


#G
plot(c(-535,535),c(0,2.4), type = "n", cex.axis = 1.2, xaxt = "n", ylab = "", yaxs = "i", yaxt ="n", mgp = c(1,0.5,0), cex.lab = 8/5)
lines(x$pos,x$uSP1,col = "blue", lwd = 1)
lines(x$pos,x$mSP1,col = "red", lwd = 1)
legend(-700,2.6, c("uSP1","mSP1"), col = c("blue","red"), lty = c(1,1), lwd = c(1,1), x.intersp = 0.6, y.intersp = 0.5, box.lty = 0, cex = 1.2, bty = "n")
axis(2,c(0,0.8,1.6,2.4), cex.axis = 1, mgp = c(1,0.5,0))
axis(1,c("-535","Center","535"), at=c(-535,0,535), cex.axis = 1, mgp = c(1,0.01,0))


#H
plot(c(-535,535),c(0,2.4), type = "n", cex.axis = 1.2, xaxt = "n", ylab = "", yaxs = "i", yaxt ="n", mgp = c(1,0.5,0), cex.lab = 8/5)
lines(x$pos,x$uSRF,col = "blue", lwd = 1)
lines(x$pos,x$mSRF,col = "red", lwd = 1)
legend(-700,2.6, c("uSRF","mSRF"), col = c("blue","red"), lty = c(1,1), lwd = c(1,1), x.intersp = 0.6, y.intersp = 0.5, box.lty = 0, cex = 1.2, bty = "n")
axis(2,c(0,0.8,1.6,2.4), cex.axis = 1, mgp = c(1,0.5,0))
axis(1,c("-535","Center","535"), at=c(-535,0,535), cex.axis = 1, mgp = c(1,0.01,0))


#I
plot(c(-535,535),c(0,6), type = "n", cex.axis = 1.2, xaxt = "n", ylab = "", yaxs = "i", yaxt ="n", mgp = c(1,0.5,0), cex.lab = 8/5)
lines(x$pos,x$uUSF1,col = "blue", lwd = 1)
lines(x$pos,x$mUSF1,col = "red", lwd = 1)
legend(-700,6.5, c("uUSF1","mUSF1"), col = c("blue","red"), lty = c(1,1), lwd = c(1,1), x.intersp = 0.6, y.intersp = 0.5, box.lty = 0, cex = 1.2, bty = "n")
axis(2,c(0.0,2.0,4.0,6.0), cex.axis = 1, mgp = c(1,0.5,0))
axis(1,c("-535","Center","535"), at=c(-535,0,535), cex.axis = 1, mgp = c(1,0.01,0))


#J
plot(c(-535,535),c(0,3.6), type = "n", cex.axis = 1.2, xaxt = "n", ylab = "", yaxs = "i", yaxt ="n", mgp = c(1,0.5,0), cex.lab = 8/5)
lines(x$pos,x$uYY1,col = "blue", lwd = 1)
lines(x$pos,x$mYY1,col = "red", lwd = 1)
legend(-700,3.9, c("uYY1","mYY1"), col = c("blue","red"), lty = c(1,1), lwd = c(1,1), x.intersp = 0.6, y.intersp = 0.5, box.lty = 0, cex = 1.2, bty = "n")
axis(2,c(0,1.2,2.4,3.6), cex.axis = 1, mgp = c(1,0.5,0))
axis(1,c("-535","Center","535"), at=c(-535,0,535), cex.axis = 1, mgp = c(1,0.01,0))
dev.off()
