# Supplementary material for: Links between DNA methylation and nucleosome occupancy in the human genome
Source: Epigenetics Chromatin. 2017 Apr 11;10:18. doi: 10.1186/s13072-017-0125-5 (PMC5387343; doi:10.1186/s13072-017-0125-5)
Supplement: Supplementary file 2 — Additional file 2. Detailed bioinformatics procedures and in-house scripts used in this study are enclosed in the zip file. [file 13072_2017_125_MOESM2_ESM.zip › Supplmentary.Methods.2017.0320/Figure7.FigureS18/get.535.21.k4m3.pl]

open(OUT1, ">k4m3.usp1.msp1.ordered.cdt");
open(IN, $ARGV[0]);
print OUT1 "UID\tNAME";
print OUT3 "UID\tNAME";
foreach $i (0 .. 50) {
	$j = "X" . $i;
	print OUT1 "\t$j";
}
print OUT1 "\n";
while ($line = <IN>) {
	$line =~ s/"//g;
	chomp $line;
	@line = split("\t", $line);
	$chr = $line[0];
	$center = $line[1];
	$name = $chr . "_" . $center;
	print OUT1 "$name\t$name";
	$i = 2694;
	$binna = 0;
	$sum = 0;
	$count = 0;	
	for ($i = 2169; $i <= 3219; $i += 21) {
		$count = 0;
		$sum = 0;
		$binna = 0;
		foreach $j (0 .. 20) {
			$k = $i + $j;
			$l = $k - 2704;
			if ($line[$k] eq 'NA') {
				$binna++;
			} else {
				$count++;
				$sum += $line[$k];
			}
		}
		if ($binna == 21) {
			$x = 'NA';
		} else {
			$x = $sum / $count;
		}
		print OUT1 "\t$x";
	}
	print OUT1 "\n";
}
close(IN);
close(OUT);
