# Supplementary material for: Links between DNA methylation and nucleosome occupancy in the human genome
Source: Epigenetics Chromatin. 2017 Apr 11;10:18. doi: 10.1186/s13072-017-0125-5 (PMC5387343; doi:10.1186/s13072-017-0125-5)
Supplement: Supplementary file 2 — Additional file 2. Detailed bioinformatics procedures and in-house scripts used in this study are enclosed in the zip file. [file 13072_2017_125_MOESM2_ESM.zip › Supplmentary.Methods.2017.0320/Figure7.FigureS18/getCpGIanno.pl]

$infile = $ARGV[1];
open (IN, $infile);
while($line = <IN>) {
	chomp $line;
	@line = split("\t", $line);
	$chr = $line[0];
	$start = $line[1];
	$stop = $line[2];
	foreach $i ($start .. $stop) {
		$cpgi{$chr}{$i} = 1;
	}
}
close(IN);
open(OUT1, ">u.m.cpgi.cdt");
open(IN, $ARGV[0]);
print OUT1 "UID\tNAME\tCpG_Island\n";
$linecount = 0;
while ($line = <IN>) {
	$linecount++;
	if ($linecount == 1) {
		next;
	}
	$line =~ s/"//g;
	chomp $line;
	@line = split("\t", $line);
	$name = $line[0];
	@name = split("_", $name);
	$chr = $name[0];
	$center = $name[1];
	if ($cpgi{$chr}{$center} == 1) {
		print OUT1 "$name\t$name\t1\n";
	} else {
		print OUT1 "$name\t$name\t0\n";
	}
}
close(IN);
close(OUT);
