# Supplementary material for: Links between DNA methylation and nucleosome occupancy in the human genome
Source: Epigenetics Chromatin. 2017 Apr 11;10:18. doi: 10.1186/s13072-017-0125-5 (PMC5387343; doi:10.1186/s13072-017-0125-5)
Supplement: Supplementary file 2 — Additional file 2. Detailed bioinformatics procedures and in-house scripts used in this study are enclosed in the zip file. [file 13072_2017_125_MOESM2_ESM.zip › Supplmentary.Methods.2017.0320/Figure7.FigureS18/getFactor.pl]

#get uTFBS

open(UJUND, ">uJUND.bed");
open(UATF3, ">uATF3.bed");
open(UEGR1, ">uEGR1.bed");
open(UCEBPB, ">uCEBPB.bed");
open(UMAX, ">uMAX.bed");
open(UNRSF, ">uNRSF.bed");
open(USRF, ">uSRF.bed");
open(UUSF1, ">uUSF1.bed");
open(USP1, ">uSP1.bed");
open(UYY1, ">uYY1.bed");

open(MJUND, ">mJUND.bed");
open(MATF3, ">mATF3.bed");
open(MEGR1, ">mEGR1.bed");
open(MCEBPB, ">mCEBPB.bed");
open(MMAX, ">mMAX.bed");
open(MNRSF, ">mNRSF.bed");
open(MSRF, ">mSRF.bed");
open(MUSF1, ">mUSF1.bed");
open(MSP1, ">mSP1.bed");
open(MYY1, ">mYY1.bed");

open(IN, $ARGV[0]);
while ($line = <IN> ) {
	chomp $line;
	@line = split /\t/, $line;
	$chr = $line[0];
	$center = $line[1];
	$name = $line[3];
	@name = split("_", $name);
	$motif = $name[2];
	foreach $i (3 .. $#name) {
		$motif .=  ("_" . $name[$i]);
	}

	if ($motif eq 'V$AP1_01') {
		print UJUND "$line\n";
	}

	if ($motif eq 'V$ATF_01') {
		print UATF3 "$line\n";
	}
	
	if ($motif eq 'V$CEBPB_01' || $motif eq 'V$CEBPB_02' ) {
		print UCEBPB "$line\n";
	}

	if ($motif eq 'V$EGR1_01') {
		print UEGR1 "$line\n";
	}

	if ($motif eq 'V$MAX_01' || $motif eq 'V$MYCMAX_01' || $motif eq 'V$MYCMAX_02' || $motif eq 'V$MYCMAX_03' ) {
		print UMAX "$line\n";
	}
	
	if ($motif eq 'V$NRSF_01') {
		print UNRSF "$line\n";
	}

	if ($motif eq 'V$SP1_01' || $motif eq 'V$SP1_Q6' ) {
		print USP1 "$line\n";
	}
	
	if ($motif eq 'V$SRF_C' || $motif eq 'V$SRF_Q6' ) {
		print USRF "$line\n";
	}

	if ($motif eq 'V$USF_C' || $motif eq 'V$USF_Q6'|| $motif eq 'V$USF_01' || $motif eq 'V$USF_02' ) {
		print UUSF1 "$line\n";
	}
	
	if ($motif eq 'V$YY1_01' || $motif eq 'V$YY1_02' ) {
		print UYY1 "$line\n";
	}

}
close(IN);
#get mTFBS
open(IN, $ARGV[1]);
while ($line = <IN> ) {
	chomp $line;
	@line = split /\t/, $line;
	$chr = $line[0];
	$center = $line[1];
	$name = $line[3];
	@name = split("_", $name);
	$motif = $name[2];
	foreach $i (3 .. $#name) {
		$motif .=  ("_" . $name[$i]);
	}

	if ($motif eq 'V$AP1_01') {
		print MJUND "$line\n";
	}

	if ($motif eq 'V$ATF_01') {
		print MATF3 "$line\n";
	}
	
	if ($motif eq 'V$CEBPB_01' || $motif eq 'V$CEBPB_02' ) {
		print MCEBPB "$line\n";
	}

	if ($motif eq 'V$EGR1_01') {
		print MEGR1 "$line\n";
	}

	if ($motif eq 'V$MAX_01' || $motif eq 'V$MYCMAX_01' || $motif eq 'V$MYCMAX_02' || $motif eq 'V$MYCMAX_03' ) {
		print MMAX "$line\n";
	}
	
	if ($motif eq 'V$NRSF_01') {
		print MNRSF "$line\n";
	}

	if ($motif eq 'V$SP1_01' || $motif eq 'V$SP1_Q6' ) {
		print MSP1 "$line\n";
	}
	
	if ($motif eq 'V$SRF_C' || $motif eq 'V$SRF_Q6' ) {
		print MSRF "$line\n";
	}

	if ($motif eq 'V$USF_C' || $motif eq 'V$USF_Q6'|| $motif eq 'V$USF_01' || $motif eq 'V$USF_02' ) {
		print MUSF1 "$line\n";
	}
	
	if ($motif eq 'V$YY1_01' || $motif eq 'V$YY1_02' ) {
		print MYY1 "$line\n";
	}

}
close(IN);
