# Supplementary material for: Links between DNA methylation and nucleosome occupancy in the human genome
Source: Epigenetics Chromatin. 2017 Apr 11;10:18. doi: 10.1186/s13072-017-0125-5 (PMC5387343; doi:10.1186/s13072-017-0125-5)
Supplement: Supplementary file 2 — Additional file 2. Detailed bioinformatics procedures and in-house scripts used in this study are enclosed in the zip file. [file 13072_2017_125_MOESM2_ESM.zip › Supplmentary.Methods.2017.0320/Figure7.FigureS18/getMetaPlot2700.pl]

open(IN, $ARGV[0]);
while($line = <IN>) {
	chomp $line;
	@line = split("\t", $line);
	foreach $i (4 .. $#line) {
		if ($line[$i] eq 'NA') {
		} else {
			$j = $i - 2704;
			$sum{$j} += $line[$i];
			$count{$j}++;
		}
	}
}
open(OUT, ">gch.u.metaplot.wgbs.txt");
foreach $i (-2700 .. 2700) {
	print OUT "$i	$sum{$i}	$count{$i}\n";
}
close(OUT);
close(IN);
open(IN, $ARGV[1]);
while($line = <IN>) {
	chomp $line;
	@line = split("\t", $line);
	foreach $i (4 .. $#line) {
		if ($line[$i] eq 'NA') {
		} else {
			$j = $i - 2704;
			$sum{$j} += $line[$i];
			$count{$j}++;
		}
	}
}
open(OUT, ">gch.m.metaplot.wgbs.txt");
foreach $i (-2700 .. 2700) {
	print OUT "$i	$sum{$i}	$count{$i}\n";
}
close(OUT);
close(IN);
