# Supplementary material for: Links between DNA methylation and nucleosome occupancy in the human genome
Source: Epigenetics Chromatin. 2017 Apr 11;10:18. doi: 10.1186/s13072-017-0125-5 (PMC5387343; doi:10.1186/s13072-017-0125-5)
Supplement: Supplementary file 2 — Additional file 2. Detailed bioinformatics procedures and in-house scripts used in this study are enclosed in the zip file. [file 13072_2017_125_MOESM2_ESM.zip › Supplmentary.Methods.2017.0320/Figure7.FigureS18/getNGSplotStuff.pl]

open(OUT2, ">ngsplot.commands.sh");
open(IN, $ARGV[0]);
$count = 0;
while ($line = <IN>) {
	$count++;
	chomp $line;
	@line = split("\t", $line);
	$peak = $line[1];
	($peakname) = ($peak =~ /(\S+)\.bed/);
	if ($count > 20) {
		$peakname = $peakname . ".dnase";
	}
	$outfile = "configuration." . $peakname . ".txt";
	open(OUT, ">$outfile");
	print OUT "$line\n";
	close(OUT);
	$cmd = "ngs.plot.r -G hg19 -R bed -E " . $peak . " -C " . $outfile . " -O /projects/b1025/ckc/ckc2/042416/" . $peakname . " -FL 150 -VLN 0 -LWD 1 -p 1 -L 535 &";
	print OUT2 "$cmd\n";
}
close(OUT2);
close(IN);
