# Supplementary material for: Links between DNA methylation and nucleosome occupancy in the human genome
Source: Epigenetics Chromatin. 2017 Apr 11;10:18. doi: 10.1186/s13072-017-0125-5 (PMC5387343; doi:10.1186/s13072-017-0125-5)
Supplement: Supplementary file 2 — Additional file 2. Detailed bioinformatics procedures and in-house scripts used in this study are enclosed in the zip file. [file 13072_2017_125_MOESM2_ESM.zip › Supplmentary.Methods.2017.0320/Figure7.FigureS18/getOrderedBed.pl]

open(OUT, ">tfbs.u.m.ordered.WGBS.bed");
open(IN, $ARGV[0]);
while ($line = <IN> ) {
	chomp $line;
	@line = split /\t/, $line;
	$chr = $line[0];
	$center = $line[1];
	$name = $chr . "_" . $center;
	$strand = $line[5];
	$strand{$name} = $strand;
	$meth = $line[4];
	$meth{$name} = $meth;
}
close(IN);
open(IN, $ARGV[1]);
while ($line = <IN> ) {
	chomp $line;
	@line = split /\t/, $line;
	$chr = $line[0];
	$center = $line[1];
	$name = $chr . "_" . $center;
	$strand = $line[5];
	$strand{$name} = $strand;
	$meth = $line[4];
	$meth{$name} = $meth;
}
close(IN);
open(IN, $ARGV[2]);
$linecount = 0;
while ($line = <IN> ) {
	$linecount++;
	if ($linecount == 1) {
		next;
	}
	chomp $line;
	@line = split /\t/, $line;
	$name = $line[0];
	@name = split("_", $name);
	$name = $chr . "_" . $center;
	$chr = $name[0];
	$center = $name[1];
	$center1 = $center + 1;
	$meth= $meth{$name};
	$strand = $strand{$name};
	if ($center == 0 || $center1 <= $center) {
		next;
	}
	print OUT "$chr\t$center\t$center1\t$name\t$meth\t$strand\n";
}
close(IN);
