# Supplementary material for: Links between DNA methylation and nucleosome occupancy in the human genome
Source: Epigenetics Chromatin. 2017 Apr 11;10:18. doi: 10.1186/s13072-017-0125-5 (PMC5387343; doi:10.1186/s13072-017-0125-5)
Supplement: Supplementary file 2 — Additional file 2. Detailed bioinformatics procedures and in-house scripts used in this study are enclosed in the zip file. [file 13072_2017_125_MOESM2_ESM.zip › Supplmentary.Methods.2017.0320/Figure7.FigureS18/getTextFromRdata.txt]

module load R
load("heatmap.RData")
m <- enrichList[[1]]
n <- m[sort(rowSums(m), index=T, decreasing=TRUE)$ix, ]
write.table(n,"uSP1.txt",sep="\t",col.names=NA,quote=F)


module load R
R
load("ngsplot.tfbs.u.m.ordered.WGBS.dnase/heatmap.RData")
m <- enrichList[[1]]
write.table(m,"umDNase.ordered.wgbs.txt",sep="\t",col.names=NA,quote=F)
load("ngsplot.tfbs.u.m.ordered.WGBS.h3k27ac/heatmap.RData")
m <- enrichList[[1]]
write.table(m,"umH3K27ac.ordered.wgbs.txt",sep="\t",col.names=NA,quote=F)
