# Supplementary material for: Links between DNA methylation and nucleosome occupancy in the human genome
Source: Epigenetics Chromatin. 2017 Apr 11;10:18. doi: 10.1186/s13072-017-0125-5 (PMC5387343; doi:10.1186/s13072-017-0125-5)
Supplement: Supplementary file 2 — Additional file 2. Detailed bioinformatics procedures and in-house scripts used in this study are enclosed in the zip file. [file 13072_2017_125_MOESM2_ESM.zip › Supplmentary.Methods.2017.0320/Figure7.FigureS18/getTFBSmethWGBS.pl]

open(OUT1, ">tfbsConsSites.hg19.ucsc.motif.cg.meth.WGBS.txt");
open(OUT2, ">tfbsConsSites.hg19.ucsc.motif.cg.meth.summary.WGBS.txt");
open (IN, $ARGV[0]);
while ($line = <IN> ){	
	chomp $line;
	@line = split /\t/, $line;
	if ($line =~ /#/) {
		print "$line\n";
		next;
	}	
	$chr = $line[0];
	$coordinate = $line[2];
	$m = $line[3];
	$hcg{$chr}{$coordinate} = $m;
}
close(IN);
open (IN, $ARGV[1]);
while ($line = <IN> ) {	
	chomp $line;
	if ($line =~ /^>/ ){
		($chromosome) = ($line =~ />(\S+)/);
		print "$chromosome	$line\n";
	} else { 
		$chr{$chromosome} .= $line;
	}
}
close(IN);
foreach $i (keys %chr) {
	$chr{$i} =~ tr/a-z/A-Z/;
	$length{$i} = length($chr{$i});
	print "$i	$length{$i}\n";
}
$infile = $ARGV[2];
open (IN, $infile);
$all = 0;
$linecount = 0;
while ($line = <IN> ){
	$linecount++;
	if ($linecount == 1) {
		next;
	}
	chomp $line;
	@line = split /\t/, $line;
	$chr = $line[1];
	$start = $line[2];
	$end = $line[3];
	$length = $end - $start + 1;
	$text_ref = $chr;
	$seq = substr($chr{$text_ref}, $start - 1, $length);
	$cg = 0;
	$hcg = 0;
	$meth = 0;
	for ( $i = 0; $i <= ( $length - 1 ); $i++ ){	
	    $det2 = substr($seq, $i, 2);
	    $real_pos = $start + $i;
	    if ($det2 eq 'CG') {
	    	$cg++;
			if ($hcg{$chr}{$real_pos} eq '') {
			} else {
				$hcg++;
				$meth += $hcg{$chr}{$real_pos};
			}
			$real_pos = $start + $i + 1;
			if ($hcg{$chr}{$real_pos} eq '') {
			} else {
				$hcg++;
				$meth += $hcg{$chr}{$real_pos};
			}
	    }
	}
	if ($hcg > 0) {
	    	$meth = $meth / $hcg;
			$hcg = $hcg / 2;
	} else {
	    	next;
    }
    if ($cg > 0 && $hcg > 0) {
		print OUT1 "$line\t$cg\t$hcg\t$meth\n";
		$motif = $line[4];
		$count{$motif}++;
		if ($meth < 0.1) {
			$meth = 0;
		} elsif ($meth < 0.2) {
			$meth = 1;
		} elsif ($meth < 0.3) {
			$meth = 2;
		} elsif ($meth < 0.4) {
			$meth = 3;
		} elsif ($meth < 0.5) {
			$meth = 4;
		} elsif ($meth < 0.6) {
			$meth = 5;
		} elsif ($meth < 0.7) {
			$meth = 6;
		} elsif ($meth < 0.8) {
			$meth = 7;
		} elsif ($meth < 0.9) {
			$meth = 8;
		} else {
			$meth = 9;
		}
		$x{$motif}{$meth}++;
	}
}
close(IN);
close(OUT1);
foreach $i (sort {$a cmp $b} keys %count) {
	print OUT2 "$i\t$count{$i}";
	foreach $j (0 .. 9) {
		print OUT2 "\t$x{$i}{$j}";
	}
	print OUT2 "\n";
} 
