# Supplementary material for: Links between DNA methylation and nucleosome occupancy in the human genome
Source: Epigenetics Chromatin. 2017 Apr 11;10:18. doi: 10.1186/s13072-017-0125-5 (PMC5387343; doi:10.1186/s13072-017-0125-5)
Supplement: Supplementary file 2 — Additional file 2. Detailed bioinformatics procedures and in-house scripts used in this study are enclosed in the zip file. [file 13072_2017_125_MOESM2_ESM.zip › Supplmentary.Methods.2017.0320/Figure7.FigureS18/getTFBSmuWGBS.pl]

open(OUTM, ">tfbs.m.WGBS.bed");
open(OUTU, ">tfbs.u.WGBS.bed");
open(IN, $ARGV[0]);
while ($line = <IN>) {
	chomp $line;
	@line = split("\t", $line);
	$chr = $line[1];
	$start = $line[2];
	$end = $line[3];
	$center = $start + int(($end - $start) / 2);
	$center1 = $center + 1;
	$motif = $line[4];
	$name = $chr . "_" . $center . "_" . $motif;
	$meth = $line[$#line];
	$strand = $line[6];
	if ($meth >= 0.5) {
		print OUTM "$chr\t$center\t$center1\t$name\t$meth\t$strand\n";
	} else {
		print OUTU "$chr\t$center\t$center1\t$name\t$meth\t$strand\n";
	}
}
close(IN);
close(OUTU);
close(OUTM);
