# Supplementary material for: Links between DNA methylation and nucleosome occupancy in the human genome
Source: Epigenetics Chromatin. 2017 Apr 11;10:18. doi: 10.1186/s13072-017-0125-5 (PMC5387343; doi:10.1186/s13072-017-0125-5)
Supplement: Supplementary file 2 — Additional file 2. Detailed bioinformatics procedures and in-house scripts used in this study are enclosed in the zip file. [file 13072_2017_125_MOESM2_ESM.zip › Supplmentary.Methods.2017.0320/Figure7.FigureS18/H3K27ac.DNase.sh]

module load ngsplot
ngs.plot.r -G hg19 -FL 150 -L 535 -R bed -C configuration.tfbs.u.m.ordered.WGBS.dnase.txt -RR 2490 -GO none -VLN 0 -LWD 1 -p 10 -CO red -O ngsplot.tfbs.u.m.ordered.WGBS.dnase
ngs.plot.r -G hg19 -FL 150 -L 535 -R bed -C configuration.tfbs.u.m.ordered.WGBS.h3k27ac.txt -RR 2490 -GO none -VLN 0 -LWD 1 -p 10 -CO red -O ngsplot.tfbs.u.m.ordered.WGBS.h3k27ac
