# Supplementary material for: Links between DNA methylation and nucleosome occupancy in the human genome
Source: Epigenetics Chromatin. 2017 Apr 11;10:18. doi: 10.1186/s13072-017-0125-5 (PMC5387343; doi:10.1186/s13072-017-0125-5)
Supplement: Supplementary file 2 — Additional file 2. Detailed bioinformatics procedures and in-house scripts used in this study are enclosed in the zip file. [file 13072_2017_125_MOESM2_ESM.zip › Supplmentary.Methods.2017.0320/Figure7.FigureS18/hct116.encode.factor.chipseq.m.u.avg.WGBS.txt]

pos	mATF3.bed	mCEBPB.bed	mEGR1.bed	mJUND.bed	mMAX.bed	mNRSF.bed	mSP1.bed	mSRF.bed	mUSF1.bed	mYY1.bed	uATF3.bed	uCEBPB.bed	uEGR1.bed	uJUND.bed	uMAX.bed	uNRSF.bed	uSP1.bed	uSRF.bed	uUSF1.bed	uYY1.bed
-535	0.084394196	0.071326577	0.102591836	0.080162977	0.088376514	0.077651613	0.092908371	0.077441705	0.091807982	0.062180626	0.334600884	0.228801216	0.774143751	0.308157841	0.486209728	0.168463786	0.650420923	0.268318944	0.327329995	0.29017962
-524.3	0.084368865	0.071304109	0.103888079	0.079523325	0.087861337	0.077602684	0.09265843	0.076901065	0.091519281	0.062396036	0.338659323	0.229680747	0.787420787	0.312799206	0.491834875	0.170297419	0.663220729	0.273963691	0.33186071	0.295300822
-513.6	0.084646666	0.070729027	0.104331425	0.080158187	0.087644967	0.077794772	0.092047774	0.075993144	0.091318717	0.063599479	0.343099759	0.229814978	0.798809268	0.315230676	0.497604073	0.172495509	0.675749995	0.273750132	0.335073329	0.299679325
-502.9	0.08515259	0.069806064	0.103721386	0.080617072	0.087094646	0.078010118	0.091306849	0.076610507	0.091704626	0.063794247	0.347268905	0.23139857	0.810871466	0.316366644	0.503266174	0.174268807	0.689695566	0.276424167	0.337910504	0.306093451
-492.2	0.084772358	0.069914351	0.102964293	0.08063588	0.086984098	0.078084165	0.091334578	0.077106676	0.092244712	0.064510193	0.350653938	0.233073222	0.82236776	0.319821911	0.509022494	0.17616485	0.702544077	0.277427758	0.341537881	0.312720953
-481.5	0.08497815	0.069695525	0.10247609	0.081043441	0.086570861	0.078925587	0.091553932	0.077465395	0.0921821	0.063785284	0.35574574	0.233093488	0.829722667	0.323611495	0.514849045	0.177849518	0.715031972	0.279777931	0.345955727	0.318429845
-470.8	0.084557302	0.069658119	0.103230051	0.081239945	0.086184328	0.079760791	0.090716667	0.078004293	0.091979233	0.063068967	0.358696167	0.232488109	0.839581716	0.32883395	0.519914252	0.179322021	0.728212754	0.283829749	0.349980955	0.325670701
-460.1	0.084464186	0.069829388	0.103857936	0.080912534	0.085659572	0.080444402	0.090799994	0.077934701	0.091496382	0.062182158	0.361356056	0.232044159	0.851967212	0.329718777	0.526568801	0.181552492	0.742815579	0.285003795	0.353944061	0.332130371
-449.4	0.084059913	0.069050603	0.104001699	0.081183814	0.08536896	0.08097549	0.090913217	0.077771295	0.091333127	0.062700666	0.366360708	0.231906363	0.864669765	0.335804823	0.532253158	0.182994618	0.756112184	0.286621255	0.358567658	0.336758962
-438.7	0.08357428	0.069540449	0.104966697	0.080783143	0.08486401	0.081943889	0.089986735	0.077181165	0.091376353	0.062810616	0.369547775	0.230177582	0.878313575	0.339700405	0.539094246	0.185476792	0.770216069	0.292658725	0.36382319	0.342758081
-428	0.083939988	0.06907869	0.103594865	0.081231138	0.084740534	0.082300818	0.08925933	0.077545236	0.091516392	0.062524165	0.373470531	0.232512309	0.894225271	0.345535742	0.545162975	0.188088671	0.785357122	0.296396432	0.369424278	0.346746281
-417.3	0.084222977	0.068415966	0.103612365	0.081303565	0.084576501	0.082730458	0.089211199	0.077308238	0.091345552	0.06261578	0.377399322	0.232802049	0.909846435	0.347345802	0.551941296	0.190897941	0.79882859	0.297202666	0.37764033	0.352311849
-406.6	0.083744235	0.068414238	0.103370435	0.082186107	0.084210096	0.08366571	0.088784584	0.077892669	0.090806332	0.062290752	0.379375392	0.232538335	0.930858638	0.350735156	0.558886652	0.191504721	0.812289769	0.30048508	0.384991368	0.357771159
-395.9	0.083833952	0.068581972	0.102761207	0.081991659	0.083938664	0.084289357	0.087119385	0.077270546	0.090912347	0.061640835	0.383678955	0.234606345	0.95041396	0.352481059	0.566227857	0.192980349	0.829224055	0.305767814	0.395524714	0.362236968
-385.2	0.0835411	0.069059498	0.102233678	0.081214729	0.083929383	0.084936595	0.08723866	0.077400324	0.090199011	0.061269339	0.389033017	0.237404742	0.970147149	0.359016757	0.573543207	0.194328163	0.846572795	0.313260889	0.406659072	0.370847762
-374.5	0.083226618	0.068680757	0.101147546	0.081612607	0.083953631	0.086755044	0.087111823	0.077657402	0.090535399	0.061147852	0.394286526	0.241507492	0.986976275	0.362664975	0.581514622	0.195308591	0.866095605	0.319535366	0.417927923	0.37809302
-363.8	0.083296421	0.069220293	0.100225847	0.081014014	0.083991945	0.088587318	0.086909797	0.077864201	0.09068582	0.060311475	0.399835981	0.245360358	1.006462903	0.370461138	0.591078058	0.196661413	0.884030783	0.328543387	0.430761768	0.386060252
-353.1	0.082983515	0.070200724	0.100148691	0.080193912	0.084145247	0.089932886	0.086603033	0.077758973	0.090361402	0.059830962	0.405614602	0.246943502	1.025044523	0.376501254	0.600722164	0.198288475	0.904483365	0.336973488	0.443879833	0.392407364
-342.4	0.082742888	0.070296705	0.100126428	0.080342114	0.08370258	0.091211353	0.086041964	0.076854243	0.089923971	0.059796503	0.409745128	0.248241622	1.042842621	0.382417604	0.611888616	0.200863087	0.92523988	0.345413392	0.459640741	0.40069751
-331.7	0.082570663	0.071118282	0.098472397	0.079843754	0.083374956	0.092033595	0.085366319	0.07670097	0.089639161	0.05938401	0.4136051	0.252755926	1.065413616	0.387247274	0.624364528	0.202955451	0.947816464	0.354655433	0.472895143	0.409109906
-321	0.083082042	0.070880188	0.096856569	0.080290139	0.083165542	0.093348862	0.085420729	0.07559884	0.089574834	0.059432311	0.417799765	0.256510706	1.087705435	0.392245776	0.635726462	0.205353174	0.971649386	0.363149286	0.490510454	0.420246207
-310.3	0.083204218	0.070706426	0.096080651	0.08115235	0.083051312	0.094250493	0.085064112	0.075789885	0.08945134	0.06052184	0.425105356	0.260262392	1.106812815	0.398995175	0.648417316	0.209038683	0.993938351	0.371158081	0.507254189	0.432516652
-299.6	0.083720712	0.070962985	0.095143105	0.079999079	0.082676631	0.09501577	0.084989189	0.076261392	0.089166718	0.060448576	0.431298082	0.266526358	1.12614343	0.404950685	0.660538148	0.213665749	1.017014172	0.379565031	0.52527294	0.444692216
-288.9	0.083588169	0.070733567	0.092706438	0.080800682	0.082510043	0.095608456	0.084904603	0.076519282	0.088802448	0.059729423	0.436375429	0.271871466	1.143676862	0.412940418	0.673350947	0.218865946	1.042156566	0.384681585	0.544886279	0.453255095
-278.2	0.082782406	0.070677249	0.092398617	0.081874405	0.082193116	0.097054321	0.084596404	0.076027733	0.088146792	0.059935102	0.441209168	0.274501217	1.162921396	0.418150787	0.68633388	0.224251588	1.067807629	0.391392739	0.5649332	0.465564537
-267.5	0.082614667	0.071345663	0.091090202	0.082095709	0.082129501	0.098271645	0.083856985	0.076493894	0.088194196	0.059003482	0.446671841	0.281710318	1.185714292	0.4308753	0.700062716	0.229855454	1.095447616	0.400341509	0.582348235	0.473655083
-256.8	0.083146815	0.072495607	0.089988679	0.082623071	0.081652655	0.099200479	0.0838509	0.075922441	0.088476537	0.058791828	0.453351952	0.287962445	1.207485736	0.444603886	0.713078504	0.23837283	1.123926127	0.407108448	0.603715737	0.484551682
-246.1	0.082777008	0.072461028	0.089698933	0.08327133	0.081579965	0.099304499	0.084317654	0.076524721	0.088084452	0.059480752	0.461770623	0.290921982	1.225769488	0.461923743	0.728143543	0.244425324	1.151596786	0.414453364	0.625103052	0.49801745
-235.4	0.082745689	0.072525951	0.088202133	0.083829535	0.081239586	0.099907904	0.084763111	0.076687914	0.088461458	0.059547724	0.466261782	0.299733728	1.243518742	0.4762074	0.745798949	0.251508045	1.181034036	0.422237443	0.649666823	0.51276643
-224.7	0.08255928	0.072828031	0.087751126	0.083391683	0.080838226	0.100038377	0.084629143	0.076889837	0.088342848	0.059357469	0.473605097	0.305912448	1.268976296	0.497440402	0.763265118	0.257588348	1.21298264	0.429603385	0.679280583	0.532578635
-214	0.082501666	0.07257009	0.086852001	0.084232163	0.080543557	0.099797161	0.084235975	0.076924046	0.088131111	0.058761591	0.480095606	0.314700635	1.293288567	0.517513592	0.781285098	0.265913814	1.250456183	0.439192485	0.709485523	0.558393745
-203.3	0.082557989	0.072667033	0.085446336	0.086444468	0.080334952	0.099908923	0.083954349	0.077003718	0.088258774	0.059183961	0.487846918	0.323461531	1.32285265	0.544386813	0.801463034	0.277617567	1.287499586	0.449066711	0.743572976	0.582713746
-192.6	0.083082945	0.073307419	0.08623711	0.086254166	0.080391635	0.10055963	0.083933478	0.077483615	0.088481927	0.059254833	0.499222809	0.337458942	1.352242986	0.572872239	0.825305409	0.291912536	1.326504208	0.463217503	0.779679424	0.608248682
-181.9	0.082961523	0.074007086	0.086372892	0.087457439	0.080523947	0.101597293	0.08448256	0.077174896	0.088852075	0.06052055	0.509287156	0.351191418	1.383634554	0.605232143	0.849348862	0.312981741	1.369213129	0.477463451	0.824433451	0.641155059
-171.2	0.083568205	0.075363611	0.086876317	0.08790975	0.080844517	0.103279693	0.083798846	0.078045213	0.08960196	0.060365444	0.520784806	0.368023071	1.419729463	0.643555056	0.880241653	0.336270285	1.414921881	0.490305613	0.87231798	0.679808236
-160.5	0.083885877	0.076680381	0.087379339	0.089117706	0.081170981	0.107570439	0.084741741	0.078226661	0.090499591	0.060359244	0.531330734	0.390908436	1.462989358	0.687471019	0.913136473	0.368769133	1.463224557	0.511270849	0.932772357	0.740477853
-149.8	0.083237213	0.078773932	0.088650717	0.090562668	0.081796463	0.113972069	0.085266968	0.078796247	0.091415369	0.060403783	0.54186264	0.419518381	1.516030073	0.736940408	0.952385285	0.41737315	1.521159788	0.536762278	1.019131459	0.818891415
-139.1	0.08355387	0.083245889	0.090782665	0.092101313	0.082637391	0.125418046	0.085650207	0.079389541	0.091909866	0.060913464	0.555660483	0.471859118	1.594136767	0.798049301	1.005458851	0.492866146	1.573297641	0.599265919	1.169166556	0.945980698
-128.4	0.084589619	0.088966491	0.092903628	0.093429992	0.083857935	0.141756543	0.086913679	0.080155475	0.093822029	0.062000375	0.572728326	0.537519136	1.691631538	0.876156982	1.079731113	0.607021882	1.62137496	0.659215446	1.381763013	1.088805026
-117.7	0.086027369	0.095543759	0.095502999	0.096340606	0.085175113	0.16203642	0.087161846	0.080276923	0.095795679	0.062936786	0.588452751	0.61381514	1.788161674	0.96812348	1.164600069	0.747307107	1.664361517	0.730213822	1.641197259	1.24777656
-107	0.085933453	0.100533169	0.098939783	0.100025694	0.086738523	0.183414841	0.086581787	0.081023901	0.097390851	0.06427458	0.605600846	0.702287124	1.887142716	1.067269945	1.256378204	0.902323195	1.702906544	0.805094466	1.94327806	1.403514341
-96.3	0.087247473	0.108287839	0.101384255	0.102525398	0.088112122	0.205677526	0.087252598	0.081369325	0.099873337	0.064618218	0.622540628	0.793624384	1.993305364	1.168365541	1.350955363	1.063652924	1.739931569	0.887528779	2.260525823	1.565889046
-85.6	0.088143562	0.115306253	0.104466013	0.107938381	0.090475777	0.227318103	0.087326464	0.082504399	0.102452726	0.066419315	0.641989881	0.884921946	2.098106632	1.276835732	1.445411054	1.22611918	1.771173037	0.982573516	2.587312735	1.72506413
-74.9	0.089350136	0.122649002	0.107058178	0.112297563	0.092111976	0.246794037	0.087509738	0.083026245	0.105395862	0.067576161	0.660348407	0.974940116	2.202521605	1.382243127	1.540008409	1.384763758	1.797139761	1.080278349	2.910886469	1.887411001
-64.2	0.090398354	0.129570652	0.109441716	0.114855577	0.093232348	0.266174012	0.087823468	0.083956568	0.108164882	0.069436108	0.679335225	1.061853608	2.305170096	1.485756024	1.631753016	1.545195552	1.813223553	1.174483201	3.23625639	2.042928546
-53.5	0.090998757	0.136895803	0.112360352	0.117032223	0.094901675	0.286077582	0.088762626	0.084137264	0.111155713	0.069770425	0.696559916	1.14703676	2.394299693	1.580132214	1.717916926	1.704749936	1.82102024	1.26619992	3.5475852	2.196454686
-42.8	0.091779834	0.143288733	0.114256309	0.120884433	0.096180534	0.306248514	0.088613727	0.084712235	0.114204369	0.070733426	0.71123657	1.234203887	2.479854389	1.665160334	1.797950395	1.863771539	1.824538609	1.347003654	3.841985977	2.348555744
-32.1	0.092682927	0.148747102	0.117399082	0.124376853	0.097728928	0.327029095	0.087985021	0.085771055	0.116694571	0.071371853	0.724445735	1.314806682	2.556592571	1.734985687	1.869937956	2.022556171	1.818265253	1.420090032	4.1059503	2.490255422
-21.4	0.092211686	0.153266624	0.118598478	0.127170218	0.099071689	0.346496424	0.088636155	0.085452514	0.118801428	0.072693217	0.734264918	1.379238426	2.614418262	1.789695324	1.929602654	2.175100807	1.802635178	1.478409306	4.321844791	2.610974885
-10.7	0.092490024	0.156934584	0.120585986	0.128042471	0.099952134	0.360447997	0.087460259	0.085634051	0.120134078	0.072993356	0.740673343	1.43222152	2.64747205	1.82433517	1.972062081	2.300444411	1.779430857	1.533809792	4.479592371	2.674246508
-2.94875E-13	0.092784409	0.159855072	0.120620635	0.128789757	0.100343448	0.366916237	0.087813931	0.08549647	0.120952695	0.073386553	0.742177519	1.450344388	2.662346175	1.831615943	1.986274691	2.368356026	1.744583677	1.573371636	4.537218668	2.709285901
10.7	0.093009184	0.157726054	0.120436044	0.128308072	0.09989761	0.362541421	0.087319278	0.085520853	0.121572018	0.07243208	0.740116974	1.424994845	2.627688257	1.814395272	1.969925435	2.371396236	1.711341737	1.54699617	4.475028721	2.642589311
21.4	0.093007887	0.153618232	0.119253746	0.127265453	0.099064986	0.349862287	0.08721333	0.085575947	0.120656871	0.07133845	0.731094547	1.378594666	2.556153174	1.77409842	1.926990846	2.315837847	1.677751566	1.510554411	4.317474924	2.54871535
32.1	0.092084128	0.148078775	0.117021766	0.124914159	0.098007499	0.331633697	0.087271988	0.085228206	0.119135312	0.070864063	0.723552066	1.313788105	2.472704516	1.710547777	1.864120345	2.218252856	1.642352448	1.460548404	4.09939163	2.425652115
42.8	0.091828947	0.142770006	0.114444599	0.121794988	0.096598509	0.311995657	0.087797123	0.084655036	0.117275396	0.069875051	0.711324527	1.237170104	2.374375213	1.632358895	1.790870106	2.094707033	1.606735364	1.399733859	3.82530339	2.298902804
53.5	0.091109225	0.135294957	0.111922939	0.118925976	0.095266573	0.2917269	0.087692209	0.083457694	0.115075858	0.069159538	0.697119059	1.153648889	2.270477376	1.546206028	1.709227565	1.960674121	1.565090987	1.32369905	3.525017838	2.163017599
64.2	0.090360723	0.128890398	0.110349274	0.114216724	0.093428703	0.271086465	0.087367141	0.082807795	0.112707201	0.067599659	0.682136658	1.067045556	2.160700968	1.448843753	1.620759152	1.823484427	1.521045803	1.228964076	3.20601828	2.023178176
74.9	0.089896535	0.12218749	0.108054103	0.110655127	0.091906031	0.252136191	0.087725983	0.081812546	0.109991625	0.067327893	0.665075843	0.980482542	2.042302785	1.341185963	1.529498837	1.682388382	1.473300279	1.129329665	2.881394382	1.869803887
85.6	0.089291761	0.115505263	0.106078728	0.107429114	0.090807408	0.232775658	0.088301364	0.080914891	0.107388238	0.065499439	0.645280415	0.892898962	1.921689918	1.235566714	1.436484007	1.530519647	1.424844783	1.033622718	2.548801945	1.71587949
96.3	0.08866737	0.108283646	0.10401872	0.104303915	0.089088073	0.213265749	0.088314794	0.080796953	0.104262482	0.0645981	0.624942984	0.808916581	1.805790686	1.128938885	1.343431166	1.375194975	1.378151927	0.936780865	2.222171621	1.564128342
107	0.088166638	0.10203176	0.100688654	0.100534342	0.087692518	0.192552507	0.088335222	0.080444124	0.100918372	0.064421811	0.605057063	0.713420401	1.684766592	1.026830709	1.249401525	1.214382464	1.330062685	0.849825759	1.904357504	1.405020337
117.7	0.087250489	0.095695381	0.097204928	0.096998861	0.086303113	0.17109342	0.088529455	0.079382889	0.098195829	0.06425969	0.585170342	0.621950358	1.567781194	0.934212104	1.159694373	1.043666878	1.284387041	0.766599643	1.607365657	1.25506692
128.4	0.087225424	0.090251824	0.094936442	0.093592805	0.084805603	0.150267843	0.088253225	0.07967598	0.095465163	0.062958371	0.566353177	0.542218484	1.459742352	0.849653378	1.075092438	0.872590702	1.238902178	0.697166285	1.34835503	1.109694335
139.1	0.086660466	0.085973397	0.092474126	0.090856307	0.083932353	0.133121456	0.089258184	0.07849965	0.093255916	0.061618026	0.548104767	0.466296696	1.36869129	0.779067121	1.00073606	0.718102106	1.194894174	0.627572499	1.13291779	1.00137652
149.8	0.086295668	0.081041874	0.090820668	0.088253676	0.082957476	0.121014791	0.088838457	0.078072562	0.091865626	0.060378016	0.53427188	0.418357797	1.28186642	0.72269503	0.947610738	0.602716896	1.149515345	0.567956254	0.987415145	0.902458541
160.5	0.085713025	0.079006332	0.089141451	0.086891713	0.082366198	0.11481918	0.088805812	0.077860644	0.090666964	0.060602737	0.52119854	0.391644517	1.217202984	0.677695601	0.907064482	0.522179736	1.104229236	0.539628659	0.896819726	0.858882291
171.2	0.085463988	0.07870947	0.087667873	0.08566691	0.082194628	0.111527606	0.088724831	0.077232051	0.089882114	0.060919542	0.510239092	0.372257634	1.167075557	0.637184817	0.873470506	0.461167197	1.060322711	0.523938606	0.836428137	0.823127775
181.9	0.085094373	0.077773578	0.086895792	0.08490154	0.081774031	0.109590042	0.08885648	0.077857106	0.089158489	0.061110885	0.497450898	0.356589331	1.123323076	0.603120992	0.84630287	0.414458825	1.019484915	0.513506449	0.788693567	0.803195115
192.6	0.08505968	0.077443988	0.086666353	0.083276029	0.081837773	0.107890517	0.08958361	0.076626497	0.088753709	0.062059542	0.48587891	0.342364911	1.086351317	0.572996841	0.821602742	0.376977799	0.979442949	0.51113309	0.749494022	0.783022277
203.3	0.084515129	0.077356029	0.086515696	0.083445224	0.081969958	0.106676119	0.09008097	0.077085459	0.088702549	0.062245432	0.473327914	0.332890624	1.051814966	0.541313927	0.797942002	0.345570015	0.943518318	0.517131286	0.71649798	0.764809103
214	0.084028307	0.076220913	0.086003284	0.082629921	0.081674551	0.106047621	0.091012765	0.077586649	0.088685842	0.0629495	0.462020242	0.322518669	1.020748694	0.515192903	0.776393542	0.313829555	0.911994703	0.524319577	0.689365061	0.745871819
224.7	0.0835961	0.07539729	0.085186317	0.081426076	0.0819194	0.104743893	0.091953934	0.077832273	0.088424493	0.062721499	0.453120593	0.312218335	0.991764293	0.495299406	0.757817456	0.28902874	0.883768788	0.534877933	0.665094159	0.729077923
235.4	0.083669086	0.075456341	0.084830555	0.081747928	0.082014743	0.103585522	0.093265832	0.077948151	0.088451403	0.063113274	0.444477431	0.302983012	0.966582275	0.473587531	0.740300284	0.270884571	0.860350524	0.540446101	0.643549294	0.716460528
246.1	0.083455653	0.074899171	0.083970656	0.081255219	0.081957858	0.10198513	0.093591924	0.078129985	0.088491594	0.06363579	0.435657874	0.292775096	0.944004397	0.457841728	0.725633157	0.254407423	0.83707787	0.548324643	0.623968809	0.699426904
256.8	0.083039407	0.074485941	0.084389797	0.081157543	0.081840448	0.101128399	0.09431111	0.077621158	0.088160955	0.064094946	0.426078238	0.287597334	0.927398734	0.440654632	0.710602184	0.239622296	0.815675483	0.554418245	0.607701	0.689805943
267.5	0.082719444	0.074449095	0.08565218	0.080140908	0.08180989	0.099842391	0.094852267	0.077683413	0.088352404	0.063481178	0.418737399	0.282520533	0.910875862	0.428800324	0.696537351	0.228206035	0.795285233	0.558342908	0.592643152	0.669598891
278.2	0.082289485	0.074649429	0.086075081	0.079773609	0.082232276	0.098663901	0.095617143	0.077873777	0.088522691	0.063735912	0.411511467	0.278303444	0.894793548	0.417559751	0.68350737	0.220742144	0.777903879	0.565026755	0.580642126	0.656601383
288.9	0.082543911	0.074387597	0.086205088	0.079756085	0.082226989	0.09729913	0.095260185	0.079235466	0.088703384	0.064967326	0.405823678	0.276072766	0.878644358	0.403984337	0.670624011	0.21324374	0.760902168	0.567882448	0.566706897	0.641589764
299.6	0.082689271	0.074663129	0.086621218	0.079929239	0.08239673	0.095765355	0.095528808	0.080088162	0.088229849	0.065274881	0.398846261	0.269633808	0.861296401	0.396153119	0.657009592	0.207406417	0.746608619	0.565025251	0.55515158	0.627776077
310.3	0.083200194	0.074966305	0.087167217	0.080326864	0.082910013	0.094473012	0.096300995	0.080425416	0.088386517	0.066575488	0.394458877	0.265457196	0.850361263	0.38533322	0.645299191	0.20321886	0.731704777	0.55821913	0.543520982	0.609743382
321	0.082943256	0.07360635	0.088960933	0.080290139	0.083003543	0.093416869	0.096344156	0.080506243	0.088465372	0.066532125	0.389175	0.263240154	0.837140536	0.376544094	0.63136831	0.199030724	0.717320165	0.551089536	0.531611433	0.593876469
331.7	0.082696966	0.072944932	0.089383335	0.080392272	0.083529176	0.092484514	0.096322608	0.080212383	0.088705669	0.066486756	0.384636182	0.258065314	0.825335277	0.368614931	0.618462432	0.195654452	0.703706026	0.535817922	0.519626063	0.572595066
342.4	0.08290981	0.073071468	0.089145393	0.080679342	0.08370647	0.09176133	0.096532299	0.081671119	0.089153623	0.066217748	0.382155682	0.252540323	0.816723431	0.361417873	0.603947929	0.192382616	0.689565211	0.521106245	0.507794284	0.553369611
353.1	0.083686812	0.073033193	0.090226838	0.08026973	0.084222021	0.090632048	0.096205016	0.081451468	0.08933969	0.065920004	0.378992733	0.24733255	0.804254726	0.357170524	0.590910687	0.189260675	0.677971436	0.50490487	0.497179298	0.531533555
363.8	0.084790511	0.073312108	0.090407161	0.079908554	0.084472794	0.089519692	0.095216643	0.080866644	0.08918973	0.065821743	0.374538769	0.241190133	0.795251402	0.349897426	0.580010386	0.186725528	0.665450234	0.485828789	0.485447173	0.518404211
374.5	0.084791454	0.073698282	0.091127021	0.080628458	0.084541477	0.088773327	0.094616923	0.081060597	0.08948731	0.066039709	0.367682395	0.239368069	0.784548088	0.343907774	0.567222523	0.184854958	0.652882076	0.465321499	0.472076958	0.505648455
385.2	0.084689311	0.073114081	0.092032096	0.079912522	0.084845881	0.089033555	0.093728751	0.081188368	0.089105791	0.066208718	0.363974147	0.235763339	0.774460733	0.337923294	0.55558566	0.184792629	0.640382934	0.448168949	0.459708975	0.4871011
395.9	0.084843659	0.073108413	0.092958846	0.079849977	0.085376364	0.0887044	0.093342323	0.081280115	0.089009301	0.065858303	0.360996202	0.235332398	0.766205375	0.33220747	0.542286979	0.183149453	0.627701346	0.43092174	0.448662226	0.472525137
406.6	0.084616913	0.073188765	0.093223072	0.080387097	0.085837982	0.08816864	0.093384304	0.081815838	0.089648806	0.06462692	0.357969431	0.231678824	0.75644252	0.330160987	0.53120798	0.183276508	0.617972569	0.413092618	0.437264274	0.453740499
417.3	0.085004869	0.072879408	0.092573492	0.080809658	0.086405241	0.08743002	0.09350615	0.081503229	0.090176444	0.063935931	0.354805562	0.228566965	0.746282714	0.325589798	0.521096264	0.184010466	0.607499046	0.398550512	0.424764551	0.438088315
428	0.085088123	0.072139643	0.092561549	0.081027679	0.086663523	0.086566711	0.093477053	0.080961782	0.090136677	0.063636578	0.350827385	0.224001537	0.739508069	0.32198322	0.511679761	0.184952735	0.59639625	0.383381594	0.410852322	0.423698977
438.7	0.084640021	0.071705433	0.09321035	0.080637531	0.087084857	0.085524901	0.093450793	0.080163821	0.090017666	0.063618033	0.347705307	0.222240926	0.735532852	0.320923829	0.503171461	0.186570717	0.586747472	0.37044845	0.400988096	0.410784569
449.4	0.084328159	0.071525791	0.094928225	0.081720438	0.087704273	0.084932089	0.092839964	0.07984891	0.0911219	0.063935459	0.346022262	0.22088336	0.732019593	0.316653971	0.494130719	0.187404025	0.576381416	0.359206659	0.390257236	0.3948706
460.1	0.084339755	0.071640392	0.094628439	0.08131106	0.087846017	0.083869974	0.09191532	0.079290935	0.091542173	0.063446762	0.341002383	0.215091753	0.724205881	0.315953481	0.48598834	0.188398545	0.567109131	0.349391219	0.3805194	0.381318164
470.8	0.08470211	0.072414395	0.09399973	0.080091124	0.08819575	0.082490186	0.091888499	0.079926425	0.091881414	0.063104149	0.338172469	0.209996294	0.717603784	0.312674255	0.477849001	0.188720088	0.557323459	0.337796832	0.372502868	0.364753245
481.5	0.085001765	0.073136017	0.095333854	0.080337394	0.088484161	0.081420454	0.092319056	0.079721561	0.092374266	0.062815169	0.335076727	0.20732163	0.709024578	0.308736991	0.470143407	0.18990057	0.547397468	0.329984557	0.364562398	0.353802794
492.2	0.085462547	0.07255718	0.095335188	0.080762698	0.088808597	0.080228969	0.091872467	0.078846855	0.092694409	0.062203613	0.331052021	0.207428302	0.698300193	0.306346249	0.463929338	0.189912697	0.539616395	0.32267965	0.358125745	0.341088604
502.9	0.085125041	0.072913345	0.095190165	0.079738394	0.088786419	0.079456324	0.092214852	0.079366662	0.093535122	0.061381781	0.32721943	0.20589027	0.691420302	0.302646312	0.458075471	0.189834693	0.53208203	0.314693573	0.350641413	0.330527692
513.6	0.084326069	0.073860446	0.096022397	0.079634838	0.089000681	0.078315576	0.09335787	0.079458691	0.094395992	0.061547974	0.325186864	0.205513474	0.683341424	0.299649663	0.45227263	0.189856073	0.523773373	0.309821996	0.344438857	0.317165715
524.3	0.08443695	0.074078467	0.09671996	0.079399033	0.089218381	0.077780723	0.09245858	0.080433483	0.09452982	0.06202253	0.323022221	0.202183687	0.676452708	0.296309646	0.446757859	0.190644072	0.517364605	0.30354002	0.340135999	0.305774969
535	0.084154475	0.07457884	0.097808161	0.079908652	0.089411508	0.076328568	0.091154936	0.080796131	0.094908786	0.06160806	0.319875226	0.200547433	0.667392228	0.293147428	0.441525033	0.189252001	0.510323184	0.298460954	0.334731321	0.298958472
