# Supplementary material for: Links between DNA methylation and nucleosome occupancy in the human genome
Source: Epigenetics Chromatin. 2017 Apr 11;10:18. doi: 10.1186/s13072-017-0125-5 (PMC5387343; doi:10.1186/s13072-017-0125-5)
Supplement: Supplementary file 2 — Additional file 2. Detailed bioinformatics procedures and in-house scripts used in this study are enclosed in the zip file. [file 13072_2017_125_MOESM2_ESM.zip › Supplmentary.Methods.2017.0320/Figure7.FigureS18/hg19.UCSC.CpGIs.BED6.bed]

chr1	28735	29810	chr1:28735-29810	1	+
chr1	135124	135563	chr1:135124-135563	1	+
chr1	327790	328229	chr1:327790-328229	1	+
chr1	437151	438164	chr1:437151-438164	1	+
chr1	449273	450544	chr1:449273-450544	1	+
chr1	533219	534114	chr1:533219-534114	1	+
chr1	544738	546649	chr1:544738-546649	1	+
chr1	713984	714547	chr1:713984-714547	1	+
chr1	762416	763445	chr1:762416-763445	1	+
chr1	788863	789211	chr1:788863-789211	1	+
chr1	801975	802338	chr1:801975-802338	1	+
chr1	805198	805628	chr1:805198-805628	1	+
chr1	839694	840619	chr1:839694-840619	1	+
chr1	844299	845883	chr1:844299-845883	1	+
chr1	854765	854973	chr1:854765-854973	1	+
chr1	858970	861632	chr1:858970-861632	1	+
chr1	869332	871872	chr1:869332-871872	1	+
chr1	875730	878363	chr1:875730-878363	1	+
chr1	886356	886602	chr1:886356-886602	1	+
chr1	894313	902654	chr1:894313-902654	1	+
chr1	906296	906538	chr1:906296-906538	1	+
chr1	912869	913153	chr1:912869-913153	1	+
chr1	919726	919927	chr1:919726-919927	1	+
chr1	933387	937410	chr1:933387-937410	1	+
chr1	948670	948894	chr1:948670-948894	1	+
chr1	949329	949851	chr1:949329-949851	1	+
chr1	954768	956343	chr1:954768-956343	1	+
chr1	963795	964507	chr1:963795-964507	1	+
chr1	967966	970238	chr1:967966-970238	1	+
chr1	975496	980305	chr1:975496-980305	1	+
chr1	981068	981400	chr1:981068-981400	1	+
chr1	982152	982511	chr1:982152-982511	1	+
chr1	983174	983612	chr1:983174-983612	1	+
chr1	984206	984429	chr1:984206-984429	1	+
chr1	990274	990694	chr1:990274-990694	1	+
chr1	994436	995303	chr1:994436-995303	1	+
chr1	999678	999911	chr1:999678-999911	1	+
chr1	1002663	1005318	chr1:1002663-1005318	1	+
chr1	1011509	1013402	chr1:1011509-1013402	1	+
chr1	1016863	1017439	chr1:1016863-1017439	1	+
chr1	1018099	1018390	chr1:1018099-1018390	1	+
chr1	1019818	1020026	chr1:1019818-1020026	1	+
chr1	1023143	1023347	chr1:1023143-1023347	1	+
chr1	1024075	1024614	chr1:1024075-1024614	1	+
chr1	1026377	1026625	chr1:1026377-1026625	1	+
chr1	1027509	1027730	chr1:1027509-1027730	1	+
chr1	1046044	1046340	chr1:1046044-1046340	1	+
chr1	1050515	1050830	chr1:1050515-1050830	1	+
chr1	1051178	1052445	chr1:1051178-1052445	1	+
chr1	1072369	1072847	chr1:1072369-1072847	1	+
chr1	1093211	1093476	chr1:1093211-1093476	1	+
chr1	1098043	1100584	chr1:1098043-1100584	1	+
chr1	1109314	1110145	chr1:1109314-1110145	1	+
chr1	1115574	1116006	chr1:1115574-1116006	1	+
chr1	1132827	1133218	chr1:1132827-1133218	1	+
chr1	1136360	1137156	chr1:1136360-1137156	1	+
chr1	1141670	1142150	chr1:1141670-1142150	1	+
chr1	1145568	1145878	chr1:1145568-1145878	1	+
chr1	1146708	1146914	chr1:1146708-1146914	1	+
chr1	1149055	1149524	chr1:1149055-1149524	1	+
chr1	1152522	1153134	chr1:1152522-1153134	1	+
chr1	1153784	1154419	chr1:1153784-1154419	1	+
chr1	1159168	1159528	chr1:1159168-1159528	1	+
chr1	1161959	1162281	chr1:1161959-1162281	1	+
chr1	1163502	1163895	chr1:1163502-1163895	1	+
chr1	1167001	1168985	chr1:1167001-1168985	1	+
chr1	1173915	1174263	chr1:1173915-1174263	1	+
chr1	1177885	1178207	chr1:1177885-1178207	1	+
chr1	1181756	1182470	chr1:1181756-1182470	1	+
chr1	1189396	1190245	chr1:1189396-1190245	1	+
chr1	1190522	1190799	chr1:1190522-1190799	1	+
chr1	1203166	1203597	chr1:1203166-1203597	1	+
chr1	1208515	1209942	chr1:1208515-1209942	1	+
chr1	1228780	1230163	chr1:1228780-1230163	1	+
chr1	1242400	1245185	chr1:1242400-1245185	1	+
chr1	1247918	1248493	chr1:1247918-1248493	1	+
chr1	1254322	1254548	chr1:1254322-1254548	1	+
chr1	1259643	1260635	chr1:1259643-1260635	1	+
chr1	1262665	1263420	chr1:1262665-1263420	1	+
chr1	1265206	1265429	chr1:1265206-1265429	1	+
chr1	1267085	1267286	chr1:1267085-1267286	1	+
chr1	1267435	1268986	chr1:1267435-1268986	1	+
chr1	1271425	1272074	chr1:1271425-1272074	1	+
chr1	1272377	1272634	chr1:1272377-1272634	1	+
chr1	1283933	1285345	chr1:1283933-1285345	1	+
chr1	1289707	1291126	chr1:1289707-1291126	1	+
chr1	1309140	1311039	chr1:1309140-1311039	1	+
chr1	1322644	1322924	chr1:1322644-1322924	1	+
chr1	1334071	1335602	chr1:1334071-1335602	1	+
chr1	1342004	1342952	chr1:1342004-1342952	1	+
chr1	1355159	1356000	chr1:1355159-1356000	1	+
chr1	1361560	1361787	chr1:1361560-1361787	1	+
chr1	1362954	1363299	chr1:1362954-1363299	1	+
chr1	1370767	1371449	chr1:1370767-1371449	1	+
chr1	1374461	1375584	chr1:1374461-1375584	1	+
chr1	1389555	1389889	chr1:1389555-1389889	1	+
chr1	1396085	1396338	chr1:1396085-1396338	1	+
chr1	1406844	1407821	chr1:1406844-1407821	1	+
chr1	1414034	1414532	chr1:1414034-1414532	1	+
chr1	1417285	1417753	chr1:1417285-1417753	1	+
chr1	1420226	1420684	chr1:1420226-1420684	1	+
chr1	1444588	1444849	chr1:1444588-1444849	1	+
chr1	1446878	1448205	chr1:1446878-1448205	1	+
chr1	1452701	1453199	chr1:1452701-1453199	1	+
chr1	1455302	1455892	chr1:1455302-1455892	1	+
chr1	1456829	1457074	chr1:1456829-1457074	1	+
chr1	1457954	1459029	chr1:1457954-1459029	1	+
chr1	1464508	1464806	chr1:1464508-1464806	1	+
chr1	1470604	1471450	chr1:1470604-1471450	1	+
chr1	1473107	1473342	chr1:1473107-1473342	1	+
chr1	1474962	1475220	chr1:1474962-1475220	1	+
chr1	1476093	1476669	chr1:1476093-1476669	1	+
chr1	1489532	1489794	chr1:1489532-1489794	1	+
chr1	1496761	1496986	chr1:1496761-1496986	1	+
chr1	1509482	1510747	chr1:1509482-1510747	1	+
chr1	1534331	1536136	chr1:1534331-1536136	1	+
chr1	1550453	1552015	chr1:1550453-1552015	1	+
chr1	1558587	1559359	chr1:1558587-1559359	1	+
chr1	1560780	1561055	chr1:1560780-1561055	1	+
chr1	1562049	1562398	chr1:1562049-1562398	1	+
chr1	1563674	1564032	chr1:1563674-1564032	1	+
chr1	1564421	1570006	chr1:1564421-1570006	1	+
chr1	1571032	1571470	chr1:1571032-1571470	1	+
chr1	1580377	1580595	chr1:1580377-1580595	1	+
chr1	1590073	1590942	chr1:1590073-1590942	1	+
chr1	1600981	1601231	chr1:1600981-1601231	1	+
chr1	1602391	1602686	chr1:1602391-1602686	1	+
chr1	1607898	1608243	chr1:1607898-1608243	1	+
chr1	1623610	1625067	chr1:1623610-1625067	1	+
chr1	1631086	1633226	chr1:1631086-1633226	1	+
chr1	1634252	1634690	chr1:1634252-1634690	1	+
chr1	1643593	1643811	chr1:1643593-1643811	1	+
chr1	1655395	1656231	chr1:1655395-1656231	1	+
chr1	1670756	1671101	chr1:1670756-1671101	1	+
chr1	1676885	1678333	chr1:1676885-1678333	1	+
chr1	1685373	1685971	chr1:1685373-1685971	1	+
chr1	1691767	1692063	chr1:1691767-1692063	1	+
chr1	1709394	1710582	chr1:1709394-1710582	1	+
chr1	1713639	1714141	chr1:1713639-1714141	1	+
chr1	1821405	1823272	chr1:1821405-1823272	1	+
chr1	1839958	1840601	chr1:1839958-1840601	1	+
chr1	1850098	1851391	chr1:1850098-1851391	1	+
chr1	1859246	1859523	chr1:1859246-1859523	1	+
chr1	1874715	1875015	chr1:1874715-1875015	1	+
chr1	1875617	1875877	chr1:1875617-1875877	1	+
chr1	1886344	1886870	chr1:1886344-1886870	1	+
chr1	1896414	1896628	chr1:1896414-1896628	1	+
chr1	1897581	1897786	chr1:1897581-1897786	1	+
chr1	1910268	1913800	chr1:1910268-1913800	1	+
chr1	1935166	1935452	chr1:1935166-1935452	1	+
chr1	1950411	1951479	chr1:1950411-1951479	1	+
chr1	1957046	1957386	chr1:1957046-1957386	1	+
chr1	1959414	1959867	chr1:1959414-1959867	1	+
chr1	1960942	1961148	chr1:1960942-1961148	1	+
chr1	1961407	1961850	chr1:1961407-1961850	1	+
chr1	1974686	1974942	chr1:1974686-1974942	1	+
chr1	1976123	1976628	chr1:1976123-1976628	1	+
chr1	1981251	1983212	chr1:1981251-1983212	1	+
chr1	1990779	1991171	chr1:1990779-1991171	1	+
chr1	2005179	2005565	chr1:2005179-2005565	1	+
chr1	2025205	2026225	chr1:2025205-2026225	1	+
chr1	2038555	2038863	chr1:2038555-2038863	1	+
chr1	2040997	2041302	chr1:2040997-2041302	1	+
chr1	2046429	2046865	chr1:2046429-2046865	1	+
chr1	2063782	2064052	chr1:2063782-2064052	1	+
chr1	2064628	2064855	chr1:2064628-2064855	1	+
chr1	2066367	2066666	chr1:2066367-2066666	1	+
chr1	2082314	2082529	chr1:2082314-2082529	1	+
chr1	2116432	2116801	chr1:2116432-2116801	1	+
chr1	2121017	2121818	chr1:2121017-2121818	1	+
chr1	2126048	2126642	chr1:2126048-2126642	1	+
chr1	2136808	2137351	chr1:2136808-2137351	1	+
chr1	2144199	2144497	chr1:2144199-2144497	1	+
chr1	2158212	2161173	chr1:2158212-2161173	1	+
chr1	2212020	2213881	chr1:2212020-2213881	1	+
chr1	2222198	2222569	chr1:2222198-2222569	1	+
chr1	2232310	2232617	chr1:2232310-2232617	1	+
chr1	2235308	2235667	chr1:2235308-2235667	1	+
chr1	2236442	2239069	chr1:2236442-2239069	1	+
chr1	2245714	2247086	chr1:2245714-2247086	1	+
chr1	2249315	2249634	chr1:2249315-2249634	1	+
chr1	2253723	2254758	chr1:2253723-2254758	1	+
chr1	2258097	2258423	chr1:2258097-2258423	1	+
chr1	2259064	2259326	chr1:2259064-2259326	1	+
chr1	2266007	2266432	chr1:2266007-2266432	1	+
chr1	2276358	2276657	chr1:2276358-2276657	1	+
chr1	2304159	2304376	chr1:2304159-2304376	1	+
chr1	2316353	2316749	chr1:2316353-2316749	1	+
chr1	2322481	2323764	chr1:2322481-2323764	1	+
chr1	2333550	2334172	chr1:2333550-2334172	1	+
chr1	2339876	2340246	chr1:2339876-2340246	1	+
chr1	2343385	2344717	chr1:2343385-2344717	1	+
chr1	2345891	2346156	chr1:2345891-2346156	1	+
chr1	2359926	2360167	chr1:2359926-2360167	1	+
chr1	2371846	2372073	chr1:2371846-2372073	1	+
chr1	2374818	2375814	chr1:2374818-2375814	1	+
chr1	2387669	2388086	chr1:2387669-2388086	1	+
chr1	2398825	2399055	chr1:2398825-2399055	1	+
chr1	2409757	2410049	chr1:2409757-2410049	1	+
chr1	2411125	2411404	chr1:2411125-2411404	1	+
chr1	2415198	2415506	chr1:2415198-2415506	1	+
chr1	2433648	2434065	chr1:2433648-2434065	1	+
chr1	2435041	2435257	chr1:2435041-2435257	1	+
chr1	2435554	2435828	chr1:2435554-2435828	1	+
chr1	2439797	2440022	chr1:2439797-2440022	1	+
chr1	2440126	2440478	chr1:2440126-2440478	1	+
chr1	2445355	2445648	chr1:2445355-2445648	1	+
chr1	2449922	2450206	chr1:2449922-2450206	1	+
chr1	2451217	2451551	chr1:2451217-2451551	1	+
chr1	2452795	2453007	chr1:2452795-2453007	1	+
chr1	2457241	2458259	chr1:2457241-2458259	1	+
chr1	2460760	2462010	chr1:2460760-2462010	1	+
chr1	2466934	2467212	chr1:2466934-2467212	1	+
chr1	2472095	2472586	chr1:2472095-2472586	1	+
chr1	2477563	2478363	chr1:2477563-2478363	1	+
chr1	2517397	2518892	chr1:2517397-2518892	1	+
chr1	2527239	2527503	chr1:2527239-2527503	1	+
chr1	2537671	2537886	chr1:2537671-2537886	1	+
chr1	2559892	2561055	chr1:2559892-2561055	1	+
chr1	2574030	2574864	chr1:2574030-2574864	1	+
chr1	2706025	2706961	chr1:2706025-2706961	1	+
chr1	2716741	2717233	chr1:2716741-2717233	1	+
chr1	2772126	2772665	chr1:2772126-2772665	1	+
chr1	2777157	2777361	chr1:2777157-2777361	1	+
chr1	2827785	2828294	chr1:2827785-2828294	1	+
chr1	2847056	2847288	chr1:2847056-2847288	1	+
chr1	2850665	2850873	chr1:2850665-2850873	1	+
chr1	2876545	2876808	chr1:2876545-2876808	1	+
chr1	2885062	2885284	chr1:2885062-2885284	1	+
chr1	2886589	2886923	chr1:2886589-2886923	1	+
chr1	2918497	2918753	chr1:2918497-2918753	1	+
chr1	2929155	2929376	chr1:2929155-2929376	1	+
chr1	2938633	2939043	chr1:2938633-2939043	1	+
chr1	2979275	2980758	chr1:2979275-2980758	1	+
chr1	2983925	2987962	chr1:2983925-2987962	1	+
chr1	2990030	2990718	chr1:2990030-2990718	1	+
chr1	2997272	2997473	chr1:2997272-2997473	1	+
chr1	2999727	2999978	chr1:2999727-2999978	1	+
chr1	3028179	3028557	chr1:3028179-3028557	1	+
chr1	3038067	3038343	chr1:3038067-3038343	1	+
chr1	3056541	3056772	chr1:3056541-3056772	1	+
chr1	3059050	3059268	chr1:3059050-3059268	1	+
chr1	3071899	3072239	chr1:3071899-3072239	1	+
chr1	3080934	3081292	chr1:3080934-3081292	1	+
chr1	3102540	3103352	chr1:3102540-3103352	1	+
chr1	3104956	3105253	chr1:3104956-3105253	1	+
chr1	3111579	3111909	chr1:3111579-3111909	1	+
chr1	3147845	3148081	chr1:3147845-3148081	1	+
chr1	3155160	3155361	chr1:3155160-3155361	1	+
chr1	3157509	3158300	chr1:3157509-3158300	1	+
chr1	3163969	3164643	chr1:3163969-3164643	1	+
chr1	3182821	3183216	chr1:3182821-3183216	1	+
chr1	3184546	3184824	chr1:3184546-3184824	1	+
chr1	3195376	3196052	chr1:3195376-3196052	1	+
chr1	3203765	3204453	chr1:3203765-3204453	1	+
chr1	3239915	3240261	chr1:3239915-3240261	1	+
chr1	3275029	3275284	chr1:3275029-3275284	1	+
chr1	3307069	3307285	chr1:3307069-3307285	1	+
chr1	3310102	3311035	chr1:3310102-3311035	1	+
chr1	3321269	3322310	chr1:3321269-3322310	1	+
chr1	3327991	3329424	chr1:3327991-3329424	1	+
chr1	3331040	3331279	chr1:3331040-3331279	1	+
chr1	3331986	3332227	chr1:3331986-3332227	1	+
chr1	3342012	3342806	chr1:3342012-3342806	1	+
chr1	3351365	3351632	chr1:3351365-3351632	1	+
chr1	3370905	3371683	chr1:3370905-3371683	1	+
chr1	3394701	3395191	chr1:3394701-3395191	1	+
chr1	3425576	3425797	chr1:3425576-3425797	1	+
chr1	3426361	3426570	chr1:3426361-3426570	1	+
chr1	3427355	3427683	chr1:3427355-3427683	1	+
chr1	3435988	3436250	chr1:3435988-3436250	1	+
chr1	3447449	3447950	chr1:3447449-3447950	1	+
chr1	3459874	3460269	chr1:3459874-3460269	1	+
chr1	3499902	3500470	chr1:3499902-3500470	1	+
chr1	3511709	3512118	chr1:3511709-3512118	1	+
chr1	3527619	3528078	chr1:3527619-3528078	1	+
chr1	3528333	3528683	chr1:3528333-3528683	1	+
chr1	3540767	3542241	chr1:3540767-3542241	1	+
chr1	3556963	3557201	chr1:3556963-3557201	1	+
chr1	3559952	3561009	chr1:3559952-3561009	1	+
chr1	3566445	3569636	chr1:3566445-3569636	1	+
chr1	3607096	3607553	chr1:3607096-3607553	1	+
chr1	3623318	3623521	chr1:3623318-3623521	1	+
chr1	3634633	3635101	chr1:3634633-3635101	1	+
chr1	3649294	3649674	chr1:3649294-3649674	1	+
chr1	3662963	3664085	chr1:3662963-3664085	1	+
chr1	3688553	3689684	chr1:3688553-3689684	1	+
chr1	3703672	3703908	chr1:3703672-3703908	1	+
chr1	3712398	3713234	chr1:3712398-3713234	1	+
chr1	3731458	3732015	chr1:3731458-3732015	1	+
chr1	3773187	3774465	chr1:3773187-3774465	1	+
chr1	3775077	3775369	chr1:3775077-3775369	1	+
chr1	3790864	3791611	chr1:3790864-3791611	1	+
chr1	3808490	3809236	chr1:3808490-3809236	1	+
chr1	3816356	3818084	chr1:3816356-3818084	1	+
chr1	3824219	3824456	chr1:3824219-3824456	1	+
chr1	4192633	4193243	chr1:4192633-4193243	1	+
chr1	4221387	4221672	chr1:4221387-4221672	1	+
chr1	4713989	4716555	chr1:4713989-4716555	1	+
chr1	4726576	4726867	chr1:4726576-4726867	1	+
chr1	4771652	4772545	chr1:4771652-4772545	1	+
chr1	4832351	4832553	chr1:4832351-4832553	1	+
chr1	5772056	5772513	chr1:5772056-5772513	1	+
chr1	5793557	5793784	chr1:5793557-5793784	1	+
chr1	5937157	5937392	chr1:5937157-5937392	1	+
chr1	5950824	5951029	chr1:5950824-5951029	1	+
chr1	6051595	6052955	chr1:6051595-6052955	1	+
chr1	6086244	6086494	chr1:6086244-6086494	1	+
chr1	6111609	6111836	chr1:6111609-6111836	1	+
chr1	6131635	6131985	chr1:6131635-6131985	1	+
chr1	6187743	6188235	chr1:6187743-6188235	1	+
chr1	6188873	6189120	chr1:6188873-6189120	1	+
chr1	6202118	6202359	chr1:6202118-6202359	1	+
chr1	6208716	6209039	chr1:6208716-6209039	1	+
chr1	6239237	6240814	chr1:6239237-6240814	1	+
chr1	6241031	6241251	chr1:6241031-6241251	1	+
chr1	6259178	6259883	chr1:6259178-6259883	1	+
chr1	6265825	6266778	chr1:6265825-6266778	1	+
chr1	6268820	6269588	chr1:6268820-6269588	1	+
chr1	6295528	6296261	chr1:6295528-6296261	1	+
chr1	6301695	6302856	chr1:6301695-6302856	1	+
chr1	6305148	6306463	chr1:6305148-6306463	1	+
chr1	6309163	6310092	chr1:6309163-6310092	1	+
chr1	6313761	6314139	chr1:6313761-6314139	1	+
chr1	6320137	6320942	chr1:6320137-6320942	1	+
chr1	6339948	6340268	chr1:6339948-6340268	1	+
chr1	6341136	6341412	chr1:6341136-6341412	1	+
chr1	6452814	6454185	chr1:6452814-6454185	1	+
chr1	6479057	6480938	chr1:6479057-6480938	1	+
chr1	6484503	6485327	chr1:6484503-6485327	1	+
chr1	6500168	6501130	chr1:6500168-6501130	1	+
chr1	6507207	6509186	chr1:6507207-6509186	1	+
chr1	6511689	6512110	chr1:6511689-6512110	1	+
chr1	6514108	6516325	chr1:6514108-6516325	1	+
chr1	6520584	6521955	chr1:6520584-6521955	1	+
chr1	6525996	6526228	chr1:6525996-6526228	1	+
chr1	6530536	6531814	chr1:6530536-6531814	1	+
chr1	6545143	6545559	chr1:6545143-6545559	1	+
chr1	6550083	6551115	chr1:6550083-6551115	1	+
chr1	6557561	6557872	chr1:6557561-6557872	1	+
chr1	6614136	6614835	chr1:6614136-6614835	1	+
chr1	6639427	6640361	chr1:6639427-6640361	1	+
chr1	6653397	6653674	chr1:6653397-6653674	1	+
chr1	6659125	6659505	chr1:6659125-6659505	1	+
chr1	6661776	6663844	chr1:6661776-6663844	1	+
chr1	6672786	6675741	chr1:6672786-6675741	1	+
chr1	6685071	6685691	chr1:6685071-6685691	1	+
chr1	6761295	6762131	chr1:6761295-6762131	1	+
chr1	6844313	6846366	chr1:6844313-6846366	1	+
chr1	7022001	7022308	chr1:7022001-7022308	1	+
chr1	7122519	7122727	chr1:7122519-7122727	1	+
chr1	7723400	7725175	chr1:7723400-7725175	1	+
chr1	7740143	7741117	chr1:7740143-7741117	1	+
chr1	7764593	7765856	chr1:7764593-7765856	1	+
chr1	7831378	7831846	chr1:7831378-7831846	1	+
chr1	7843460	7843693	chr1:7843460-7843693	1	+
chr1	7843915	7845104	chr1:7843915-7845104	1	+
chr1	7887198	7887476	chr1:7887198-7887476	1	+
chr1	8002408	8002699	chr1:8002408-8002699	1	+
chr1	8013993	8014651	chr1:8013993-8014651	1	+
chr1	8021301	8022226	chr1:8021301-8022226	1	+
chr1	8085554	8086854	chr1:8085554-8086854	1	+
chr1	8271996	8272202	chr1:8271996-8272202	1	+
chr1	8277195	8277822	chr1:8277195-8277822	1	+
chr1	8377784	8378447	chr1:8377784-8378447	1	+
chr1	8384387	8384719	chr1:8384387-8384719	1	+
chr1	8385895	8386168	chr1:8385895-8386168	1	+
chr1	8390202	8390800	chr1:8390202-8390800	1	+
chr1	8395343	8395635	chr1:8395343-8395635	1	+
chr1	8403697	8404102	chr1:8403697-8404102	1	+
chr1	8418322	8418857	chr1:8418322-8418857	1	+
chr1	8483389	8484339	chr1:8483389-8484339	1	+
chr1	8763005	8763549	chr1:8763005-8763549	1	+
chr1	8877012	8877283	chr1:8877012-8877283	1	+
chr1	8877598	8878092	chr1:8877598-8878092	1	+
chr1	8938098	8939409	chr1:8938098-8939409	1	+
chr1	9099280	9100513	chr1:9099280-9100513	1	+
chr1	9131602	9131909	chr1:9131602-9131909	1	+
chr1	9188503	9189743	chr1:9188503-9189743	1	+
chr1	9242167	9243827	chr1:9242167-9243827	1	+
chr1	9258565	9258956	chr1:9258565-9258956	1	+
chr1	9294401	9295118	chr1:9294401-9295118	1	+
chr1	9324202	9324439	chr1:9324202-9324439	1	+
chr1	9324687	9325016	chr1:9324687-9325016	1	+
chr1	9416126	9416404	chr1:9416126-9416404	1	+
chr1	9427507	9427734	chr1:9427507-9427734	1	+
chr1	9488937	9489249	chr1:9488937-9489249	1	+
chr1	9555379	9555652	chr1:9555379-9555652	1	+
chr1	9599350	9600444	chr1:9599350-9600444	1	+
chr1	9648586	9649517	chr1:9648586-9649517	1	+
chr1	9670617	9670868	chr1:9670617-9670868	1	+
chr1	9687125	9687367	chr1:9687125-9687367	1	+
chr1	9711780	9713001	chr1:9711780-9713001	1	+
chr1	9749295	9750228	chr1:9749295-9750228	1	+
chr1	9775708	9775997	chr1:9775708-9775997	1	+
chr1	9790292	9790704	chr1:9790292-9790704	1	+
chr1	9791158	9791486	chr1:9791158-9791486	1	+
chr1	9822576	9822817	chr1:9822576-9822817	1	+
chr1	9883011	9884667	chr1:9883011-9884667	1	+
chr1	9969845	9970063	chr1:9969845-9970063	1	+
chr1	9970584	9970790	chr1:9970584-9970790	1	+
chr1	10003165	10003585	chr1:10003165-10003585	1	+
chr1	10057121	10058108	chr1:10057121-10058108	1	+
chr1	10092532	10093404	chr1:10092532-10093404	1	+
chr1	10270015	10271306	chr1:10270015-10271306	1	+
chr1	10386183	10386390	chr1:10386183-10386390	1	+
chr1	10458548	10459997	chr1:10458548-10459997	1	+
chr1	10490200	10491072	chr1:10490200-10491072	1	+
chr1	10532177	10532800	chr1:10532177-10532800	1	+
chr1	10534918	10535172	chr1:10534918-10535172	1	+
chr1	10698299	10698910	chr1:10698299-10698910	1	+
chr1	10699394	10700098	chr1:10699394-10700098	1	+
chr1	10702136	10702340	chr1:10702136-10702340	1	+
chr1	10707810	10708140	chr1:10707810-10708140	1	+
chr1	10713838	10714203	chr1:10713838-10714203	1	+
chr1	10714401	10714708	chr1:10714401-10714708	1	+
chr1	10719867	10720581	chr1:10719867-10720581	1	+
chr1	10725187	10725617	chr1:10725187-10725617	1	+
chr1	10753773	10754176	chr1:10753773-10754176	1	+
chr1	10755226	10755521	chr1:10755226-10755521	1	+
chr1	10757891	10758252	chr1:10757891-10758252	1	+
chr1	10764449	10764925	chr1:10764449-10764925	1	+
chr1	10853894	10856964	chr1:10853894-10856964	1	+
chr1	10895895	10896117	chr1:10895895-10896117	1	+
chr1	11072319	11073245	chr1:11072319-11073245	1	+
chr1	11119030	11120634	chr1:11119030-11120634	1	+
chr1	11159387	11160136	chr1:11159387-11160136	1	+
chr1	11322258	11323036	chr1:11322258-11323036	1	+
chr1	11333259	11333547	chr1:11333259-11333547	1	+
chr1	11538669	11540342	chr1:11538669-11540342	1	+
chr1	11561366	11562156	chr1:11561366-11562156	1	+
chr1	11589838	11590044	chr1:11589838-11590044	1	+
chr1	11596382	11596622	chr1:11596382-11596622	1	+
chr1	11708767	11709277	chr1:11708767-11709277	1	+
chr1	11710459	11710788	chr1:11710459-11710788	1	+
chr1	11714217	11715304	chr1:11714217-11715304	1	+
chr1	11724113	11724885	chr1:11724113-11724885	1	+
chr1	11740828	11741717	chr1:11740828-11741717	1	+
chr1	11750701	11752651	chr1:11750701-11752651	1	+
chr1	11779566	11780016	chr1:11779566-11780016	1	+
chr1	11795975	11796263	chr1:11795975-11796263	1	+
chr1	11822139	11822363	chr1:11822139-11822363	1	+
chr1	11865462	11866566	chr1:11865462-11866566	1	+
chr1	11898393	11898732	chr1:11898393-11898732	1	+
chr1	11919115	11919555	chr1:11919115-11919555	1	+
chr1	11985643	11986634	chr1:11985643-11986634	1	+
chr1	11994694	11994969	chr1:11994694-11994969	1	+
chr1	12040113	12040793	chr1:12040113-12040793	1	+
chr1	12079251	12079903	chr1:12079251-12079903	1	+
chr1	12123488	12124148	chr1:12123488-12124148	1	+
chr1	12226876	12227712	chr1:12226876-12227712	1	+
chr1	12251777	12251985	chr1:12251777-12251985	1	+
chr1	12289954	12290585	chr1:12289954-12290585	1	+
chr1	12290955	12291199	chr1:12290955-12291199	1	+
chr1	12600347	12600556	chr1:12600347-12600556	1	+
chr1	12655926	12656248	chr1:12655926-12656248	1	+
chr1	12676983	12678642	chr1:12676983-12678642	1	+
chr1	13839505	13840613	chr1:13839505-13840613	1	+
chr1	13881410	13881612	chr1:13881410-13881612	1	+
chr1	13909606	13909842	chr1:13909606-13909842	1	+
chr1	13910137	13910868	chr1:13910137-13910868	1	+
chr1	14026481	14027200	chr1:14026481-14027200	1	+
chr1	14075267	14076458	chr1:14075267-14076458	1	+
chr1	14219350	14219737	chr1:14219350-14219737	1	+
chr1	14924610	14925993	chr1:14924610-14925993	1	+
chr1	15127583	15127869	chr1:15127583-15127869	1	+
chr1	15250373	15251545	chr1:15250373-15251545	1	+
chr1	15375063	15375413	chr1:15375063-15375413	1	+
chr1	15479219	15481471	chr1:15479219-15481471	1	+
chr1	15541181	15541447	chr1:15541181-15541447	1	+
chr1	15573620	15573953	chr1:15573620-15573953	1	+
chr1	15736033	15737228	chr1:15736033-15737228	1	+
chr1	15850493	15850699	chr1:15850493-15850699	1	+
chr1	15851106	15851581	chr1:15851106-15851581	1	+
chr1	15853108	15853663	chr1:15853108-15853663	1	+
chr1	15911088	15911608	chr1:15911088-15911608	1	+
chr1	15929823	15930289	chr1:15929823-15930289	1	+
chr1	15943821	15944356	chr1:15943821-15944356	1	+
chr1	16011266	16011502	chr1:16011266-16011502	1	+
chr1	16053616	16053975	chr1:16053616-16053975	1	+
chr1	16058297	16058505	chr1:16058297-16058505	1	+
chr1	16070628	16070853	chr1:16070628-16070853	1	+
chr1	16073318	16073521	chr1:16073318-16073521	1	+
chr1	16085147	16085862	chr1:16085147-16085862	1	+
chr1	16161260	16162880	chr1:16161260-16162880	1	+
chr1	16163752	16164123	chr1:16163752-16164123	1	+
chr1	16173889	16175396	chr1:16173889-16175396	1	+
chr1	16175829	16176117	chr1:16175829-16176117	1	+
chr1	16260870	16261155	chr1:16260870-16261155	1	+
chr1	16269900	16270259	chr1:16269900-16270259	1	+
chr1	16270591	16271582	chr1:16270591-16271582	1	+
chr1	16301902	16302672	chr1:16301902-16302672	1	+
chr1	16399648	16400072	chr1:16399648-16400072	1	+
chr1	16464376	16464621	chr1:16464376-16464621	1	+
chr1	16475111	16475324	chr1:16475111-16475324	1	+
chr1	16481484	16482782	chr1:16481484-16482782	1	+
chr1	16494061	16494505	chr1:16494061-16494505	1	+
chr1	16532917	16534580	chr1:16532917-16534580	1	+
chr1	16543683	16544307	chr1:16543683-16544307	1	+
chr1	16553326	16553660	chr1:16553326-16553660	1	+
chr1	16563544	16563799	chr1:16563544-16563799	1	+
chr1	16678574	16679192	chr1:16678574-16679192	1	+
chr1	16693621	16694270	chr1:16693621-16694270	1	+
chr1	16766998	16767803	chr1:16766998-16767803	1	+
chr1	16810605	16810957	chr1:16810605-16810957	1	+
chr1	16825138	16826377	chr1:16825138-16826377	1	+
chr1	16840784	16841028	chr1:16840784-16841028	1	+
chr1	16847280	16847892	chr1:16847280-16847892	1	+
chr1	16860873	16862296	chr1:16860873-16862296	1	+
chr1	16874401	16874813	chr1:16874401-16874813	1	+
chr1	16939456	16940454	chr1:16939456-16940454	1	+
chr1	16970855	16971492	chr1:16970855-16971492	1	+
chr1	16973485	16975045	chr1:16973485-16975045	1	+
chr1	16984777	16985053	chr1:16984777-16985053	1	+
chr1	16993451	16993690	chr1:16993451-16993690	1	+
chr1	17006742	17007151	chr1:17006742-17007151	1	+
chr1	17018683	17020959	chr1:17018683-17020959	1	+
chr1	17022986	17023284	chr1:17022986-17023284	1	+
chr1	17025923	17027942	chr1:17025923-17027942	1	+
chr1	17033768	17034728	chr1:17033768-17034728	1	+
chr1	17051491	17051891	chr1:17051491-17051891	1	+
chr1	17066763	17067002	chr1:17066763-17067002	1	+
chr1	17075404	17075680	chr1:17075404-17075680	1	+
chr1	17085411	17086974	chr1:17085411-17086974	1	+
chr1	17186111	17186523	chr1:17186111-17186523	1	+
chr1	17197561	17197849	chr1:17197561-17197849	1	+
chr1	17198626	17200049	chr1:17198626-17200049	1	+
chr1	17215421	17216094	chr1:17215421-17216094	1	+
chr1	17222227	17222466	chr1:17222227-17222466	1	+
chr1	17231298	17231680	chr1:17231298-17231680	1	+
chr1	17240038	17240970	chr1:17240038-17240970	1	+
chr1	17281818	17282056	chr1:17281818-17282056	1	+
chr1	17287290	17287684	chr1:17287290-17287684	1	+
chr1	17292904	17293115	chr1:17292904-17293115	1	+
chr1	17306551	17307363	chr1:17306551-17307363	1	+
chr1	17331885	17332093	chr1:17331885-17332093	1	+
chr1	17337829	17338590	chr1:17337829-17338590	1	+
chr1	17380456	17380722	chr1:17380456-17380722	1	+
chr1	17445651	17446088	chr1:17445651-17446088	1	+
chr1	17475702	17476075	chr1:17475702-17476075	1	+
chr1	17734435	17734645	chr1:17734435-17734645	1	+
chr1	17746200	17746547	chr1:17746200-17746547	1	+
chr1	17764072	17765811	chr1:17764072-17765811	1	+
chr1	17865863	17866630	chr1:17865863-17866630	1	+
chr1	17949452	17949670	chr1:17949452-17949670	1	+
chr1	18023481	18023792	chr1:18023481-18023792	1	+
chr1	18152378	18152842	chr1:18152378-18152842	1	+
chr1	18434105	18434813	chr1:18434105-18434813	1	+
chr1	18435566	18435904	chr1:18435566-18435904	1	+
chr1	18436551	18437673	chr1:18436551-18437673	1	+
chr1	18691874	18692081	chr1:18691874-18692081	1	+
chr1	18703295	18703496	chr1:18703295-18703496	1	+
chr1	18808873	18809667	chr1:18808873-18809667	1	+
chr1	18956895	18959829	chr1:18956895-18959829	1	+
chr1	18962842	18963481	chr1:18962842-18963481	1	+
chr1	18964180	18964401	chr1:18964180-18964401	1	+
chr1	18967251	18968119	chr1:18967251-18968119	1	+
chr1	18969548	18970739	chr1:18969548-18970739	1	+
chr1	18971729	18972097	chr1:18971729-18972097	1	+
chr1	18973028	18973304	chr1:18973028-18973304	1	+
chr1	19043390	19043828	chr1:19043390-19043828	1	+
chr1	19110720	19110932	chr1:19110720-19110932	1	+
chr1	19180945	19181469	chr1:19180945-19181469	1	+
chr1	19203874	19204234	chr1:19203874-19204234	1	+
chr1	19209626	19209914	chr1:19209626-19209914	1	+
chr1	19228828	19229634	chr1:19228828-19229634	1	+
chr1	19281948	19283883	chr1:19281948-19283883	1	+
chr1	19536151	19537046	chr1:19536151-19537046	1	+
chr1	19577884	19578708	chr1:19577884-19578708	1	+
chr1	19600249	19600942	chr1:19600249-19600942	1	+
chr1	19614998	19615660	chr1:19614998-19615660	1	+
chr1	19638207	19639309	chr1:19638207-19639309	1	+
chr1	19665010	19665276	chr1:19665010-19665276	1	+
chr1	19811703	19812644	chr1:19811703-19812644	1	+
chr1	19923341	19924002	chr1:19923341-19924002	1	+
chr1	19970255	19971923	chr1:19970255-19971923	1	+
chr1	19991146	19992788	chr1:19991146-19992788	1	+
chr1	20005510	20005865	chr1:20005510-20005865	1	+
chr1	20126029	20126780	chr1:20126029-20126780	1	+
chr1	20208807	20209462	chr1:20208807-20209462	1	+
chr1	20512360	20512797	chr1:20512360-20512797	1	+
chr1	20569455	20569817	chr1:20569455-20569817	1	+
chr1	20669566	20670018	chr1:20669566-20670018	1	+
chr1	20692582	20693534	chr1:20692582-20693534	1	+
chr1	20810462	20813511	chr1:20810462-20813511	1	+
chr1	20834416	20834883	chr1:20834416-20834883	1	+
chr1	20878894	20880592	chr1:20878894-20880592	1	+
chr1	20960045	20960551	chr1:20960045-20960551	1	+
chr1	20987516	20988238	chr1:20987516-20988238	1	+
chr1	21022939	21023189	chr1:21022939-21023189	1	+
chr1	21031008	21031369	chr1:21031008-21031369	1	+
chr1	21043832	21044771	chr1:21043832-21044771	1	+
chr1	21058006	21059366	chr1:21058006-21059366	1	+
chr1	21112708	21114121	chr1:21112708-21114121	1	+
chr1	21503115	21503836	chr1:21503115-21503836	1	+
chr1	21551574	21551931	chr1:21551574-21551931	1	+
chr1	21616380	21617101	chr1:21616380-21617101	1	+
chr1	21671360	21672319	chr1:21671360-21672319	1	+
chr1	21754797	21755995	chr1:21754797-21755995	1	+
chr1	21763070	21763416	chr1:21763070-21763416	1	+
chr1	21766272	21767224	chr1:21766272-21767224	1	+
chr1	21786445	21786713	chr1:21786445-21786713	1	+
chr1	21835548	21836344	chr1:21835548-21836344	1	+
chr1	21930179	21930380	chr1:21930179-21930380	1	+
chr1	21948674	21949263	chr1:21948674-21949263	1	+
chr1	21978101	21978764	chr1:21978101-21978764	1	+
chr1	21985703	21986102	chr1:21985703-21986102	1	+
chr1	21995063	21995914	chr1:21995063-21995914	1	+
chr1	21996161	21996409	chr1:21996161-21996409	1	+
chr1	22109129	22110261	chr1:22109129-22110261	1	+
chr1	22140891	22141407	chr1:22140891-22141407	1	+
chr1	22149683	22149897	chr1:22149683-22149897	1	+
chr1	22155300	22155565	chr1:22155300-22155565	1	+
chr1	22191349	22191592	chr1:22191349-22191592	1	+
chr1	22210992	22211318	chr1:22210992-22211318	1	+
chr1	22213902	22214119	chr1:22213902-22214119	1	+
chr1	22351917	22352194	chr1:22351917-22352194	1	+
chr1	22379009	22380029	chr1:22379009-22380029	1	+
chr1	22446520	22446943	chr1:22446520-22446943	1	+
chr1	22456023	22456225	chr1:22456023-22456225	1	+
chr1	22468912	22470252	chr1:22468912-22470252	1	+
chr1	22612214	22612418	chr1:22612214-22612418	1	+
chr1	22668638	22668862	chr1:22668638-22668862	1	+
chr1	22778236	22778817	chr1:22778236-22778817	1	+
chr1	22889595	22890096	chr1:22889595-22890096	1	+
chr1	22902802	22903413	chr1:22902802-22903413	1	+
chr1	22919773	22920207	chr1:22919773-22920207	1	+
chr1	22927145	22927542	chr1:22927145-22927542	1	+
chr1	22974050	22974303	chr1:22974050-22974303	1	+
chr1	23003416	23003831	chr1:23003416-23003831	1	+
chr1	23036823	23038362	chr1:23036823-23038362	1	+
chr1	23110904	23111567	chr1:23110904-23111567	1	+
chr1	23279553	23280569	chr1:23279553-23280569	1	+
chr1	23345814	23346677	chr1:23345814-23346677	1	+
chr1	23504059	23504633	chr1:23504059-23504633	1	+
chr1	23543377	23544237	chr1:23543377-23544237	1	+
chr1	23670245	23671363	chr1:23670245-23671363	1	+
chr1	23694690	23696050	chr1:23694690-23696050	1	+
chr1	23750508	23751663	chr1:23750508-23751663	1	+
chr1	23763154	23763971	chr1:23763154-23763971	1	+
chr1	23809977	23810693	chr1:23809977-23810693	1	+
chr1	23857033	23858089	chr1:23857033-23858089	1	+
chr1	23881017	23881755	chr1:23881017-23881755	1	+
chr1	23884842	23885087	chr1:23884842-23885087	1	+
chr1	23885682	23886212	chr1:23885682-23886212	1	+
chr1	23894640	23895064	chr1:23894640-23895064	1	+
chr1	23945941	23946295	chr1:23945941-23946295	1	+
chr1	24018355	24018567	chr1:24018355-24018567	1	+
chr1	24069695	24070615	chr1:24069695-24070615	1	+
chr1	24104502	24105263	chr1:24104502-24105263	1	+
chr1	24117482	24117824	chr1:24117482-24117824	1	+
chr1	24126799	24127549	chr1:24126799-24127549	1	+
chr1	24194254	24194990	chr1:24194254-24194990	1	+
chr1	24229115	24229537	chr1:24229115-24229537	1	+
chr1	24285785	24286701	chr1:24285785-24286701	1	+
chr1	24306363	24307017	chr1:24306363-24307017	1	+
chr1	24513540	24514477	chr1:24513540-24514477	1	+
chr1	24648202	24648985	chr1:24648202-24648985	1	+
chr1	24739857	24740262	chr1:24739857-24740262	1	+
chr1	24742671	24743039	chr1:24742671-24743039	1	+
chr1	24828865	24829878	chr1:24828865-24829878	1	+
chr1	24861702	24861920	chr1:24861702-24861920	1	+
chr1	24969027	24970196	chr1:24969027-24970196	1	+
chr1	25071352	25072586	chr1:25071352-25072586	1	+
chr1	25174560	25175367	chr1:25174560-25175367	1	+
chr1	25228496	25229132	chr1:25228496-25229132	1	+
chr1	25234428	25234807	chr1:25234428-25234807	1	+
chr1	25255527	25259005	chr1:25255527-25259005	1	+
chr1	25558563	25559178	chr1:25558563-25559178	1	+
chr1	25566459	25566711	chr1:25566459-25566711	1	+
chr1	25572966	25574521	chr1:25572966-25574521	1	+
chr1	25593277	25593678	chr1:25593277-25593678	1	+
chr1	25593957	25594487	chr1:25593957-25594487	1	+
chr1	25663606	25664007	chr1:25663606-25664007	1	+
chr1	25664286	25665398	chr1:25664286-25665398	1	+
chr1	25756470	25758115	chr1:25756470-25758115	1	+
chr1	25869893	25871042	chr1:25869893-25871042	1	+
chr1	25942661	25943191	chr1:25942661-25943191	1	+
chr1	25944099	25944772	chr1:25944099-25944772	1	+
chr1	26097904	26098107	chr1:26097904-26098107	1	+
chr1	26146122	26147349	chr1:26146122-26147349	1	+
chr1	26185472	26186356	chr1:26185472-26186356	1	+
chr1	26201722	26202516	chr1:26201722-26202516	1	+
chr1	26231950	26233624	chr1:26231950-26233624	1	+
chr1	26249205	26249613	chr1:26249205-26249613	1	+
chr1	26324549	26324934	chr1:26324549-26324934	1	+
chr1	26361593	26362708	chr1:26361593-26362708	1	+
chr1	26372281	26373313	chr1:26372281-26373313	1	+
chr1	26437319	26438917	chr1:26437319-26438917	1	+
chr1	26487807	26488606	chr1:26487807-26488606	1	+
chr1	26490522	26491015	chr1:26490522-26491015	1	+
chr1	26496179	26496824	chr1:26496179-26496824	1	+
chr1	26551517	26552194	chr1:26551517-26552194	1	+
chr1	26560449	26561028	chr1:26560449-26561028	1	+
chr1	26606362	26606913	chr1:26606362-26606913	1	+
chr1	26632836	26633316	chr1:26632836-26633316	1	+
chr1	26662538	26663466	chr1:26662538-26663466	1	+
chr1	26672445	26672650	chr1:26672445-26672650	1	+
chr1	26686516	26687281	chr1:26686516-26687281	1	+
chr1	26737246	26738148	chr1:26737246-26738148	1	+
chr1	26758492	26758856	chr1:26758492-26758856	1	+
chr1	26798366	26799842	chr1:26798366-26799842	1	+
chr1	26826676	26827474	chr1:26826676-26827474	1	+
chr1	26856191	26856684	chr1:26856191-26856684	1	+
chr1	26946844	26948076	chr1:26946844-26948076	1	+
chr1	27021833	27024101	chr1:27021833-27024101	1	+
chr1	27114118	27114692	chr1:27114118-27114692	1	+
chr1	27143740	27143953	chr1:27143740-27143953	1	+
chr1	27153033	27153243	chr1:27153033-27153243	1	+
chr1	27189912	27190128	chr1:27189912-27190128	1	+
chr1	27191066	27191911	chr1:27191066-27191911	1	+
chr1	27216161	27217045	chr1:27216161-27217045	1	+
chr1	27226492	27227009	chr1:27226492-27227009	1	+
chr1	27248048	27248619	chr1:27248048-27248619	1	+
chr1	27286065	27287101	chr1:27286065-27287101	1	+
chr1	27320127	27321146	chr1:27320127-27321146	1	+
chr1	27332593	27332982	chr1:27332593-27332982	1	+
chr1	27338879	27339441	chr1:27338879-27339441	1	+
chr1	27481345	27481742	chr1:27481345-27481742	1	+
chr1	27527884	27528085	chr1:27527884-27528085	1	+
chr1	27560705	27561707	chr1:27560705-27561707	1	+
chr1	27648453	27649006	chr1:27648453-27649006	1	+
chr1	27675919	27678016	chr1:27675919-27678016	1	+
chr1	27683277	27683590	chr1:27683277-27683590	1	+
chr1	27687024	27687743	chr1:27687024-27687743	1	+
chr1	27692412	27693243	chr1:27692412-27693243	1	+
chr1	27709600	27709831	chr1:27709600-27709831	1	+
chr1	27718892	27719349	chr1:27718892-27719349	1	+
chr1	27816342	27816853	chr1:27816342-27816853	1	+
chr1	27854416	27854963	chr1:27854416-27854963	1	+
chr1	27874417	27874638	chr1:27874417-27874638	1	+
chr1	27894927	27895524	chr1:27894927-27895524	1	+
chr1	27901660	27902688	chr1:27901660-27902688	1	+
chr1	27929705	27930866	chr1:27929705-27930866	1	+
chr1	27941865	27942324	chr1:27941865-27942324	1	+
chr1	27960567	27961023	chr1:27960567-27961023	1	+
chr1	27961559	27961810	chr1:27961559-27961810	1	+
chr1	27986305	27986808	chr1:27986305-27986808	1	+
chr1	27994727	27995031	chr1:27994727-27995031	1	+
chr1	28052145	28053002	chr1:28052145-28053002	1	+
chr1	28099628	28100031	chr1:28099628-28100031	1	+
chr1	28157221	28157788	chr1:28157221-28157788	1	+
chr1	28199031	28199257	chr1:28199031-28199257	1	+
chr1	28240584	28241535	chr1:28240584-28241535	1	+
chr1	28285020	28285304	chr1:28285020-28285304	1	+
chr1	28286019	28286838	chr1:28286019-28286838	1	+
chr1	28415098	28415312	chr1:28415098-28415312	1	+
chr1	28559145	28559597	chr1:28559145-28559597	1	+
chr1	28562510	28562976	chr1:28562510-28562976	1	+
chr1	28573701	28574022	chr1:28573701-28574022	1	+
chr1	28585831	28587249	chr1:28585831-28587249	1	+
chr1	28655365	28655667	chr1:28655365-28655667	1	+
chr1	28696041	28696731	chr1:28696041-28696731	1	+
chr1	28844653	28845293	chr1:28844653-28845293	1	+
chr1	28857037	28857311	chr1:28857037-28857311	1	+
chr1	28879402	28879704	chr1:28879402-28879704	1	+
chr1	28908069	28908799	chr1:28908069-28908799	1	+
chr1	28919041	28919454	chr1:28919041-28919454	1	+
chr1	28969553	28969898	chr1:28969553-28969898	1	+
chr1	29063066	29064315	chr1:29063066-29064315	1	+
chr1	29101790	29102069	chr1:29101790-29102069	1	+
chr1	29138501	29139348	chr1:29138501-29139348	1	+
chr1	29189307	29189952	chr1:29189307-29189952	1	+
chr1	29213438	29214300	chr1:29213438-29214300	1	+
chr1	29240768	29241969	chr1:29240768-29241969	1	+
chr1	29447699	29451847	chr1:29447699-29451847	1	+
chr1	29460810	29461172	chr1:29460810-29461172	1	+
chr1	29507976	29508686	chr1:29507976-29508686	1	+
chr1	29557220	29557627	chr1:29557220-29557627	1	+
chr1	29562745	29565307	chr1:29562745-29565307	1	+
chr1	29585897	29586598	chr1:29585897-29586598	1	+
chr1	29587087	29587412	chr1:29587087-29587412	1	+
chr1	29804962	29805239	chr1:29804962-29805239	1	+
chr1	31158009	31158261	chr1:31158009-31158261	1	+
chr1	31190972	31191221	chr1:31190972-31191221	1	+
chr1	31191574	31191960	chr1:31191574-31191960	1	+
chr1	31194276	31194587	chr1:31194276-31194587	1	+
chr1	31246010	31246280	chr1:31246010-31246280	1	+
chr1	31280121	31280512	chr1:31280121-31280512	1	+
chr1	31380844	31381078	chr1:31380844-31381078	1	+
chr1	31381538	31381966	chr1:31381538-31381966	1	+
chr1	31538412	31538938	chr1:31538412-31538938	1	+
chr1	31628100	31628493	chr1:31628100-31628493	1	+
chr1	31654422	31654833	chr1:31654422-31654833	1	+
chr1	31712078	31712812	chr1:31712078-31712812	1	+
chr1	31769246	31769978	chr1:31769246-31769978	1	+
chr1	31885794	31887010	chr1:31885794-31887010	1	+
chr1	32052471	32052771	chr1:32052471-32052771	1	+
chr1	32054341	32054843	chr1:32054341-32054843	1	+
chr1	32083149	32084069	chr1:32083149-32084069	1	+
chr1	32110210	32110961	chr1:32110210-32110961	1	+
chr1	32169537	32169869	chr1:32169537-32169869	1	+
chr1	32180131	32180487	chr1:32180131-32180487	1	+
chr1	32208486	32208704	chr1:32208486-32208704	1	+
chr1	32221887	32222107	chr1:32221887-32222107	1	+
chr1	32226146	32226535	chr1:32226146-32226535	1	+
chr1	32228347	32230252	chr1:32228347-32230252	1	+
chr1	32237827	32238661	chr1:32237827-32238661	1	+
chr1	32254004	32254353	chr1:32254004-32254353	1	+
chr1	32403387	32404382	chr1:32403387-32404382	1	+
chr1	32410188	32410630	chr1:32410188-32410630	1	+
chr1	32479102	32480583	chr1:32479102-32480583	1	+
chr1	32538205	32539052	chr1:32538205-32539052	1	+
chr1	32574061	32574318	chr1:32574061-32574318	1	+
chr1	32645154	32645814	chr1:32645154-32645814	1	+
chr1	32666231	32666460	chr1:32666231-32666460	1	+
chr1	32670569	32671885	chr1:32670569-32671885	1	+
chr1	32687521	32688040	chr1:32687521-32688040	1	+
chr1	32705524	32707141	chr1:32705524-32707141	1	+
chr1	32713918	32714186	chr1:32713918-32714186	1	+
chr1	32740710	32741544	chr1:32740710-32741544	1	+
chr1	32757414	32758034	chr1:32757414-32758034	1	+
chr1	32800859	32802229	chr1:32800859-32802229	1	+
chr1	32817198	32817588	chr1:32817198-32817588	1	+
chr1	32826944	32828017	chr1:32826944-32828017	1	+
chr1	32859770	32860348	chr1:32859770-32860348	1	+
chr1	32892428	32892835	chr1:32892428-32892835	1	+
chr1	32930500	32931061	chr1:32930500-32931061	1	+
chr1	32966118	32966563	chr1:32966118-32966563	1	+
chr1	33005423	33005739	chr1:33005423-33005739	1	+
chr1	33116543	33117363	chr1:33116543-33117363	1	+
chr1	33168019	33168865	chr1:33168019-33168865	1	+
chr1	33207636	33207874	chr1:33207636-33207874	1	+
chr1	33219427	33220028	chr1:33219427-33220028	1	+
chr1	33235494	33235718	chr1:33235494-33235718	1	+
chr1	33282675	33283906	chr1:33282675-33283906	1	+
chr1	33351686	33352397	chr1:33351686-33352397	1	+
chr1	33358469	33359449	chr1:33358469-33359449	1	+
chr1	33366792	33367002	chr1:33366792-33367002	1	+
chr1	33429531	33430513	chr1:33429531-33430513	1	+
chr1	33438458	33438979	chr1:33438458-33438979	1	+
chr1	33502201	33502719	chr1:33502201-33502719	1	+
chr1	33516594	33516933	chr1:33516594-33516933	1	+
chr1	33546524	33547243	chr1:33546524-33547243	1	+
chr1	33592891	33593155	chr1:33592891-33593155	1	+
chr1	33612976	33613321	chr1:33612976-33613321	1	+
chr1	33625259	33625527	chr1:33625259-33625527	1	+
chr1	33646613	33647878	chr1:33646613-33647878	1	+
chr1	33721448	33721703	chr1:33721448-33721703	1	+
chr1	33741774	33742381	chr1:33741774-33742381	1	+
chr1	33745741	33745990	chr1:33745741-33745990	1	+
chr1	33772146	33773104	chr1:33772146-33773104	1	+
chr1	33814783	33815770	chr1:33814783-33815770	1	+
chr1	33815950	33816193	chr1:33815950-33816193	1	+
chr1	33896002	33896929	chr1:33896002-33896929	1	+
chr1	33938025	33938328	chr1:33938025-33938328	1	+
chr1	34090605	34090854	chr1:34090605-34090854	1	+
chr1	34098896	34099119	chr1:34098896-34099119	1	+
chr1	34628783	34630976	chr1:34628783-34630976	1	+
chr1	34642382	34643024	chr1:34642382-34643024	1	+
chr1	35227028	35227276	chr1:35227028-35227276	1	+
chr1	35246876	35247599	chr1:35246876-35247599	1	+
chr1	35250418	35250736	chr1:35250418-35250736	1	+
chr1	35258564	35258791	chr1:35258564-35258791	1	+
chr1	35325182	35325550	chr1:35325182-35325550	1	+
chr1	35331703	35332409	chr1:35331703-35332409	1	+
chr1	35334304	35334506	chr1:35334304-35334506	1	+
chr1	35350878	35351854	chr1:35350878-35351854	1	+
chr1	35394747	35396206	chr1:35394747-35396206	1	+
chr1	35442237	35442936	chr1:35442237-35442936	1	+
chr1	35450649	35451037	chr1:35450649-35451037	1	+
chr1	35497121	35497587	chr1:35497121-35497587	1	+
chr1	35544927	35545303	chr1:35544927-35545303	1	+
chr1	35586331	35586591	chr1:35586331-35586591	1	+
chr1	35657467	35658811	chr1:35657467-35658811	1	+
chr1	35734223	35734855	chr1:35734223-35734855	1	+
chr1	36022680	36023834	chr1:36022680-36023834	1	+
chr1	36038927	36040051	chr1:36038927-36040051	1	+
chr1	36042432	36043444	chr1:36042432-36043444	1	+
chr1	36106969	36107261	chr1:36106969-36107261	1	+
chr1	36173406	36173979	chr1:36173406-36173979	1	+
chr1	36184248	36184774	chr1:36184248-36184774	1	+
chr1	36234924	36235800	chr1:36234924-36235800	1	+
chr1	36273499	36274461	chr1:36273499-36274461	1	+
chr1	36348501	36349731	chr1:36348501-36349731	1	+
chr1	36396249	36397262	chr1:36396249-36397262	1	+
chr1	36549554	36549965	chr1:36549554-36549965	1	+
chr1	36554325	36554955	chr1:36554325-36554955	1	+
chr1	36590761	36591121	chr1:36590761-36591121	1	+
chr1	36614855	36615462	chr1:36614855-36615462	1	+
chr1	36621451	36622310	chr1:36621451-36622310	1	+
chr1	36641756	36642461	chr1:36641756-36642461	1	+
chr1	36643955	36644327	chr1:36643955-36644327	1	+
chr1	36689759	36690087	chr1:36689759-36690087	1	+
chr1	36771830	36773009	chr1:36771830-36773009	1	+
chr1	36786500	36789402	chr1:36786500-36789402	1	+
chr1	36807362	36807584	chr1:36807362-36807584	1	+
chr1	36851089	36851873	chr1:36851089-36851873	1	+
chr1	36863211	36863603	chr1:36863211-36863603	1	+
chr1	36915796	36916324	chr1:36915796-36916324	1	+
chr1	36929414	36930131	chr1:36929414-36930131	1	+
chr1	37498377	37500624	chr1:37498377-37500624	1	+
chr1	37783611	37784258	chr1:37783611-37784258	1	+
chr1	37939723	37940650	chr1:37939723-37940650	1	+
chr1	37980071	37980565	chr1:37980071-37980565	1	+
chr1	38019606	38019823	chr1:38019606-38019823	1	+
chr1	38022452	38022719	chr1:38022452-38022719	1	+
chr1	38061428	38061740	chr1:38061428-38061740	1	+
chr1	38099677	38100864	chr1:38099677-38100864	1	+
chr1	38156042	38156279	chr1:38156042-38156279	1	+
chr1	38157295	38158586	chr1:38157295-38158586	1	+
chr1	38200919	38201200	chr1:38200919-38201200	1	+
chr1	38218190	38218977	chr1:38218190-38218977	1	+
chr1	38219702	38220012	chr1:38219702-38220012	1	+
chr1	38227079	38227741	chr1:38227079-38227741	1	+
chr1	38229838	38230888	chr1:38229838-38230888	1	+
chr1	38259095	38260427	chr1:38259095-38260427	1	+
chr1	38273374	38274402	chr1:38273374-38274402	1	+
chr1	38325150	38325999	chr1:38325150-38325999	1	+
chr1	38397236	38397721	chr1:38397236-38397721	1	+
chr1	38455232	38455769	chr1:38455232-38455769	1	+
chr1	38461584	38461988	chr1:38461584-38461988	1	+
chr1	38470617	38471396	chr1:38470617-38471396	1	+
chr1	38478082	38478727	chr1:38478082-38478727	1	+
chr1	38510102	38513642	chr1:38510102-38513642	1	+
chr1	38941919	38942404	chr1:38941919-38942404	1	+
chr1	39044059	39044561	chr1:39044059-39044561	1	+
chr1	39174379	39174940	chr1:39174379-39174940	1	+
chr1	39269729	39270251	chr1:39269729-39270251	1	+
chr1	39283609	39284576	chr1:39283609-39284576	1	+
chr1	39324815	39325721	chr1:39324815-39325721	1	+
chr1	39338479	39339349	chr1:39338479-39339349	1	+
chr1	39456655	39457271	chr1:39456655-39457271	1	+
chr1	39547013	39547959	chr1:39547013-39547959	1	+
chr1	39570665	39571859	chr1:39570665-39571859	1	+
chr1	39874018	39875239	chr1:39874018-39875239	1	+
chr1	39956424	39958137	chr1:39956424-39958137	1	+
chr1	39980365	39981768	chr1:39980365-39981768	1	+
chr1	40041317	40042667	chr1:40041317-40042667	1	+
chr1	40105010	40105707	chr1:40105010-40105707	1	+
chr1	40136988	40138087	chr1:40136988-40138087	1	+
chr1	40149431	40150013	chr1:40149431-40150013	1	+
chr1	40156930	40158514	chr1:40156930-40158514	1	+
chr1	40204312	40204739	chr1:40204312-40204739	1	+
chr1	40235767	40237190	chr1:40235767-40237190	1	+
chr1	40253683	40255172	chr1:40253683-40255172	1	+
chr1	40348941	40349288	chr1:40348941-40349288	1	+
chr1	40366595	40368213	chr1:40366595-40368213	1	+
chr1	40420487	40421366	chr1:40420487-40421366	1	+
chr1	40505411	40506703	chr1:40505411-40506703	1	+
chr1	40562666	40563128	chr1:40562666-40563128	1	+
chr1	40598508	40599209	chr1:40598508-40599209	1	+
chr1	40626913	40627612	chr1:40626913-40627612	1	+
chr1	40723386	40723698	chr1:40723386-40723698	1	+
chr1	40723796	40724010	chr1:40723796-40724010	1	+
chr1	40769186	40769871	chr1:40769186-40769871	1	+
chr1	40781004	40781445	chr1:40781004-40781445	1	+
chr1	40781679	40781956	chr1:40781679-40781956	1	+
chr1	40782220	40783145	chr1:40782220-40783145	1	+
chr1	40839215	40840022	chr1:40839215-40840022	1	+
chr1	40915605	40916072	chr1:40915605-40916072	1	+
chr1	40942784	40943387	chr1:40942784-40943387	1	+
chr1	40974056	40974786	chr1:40974056-40974786	1	+
chr1	40997160	40997439	chr1:40997160-40997439	1	+
chr1	41119852	41120136	chr1:41119852-41120136	1	+
chr1	41131111	41131378	chr1:41131111-41131378	1	+
chr1	41157162	41157975	chr1:41157162-41157975	1	+
chr1	41249090	41250161	chr1:41249090-41250161	1	+
chr1	41267919	41268398	chr1:41267919-41268398	1	+
chr1	41283840	41284591	chr1:41283840-41284591	1	+
chr1	41284847	41285149	chr1:41284847-41285149	1	+
chr1	41303355	41304436	chr1:41303355-41304436	1	+
chr1	41326949	41328285	chr1:41326949-41328285	1	+
chr1	41349740	41350293	chr1:41349740-41350293	1	+
chr1	41444870	41446116	chr1:41444870-41446116	1	+
chr1	41483418	41483693	chr1:41483418-41483693	1	+
chr1	41706957	41708327	chr1:41706957-41708327	1	+
chr1	41826680	41828290	chr1:41826680-41828290	1	+
chr1	41831976	41832542	chr1:41831976-41832542	1	+
chr1	41847264	41849204	chr1:41847264-41849204	1	+
chr1	41889270	41889626	chr1:41889270-41889626	1	+
chr1	41961850	41962316	chr1:41961850-41962316	1	+
chr1	41981788	41982043	chr1:41981788-41982043	1	+
chr1	42127380	42128632	chr1:42127380-42128632	1	+
chr1	42383640	42384003	chr1:42383640-42384003	1	+
chr1	42500855	42501980	chr1:42500855-42501980	1	+
chr1	42611485	42611691	chr1:42611485-42611691	1	+
chr1	42800265	42801370	chr1:42800265-42801370	1	+
chr1	42845978	42846988	chr1:42845978-42846988	1	+
chr1	42921716	42922575	chr1:42921716-42922575	1	+
chr1	42928797	42929500	chr1:42928797-42929500	1	+
chr1	43123977	43124422	chr1:43123977-43124422	1	+
chr1	43147500	43149016	chr1:43147500-43149016	1	+
chr1	43204115	43204323	chr1:43204115-43204323	1	+
chr1	43232214	43233359	chr1:43232214-43233359	1	+
chr1	43250762	43251082	chr1:43250762-43251082	1	+
chr1	43282574	43283090	chr1:43282574-43283090	1	+
chr1	43312258	43312513	chr1:43312258-43312513	1	+
chr1	43352785	43352994	chr1:43352785-43352994	1	+
chr1	43353241	43353442	chr1:43353241-43353442	1	+
chr1	43353947	43354170	chr1:43353947-43354170	1	+
chr1	43389835	43390551	chr1:43389835-43390551	1	+
chr1	43423467	43424768	chr1:43423467-43424768	1	+
chr1	43472867	43473334	chr1:43472867-43473334	1	+
chr1	43533890	43534334	chr1:43533890-43534334	1	+
chr1	43613488	43613842	chr1:43613488-43613842	1	+
chr1	43637503	43638052	chr1:43637503-43638052	1	+
chr1	43738484	43738829	chr1:43738484-43738829	1	+
chr1	43770522	43770880	chr1:43770522-43770880	1	+
chr1	43814305	43815277	chr1:43814305-43815277	1	+
chr1	43824134	43825059	chr1:43824134-43825059	1	+
chr1	43832814	43833073	chr1:43832814-43833073	1	+
chr1	43833828	43834137	chr1:43833828-43834137	1	+
chr1	43855375	43855921	chr1:43855375-43855921	1	+
chr1	43919083	43919814	chr1:43919083-43919814	1	+
chr1	43996724	43997592	chr1:43996724-43997592	1	+
chr1	44031286	44031853	chr1:44031286-44031853	1	+
chr1	44056755	44057179	chr1:44056755-44057179	1	+
chr1	44063469	44063757	chr1:44063469-44063757	1	+
chr1	44070892	44071142	chr1:44070892-44071142	1	+
chr1	44115616	44116309	chr1:44115616-44116309	1	+
chr1	44172668	44173763	chr1:44172668-44173763	1	+
chr1	44399068	44399535	chr1:44399068-44399535	1	+
chr1	44401757	44402423	chr1:44401757-44402423	1	+
chr1	44412073	44412804	chr1:44412073-44412804	1	+
chr1	44435409	44436114	chr1:44435409-44436114	1	+
chr1	44440142	44441256	chr1:44440142-44441256	1	+
chr1	44444635	44445622	chr1:44444635-44445622	1	+
chr1	44457150	44457772	chr1:44457150-44457772	1	+
chr1	44495629	44497112	chr1:44495629-44497112	1	+
chr1	44568991	44569399	chr1:44568991-44569399	1	+
chr1	44679003	44679465	chr1:44679003-44679465	1	+
chr1	44820657	44821113	chr1:44820657-44821113	1	+
chr1	44871109	44874047	chr1:44871109-44874047	1	+
chr1	44883136	44884272	chr1:44883136-44884272	1	+
chr1	45082739	45083285	chr1:45082739-45083285	1	+
chr1	45097281	45098049	chr1:45097281-45098049	1	+
chr1	45120237	45120723	chr1:45120237-45120723	1	+
chr1	45139770	45140584	chr1:45139770-45140584	1	+
chr1	45189705	45190558	chr1:45189705-45190558	1	+
chr1	45205323	45205745	chr1:45205323-45205745	1	+
chr1	45241013	45241900	chr1:45241013-45241900	1	+
chr1	45249860	45250352	chr1:45249860-45250352	1	+
chr1	45251962	45252292	chr1:45251962-45252292	1	+
chr1	45265534	45266783	chr1:45265534-45266783	1	+
chr1	45271679	45272318	chr1:45271679-45272318	1	+
chr1	45278765	45279644	chr1:45278765-45279644	1	+
chr1	45308543	45309159	chr1:45308543-45309159	1	+
chr1	45452037	45452444	chr1:45452037-45452444	1	+
chr1	45476225	45477022	chr1:45476225-45477022	1	+
chr1	45671702	45672388	chr1:45671702-45672388	1	+
chr1	45769213	45769917	chr1:45769213-45769917	1	+
chr1	45792419	45793301	chr1:45792419-45793301	1	+
chr1	45805564	45805983	chr1:45805564-45805983	1	+
chr1	45956345	45956893	chr1:45956345-45956893	1	+
chr1	45965586	45966049	chr1:45965586-45966049	1	+
chr1	45987163	45987803	chr1:45987163-45987803	1	+
chr1	46016403	46016694	chr1:46016403-46016694	1	+
chr1	46049590	46050582	chr1:46049590-46050582	1	+
chr1	46088194	46089142	chr1:46088194-46089142	1	+
chr1	46151751	46153080	chr1:46151751-46153080	1	+
chr1	46216233	46216514	chr1:46216233-46216514	1	+
chr1	46269099	46269820	chr1:46269099-46269820	1	+
chr1	46598126	46599129	chr1:46598126-46599129	1	+
chr1	46632689	46632932	chr1:46632689-46632932	1	+
chr1	46668821	46669258	chr1:46668821-46669258	1	+
chr1	46705908	46706165	chr1:46705908-46706165	1	+
chr1	46767425	46769036	chr1:46767425-46769036	1	+
chr1	46806339	46806836	chr1:46806339-46806836	1	+
chr1	46859724	46860291	chr1:46859724-46860291	1	+
chr1	46913786	46914343	chr1:46913786-46914343	1	+
chr1	46932130	46932892	chr1:46932130-46932892	1	+
chr1	46940236	46940437	chr1:46940236-46940437	1	+
chr1	46951168	46951792	chr1:46951168-46951792	1	+
chr1	46954793	46957121	chr1:46954793-46957121	1	+
chr1	46998632	46999249	chr1:46998632-46999249	1	+
chr1	47009575	47010132	chr1:47009575-47010132	1	+
chr1	47069615	47070179	chr1:47069615-47070179	1	+
chr1	47078580	47078967	chr1:47078580-47078967	1	+
chr1	47082016	47082526	chr1:47082016-47082526	1	+
chr1	47133674	47134395	chr1:47133674-47134395	1	+
chr1	47184402	47185083	chr1:47184402-47185083	1	+
chr1	47489226	47489633	chr1:47489226-47489633	1	+
chr1	47690980	47691727	chr1:47690980-47691727	1	+
chr1	47696504	47698197	chr1:47696504-47698197	1	+
chr1	47779707	47780211	chr1:47779707-47780211	1	+
chr1	47799411	47800426	chr1:47799411-47800426	1	+
chr1	47881896	47883065	chr1:47881896-47883065	1	+
chr1	47899125	47899398	chr1:47899125-47899398	1	+
chr1	47899661	47900385	chr1:47899661-47900385	1	+
chr1	47902793	47905518	chr1:47902793-47905518	1	+
chr1	47909712	47911020	chr1:47909712-47911020	1	+
chr1	47915639	47915952	chr1:47915639-47915952	1	+
chr1	47973709	47973952	chr1:47973709-47973952	1	+
chr1	47998899	47999517	chr1:47998899-47999517	1	+
chr1	48058793	48059230	chr1:48058793-48059230	1	+
chr1	48174494	48176519	chr1:48174494-48176519	1	+
chr1	48190756	48190992	chr1:48190756-48190992	1	+
chr1	48449870	48450144	chr1:48449870-48450144	1	+
chr1	48459812	48460061	chr1:48459812-48460061	1	+
chr1	48462131	48462976	chr1:48462131-48462976	1	+
chr1	48937304	48937683	chr1:48937304-48937683	1	+
chr1	49242371	49242810	chr1:49242371-49242810	1	+
chr1	49364554	49364870	chr1:49364554-49364870	1	+
chr1	50489417	50489846	chr1:50489417-50489846	1	+
chr1	50513644	50514320	chr1:50513644-50514320	1	+
chr1	50798667	50799536	chr1:50798667-50799536	1	+
chr1	50880916	50881516	chr1:50880916-50881516	1	+
chr1	50881884	50882103	chr1:50881884-50882103	1	+
chr1	50882433	50882660	chr1:50882433-50882660	1	+
chr1	50882997	50883426	chr1:50882997-50883426	1	+
chr1	50884228	50891471	chr1:50884228-50891471	1	+
chr1	50892437	50893243	chr1:50892437-50893243	1	+
chr1	50893468	50893745	chr1:50893468-50893745	1	+
chr1	51425447	51426070	chr1:51425447-51426070	1	+
chr1	51433762	51435505	chr1:51433762-51435505	1	+
chr1	51443311	51444036	chr1:51443311-51444036	1	+
chr1	51701767	51702542	chr1:51701767-51702542	1	+
chr1	51796097	51796589	chr1:51796097-51796589	1	+
chr1	51810327	51810687	chr1:51810327-51810687	1	+
chr1	51984547	51985216	chr1:51984547-51985216	1	+
chr1	52195028	52195821	chr1:52195028-52195821	1	+
chr1	52344178	52344939	chr1:52344178-52344939	1	+
chr1	52455970	52456453	chr1:52455970-52456453	1	+
chr1	52498452	52499505	chr1:52498452-52499505	1	+
chr1	52520746	52521124	chr1:52520746-52521124	1	+
chr1	52521780	52522296	chr1:52521780-52522296	1	+
chr1	52607400	52608504	chr1:52607400-52608504	1	+
chr1	52831511	52832181	chr1:52831511-52832181	1	+
chr1	52834139	52834528	chr1:52834139-52834528	1	+
chr1	52869867	52870305	chr1:52869867-52870305	1	+
chr1	53018258	53019599	chr1:53018258-53019599	1	+
chr1	53067880	53068608	chr1:53067880-53068608	1	+
chr1	53098629	53099303	chr1:53098629-53099303	1	+
chr1	53163688	53164180	chr1:53163688-53164180	1	+
chr1	53192023	53192428	chr1:53192023-53192428	1	+
chr1	53308294	53309262	chr1:53308294-53309262	1	+
chr1	53386617	53387523	chr1:53386617-53387523	1	+
chr1	53392880	53393645	chr1:53392880-53393645	1	+
chr1	53527572	53528974	chr1:53527572-53528974	1	+
chr1	53544104	53544683	chr1:53544104-53544683	1	+
chr1	53558388	53558642	chr1:53558388-53558642	1	+
chr1	53662309	53662815	chr1:53662309-53662815	1	+
chr1	53685945	53686391	chr1:53685945-53686391	1	+
chr1	53703959	53704642	chr1:53703959-53704642	1	+
chr1	53742297	53742845	chr1:53742297-53742845	1	+
chr1	53791687	53793496	chr1:53791687-53793496	1	+
chr1	53904140	53905247	chr1:53904140-53905247	1	+
chr1	53925191	53926228	chr1:53925191-53926228	1	+
chr1	54203402	54205310	chr1:54203402-54205310	1	+
chr1	54303758	54304262	chr1:54303758-54304262	1	+
chr1	54355354	54355656	chr1:54355354-54355656	1	+
chr1	54411057	54411943	chr1:54411057-54411943	1	+
chr1	54518601	54519299	chr1:54518601-54519299	1	+
chr1	54587364	54587578	chr1:54587364-54587578	1	+
chr1	54665821	54666259	chr1:54665821-54666259	1	+
chr1	54723696	54724019	chr1:54723696-54724019	1	+
chr1	54821990	54822333	chr1:54821990-54822333	1	+
chr1	54856401	54856608	chr1:54856401-54856608	1	+
chr1	54870853	54872476	chr1:54870853-54872476	1	+
chr1	54872673	54873000	chr1:54872673-54873000	1	+
chr1	54940346	54940753	chr1:54940346-54940753	1	+
chr1	54953893	54955287	chr1:54953893-54955287	1	+
chr1	54965023	54965391	chr1:54965023-54965391	1	+
chr1	55007704	55008448	chr1:55007704-55008448	1	+
chr1	55181345	55181853	chr1:55181345-55181853	1	+
chr1	55229992	55230369	chr1:55229992-55230369	1	+
chr1	55246742	55247519	chr1:55246742-55247519	1	+
chr1	55266277	55267058	chr1:55266277-55267058	1	+
chr1	55271665	55271972	chr1:55271665-55271972	1	+
chr1	55352463	55353328	chr1:55352463-55353328	1	+
chr1	55446087	55446846	chr1:55446087-55446846	1	+
chr1	55462688	55463010	chr1:55462688-55463010	1	+
chr1	55505060	55506015	chr1:55505060-55506015	1	+
chr1	55680465	55681708	chr1:55680465-55681708	1	+
chr1	56943401	56943669	chr1:56943401-56943669	1	+
chr1	57044102	57045117	chr1:57044102-57045117	1	+
chr1	57110663	57111337	chr1:57110663-57111337	1	+
chr1	57887963	57890637	chr1:57887963-57890637	1	+
chr1	58715272	58716095	chr1:58715272-58716095	1	+
chr1	59012326	59012577	chr1:59012326-59012577	1	+
chr1	59042013	59043295	chr1:59042013-59043295	1	+
chr1	59247461	59250940	chr1:59247461-59250940	1	+
chr1	59280240	59280490	chr1:59280240-59280490	1	+
chr1	59280951	59281194	chr1:59280951-59281194	1	+
chr1	59281889	59282235	chr1:59281889-59282235	1	+
chr1	59369311	59369900	chr1:59369311-59369900	1	+
chr1	59612407	59612723	chr1:59612407-59612723	1	+
chr1	59762102	59762794	chr1:59762102-59762794	1	+
chr1	60280624	60281048	chr1:60280624-60281048	1	+
chr1	60392272	60392583	chr1:60392272-60392583	1	+
chr1	60539315	60539540	chr1:60539315-60539540	1	+
chr1	61508642	61509282	chr1:61508642-61509282	1	+
chr1	61515875	61516831	chr1:61515875-61516831	1	+
chr1	61519352	61519971	chr1:61519352-61519971	1	+
chr1	61542537	61542877	chr1:61542537-61542877	1	+
chr1	61548753	61549564	chr1:61548753-61549564	1	+
chr1	62119874	62120093	chr1:62119874-62120093	1	+
chr1	62190647	62190942	chr1:62190647-62190942	1	+
chr1	62207827	62208818	chr1:62207827-62208818	1	+
chr1	62660555	62660946	chr1:62660555-62660946	1	+
chr1	62784136	62785133	chr1:62784136-62785133	1	+
chr1	62901651	62903667	chr1:62901651-62903667	1	+
chr1	63153380	63154349	chr1:63153380-63154349	1	+
chr1	63782394	63790471	chr1:63782394-63790471	1	+
chr1	63795363	63796140	chr1:63795363-63796140	1	+
chr1	63833109	63833821	chr1:63833109-63833821	1	+
chr1	64058937	64059913	chr1:64058937-64059913	1	+
chr1	64239465	64240779	chr1:64239465-64240779	1	+
chr1	64935554	64936614	chr1:64935554-64936614	1	+
chr1	64971358	64971604	chr1:64971358-64971604	1	+
chr1	65210282	65211238	chr1:65210282-65211238	1	+
chr1	65431455	65432614	chr1:65431455-65432614	1	+
chr1	65468272	65468828	chr1:65468272-65468828	1	+
chr1	65532161	65533212	chr1:65532161-65533212	1	+
chr1	65533592	65533965	chr1:65533592-65533965	1	+
chr1	65613041	65614898	chr1:65613041-65614898	1	+
chr1	65720047	65720592	chr1:65720047-65720592	1	+
chr1	65731411	65731849	chr1:65731411-65731849	1	+
chr1	65775018	65775746	chr1:65775018-65775746	1	+
chr1	65885856	65886704	chr1:65885856-65886704	1	+
chr1	65991001	65991811	chr1:65991001-65991811	1	+
chr1	66258440	66258918	chr1:66258440-66258918	1	+
chr1	66998728	66999060	chr1:66998728-66999060	1	+
chr1	67218079	67218293	chr1:67218079-67218293	1	+
chr1	67390468	67391109	chr1:67390468-67391109	1	+
chr1	67395683	67396483	chr1:67395683-67396483	1	+
chr1	67519224	67520139	chr1:67519224-67520139	1	+
chr1	67600390	67600715	chr1:67600390-67600715	1	+
chr1	67773329	67773767	chr1:67773329-67773767	1	+
chr1	67895135	67896826	chr1:67895135-67896826	1	+
chr1	68150913	68152270	chr1:68150913-68152270	1	+
chr1	68298371	68299315	chr1:68298371-68299315	1	+
chr1	68512643	68513005	chr1:68512643-68513005	1	+
chr1	68516236	68516473	chr1:68516236-68516473	1	+
chr1	68517254	68517474	chr1:68517254-68517474	1	+
chr1	68628999	68629202	chr1:68628999-68629202	1	+
chr1	68696639	68697628	chr1:68696639-68697628	1	+
chr1	68962283	68963006	chr1:68962283-68963006	1	+
chr1	70032967	70034495	chr1:70032967-70034495	1	+
chr1	70385043	70385270	chr1:70385043-70385270	1	+
chr1	70671183	70671442	chr1:70671183-70671442	1	+
chr1	70687300	70687560	chr1:70687300-70687560	1	+
chr1	70819733	70820719	chr1:70819733-70820719	1	+
chr1	70876622	70877091	chr1:70876622-70877091	1	+
chr1	71512224	71513804	chr1:71512224-71513804	1	+
chr1	71546486	71546783	chr1:71546486-71546783	1	+
chr1	72748471	72749736	chr1:72748471-72749736	1	+
chr1	74663826	74664035	chr1:74663826-74664035	1	+
chr1	75590817	75591354	chr1:75590817-75591354	1	+
chr1	75595813	75596162	chr1:75595813-75596162	1	+
chr1	75596723	75596947	chr1:75596723-75596947	1	+
chr1	75600674	75601415	chr1:75600674-75601415	1	+
chr1	75601998	75602878	chr1:75601998-75602878	1	+
chr1	76080454	76080808	chr1:76080454-76080808	1	+
chr1	76081378	76082365	chr1:76081378-76082365	1	+
chr1	76189916	76190730	chr1:76189916-76190730	1	+
chr1	76262536	76262903	chr1:76262536-76262903	1	+
chr1	76540147	76540653	chr1:76540147-76540653	1	+
chr1	77333111	77334534	chr1:77333111-77334534	1	+
chr1	77684996	77685252	chr1:77684996-77685252	1	+
chr1	77747314	77748224	chr1:77747314-77748224	1	+
chr1	78148217	78149418	chr1:78148217-78149418	1	+
chr1	78224843	78225650	chr1:78224843-78225650	1	+
chr1	78277366	78277607	chr1:78277366-78277607	1	+
chr1	78354381	78354673	chr1:78354381-78354673	1	+
chr1	78444303	78444605	chr1:78444303-78444605	1	+
chr1	78444763	78445281	chr1:78444763-78445281	1	+
chr1	78511577	78512161	chr1:78511577-78512161	1	+
chr1	78956624	78957516	chr1:78956624-78957516	1	+
chr1	79472281	79472537	chr1:79472281-79472537	1	+
chr1	82265998	82269048	chr1:82265998-82269048	1	+
chr1	84326267	84326838	chr1:84326267-84326838	1	+
chr1	84464223	84465232	chr1:84464223-84465232	1	+
chr1	84543146	84544261	chr1:84543146-84544261	1	+
chr1	84764108	84764906	chr1:84764108-84764906	1	+
chr1	84944932	84945350	chr1:84944932-84945350	1	+
chr1	84971344	84972491	chr1:84971344-84972491	1	+
chr1	85039825	85040344	chr1:85039825-85040344	1	+
chr1	85086321	85086766	chr1:85086321-85086766	1	+
chr1	85155605	85156574	chr1:85155605-85156574	1	+
chr1	85220018	85220338	chr1:85220018-85220338	1	+
chr1	85358359	85359187	chr1:85358359-85359187	1	+
chr1	85462585	85463435	chr1:85462585-85463435	1	+
chr1	85463884	85464167	chr1:85463884-85464167	1	+
chr1	85513509	85514555	chr1:85513509-85514555	1	+
chr1	85665818	85667650	chr1:85665818-85667650	1	+
chr1	85724701	85725524	chr1:85724701-85725524	1	+
chr1	85741865	85742535	chr1:85741865-85742535	1	+
chr1	85929940	85931168	chr1:85929940-85931168	1	+
chr1	86042229	86042935	chr1:86042229-86042935	1	+
chr1	86046362	86047240	chr1:86046362-86047240	1	+
chr1	86081700	86082068	chr1:86081700-86082068	1	+
chr1	86174041	86174253	chr1:86174041-86174253	1	+
chr1	86621278	86622871	chr1:86621278-86622871	1	+
chr1	86861566	86862083	chr1:86861566-86862083	1	+
chr1	87018668	87019254	chr1:87018668-87019254	1	+
chr1	87169875	87171015	chr1:87169875-87171015	1	+
chr1	87380162	87381214	chr1:87380162-87381214	1	+
chr1	87597543	87598515	chr1:87597543-87598515	1	+
chr1	87617153	87617417	chr1:87617153-87617417	1	+
chr1	87617692	87617986	chr1:87617692-87617986	1	+
chr1	87793802	87795142	chr1:87793802-87795142	1	+
chr1	87797368	87797884	chr1:87797368-87797884	1	+
chr1	87800835	87801252	chr1:87800835-87801252	1	+
chr1	88928283	88928760	chr1:88928283-88928760	1	+
chr1	89149594	89150658	chr1:89149594-89150658	1	+
chr1	89356963	89357391	chr1:89356963-89357391	1	+
chr1	89458034	89458604	chr1:89458034-89458604	1	+
chr1	89989810	89990986	chr1:89989810-89990986	1	+
chr1	90098230	90099292	chr1:90098230-90099292	1	+
chr1	90228744	90229173	chr1:90228744-90229173	1	+
chr1	90286189	90287222	chr1:90286189-90287222	1	+
chr1	90308839	90309606	chr1:90308839-90309606	1	+
chr1	90460399	90461237	chr1:90460399-90461237	1	+
chr1	91172102	91172771	chr1:91172102-91172771	1	+
chr1	91176404	91176701	chr1:91176404-91176701	1	+
chr1	91182097	91182364	chr1:91182097-91182364	1	+
chr1	91182509	91182857	chr1:91182509-91182857	1	+
chr1	91183240	91184540	chr1:91183240-91184540	1	+
chr1	91185156	91185577	chr1:91185156-91185577	1	+
chr1	91189139	91189400	chr1:91189139-91189400	1	+
chr1	91190489	91192804	chr1:91190489-91192804	1	+
chr1	91300979	91301891	chr1:91300979-91301891	1	+
chr1	91316249	91317390	chr1:91316249-91317390	1	+
chr1	91359122	91359563	chr1:91359122-91359563	1	+
chr1	91487158	91487807	chr1:91487158-91487807	1	+
chr1	91869876	91870390	chr1:91869876-91870390	1	+
chr1	91966263	91966999	chr1:91966263-91966999	1	+
chr1	92001023	92001444	chr1:92001023-92001444	1	+
chr1	92011829	92012062	chr1:92011829-92012062	1	+
chr1	92012336	92012656	chr1:92012336-92012656	1	+
chr1	92350913	92352085	chr1:92350913-92352085	1	+
chr1	92414718	92414986	chr1:92414718-92414986	1	+
chr1	92495367	92495964	chr1:92495367-92495964	1	+
chr1	92545819	92546480	chr1:92545819-92546480	1	+
chr1	92683438	92683682	chr1:92683438-92683682	1	+
chr1	92764173	92764926	chr1:92764173-92764926	1	+
chr1	92945907	92952609	chr1:92945907-92952609	1	+
chr1	93249938	93251096	chr1:93249938-93251096	1	+
chr1	93297498	93298122	chr1:93297498-93298122	1	+
chr1	93426512	93427754	chr1:93426512-93427754	1	+
chr1	93544558	93545032	chr1:93544558-93545032	1	+
chr1	93645432	93646471	chr1:93645432-93646471	1	+
chr1	93811218	93811940	chr1:93811218-93811940	1	+
chr1	93913636	93914524	chr1:93913636-93914524	1	+
chr1	94146321	94147504	chr1:94146321-94147504	1	+
chr1	94311844	94313086	chr1:94311844-94313086	1	+
chr1	94313317	94313628	chr1:94313317-94313628	1	+
chr1	94344507	94344822	chr1:94344507-94344822	1	+
chr1	94374369	94375467	chr1:94374369-94375467	1	+
chr1	94702690	94703344	chr1:94702690-94703344	1	+
chr1	94712906	94713517	chr1:94712906-94713517	1	+
chr1	94883525	94884402	chr1:94883525-94884402	1	+
chr1	95006837	95008051	chr1:95006837-95008051	1	+
chr1	95285602	95286319	chr1:95285602-95286319	1	+
chr1	95391837	95393116	chr1:95391837-95393116	1	+
chr1	95538251	95538551	chr1:95538251-95538551	1	+
chr1	95582750	95583572	chr1:95582750-95583572	1	+
chr1	95699725	95700142	chr1:95699725-95700142	1	+
chr1	97187102	97187606	chr1:97187102-97187606	1	+
chr1	98386189	98386724	chr1:98386189-98386724	1	+
chr1	98510966	98511710	chr1:98510966-98511710	1	+
chr1	98519001	98519983	chr1:98519001-98519983	1	+
chr1	99126872	99127711	chr1:99126872-99127711	1	+
chr1	99469932	99470968	chr1:99469932-99470968	1	+
chr1	99729982	99730335	chr1:99729982-99730335	1	+
chr1	100315420	100316009	chr1:100315420-100316009	1	+
chr1	100435297	100436070	chr1:100435297-100436070	1	+
chr1	100503482	100504404	chr1:100503482-100504404	1	+
chr1	100598130	100598754	chr1:100598130-100598754	1	+
chr1	100678766	100679098	chr1:100678766-100679098	1	+
chr1	100731632	100731999	chr1:100731632-100731999	1	+
chr1	100817709	100818899	chr1:100817709-100818899	1	+
chr1	101004471	101005885	chr1:101004471-101005885	1	+
chr1	101360588	101360832	chr1:101360588-101360832	1	+
chr1	101361549	101361808	chr1:101361549-101361808	1	+
chr1	101491317	101491680	chr1:101491317-101491680	1	+
chr1	101701785	101702068	chr1:101701785-101702068	1	+
chr1	101702445	101702745	chr1:101702445-101702745	1	+
chr1	104068487	104068913	chr1:104068487-104068913	1	+
chr1	106623393	106623854	chr1:106623393-106623854	1	+
chr1	107599205	107600410	chr1:107599205-107600410	1	+
chr1	107682889	107684463	chr1:107682889-107684463	1	+
chr1	108023232	108023442	chr1:108023232-108023442	1	+
chr1	108507251	108507841	chr1:108507251-108507841	1	+
chr1	108735227	108735513	chr1:108735227-108735513	1	+
chr1	108742400	108743201	chr1:108742400-108743201	1	+
chr1	108815330	108815872	chr1:108815330-108815872	1	+
chr1	108963749	108964291	chr1:108963749-108964291	1	+
chr1	109102538	109103212	chr1:109102538-109103212	1	+
chr1	109203593	109204378	chr1:109203593-109204378	1	+
chr1	109234788	109235161	chr1:109234788-109235161	1	+
chr1	109289018	109289822	chr1:109289018-109289822	1	+
chr1	109419544	109420038	chr1:109419544-109420038	1	+
chr1	109505681	109506214	chr1:109505681-109506214	1	+
chr1	109583855	109585032	chr1:109583855-109585032	1	+
chr1	109618579	109618832	chr1:109618579-109618832	1	+
chr1	109633188	109633632	chr1:109633188-109633632	1	+
chr1	109642663	109643384	chr1:109642663-109643384	1	+
chr1	109656095	109656611	chr1:109656095-109656611	1	+
chr1	109756442	109757098	chr1:109756442-109757098	1	+
chr1	109791945	109792723	chr1:109791945-109792723	1	+
chr1	109801054	109801700	chr1:109801054-109801700	1	+
chr1	109824313	109824526	chr1:109824313-109824526	1	+
chr1	109825710	109826207	chr1:109825710-109826207	1	+
chr1	109940074	109940894	chr1:109940074-109940894	1	+
chr1	109968648	109969570	chr1:109968648-109969570	1	+
chr1	110008962	110010124	chr1:110008962-110010124	1	+
chr1	110026630	110026903	chr1:110026630-110026903	1	+
chr1	110036545	110036943	chr1:110036545-110036943	1	+
chr1	110051954	110052505	chr1:110051954-110052505	1	+
chr1	110091039	110091590	chr1:110091039-110091590	1	+
chr1	110162464	110162716	chr1:110162464-110162716	1	+
chr1	110185961	110186164	chr1:110185961-110186164	1	+
chr1	110198541	110199127	chr1:110198541-110199127	1	+
chr1	110210581	110210956	chr1:110210581-110210956	1	+
chr1	110230238	110230614	chr1:110230238-110230614	1	+
chr1	110282351	110283306	chr1:110282351-110283306	1	+
chr1	110453143	110453889	chr1:110453143-110453889	1	+
chr1	110527248	110528026	chr1:110527248-110528026	1	+
chr1	110577199	110577942	chr1:110577199-110577942	1	+
chr1	110610265	110613303	chr1:110610265-110613303	1	+
chr1	110626528	110627484	chr1:110626528-110627484	1	+
chr1	110672810	110673339	chr1:110672810-110673339	1	+
chr1	110692988	110694264	chr1:110692988-110694264	1	+
chr1	110752256	110754794	chr1:110752256-110754794	1	+
chr1	110765665	110766012	chr1:110765665-110766012	1	+
chr1	110880394	110880624	chr1:110880394-110880624	1	+
chr1	110880942	110882800	chr1:110880942-110882800	1	+
chr1	110949892	110950540	chr1:110949892-110950540	1	+
chr1	111098066	111098362	chr1:111098066-111098362	1	+
chr1	111148983	111150186	chr1:111148983-111150186	1	+
chr1	111216244	111217937	chr1:111216244-111217937	1	+
chr1	111323223	111323433	chr1:111323223-111323433	1	+
chr1	111505881	111507007	chr1:111505881-111507007	1	+
chr1	111682227	111683303	chr1:111682227-111683303	1	+
chr1	111746337	111747303	chr1:111746337-111747303	1	+
chr1	111813411	111813853	chr1:111813411-111813853	1	+
chr1	111889138	111889539	chr1:111889138-111889539	1	+
chr1	111991304	111992202	chr1:111991304-111992202	1	+
chr1	112058184	112058590	chr1:112058184-112058590	1	+
chr1	112162204	112162837	chr1:112162204-112162837	1	+
chr1	112281052	112283277	chr1:112281052-112283277	1	+
chr1	112298041	112298992	chr1:112298041-112298992	1	+
chr1	112524468	112525385	chr1:112524468-112525385	1	+
chr1	112531559	112533773	chr1:112531559-112533773	1	+
chr1	112938495	112939113	chr1:112938495-112939113	1	+
chr1	113008844	113009154	chr1:113008844-113009154	1	+
chr1	113044410	113044992	chr1:113044410-113044992	1	+
chr1	113050813	113052301	chr1:113050813-113052301	1	+
chr1	113161591	113162571	chr1:113161591-113162571	1	+
chr1	113217475	113218097	chr1:113217475-113218097	1	+
chr1	113249342	113250198	chr1:113249342-113250198	1	+
chr1	113256885	113258149	chr1:113256885-113258149	1	+
chr1	113261468	113261765	chr1:113261468-113261765	1	+
chr1	113265573	113265787	chr1:113265573-113265787	1	+
chr1	113286332	113287172	chr1:113286332-113287172	1	+
chr1	113392142	113392807	chr1:113392142-113392807	1	+
chr1	113497986	113498206	chr1:113497986-113498206	1	+
chr1	113498366	113499312	chr1:113498366-113499312	1	+
chr1	113615591	113616260	chr1:113615591-113616260	1	+
chr1	113741473	113741745	chr1:113741473-113741745	1	+
chr1	113932580	113934070	chr1:113932580-113934070	1	+
chr1	114301514	114302272	chr1:114301514-114302272	1	+
chr1	114354373	114355300	chr1:114354373-114355300	1	+
chr1	114447454	114448024	chr1:114447454-114448024	1	+
chr1	114471965	114472899	chr1:114471965-114472899	1	+
chr1	114695136	114696672	chr1:114695136-114696672	1	+
chr1	114696886	114697185	chr1:114696886-114697185	1	+
chr1	115053060	115054264	chr1:115053060-115054264	1	+
chr1	115212239	115212985	chr1:115212239-115212985	1	+
chr1	115323075	115323462	chr1:115323075-115323462	1	+
chr1	115397448	115397942	chr1:115397448-115397942	1	+
chr1	115631850	115632584	chr1:115631850-115632584	1	+
chr1	115880167	115881332	chr1:115880167-115881332	1	+
chr1	116184380	116185561	chr1:116184380-116185561	1	+
chr1	116370810	116371303	chr1:116370810-116371303	1	+
chr1	116380359	116382364	chr1:116380359-116382364	1	+
chr1	116518757	116519537	chr1:116518757-116519537	1	+
chr1	116694664	116694983	chr1:116694664-116694983	1	+
chr1	116710157	116710546	chr1:116710157-116710546	1	+
chr1	116710837	116711260	chr1:116710837-116711260	1	+
chr1	116915291	116916813	chr1:116915291-116916813	1	+
chr1	116961182	116961542	chr1:116961182-116961542	1	+
chr1	117077042	117077299	chr1:117077042-117077299	1	+
chr1	117112960	117113883	chr1:117112960-117113883	1	+
chr1	117209824	117210621	chr1:117209824-117210621	1	+
chr1	117284383	117284627	chr1:117284383-117284627	1	+
chr1	117452203	117453452	chr1:117452203-117453452	1	+
chr1	117487249	117487645	chr1:117487249-117487645	1	+
chr1	117602388	117603270	chr1:117602388-117603270	1	+
chr1	117664180	117665148	chr1:117664180-117665148	1	+
chr1	117909174	117910445	chr1:117909174-117910445	1	+
chr1	118147958	118149670	chr1:118147958-118149670	1	+
chr1	118471840	118472720	chr1:118471840-118472720	1	+
chr1	118727816	118728097	chr1:118727816-118728097	1	+
chr1	119522385	119522638	chr1:119522385-119522638	1	+
chr1	119526782	119527192	chr1:119526782-119527192	1	+
chr1	119529819	119530712	chr1:119529819-119530712	1	+
chr1	119531991	119532196	chr1:119531991-119532196	1	+
chr1	119535666	119535987	chr1:119535666-119535987	1	+
chr1	119543056	119543454	chr1:119543056-119543454	1	+
chr1	119543821	119544339	chr1:119543821-119544339	1	+
chr1	119549144	119551320	chr1:119549144-119551320	1	+
chr1	119682874	119683411	chr1:119682874-119683411	1	+
chr1	119870226	119870535	chr1:119870226-119870535	1	+
chr1	120165302	120166626	chr1:120165302-120166626	1	+
chr1	120190377	120191251	chr1:120190377-120191251	1	+
chr1	120254844	120255499	chr1:120254844-120255499	1	+
chr1	120395809	120396075	chr1:120395809-120396075	1	+
chr1	120439013	120439220	chr1:120439013-120439220	1	+
chr1	120611348	120612440	chr1:120611348-120612440	1	+
chr1	120835961	120839391	chr1:120835961-120839391	1	+
chr1	120904698	120905076	chr1:120904698-120905076	1	+
chr1	120905971	120906396	chr1:120905971-120906396	1	+
chr1	120925178	120926081	chr1:120925178-120926081	1	+
chr1	121137784	121139057	chr1:121137784-121139057	1	+
chr1	121260857	121261525	chr1:121260857-121261525	1	+
chr1	142618751	142619238	chr1:142618751-142619238	1	+
chr1	142890554	142891041	chr1:142890554-142891041	1	+
chr1	143270158	143270509	chr1:143270158-143270509	1	+
chr1	143467293	143467675	chr1:143467293-143467675	1	+
chr1	143647186	143647525	chr1:143647186-143647525	1	+
chr1	143663818	143664138	chr1:143663818-143664138	1	+
chr1	143687039	143687337	chr1:143687039-143687337	1	+
chr1	143743395	143744949	chr1:143743395-143744949	1	+
chr1	143912736	143916156	chr1:143912736-143916156	1	+
chr1	144300893	144301482	chr1:144300893-144301482	1	+
chr1	144311389	144311778	chr1:144311389-144311778	1	+
chr1	144339720	144341289	chr1:144339720-144341289	1	+
chr1	144481122	144481711	chr1:144481122-144481711	1	+
chr1	144491618	144492007	chr1:144491618-144492007	1	+
chr1	144519969	144521503	chr1:144519969-144521503	1	+
chr1	144533703	144534030	chr1:144533703-144534030	1	+
chr1	144593334	144594233	chr1:144593334-144594233	1	+
chr1	144931339	144932626	chr1:144931339-144932626	1	+
chr1	145039740	145040180	chr1:145039740-145040180	1	+
chr1	145075483	145075845	chr1:145075483-145075845	1	+
chr1	145096393	145096784	chr1:145096393-145096784	1	+
chr1	145139472	145139944	chr1:145139472-145139944	1	+
chr1	145208944	145210075	chr1:145208944-145210075	1	+
chr1	145382416	145382740	chr1:145382416-145382740	1	+
chr1	145385289	145385537	chr1:145385289-145385537	1	+
chr1	145415411	145415708	chr1:145415411-145415708	1	+
chr1	145470241	145470673	chr1:145470241-145470673	1	+
chr1	145472980	145474702	chr1:145472980-145474702	1	+
chr1	145477022	145477479	chr1:145477022-145477479	1	+
chr1	145507588	145507931	chr1:145507588-145507931	1	+
chr1	145516038	145516637	chr1:145516038-145516637	1	+
chr1	145575130	145576219	chr1:145575130-145576219	1	+
chr1	145589135	145589535	chr1:145589135-145589535	1	+
chr1	145610679	145611143	chr1:145610679-145611143	1	+
chr1	145611270	145611519	chr1:145611270-145611519	1	+
chr1	145713966	145714203	chr1:145713966-145714203	1	+
chr1	145826491	145827224	chr1:145826491-145827224	1	+
chr1	145944555	145944917	chr1:145944555-145944917	1	+
chr1	145945256	145945599	chr1:145945256-145945599	1	+
chr1	145963432	145963705	chr1:145963432-145963705	1	+
chr1	145979221	145979979	chr1:145979221-145979979	1	+
chr1	145990812	145991204	chr1:145990812-145991204	1	+
chr1	145991871	145992084	chr1:145991871-145992084	1	+
chr1	146076519	146077373	chr1:146076519-146077373	1	+
chr1	146079368	146080128	chr1:146079368-146080128	1	+
chr1	146081810	146082820	chr1:146081810-146082820	1	+
chr1	146088204	146088487	chr1:146088204-146088487	1	+
chr1	146090347	146090571	chr1:146090347-146090571	1	+
chr1	146091134	146091425	chr1:146091134-146091425	1	+
chr1	146367846	146368129	chr1:146367846-146368129	1	+
chr1	146373490	146374673	chr1:146373490-146374673	1	+
chr1	146522288	146522555	chr1:146522288-146522555	1	+
chr1	146543987	146544439	chr1:146543987-146544439	1	+
chr1	146549850	146550075	chr1:146549850-146550075	1	+
chr1	146550290	146551260	chr1:146550290-146551260	1	+
chr1	146551476	146551764	chr1:146551476-146551764	1	+
chr1	146552328	146552577	chr1:146552328-146552577	1	+
chr1	146556312	146556676	chr1:146556312-146556676	1	+
chr1	146643470	146644501	chr1:146643470-146644501	1	+
chr1	146649622	146649852	chr1:146649622-146649852	1	+
chr1	146714089	146715278	chr1:146714089-146715278	1	+
chr1	147071249	147071875	chr1:147071249-147071875	1	+
chr1	147141842	147142918	chr1:147141842-147142918	1	+
chr1	147380138	147380482	chr1:147380138-147380482	1	+
chr1	147400354	147401087	chr1:147400354-147401087	1	+
chr1	147486266	147486628	chr1:147486266-147486628	1	+
chr1	147486967	147487310	chr1:147486967-147487310	1	+
chr1	147505166	147505439	chr1:147505166-147505439	1	+
chr1	147520954	147521712	chr1:147520954-147521712	1	+
chr1	147532556	147532948	chr1:147532556-147532948	1	+
chr1	147533662	147533875	chr1:147533662-147533875	1	+
chr1	147618355	147619209	chr1:147618355-147619209	1	+
chr1	147621204	147621964	chr1:147621204-147621964	1	+
chr1	147623646	147624656	chr1:147623646-147624656	1	+
chr1	147630041	147630324	chr1:147630041-147630324	1	+
chr1	147632179	147632403	chr1:147632179-147632403	1	+
chr1	147632966	147633257	chr1:147632966-147633257	1	+
chr1	147718156	147718915	chr1:147718156-147718915	1	+
chr1	147735449	147735751	chr1:147735449-147735751	1	+
chr1	147737015	147737303	chr1:147737015-147737303	1	+
chr1	147752859	147753165	chr1:147752859-147753165	1	+
chr1	147775221	147775584	chr1:147775221-147775584	1	+
chr1	147782066	147782473	chr1:147782066-147782473	1	+
chr1	147789652	147790094	chr1:147789652-147790094	1	+
chr1	147806900	147807170	chr1:147806900-147807170	1	+
chr1	147826167	147826388	chr1:147826167-147826388	1	+
chr1	147834674	147835013	chr1:147834674-147835013	1	+
chr1	147874548	147874846	chr1:147874548-147874846	1	+
chr1	147930918	147932478	chr1:147930918-147932478	1	+
chr1	147993810	147994130	chr1:147993810-147994130	1	+
chr1	147997265	147997537	chr1:147997265-147997537	1	+
chr1	147999931	148000778	chr1:147999931-148000778	1	+
chr1	148176288	148176727	chr1:148176288-148176727	1	+
chr1	148241109	148241449	chr1:148241109-148241449	1	+
chr1	148244589	148244861	chr1:148244589-148244861	1	+
chr1	148247245	148248092	chr1:148247245-148248092	1	+
chr1	148555640	148556626	chr1:148555640-148556626	1	+
chr1	148598409	148599257	chr1:148598409-148599257	1	+
chr1	148601668	148601950	chr1:148601668-148601950	1	+
chr1	148605087	148605420	chr1:148605087-148605420	1	+
chr1	148760451	148761299	chr1:148760451-148761299	1	+
chr1	148763697	148763979	chr1:148763697-148763979	1	+
chr1	148767243	148767448	chr1:148767243-148767448	1	+
chr1	148853996	148855761	chr1:148853996-148855761	1	+
chr1	148864531	148865184	chr1:148864531-148865184	1	+
chr1	148901724	148903203	chr1:148901724-148903203	1	+
chr1	148903433	148903658	chr1:148903433-148903658	1	+
chr1	149137542	149138399	chr1:149137542-149138399	1	+
chr1	149146208	149146697	chr1:149146208-149146697	1	+
chr1	149148145	149148374	chr1:149148145-149148374	1	+
chr1	149149250	149149505	chr1:149149250-149149505	1	+
chr1	149156106	149156671	chr1:149156106-149156671	1	+
chr1	149162389	149162615	chr1:149162389-149162615	1	+
chr1	149224358	149224642	chr1:149224358-149224642	1	+
chr1	149230771	149231197	chr1:149230771-149231197	1	+
chr1	149261001	149261249	chr1:149261001-149261249	1	+
chr1	149286812	149287773	chr1:149286812-149287773	1	+
chr1	149332993	149333389	chr1:149332993-149333389	1	+
chr1	149333785	149334111	chr1:149333785-149334111	1	+
chr1	149379198	149380059	chr1:149379198-149380059	1	+
chr1	149398825	149399250	chr1:149398825-149399250	1	+
chr1	149399898	149400518	chr1:149399898-149400518	1	+
chr1	149510935	149511137	chr1:149510935-149511137	1	+
chr1	149514271	149514592	chr1:149514271-149514592	1	+
chr1	149575948	149577505	chr1:149575948-149577505	1	+
chr1	149605514	149605903	chr1:149605514-149605903	1	+
chr1	149615818	149616407	chr1:149615818-149616407	1	+
chr1	149646603	149646851	chr1:149646603-149646851	1	+
chr1	149671991	149673412	chr1:149671991-149673412	1	+
chr1	149718542	149718918	chr1:149718542-149718918	1	+
chr1	149719314	149719640	chr1:149719314-149719640	1	+
chr1	149764128	149764989	chr1:149764128-149764989	1	+
chr1	149783524	149784024	chr1:149783524-149784024	1	+
chr1	149784592	149785212	chr1:149784592-149785212	1	+
chr1	149803694	149804781	chr1:149803694-149804781	1	+
chr1	149811754	149815044	chr1:149811754-149815044	1	+
chr1	149821901	149825191	chr1:149821901-149825191	1	+
chr1	149832164	149833251	chr1:149832164-149833251	1	+
chr1	149857769	149859470	chr1:149857769-149859470	1	+
chr1	149871079	149871946	chr1:149871079-149871946	1	+
chr1	149899625	149899893	chr1:149899625-149899893	1	+
chr1	149982153	149982860	chr1:149982153-149982860	1	+
chr1	150039324	150039815	chr1:150039324-150039815	1	+
chr1	150121695	150123078	chr1:150121695-150123078	1	+
chr1	150185902	150186106	chr1:150185902-150186106	1	+
chr1	150206971	150207842	chr1:150206971-150207842	1	+
chr1	150241047	150241654	chr1:150241047-150241654	1	+
chr1	150254365	150254637	chr1:150254365-150254637	1	+
chr1	150266476	150266689	chr1:150266476-150266689	1	+
chr1	150293835	150294140	chr1:150293835-150294140	1	+
chr1	150336831	150337289	chr1:150336831-150337289	1	+
chr1	150488036	150488416	chr1:150488036-150488416	1	+
chr1	150521349	150522368	chr1:150521349-150522368	1	+
chr1	150529655	150529904	chr1:150529655-150529904	1	+
chr1	150534075	150534301	chr1:150534075-150534301	1	+
chr1	150551328	150552353	chr1:150551328-150552353	1	+
chr1	150601710	150602201	chr1:150601710-150602201	1	+
chr1	150848994	150849265	chr1:150848994-150849265	1	+
chr1	150898619	150898839	chr1:150898619-150898839	1	+
chr1	150946496	150947950	chr1:150946496-150947950	1	+
chr1	150980735	150981092	chr1:150980735-150981092	1	+
chr1	151020162	151020627	chr1:151020162-151020627	1	+
chr1	151031767	151032352	chr1:151031767-151032352	1	+
chr1	151042870	151043537	chr1:151042870-151043537	1	+
chr1	151103685	151106100	chr1:151103685-151106100	1	+
chr1	151118049	151119373	chr1:151118049-151119373	1	+
chr1	151170847	151171532	chr1:151170847-151171532	1	+
chr1	151253658	151255769	chr1:151253658-151255769	1	+
chr1	151300522	151300724	chr1:151300522-151300724	1	+
chr1	151319326	151319545	chr1:151319326-151319545	1	+
chr1	151372014	151372582	chr1:151372014-151372582	1	+
chr1	151431540	151432032	chr1:151431540-151432032	1	+
chr1	151445871	151446142	chr1:151445871-151446142	1	+
chr1	151483573	151483902	chr1:151483573-151483902	1	+
chr1	151512661	151513199	chr1:151512661-151513199	1	+
chr1	151584374	151585205	chr1:151584374-151585205	1	+
chr1	151693991	151694282	chr1:151693991-151694282	1	+
chr1	151735445	151736093	chr1:151735445-151736093	1	+
chr1	151762604	151764007	chr1:151762604-151764007	1	+
chr1	151810460	151811684	chr1:151810460-151811684	1	+
chr1	151812253	151812525	chr1:151812253-151812525	1	+
chr1	151881763	151882407	chr1:151881763-151882407	1	+
chr1	151965657	151966387	chr1:151965657-151966387	1	+
chr1	151966632	151966893	chr1:151966632-151966893	1	+
chr1	152008838	152009112	chr1:152008838-152009112	1	+
chr1	152079997	152081705	chr1:152079997-152081705	1	+
chr1	152083021	152084240	chr1:152083021-152084240	1	+
chr1	152084994	152085215	chr1:152084994-152085215	1	+
chr1	152161321	152161928	chr1:152161321-152161928	1	+
chr1	152187450	152187663	chr1:152187450-152187663	1	+
chr1	152188860	152189073	chr1:152188860-152189073	1	+
chr1	152487978	152488270	chr1:152487978-152488270	1	+
chr1	152732958	152733338	chr1:152732958-152733338	1	+
chr1	153508424	153508840	chr1:153508424-153508840	1	+
chr1	153606177	153606974	chr1:153606177-153606974	1	+
chr1	153631065	153631369	chr1:153631065-153631369	1	+
chr1	153643318	153643529	chr1:153643318-153643529	1	+
chr1	153650830	153652375	chr1:153650830-153652375	1	+
chr1	153662203	153662439	chr1:153662203-153662439	1	+
chr1	153700216	153700607	chr1:153700216-153700607	1	+
chr1	153747655	153748698	chr1:153747655-153748698	1	+
chr1	153755957	153756335	chr1:153755957-153756335	1	+
chr1	153894837	153895921	chr1:153894837-153895921	1	+
chr1	153914343	153914578	chr1:153914343-153914578	1	+
chr1	153918372	153919334	chr1:153918372-153919334	1	+
chr1	153930546	153931130	chr1:153930546-153931130	1	+
chr1	153935781	153936276	chr1:153935781-153936276	1	+
chr1	153939643	153939980	chr1:153939643-153939980	1	+
chr1	153949712	153950525	chr1:153949712-153950525	1	+
chr1	153963227	153963510	chr1:153963227-153963510	1	+
chr1	154155268	154155926	chr1:154155268-154155926	1	+
chr1	154192843	154193852	chr1:154192843-154193852	1	+
chr1	154244710	154245289	chr1:154244710-154245289	1	+
chr1	154298205	154298544	chr1:154298205-154298544	1	+
chr1	154300975	154301528	chr1:154300975-154301528	1	+
chr1	154377670	154378445	chr1:154377670-154378445	1	+
chr1	154474107	154475699	chr1:154474107-154475699	1	+
chr1	154530681	154530903	chr1:154530681-154530903	1	+
chr1	154531054	154531565	chr1:154531054-154531565	1	+
chr1	154540233	154540573	chr1:154540233-154540573	1	+
chr1	154543818	154544713	chr1:154543818-154544713	1	+
chr1	154580380	154580797	chr1:154580380-154580797	1	+
chr1	154599763	154600505	chr1:154599763-154600505	1	+
chr1	154732822	154733436	chr1:154732822-154733436	1	+
chr1	154744586	154744864	chr1:154744586-154744864	1	+
chr1	154908962	154909931	chr1:154908962-154909931	1	+
chr1	154933928	154934735	chr1:154933928-154934735	1	+
chr1	154946237	154946498	chr1:154946237-154946498	1	+
chr1	154946742	154947486	chr1:154946742-154947486	1	+
chr1	154971870	154972404	chr1:154971870-154972404	1	+
chr1	154973250	154974358	chr1:154973250-154974358	1	+
chr1	154975209	154975411	chr1:154975209-154975411	1	+
chr1	154975697	154976624	chr1:154975697-154976624	1	+
chr1	154989749	154990234	chr1:154989749-154990234	1	+
chr1	155022988	155024332	chr1:155022988-155024332	1	+
chr1	155034925	155036578	chr1:155034925-155036578	1	+
chr1	155043412	155043922	chr1:155043412-155043922	1	+
chr1	155051155	155055291	chr1:155051155-155055291	1	+
chr1	155057187	155058056	chr1:155057187-155058056	1	+
chr1	155098434	155100451	chr1:155098434-155100451	1	+
chr1	155108007	155108611	chr1:155108007-155108611	1	+
chr1	155112976	155113179	chr1:155112976-155113179	1	+
chr1	155145342	155145938	chr1:155145342-155145938	1	+
chr1	155147185	155147444	chr1:155147185-155147444	1	+
chr1	155163434	155163818	chr1:155163434-155163818	1	+
chr1	155164199	155165160	chr1:155164199-155165160	1	+
chr1	155178547	155178980	chr1:155178547-155178980	1	+
chr1	155197116	155197534	chr1:155197116-155197534	1	+
chr1	155220082	155220549	chr1:155220082-155220549	1	+
chr1	155224624	155225655	chr1:155224624-155225655	1	+
chr1	155231812	155232312	chr1:155231812-155232312	1	+
chr1	155239278	155239494	chr1:155239278-155239494	1	+
chr1	155242861	155243436	chr1:155242861-155243436	1	+
chr1	155246991	155247748	chr1:155246991-155247748	1	+
chr1	155264318	155265536	chr1:155264318-155265536	1	+
chr1	155278407	155278743	chr1:155278407-155278743	1	+
chr1	155290606	155291001	chr1:155290606-155291001	1	+
chr1	155292469	155295433	chr1:155292469-155295433	1	+
chr1	155531914	155533280	chr1:155531914-155533280	1	+
chr1	155579732	155580328	chr1:155579732-155580328	1	+
chr1	155657832	155659125	chr1:155657832-155659125	1	+
chr1	155715297	155715908	chr1:155715297-155715908	1	+
chr1	155829109	155829431	chr1:155829109-155829431	1	+
chr1	155830195	155830489	chr1:155830195-155830489	1	+
chr1	155904072	155904307	chr1:155904072-155904307	1	+
chr1	155920651	155920898	chr1:155920651-155920898	1	+
chr1	155947678	155948490	chr1:155947678-155948490	1	+
chr1	155990389	155990780	chr1:155990389-155990780	1	+
chr1	156022962	156025174	chr1:156022962-156025174	1	+
chr1	156046343	156047384	chr1:156046343-156047384	1	+
chr1	156051239	156051461	chr1:156051239-156051461	1	+
chr1	156052072	156052803	chr1:156052072-156052803	1	+
chr1	156084486	156085097	chr1:156084486-156085097	1	+
chr1	156105707	156106171	chr1:156105707-156106171	1	+
chr1	156163672	156164052	chr1:156163672-156164052	1	+
chr1	156182584	156183097	chr1:156182584-156183097	1	+
chr1	156186237	156186647	chr1:156186237-156186647	1	+
chr1	156215368	156215899	chr1:156215368-156215899	1	+
chr1	156261199	156261425	chr1:156261199-156261425	1	+
chr1	156308173	156308442	chr1:156308173-156308442	1	+
chr1	156338758	156339251	chr1:156338758-156339251	1	+
chr1	156358050	156358252	chr1:156358050-156358252	1	+
chr1	156390403	156391581	chr1:156390403-156391581	1	+
chr1	156405160	156406350	chr1:156405160-156406350	1	+
chr1	156426549	156427362	chr1:156426549-156427362	1	+
chr1	156469617	156471060	chr1:156469617-156471060	1	+
chr1	156474942	156475320	chr1:156474942-156475320	1	+
chr1	156542099	156542502	chr1:156542099-156542502	1	+
chr1	156561485	156561880	chr1:156561485-156561880	1	+
chr1	156593657	156595283	chr1:156593657-156595283	1	+
chr1	156611639	156612447	chr1:156611639-156612447	1	+
chr1	156616553	156616946	chr1:156616553-156616946	1	+
chr1	156627342	156627576	chr1:156627342-156627576	1	+
chr1	156646292	156647260	chr1:156646292-156647260	1	+
chr1	156674858	156676654	chr1:156674858-156676654	1	+
chr1	156698111	156698916	chr1:156698111-156698916	1	+
chr1	156710798	156711146	chr1:156710798-156711146	1	+
chr1	156720747	156722069	chr1:156720747-156722069	1	+
chr1	156737035	156738013	chr1:156737035-156738013	1	+
chr1	156783523	156784037	chr1:156783523-156784037	1	+
chr1	156814881	156815792	chr1:156814881-156815792	1	+
chr1	156818622	156819192	chr1:156818622-156819192	1	+
chr1	156828804	156831102	chr1:156828804-156831102	1	+
chr1	156863415	156863711	chr1:156863415-156863711	1	+
chr1	156877769	156878649	chr1:156877769-156878649	1	+
chr1	156890243	156890806	chr1:156890243-156890806	1	+
chr1	156893519	156894232	chr1:156893519-156894232	1	+
chr1	156897199	156897796	chr1:156897199-156897796	1	+
chr1	157015149	157016229	chr1:157015149-157016229	1	+
chr1	157107749	157108645	chr1:157107749-157108645	1	+
chr1	157164538	157165135	chr1:157164538-157165135	1	+
chr1	157948720	157949053	chr1:157948720-157949053	1	+
chr1	157963540	157963947	chr1:157963540-157963947	1	+
chr1	158083270	158083540	chr1:158083270-158083540	1	+
chr1	158119488	158119704	chr1:158119488-158119704	1	+
chr1	158147433	158147854	chr1:158147433-158147854	1	+
chr1	158150620	158151503	chr1:158150620-158151503	1	+
chr1	159141202	159141718	chr1:159141202-159141718	1	+
chr1	159158228	159158498	chr1:159158228-159158498	1	+
chr1	159750416	159751353	chr1:159750416-159751353	1	+
chr1	159824006	159825011	chr1:159824006-159825011	1	+
chr1	159869901	159870143	chr1:159869901-159870143	1	+
chr1	159894329	159895398	chr1:159894329-159895398	1	+
chr1	159899432	159899853	chr1:159899432-159899853	1	+
chr1	159915368	159915797	chr1:159915368-159915797	1	+
chr1	160001295	160001989	chr1:160001295-160001989	1	+
chr1	160040128	160040668	chr1:160040128-160040668	1	+
chr1	160053721	160054738	chr1:160053721-160054738	1	+
chr1	160068040	160068430	chr1:160068040-160068430	1	+
chr1	160175132	160175702	chr1:160175132-160175702	1	+
chr1	160231755	160232451	chr1:160231755-160232451	1	+
chr1	160312928	160313338	chr1:160312928-160313338	1	+
chr1	160340604	160340843	chr1:160340604-160340843	1	+
chr1	160370112	160370658	chr1:160370112-160370658	1	+
chr1	160389103	160389386	chr1:160389103-160389386	1	+
chr1	160771683	160771953	chr1:160771683-160771953	1	+
chr1	160990718	160991225	chr1:160990718-160991225	1	+
chr1	161008377	161008830	chr1:161008377-161008830	1	+
chr1	161049346	161049737	chr1:161049346-161049737	1	+
chr1	161068062	161068801	chr1:161068062-161068801	1	+
chr1	161087722	161088112	chr1:161087722-161088112	1	+
chr1	161102107	161102536	chr1:161102107-161102536	1	+
chr1	161110859	161111107	chr1:161110859-161111107	1	+
chr1	161129138	161129689	chr1:161129138-161129689	1	+
chr1	161136001	161136686	chr1:161136001-161136686	1	+
chr1	161147061	161147451	chr1:161147061-161147451	1	+
chr1	161171809	161172256	chr1:161171809-161172256	1	+
chr1	161228477	161229028	chr1:161228477-161229028	1	+
chr1	161283775	161284007	chr1:161283775-161284007	1	+
chr1	161284118	161284451	chr1:161284118-161284451	1	+
chr1	161359499	161359876	chr1:161359499-161359876	1	+
chr1	161368863	161369932	chr1:161368863-161369932	1	+
chr1	161410142	161442503	chr1:161410142-161442503	1	+
chr1	161494024	161495356	chr1:161494024-161495356	1	+
chr1	161500428	161500752	chr1:161500428-161500752	1	+
chr1	161575534	161576908	chr1:161575534-161576908	1	+
chr1	161582033	161582377	chr1:161582033-161582377	1	+
chr1	161695637	161697298	chr1:161695637-161697298	1	+
chr1	161719414	161720076	chr1:161719414-161720076	1	+
chr1	161953616	161954039	chr1:161953616-161954039	1	+
chr1	161993022	161994131	chr1:161993022-161994131	1	+
chr1	162039450	162040052	chr1:162039450-162040052	1	+
chr1	162336876	162337321	chr1:162336876-162337321	1	+
chr1	162467599	162468027	chr1:162467599-162468027	1	+
chr1	162530856	162531853	chr1:162530856-162531853	1	+
chr1	162760250	162760722	chr1:162760250-162760722	1	+
chr1	162792176	162792574	chr1:162792176-162792574	1	+
chr1	163291479	163292021	chr1:163291479-163292021	1	+
chr1	163392877	163393100	chr1:163392877-163393100	1	+
chr1	164290515	164290767	chr1:164290515-164290767	1	+
chr1	164545540	164545917	chr1:164545540-164545917	1	+
chr1	165086756	165087026	chr1:165086756-165087026	1	+
chr1	165204501	165205507	chr1:165204501-165205507	1	+
chr1	165321703	165322318	chr1:165321703-165322318	1	+
chr1	165323486	165323811	chr1:165323486-165323811	1	+
chr1	165324191	165326328	chr1:165324191-165326328	1	+
chr1	165567265	165567530	chr1:165567265-165567530	1	+
chr1	165599563	165600574	chr1:165599563-165600574	1	+
chr1	165667544	165667817	chr1:165667544-165667817	1	+
chr1	165737832	165738349	chr1:165737832-165738349	1	+
chr1	165796653	165797683	chr1:165796653-165797683	1	+
chr1	165910640	165910978	chr1:165910640-165910978	1	+
chr1	166134258	166136448	chr1:166134258-166136448	1	+
chr1	166808341	166809344	chr1:166808341-166809344	1	+
chr1	166844996	166845773	chr1:166844996-166845773	1	+
chr1	166853253	166853790	chr1:166853253-166853790	1	+
chr1	166889776	166890649	chr1:166889776-166890649	1	+
chr1	166916865	166917215	chr1:166916865-166917215	1	+
chr1	166944674	166945169	chr1:166944674-166945169	1	+
chr1	166958220	166958683	chr1:166958220-166958683	1	+
chr1	167090575	167091010	chr1:167090575-167091010	1	+
chr1	167189130	167191361	chr1:167189130-167191361	1	+
chr1	167408512	167409137	chr1:167408512-167409137	1	+
chr1	167424088	167425216	chr1:167424088-167425216	1	+
chr1	167522469	167523070	chr1:167522469-167523070	1	+
chr1	167599464	167599839	chr1:167599464-167599839	1	+
chr1	167683477	167683917	chr1:167683477-167683917	1	+
chr1	167684279	167684492	chr1:167684279-167684492	1	+
chr1	167690978	167691852	chr1:167690978-167691852	1	+
chr1	167789396	167789647	chr1:167789396-167789647	1	+
chr1	167905027	167906801	chr1:167905027-167906801	1	+
chr1	168025508	168025722	chr1:168025508-168025722	1	+
chr1	168105316	168106158	chr1:168105316-168106158	1	+
chr1	168147963	168148637	chr1:168147963-168148637	1	+
chr1	168194945	168195839	chr1:168194945-168195839	1	+
chr1	169074766	169076411	chr1:169074766-169076411	1	+
chr1	169396621	169396869	chr1:169396621-169396869	1	+
chr1	169454558	169455577	chr1:169454558-169455577	1	+
chr1	169763973	169764347	chr1:169763973-169764347	1	+
chr1	169862455	169862722	chr1:169862455-169862722	1	+
chr1	170043610	170043997	chr1:170043610-170043997	1	+
chr1	170630456	170630851	chr1:170630456-170630851	1	+
chr1	170633274	170634178	chr1:170633274-170634178	1	+
chr1	171454517	171455239	chr1:171454517-171455239	1	+
chr1	171639947	171640224	chr1:171639947-171640224	1	+
chr1	171710845	171711607	chr1:171710845-171711607	1	+
chr1	171750399	171750934	chr1:171750399-171750934	1	+
chr1	171753416	171753629	chr1:171753416-171753629	1	+
chr1	171810467	171811325	chr1:171810467-171811325	1	+
chr1	172412867	172413281	chr1:172412867-172413281	1	+
chr1	172501910	172502545	chr1:172501910-172502545	1	+
chr1	173445978	173447105	chr1:173445978-173447105	1	+
chr1	173638662	173639045	chr1:173638662-173639045	1	+
chr1	173683985	173684403	chr1:173683985-173684403	1	+
chr1	173793288	173794095	chr1:173793288-173794095	1	+
chr1	173837172	173837917	chr1:173837172-173837917	1	+
chr1	173990805	173991849	chr1:173990805-173991849	1	+
chr1	174128296	174129289	chr1:174128296-174129289	1	+
chr1	174968490	174969624	chr1:174968490-174969624	1	+
chr1	174992365	174992796	chr1:174992365-174992796	1	+
chr1	175048550	175048874	chr1:175048550-175048874	1	+
chr1	175161900	175162364	chr1:175161900-175162364	1	+
chr1	175568376	175568808	chr1:175568376-175568808	1	+
chr1	176175711	176176811	chr1:176175711-176176811	1	+
chr1	177133392	177133846	chr1:177133392-177133846	1	+
chr1	177140120	177140323	chr1:177140120-177140323	1	+
chr1	177150814	177151165	chr1:177150814-177151165	1	+
chr1	178006830	178007284	chr1:178006830-178007284	1	+
chr1	178062712	178063846	chr1:178062712-178063846	1	+
chr1	178455799	178456286	chr1:178455799-178456286	1	+
chr1	178511362	178512356	chr1:178511362-178512356	1	+
chr1	178693968	178695075	chr1:178693968-178695075	1	+
chr1	178994804	178995917	chr1:178994804-178995917	1	+
chr1	179051075	179051948	chr1:179051075-179051948	1	+
chr1	179198163	179199200	chr1:179198163-179199200	1	+
chr1	179262771	179263321	chr1:179262771-179263321	1	+
chr1	179334794	179335338	chr1:179334794-179335338	1	+
chr1	179544720	179545307	chr1:179544720-179545307	1	+
chr1	179555401	179555770	chr1:179555401-179555770	1	+
chr1	179560751	179561596	chr1:179560751-179561596	1	+
chr1	179711947	179713951	chr1:179711947-179713951	1	+
chr1	179846879	179847106	chr1:179846879-179847106	1	+
chr1	179851482	179852371	chr1:179851482-179852371	1	+
chr1	179923716	179924419	chr1:179923716-179924419	1	+
chr1	180123555	180124584	chr1:180123555-180124584	1	+
chr1	180198119	180204975	chr1:180198119-180204975	1	+
chr1	180471325	180472277	chr1:180471325-180472277	1	+
chr1	180601027	180601816	chr1:180601027-180601816	1	+
chr1	180881316	180882592	chr1:180881316-180882592	1	+
chr1	180904316	180904711	chr1:180904316-180904711	1	+
chr1	180922915	180923692	chr1:180922915-180923692	1	+
chr1	180991227	180991465	chr1:180991227-180991465	1	+
chr1	180991719	180992149	chr1:180991719-180992149	1	+
chr1	181057503	181059176	chr1:181057503-181059176	1	+
chr1	181073917	181075002	chr1:181073917-181075002	1	+
chr1	181287300	181287873	chr1:181287300-181287873	1	+
chr1	181382290	181382848	chr1:181382290-181382848	1	+
chr1	181451311	181452049	chr1:181451311-181452049	1	+
chr1	181452706	181453073	chr1:181452706-181453073	1	+
chr1	181454974	181455261	chr1:181454974-181455261	1	+
chr1	181767493	181767893	chr1:181767493-181767893	1	+
chr1	181998925	181999341	chr1:181998925-181999341	1	+
chr1	182025604	182026511	chr1:182025604-182026511	1	+
chr1	182359697	182361563	chr1:182359697-182361563	1	+
chr1	182573375	182573760	chr1:182573375-182573760	1	+
chr1	182584177	182584545	chr1:182584177-182584545	1	+
chr1	182758395	182759097	chr1:182758395-182759097	1	+
chr1	182808312	182809122	chr1:182808312-182809122	1	+
chr1	182921819	182922644	chr1:182921819-182922644	1	+
chr1	182991804	182993370	chr1:182991804-182993370	1	+
chr1	183386000	183387664	chr1:183386000-183387664	1	+
chr1	183440351	183442255	chr1:183440351-183442255	1	+
chr1	183604283	183605333	chr1:183604283-183605333	1	+
chr1	183774193	183774416	chr1:183774193-183774416	1	+
chr1	184005359	184006766	chr1:184005359-184006766	1	+
chr1	184020781	184021054	chr1:184020781-184021054	1	+
chr1	184355415	184356811	chr1:184355415-184356811	1	+
chr1	184633223	184633663	chr1:184633223-184633663	1	+
chr1	184723252	184724438	chr1:184723252-184724438	1	+
chr1	184942862	184943777	chr1:184942862-184943777	1	+
chr1	185014369	185015220	chr1:185014369-185015220	1	+
[truncated: 26,691 more rows]
