# Supplementary material for: Links between DNA methylation and nucleosome occupancy in the human genome
Source: Epigenetics Chromatin. 2017 Apr 11;10:18. doi: 10.1186/s13072-017-0125-5 (PMC5387343; doi:10.1186/s13072-017-0125-5)
Supplement: Supplementary file 2 — Additional file 2. Detailed bioinformatics procedures and in-house scripts used in this study are enclosed in the zip file. [file 13072_2017_125_MOESM2_ESM.zip › Supplmentary.Methods.2017.0320/Figure7.FigureS18/make.SP1.CDT.pl]

$linecount = 0;
open(IN, $ARGV[0]);
while($line = <IN>) {
	$linecount++;
	chomp $line;
	$line =~ s/"//g;
	if ($linecount == 1) {
		print OUT1 "$line\n";
		next;
	}
	@line = split("\t", $line);
	$name = $line[0];
	@name = split(":", $name);
	$gch_data{$name[0]} = $line;
}
close(IN);
$linecount = 0;
open(IN, $ARGV[1]);
while($line = <IN>) {
        $linecount++;
        chomp $line;
        $line =~ s/"//g;
        if ($linecount == 1) {
                print OUT2 "$line\n";
                next;
        }
        @line = split("\t", $line);
        $name = $line[0];
        @name = split(":", $name);
        $hcg_data{$name[0]} = $line;
}
close(IN);
$linecount = 0;
open(IN, $ARGV[2]);
while($line = <IN>) {
	$linecount++;
	chomp $line;
	$line =~ s/"//g;
	if ($linecount == 1) {
		print OUT1 "$line\n";
		next;
	}
	@line = split("\t", $line);
	$name = $line[0];
	@name = split(":", $name);
	$k27_data{$name[0]} = $line;
}
close(IN);
$linecount = 0;
open(IN, $ARGV[3]);
while($line = <IN>) {
        $linecount++;
        chomp $line;
        $line =~ s/"//g;
        if ($linecount == 1) {
                print OUT2 "$line\n";
                next;
        }
        @line = split("\t", $line);
        $name = $line[0];
        @name = split(":", $name);
        $dnase_data{$name[0]} = $line;
}
close(IN);

open(OUT1, ">umSP1.gch.ordered.wgbs.cdt");
open(OUT2, ">umSP1.wgbs.ordered.wgbs.cdt");
open(OUT3, ">umSP1.h3k27ac.ordered.wgbs.cdt");
open(OUT4, ">umSP1.dnase.ordered.wgbs.cdt");
open(IN, $ARGV[4]);
while($line = <IN>) {
        $linecount++;
        chomp $line;
        $line =~ s/"//g;
        if ($linecount == 1) {
                next;
        }
        @line = split("\t", $line);
        $name = $line[0];
        @name = split("_", $name);
	$new_name = $name[0] . "_" . $name[1];
	print OUT1 "$gch_data{$new_name}\n";
	print OUT2 "$hcg_data{$new_name}\n";
	print OUT3 "$k27_data{$new_name}\n";
	print OUT4 "$dnase_data{$new_name}\n";
}
close(IN);
close(OUT1);
close(OUT2);
close(OUT3);
close(OUT4);
