# Supplementary material for: Links between DNA methylation and nucleosome occupancy in the human genome
Source: Epigenetics Chromatin. 2017 Apr 11;10:18. doi: 10.1186/s13072-017-0125-5 (PMC5387343; doi:10.1186/s13072-017-0125-5)
Supplement: Supplementary file 2 — Additional file 2. Detailed bioinformatics procedures and in-house scripts used in this study are enclosed in the zip file. [file 13072_2017_125_MOESM2_ESM.zip › Supplmentary.Methods.2017.0320/Figure7.FigureS18/makeDNaseH3K27acCDT.pl]

open(IN, $ARGV[0]);
open(OUT, ">umDNase.ordered.wgbs.cdt");
$linecount = 0;
while($line = <IN>) {
	$linecount++;
	chomp $line;
	@line = split("\t", $line);
	if ($linecount == 1) {
		print OUT "UID\tNAME";
		foreach $i (1 .. $#line) {
			print OUT "\t$line[$i]";
		}
		print OUT "\n";
		next;
	}
	$name = $line[0];
	print OUT "$name\t$name";
	foreach $i (1 .. $#line) {
		print OUT "\t$line[$i]";
	}
	print OUT "\n";
}
close(IN);
close(OUT);
open(IN, $ARGV[1]);
open(OUT, ">umH3K27ac.ordered.wgbs.cdt");
$linecount = 0;
while($line = <IN>) {
	$linecount++;
	chomp $line;
	@line = split("\t", $line);
	if ($linecount == 1) {
		print OUT "UID\tNAME";
		foreach $i (1 .. $#line) {
			print OUT "\t$line[$i]";
		}
		print OUT "\n";
		next;
	}
	$name = $line[0];
	print OUT "$name\t$name";
	foreach $i (1 .. $#line) {
		print OUT "\t$line[$i]";
	}
	print OUT "\n";
}
close(IN);
close(OUT);
