# Supplementary material for: Links between DNA methylation and nucleosome occupancy in the human genome
Source: Epigenetics Chromatin. 2017 Apr 11;10:18. doi: 10.1186/s13072-017-0125-5 (PMC5387343; doi:10.1186/s13072-017-0125-5)
Supplement: Supplementary file 2 — Additional file 2. Detailed bioinformatics procedures and in-house scripts used in this study are enclosed in the zip file. [file 13072_2017_125_MOESM2_ESM.zip › Supplmentary.Methods.2017.0320/Figure7.FigureS18/ngsplot.commands.sh]

module load ngsplot
ngs.plot.r -G hg19 -R bed -E mATF3.bed -C configuration.mATF3.txt -O mATF3 -FL 150 -VLN 0 -LWD 1 -p 1 -L 535 &
ngs.plot.r -G hg19 -R bed -E uATF3.bed -C configuration.uATF3.txt -O uATF3 -FL 150 -VLN 0 -LWD 1 -p 1 -L 535 &
ngs.plot.r -G hg19 -R bed -E mCEBPB.bed -C configuration.mCEBPB.txt -O mCEBPB -FL 150 -VLN 0 -LWD 1 -p 1 -L 535 &
ngs.plot.r -G hg19 -R bed -E uCEBPB.bed -C configuration.uCEBPB.txt -O uCEBPB -FL 150 -VLN 0 -LWD 1 -p 1 -L 535 &
ngs.plot.r -G hg19 -R bed -E mEGR1.bed -C configuration.mEGR1.txt -O mEGR1 -FL 150 -VLN 0 -LWD 1 -p 1 -L 535 &
ngs.plot.r -G hg19 -R bed -E uEGR1.bed -C configuration.uEGR1.txt -O uEGR1 -FL 150 -VLN 0 -LWD 1 -p 1 -L 535 &
ngs.plot.r -G hg19 -R bed -E mJUND.bed -C configuration.mJUND.txt -O mJUND -FL 150 -VLN 0 -LWD 1 -p 1 -L 535 &
ngs.plot.r -G hg19 -R bed -E uJUND.bed -C configuration.uJUND.txt -O uJUND -FL 150 -VLN 0 -LWD 1 -p 1 -L 535 &
ngs.plot.r -G hg19 -R bed -E mMAX.bed -C configuration.mMAX.txt -O mMAX -FL 150 -VLN 0 -LWD 1 -p 1 -L 535 &
ngs.plot.r -G hg19 -R bed -E uMAX.bed -C configuration.uMAX.txt -O uMAX -FL 150 -VLN 0 -LWD 1 -p 1 -L 535 &
ngs.plot.r -G hg19 -R bed -E mNRSF.bed -C configuration.mNRSF.txt -O mNRSF -FL 150 -VLN 0 -LWD 1 -p 1 -L 535 &
ngs.plot.r -G hg19 -R bed -E uNRSF.bed -C configuration.uNRSF.txt -O uNRSF -FL 150 -VLN 0 -LWD 1 -p 1 -L 535 &
ngs.plot.r -G hg19 -R bed -E mSP1.bed -C configuration.mSP1.txt -O mSP1 -FL 150 -VLN 0 -LWD 1 -p 1 -L 535 &
ngs.plot.r -G hg19 -R bed -E uSP1.bed -C configuration.uSP1.txt -O uSP1 -FL 150 -VLN 0 -LWD 1 -p 1 -L 535 &
ngs.plot.r -G hg19 -R bed -E mSRF.bed -C configuration.mSRF.txt -O mSRF -FL 150 -VLN 0 -LWD 1 -p 1 -L 535 &
ngs.plot.r -G hg19 -R bed -E uSRF.bed -C configuration.uSRF.txt -O uSRF -FL 150 -VLN 0 -LWD 1 -p 1 -L 535 &
ngs.plot.r -G hg19 -R bed -E mUSF1.bed -C configuration.mUSF1.txt -O mUSF1 -FL 150 -VLN 0 -LWD 1 -p 1 -L 535 &
ngs.plot.r -G hg19 -R bed -E uUSF1.bed -C configuration.uUSF1.txt -O uUSF1 -FL 150 -VLN 0 -LWD 1 -p 1 -L 535 &
ngs.plot.r -G hg19 -R bed -E mYY1.bed -C configuration.mYY1.txt -O mYY1 -FL 150 -VLN 0 -LWD 1 -p 1 -L 535 &
ngs.plot.r -G hg19 -R bed -E uYY1.bed -C configuration.uYY1.txt -O uYY1 -FL 150 -VLN 0 -LWD 1 -p 1 -L 535 &
wait
