# Supplementary material for: Links between DNA methylation and nucleosome occupancy in the human genome
Source: Epigenetics Chromatin. 2017 Apr 11;10:18. doi: 10.1186/s13072-017-0125-5 (PMC5387343; doi:10.1186/s13072-017-0125-5)
Supplement: Supplementary file 2 — Additional file 2. Detailed bioinformatics procedures and in-house scripts used in this study are enclosed in the zip file. [file 13072_2017_125_MOESM2_ESM.zip › Supplmentary.Methods.2017.0320/Figure7.FigureS18/run.sh]

perl /projects/b1025/NGSplotPipeline/makeNGSplots.pl -hss homer.DNase.sh -hss2 homer2.DNase.sh -os /projects/b1025/ckc/ckc2/042416/DNase.sh -o /projects/b1025/ckc/ckc2/042416/DNase -b /projects/b1025/ckc/ckc2/042416/bedList.txt -bl 535 -sb 0 -cenb 0 -epw 1 -bo none -hc red -vl 0 -lw 1 -g hg19 -s /projects/b1025/ckc/ckc2/042416/sampleList.dnase.txt
perl /projects/b1025/NGSplotPipeline/makeNGSplots.pl -hss homer.H3K27ac.sh -hss2 homer2.H3K27ac.sh -os /projects/b1025/ckc/ckc2/042416/H3K27ac.sh -o /projects/b1025/ckc/ckc2/042416/H3K27ac -b /projects/b1025/ckc/ckc2/042416/bedList.txt -bl 535 -sb 0 -cenb 0 -epw 1 -bo none -hc red -vl 0 -lw 1 -g hg19 -s /projects/b1025/ckc/ckc2/042416/sampleList.h3k27ac.txt
